# Supplementary material for: Methylome and transcriptome maps of human visceral and subcutaneous adipocytes reveal key epigenetic differences at developmental genes
Source: Sci Rep. 2019 Jul 2;9:9511. doi: 10.1038/s41598-019-45777-w (PMC6606599; doi:10.1038/s41598-019-45777-w)
Supplement: Supplementary file 2 — Supplementary_Table S1 [file 41598_2019_45777_MOESM2_ESM.xlsx]

## Sheet: Sheet1
Table S1
Patient	Gender	Age	BMI	Height (cm)	Weight (kg)	Fasting blood glucose (mmol/L)	HbA1c (%)	CRP (mg/L)	Homocysteine (mmol/L)	Cholesterol (mmol/L)	Triglycerides (mmol/L)	Apolipoprotein B (g/L)
E013	F	47	19.1	150	43	4.7	4.7	0.2	5.9	5.1	1.1	0.64
E018	F	41	22.3	168	63	5.3	5.4	5.5	7.7	4.9	1.6	0.64
E023	F	35	25.4	155	61	5	4.8	1.6	7	4.3	0.6	0.66
E017	M	39	23.3	183	78	5.3	5.5	6.9	7.6	3.4	0.8	0.69
E027	M	49	27.9	170	81	4.9	5.2	0.9	6	5.5	1.4	1.19
Mean		42.2	23.6	165.2	65.2
	Whole Genome Bisulphite Sequencing									450K arrays			Whole RNA seq. mapped reads #			Poly A RNA-Seq. mapped reads
	VA		VAT		SA		PBL			SA	VA		SA	VA	VAT	SA	VA
Patient	Reads*	Coverage	Reads	Coverage	Reads	Coverage	Reads	Coverage
E013	490	27.45	516	25.8	565	29.06	152	8.11		YES	YES		36.82	36.54	36.48	30.05	48.15
E018	611	37.74	521	26.44	495	25.9	418	21.79		YES	YES		35.06	39.15	29.42	34.01	47.39
E023	622	33.01	626	32.2	695	30.33	271	12.12		YES	YES		36.96	39.06	25.8	35.98	125.94
E017										YES	YES
E027										YES	YES
* Millions of aligned reads													# millions of reads mapped to gene co-ordinates
