# Supplementary material for: Methylome and transcriptome maps of human visceral and subcutaneous adipocytes reveal key epigenetic differences at developmental genes
Source: Sci Rep. 2019 Jul 2;9:9511. doi: 10.1038/s41598-019-45777-w (PMC6606599; doi:10.1038/s41598-019-45777-w)
Supplement: Supplementary file 3 — Supplementary_Table S2 [file 41598_2019_45777_MOESM3_ESM.xlsx]

## Sheet: SAvsVA_polyA_RNA
Table S2. SAvsVA Differentially expressed genes, PolyA RNA-seq
	X Rank	gene_id	gene_name	gene_type	SA13 RKPM	SA18 RKPM	SA23 RKPM	VA13 RKPM	VA18 RKPM	VA23 RKPM	SA Mean RKPM	VA Mean RKPM	logCPM	logFC	FDR	result
ENSG00000179914	1	ENSG00000179914.4	ITLN1	protein_coding	0	0	0	294.864	272.604	131.27	0	232.913	6.11596	-14.1991	8.83295e-166	Down
ENSG00000102854	2	ENSG00000102854.10	MSLN	protein_coding	0	0	0	30.1191	18.9012	5.91618	0	18.3121	3.95007	-11.9809	1.59798e-65	Down
ENSG00000019169	3	ENSG00000019169.9	MARCO	protein_coding	0.680819	0.514355	1.01786	31.3621	27.2236	22.218	0.737679	26.9346	4.09476	-5.16008	1.75691e-47	Down
ENSG00000161905	4	ENSG00000161905.8	ALOX15	protein_coding	0	0	0	16.5958	13.1876	6.63229	0	12.1386	3.13745	-11.1613	2.68052e-42	Down
ENSG00000112246	6	ENSG00000112246.5	SIM1	protein_coding	5.51552	4.00531	4.6184	0	0	0.0178747	4.71308	0.00595823	2.66842	8.6095	2.41057e-40	Up
ENSG00000092607	5	ENSG00000092607.9	TBX15	protein_coding	12.348	13.3459	6.41466	0.434524	0.403942	0.488002	10.7028	0.442156	4.26259	4.47293	2.41057e-40	Up
ENSG00000169594	7	ENSG00000169594.8	BNC1	protein_coding	0.0263326	0.0227362	0	5.52665	5.15966	1.99091	0.0163563	4.22574	3.10247	-7.89086	5.33573e-38	Down
ENSG00000137267	10	ENSG00000137267.5	TUBB2A	protein_coding	49.0023	86.1591	105.566	10.3799	12.8658	19.9485	80.2424	14.3981	5.83147	2.46278	1.11473e-35	Up
ENSG00000205038	9	ENSG00000205038.7	PKHD1L1	protein_coding	0	0.0787289	0	10.0471	8.39095	2.28683	0.026243	6.90828	3.01687	-7.80377	2.49281e-34	Down
ENSG00000171345	8	ENSG00000171345.9	KRT19	protein_coding	0.156607	0.135218	0	35.3818	20.882	10.7675	0.0972747	22.3438	2.94023	-7.69861	4.63849e-34	Down
ENSG00000243566	12	ENSG00000243566.2	UPK3B	protein_coding	0.629313	0.0679203	0.134408	19.472	23.6374	6.15922	0.277214	16.4229	3.48414	-5.91241	6.01445e-33	Down
ENSG00000163347	13	ENSG00000163347.5	CLDN1	protein_coding	0.104698	0.271195	0	15.414	8.61879	4.06037	0.125298	9.36439	3.26533	-6.16303	7.4985e-33	Down
ENSG00000110092	11	ENSG00000110092.3	CCND1	protein_coding	125.353	401.535	708.117	16.4685	20.4761	85.6209	411.668	40.8552	6.98506	3.4141	8.05992e-31	Up
ENSG00000245694	15	ENSG00000245694.4	CRNDE	lincRNA	29.022	25.641	37.7677	1.56235	0.316886	0.577997	30.8102	0.819079	3.22645	5.37944	8.8627e-31	Up
ENSG00000064218	14	ENSG00000064218.4	DMRT3	protein_coding	9.24843	7.58934	8.03171	0	0	0.11221	8.28983	0.0374035	2.41633	7.14405	2.69028e-30	Up
ENSG00000144857	16	ENSG00000144857.10	BOC	protein_coding	11.0725	12.0761	20.537	71.1374	58.7355	105.481	14.5619	78.4515	5.05139	-2.43582	1.92891e-29	Down
ENSG00000122691	17	ENSG00000122691.8	TWIST1	protein_coding	70.599	64.1096	67.2962	8.26518	11.6477	6.50973	67.3349	8.80752	4.47381	2.97716	2.5805e-28	Up
ENSG00000143375	18	ENSG00000143375.10	CGN	protein_coding	0	0	0.115207	21.893	17.2216	5.67528	0.0384024	14.9299	2.58155	-8.12734	2.13513e-27	Down
ENSG00000016082	20	ENSG00000016082.10	ISL1	protein_coding	0.0870924	0.0751975	0.0744047	7.31153	27.6421	2.13098	0.0788982	12.3615	2.92111	-7.05024	3.94195e-27	Down
ENSG00000232821	19	ENSG00000232821.1	AC003986.6	antisense	5.38741	6.04709	2.30128	0.036951	0	0	4.5786	0.012317	1.88732	8.26085	1.00473e-26	Up
ENSG00000259663	21	ENSG00000259663.2	CTD-2314G24.2	antisense	0.0432703	0.149442	0	5.02153	10.9976	1.02698	0.0642374	5.68204	2.8193	-6.43886	1.47045e-26	Down
ENSG00000124920	22	ENSG00000124920.9	MYRF	protein_coding	0.111085	0.0479568	0.0949023	10.2172	6.29344	3.0442	0.0846481	6.51828	2.67975	-6.13231	8.03507e-26	Down
ENSG00000211892	23	ENSG00000211892.2	IGHG4	IG_C_gene	0	0	0	15.4356	7.04705	2.75438	0	8.41234	2.30762	-10.2678	4.59559e-25	Down
ENSG00000106809	25	ENSG00000106809.6	OGN	protein_coding	1.03339	1.73494	1.76569	41.9598	36.7664	12.2914	1.51134	30.3392	4.84524	-4.14863	7.19805e-25	Down
ENSG00000037965	24	ENSG00000037965.4	HOXC8	protein_coding	4.31437	4.53835	4.62029	0.0750202	0.0951002	0.282495	4.491	0.150872	2.92672	4.89401	1.28074e-24	Up
ENSG00000172508	26	ENSG00000172508.6	CARNS1	protein_coding	0.172542	0.148976	0.0884433	6.497	5.27104	1.81535	0.136654	4.5278	2.85266	-4.96529	2.46317e-24	Down
ENSG00000172927	27	ENSG00000172927.3	MYEOV	protein_coding	7.48203	32.4443	44.3181	0	0	1.46456	28.0815	0.488188	3.10764	6.13654	9.02186e-24	Up
ENSG00000203747	28	ENSG00000203747.5	FCGR3A	protein_coding	0.0504784	0.828099	0.603745	10.0023	16.4952	6.92895	0.494108	11.1422	3.60541	-4.52671	9.78483e-24	Down
ENSG00000182463	31	ENSG00000182463.11	TSHZ2	protein_coding	2.11642	3.63036	5.15911	8.08254	15.1216	23.2686	3.6353	15.4909	5.13672	-2.06192	3.56322e-23	Down
ENSG00000081479	29	ENSG00000081479.8	LRP2	protein_coding	0	0	0	20.0709	17.5275	5.08278	0	14.227	2.10815	-10.0896	4.66751e-23	Down
ENSG00000165168	33	ENSG00000165168.6	CYBB	protein_coding	0.358323	1.44379	1.32653	16.1099	18.2442	11.4123	1.04288	15.2555	3.84436	-3.90061	7.31909e-23	Down
ENSG00000159212	30	ENSG00000159212.8	CLIC6	protein_coding	2.72552	0.922852	6.36903	0.0824723	0.0501825	0.281136	3.33913	0.13793	2.69463	4.57716	1.72369e-22	Up
ENSG00000184937	32	ENSG00000184937.8	WT1	protein_coding	0	0	0	4.88341	3.01912	1.53198	0	3.14484	2.03904	-9.99793	1.9156e-22	Down
ENSG00000181143	34	ENSG00000181143.11	MUC16	protein_coding	0	0	0	1.75551	2.62009	1.26697	0	1.88085	1.97288	-9.95888	3.38348e-22	Down
ENSG00000102265	35	ENSG00000102265.7	TIMP1	protein_coding	4.18319	5.12651	8.30039	83.0482	76.6189	41.371	5.87003	67.0127	4.80844	-3.48141	9.34719e-22	Down
ENSG00000124107	37	ENSG00000124107.5	SLPI	protein_coding	0	0	0.587248	22.807	18.8262	11.7313	0.195749	17.7882	2.51473	-6.30688	3.3311e-21	Down
ENSG00000180818	36	ENSG00000180818.4	HOXC10	protein_coding	14.6132	8.52226	13.689	0.079128	0.080246	0.533198	12.2748	0.230857	2.25451	5.61844	3.60367e-21	Up
ENSG00000146374	40	ENSG00000146374.9	RSPO3	protein_coding	18.2611	4.38734	21.8411	60.4297	32.0583	94.219	14.8298	62.2357	5.6489	-2.19999	1.70566e-20	Down
ENSG00000053438	38	ENSG00000053438.7	NNAT	protein_coding	74.5547	124.01	116.27	14.2966	17.675	36.4441	104.945	22.8052	6.31902	2.28251	3.72415e-20	Up
ENSG00000235750	42	ENSG00000235750.5	KIAA0040	protein_coding	27.4084	35.8711	65.7394	9.43896	8.17906	14.6227	43.0063	10.7469	6.0597	1.95081	3.7469e-20	Up
ENSG00000118526	39	ENSG00000118526.6	TCF21	protein_coding	0.0270918	0	0	3.36143	0.89887	1.50475	0.00903061	1.92168	2.00329	-7.56212	5.1472e-20	Down
ENSG00000258498	41	ENSG00000258498.2	DIO3OS	lincRNA	12.2999	4.28886	1.71767	62.4202	28.8006	20.1409	6.10216	37.1206	4.24801	-2.80357	6.8597e-20	Down
ENSG00000241644	43	ENSG00000241644.2	INMT	protein_coding	0.330389	0.285265	0.376344	18.6271	11.0998	4.90428	0.330666	11.5437	2.54085	-4.93812	3.15387e-19	Down
ENSG00000170549	45	ENSG00000170549.3	IRX1	protein_coding	3.96894	0.856717	4.23842	0.0340276	0.0345084	0.0269756	3.02136	0.0318372	1.39911	6.51232	5.18333e-19	Up
ENSG00000211893	44	ENSG00000211893.3	IGHG2	IG_C_gene	0	0	0	9.43881	4.47457	2.12526	0	5.34621	1.72067	-9.64803	6.10311e-19	Down
ENSG00000185477	46	ENSG00000185477.4	GPRIN3	protein_coding	0.149855	0.25015	0.0682793	2.25093	3.45849	0.337332	0.156095	2.01558	3.50763	-3.48538	9.25925e-19	Down
ENSG00000122694	47	ENSG00000122694.11	GLIPR2	protein_coding	16.4877	20.4401	24.9759	4.80023	2.55727	4.21485	20.6346	3.85745	4.66357	2.44247	1.90872e-18	Up
ENSG00000155659	49	ENSG00000155659.10	VSIG4	protein_coding	0.371538	1.44357	1.58706	17.0099	13.6839	12.5453	1.13406	14.413	3.72957	-3.71463	4.60467e-18	Down
ENSG00000134762	48	ENSG00000134762.12	DSC3	protein_coding	0	0	0	1.32114	0.979443	0.198633	0	0.833071	1.64329	-9.59312	5.64332e-18	Down
ENSG00000173369	50	ENSG00000173369.11	C1QB	protein_coding	0.810852	6.30096	4.76249	63.7551	72.5237	37.2247	3.9581	57.8345	4.98203	-4.03283	1.0351e-17	Down
ENSG00000103056	51	ENSG00000103056.7	SMPD3	protein_coding	0	0.148128	0	13.2377	10.8472	5.1212	0.0493759	9.73536	1.68299	-7.24653	1.24727e-17	Down
ENSG00000164920	60	ENSG00000164920.5	OSR2	protein_coding	26.1737	83.6438	59.6513	10.098	24.5276	16.1667	56.4896	16.9308	5.55601	1.68633	1.3202e-17	Up
ENSG00000167757	56	ENSG00000167757.9	KLK11	protein_coding	0	0	0	7.64027	5.7466	1.81706	0	5.06798	1.46738	-9.40181	3.988e-17	Down
ENSG00000159189	54	ENSG00000159189.7	C1QC	protein_coding	1.23292	5.09455	4.43895	39.1952	43.4427	24.1553	3.58881	35.5977	4.5332	-3.38563	4.51094e-17	Down
ENSG00000176842	58	ENSG00000176842.10	IRX5	protein_coding	2.84648	2.00258	3.15234	0.097617	0	0	2.66714	0.032539	1.28796	6.7087	6.74666e-17	Up
ENSG00000177575	57	ENSG00000177575.8	CD163	protein_coding	1.01694	7.77702	9.68084	55.9593	78.0312	59.6827	6.15827	64.5577	4.66423	-3.66221	7.33188e-17	Down
ENSG00000134339	59	ENSG00000134339.4	SAA2	protein_coding	24.0061	80.8641	37.6445	5.06956	21.0591	6.60804	47.5049	10.9122	4.2344	2.22538	1.33881e-16	Up
ENSG00000197757	61	ENSG00000197757.7	HOXC6	protein_coding	16.4162	12.305	19.0334	2.83962	1.6375	3.08978	15.9182	2.5223	3.36691	2.67425	2.7254e-16	Up
ENSG00000173267	52	ENSG00000173267.9	SNCG	protein_coding	166.979	233.053	338.501	48.844	43.4234	113.269	246.178	68.5121	6.76691	1.92071	3.95911e-16	Up
ENSG00000169218	63	ENSG00000169218.9	RSPO1	protein_coding	0	0	0	2.63219	1.6427	0.963087	0	1.74599	1.29701	-9.1989	7.35324e-16	Down
ENSG00000114200	64	ENSG00000114200.5	BCHE	protein_coding	0.513226	0.609305	0.876917	18.8105	9.23696	5.43117	0.666483	11.1596	3.28704	-3.85432	7.54948e-16	Down
ENSG00000173253	62	ENSG00000173253.10	DMRT2	protein_coding	25.519	11.4337	23.8047	2.44094	1.03623	6.96401	20.2524	3.48039	4.71606	2.83188	9.39824e-16	Up
ENSG00000115414	53	ENSG00000115414.14	FN1	protein_coding	10.7864	17.6491	20.7053	35.3056	69.7748	57.7695	16.3803	54.2833	6.7689	-1.72399	9.45874e-16	Down
ENSG00000174697	98	ENSG00000174697.4	LEP	protein_coding	177.559	487.102	435.402	16.6747	65.6164	138.411	366.687	73.5672	9.55603	2.65772	1.65934e-15	Up
ENSG00000180318	72	ENSG00000180318.3	ALX1	protein_coding	1.77198	1.52997	1.57439	0	0	0	1.62545	0	0.0999438	8.33501	3.15252e-15	Up
ENSG00000113389	67	ENSG00000113389.11	NPR3	protein_coding	10.9786	20.5782	39.3572	1.24388	4.34984	11.187	23.638	5.59358	4.4264	2.32314	3.15252e-15	Up
ENSG00000253293	65	ENSG00000253293.3	HOXA10	protein_coding	33.3061	34.3448	37.521	1.54463	2.16063	9.20497	35.0573	4.30341	4.536	3.43359	5.14259e-15	Up
ENSG00000105855	69	ENSG00000105855.5	ITGB8	protein_coding	0.0299476	0.0258574	0.0255848	2.01501	2.02473	0.688792	0.0271299	1.57618	1.58695	-5.69654	7.19287e-15	Down
ENSG00000182230	70	ENSG00000182230.7	FAM153B	protein_coding	0	0	0	12.0172	6.36312	2.40276	0	6.92769	1.1976	-9.09417	1.08308e-14	Down
ENSG00000197506	73	ENSG00000197506.6	SLC28A3	protein_coding	0	0	0	1.65639	2.0416	0.757567	0	1.48519	1.06864	-8.98256	1.16657e-14	Down
ENSG00000152137	76	ENSG00000152137.2	HSPB8	protein_coding	86.0205	161.594	239.56	34.9366	53.6486	72.3484	162.391	53.6445	6.10374	1.54449	1.6344e-14	Up
ENSG00000125347	66	ENSG00000125347.9	IRF1	protein_coding	130.764	213.572	287.906	22.2673	54.5058	16.8382	210.747	31.2038	6.84843	2.86045	1.79895e-14	Up
ENSG00000151276	78	ENSG00000151276.19	MAGI1	protein_coding	28.4489	54.1282	17.9988	9.14106	19.1838	7.41808	33.5253	11.9143	5.63563	1.46985	1.79895e-14	Up
ENSG00000235033	77	ENSG00000235033.3	RP11-61I13.3	antisense	49.9952	2.54805	18.0932	172.417	28.2548	67.3655	23.5455	89.3459	5.06979	-2.23949	2.11636e-14	Down
ENSG00000137077	75	ENSG00000137077.3	CCL21	protein_coding	0.141173	0.365674	0.723638	29.4548	12.2842	5.76854	0.410162	15.8359	2.62863	-4.88508	2.72823e-14	Down
ENSG00000267519	68	ENSG00000267519.2	MIR24-2	lincRNA	157.041	235.66	165.43	21.4281	36.3802	63.8516	186.044	40.5533	6.7076	2.31425	2.95072e-14	Up
ENSG00000180806	71	ENSG00000180806.4	HOXC9	protein_coding	6.53315	6.8748	6.39534	0.420088	0.0852047	0.649404	6.6011	0.384899	2.34284	4.15237	3.48904e-14	Up
ENSG00000101251	74	ENSG00000101251.7	SEL1L2	protein_coding	25.1221	130.146	13.5077	5.74757	20.5657	3.95463	56.2585	10.0893	4.26239	2.21253	3.96889e-14	Up
ENSG00000104368	79	ENSG00000104368.13	PLAT	protein_coding	0.866399	1.17553	1.21601	17.7636	13.5594	5.26948	1.08598	12.1975	3.497	-3.30987	5.09816e-14	Down
ENSG00000155011	82	ENSG00000155011.4	DKK2	protein_coding	1.8785	1.69566	9.70195	0.052708	0.106905	0.0417846	4.42537	0.0671327	1.35181	6.0265	5.37185e-14	Up
ENSG00000137727	81	ENSG00000137727.8	ARHGAP20	protein_coding	9.5966	4.61476	12.1665	3.90007	1.18655	3.63078	8.79263	2.9058	5.12958	1.65664	7.19643e-14	Up
ENSG00000120708	83	ENSG00000120708.12	TGFBI	protein_coding	4.85594	8.04319	5.84179	41.5983	39.5184	18.283	6.24697	33.1332	4.36738	-2.33463	7.19643e-14	Down
ENSG00000211897	80	ENSG00000211897.3	IGHG3	IG_C_gene	0	0.0697415	0	5.73397	3.53956	1.20558	0.0232472	3.49304	1.30218	-6.81246	7.50818e-14	Down
ENSG00000131668	85	ENSG00000131668.9	BARX1	protein_coding	0	0	0	1.06295	3.86271	2.21198	0	2.37921	1.01298	-8.90989	9.67404e-14	Down
ENSG00000175745	87	ENSG00000175745.7	NR2F1	protein_coding	23.8982	63.825	31.4492	104.089	173.579	79.7572	39.7241	119.142	5.78326	-1.62623	1.11942e-13	Down
ENSG00000196878	86	ENSG00000196878.8	LAMB3	protein_coding	13.2357	27.9177	25.0858	5.90255	5.49664	6.2858	22.0798	5.895	5.7786	1.84125	1.16575e-13	Up
ENSG00000112837	89	ENSG00000112837.12	TBX18	protein_coding	33.404	25.1472	37.9717	4.00471	1.38257	9.28785	32.1743	4.89171	3.76662	2.99056	2.74246e-13	Up
ENSG00000118729	84	ENSG00000118729.10	CASQ2	protein_coding	60.824	12.0795	10.546	11.5455	3.6531	3.36822	27.8165	6.18895	4.52547	1.93968	2.97303e-13	Up
ENSG00000186472	90	ENSG00000186472.15	PCLO	protein_coding	31.7538	31.4895	39.2886	1.24783	4.16547	9.60371	34.1773	5.00567	4.56537	3.11201	3.69837e-13	Up
ENSG00000143951	91	ENSG00000143951.11	WDPCP	protein_coding	20.609	34.3903	36.8733	7.45315	10.0779	12.6999	30.6242	10.077	4.90631	1.59256	3.86035e-13	Up
ENSG00000129538	92	ENSG00000129538.9	RNASE1	protein_coding	14.8148	32.8348	31.8906	179.661	181.834	90.5939	26.5134	150.696	6.28759	-2.51051	4.47417e-13	Down
ENSG00000125872	94	ENSG00000125872.7	LRRN4	protein_coding	0.0380463	0	0.0325037	2.34856	2.02448	0.614406	0.0235167	1.66248	1.32642	-5.92785	4.82892e-13	Down
ENSG00000150051	96	ENSG00000150051.9	MKX	protein_coding	4.81201	0.533643	2.07435	16.9504	6.41166	11.504	2.47333	11.622	4.06181	-2.51266	4.82892e-13	Down
ENSG00000164093	95	ENSG00000164093.11	PITX2	protein_coding	3.88867	0.938142	3.95728	0.0353005	0.107398	0.0139924	2.92803	0.0522303	1.30823	5.83546	4.8984e-13	Up
ENSG00000188257	93	ENSG00000188257.6	PLA2G2A	protein_coding	57.7846	44.7141	28.674	21.9288	9.67525	7.87368	43.7242	13.1592	4.6502	1.81514	6.0008e-13	Up
ENSG00000138678	97	ENSG00000138678.6	AGPAT9	protein_coding	25.9727	12.4115	1.81419	75.3234	74.9561	14.6285	13.3995	54.9693	4.43454	-2.28415	8.03682e-13	Down
ENSG00000143995	102	ENSG00000143995.15	MEIS1	protein_coding	20.1981	32.4097	50.8507	83.1943	91.5312	123.115	34.4862	99.2801	5.27387	-1.59025	8.51397e-13	Down
ENSG00000135127	100	ENSG00000135127.7	CCDC64	protein_coding	0	0.236766	0.23427	9.47926	6.6949	3.62318	0.157012	6.59911	1.48607	-5.15664	9.34283e-13	Down
ENSG00000221818	99	ENSG00000221818.4	EBF2	protein_coding	1.95842	3.50267	4.26246	10.8514	17.3099	12.3676	3.24118	13.5096	4.22783	-2.08386	1.38709e-12	Down
ENSG00000106018	103	ENSG00000106018.9	VIPR2	protein_coding	0	0	0.102429	4.29259	3.0773	0.968089	0.034143	2.77933	1.40242	-5.91359	1.98388e-12	Down
ENSG00000173372	101	ENSG00000173372.12	C1QA	protein_coding	1.99385	6.88612	8.15829	56.3568	67.1385	28.8604	5.67942	50.7852	4.80192	-3.23344	2.02963e-12	Down
ENSG00000084674	105	ENSG00000084674.9	APOB	protein_coding	11.0324	16.0059	12.8645	0.799042	3.561	4.05347	13.3009	2.8045	6.11539	2.50266	3.51785e-12	Up
ENSG00000142227	112	ENSG00000142227.6	EMP3	protein_coding	2.76398	4.24263	3.93553	29.7633	25.9542	16.1934	3.64738	23.9703	3.25166	-2.66619	3.96313e-12	Down
ENSG00000206190	106	ENSG00000206190.7	ATP10A	protein_coding	11.1713	30.7781	16.6584	3.07183	1.84371	1.29215	19.5359	2.06923	3.42255	3.21108	4.94821e-12	Up
ENSG00000138801	111	ENSG00000138801.4	PAPSS1	protein_coding	135.911	106.792	128.828	57.9729	46.0353	42.4465	123.844	48.8182	5.6387	1.35045	6.19392e-12	Up
ENSG00000169035	117	ENSG00000169035.7	KLK7	protein_coding	0	0	0	2.45527	1.81959	1.53469	0	1.93652	0.653012	-8.47118	6.77112e-12	Down
ENSG00000169032	110	ENSG00000169032.5	MAP2K1	protein_coding	53.9282	74.9698	93.3047	24.2827	25.566	34.4754	74.0676	28.108	6.19224	1.38124	6.77738e-12	Up
ENSG00000121075	104	ENSG00000121075.5	TBX4	protein_coding	15.6043	8.57377	5.09002	0.437834	1.06565	0.347096	9.75602	0.61686	1.8197	3.91754	6.81075e-12	Up
ENSG00000158258	88	ENSG00000158258.11	CLSTN2	protein_coding	31.6507	22.365	47.7675	8.60387	7.62897	19.4573	33.9277	11.8967	7.57149	1.57384	7.05832e-12	Up
ENSG00000138722	109	ENSG00000138722.5	MMRN1	protein_coding	0.12668	0.0546891	0.0541125	2.85423	1.86362	0.573427	0.0784938	1.76376	1.68422	-4.38042	7.05832e-12	Down
ENSG00000085552	119	ENSG00000085552.12	IGSF9	protein_coding	0	0	0	1.06005	0.689943	0.313568	0	0.687853	0.678647	-8.52933	7.11993e-12	Down
ENSG00000144218	108	ENSG00000144218.14	AFF3	protein_coding	38.0216	33.923	67.672	9.38814	8.13234	24.0331	46.5389	13.8512	4.28389	1.83866	8.58443e-12	Up
ENSG00000205403	113	ENSG00000205403.8	CFI	protein_coding	1.08436	1.20377	1.36753	16.0329	9.95609	4.7758	1.21855	10.2549	3.54485	-2.89708	1.01692e-11	Down
ENSG00000120709	125	ENSG00000120709.6	FAM53C	protein_coding	115.555	113.404	105.181	46.2709	40.4466	47.6536	111.38	44.7903	5.91227	1.31483	1.23325e-11	Up
ENSG00000020577	123	ENSG00000020577.9	SAMD4A	protein_coding	25.2796	66.3407	63.678	8.46444	10.6941	25.8101	51.7661	14.9895	5.47879	1.82921	1.66888e-11	Up
ENSG00000162520	114	ENSG00000162520.10	SYNC	protein_coding	14.3549	22.4703	24.6156	4.27119	4.81642	10.0191	20.4803	6.3689	4.73267	1.74356	1.66888e-11	Up
ENSG00000114638	127	ENSG00000114638.3	UPK1B	protein_coding	0	0	0	3.48018	3.33328	1.12401	0	2.64582	0.5988	-8.46249	1.66888e-11	Down
ENSG00000170561	118	ENSG00000170561.8	IRX2	protein_coding	4.00341	2.55647	3.74084	0.308908	0.0522122	0	3.43357	0.120374	2.05193	5.55849	1.6783e-11	Up
ENSG00000143171	120	ENSG00000143171.8	RXRG	protein_coding	5.96374	7.49995	3.65506	20.5676	33.925	21.0951	5.70625	25.1959	3.64634	-2.15803	1.84366e-11	Down
ENSG00000111452	121	ENSG00000111452.8	GPR133	protein_coding	2.81956	1.33896	1.56572	23.8447	22.8578	6.79543	1.90808	17.8326	2.89338	-3.09602	1.85363e-11	Down
ENSG00000250451	116	ENSG00000250451.1	HOXC-AS1	antisense	21.7552	13.0854	18.1682	0.301782	0.153023	1.97372	17.6696	0.80951	1.88365	4.64836	2.14496e-11	Up
ENSG00000128918	124	ENSG00000128918.10	ALDH1A2	protein_coding	1.43246	1.54602	3.05944	37.2487	22.7547	13.0121	2.01264	24.3385	2.97222	-3.47414	3.21413e-11	Down
ENSG00000110077	128	ENSG00000110077.10	MS4A6A	protein_coding	0.980773	4.2341	5.74555	29.6656	41.5749	21.4607	3.65347	30.9004	3.69787	-3.20559	3.85328e-11	Down
ENSG00000162493	131	ENSG00000162493.12	PDPN	protein_coding	0.124675	0.215295	0.319537	6.77254	9.59992	2.31842	0.219836	6.2303	1.5311	-4.58312	4.36182e-11	Down
ENSG00000186493	139	ENSG00000186493.7	C5orf38	protein_coding	10.4634	6.60202	11.6896	0.745264	0	0	9.585	0.248421	1.22039	5.94219	5.68891e-11	Up
ENSG00000231943	137	ENSG00000231943.3	RP11-395L14.4	lincRNA	8.83833	4.18968	3.99746	36.2651	19.9618	22.8553	5.67516	26.3608	3.2901	-2.25673	5.79476e-11	Down
ENSG00000160883	129	ENSG00000160883.6	HK3	protein_coding	0.205458	1.06438	1.05316	11.6681	15.5629	8.94832	0.774332	12.0598	1.81257	-3.92193	6.51127e-11	Down
ENSG00000111057	130	ENSG00000111057.6	KRT18	protein_coding	0	0.249105	0.431338	12.7782	5.4183	3.01783	0.226814	7.07145	2.45359	-4.62748	6.56241e-11	Down
ENSG00000150594	107	ENSG00000150594.5	ADRA2A	protein_coding	82.0371	83.3352	42.7436	20.0014	39.3582	10.2664	69.372	23.2086	7.48344	1.72648	7.01501e-11	Up
ENSG00000135744	138	ENSG00000135744.7	AGT	protein_coding	14.8423	10.808	3.85748	31.4047	61.0381	13.2685	9.83591	35.2371	5.69599	-1.78639	7.63598e-11	Down
ENSG00000114737	134	ENSG00000114737.11	CISH	protein_coding	41.1195	110.142	6.70281	8.92769	54.3526	1.36461	52.6549	21.5483	6.32697	1.8149	9.2441e-11	Up
ENSG00000123243	170	ENSG00000123243.10	ITIH5	protein_coding	196.458	398.295	322.538	64.201	65.0356	123.534	305.764	84.2568	9.01375	1.86682	9.33935e-11	Up
ENSG00000196139	115	ENSG00000196139.7	AKR1C3	protein_coding	159.295	297.725	391.967	68.5225	74.2677	145.402	282.996	96.0642	7.34679	1.5498	9.96259e-11	Up
ENSG00000163064	149	ENSG00000163064.6	EN1	protein_coding	2.32614	2.31275	2.58947	0.0870244	0.176508	0.206968	2.40945	0.156833	0.812405	3.88121	1.48188e-10	Up
ENSG00000169116	151	ENSG00000169116.7	PARM1	protein_coding	3.18725	3.49212	3.79332	11.167	20.1452	7.95992	3.4909	13.0907	5.28177	-1.80081	1.55709e-10	Down
ENSG00000145850	150	ENSG00000145850.4	TIMD4	protein_coding	0.0894504	0.154467	0	2.42954	4.19978	1.75094	0.0813057	2.79342	0.927689	-5.06326	1.68194e-10	Down
ENSG00000169896	142	ENSG00000169896.12	ITGAM	protein_coding	0.572716	4.28563	3.75116	16.8517	32.3869	17.7034	2.86983	22.314	2.82676	-3.06574	1.94741e-10	Down
ENSG00000183242	154	ENSG00000183242.7	WT1-AS	antisense	0	0	0	2.01669	2.09632	0.979231	0	1.69741	0.368998	-8.18928	1.94741e-10	Down
ENSG00000063660	146	ENSG00000063660.4	GPC1	protein_coding	47.6705	46.9465	81.4515	24.7649	12.4097	25.0141	58.6895	20.7295	5.42739	1.5217	2.88151e-10	Up
ENSG00000179820	132	ENSG00000179820.11	MYADM	protein_coding	66.8618	199.032	273.76	33.1795	39.9654	56.6713	179.884	43.2721	7.37851	1.87641	2.93638e-10	Up
ENSG00000105894	143	ENSG00000105894.7	PTN	protein_coding	0.446277	0.0550465	0.326797	8.77609	4.58973	1.62233	0.27604	4.99605	2.16489	-4.00761	3.01272e-10	Down
ENSG00000025423	156	ENSG00000025423.7	HSD17B6	protein_coding	0.194716	0.0840611	0	4.26697	3.10831	1.59605	0.0929257	2.99044	0.896374	-5.00654	3.15487e-10	Down
ENSG00000112936	144	ENSG00000112936.14	C7	protein_coding	25.6914	13.3988	25.3367	785.714	334.291	74.1262	21.4756	398.044	6.96451	-3.79335	3.36617e-10	Down
ENSG00000138759	152	ENSG00000138759.13	FRAS1	protein_coding	0.133767	0.153996	0.190466	3.11024	2.81923	1.29829	0.159409	2.40926	1.68635	-3.78664	3.80334e-10	Down
ENSG00000172403	160	ENSG00000172403.6	SYNPO2	protein_coding	6.11895	25.9205	8.4415	3.31085	5.80728	2.36592	13.4936	3.82802	5.87313	1.63797	4.0779e-10	Up
ENSG00000150995	148	ENSG00000150995.13	ITPR1	protein_coding	26.8245	33.6345	21.6346	8.99329	15.3833	7.60377	27.3645	10.6601	4.95697	1.40166	5.01391e-10	Up
ENSG00000143867	153	ENSG00000143867.5	OSR1	protein_coding	0.268336	0.173766	0.71639	4.05821	2.72971	3.1351	0.386164	3.30767	2.58616	-3.20629	5.62429e-10	Down
ENSG00000138131	163	ENSG00000138131.3	LOXL4	protein_coding	3.30842	5.97941	4.07199	0.519216	0.631863	1.276	4.45327	0.809026	3.24888	2.49372	6.26563e-10	Up
ENSG00000091129	157	ENSG00000091129.15	NRCAM	protein_coding	5.82738	23.1754	54.612	0.708536	0.331637	0.0648112	27.8716	0.368328	4.01597	6.08515	6.42139e-10	Up
ENSG00000133800	158	ENSG00000133800.4	LYVE1	protein_coding	1.85612	7.50024	8.75316	38.4977	53.7752	23.6343	6.03651	38.6357	4.96079	-2.81772	7.42696e-10	Down
ENSG00000072195	159	ENSG00000072195.10	SPEG	protein_coding	0	0.570531	0.403225	13.4022	7.3867	2.72545	0.324585	7.83811	2.23101	-4.2903	9.42724e-10	Down
ENSG00000113140	806	ENSG00000113140.6	SPARC	protein_coding	8200.23	10599.4	10495.3	3251.28	3383.26	5041	9764.98	3891.85	11.9415	1.34663	1.03327e-09	Up
ENSG00000237289	171	ENSG00000237289.5	CKMT1B	protein_coding	0.139348	0	0	3.69877	3.1404	2.48898	0.0464493	3.10939	0.507833	-5.92294	1.18332e-09	Down
ENSG00000141338	136	ENSG00000141338.9	ABCA8	protein_coding	29.7033	43.0838	67.8376	64.2351	125.483	170.561	46.8749	120.093	7.03106	-1.33006	1.48174e-09	Down
ENSG00000168237	165	ENSG00000168237.13	GLYCTK	protein_coding	23.9691	9.2529	21.3159	119.579	31.6998	40.0325	18.1793	63.7704	5.68835	-1.6673	1.61385e-09	Down
ENSG00000186469	140	ENSG00000186469.4	GNG2	protein_coding	156.205	351.583	304.657	72.6465	124.011	127.994	270.815	108.217	6.77254	1.28773	1.87789e-09	Up
ENSG00000109107	147	ENSG00000109107.9	ALDOC	protein_coding	399.062	251.595	485.16	99.846	116.617	176.049	378.606	130.838	7.73907	1.52283	2.04485e-09	Up
ENSG00000163520	155	ENSG00000163520.9	FBLN2	protein_coding	124.366	155.753	219.604	58.528	54.32	69.2153	166.575	60.6877	7.984	1.42526	2.48935e-09	Up
ENSG00000150782	169	ENSG00000150782.7	IL18	protein_coding	0.10398	0.538674	0.35533	9.62791	6.76967	2.13712	0.332661	6.17823	1.78614	-3.97019	2.65485e-09	Down
ENSG00000162733	231	ENSG00000162733.12	DDR2	protein_coding	774.507	1122.73	1202.43	215.344	362.615	585.925	1033.22	387.961	8.96953	1.50483	2.72994e-09	Up
ENSG00000253276	167	ENSG00000253276.1	CCDC71L	protein_coding	8.93035	8.88084	16.582	3.9141	3.62095	3.68917	11.4644	3.74141	5.00456	1.55879	2.86833e-09	Up
ENSG00000137841	168	ENSG00000137841.7	PLCB2	protein_coding	0.545759	1.57073	1.70959	11.5666	13.6661	10.2378	1.27536	11.8235	2.00566	-3.21635	2.90388e-09	Down
ENSG00000188001	188	ENSG00000188001.5	TPRG1	protein_coding	103.107	139.684	89.1121	52.4213	62.5056	36.3522	110.635	50.4263	5.58557	1.14413	3.26866e-09	Up
ENSG00000064655	174	ENSG00000064655.14	EYA2	protein_coding	2.2491	3.88385	1.77365	20.0777	14.4046	18.0333	2.63553	17.5052	2.66173	-2.75427	3.37431e-09	Down
ENSG00000095303	172	ENSG00000095303.10	PTGS1	protein_coding	0.221498	0.191246	0.416306	3.88309	3.93796	1.88603	0.27635	3.23569	2.12027	-3.45801	3.52884e-09	Down
ENSG00000106780	180	ENSG00000106780.7	MEGF9	protein_coding	6.14768	18.7607	19.0492	3.48368	6.05786	4.75937	14.6525	4.76697	5.93295	1.4966	3.807e-09	Up
ENSG00000165457	182	ENSG00000165457.9	FOLR2	protein_coding	1.6164	2.91814	5.39813	27.4844	27.8728	16.0717	3.31089	23.8096	3.28906	-2.89328	4.14102e-09	Down
ENSG00000169313	173	ENSG00000169313.9	P2RY12	protein_coding	3.60689	20.3076	5.00733	0.69578	3.10469	1.34219	9.64062	1.71422	2.93105	2.32624	4.27612e-09	Up
ENSG00000172164	176	ENSG00000172164.9	SNTB1	protein_coding	12.9983	22.356	8.91946	4.9947	7.71229	3.03994	14.7579	5.24898	4.28773	1.48993	4.58749e-09	Up
ENSG00000180694	185	ENSG00000180694.9	TMEM64	protein_coding	38.3638	53.0796	90.5068	15.4256	24.8975	39.7865	60.6501	26.7032	5.2536	1.19469	4.62087e-09	Up
ENSG00000253552	181	ENSG00000253552.3	HOXA-AS2	antisense	0.976986	0.984143	0.695548	9.44831	6.93152	8.84482	0.885559	8.40822	1.70818	-3.22703	4.68245e-09	Down
ENSG00000135046	521	ENSG00000135046.9	ANXA1	protein_coding	1063.97	2734.92	3340.39	515.13	880.86	1300.73	2379.76	898.906	10.4487	1.3474	4.99769e-09	Up
ENSG00000096696	186	ENSG00000096696.9	DSP	protein_coding	0.0393321	0.0113201	0.0336021	0.728378	0.590936	0.234179	0.0280847	0.517831	1.24358	-4.07123	5.21586e-09	Down
ENSG00000178568	177	ENSG00000178568.9	ERBB4	protein_coding	2.28743	3.90972	4.14767	0.432246	0.526025	0.67391	3.44827	0.54406	2.09766	2.63822	5.50901e-09	Up
ENSG00000162511	187	ENSG00000162511.7	LAPTM5	protein_coding	5.97454	8.10629	8.93228	47.5491	35.6648	19.8916	7.67104	34.3685	4.35475	-2.0806	5.80459e-09	Down
ENSG00000129151	179	ENSG00000129151.4	BBOX1	protein_coding	10.0683	4.84666	4.79556	1.32002	0.446222	0.981048	6.57018	0.915762	2.04919	2.8176	5.85087e-09	Up
ENSG00000140284	190	ENSG00000140284.6	SLC27A2	protein_coding	10.8606	1.59792	1.33143	23.5095	11.1891	9.58083	4.59665	14.7598	4.36326	-2.20517	5.9613e-09	Down
ENSG00000169083	164	ENSG00000169083.11	AR	protein_coding	41.2598	47.3044	40.5205	16.0936	24.3435	15.0146	43.0282	18.4839	6.53686	1.24956	6.00741e-09	Up
ENSG00000128655	178	ENSG00000128655.12	PDE11A	protein_coding	24.3626	29.8995	16.428	5.73385	9.94648	6.918	23.5634	7.53278	4.28145	1.63166	6.07258e-09	Up
ENSG00000126803	183	ENSG00000126803.8	HSPA2	protein_coding	14.0496	8.64942	13.2102	2.82247	2.02966	6.00064	11.9697	3.61759	4.25821	1.82918	6.71176e-09	Up
ENSG00000092820	184	ENSG00000092820.13	EZR	protein_coding	2.80605	4.23086	4.07892	21.8974	15.3114	9.27401	3.70528	15.4943	4.57029	-1.98393	7.09059e-09	Down
ENSG00000162337	161	ENSG00000162337.7	LRP5	protein_coding	437.379	400.593	282.35	138.38	193.746	117.661	373.441	149.929	7.1709	1.32283	8.54711e-09	Up
ENSG00000144810	189	ENSG00000144810.11	COL8A1	protein_coding	70.8785	145.109	263.644	40.2945	25.4637	42.7605	159.877	36.1729	6.36364	2.00163	9.96383e-09	Up
ENSG00000253661	203	ENSG00000253661.1	ZFHX4-AS1	antisense	8.67972	5.0961	5.63559	1.2859	0.434689	0.467226	6.47047	0.72927	0.998877	3.24163	1.0356e-08	Up
ENSG00000118849	193	ENSG00000118849.5	RARRES1	protein_coding	8.6634	8.14508	8.22368	51.8145	24.5861	27.9809	8.34405	34.7938	3.55815	-1.97826	1.07674e-08	Down
ENSG00000164687	204	ENSG00000164687.6	FABP5	protein_coding	263.349	113.471	292.61	809.037	313.92	602.539	223.143	575.165	8.32655	-1.37614	1.08815e-08	Down
ENSG00000225655	192	ENSG00000225655.1	RP11-143M1.2	antisense	2.32774	0.334971	2.15435	16.7637	6.07164	14.0015	1.60569	12.279	2.01076	-3.0275	1.13759e-08	Down
ENSG00000186807	211	ENSG00000186807.9	ANXA8L2	protein_coding	0	0	0	0.998262	1.26546	0.758404	0	1.00737	-0.00936851	-7.7318	1.15325e-08	Down
ENSG00000111907	201	ENSG00000111907.16	TPD52L1	protein_coding	12.0977	5.22273	3.59109	32.7824	24.3245	10.7616	6.97052	22.6229	3.90557	-1.73985	1.15777e-08	Down
ENSG00000161249	199	ENSG00000161249.16	DMKN	protein_coding	0.597205	0.12891	0.510204	12.0732	5.70133	2.63024	0.412106	6.8016	1.4358	-3.86482	1.20104e-08	Down
ENSG00000166923	207	ENSG00000166923.6	GREM1	protein_coding	0.0361018	0.0311711	0.154212	2.22852	1.76281	0.795005	0.0738283	1.59545	1.3913	-4.24361	1.67632e-08	Down
ENSG00000168743	200	ENSG00000168743.8	NPNT	protein_coding	0.075006	0.841904	0.256316	13.6123	6.05715	1.8536	0.391075	7.17436	2.43709	-3.92965	1.79425e-08	Down
ENSG00000010610	205	ENSG00000010610.5	CD4	protein_coding	7.16348	10.7503	7.86844	35.5861	34.5941	23.1198	8.59407	31.1	3.60854	-1.84071	1.97745e-08	Down
ENSG00000112655	196	ENSG00000112655.11	PTK7	protein_coding	0.18849	0.12206	0.322061	3.78147	3.7464	1.37206	0.21087	2.96664	1.89288	-3.65204	2.01562e-08	Down
ENSG00000124785	206	ENSG00000124785.4	NRN1	protein_coding	33.6702	19.3319	23.2165	12.4495	7.38263	3.6592	25.4062	7.83043	4.30524	1.82484	2.17516e-08	Up
ENSG00000204161	212	ENSG00000204161.9	C10orf128	protein_coding	12.955	3.81627	12.2396	36.598	20.4181	35.8005	9.67028	30.9388	3.80541	-1.78116	2.54207e-08	Down
ENSG00000100994	175	ENSG00000100994.7	PYGB	protein_coding	213.214	272.164	214.339	77.9524	111.462	110.586	233.239	100	6.93382	1.23	2.78916e-08	Up
ENSG00000182578	213	ENSG00000182578.9	CSF1R	protein_coding	1.50279	6.68732	8.98701	32.4679	35.8213	25.3714	5.7257	31.2202	4.06318	-2.65182	2.93337e-08	Down
ENSG00000139329	209	ENSG00000139329.4	LUM	protein_coding	16.6227	22.1081	34.1356	200.122	119.766	67.7538	24.2888	129.214	6.25622	-2.33664	3.23061e-08	Down
ENSG00000132840	198	ENSG00000132840.5	BHMT2	protein_coding	132.544	244.183	263.408	63.0045	73.8783	130.201	213.379	89.0279	6.44958	1.26969	3.37411e-08	Up
ENSG00000114541	214	ENSG00000114541.10	FRMD4B	protein_coding	1.43497	2.32309	3.52452	22.3662	23.0191	11.0599	2.42752	18.8151	2.6682	-2.89919	3.52417e-08	Down
ENSG00000186439	217	ENSG00000186439.8	TRDN	protein_coding	1.82328	7.7344	22.0782	0.195738	0.248129	5.54741	10.5453	1.99709	3.01699	3.1337	3.68654e-08	Up
ENSG00000163399	216	ENSG00000163399.11	ATP1A1	protein_coding	100.575	50.4569	71.2086	220.237	129.581	135.461	74.0803	161.76	6.2995	-1.13771	3.70017e-08	Down
ENSG00000138449	228	ENSG00000138449.6	SLC40A1	protein_coding	82.8572	26.4552	67.4683	155.749	86.8095	149.13	58.9269	130.563	6.08202	-1.24691	3.70017e-08	Down
ENSG00000174145	215	ENSG00000174145.7	KIAA1239	protein_coding	0.676653	4.28087	0.599099	3.16686	8.34093	4.82543	1.85221	5.44441	4.93892	-2.03271	3.95302e-08	Down
ENSG00000224525	218	ENSG00000224525.2	RP11-561I11.3	antisense	10.6967	1.7317	7.08224	40.278	10.0444	19.6622	6.50354	23.3282	3.54986	-1.9103	3.95302e-08	Down
ENSG00000138119	226	ENSG00000138119.12	MYOF	protein_coding	25.7569	62.118	45.7949	14.6092	13.5493	16.8114	44.5566	14.99	5.49743	1.48942	3.98624e-08	Up
ENSG00000169071	235	ENSG00000169071.10	ROR2	protein_coding	0	0.151815	0.150214	6.51227	3.63236	1.80692	0.100677	3.98385	0.485321	-4.94899	4.17663e-08	Down
ENSG00000162772	256	ENSG00000162772.12	ATF3	protein_coding	420.307	780.946	872.654	183.259	340.012	193.385	691.302	238.885	8.64016	1.52154	4.19731e-08	Up
ENSG00000107957	239	ENSG00000107957.12	SH3PXD2A	protein_coding	10.2389	5.87554	12.2193	20.2641	16.5271	23.7422	9.44459	20.1778	5.59822	-1.13877	4.37009e-08	Down
ENSG00000204257	233	ENSG00000204257.10	HLA-DMA	protein_coding	46.8007	32.1849	23.9093	157.877	64.5582	46.9845	34.2983	89.8065	5.76157	-1.24775	4.43222e-08	Down
ENSG00000246363	224	ENSG00000246363.2	RP11-13A1.1	lincRNA	0.104475	0.0902063	0.297518	1.13935	1.26445	2.01096	0.164066	1.47159	1.47812	-3.21393	4.96032e-08	Down
ENSG00000271239	225	ENSG00000271239.1	RP11-238F2.1	lincRNA	13.2314	4.51329	6.14035	2.31919	0.102259	0.719435	7.96167	1.04696	1.41646	3.19584	5.17459e-08	Up
ENSG00000136826	221	ENSG00000136826.10	KLF4	protein_coding	73.1026	294.417	240.926	37.2787	86.8106	38.622	202.815	54.2371	8.26429	1.79267	5.4281e-08	Up
ENSG00000091656	236	ENSG00000091656.11	ZFHX4	protein_coding	102.833	59.1449	92.788	33.5221	34.3057	34.935	84.9221	34.2543	5.20578	1.27468	5.58685e-08	Up
ENSG00000182718	572	ENSG00000182718.12	ANXA2	protein_coding	2022.16	2935.43	2827.14	765.754	905.533	1513.24	2594.91	1061.51	10.3339	1.33343	5.59586e-08	Up
ENSG00000083857	195	ENSG00000083857.9	FAT1	protein_coding	328.266	509.867	587.036	176.457	194.353	185.799	475.056	185.536	7.40144	1.31752	5.61774e-08	Up
ENSG00000105088	197	ENSG00000105088.4	OLFM2	protein_coding	250.371	224.182	183.35	51.9297	115.943	66.0031	219.301	77.9587	7.50871	1.5617	5.94234e-08	Up
ENSG00000177508	241	ENSG00000177508.11	IRX3	protein_coding	3.8574	1.09105	2.32954	0.574757	0.124902	0.146456	2.426	0.282039	0.963278	3.26139	5.94998e-08	Up
ENSG00000125735	245	ENSG00000125735.6	TNFSF14	protein_coding	0.0417703	0.144261	0.107055	2.21745	1.72581	0.654103	0.0976957	1.53246	1.15359	-3.77578	6.68235e-08	Down
ENSG00000011201	219	ENSG00000011201.6	KAL1	protein_coding	32.1269	50.2633	42.9266	12.2163	19.7096	19.4005	41.7723	17.1088	4.55067	1.29275	7.03661e-08	Up
ENSG00000182158	238	ENSG00000182158.10	CREB3L2	protein_coding	86.7935	137.373	93.8729	37.1743	48.13	52.8385	106.013	46.0476	6.1595	1.18694	7.13507e-08	Up
ENSG00000148848	243	ENSG00000148848.10	ADAM12	protein_coding	100.543	208.7	106.021	52.2646	68.4979	53.5455	138.421	58.1027	5.88056	1.18002	7.30539e-08	Up
ENSG00000076716	229	ENSG00000076716.7	GPC4	protein_coding	1.05511	1.17129	1.93157	8.00176	5.75587	4.40353	1.38599	6.05372	3.69356	-2.1117	7.43435e-08	Down
ENSG00000159884	259	ENSG00000159884.7	CCDC107	protein_coding	52.3068	66.1279	56.1096	25.8836	19.7539	28.4497	58.1814	24.6957	5.30912	1.2413	8.26614e-08	Up
ENSG00000106565	234	ENSG00000106565.13	TMEM176B	protein_coding	0.497389	1.14522	1.69972	11.6161	8.92598	5.63882	1.11411	8.72696	2.6747	-2.94512	8.55484e-08	Down
ENSG00000155761	251	ENSG00000155761.9	SPAG17	protein_coding	4.63926	12.6332	8.07926	0.550725	0.223403	1.22245	8.45057	0.665527	1.33174	3.58369	9.65239e-08	Up
ENSG00000166278	247	ENSG00000166278.10	C2	protein_coding	0.0636549	0.274805	0.271908	3.53642	2.47062	1.74441	0.203456	2.58382	1.33071	-3.55031	9.75196e-08	Down
ENSG00000197312	254	ENSG00000197312.7	DDI2	protein_coding	90.1842	104.155	91.9449	32.9498	53.8627	46.7022	95.4282	44.5049	6.2162	1.12409	1.10109e-07	Up
ENSG00000179295	208	ENSG00000179295.11	PTPN11	protein_coding	189.618	318.342	336.28	80.8039	122.369	161.761	281.413	121.645	7.94702	1.22153	1.10109e-07	Up
ENSG00000164879	230	ENSG00000164879.6	CA3	protein_coding	285.19	141.903	130.097	496.082	854.49	597.407	185.73	649.326	8.07481	-1.8718	1.10654e-07	Down
ENSG00000224389	249	ENSG00000224389.4	C4B	protein_coding	0.169151	1.16839	0.289017	16.8108	8.36533	2.15217	0.542185	9.10943	1.64914	-3.83654	1.24338e-07	Down
ENSG00000174348	250	ENSG00000174348.9	PODN	protein_coding	5.27383	5.57489	5.4319	27.6564	29.559	9.09311	5.42687	22.1028	4.85007	-1.85637	1.24338e-07	Down
ENSG00000168646	240	ENSG00000168646.8	AXIN2	protein_coding	19.7115	8.46692	26.8254	45.6748	27.0356	52.9563	18.3346	41.8889	4.97514	-1.27296	1.26828e-07	Down
ENSG00000146674	260	ENSG00000146674.10	IGFBP3	protein_coding	23.8982	30.8967	22.6852	153.453	87.7051	41.8291	25.8267	94.3291	5.61183	-1.68368	1.29677e-07	Down
ENSG00000126778	255	ENSG00000126778.7	SIX1	protein_coding	43.1308	14.1574	20.3016	8.06793	6.99183	4.44806	25.8632	6.50261	3.78375	1.89125	1.45836e-07	Up
ENSG00000158470	276	ENSG00000158470.5	B4GALT5	protein_coding	10.1293	13.6525	15.621	5.70375	5.85223	7.24425	13.1343	6.26674	5.51741	1.05493	1.53097e-07	Up
ENSG00000211896	257	ENSG00000211896.2	IGHG1	IG_C_gene	0	1.33276	1.3187	33.1249	24.1574	5.90961	0.88382	21.064	3.66357	-4.45064	1.6486e-07	Down
ENSG00000144278	248	ENSG00000144278.10	GALNT13	protein_coding	7.55694	25.6828	14.9725	1.68728	2.41569	4.0128	16.0708	2.70526	2.55911	2.47218	1.67749e-07	Up
ENSG00000074416	581	ENSG00000074416.9	MGLL	protein_coding	1272.65	1703.35	1565.63	504.734	836.26	698.62	1513.88	679.871	9.84931	1.17484	1.75709e-07	Up
ENSG00000101336	265	ENSG00000101336.8	HCK	protein_coding	0.196774	0.424747	0.294188	1.9131	2.98718	1.82957	0.305236	2.24328	1.55516	-2.86513	1.84243e-07	Down
ENSG00000101846	242	ENSG00000101846.6	STS	protein_coding	10.6489	15.4597	24.6224	5.21609	7.57089	11.5944	16.9103	8.12712	6.35164	1.04917	1.89281e-07	Up
ENSG00000104043	269	ENSG00000104043.10	ATP8B4	protein_coding	33.3704	72.3809	33.0468	16.679	21.7577	15.0305	46.266	17.8224	4.82604	1.29381	1.99661e-07	Up
ENSG00000088827	267	ENSG00000088827.8	SIGLEC1	protein_coding	0.123306	0.372627	0.803235	3.37762	4.25514	1.92337	0.433056	3.18537	3.62539	-3.07809	2.35343e-07	Down
ENSG00000148908	282	ENSG00000148908.10	RGS10	protein_coding	0.138781	0.479308	0.118564	3.85508	4.25706	2.41095	0.245551	3.5077	0.702858	-3.82	2.4776e-07	Down
ENSG00000069431	227	ENSG00000069431.6	ABCC9	protein_coding	31.6893	30.1148	32.1759	13.5149	14.9576	16.1082	31.3267	14.8603	6.54569	1.07831	2.51297e-07	Up
ENSG00000221866	223	ENSG00000221866.5	PLXNA4	protein_coding	33.6251	86.5644	23.6836	11.7137	35.8503	13.4225	47.9577	20.3288	6.82131	1.20298	2.54676e-07	Up
ENSG00000244300	284	ENSG00000244300.2	RP11-475N22.4	antisense	0	0.228114	0.150473	2.66375	2.31547	1.59455	0.126196	2.19126	0.677666	-3.99921	2.55041e-07	Down
ENSG00000111679	261	ENSG00000111679.12	PTPN6	protein_coding	0.612839	1.19056	1.57068	10.4978	11.7012	5.92301	1.12469	9.37399	1.92057	-2.99428	2.56713e-07	Down
ENSG00000227954	303	ENSG00000227954.2	RP3-323P13.2	antisense	0	0.153262	0	3.9446	1.77793	2.56249	0.0510874	2.76168	0.0877432	-5.33903	2.57631e-07	Down
ENSG00000172260	272	ENSG00000172260.9	NEGR1	protein_coding	3.84155	3.20988	8.78705	26.3908	25.2122	18.5565	5.27949	23.3865	3.60395	-2.24408	2.63943e-07	Down
ENSG00000136155	274	ENSG00000136155.12	SCEL	protein_coding	0.429257	0.481819	0.0366722	3.07372	2.98279	0.640687	0.315916	2.2324	1.69288	-2.90961	2.8751e-07	Down
ENSG00000117643	271	ENSG00000117643.10	MAN1C1	protein_coding	1.87279	0.359335	0.888865	6.57666	4.01217	3.37057	1.04033	4.65313	2.86347	-2.3089	2.9315e-07	Down
ENSG00000250056	294	ENSG00000250056.1	LINC01018	lincRNA	0.0728973	0.0629411	0.0622775	2.33994	1.46031	0.713461	0.0660386	1.50457	0.385612	-4.32378	3.10422e-07	Down
ENSG00000100344	281	ENSG00000100344.6	PNPLA3	protein_coding	21.7298	23.4226	2.36486	4.74174	7.40806	1.15142	15.8391	4.43374	3.89034	1.67204	3.24594e-07	Up
ENSG00000214548	285	ENSG00000214548.10	MEG3	lincRNA	9.15527	6.45295	11.2268	49.5944	39.0665	17.5552	8.94501	35.4053	5.19856	-1.90133	3.34414e-07	Down
ENSG00000213853	309	ENSG00000213853.5	EMP2	protein_coding	13.4276	9.68843	8.30277	33.8504	18.5751	16.4733	10.4729	22.9663	5.19708	-1.08894	3.55318e-07	Down
ENSG00000166250	232	ENSG00000166250.7	CLMP	protein_coding	339.324	411.402	491.648	104.273	154.995	278.351	414.125	179.206	7.6774	1.30898	3.5819e-07	Up
ENSG00000178826	277	ENSG00000178826.6	TMEM139	protein_coding	2.36293	4.43217	13.6436	0.251485	0.459069	3.82783	6.81289	1.51279	2.38884	2.58981	3.5819e-07	Up
ENSG00000039537	246	ENSG00000039537.9	C6	protein_coding	180.526	59.3576	42.1434	568.091	215.73	67.0701	94.0091	283.63	6.79066	-1.40414	3.6566e-07	Down
ENSG00000010327	286	ENSG00000010327.6	STAB1	protein_coding	2.5131	5.40419	9.43865	31.2018	26.7449	17.6582	5.78531	25.2017	5.07815	-2.25265	3.6566e-07	Down
ENSG00000163378	295	ENSG00000163378.9	EOGT	protein_coding	15.8448	14.9424	20.9875	6.70849	6.97479	9.89899	17.2582	7.86075	4.81571	1.13928	3.75279e-07	Up
ENSG00000198075	270	ENSG00000198075.5	SULT1C4	protein_coding	0.874394	0.452983	0.199203	4.06615	2.7734	3.25199	0.50886	3.36385	1.89475	-2.83122	3.93737e-07	Down
ENSG00000236751	319	ENSG00000236751.1	RP1-30G7.2	lincRNA	1.96334	2.26025	5.45127	0.100996	0.102423	0.560454	3.22495	0.254624	0.084706	3.65016	3.94811e-07	Up
ENSG00000171680	289	ENSG00000171680.16	PLEKHG5	protein_coding	7.70476	26.1552	21.9016	3.84934	9.6292	12.3555	18.5872	8.61136	5.65227	1.08999	4.14022e-07	Up
ENSG00000158856	296	ENSG00000158856.13	DMTN	protein_coding	66.8891	80.6087	132.989	19.7337	16.7621	84.8214	93.4957	40.4391	6.07524	1.55137	4.31543e-07	Up
ENSG00000183087	287	ENSG00000183087.10	GAS6	protein_coding	2.96156	4.2618	5.44678	28.7425	20.368	9.692	4.22338	19.6008	4.90376	-2.11371	4.31543e-07	Down
ENSG00000255248	290	ENSG00000255248.2	RP11-166D19.1	sense_overlapping	10.9844	18.5515	34.1337	35.3186	41.1827	66.985	21.2232	47.8288	4.88983	-1.25199	4.39967e-07	Down
ENSG00000204256	283	ENSG00000204256.8	BRD2	protein_coding	330.351	226.621	214.665	134.602	107.281	98.7635	257.212	113.549	8.23709	1.16474	4.6045e-07	Up
ENSG00000107317	288	ENSG00000107317.7	PTGDS	protein_coding	17.974	7.62578	50.3025	56.6235	41.2247	89.7015	25.3008	62.5166	4.87747	-1.60217	4.6045e-07	Down
ENSG00000160932	291	ENSG00000160932.6	LY6E	protein_coding	3.42189	3.56582	6.3508	43.7755	23.4158	13.0787	4.44617	26.7567	3.78906	-2.45784	4.66331e-07	Down
ENSG00000125355	308	ENSG00000125355.11	TMEM255A	protein_coding	0.101557	0.058458	0.0867624	0.919459	1.35629	0.637794	0.0822593	0.971181	0.875559	-3.47625	4.7074e-07	Down
ENSG00000063180	298	ENSG00000063180.4	CA11	protein_coding	1.1652	0.804844	0.995448	14.3853	9.19077	4.61862	0.988496	9.39822	1.32917	-3.11406	4.83971e-07	Down
ENSG00000168994	302	ENSG00000168994.9	PXDC1	protein_coding	33.8131	50.8998	23.694	14.0713	14.8647	14.2848	36.1356	14.4069	5.35116	1.2557	4.83971e-07	Up
ENSG00000167291	222	ENSG00000167291.11	TBC1D16	protein_coding	154.644	222.783	188.384	75.5916	90.2703	94.5043	188.604	86.7887	7.04774	1.11016	5.03627e-07	Up
ENSG00000168405	293	ENSG00000168405.10	CMAHP	pseudogene	2.09235	5.32942	2.41317	12.7221	19.4511	6.96262	3.27832	13.0453	3.0412	-1.97969	5.0563e-07	Down
ENSG00000180440	314	ENSG00000180440.3	SERTM1	protein_coding	0.0319366	0.0275748	0.0818521	1.10399	1.19956	0.36727	0.0471212	0.890274	0.775597	-3.98801	5.0563e-07	Down
ENSG00000151176	292	ENSG00000151176.3	PLBD2	protein_coding	17.4034	31.2043	37.3501	8.96691	12.9595	16.5523	28.6526	12.8263	4.92022	1.13679	5.21365e-07	Up
ENSG00000081377	297	ENSG00000081377.12	CDC14B	protein_coding	25.4575	40.5952	35.1715	12.4332	17.083	19.5829	33.7414	16.3663	5.44124	1.04059	5.29276e-07	Up
ENSG00000176438	317	ENSG00000176438.8	SYNE3	protein_coding	21.1173	26.0111	27.3263	6.52783	16.2845	11.5239	24.8183	11.4454	5.82963	1.19966	5.29276e-07	Up
ENSG00000142871	400	ENSG00000142871.11	CYR61	protein_coding	293.887	534.018	579.144	106.329	304.808	193.002	469.016	201.38	8.89518	1.28778	5.53458e-07	Up
ENSG00000164946	321	ENSG00000164946.15	FREM1	protein_coding	14.0166	27.8306	35.0717	7.06441	11.0421	18.7021	25.6396	12.2695	5.2104	1.07499	5.59365e-07	Up
ENSG00000028277	327	ENSG00000028277.16	POU2F2	protein_coding	0	0.055098	0.109034	1.10296	0.9987	1.37402	0.0547107	1.15856	0.339814	-4.27845	5.72547e-07	Down
ENSG00000168779	395	ENSG00000168779.15	SHOX2	protein_coding	0.555728	0.911673	1.42431	0	0.139157	0.0135976	0.963903	0.0509182	-0.1745	4.5943	6.14278e-07	Up
ENSG00000072071	312	ENSG00000072071.12	LPHN1	protein_coding	89.7275	80.2441	131.375	35.2141	46.7631	65.3639	100.449	49.1137	5.71443	1.04306	6.37646e-07	Up
ENSG00000158517	310	ENSG00000158517.9	NCF1	protein_coding	0.127548	0.220255	0.87173	3.77922	6.5474	4.05709	0.406511	4.79457	1.25213	-3.59386	6.38438e-07	Down
ENSG00000161326	299	ENSG00000161326.8	DUSP14	protein_coding	22.074	36.6435	29.8589	10.544	7.85521	14.3707	29.5255	10.9233	4.97717	1.43801	6.47067e-07	Up
ENSG00000124212	332	ENSG00000124212.5	PTGIS	protein_coding	0.710227	0.740981	1.18824	3.85441	6.96557	2.65012	0.879816	4.49003	3.25829	-2.25747	6.98419e-07	Down
ENSG00000149256	301	ENSG00000149256.10	TENM4	protein_coding	26.7184	100.351	38.9311	6.87209	36.054	22.0821	55.3337	21.6694	4.72995	1.39074	7.09169e-07	Up
ENSG00000134247	306	ENSG00000134247.9	PTGFRN	protein_coding	5.37107	3.5181	5.22151	23.0942	21.1017	15.0453	4.70356	19.747	2.81548	-2.05507	7.15243e-07	Down
ENSG00000066336	304	ENSG00000066336.7	SPI1	protein_coding	0.25001	0.575637	0.996744	6.53324	5.79084	3.44605	0.607464	5.25671	1.95938	-3.08403	7.15844e-07	Down
ENSG00000204472	305	ENSG00000204472.8	AIF1	protein_coding	0.720258	1.61691	2.09212	10.8484	11.3624	7.1903	1.47643	9.80039	2.10456	-2.72086	7.1694e-07	Down
ENSG00000112245	322	ENSG00000112245.6	PTP4A1	protein_coding	197.617	147.48	110.129	73.7274	69.8449	64.8504	151.742	69.4742	6.13965	1.08747	7.2642e-07	Up
ENSG00000170571	318	ENSG00000170571.7	EMB	protein_coding	27.8696	20.3443	0.8658	62.5195	73.395	16.4279	16.3599	50.7808	5.76715	-2.25742	7.31875e-07	Down
ENSG00000117280	307	ENSG00000117280.8	RAB7L1	protein_coding	23.9975	21.8711	33.7002	10.0208	8.54233	17.1354	26.5229	11.8995	4.64932	1.19029	7.35926e-07	Up
ENSG00000147883	252	ENSG00000147883.9	CDKN2B	protein_coding	85.3152	268.049	268.581	44.7941	117.392	122.026	207.315	94.7373	7.18597	1.08836	7.55962e-07	Up
ENSG00000186594	237	ENSG00000186594.8	MIR22HG	lincRNA	199.024	422.983	314.458	82.2664	190.584	169.858	312.155	147.569	7.06125	1.10257	8.41391e-07	Up
ENSG00000173221	331	ENSG00000173221.9	GLRX	protein_coding	39.7504	47.9769	80.419	22.4492	25.4666	33.462	56.0488	27.126	5.65461	1.00586	8.85958e-07	Up
ENSG00000012779	337	ENSG00000012779.6	ALOX5	protein_coding	0.339141	0.439233	1.01407	4.81502	9.65995	4.56396	0.597482	6.34631	1.24199	-3.32664	9.29759e-07	Down
ENSG00000139679	350	ENSG00000139679.11	LPAR6	protein_coding	20.2213	21.4752	26.9496	71.2744	48.2298	56.3053	22.882	58.6032	4.38677	-1.34264	9.37267e-07	Down
ENSG00000185811	351	ENSG00000185811.12	IKZF1	protein_coding	0.0387004	0.100244	0.066125	0.812239	1.45362	0.501869	0.0683566	0.922575	0.610348	-3.64414	9.94132e-07	Down
ENSG00000086289	353	ENSG00000086289.7	EPDR1	protein_coding	50.94	99.6381	96.1852	25.7032	40.2844	56.2071	82.2544	40.7316	5.86459	1.02099	1.0575e-06	Up
ENSG00000105609	342	ENSG00000105609.12	LILRB5	protein_coding	0.39125	1.5014	1.55985	6.89659	8.08261	3.86116	1.15083	6.28012	3.17699	-2.5011	1.06722e-06	Down
ENSG00000067798	338	ENSG00000067798.9	NAV3	protein_coding	5.51367	21.7113	18.3422	2.63	2.92865	4.80357	15.1891	3.45408	3.50643	1.983	1.06722e-06	Up
ENSG00000117266	341	ENSG00000117266.11	CDK18	protein_coding	1.29275	0.405885	1.00402	9.06816	5.00278	3.997	0.900882	6.02265	1.71196	-2.7235	1.14352e-06	Down
ENSG00000160255	334	ENSG00000160255.12	ITGB2	protein_coding	0.955714	5.22617	5.98755	30.9725	38.091	14.9271	4.05648	27.9969	3.40611	-2.88282	1.14352e-06	Down
ENSG00000223564	359	ENSG00000223564.1	CYP4F32P	pseudogene	4.67396	20.7044	0	18.0638	66.6609	2.33697	8.45945	29.0205	3.2615	-2.05442	1.15447e-06	Down
ENSG00000100592	352	ENSG00000100592.11	DAAM1	protein_coding	53.0178	75.0738	59.4588	16.9587	29.6294	38.988	62.5168	28.5254	5.59595	1.19097	1.16051e-06	Up
ENSG00000165178	372	ENSG00000165178.8	NCF1C	pseudogene	0	0.145209	0	0.986241	1.78979	1.0699	0.048403	1.28198	0.0615908	-4.64713	1.16722e-06	Down
ENSG00000140044	344	ENSG00000140044.8	JDP2	protein_coding	23.7085	38.7574	61.484	13.2691	15.6993	25.6533	41.3166	18.2072	4.85536	1.14128	1.20732e-06	Up
ENSG00000154277	328	ENSG00000154277.8	UCHL1	protein_coding	12.4918	34.975	93.7684	6.21377	4.47943	34.8381	47.0784	15.1771	4.71864	1.77788	1.22059e-06	Up
ENSG00000138821	339	ENSG00000138821.8	SLC39A8	protein_coding	5.74475	3.1178	7.29166	45.7963	22.8107	14.6185	5.38474	27.7418	3.40636	-2.27141	1.23607e-06	Down
ENSG00000180616	329	ENSG00000180616.4	SSTR2	protein_coding	2.67766	13.5414	2.36928	0.649352	0.658527	0.421182	6.19613	0.576353	1.80671	2.97676	1.31975e-06	Up
ENSG00000158615	262	ENSG00000158615.8	PPP1R15B	protein_coding	23.3959	70.7187	53.3671	12.3253	31.4511	23.5357	49.1606	22.4374	7.5478	1.09299	1.32416e-06	Up
ENSG00000155090	504	ENSG00000155090.10	KLF10	protein_coding	148.871	276.056	275.736	76.9796	134.288	90.0777	233.554	100.448	9.13979	1.20135	1.35e-06	Up
ENSG00000148053	320	ENSG00000148053.11	NTRK2	protein_coding	68.2683	72.9945	65.9526	32.7165	36.1971	26.9461	69.0718	31.9532	8.1458	1.12157	1.39783e-06	Up
ENSG00000179023	366	ENSG00000179023.7	KLHDC7A	protein_coding	0.607838	0.629785	0.623145	0.150085	0.0380514	0.0446178	0.620256	0.0775847	0.741745	3.17482	1.39985e-06	Up
ENSG00000149090	345	ENSG00000149090.7	PAMR1	protein_coding	0.171559	0.629543	0.806113	4.92442	4.69866	2.32973	0.535738	3.98427	2.50656	-2.89266	1.43949e-06	Down
ENSG00000106785	361	ENSG00000106785.10	TRIM14	protein_coding	0.383311	0.529535	0.32747	4.16441	3.40739	1.66944	0.413438	3.08041	1.35904	-2.81418	1.52375e-06	Down
ENSG00000196730	343	ENSG00000196730.8	DAPK1	protein_coding	16.2656	11.6463	18.0762	48.2439	53.6443	31.3214	15.3294	44.4032	4.54735	-1.51325	1.56048e-06	Down
ENSG00000132359	333	ENSG00000132359.9	RAP1GAP2	protein_coding	0.420818	0.195647	0.331858	2.09812	2.00618	1.42568	0.316108	1.84332	1.88466	-2.5457	1.62583e-06	Down
ENSG00000132514	347	ENSG00000132514.9	CLEC10A	protein_coding	0.199004	0.400924	1.13342	4.21761	4.1111	3.76554	0.577782	4.03142	1.95746	-2.94429	1.67257e-06	Down
ENSG00000113396	358	ENSG00000113396.8	SLC27A6	protein_coding	0.54235	0	0	4.22347	0.548451	0.326652	0.180783	1.69952	1.3101	-3.67936	1.68501e-06	Down
ENSG00000186458	362	ENSG00000186458.4	DEFB132	protein_coding	9.89922	12.1746	19.4719	2.8914	2.44858	11.1182	13.8486	5.48607	4.36049	1.60547	1.78728e-06	Up
ENSG00000116117	382	ENSG00000116117.13	PARD3B	protein_coding	18.9736	38.9144	35.3042	8.83154	15.6063	21.154	31.0641	15.1973	5.27106	1.04893	1.78728e-06	Up
ENSG00000173208	360	ENSG00000173208.3	ABCD2	protein_coding	12.3798	17.2527	19.4553	4.81421	7.19487	12.4177	16.3626	8.14225	6.25678	1.0862	1.84717e-06	Up
ENSG00000150938	280	ENSG00000150938.5	CRIM1	protein_coding	435.361	523.875	646.319	198.256	242.949	327.807	535.185	256.337	7.70302	1.07387	2.07368e-06	Up
ENSG00000086570	365	ENSG00000086570.8	FAT2	protein_coding	0.401795	3.06749	2.31249	0.0326347	0.31772	1.10988	1.92726	0.486746	3.54786	2.47632	2.09395e-06	Up
ENSG00000107742	364	ENSG00000107742.8	SPOCK2	protein_coding	1.51361	3.04939	2.90948	14.8715	15.5554	7.49958	2.49082	12.6421	2.68028	-2.28863	2.17138e-06	Down
ENSG00000173559	380	ENSG00000173559.8	NABP1	protein_coding	26.0471	48.3434	85.6815	17.8156	18.6546	31.6895	53.3573	22.7199	5.75518	1.12911	2.32994e-06	Up
ENSG00000165025	368	ENSG00000165025.10	SYK	protein_coding	0.0622492	0.143326	0.194996	0.832559	1.46782	0.680325	0.133524	0.993569	1.60828	-2.84533	2.34885e-06	Down
ENSG00000123684	279	ENSG00000123684.8	LPGAT1	protein_coding	97.4528	178.723	160.853	51.7235	74.0165	81.441	145.676	69.0603	7.0533	1.05624	2.54862e-06	Up
ENSG00000115904	278	ENSG00000115904.8	SOS1	protein_coding	228.618	398.866	230.859	94.0822	209.905	116.351	286.114	140.113	7.16171	1.06378	2.54862e-06	Up
ENSG00000163349	401	ENSG00000163349.17	HIPK1	protein_coding	16.0769	22.5733	22.8769	8.20227	12.9217	11.1931	20.5091	10.7724	5.98132	0.935738	2.68457e-06	Up
ENSG00000163131	376	ENSG00000163131.6	CTSS	protein_coding	1.14999	4.96462	10.807	33.8965	25.5566	27.7862	5.64054	29.0798	3.67094	-2.67519	2.75976e-06	Down
ENSG00000139318	315	ENSG00000139318.7	DUSP6	protein_coding	83.5387	69.0826	146.648	155.645	192.35	286.024	99.7564	211.339	7.38707	-1.11169	2.83702e-06	Down
ENSG00000143119	379	ENSG00000143119.8	CD53	protein_coding	0.367319	1.58576	3.24267	12.622	16.0962	8.29851	1.73192	12.3389	2.62996	-3.01483	2.92562e-06	Down
ENSG00000123610	375	ENSG00000123610.3	TNFAIP6	protein_coding	2.55652	12.9682	22.9329	1.18359	1.93383	1.38138	12.8192	1.4996	2.75841	2.7439	2.94277e-06	Up
ENSG00000163069	313	ENSG00000163069.8	SGCB	protein_coding	72.8834	93.9392	98.3977	37.804	31.5931	54.6509	88.4068	41.3493	6.74566	1.12009	3.07624e-06	Up
ENSG00000138378	388	ENSG00000138378.13	STAT4	protein_coding	4.69968	5.03728	2.07674	21.2078	16.232	8.08909	3.9379	15.1763	2.64717	-1.93451	3.07624e-06	Down
ENSG00000164776	381	ENSG00000164776.5	PHKG1	protein_coding	30.7702	31.4257	24.9356	8.9001	8.14528	11.5729	29.0438	9.53943	3.48165	1.60296	3.1168e-06	Up
ENSG00000204482	403	ENSG00000204482.6	LST1	protein_coding	0	0.474168	0.469168	4.06798	4.12546	3.62804	0.314445	3.94049	0.540918	-3.58459	3.18194e-06	Down
ENSG00000197635	373	ENSG00000197635.5	DPP4	protein_coding	1.69174	2.5562	2.16793	12.5315	11.12	7.20937	2.13862	10.287	2.25742	-2.22229	3.20164e-06	Down
ENSG00000244731	363	ENSG00000244731.3	C4A	protein_coding	2.87556	0.87629	0.867051	21.0918	4.23561	4.34572	1.53963	9.89105	1.88054	-2.53581	3.27591e-06	Down
ENSG00000124491	383	ENSG00000124491.11	F13A1	protein_coding	5.58341	23.3509	22.8066	37.2662	103.22	36.2884	17.247	58.9249	4.49972	-1.81637	3.42953e-06	Down
ENSG00000102189	387	ENSG00000102189.12	EEA1	protein_coding	62.754	121.076	77.1747	29.2683	46.3657	47.9975	87.0015	41.2105	5.40509	1.05446	3.45346e-06	Up
ENSG00000151892	392	ENSG00000151892.10	GFRA1	protein_coding	2.09974	1.16835	2.59111	10.3404	5.46232	5.34316	1.95307	7.04862	3.34412	-1.83626	3.48393e-06	Down
ENSG00000173517	420	ENSG00000173517.6	PEAK1	protein_coding	128.095	164.152	152.987	64.0753	86.8713	85.4708	148.411	78.8058	5.98249	0.918008	3.54591e-06	Up
ENSG00000164111	597	ENSG00000164111.10	ANXA5	protein_coding	487.586	958.5	1071.87	286.518	323.677	471.84	839.32	360.679	9.27984	1.1726	3.75126e-06	Up
ENSG00000136002	409	ENSG00000136002.12	ARHGEF4	protein_coding	16.5699	12.9031	9.56196	29.7975	32.3714	18.6193	13.0117	26.9294	5.04029	-1.0448	3.75126e-06	Down
ENSG00000090382	404	ENSG00000090382.2	LYZ	protein_coding	1.37786	2.64372	7.84753	31.3754	19.4554	17.4935	3.95637	22.7748	3.21244	-2.73067	3.98348e-06	Down
ENSG00000105655	386	ENSG00000105655.14	ISYNA1	protein_coding	0.789623	0.852222	0.899453	8.36748	5.23148	2.30236	0.847099	5.30044	2.32828	-2.45004	4.28402e-06	Down
ENSG00000120875	389	ENSG00000120875.4	DUSP4	protein_coding	40.0955	18.2152	15.2219	27.8313	6.24865	4.72536	24.5108	12.9351	6.3116	1.2499	4.35039e-06	Up
ENSG00000010671	413	ENSG00000010671.11	BTK	protein_coding	0.353479	0.457803	0.452976	5.45498	3.65116	3.37309	0.42142	4.15974	0.657166	-3.21771	4.4283e-06	Down
ENSG00000122176	606	ENSG00000122176.10	FMOD	protein_coding	1061.63	1179.47	1519.23	321.054	547.629	871.903	1253.44	580.195	9.36057	1.20975	4.49419e-06	Up
ENSG00000068366	399	ENSG00000068366.15	ACSL4	protein_coding	146.648	168.825	152.462	82.765	72.8597	84.7115	155.978	80.1121	6.28358	0.961002	4.57108e-06	Up
ENSG00000101938	614	ENSG00000101938.10	CHRDL1	protein_coding	175.384	423.031	370.778	85.6514	184.352	193.057	323.064	154.353	9.16998	1.05789	4.57108e-06	Up
ENSG00000099957	390	ENSG00000099957.12	P2RX6	protein_coding	0.394115	2.50962	9.7643	0.243283	0.154201	0.976376	4.22268	0.457953	2.26098	2.87361	4.67794e-06	Up
ENSG00000114315	405	ENSG00000114315.3	HES1	protein_coding	11.1645	9.4346	33.4847	4.25236	4.0646	4.26229	18.0279	4.19308	3.83543	1.87639	4.68097e-06	Up
ENSG00000151414	336	ENSG00000151414.10	NEK7	protein_coding	323.765	354.332	456.82	156.306	152.502	254.406	378.306	187.738	7.37511	1.03621	4.69961e-06	Up
ENSG00000171596	408	ENSG00000171596.6	NMUR1	protein_coding	7.60857	8.15143	8.27774	2.33876	4.04374	3.66254	8.01258	3.34835	4.2248	1.28788	4.76688e-06	Up
ENSG00000185101	411	ENSG00000185101.8	ANO9	protein_coding	0.522999	0	0.260638	2.69035	1.20048	1.43964	0.261212	1.77682	1.4136	-3.00006	4.84873e-06	Down
ENSG00000150764	374	ENSG00000150764.9	DIXDC1	protein_coding	55.7019	78.9047	75.6828	32.3503	27.359	40.3095	70.0965	33.3396	6.41286	1.07206	4.94646e-06	Up
ENSG00000167306	428	ENSG00000167306.14	MYO5B	protein_coding	0.181758	0.235401	0.155279	3.30982	2.16187	0.978397	0.190813	2.15003	0.60218	-3.34339	4.94646e-06	Down
ENSG00000124942	1364	ENSG00000124942.9	AHNAK	protein_coding	5154.08	7167.36	8930.72	1953.66	2941.17	5683.79	7084.05	3526.21	11.7327	1.11303	4.96013e-06	Up
ENSG00000133026	323	ENSG00000133026.8	MYH10	protein_coding	314.573	196.23	247.158	119.436	88.5991	148.938	252.654	118.991	7.06655	1.09064	4.99172e-06	Up
ENSG00000011600	402	ENSG00000011600.7	TYROBP	protein_coding	1.1359	3.59614	6.30776	33.5399	23.94	15.5179	3.67993	24.3326	2.9786	-2.79781	5.19017e-06	Down
ENSG00000134013	421	ENSG00000134013.11	LOXL2	protein_coding	67.339	178.661	91.5638	28.4459	38.0605	58.6317	112.521	41.7127	5.73103	1.36731	5.66949e-06	Up
ENSG00000234840	398	ENSG00000234840.1	RP11-399D6.2	lincRNA	5.21303	7.74444	5.436	1.56165	1.63171	1.55689	6.13116	1.58342	2.3432	1.92542	5.66949e-06	Up
ENSG00000178081	416	ENSG00000178081.8	ULK4P3	pseudogene	0.355627	1.38175	1.21528	6.36623	7.23538	6.26508	0.984219	6.62223	1.3121	-2.7704	5.81866e-06	Down
ENSG00000137331	412	ENSG00000137331.11	IER3	protein_coding	62.7001	64.8412	143.022	20.8632	30.1056	10.0473	90.1879	20.3387	6.16052	2.13647	5.84754e-06	Up
ENSG00000110934	441	ENSG00000110934.6	BIN2	protein_coding	0	0.453831	0.320748	2.54932	2.9614	1.61679	0.258193	2.37584	1.03291	-3.20847	6.50857e-06	Down
ENSG00000170624	393	ENSG00000170624.9	SGCD	protein_coding	16.8202	22.1784	21.3876	7.40489	10.5296	10.3846	20.1288	9.43972	4.537	1.09781	6.51446e-06	Up
ENSG00000164107	432	ENSG00000164107.7	HAND2	protein_coding	0.745963	0.0644081	0.509832	4.05218	3.17547	2.22677	0.440068	3.15148	1.445	-2.93762	7.14248e-06	Down
ENSG00000141404	415	ENSG00000141404.11	GNAL	protein_coding	67.4583	29.0692	39.72	25.2741	14.0508	22.239	45.4159	20.5213	4.772	1.10011	7.65704e-06	Up
ENSG00000172137	369	ENSG00000172137.14	CALB2	protein_coding	374.33	536.749	364.666	189.67	181.876	202.084	425.248	191.21	7.7613	1.13027	7.97992e-06	Up
ENSG00000172987	436	ENSG00000172987.8	HPSE2	protein_coding	5.36612	1.47016	0.969772	1.11477	0.290705	0.201998	2.60202	0.535823	1.56158	2.27405	7.99712e-06	Up
ENSG00000163814	475	ENSG00000163814.3	CDCP1	protein_coding	0	0.0624522	0.185381	1.87527	1.85648	0.725617	0.0826111	1.48579	0.393897	-3.91191	8.08173e-06	Down
ENSG00000187134	493	ENSG00000187134.8	AKR1C1	protein_coding	282.11	303.723	499.287	135.626	108.902	282.305	361.707	175.611	8.59534	1.11875	8.08244e-06	Up
ENSG00000054523	443	ENSG00000054523.12	KIF1B	protein_coding	20.4415	21.3321	18.869	9.62829	12.892	10.0405	20.2142	10.8536	5.70623	0.906545	8.12169e-06	Up
ENSG00000165072	422	ENSG00000165072.9	MAMDC2	protein_coding	0.54944	1.25069	1.02414	5.24162	4.69031	3.0065	0.941423	4.31281	2.50074	-2.17688	8.12169e-06	Down
ENSG00000136848	467	ENSG00000136848.12	DAB2IP	protein_coding	34.8711	122.507	38.5321	21.3322	61.8944	19.2104	65.3034	34.1456	5.60742	0.903638	8.35144e-06	Up
ENSG00000100605	355	ENSG00000100605.12	ITPK1	protein_coding	343.944	430.238	360.2	170.578	201.265	189.466	378.127	187.103	7.65251	1.01138	8.47034e-06	Up
ENSG00000128595	370	ENSG00000128595.12	CALU	protein_coding	32.084	55.1756	55.4133	19.3151	22.549	27.3142	47.5576	23.0594	6.77268	1.01575	8.49824e-06	Up
ENSG00000173281	438	ENSG00000173281.4	PPP1R3B	protein_coding	5.53555	6.17074	8.48134	3.1764	2.09872	2.93144	6.72921	2.73552	4.21854	1.29996	8.49824e-06	Up
ENSG00000253187	501	ENSG00000253187.2	HOXA-AS4	antisense	1.17933	1.4099	1.55004	0.0559993	0.0567906	0.244166	1.37976	0.118985	-0.265503	3.44696	8.51335e-06	Up
ENSG00000010319	377	ENSG00000010319.2	SEMA3G	protein_coding	273.202	282.191	480.734	179.754	94.7383	169.394	345.376	147.962	7.7084	1.23017	8.60694e-06	Up
ENSG00000019582	410	ENSG00000019582.10	CD74	protein_coding	31.315	57.3162	99.2734	308.408	233.622	155.016	62.6349	232.349	6.87083	-1.98553	8.64482e-06	Down
ENSG00000042062	430	ENSG00000042062.7	FAM65C	protein_coding	0.151847	0.163885	0.616197	4.10084	2.85174	1.51402	0.310643	2.8222	2.16988	-3.22115	8.88803e-06	Down
ENSG00000160200	426	ENSG00000160200.13	CBS	protein_coding	1.26021	0.593505	3.42561	7.42555	4.87688	10.3998	1.75978	7.56739	2.1835	-2.28222	9.19677e-06	Down
ENSG00000180660	417	ENSG00000180660.6	MAB21L1	protein_coding	4.68591	1.70355	1.86618	1.08743	0.507286	0.50862	2.75188	0.701113	2.28718	1.9158	9.29658e-06	Up
ENSG00000075213	453	ENSG00000075213.6	SEMA3A	protein_coding	31.0147	39.234	48.5255	9.68384	12.8685	26.9134	39.5914	16.4886	3.99479	1.36077	9.65661e-06	Up
ENSG00000144802	464	ENSG00000144802.7	NFKBIZ	protein_coding	374.18	603.094	652.308	152.471	369.127	150.991	543.194	224.196	8.3942	1.37015	9.75207e-06	Up
ENSG00000087116	419	ENSG00000087116.9	ADAMTS2	protein_coding	132.499	246.518	133.227	77.4104	85.6497	74.1619	170.748	79.074	6.37352	1.04846	9.77765e-06	Up
ENSG00000188613	456	ENSG00000188613.5	NANOS1	protein_coding	4.46472	5.48943	5.7367	0.881928	1.43102	2.86653	5.23028	1.7265	3.31489	1.72656	9.85963e-06	Up
ENSG00000132854	451	ENSG00000132854.14	KANK4	protein_coding	24.736	44.5094	17.0015	5.42689	21.3639	10.4915	28.749	12.4274	5.72012	1.29859	9.91045e-06	Up
ENSG00000136205	378	ENSG00000136205.12	TNS3	protein_coding	164.967	299.801	202.508	56.743	131.16	126.446	222.426	104.783	7.56942	1.13553	1.02511e-05	Up
ENSG00000133392	450	ENSG00000133392.12	MYH11	protein_coding	0.576383	1.19006	0.107047	20.0638	2.77676	0.735806	0.624496	7.85877	4.13561	-3.01159	1.03131e-05	Down
ENSG00000237125	442	ENSG00000237125.4	HAND2-AS1	antisense	3.86729	1.93883	1.49208	10.396	12.261	6.92898	2.43273	9.86201	2.40471	-2.07554	1.03346e-05	Down
ENSG00000132837	429	ENSG00000132837.10	DMGDH	protein_coding	28.121	27.1225	31.2557	11.4371	12.9528	16.3387	28.8331	13.5762	4.52873	1.09556	1.04359e-05	Up
ENSG00000112414	433	ENSG00000112414.10	GPR126	protein_coding	0.394178	1.58826	0.898011	9.814	12.9138	2.18615	0.960151	8.30465	1.93369	-2.88285	1.06114e-05	Down
ENSG00000129250	439	ENSG00000129250.7	KIF1C	protein_coding	373.416	479.448	722.835	171.304	206.182	407.242	525.233	261.576	8.22888	1.05595	1.06192e-05	Up
ENSG00000183837	448	ENSG00000183837.8	PNMA3	protein_coding	1.78044	0.208444	2.93901	0.316675	0.0755646	0.420872	1.64263	0.271037	1.65953	2.44593	1.101e-05	Up
ENSG00000165804	481	ENSG00000165804.11	ZNF219	protein_coding	113.052	155.223	169.093	72.9868	65.361	84.6341	145.789	74.3273	6.02719	0.960305	1.14242e-05	Up
ENSG00000137285	445	ENSG00000137285.9	TUBB2B	protein_coding	1.97412	4.79952	3.41745	0.673441	0.682956	0.775389	3.39703	0.710595	1.99154	2.17604	1.14385e-05	Up
ENSG00000002933	444	ENSG00000002933.3	TMEM176A	protein_coding	0.47527	0.410359	1.82714	10.7083	6.91745	4.70971	0.904258	7.44517	1.95518	-3.11867	1.16388e-05	Down
ENSG00000104728	455	ENSG00000104728.11	ARHGEF10	protein_coding	13.7164	17.9796	21.0387	7.99198	6.46125	10.3786	17.5782	8.27727	4.87059	1.09019	1.1743e-05	Up
ENSG00000000005	460	ENSG00000000005.5	TNMD	protein_coding	8.60312	82.9317	68.195	4.70561	5.45383	18.652	53.2433	9.60382	4.8821	2.21181	1.19644e-05	Up
ENSG00000186517	452	ENSG00000186517.9	ARHGAP30	protein_coding	0.176486	0.355558	0.402067	2.36043	2.15441	1.10835	0.31137	1.8744	2.02231	-2.51613	1.22268e-05	Down
ENSG00000185052	472	ENSG00000185052.7	SLC24A3	protein_coding	12.9036	17.781	21.1122	5.51936	8.33891	14.0514	17.2656	9.30322	5.70731	0.961483	1.26582e-05	Up
ENSG00000151632	667	ENSG00000151632.12	AKR1C2	protein_coding	812.904	687.516	1628.67	407.684	234.606	935.204	1043.03	525.831	9.19097	1.11443	1.27633e-05	Up
ENSG00000152465	486	ENSG00000152465.13	NMT2	protein_coding	32.447	29.5505	68.0796	20.1076	15.0652	34.6619	43.359	23.2782	5.74942	0.880199	1.27787e-05	Up
ENSG00000196739	459	ENSG00000196739.10	COL27A1	protein_coding	8.43039	12.6463	4.40137	15.4806	26.9474	8.89691	8.49269	17.1083	4.95228	-0.995691	1.3295e-05	Down
ENSG00000205476	468	ENSG00000205476.4	CCDC85C	protein_coding	1.71742	0.943637	1.60061	10.5051	7.42814	5.15723	1.42056	7.69682	1.69544	-2.39099	1.36512e-05	Down
ENSG00000070404	478	ENSG00000070404.5	FSTL3	protein_coding	119.156	222.237	90.3594	60.5373	66.1071	58.0646	143.917	61.5697	5.97348	1.1204	1.36512e-05	Up
ENSG00000076706	987	ENSG00000076706.10	MCAM	protein_coding	2062.75	2767.63	2267.96	979.38	1382.52	1237.32	2366.11	1199.74	9.99284	0.983347	1.3924e-05	Up
ENSG00000072422	474	ENSG00000072422.12	RHOBTB1	protein_coding	49.0959	67.148	42.4723	23.5575	22.7281	21.0981	52.9054	22.4612	4.22228	1.20904	1.44056e-05	Up
ENSG00000075223	407	ENSG00000075223.9	SEMA3C	protein_coding	145.607	400.931	285.684	64.2703	137.218	183.722	277.407	128.403	7.31567	1.12041	1.44957e-05	Up
ENSG00000135604	484	ENSG00000135604.9	STX11	protein_coding	29.0351	24.1513	30.6659	14.6405	15.5797	12.5171	27.9508	14.2458	5.34363	0.973892	1.48368e-05	Up
ENSG00000174600	465	ENSG00000174600.9	CMKLR1	protein_coding	0.811574	0.654016	1.15557	4.47539	4.06444	3.04484	0.873721	3.86156	2.25009	-2.13223	1.48545e-05	Down
ENSG00000187210	491	ENSG00000187210.8	GCNT1	protein_coding	0.115339	0.248965	0.049268	1.24595	1.15525	0.380985	0.137857	0.927397	1.06082	-2.76503	1.50711e-05	Down
ENSG00000110324	471	ENSG00000110324.5	IL10RA	protein_coding	0.28786	1.39185	2.01658	5.65064	8.14522	4.52184	1.2321	6.1059	2.77086	-2.47676	1.51048e-05	Down
ENSG00000134245	461	ENSG00000134245.13	WNT2B	protein_coding	0.154318	0.559614	0.922856	2.49578	1.6616	3.49644	0.545596	2.55127	2.46885	-2.32353	1.51048e-05	Down
ENSG00000131730	529	ENSG00000131730.11	CKMT2	protein_coding	58.916	42.8301	27.4294	101.078	77.8845	58.1336	43.0585	79.032	5.29008	-0.906125	1.51225e-05	Down
ENSG00000179008	507	ENSG00000179008.4	C14orf39	protein_coding	4.58874	1.90177	1.88172	0.453213	0.229808	0.224555	2.79074	0.302526	-0.292816	3.10737	1.54551e-05	Up
ENSG00000102781	522	ENSG00000102781.9	KATNAL1	protein_coding	58.5995	80.7763	54.7835	31.1753	40.6259	32.2608	64.7198	34.6874	5.3076	0.887942	1.54923e-05	Up
ENSG00000077942	476	ENSG00000077942.13	FBLN1	protein_coding	13.7874	14.8418	40.8435	202.602	150.315	54.6332	23.1576	135.85	5.5159	-2.61087	1.55334e-05	Down
ENSG00000169715	479	ENSG00000169715.10	MT1E	protein_coding	12.2206	14.0688	4.8473	24.6068	55.0091	11.6402	10.3789	30.4187	3.86225	-1.42641	1.55334e-05	Down
ENSG00000198947	406	ENSG00000198947.10	DMD	protein_coding	174.353	197.605	200.258	64.9342	110.634	114.354	190.738	96.6407	6.80095	1.02034	1.55651e-05	Up
ENSG00000064886	477	ENSG00000064886.9	CHI3L2	protein_coding	5.41193	26.8685	23.3487	3.25721	3.89612	2.31733	18.543	3.15689	3.01861	2.35295	1.58016e-05	Up
ENSG00000154917	497	ENSG00000154917.6	RAB6B	protein_coding	24.3656	54.0623	41.511	12.942	18.8004	20.3463	39.9797	17.3629	4.37329	1.1586	1.61851e-05	Up
ENSG00000134779	492	ENSG00000134779.10	TPGS2	protein_coding	59.0545	131.382	156.476	35.194	35.1324	85.979	115.637	52.1018	6.07447	1.16715	1.63513e-05	Up
ENSG00000172602	473	ENSG00000172602.5	RND1	protein_coding	10.3325	9.36735	23.5025	3.42825	3.71925	3.88704	14.4008	3.67818	2.82612	1.86531	1.64244e-05	Up
ENSG00000140009	494	ENSG00000140009.14	ESR2	protein_coding	6.20241	6.9386	7.60268	1.33172	2.6673	3.0748	6.91456	2.35794	3.13156	1.60818	1.69856e-05	Up
ENSG00000170004	499	ENSG00000170004.12	CHD3	protein_coding	22.5791	22.0076	96.9459	63.2232	58.4335	134.357	47.1775	85.3381	5.87413	-1.10878	1.73528e-05	Down
ENSG00000007944	483	ENSG00000007944.10	MYLIP	protein_coding	33.6046	20.1361	25.846	12.2422	14.7143	6.59364	26.5289	11.1834	5.39127	1.2982	1.76428e-05	Up
ENSG00000114270	510	ENSG00000114270.11	COL7A1	protein_coding	0.422063	0.121473	0.721153	5.03702	3.96325	2.54734	0.421563	3.8492	0.839344	-3.13995	1.77332e-05	Down
ENSG00000167470	490	ENSG00000167470.8	MIDN	protein_coding	61.8093	90.3427	145	40.4453	42.7146	33.0761	99.0506	38.7453	5.62603	1.278	1.84775e-05	Up
ENSG00000109705	524	ENSG00000109705.7	NKX3-2	protein_coding	0.109697	0	0.0312388	0.970582	0.36625	0.384717	0.0469787	0.57385	0.104494	-3.67208	1.89089e-05	Down
ENSG00000198162	520	ENSG00000198162.8	MAN1A2	protein_coding	95.9133	158.421	105.749	47.5048	86.1677	63.17	120.028	65.6142	6.07049	0.876833	1.89306e-05	Up
ENSG00000229425	514	ENSG00000229425.1	AJ006998.2	lincRNA	1.74115	3.18356	4.375	0.18967	0.897632	0.501206	3.0999	0.529503	0.818953	2.64069	1.9131e-05	Up
ENSG00000167772	391	ENSG00000167772.7	ANGPTL4	protein_coding	228.297	254.758	284.08	128.543	129.761	128.833	255.712	129.046	7.53629	0.981357	1.91869e-05	Up
ENSG00000120262	498	ENSG00000120262.8	CCDC170	protein_coding	6.94792	8.80253	8.11317	1.46555	2.22938	5.1684	7.95454	2.95444	3.9997	1.60459	1.91869e-05	Up
ENSG00000179119	470	ENSG00000179119.10	SPTY2D1	protein_coding	11.2961	15.7521	17.3627	6.62283	6.95311	6.96184	14.8036	6.84593	4.55104	1.0954	1.98436e-05	Up
ENSG00000076770	500	ENSG00000076770.10	MBNL3	protein_coding	19.3375	24.2537	47.88	9.84264	14.8664	13.5636	30.4904	12.7575	5.02771	1.17446	2.02222e-05	Up
ENSG00000156110	495	ENSG00000156110.9	ADK	protein_coding	37.56	41.4386	39.2933	13.9005	19.6486	25.6347	39.4306	19.728	5.12321	1.03457	2.04457e-05	Up
ENSG00000175567	425	ENSG00000175567.4	UCP2	protein_coding	355.553	75.0674	224.57	604.54	273.061	441.561	218.397	439.721	7.50814	-1.19355	2.04457e-05	Down
ENSG00000110079	489	ENSG00000110079.12	MS4A4A	protein_coding	0.334845	1.30101	1.35881	9.7664	8.38468	3.25671	0.998219	7.13593	2.38709	-2.74844	2.05535e-05	Down
ENSG00000176974	394	ENSG00000176974.13	SHMT1	protein_coding	114.881	114.776	94.5636	57.6162	58.5032	51.9585	108.074	56.0259	7.17291	0.943689	2.05535e-05	Up
ENSG00000143384	792	ENSG00000143384.8	MCL1	protein_coding	781.719	880.339	731.846	322.496	535.98	340.73	797.968	399.735	9.37654	1.03217	2.08045e-05	Up
ENSG00000138448	435	ENSG00000138448.7	ITGAV	protein_coding	135.953	204.963	211.897	80.1673	94.5327	114.827	184.271	96.5091	6.56334	0.921221	2.08233e-05	Up
ENSG00000082397	511	ENSG00000082397.11	EPB41L3	protein_coding	53.9529	101.243	108.319	128.223	177.32	181.473	87.8382	162.338	6.16002	-0.928888	2.14597e-05	Down
ENSG00000180530	427	ENSG00000180530.5	NRIP1	protein_coding	30.798	34.0556	19.2618	13.0478	22.4607	7.50583	28.0385	14.3381	7.32277	1.06635	2.14597e-05	Up
ENSG00000158869	487	ENSG00000158869.6	FCER1G	protein_coding	1.64019	2.675	5.60498	22.6119	15.1735	12.6193	3.30672	16.8016	2.57176	-2.39056	2.1586e-05	Down
ENSG00000134548	482	ENSG00000134548.5	C12orf39	protein_coding	113.192	66.784	21.2121	47.2578	42.211	3.49921	67.0628	30.9893	6.36381	1.48375	2.17002e-05	Up
ENSG00000187951	480	ENSG00000187951.6	ARHGAP11B	protein_coding	0.906378	1.56517	2.66716	5.71931	6.11535	8.42736	1.7129	6.75401	2.2178	-2.03641	2.19824e-05	Down
ENSG00000133216	506	ENSG00000133216.12	EPHB2	protein_coding	2.59951	9.11818	2.52617	1.08314	3.45806	0.795061	4.74795	1.77875	3.35267	1.44439	2.23663e-05	Up
ENSG00000135048	512	ENSG00000135048.9	TMEM2	protein_coding	47.2003	91.7244	133.44	25.4029	59.672	47.354	90.7883	44.143	5.71605	1.00716	2.33928e-05	Up
ENSG00000088882	517	ENSG00000088882.7	CPXM1	protein_coding	0.599703	0.961622	1.28084	10.6298	7.42798	2.18007	0.94739	6.74593	3.23966	-2.59842	2.36488e-05	Down
ENSG00000155465	496	ENSG00000155465.14	SLC7A7	protein_coding	0.276439	0.835393	2.1255	6.99636	10.0371	5.44495	1.07911	7.49282	1.78946	-2.92294	2.3938e-05	Down
ENSG00000116641	544	ENSG00000116641.11	DOCK7	protein_coding	22.5298	27.2895	29.9932	10.0395	15.4018	18.6571	26.6042	14.6995	5.52169	0.886908	2.4946e-05	Up
ENSG00000109929	516	ENSG00000109929.5	SC5D	protein_coding	56.7212	73.2293	48.1135	27.5876	46.1942	24.5506	59.3547	32.7775	6.13298	0.890627	2.49938e-05	Up
ENSG00000149451	513	ENSG00000149451.13	ADAM33	protein_coding	1.12746	1.07594	2.28128	9.28569	8.26532	3.30314	1.4949	6.95138	3.8911	-2.17755	2.58888e-05	Down
ENSG00000197712	534	ENSG00000197712.7	FAM114A1	protein_coding	61.5734	91.1379	72.3295	31.2214	42.3314	48.0491	75.0136	40.5339	5.7505	0.889613	2.64886e-05	Up
ENSG00000141574	531	ENSG00000141574.3	SECTM1	protein_coding	0.143849	0.621013	1.22893	5.3278	6.03344	3.87168	0.664598	5.07764	1.20705	-2.96751	2.683e-05	Down
ENSG00000116977	458	ENSG00000116977.14	LGALS8	protein_coding	111.263	132.775	175	59.0662	74.0512	94.3953	139.679	75.8375	6.55861	0.882033	2.92124e-05	Up
ENSG00000163083	508	ENSG00000163083.5	INHBB	protein_coding	13.2022	12.5859	13.8733	5.42646	5.24299	9.11995	13.2204	6.59647	4.98915	1.04326	2.94757e-05	Up
ENSG00000182492	515	ENSG00000182492.11	BGN	protein_coding	1.0127	2.22571	1.61236	15.4009	8.55848	3.19871	1.61692	9.0527	3.59889	-2.23399	2.97202e-05	Down
ENSG00000197594	555	ENSG00000197594.7	ENPP1	protein_coding	25.7996	20.8208	27.8744	12.3245	12.9045	15.7341	24.8316	13.6544	5.51143	0.859737	2.97991e-05	Up
ENSG00000137502	535	ENSG00000137502.5	RAB30	protein_coding	48.8708	86.936	88.8324	23.6419	27.99	57.5412	74.8797	36.391	5.04115	1.09574	2.97991e-05	Up
ENSG00000078804	547	ENSG00000078804.8	TP53INP2	protein_coding	24.107	20.2243	25.0333	13.1369	11.7535	13.3581	23.1216	12.7495	5.33308	0.855635	2.98208e-05	Up
ENSG00000111713	505	ENSG00000111713.2	GYS2	protein_coding	2.3872	4.37644	0.866059	0.90838	1.1464	0.112019	2.54323	0.722267	2.31996	2.01339	3.00688e-05	Up
ENSG00000233276	463	ENSG00000233276.2	GPX1	protein_coding	153.278	254.167	291.767	97.996	121.048	136.06	233.07	118.368	6.67146	0.941111	3.06531e-05	Up
ENSG00000165868	440	ENSG00000165868.8	HSPA12A	protein_coding	136.761	449.623	164.728	52.2299	206.509	108.589	250.371	122.442	6.98897	1.03452	3.12105e-05	Up
ENSG00000109790	545	ENSG00000109790.12	KLHL5	protein_coding	20.4623	32.9102	43.6565	11.2352	16.4858	26.2384	32.343	17.9865	6.14415	0.864224	3.25062e-05	Up
ENSG00000183801	536	ENSG00000183801.3	OLFML1	protein_coding	1.28204	1.47592	3.04242	15.608	9.18499	5.28044	1.93346	10.0245	3.14807	-2.31013	3.3457e-05	Down
ENSG00000134352	566	ENSG00000134352.15	IL6ST	protein_coding	253.296	441.806	416.415	133.302	198.478	226.771	370.506	186.184	8.43694	0.985706	3.34717e-05	Up
ENSG00000175054	540	ENSG00000175054.10	ATR	protein_coding	40.9115	60.8355	51.5776	22.4482	26.6782	28.0495	51.1082	25.7253	4.79184	0.977869	3.37937e-05	Up
ENSG00000170458	528	ENSG00000170458.9	CD14	protein_coding	16.4895	10.7282	24.5039	68.0259	44.5617	32.4477	17.2405	48.3451	4.86638	-1.4994	3.37937e-05	Down
ENSG00000250303	523	ENSG00000250303.2	RP11-356J5.12	processed_transcript	6.76363	15.8511	6.52872	2.33156	1.31972	2.25672	9.71447	1.96933	2.74685	2.17331	3.44587e-05	Up
ENSG00000182782	447	ENSG00000182782.7	HCAR2	protein_coding	210.584	144.182	86.9453	114.209	68.2118	45.5264	147.237	75.9823	7.83814	0.965123	3.62723e-05	Up
ENSG00000100055	532	ENSG00000100055.16	CYTH4	protein_coding	0.157087	2.17012	3.08665	8.72714	11.6039	9.14778	1.80462	9.82628	2.03791	-2.67541	3.75955e-05	Down
ENSG00000161544	551	ENSG00000161544.5	CYGB	protein_coding	59.3546	15.6621	50.2861	119.896	54.6922	73.3694	41.7676	82.6524	5.69639	-1.10316	3.85701e-05	Down
ENSG00000140848	561	ENSG00000140848.12	CPNE2	protein_coding	28.9224	44.7084	36.045	20.0292	18.2356	18.364	36.5586	18.8763	5.77517	0.934025	3.86046e-05	Up
ENSG00000141232	538	ENSG00000141232.4	TOB1	protein_coding	71.2826	58.8946	73.9604	36.891	39.7287	28.2889	68.0458	34.9695	6.23889	0.969774	3.91324e-05	Up
ENSG00000126368	541	ENSG00000126368.5	NR1D1	protein_coding	19.3609	43.1315	1.13636	6.68269	22.8988	0.777485	21.2096	10.1196	5.43686	1.05387	3.94113e-05	Up
ENSG00000181751	593	ENSG00000181751.5	C5orf30	protein_coding	5.48246	47.789	10.0239	3.57827	24.4618	5.15219	21.0984	11.0641	5.55908	0.86112	4.12963e-05	Up
ENSG00000161267	559	ENSG00000161267.7	BDH1	protein_coding	24.9254	10.5649	11.486	61.4515	33.3822	19.2573	15.6588	38.0303	4.19987	-1.23459	4.2288e-05	Down
ENSG00000233101	533	ENSG00000233101.6	HOXB-AS3	antisense	4.07111	1.48004	3.11192	18.5173	6.03608	11.8486	2.88769	12.134	1.95595	-2.0438	4.32164e-05	Down
ENSG00000186862	546	ENSG00000186862.13	PDZD7	protein_coding	1.15875	0.611411	0.714958	5.20569	1.77318	4.15834	0.828373	3.7124	1.97521	-2.10191	4.32584e-05	Down
ENSG00000211455	592	ENSG00000211455.3	STK38L	protein_coding	77.8233	82.6788	135.502	52.3052	43.8774	63.7679	98.668	53.3168	5.56469	0.86202	4.3863e-05	Up
ENSG00000140968	537	ENSG00000140968.6	IRF8	protein_coding	26.6527	34.4685	56.9744	13.1476	18.4335	10.1096	39.3652	13.8969	4.54621	1.47247	4.4489e-05	Up
ENSG00000006042	553	ENSG00000006042.7	TMEM98	protein_coding	1.14082	0.985013	5.30631	20.5006	12.4583	9.45965	2.47738	14.1395	2.8092	-2.8026	4.54473e-05	Down
ENSG00000182487	580	ENSG00000182487.8	NCF1B	pseudogene	0	0.30853	0.305277	0.882313	2.3488	1.90166	0.204602	1.71092	0.454687	-3.08784	4.56899e-05	Down
ENSG00000110906	591	ENSG00000110906.8	KCTD10	protein_coding	91.1335	112.255	138.452	54.1914	55.4805	81.6591	113.947	63.777	6.03014	0.842132	4.61215e-05	Up
ENSG00000167613	469	ENSG00000167613.11	LAIR1	protein_coding	132.387	198.592	159.11	74.367	98.0203	90.5741	163.363	87.6538	6.72445	0.887832	4.63659e-05	Up
ENSG00000206538	557	ENSG00000206538.3	VGLL3	protein_coding	8.56609	22.2599	36.8383	4.95568	6.34689	22.0733	22.5548	11.1253	5.38469	1.10845	4.65394e-05	Up
ENSG00000185565	543	ENSG00000185565.7	LSAMP	protein_coding	0	0.229099	1.02008	13.5127	9.71715	2.40215	0.416392	8.54401	1.88554	-4.27639	4.80213e-05	Down
ENSG00000128567	549	ENSG00000128567.12	PODXL	protein_coding	5.30263	10.7875	7.32269	36.0955	27.602	11.9436	7.80427	25.2137	4.55503	-1.5881	4.81405e-05	Down
ENSG00000152078	556	ENSG00000152078.5	TMEM56	protein_coding	37.6161	56.8927	38.4759	13.0316	16.9002	27.1735	44.3282	19.0351	4.66438	1.25391	5.06567e-05	Up
ENSG00000197019	552	ENSG00000197019.4	SERTAD1	protein_coding	18.7012	11.6711	17.053	8.88236	6.27821	2.72652	15.8084	5.96236	4.51716	1.52751	5.16353e-05	Up
ENSG00000064205	554	ENSG00000064205.6	WISP2	protein_coding	8.14635	24.3345	26.2668	6.24527	3.90704	4.308	19.5825	4.8201	4.24291	1.9156	5.17674e-05	Up
ENSG00000184613	571	ENSG00000184613.6	NELL2	protein_coding	0	0.448895	0.888324	9.94884	5.69563	2.38518	0.44574	6.00988	1.47363	-3.54775	5.41659e-05	Down
ENSG00000108950	562	ENSG00000108950.7	FAM20A	protein_coding	0.550205	0.475059	0.611066	2.64916	3.03103	1.92513	0.545443	2.53511	1.64104	-2.17951	5.41799e-05	Down
ENSG00000171992	662	ENSG00000171992.8	SYNPO	protein_coding	62.702	120.228	129.671	34.712	53.9545	69.9605	104.2	52.8757	8.64537	0.966448	5.47134e-05	Up
ENSG00000138792	563	ENSG00000138792.5	ENPEP	protein_coding	8.86627	7.52334	7.18283	31.2342	20.9575	14.6996	7.85748	22.2971	3.36867	-1.44248	5.54025e-05	Down
ENSG00000130766	570	ENSG00000130766.4	SESN2	protein_coding	10.1442	7.4782	14.6467	6.11543	3.97363	5.36333	10.7564	5.15079	4.77854	1.03706	5.65963e-05	Up
ENSG00000164488	624	ENSG00000164488.7	DACT2	protein_coding	0.0995342	0	0.127551	0.768018	0.903489	0.681913	0.075695	0.784474	0.156013	-3.34117	5.92611e-05	Down
ENSG00000100918	575	ENSG00000100918.8	REC8	protein_coding	0.464844	0.802714	1.19138	15.0167	7.75995	2.61598	0.819644	8.46421	1.71656	-3.01368	5.92611e-05	Down
ENSG00000154258	585	ENSG00000154258.12	ABCA9	protein_coding	11.3323	12.8809	26.7157	37.0573	31.4297	36.2567	16.9763	34.9146	5.22197	-1.13449	6.021e-05	Down
ENSG00000204287	578	ENSG00000204287.9	HLA-DRA	protein_coding	5.855	13.7938	25.0816	71.4585	47.4395	38.3938	14.9102	52.4306	5.37612	-1.96043	6.05409e-05	Down
ENSG00000102879	569	ENSG00000102879.11	CORO1A	protein_coding	0.677385	2.57343	2.43055	15.9731	13.2304	5.50266	1.89379	11.5687	2.41679	-2.53327	6.17492e-05	Down
ENSG00000187474	565	ENSG00000187474.4	FPR3	protein_coding	0.211526	0.51138	0.614415	3.49935	2.67483	1.55268	0.445774	2.57562	1.96835	-2.4639	6.17492e-05	Down
ENSG00000103811	586	ENSG00000103811.11	CTSH	protein_coding	5.41305	5.28872	14.9687	33.4142	26.1282	22.3068	8.55682	27.2831	3.71916	-1.81091	6.22954e-05	Down
ENSG00000138758	485	ENSG00000138758.7	SEPT11	protein_coding	407.836	500.73	563.872	218.379	254.89	297.971	490.813	257.08	7.83363	0.931816	6.45033e-05	Up
ENSG00000078399	590	ENSG00000078399.11	HOXA9	protein_coding	8.09599	5.43686	4.28168	0.555286	0	1.50928	5.93818	0.688188	1.34262	3.5119	6.45476e-05	Up
ENSG00000183287	608	ENSG00000183287.9	CCBE1	protein_coding	0.12567	0.162759	0.268405	2.48239	1.73075	0.768721	0.185611	1.66062	0.771344	-2.95364	6.48829e-05	Down
ENSG00000260597	610	ENSG00000260597.1	AC012531.25	lincRNA	1.26115	0.989913	1.59981	0.212317	0.167469	0.458192	1.28363	0.279326	1.04619	2.23945	6.61825e-05	Up
ENSG00000182667	584	ENSG00000182667.10	NTM	protein_coding	58.7913	66.7917	56.3066	22.6343	24.5038	39.559	60.6299	28.899	4.88942	1.10455	6.61984e-05	Up
ENSG00000173114	577	ENSG00000173114.8	LRRN3	protein_coding	5.48623	22.743	8.13165	2.01972	5.46201	5.68487	12.1203	4.38887	4.6759	1.33636	6.63094e-05	Up
ENSG00000072694	564	ENSG00000072694.14	FCGR2B	protein_coding	0.145278	0.459931	1.03428	2.12239	3.3953	2.5238	0.546496	2.6805	1.89307	-2.46582	7.0023e-05	Down
ENSG00000075420	502	ENSG00000075420.8	FNDC3B	protein_coding	155.754	212.948	232.918	71.0852	123.167	136.046	200.54	110.099	6.90612	0.89718	7.35337e-05	Up
ENSG00000128849	574	ENSG00000128849.9	CGNL1	protein_coding	1.12922	0.974997	1.73649	8.85265	6.29148	4.11685	1.28024	6.42033	1.90325	-2.25748	7.68042e-05	Down
ENSG00000141429	616	ENSG00000141429.9	GALNT1	protein_coding	24.9976	32.4751	41.2782	17.0738	17.5324	18.2643	32.917	17.6235	5.48345	0.876705	7.99626e-05	Up
ENSG00000169641	619	ENSG00000169641.9	LUZP1	protein_coding	7.80526	5.4325	8.86185	3.23307	3.44907	4.91387	7.36654	3.86534	5.08046	0.92473	8.01936e-05	Up
ENSG00000022267	1312	ENSG00000022267.12	FHL1	protein_coding	3280.1	3916.69	5224.06	1099.62	1010.16	4096.94	4140.28	2068.91	11.5585	1.301	8.0403e-05	Up
ENSG00000100439	611	ENSG00000100439.6	ABHD4	protein_coding	77.5936	123.743	88.6748	44.8595	49.3902	58.6571	96.6704	50.9689	5.7071	0.902363	8.10899e-05	Up
ENSG00000147443	605	ENSG00000147443.8	DOK2	protein_coding	0	0.755831	0.934828	4.72823	4.52104	3.13254	0.563553	4.12727	1.3006	-2.95026	8.2115e-05	Down
ENSG00000102359	607	ENSG00000102359.5	SRPX2	protein_coding	11.3761	53.5536	48.4082	5.36738	10.2514	31.3985	37.7793	15.6724	5.24199	1.35573	8.26462e-05	Up
ENSG00000184060	595	ENSG00000184060.6	ADAP2	protein_coding	0.488882	1.16081	2.50596	8.29899	8.11021	5.68193	1.38522	7.36371	1.98093	-2.51575	8.41891e-05	Down
ENSG00000135838	583	ENSG00000135838.9	NPL	protein_coding	0.965405	0.60622	1.94944	4.93	4.28543	5.21821	1.17369	4.81122	1.92628	-2.12184	8.5949e-05	Down
ENSG00000006025	613	ENSG00000006025.7	OSBPL7	protein_coding	0.920447	0.433492	0.643382	5.63017	2.51438	1.98599	0.665774	3.37685	1.43007	-2.24875	8.65534e-05	Down
ENSG00000173432	833	ENSG00000173432.6	SAA1	protein_coding	235.484	2106.99	1203.23	81.7276	1111.46	746.105	1181.9	646.43	9.13511	1.04219	8.73997e-05	Up
ENSG00000163220	600	ENSG00000163220.10	S100A9	protein_coding	0.532517	2.60546	6.2175	24.3251	32.225	10.5974	3.11849	22.3825	2.93205	-3.10298	8.75972e-05	Down
ENSG00000130173	601	ENSG00000130173.9	C19orf80	protein_coding	31.4984	33.1621	24.8264	11.7916	10.8133	12.1324	29.829	11.5791	3.37638	1.34935	8.82362e-05	Up
ENSG00000163531	603	ENSG00000163531.11	NFASC	protein_coding	0.331928	0.25077	0.567146	4.30282	1.44155	1.03551	0.383281	2.25996	2.76076	-2.32819	8.86049e-05	Down
ENSG00000148411	620	ENSG00000148411.3	NACC2	protein_coding	27.8119	18.8616	22.4542	14.8546	9.72399	14.0203	23.0426	12.8663	5.22067	0.844063	8.8955e-05	Up
ENSG00000117143	637	ENSG00000117143.9	UAP1	protein_coding	35.3961	51.7924	36.2536	21.9109	29.8859	18.5466	41.1474	23.4478	6.05999	0.818167	8.94721e-05	Up
ENSG00000167676	2491	ENSG00000167676.3	PLIN4	protein_coding	1402.28	1473.25	1278.72	708.617	568.738	889.904	1384.75	722.419	12.7058	0.960426	8.97745e-05	Up
ENSG00000184602	542	ENSG00000184602.5	SNN	protein_coding	37.2945	32.4145	42.3233	20.979	20.0945	20.1572	37.3441	20.4102	6.57946	0.864407	8.97745e-05	Up
ENSG00000167779	609	ENSG00000167779.3	IGFBP6	protein_coding	6.42511	4.98342	7.0707	27.2253	18.0658	11.2711	6.15975	18.8541	3.58414	-1.53246	9.03944e-05	Down
ENSG00000177054	596	ENSG00000177054.9	ZDHHC13	protein_coding	3.66995	2.41823	2.72277	10.7906	6.22726	10.2084	2.93699	9.07543	2.73893	-1.61258	9.06552e-05	Down
ENSG00000173744	558	ENSG00000173744.13	AGFG1	protein_coding	52.8719	93.4533	57.5391	29.9633	38.8191	36.9661	67.9548	35.2495	6.47681	0.908049	9.16828e-05	Up
ENSG00000152332	539	ENSG00000152332.11	UHMK1	protein_coding	18.4324	23.1899	22.0253	10.0805	12.9854	12.5992	21.2159	11.8884	6.60873	0.837385	9.55688e-05	Up
ENSG00000174010	599	ENSG00000174010.9	KLHL15	protein_coding	4.93161	4.61055	6.16629	1.89508	3.22014	1.44241	5.23615	2.18588	4.53638	1.33403	9.70055e-05	Up
ENSG00000186340	627	ENSG00000186340.10	THBS2	protein_coding	4.6337	5.24247	10.7839	20.0223	32.8085	17.5149	6.8867	23.4486	3.32097	-1.79561	9.76423e-05	Down
ENSG00000186260	618	ENSG00000186260.12	MKL2	protein_coding	20.1215	21.0196	16.2988	9.10856	11.8809	9.43333	19.1466	10.1409	4.91504	0.916026	9.78224e-05	Up
ENSG00000137491	638	ENSG00000137491.10	SLCO2B1	protein_coding	2.52501	10.7645	3.23574	35.9467	23.5127	9.8465	5.50841	23.102	3.25065	-2.10286	9.79736e-05	Down
ENSG00000085265	643	ENSG00000085265.6	FCN1	protein_coding	0.0796428	0.481358	0.816484	1.81902	3.0413	2.66972	0.459162	2.51001	1.13744	-2.55856	9.86163e-05	Down
ENSG00000182195	633	ENSG00000182195.6	LDOC1	protein_coding	18.8294	14.5334	20.1485	32.6389	34.2312	35.5777	17.8371	34.1493	4.8197	-0.947243	9.86163e-05	Down
ENSG00000131042	629	ENSG00000131042.9	LILRB2	protein_coding	0.0466503	0.36251	0.438396	2.24615	1.54779	1.5866	0.282519	1.79351	1.35792	-2.69286	9.86163e-05	Down
ENSG00000147027	632	ENSG00000147027.3	TMEM47	protein_coding	9.77721	10.5141	13.4034	6.95549	5.02937	4.41368	11.2316	5.46618	5.07958	1.05682	9.87063e-05	Up
ENSG00000110315	654	ENSG00000110315.2	RNF141	protein_coding	45.6197	57.4745	58.8427	24.3874	29.2584	39.4144	53.979	31.0201	5.86872	0.81603	0.000102559	Up
ENSG00000150093	1377	ENSG00000150093.14	ITGB1	protein_coding	2197.28	2721.16	3666.16	1338.2	1220.5	1995.4	2861.53	1518.03	10.297	0.916504	0.000104818	Up
ENSG00000138964	628	ENSG00000138964.12	PARVG	protein_coding	0	0.370785	0.880502	3.92329	5.26912	2.08048	0.417096	3.75763	1.45264	-3.29614	0.000106392	Down
ENSG00000143546	630	ENSG00000143546.5	S100A8	protein_coding	0.195833	1.35269	2.34225	10.1544	12.5046	5.36665	1.29693	9.34187	1.59972	-2.89785	0.00011111	Down
ENSG00000108798	653	ENSG00000108798.4	ABI3	protein_coding	0.158546	0.616014	0.541795	3.32754	3.02718	1.74569	0.438785	2.70013	1.17826	-2.57075	0.000114905	Down
ENSG00000151240	604	ENSG00000151240.11	DIP2C	protein_coding	82.9563	150.364	78.4107	46.4263	61.6919	52.4239	103.91	53.514	6.36119	0.901109	0.000114905	Up
ENSG00000205517	650	ENSG00000205517.8	RGL3	protein_coding	9.59765	4.38018	6.79384	22.1747	18.1964	14.8953	6.92389	18.4221	3.2788	-1.44706	0.000114905	Down
ENSG00000158445	652	ENSG00000158445.7	KCNB1	protein_coding	5.99831	2.24625	4.90295	1.65928	1.48253	2.71963	4.3825	1.95381	5.22926	1.09993	0.000118159	Up
ENSG00000101745	664	ENSG00000101745.11	ANKRD12	protein_coding	60.5856	73.999	39.5941	28.3358	46.897	24.476	58.0596	33.2363	5.72344	0.813945	0.000120242	Up
ENSG00000137726	631	ENSG00000137726.11	FXYD6	protein_coding	4.64187	4.0079	5.50073	28.2841	19.4974	8.82973	4.71683	18.8704	3.05208	-1.85298	0.000120343	Down
ENSG00000177954	960	ENSG00000177954.7	RPS27	protein_coding	908.984	804.734	551.249	1940.1	1478.01	941.931	754.989	1453.35	9.16578	-0.914597	0.000120343	Down
ENSG00000182831	675	ENSG00000182831.7	C16orf72	protein_coding	8.56803	8.3337	7.5991	4.87476	4.87902	4.31494	8.16694	4.68957	5.25787	0.800776	0.000123878	Up
ENSG00000198840	3076	ENSG00000198840.2	MT-ND3	protein_coding	17287.2	12296.9	12479.9	26196.4	23158.1	25401.5	14021.3	24918.7	12.7179	-0.846181	0.000124589	Down
ENSG00000152556	659	ENSG00000152556.11	PFKM	protein_coding	20.1456	17.8326	32.1074	50.1606	36.5623	53.9315	23.3619	46.8848	4.42802	-1.02623	0.000128079	Down
ENSG00000204262	560	ENSG00000204262.7	COL5A2	protein_coding	37.66	75.9642	71.9162	24.7507	27.4127	37.8999	61.8468	30.0211	7.45766	1.00026	0.000128701	Up
ENSG00000105383	672	ENSG00000105383.10	CD33	protein_coding	0.283714	0.306206	0.54536	2.14539	2.2201	1.75283	0.378426	2.03944	0.997436	-2.40812	0.000129918	Down
ENSG00000178498	641	ENSG00000178498.11	DTX3	protein_coding	0.612298	0.865098	0.99864	7.76546	3.90275	2.02934	0.825345	4.56585	2.3773	-2.24215	0.000131451	Down
ENSG00000126016	644	ENSG00000126016.9	AMOT	protein_coding	5.48501	8.50704	11.8306	2.11092	4.02716	6.79321	8.60754	4.31043	4.29225	1.07019	0.000133426	Up
ENSG00000106404	655	ENSG00000106404.9	CLDN15	protein_coding	7.75541	4.57042	7.04627	29.2559	18.0328	11.2952	6.45737	19.528	3.4635	-1.51949	0.000133665	Down
ENSG00000169403	683	ENSG00000169403.7	PTAFR	protein_coding	0.0733147	0.189905	0.125268	1.1465	0.719036	0.496303	0.129496	0.787278	1.1041	-2.5079	0.000133665	Down
ENSG00000136960	548	ENSG00000136960.8	ENPP2	protein_coding	105.705	125.026	84.8264	59.6936	70.6226	40.5729	105.186	56.963	7.74747	0.904132	0.000134371	Up
ENSG00000163219	636	ENSG00000163219.7	ARHGAP25	protein_coding	2.08681	1.72973	1.99674	8.60496	5.80028	4.94262	1.93776	6.44929	2.43135	-1.69277	0.00013518	Down
ENSG00000204136	639	ENSG00000204136.6	GGTA1P	pseudogene	0.270328	1.05033	1.03926	4.67239	5.37302	2.36465	0.786641	4.13668	1.99142	-2.38124	0.00013518	Down
ENSG00000172379	685	ENSG00000172379.14	ARNT2	protein_coding	0.440756	0.285419	0.564819	4.55724	2.34531	1.72551	0.430331	2.87602	0.807706	-2.60848	0.000136035	Down
ENSG00000066294	622	ENSG00000066294.10	CD84	protein_coding	0.0925209	1.0385	1.73893	5.08299	5.67608	4.59552	0.956651	5.1182	1.87325	-2.63963	0.000136035	Down
ENSG00000143153	657	ENSG00000143153.8	ATP1B1	protein_coding	0.11786	0.254408	0.855868	4.21973	3.13574	1.80238	0.409379	3.05262	1.7077	-2.99979	0.000144115	Down
ENSG00000197576	696	ENSG00000197576.9	HOXA4	protein_coding	0.513709	0.277217	0.109718	1.78373	1.76873	1.28837	0.300215	1.61361	0.811197	-2.52163	0.000145423	Down
ENSG00000171860	645	ENSG00000171860.4	C3AR1	protein_coding	0	1.13247	1.18644	5.33409	6.76182	3.17148	0.772969	5.08913	2.05773	-2.92685	0.000145758	Down
ENSG00000142347	646	ENSG00000142347.12	MYO1F	protein_coding	0.160786	2.08239	3.43406	9.6274	13.8902	7.78955	1.89241	10.4357	2.07419	-2.70852	0.000146118	Down
ENSG00000172367	674	ENSG00000172367.11	PDZD3	protein_coding	1.25169	1.59761	4.41684	0.335936	0.306615	1.25168	2.42204	0.631412	1.52847	1.99268	0.00014658	Up
ENSG00000185924	686	ENSG00000185924.6	RTN4RL1	protein_coding	7.0635	5.58648	4.63448	2.79054	2.12248	2.76528	5.76148	2.55943	3.91084	1.15444	0.000146782	Up
ENSG00000111913	697	ENSG00000111913.11	FAM65B	protein_coding	0	0.291795	0.396989	1.27776	1.58672	1.2817	0.229595	1.38206	1.1581	-2.7379	0.000151678	Down
ENSG00000116701	651	ENSG00000116701.10	NCF2	protein_coding	0.141726	0.530267	0.766835	2.59542	3.0757	1.78011	0.479609	2.48375	1.79729	-2.43168	0.000153526	Down
ENSG00000269930	666	ENSG00000269930.1	RP11-932O9.9	lincRNA	10.7335	7.92764	5.41351	27.9396	15.7053	15.3463	8.02488	19.6637	3.48422	-1.28855	0.000153526	Down
ENSG00000223865	661	ENSG00000223865.6	HLA-DPB1	protein_coding	1.40828	5.08486	7.43749	8.61417	26.4481	12.2796	4.64354	15.7806	3.0783	-1.83746	0.000153913	Down
ENSG00000141469	671	ENSG00000141469.12	SLC14A1	protein_coding	0.429437	0.617975	1.71209	3.79958	7.25848	4.51821	0.919833	5.19209	1.29656	-2.54479	0.000153913	Down
ENSG00000177359	684	ENSG00000177359.13	RP11-551L14.1	pseudogene	4.8552	1.28188	1.64544	12.4836	11.7809	2.85702	2.59417	9.04051	3.90961	-1.75234	0.000158646	Down
ENSG00000107863	567	ENSG00000107863.12	ARHGAP21	protein_coding	208.487	324.815	265.095	117.694	168.385	153.468	266.133	146.516	7.2901	0.853733	0.000162222	Up
ENSG00000154134	642	ENSG00000154134.10	ROBO3	protein_coding	24.0466	10.7657	16.4538	46.6615	24.88	28.2201	17.0887	33.2539	4.54623	-0.975162	0.000162222	Down
ENSG00000114019	579	ENSG00000114019.10	AMOTL2	protein_coding	298.787	325.079	610.781	122.102	180.21	374.112	411.549	225.475	7.82763	0.947947	0.00016309	Up
ENSG00000205364	679	ENSG00000205364.3	MT1M	protein_coding	6.17806	11.0019	3.79359	14.5396	51.7284	8.31407	6.9912	24.8607	3.11068	-1.57022	0.000167111	Down
ENSG00000140836	658	ENSG00000140836.10	ZFHX3	protein_coding	3.68244	3.77334	3.45201	1.34442	2.42186	1.4199	3.63593	1.72873	4.25797	1.12165	0.000167111	Up
ENSG00000132205	663	ENSG00000132205.6	EMILIN2	protein_coding	0.199004	1.54642	2.1535	7.82101	8.2222	4.46346	1.29964	6.83556	2.71503	-2.59806	0.00016819	Down
ENSG00000154229	705	ENSG00000154229.7	PRKCA	protein_coding	4.19612	2.80656	2.6255	8.42733	9.13837	6.66636	3.20939	8.07736	3.32411	-1.34697	0.000170147	Down
ENSG00000169764	936	ENSG00000169764.10	UGP2	protein_coding	956.912	1175.48	914.927	461.507	533.024	593.667	1015.77	529.399	9.06343	0.939125	0.000171916	Up
ENSG00000161570	701	ENSG00000161570.4	CCL5	protein_coding	0	0.497609	0.633038	3.20182	5.87563	1.32957	0.376882	3.46901	1.38256	-3.12519	0.000177604	Down
ENSG00000163590	689	ENSG00000163590.9	PPM1L	protein_coding	25.5766	14.2776	25.6145	10.6314	7.0564	17.0382	21.8229	11.5753	4.90287	0.950596	0.000179419	Up
ENSG00000103187	706	ENSG00000103187.6	COTL1	protein_coding	36.5848	30.5807	36.8083	19.7026	13.2511	24.4894	34.6579	19.1477	5.04813	0.889236	0.000182744	Up
ENSG00000197457	649	ENSG00000197457.5	STMN3	protein_coding	0.7622	0.822626	0.542635	5.99886	3.30026	1.35209	0.709154	3.5504	1.86158	-2.1199	0.000184076	Down
ENSG00000166741	647	ENSG00000166741.3	NNMT	protein_coding	93.2202	388.353	170.699	63.4376	179.744	28.8406	217.424	90.674	6.50489	1.40076	0.000185227	Up
ENSG00000091136	617	ENSG00000091136.9	LAMB1	protein_coding	241.847	231.081	264.989	576.743	443.709	414.119	245.972	478.19	7.99306	-0.945995	0.000189385	Down
ENSG00000106006	677	ENSG00000106006.6	HOXA6	protein_coding	12.4973	7.45519	8.92955	3.01564	2.27591	3.94738	9.62733	3.07964	2.50243	1.63059	0.000192088	Up
ENSG00000115956	707	ENSG00000115956.9	PLEK	protein_coding	0.907633	2.00815	4.26474	5.35761	8.98449	6.87059	2.39351	7.0709	3.14417	-1.74375	0.000192851	Down
ENSG00000134369	728	ENSG00000134369.11	NAV1	protein_coding	9.99844	11.6483	10.6593	5.76337	5.40402	7.28069	10.7687	6.14936	5.94362	0.815513	0.000197169	Up
ENSG00000145860	721	ENSG00000145860.7	RNF145	protein_coding	18.602	29.6286	23.8568	11.5369	16.5771	13.9867	24.0292	14.0336	5.47748	0.766682	0.00019786	Up
ENSG00000012660	1091	ENSG00000012660.9	ELOVL5	protein_coding	619.455	1181.47	685.984	240.94	593.071	465.738	828.97	433.25	9.49395	0.971588	0.000198103	Up
ENSG00000104081	660	ENSG00000104081.9	BMF	protein_coding	2.90014	1.44971	1.95603	8.95113	6.68876	7.50689	2.10196	7.71559	1.83388	-1.90484	0.00019839	Down
ENSG00000213983	695	ENSG00000213983.7	AP1G2	protein_coding	7.73272	4.45107	9.84455	31.167	21.736	15.1364	7.34278	22.6798	3.37593	-1.62109	0.000198824	Down
ENSG00000129682	711	ENSG00000129682.9	FGF13	protein_coding	24.4049	43.8707	26.2044	12.1013	22.2905	12.5302	31.4933	15.6407	4.17613	1.01729	0.000200961	Up
ENSG00000164211	713	ENSG00000164211.8	STARD4	protein_coding	0.900897	0.875086	1.05827	3.68426	4.93476	3.66468	0.944752	4.09456	1.34969	-2.09233	0.000201608	Down
ENSG00000165424	588	ENSG00000165424.6	ZCCHC24	protein_coding	62.761	60.7925	46.3349	32.938	25.8487	31.4252	56.6295	30.0706	6.98352	0.90715	0.000202855	Up
ENSG00000170871	729	ENSG00000170871.7	KIAA0232	protein_coding	111.053	83.379	109.25	47.5981	53.7663	69.5603	101.227	56.9749	5.79147	0.83306	0.000204148	Up
ENSG00000205730	741	ENSG00000205730.5	ITPRIPL2	protein_coding	8.63624	10.0091	10.3546	5.25285	4.83799	6.41168	9.66665	5.50084	5.20206	0.817477	0.000205755	Up
ENSG00000119812	730	ENSG00000119812.14	FAM98A	protein_coding	38.2093	62.4681	62.403	22.1159	34.4192	39.436	54.3602	31.9904	5.47915	0.768835	0.000207948	Up
ENSG00000160868	733	ENSG00000160868.10	CYP3A4	protein_coding	0.803586	2.71226	1.37304	0.135285	0.685983	0.214496	1.62963	0.345255	0.436514	2.34572	0.000208483	Up
ENSG00000100889	691	ENSG00000100889.7	PCK2	protein_coding	61.5813	30.0558	36.6716	115.351	55.9269	55.3535	42.7696	75.544	6.32308	-0.798181	0.000208483	Down
ENSG00000075884	746	ENSG00000075884.8	ARHGAP15	protein_coding	0.528396	0.608305	0.601891	5.97984	3.6386	2.1117	0.57953	3.91005	0.587005	-2.60511	0.000215135	Down
ENSG00000162402	635	ENSG00000162402.8	USP24	protein_coding	173.815	160.013	202.931	104.308	89.9094	116.771	178.92	103.663	6.43917	0.788507	0.000217984	Up
ENSG00000160551	625	ENSG00000160551.5	TAOK1	protein_coding	50.6354	62.6968	50.626	23.9954	34.799	33.4787	54.6528	30.7577	6.62814	0.839504	0.000223373	Up
ENSG00000109846	1096	ENSG00000109846.3	CRYAB	protein_coding	957.899	1351.3	2346.81	363.086	362.168	1853.46	1552.01	859.571	9.99807	1.21713	0.000229583	Up
ENSG00000166126	723	ENSG00000166126.6	AMN	protein_coding	3.26875	2.82231	0.55851	16.4111	16.643	1.0664	2.21652	11.3735	1.73778	-2.17647	0.000232895	Down
ENSG00000167851	780	ENSG00000167851.9	CD300A	protein_coding	0	0.209555	0.207346	1.59806	1.16484	0.969949	0.138967	1.24428	0.127599	-3.04681	0.000235745	Down
ENSG00000157782	742	ENSG00000157782.5	CABP1	protein_coding	0.308868	0.533367	0.316646	3.05058	2.82299	0.785969	0.386294	2.21984	1.22952	-2.34688	0.000236095	Down
ENSG00000105852	724	ENSG00000105852.6	PON3	protein_coding	1.26686	0.168282	1.24881	7.3991	2.44021	2.98053	0.89465	4.27328	1.56332	-2.29999	0.000236095	Down
ENSG00000106819	708	ENSG00000106819.7	ASPN	protein_coding	1.4039	1.81823	2.07165	5.90871	7.78986	3.9347	1.76459	5.87776	2.67198	-1.68522	0.000238405	Down
ENSG00000136235	725	ENSG00000136235.11	GPNMB	protein_coding	20.0825	16.7803	39.2947	85.8972	65.3738	44.6362	25.3858	65.3024	5.17338	-1.41856	0.000240139	Down
ENSG00000168077	720	ENSG00000168077.9	SCARA3	protein_coding	0.907047	1.27264	1.22694	8.28201	4.66087	2.01592	1.13554	4.98627	3.09117	-1.90686	0.000240139	Down
ENSG00000152527	727	ENSG00000152527.9	PLEKHH2	protein_coding	147.941	58.4573	84.5463	82.5192	42.3837	27.4923	96.9816	50.7984	5.71293	0.977024	0.000240933	Up
ENSG00000136867	734	ENSG00000136867.6	SLC31A2	protein_coding	11.2955	39.8198	29.05	8.23709	14.7285	15.2224	26.7218	12.7293	5.11027	0.95387	0.000244992	Up
ENSG00000100243	1060	ENSG00000100243.16	CYB5R3	protein_coding	284.454	371.132	418.014	162.999	167.778	251.464	357.867	194.08	9.19525	0.893732	0.000247518	Up
ENSG00000100767	722	ENSG00000100767.11	PAPLN	protein_coding	2.76745	1.14092	1.89569	6.24845	4.27652	3.282	1.93469	4.60232	3.76953	-1.27434	0.00024827	Down
ENSG00000165323	712	ENSG00000165323.11	FAT3	protein_coding	1.59649	2.22671	0.854316	0.433184	1.02138	0.26185	1.55917	0.572139	2.61694	1.55315	0.000250379	Up
ENSG00000100934	623	ENSG00000100934.10	SEC23A	protein_coding	173.14	298.835	192.411	95.48	164.326	118.61	221.462	126.139	6.67529	0.806009	0.000250379	Up
ENSG00000105974	1458	ENSG00000105974.7	CAV1	protein_coding	991.16	1777.78	1857.25	634.662	600.92	1078.44	1542.06	771.339	10.4966	0.995647	0.000253576	Up
ENSG00000112078	587	ENSG00000112078.9	KCTD20	protein_coding	129.116	128.323	130.172	61.7123	73.5018	80.8705	129.203	72.0282	7.07396	0.850983	0.000253576	Up
ENSG00000134853	719	ENSG00000134853.7	PDGFRA	protein_coding	4.27421	5.62793	8.12467	26.714	22.1415	11.3209	6.00893	20.0588	3.6706	-1.68581	0.000253659	Down
ENSG00000154556	709	ENSG00000154556.13	SORBS2	protein_coding	2.24153	3.7219	4.12458	23.7353	17.8102	7.04558	3.36267	16.197	2.59439	-2.10684	0.000258664	Down
ENSG00000164543	758	ENSG00000164543.5	STK17A	protein_coding	3.11735	7.72368	7.75804	2.06375	2.17776	1.66921	6.19969	1.97024	3.20227	1.57398	0.000259593	Up
ENSG00000166483	737	ENSG00000166483.6	WEE1	protein_coding	0.896461	0.96753	1.53173	4.15032	3.50747	5.62075	1.13191	4.42618	1.51329	-1.96331	0.000260364	Down
ENSG00000198804	6243	ENSG00000198804.2	MT-CO1	protein_coding	31753.9	20045.5	23279.1	45549	39328.9	39022.8	25026.1	41300.2	15.6421	-0.74601	0.00026248	Down
ENSG00000140961	747	ENSG00000140961.8	OSGIN1	protein_coding	15.1233	9.87299	27.9412	8.7283	3.38671	8.21304	17.6458	6.77602	3.34287	1.37086	0.000264215	Up
ENSG00000183655	748	ENSG00000183655.11	KLHL25	protein_coding	3.83565	8.24154	4.9028	2.20504	3.20766	2.1994	5.66	2.53737	3.83919	1.11257	0.000270904	Up
ENSG00000047365	768	ENSG00000047365.7	ARAP2	protein_coding	0.270239	0.583326	1.03892	5.83856	5.24436	2.28122	0.630828	4.45471	1.10004	-2.70323	0.000276165	Down
ENSG00000104213	732	ENSG00000104213.8	PDGFRL	protein_coding	1.02541	1.19785	1.39134	6.29254	4.83329	2.70085	1.20487	4.60889	2.36947	-1.84249	0.000276165	Down
ENSG00000240771	740	ENSG00000240771.2	ARHGEF25	protein_coding	2.68351	3.21806	5.09461	33.0381	15.6792	7.9157	3.66539	18.8776	2.99734	-2.14892	0.000286655	Down
ENSG00000168807	772	ENSG00000168807.12	SNTB2	protein_coding	156.161	134.997	148.252	85.319	94.1731	77.68	146.47	85.724	5.96073	0.775544	0.00028911	Up
ENSG00000133401	681	ENSG00000133401.11	PDZD2	protein_coding	430.411	731.145	338.672	161.633	302.359	252.542	500.076	238.845	7.95569	1.03821	0.000292654	Up
ENSG00000088367	668	ENSG00000088367.16	EPB41L1	protein_coding	151.26	261.714	131.858	50.2713	97.7332	107.667	181.611	85.2237	6.84885	1.10317	0.000301751	Up
ENSG00000002834	634	ENSG00000002834.13	LASP1	protein_coding	150.867	164.743	148.464	80.8701	78.8251	96.6816	154.691	85.4589	7.40151	0.860072	0.000301992	Up
ENSG00000071537	626	ENSG00000071537.9	SEL1L	protein_coding	197.67	220.855	253.373	113.996	136.183	131.608	223.966	127.262	6.91163	0.81269	0.000311049	Up
ENSG00000108256	788	ENSG00000108256.4	NUFIP2	protein_coding	11.1138	13.5644	14.7099	6.64983	8.69949	8.1887	13.1293	7.846	5.90333	0.742885	0.000312412	Up
ENSG00000105825	763	ENSG00000105825.7	TFPI2	protein_coding	2.41317	4.80828	7.29496	31.6832	25.4491	9.31104	4.83881	22.1478	3.9203	-2.1399	0.000317998	Down
ENSG00000163823	756	ENSG00000163823.3	CCR1	protein_coding	0.225018	0.323809	0.384474	1.22696	1.36168	1.3122	0.3111	1.30028	1.30563	-2.06017	0.000319766	Down
ENSG00000003147	744	ENSG00000003147.13	ICA1	protein_coding	10.2377	17.7539	11.637	62.1253	40.246	16.4097	13.2095	39.5937	4.97166	-1.41155	0.000321575	Down
ENSG00000196821	598	ENSG00000196821.5	C6orf106	protein_coding	42.2558	41.0608	46.4171	23.3801	23.8619	26.0966	43.2446	24.4462	7.16231	0.822543	0.000328846	Up
ENSG00000260916	775	ENSG00000260916.1	CCPG1	protein_coding	23.9846	36.2684	48.0696	15.8458	14.3654	23.3791	36.1075	17.8634	4.41592	0.99507	0.000351811	Up
ENSG00000137573	769	ENSG00000137573.9	SULF1	protein_coding	67.1212	36.0335	41.1502	128.701	114.517	54.4179	48.1016	99.2119	5.44465	-1.00035	0.000351811	Down
ENSG00000237973	1434	ENSG00000237973.1	hsa-mir-6723	pseudogene	155.39	932.981	111.941	245.149	1964.51	200.921	400.104	803.527	9.85913	-0.859003	0.000353931	Down
ENSG00000169851	753	ENSG00000169851.11	PCDH7	protein_coding	1.61554	7.13858	6.94154	0.703947	2.11194	0.302282	5.23189	1.03939	2.73263	2.44555	0.000353931	Up
ENSG00000123329	803	ENSG00000123329.13	ARHGAP9	protein_coding	0.141857	0.612412	0.969528	5.95454	5.77227	2.01316	0.574599	4.57999	1.04828	-2.84966	0.000371108	Down
ENSG00000120137	776	ENSG00000120137.6	PANK3	protein_coding	71.8058	105.574	103.985	40.5453	65.5104	61.2434	93.7884	55.7664	5.36847	0.757823	0.000382724	Up
ENSG00000197629	784	ENSG00000197629.5	MPEG1	protein_coding	0.34586	1.31394	1.73345	3.5725	4.90762	2.60645	1.13108	3.69552	3.4578	-1.86723	0.000384642	Down
ENSG00000005073	774	ENSG00000005073.5	HOXA11	protein_coding	1.75631	1.75588	3.19833	0.171182	0.115734	1.57192	2.23684	0.619613	1.67663	2.53511	0.000385411	Up
ENSG00000109339	735	ENSG00000109339.14	MAPK10	protein_coding	152.34	81.2982	73.3823	190.52	180.82	206.927	102.34	192.755	6.45991	-0.990683	0.000385991	Down
ENSG00000231389	786	ENSG00000231389.3	HLA-DPA1	protein_coding	1.5795	10.2283	19.3132	10.4204	35.5963	25.7246	10.3737	23.9138	4.17693	-1.55024	0.000386252	Down
ENSG00000170382	813	ENSG00000170382.7	LRRN2	protein_coding	0.153462	0.132503	0.131106	1.45885	0.883836	0.300393	0.139024	0.881027	0.908704	-2.42907	0.000395955	Down
ENSG00000242268	755	ENSG00000242268.2	RP11-368I23.2	lincRNA	3.75062	3.48747	2.09507	11.487	10.1142	7.02395	3.11105	9.54172	2.2386	-1.62544	0.000400498	Down
ENSG00000137693	704	ENSG00000137693.9	YAP1	protein_coding	139.562	232.364	236.592	71.7148	126.863	142.07	202.839	113.549	8.01771	0.856026	0.000400498	Up
ENSG00000111371	778	ENSG00000111371.11	SLC38A1	protein_coding	0	0.518969	0.359448	5.30571	2.70915	1.01477	0.292806	3.00987	1.60176	-3.10281	0.000401224	Down
ENSG00000149124	726	ENSG00000149124.6	GLYAT	protein_coding	106.058	142.649	221.939	20.5032	57.1656	174.556	156.882	84.0748	7.01144	1.33592	0.000401723	Up
ENSG00000164125	694	ENSG00000164125.11	FAM198B	protein_coding	112.794	329.508	340.513	66.5603	88.9949	220.931	260.938	125.495	7.0823	1.0864	0.000405654	Up
ENSG00000197614	777	ENSG00000197614.6	MFAP5	protein_coding	28.0125	84.8043	215.833	19.1291	48.5532	47.7645	109.55	38.4823	5.43588	1.19099	0.000406068	Up
ENSG00000165650	796	ENSG00000165650.7	PDZD8	protein_coding	33.9807	25.7032	16.4369	14.4173	15.0404	8.97019	25.3736	12.8093	4.34819	0.961259	0.000406068	Up
ENSG00000221968	698	ENSG00000221968.4	FADS3	protein_coding	235.152	339.04	309.152	144.372	134.966	186.32	294.448	155.219	7.87977	0.920212	0.000406282	Up
ENSG00000165495	770	ENSG00000165495.11	PKNOX2	protein_coding	19.583	2.69337	24.2809	2.88837	2.06128	3.9435	15.5191	2.96438	2.41762	2.05263	0.000409221	Up
ENSG00000154188	797	ENSG00000154188.5	ANGPT1	protein_coding	33.1213	76.2797	65.6034	15.3444	31.6272	51.3371	58.3348	32.7696	6.11938	0.907324	0.000410177	Up
ENSG00000107736	715	ENSG00000107736.15	CDH23	protein_coding	17.2773	20.1735	11.1311	24.0965	36.55	27.4117	16.194	29.3527	6.49611	-0.878775	0.000410177	Down
ENSG00000132970	757	ENSG00000132970.8	WASF3	protein_coding	16.7209	27.2866	20.0026	8.0382	16.6382	13.2208	21.3367	12.6324	6.34663	0.786137	0.000410177	Up
ENSG00000149781	751	ENSG00000149781.8	FERMT3	protein_coding	0.805556	1.39107	1.96629	7.67203	6.91594	4.08286	1.38764	6.22361	1.86037	-2.12777	0.000410923	Down
ENSG00000164647	811	ENSG00000164647.4	STEAP1	protein_coding	46.3517	71.5681	58.2779	26.393	39.0539	40.0394	58.7326	35.1621	5.62994	0.740603	0.00041535	Up
ENSG00000118156	764	ENSG00000118156.8	ZNF541	protein_coding	1.82437	1.68574	1.91406	0.0790291	0.320583	0.86928	1.80806	0.422964	1.82269	2.44999	0.00041535	Up
ENSG00000136859	767	ENSG00000136859.5	ANGPTL2	protein_coding	294.029	247.194	244.709	151.85	122.104	156.403	261.977	143.452	8.19285	0.872008	0.000417332	Up
ENSG00000185818	703	ENSG00000185818.7	NAT8L	protein_coding	62.9331	44.8925	54.3462	26.967	26.8212	33.2195	54.0572	29.0026	7.89218	0.891339	0.000417437	Up
ENSG00000134962	699	ENSG00000134962.6	KLB	protein_coding	41.7294	45.1903	58.7841	16.4867	23.2662	40.6808	48.5679	26.8112	7.84096	0.941468	0.000424558	Up
ENSG00000035403	673	ENSG00000035403.12	VCL	protein_coding	179.347	220.889	232.702	92.0979	122.589	140.291	210.979	118.326	7.83436	0.846603	0.000425632	Up
ENSG00000136869	793	ENSG00000136869.13	TLR4	protein_coding	8.47216	13.3533	5.00075	11.6576	28.7941	9.27937	8.94206	16.577	5.41218	-0.824866	0.000426385	Down
ENSG00000091436	665	ENSG00000091436.12	MLTK	protein_coding	94.7126	112.529	132.764	44.9837	70.1344	76.0156	113.335	63.7112	7.67731	0.852892	0.000426463	Up
ENSG00000049540	787	ENSG00000049540.12	ELN	protein_coding	7.60266	39.7574	23.0392	39.9351	66.182	40.6791	23.4664	48.9321	4.70543	-1.26564	0.000427245	Down
ENSG00000125845	791	ENSG00000125845.6	BMP2	protein_coding	1.22302	5.99208	2.59997	0.596943	2.35029	0.842071	3.27169	1.2631	3.02272	1.35747	0.000431895	Up
ENSG00000113163	676	ENSG00000113163.11	COL4A3BP	protein_coding	63.0734	53.5207	62.8591	33.1489	32.7669	37.8674	59.8177	34.5944	6.73864	0.788683	0.000432583	Up
ENSG00000154358	783	ENSG00000154358.15	OBSCN	protein_coding	0.523111	0.30111	0.856564	2.91965	2.33325	1.30128	0.560262	2.18473	2.74253	-1.97508	0.000434348	Down
ENSG00000105372	700	ENSG00000105372.2	RPS19	protein_coding	254.754	221.167	209.966	655.895	418.195	297.06	228.629	457.05	7.45999	-0.927909	0.000435378	Down
ENSG00000123159	822	ENSG00000123159.11	GIPC1	protein_coding	54.0067	73.8017	61.5423	36.3263	33.443	39.2142	63.1169	36.3278	5.93144	0.787439	0.000437575	Up
ENSG00000165092	782	ENSG00000165092.8	ALDH1A1	protein_coding	124.785	120.25	499.379	281.289	178.11	979.249	248.138	479.549	8.1982	-0.904323	0.00043844	Down
ENSG00000134516	773	ENSG00000134516.11	DOCK2	protein_coding	0	1.7364	2.57714	8.06917	11.3306	5.65878	1.43784	8.35284	1.91077	-2.81429	0.000439884	Down
ENSG00000009335	807	ENSG00000009335.13	UBE3C	protein_coding	116.377	117.168	126.328	74.5778	67.6562	72.3264	119.958	71.5201	6.09836	0.746643	0.000440824	Up
ENSG00000175879	785	ENSG00000175879.7	HOXD8	protein_coding	5.18669	3.51462	3.2532	1.49953	0.575405	1.41366	3.98484	1.16286	1.98237	1.81343	0.000445145	Up
ENSG00000138193	810	ENSG00000138193.10	PLCE1	protein_coding	4.81129	3.82835	2.16265	2.50408	1.69298	1.20416	3.60076	1.80041	4.13167	0.987113	0.000448753	Up
ENSG00000109436	839	ENSG00000109436.7	TBC1D9	protein_coding	89.9257	188.634	156.562	60.6522	90.7824	98.1104	145.04	83.1817	5.94899	0.767605	0.000449068	Up
ENSG00000169442	850	ENSG00000169442.4	CD52	protein_coding	0	1.3227	0.934828	4.45805	5.20605	4.01608	0.752511	4.56006	0.569108	-2.66702	0.000450384	Down
ENSG00000197142	841	ENSG00000197142.6	ACSL5	protein_coding	7.83316	5.49066	3.56188	14.8439	14.5	5.58499	5.62857	11.643	4.40294	-0.994754	0.000455697	Down
ENSG00000073849	821	ENSG00000073849.10	ST6GAL1	protein_coding	5.00034	10.8679	6.03956	27.3542	27.8486	10.6316	7.30261	21.9448	3.15276	-1.52179	0.000455697	Down
ENSG00000114853	834	ENSG00000114853.9	ZBTB47	protein_coding	14.1672	14.8518	15.32	8.86229	7.73265	9.96845	14.7796	8.85446	5.48247	0.744471	0.000457252	Up
ENSG00000134602	818	ENSG00000134602.11	MST4	protein_coding	4.03979	0.117245	0.696055	7.54404	2.48646	2.31748	1.6177	4.11599	3.14025	-2.03688	0.000461147	Down
ENSG00000081087	853	ENSG00000081087.10	OSTM1	protein_coding	60.9714	83.3022	105.387	44.1864	40.8256	60.9547	83.2201	48.6556	5.57856	0.762736	0.000463099	Up
ENSG00000159387	795	ENSG00000159387.7	IRX6	protein_coding	26.1587	13.605	38.5369	41.0363	20.2439	102.635	26.1002	54.6385	6.33465	-0.885165	0.000483188	Down
ENSG00000260244	817	ENSG00000260244.1	RP11-588K22.2	sense_overlapping	0.469999	0.202904	0.368068	2.78037	1.05431	0.891246	0.346991	1.57531	1.4459	-2.05667	0.000492722	Down
ENSG00000005844	830	ENSG00000005844.13	ITGAL	protein_coding	0.901591	1.55691	1.23239	6.23328	10.2722	2.73546	1.2303	6.41364	1.24018	-2.21626	0.000492886	Down
ENSG00000198899	5445	ENSG00000198899.2	MT-ATP6	protein_coding	24005.4	19940	19918.8	34695.3	35757.7	35353.6	21288	35268.8	14.2332	-0.733975	0.000494029	Down
ENSG00000187720	823	ENSG00000187720.10	THSD4	protein_coding	0.318748	0.0196582	0.252862	1.50381	0.869426	0.584936	0.197089	0.986057	1.52759	-2.45142	0.000494029	Down
ENSG00000093072	808	ENSG00000093072.11	CECR1	protein_coding	0.447252	1.71017	2.01965	4.53567	5.71969	4.09595	1.39236	4.78377	2.38552	-1.89789	0.0004962	Down
ENSG00000068878	844	ENSG00000068878.10	PSME4	protein_coding	46.4177	40.3846	44.8873	26.133	26.7245	25.7769	43.8965	26.2115	5.33845	0.742044	0.000504746	Up
ENSG00000167674	819	ENSG00000167674.10	HDGFRP2	protein_coding	21.7564	15.4894	18.4782	48.5366	34.169	27.4263	18.5747	36.7106	4.48869	-0.954086	0.000508234	Down
ENSG00000170759	678	ENSG00000170759.10	KIF5B	protein_coding	52.3759	91.2778	76.9659	30.7235	43.6367	48.4686	73.5398	40.9429	7.51075	0.833621	0.00051839	Up
ENSG00000100968	828	ENSG00000100968.9	NFATC4	protein_coding	1.12892	0.907515	2.99316	10.4531	5.23948	3.80048	1.67653	6.49769	3.46108	-2.01423	0.000529816	Down
ENSG00000011465	799	ENSG00000011465.12	DCN	protein_coding	111.389	113.907	267.052	735.492	457.441	295.858	164.116	496.264	8.02484	-1.64795	0.000535006	Down
ENSG00000108387	837	ENSG00000108387.10	SEPT4	protein_coding	4.6955	9.50203	7.89756	13.2696	23.3318	11.6864	7.36503	16.096	4.05274	-1.1101	0.000540539	Down
ENSG00000126759	849	ENSG00000126759.8	CFP	protein_coding	0.285493	0.308126	0.670731	2.64348	1.92126	1.67651	0.42145	2.08042	1.02554	-2.28045	0.000540539	Down
ENSG00000179348	805	ENSG00000179348.7	GATA2	protein_coding	1.36107	1.06835	1.42706	6.03399	3.36946	3.25459	1.28549	4.21935	2.26334	-1.6561	0.000543761	Down
ENSG00000156515	873	ENSG00000156515.17	HK1	protein_coding	143.485	84.0968	82.2699	81.7784	52.0167	52.6115	103.284	62.1355	5.94378	0.716523	0.0005507	Up
ENSG00000117682	716	ENSG00000117682.12	DHDDS	protein_coding	216.728	283.433	264.308	118.908	122.729	186.219	254.823	142.619	6.96614	0.858271	0.000551882	Up
ENSG00000134824	690	ENSG00000134824.9	FADS2	protein_coding	76.7835	381.067	149.374	40.5926	245.312	82.0184	202.408	122.641	7.02094	0.803986	0.000552532	Up
ENSG00000152642	743	ENSG00000152642.6	GPD1L	protein_coding	158.661	107.657	70.4508	243.018	193.795	125.624	112.256	187.479	6.54257	-0.765143	0.000554246	Down
ENSG00000213949	710	ENSG00000213949.4	ITGA1	protein_coding	67.8556	229.238	109.215	48.7828	80.4508	59.5504	135.436	62.928	7.08185	0.955893	0.000554957	Up
ENSG00000171067	804	ENSG00000171067.6	C11orf24	protein_coding	39.6251	71.7606	50.2049	24.3565	26.5926	30.1956	53.8635	27.0482	4.62562	0.955838	0.00055834	Up
ENSG00000135678	745	ENSG00000135678.7	CPM	protein_coding	508.351	476.319	431.488	275.866	313.241	201.401	472.053	263.503	7.91208	0.862067	0.000563019	Up
ENSG00000113448	802	ENSG00000113448.12	PDE4D	protein_coding	2.36355	1.87068	1.59856	9.96982	5.117	4.28917	1.94426	6.45866	2.19955	-1.65479	0.000563019	Down
ENSG00000125966	875	ENSG00000125966.8	MMP24	protein_coding	0.139285	0.0200436	0.138826	1.37566	0.857407	0.238561	0.0993847	0.823878	1.15069	-2.83917	0.000580337	Down
ENSG00000143653	871	ENSG00000143653.9	SCCPDH	protein_coding	29.0117	27.0985	22.8975	16.6457	15.5232	15.709	26.3359	15.9593	5.72628	0.715191	0.000580337	Up
ENSG00000115468	824	ENSG00000115468.7	EFHD1	protein_coding	0.760361	1.18172	1.4291	7.55675	4.47436	2.8651	1.12373	4.9654	2.11712	-2.0228	0.000583451	Down
ENSG00000198099	848	ENSG00000198099.4	ADH4	protein_coding	0.61923	2.0317	0.211608	4.58693	9.22596	0.484843	0.954178	4.76591	1.32333	-2.2505	0.00058982	Down
ENSG00000167244	843	ENSG00000167244.13	IGF2	protein_coding	0.938717	2.02627	1.91898	8.23661	5.62463	3.05153	1.62799	5.63759	3.50321	-1.71168	0.000596152	Down
ENSG00000114030	890	ENSG00000114030.8	KPNA1	protein_coding	35.8913	45.6621	43.8554	24.0705	27.2799	25.1552	41.8029	25.5019	5.61186	0.708519	0.000596152	Up
ENSG00000132139	877	ENSG00000132139.8	GAS2L2	protein_coding	0.613622	0.934967	0.70925	0.111407	0.112981	0.229628	0.752613	0.151338	0.351407	2.2758	0.000596668	Up
ENSG00000117152	911	ENSG00000117152.9	RGS4	protein_coding	0.117253	0.303717	0.60103	3.03993	2.64247	1.49186	0.340667	2.39142	0.485695	-2.71255	0.000596668	Down
ENSG00000119943	840	ENSG00000119943.6	PYROXD2	protein_coding	107.327	106.083	104.092	60.8256	57.5897	70.8292	105.834	63.0815	5.40384	0.749734	0.000597318	Up
ENSG00000171791	750	ENSG00000171791.10	BCL2	protein_coding	111.678	124.876	90.8374	51.1133	76.7166	59.9494	109.13	62.5931	6.69413	0.808412	0.000622408	Up
ENSG00000090104	836	ENSG00000090104.7	RGS1	protein_coding	0.240424	1.03794	2.67019	4.00711	16.6312	4.29437	1.31618	8.31089	2.12123	-2.71562	0.000625917	Down
ENSG00000122359	718	ENSG00000122359.13	ANXA11	protein_coding	100.9	143.954	128.387	57.121	70.6919	81.9257	124.414	69.9128	7.7102	0.83132	0.000627323	Up
ENSG00000205181	863	ENSG00000205181.5	LINC00654	lincRNA	5.23429	1.29503	4.91631	1.11482	0.594027	2.47907	3.81521	1.39597	3.12042	1.44575	0.000638042	Up
ENSG00000113615	900	ENSG00000113615.8	SEC24A	protein_coding	13.5044	20.8962	17.1435	6.15841	11.8259	12.261	17.1814	10.0818	5.20347	0.804903	0.000658538	Up
ENSG00000174099	761	ENSG00000174099.6	MSRB3	protein_coding	166.835	293.953	287.805	100.122	107.122	199.085	249.531	135.443	6.78846	0.905744	0.000658818	Up
ENSG00000167210	895	ENSG00000167210.12	LOXHD1	protein_coding	0.19411	0.239427	0.0473805	0.838754	1.00684	0.284969	0.160306	0.710188	0.82526	-2.17714	0.000665855	Down
ENSG00000102683	851	ENSG00000102683.6	SGCG	protein_coding	16.7926	32.6856	21.8286	4.42339	18.4873	14.3809	23.7689	12.4305	4.67978	1.08554	0.000669449	Up
ENSG00000244682	906	ENSG00000244682.3	FCGR2C	polymorphic_pseudogene	0.723821	1.09369	0.772967	2.56914	10.7616	2.43519	0.863491	5.25532	0.944063	-2.33926	0.000672604	Down
ENSG00000105808	845	ENSG00000105808.13	RASA4	protein_coding	3.61485	1.38717	3.31699	23.2232	5.69925	5.69999	2.773	11.5408	2.51034	-1.82499	0.000672604	Down
ENSG00000154265	815	ENSG00000154265.11	ABCA5	protein_coding	48.7244	61.2444	55.1712	29.9407	35.3091	34.3194	55.0467	33.1897	6.35435	0.727181	0.00067656	Up
ENSG00000126005	766	ENSG00000126005.11	MMP24-AS1	antisense	163.999	188.529	174.463	107.053	93.323	108.082	175.664	102.819	6.50464	0.773081	0.00067744	Up
ENSG00000116133	771	ENSG00000116133.7	DHCR24	protein_coding	105.946	132.221	158.144	40.2017	66.0912	118.628	132.104	74.9736	7.42229	0.935665	0.000679965	Up
ENSG00000197296	888	ENSG00000197296.5	FITM2	protein_coding	12.7441	13.9276	13.381	7.74303	9.1356	7.87735	13.3509	8.25199	5.63434	0.697435	0.000679965	Up
ENSG00000144566	908	ENSG00000144566.6	RAB5A	protein_coding	64.5721	89.7196	69.3728	43.0456	48.3926	44.2274	74.5548	45.2219	5.74148	0.70875	0.000692891	Up
ENSG00000158270	874	ENSG00000158270.10	COLEC12	protein_coding	0.600938	0.812133	1.51786	7.161	4.13814	1.93706	0.976976	4.41207	3.43394	-2.0721	0.000731652	Down
ENSG00000197582	912	ENSG00000197582.5	GPX1P1	pseudogene	87.8857	166.212	170.813	62.0756	89.1919	96.933	141.637	82.7335	6.0881	0.741943	0.000738899	Up
ENSG00000070367	931	ENSG00000070367.11	EXOC5	protein_coding	78.5895	99.2985	91.3888	45.7852	56.6573	62.6999	89.7589	55.0475	5.79249	0.709222	0.000749197	Up
ENSG00000145416	961	ENSG00000145416.9	MARCH1	protein_coding	0.156129	0.269611	0.800304	3.08406	4.3005	1.79548	0.408681	3.06001	0.420281	-2.81188	0.000755398	Down
ENSG00000135677	1007	ENSG00000135677.6	GNS	protein_coding	157.459	258.925	383.653	92.9854	129.206	232.575	266.679	151.589	8.59297	0.828169	0.000759474	Up
ENSG00000088854	884	ENSG00000088854.11	C20orf194	protein_coding	16.3294	16.4016	17.5506	9.47028	8.75909	12.0106	16.7605	10.08	5.3849	0.743371	0.000761164	Up
ENSG00000240990	935	ENSG00000240990.5	HOXA11-AS	antisense	1.82752	1.85234	2.6474	0.0490483	0.0994827	1.1665	2.10909	0.438344	0.733803	2.97612	0.000761164	Up
ENSG00000130988	857	ENSG00000130988.8	RGN	protein_coding	6.38823	8.91797	10.3031	2.28496	5.38198	3.54979	8.53644	3.73891	3.39339	1.24531	0.000761164	Up
ENSG00000153993	889	ENSG00000153993.9	SEMA3D	protein_coding	0.197723	0.398344	0.788288	3.865	2.59932	1.51587	0.461451	2.66006	1.40877	-2.46131	0.000770986	Down
ENSG00000161011	1034	ENSG00000161011.15	SQSTM1	protein_coding	532.296	556.115	835.302	367.175	281.9	396.649	641.238	348.575	8.70296	0.863981	0.000770986	Up
ENSG00000166927	869	ENSG00000166927.8	MS4A7	protein_coding	0.712244	2.70586	7.05841	13.9812	17.3891	10.3518	3.49217	13.9073	2.70824	-2.34484	0.00077647	Down
ENSG00000162551	887	ENSG00000162551.9	ALPL	protein_coding	10.5035	5.9282	13.8291	3.95759	2.87493	8.74469	10.0869	5.1924	4.1091	1.02639	0.00078145	Up
ENSG00000153246	922	ENSG00000153246.7	PLA2R1	protein_coding	3.17584	4.55872	5.68071	1.69085	1.59049	3.49193	4.47175	2.25776	4.12204	1.03424	0.000782548	Up
ENSG00000116678	864	ENSG00000116678.14	LEPR	protein_coding	4.69884	4.20961	5.37254	9.85751	7.54183	9.68181	4.76033	9.02705	4.33871	-0.918676	0.000787203	Down
ENSG00000173391	938	ENSG00000173391.4	OLR1	protein_coding	0	0.120809	1.43442	1.72741	4.72991	3.52625	0.518411	3.32786	0.751492	-3.16174	0.000787203	Down
ENSG00000155629	907	ENSG00000155629.10	PIK3AP1	protein_coding	0.284206	0.736169	0.849808	1.97367	3.55833	2.0688	0.623394	2.5336	1.3328	-2.02349	0.000787203	Down
ENSG00000231991	866	ENSG00000231991.3	ANXA2P2	pseudogene	4.04408	8.88118	9.46351	1.84514	1.65107	3.97954	7.46292	2.49192	2.53654	1.58812	0.000796908	Up
ENSG00000060558	951	ENSG00000060558.3	GNA15	protein_coding	0.384558	0.442715	0.219024	2.45297	2.0864	1.38004	0.348766	1.97314	0.164953	-2.47153	0.000796908	Down
ENSG00000157214	910	ENSG00000157214.9	STEAP2	protein_coding	21.1002	27.2167	22.9386	10.7432	15.523	16.0662	23.7518	14.1108	5.24028	0.761836	0.000797445	Up
ENSG00000102317	794	ENSG00000102317.13	RBM3	protein_coding	220.598	253.462	228.016	169.484	102.83	109.061	234.026	127.125	7.42079	0.916298	0.000807687	Up
ENSG00000160111	879	ENSG00000160111.8	CPAMD8	protein_coding	95.4971	9.06998	23.3877	33.6012	4.2844	15.266	42.6516	17.7172	4.26991	1.07291	0.000817639	Up
ENSG00000173275	901	ENSG00000173275.8	ZNF449	protein_coding	8.18966	8.14905	6.56996	3.29834	3.50125	3.66558	7.63622	3.48839	3.50875	1.11897	0.000818247	Up
ENSG00000070778	914	ENSG00000070778.8	PTPN21	protein_coding	25.2955	28.1452	28.0713	12.6366	17.427	18.2489	27.1707	16.1042	5.08834	0.767582	0.000818771	Up
ENSG00000172716	898	ENSG00000172716.12	SLFN11	protein_coding	6.76044	6.85861	12.8506	35.6804	29.8364	16.4174	8.82323	27.3114	3.48346	-1.61403	0.000818771	Down
ENSG00000243156	854	ENSG00000243156.3	MICAL3	protein_coding	9.0585	14.9667	13.4713	4.28008	9.5679	7.68	12.4988	7.17599	4.75791	0.839178	0.00082297	Up
ENSG00000137449	948	ENSG00000137449.11	CPEB2	protein_coding	7.85352	8.43204	8.34314	4.527	5.07912	5.23784	8.20957	4.94798	5.18249	0.731499	0.000828261	Up
ENSG00000168542	1225	ENSG00000168542.8	COL3A1	protein_coding	356.601	889.335	1031.27	306.263	296.963	367.906	759.069	323.711	9.50382	1.10334	0.000832932	Up
ENSG00000241878	858	ENSG00000241878.5	PISD	protein_coding	62.4177	80.737	43.1049	24.3827	39.2596	35.1091	62.0865	32.9171	6.36014	0.896839	0.000838442	Up
ENSG00000167895	946	ENSG00000167895.10	TMC8	protein_coding	1.06135	0.343649	1.02008	6.55163	5.48147	1.94769	0.80836	4.66026	1.20317	-2.39659	0.000844378	Down
ENSG00000123338	883	ENSG00000123338.8	NCKAP1L	protein_coding	0.457235	2.10553	3.25521	10.8195	10.9723	5.96674	1.93932	9.25284	2.00534	-2.35662	0.0008447	Down
ENSG00000168477	917	ENSG00000168477.13	TNXB	protein_coding	12.742	9.00729	14.3234	25.3905	33.3294	17.4848	12.0242	25.4016	5.69062	-1.05106	0.000851376	Down
ENSG00000171502	916	ENSG00000171502.10	COL24A1	protein_coding	0.511373	0.883061	1.64348	0.0751584	0.182929	0.691155	1.01264	0.316414	1.50716	1.94103	0.000860002	Up
ENSG00000196664	970	ENSG00000196664.4	TLR7	protein_coding	0	0.0999235	0.230697	0.523884	0.579585	0.811747	0.110207	0.638405	0.33977	-2.63402	0.000866501	Down
ENSG00000133195	942	ENSG00000133195.7	SLC39A11	protein_coding	23.1273	24.773	22.7292	11.7001	7.61997	11.4878	23.5432	10.2693	3.31283	1.2129	0.000877165	Up
ENSG00000198363	1870	ENSG00000198363.11	ASPH	protein_coding	1511.31	2164.8	2528.33	748.416	989.36	1874.26	2068.15	1204.01	10.3994	0.859051	0.000902376	Up
ENSG00000110876	904	ENSG00000110876.8	SELPLG	protein_coding	0.862586	1.05836	0.620567	2.91455	2.89889	1.96617	0.847172	2.5932	2.03891	-1.61675	0.000902376	Down
ENSG00000106066	897	ENSG00000106066.9	CPVL	protein_coding	2.4581	3.3958	6.29999	20.1303	11.7974	10.8662	4.0513	14.2646	2.58209	-1.81497	0.000920059	Down
ENSG00000065534	928	ENSG00000065534.14	MYLK	protein_coding	20.4666	34.6237	68.4798	17.801	15.4736	20.8139	41.19	18.0295	6.11268	1.03658	0.000941216	Up
ENSG00000203710	973	ENSG00000203710.6	CR1	protein_coding	0.104993	0.120871	0.179395	0.885752	1.05163	0.411035	0.135086	0.782806	0.616444	-2.39588	0.000952119	Down
ENSG00000186818	940	ENSG00000186818.8	LILRB4	protein_coding	0.126173	1.0894	1.07792	2.49232	3.98877	2.45432	0.764498	2.97847	1.72152	-2.11382	0.000952119	Down
ENSG00000119408	957	ENSG00000119408.12	NEK6	protein_coding	18.1913	18.147	14.589	5.70066	9.94268	11.0156	16.9758	8.88632	5.05644	0.972363	0.000960725	Up
ENSG00000114757	909	ENSG00000114757.14	PEX5L	protein_coding	2.36178	0.397895	0.639763	3.5203	3.13731	5.42645	1.13315	4.02802	2.29994	-2.13897	0.000966521	Down
ENSG00000108061	955	ENSG00000108061.7	SHOC2	protein_coding	61.3267	84.8516	90.2913	41.3472	48.6185	55.5017	78.8232	48.4891	5.69834	0.692361	0.000966521	Up
ENSG00000202198	937	ENSG00000202198.1	RN7SK	misc_RNA	0.618856	0	25.3776	186.996	28.0873	29.8301	8.66549	81.6377	3.92969	-5.71028	0.000972363	Down
ENSG00000184743	827	ENSG00000184743.8	ATL3	protein_coding	44.5957	81.7538	64.121	33.2251	38.7037	34.7451	63.4902	35.558	6.57138	0.798071	0.00097263	Up
ENSG00000078114	962	ENSG00000078114.14	NEBL	protein_coding	0.740569	2.30192	0.379609	6.85719	5.19238	2.6818	1.1407	4.91045	1.19689	-2.24682	0.000981477	Down
ENSG00000105329	921	ENSG00000105329.5	TGFB1	protein_coding	2.35204	3.32313	4.38413	22.1743	17.535	6.6967	3.3531	15.4687	2.24031	-2.04806	0.000993237	Down
ENSG00000144485	965	ENSG00000144485.6	HES6	protein_coding	5.41248	3.1155	2.72696	0.942352	1.2163	0.645184	3.75165	0.934613	0.737508	1.97575	0.000995817	Up
ENSG00000156587	944	ENSG00000156587.11	UBE2L6	protein_coding	5.0597	5.16296	6.5494	27.6365	16.5091	9.90408	5.59069	18.0165	3.01913	-1.56265	0.00100117	Down
ENSG00000242574	894	ENSG00000242574.4	HLA-DMB	protein_coding	0.215622	1.1791	1.28947	4.43672	4.36443	2.81379	0.894731	3.87165	1.86898	-2.19681	0.0010032	Down
ENSG00000158467	915	ENSG00000158467.12	AHCYL2	protein_coding	24.1494	19.2983	35.6291	13.9028	12.1693	17.1399	26.359	14.404	4.60869	0.844528	0.00100334	Up
ENSG00000138080	924	ENSG00000138080.9	EMILIN1	protein_coding	11.3695	11.5955	5.24771	7.23022	6.16207	2.06308	9.40424	5.15179	4.28329	0.963658	0.00101801	Up
ENSG00000163606	1052	ENSG00000163606.6	CD200R1	protein_coding	0	0.10453	0.310283	1.27044	0.909455	0.799797	0.138271	0.993232	0.235648	-2.84742	0.0010942	Down
ENSG00000070540	941	ENSG00000070540.8	WIPI1	protein_coding	41.6857	28.4094	49.8792	23.8233	11.6928	33.4138	39.9914	22.9766	4.70695	0.875397	0.00109961	Up
ENSG00000121966	945	ENSG00000121966.6	CXCR4	protein_coding	0.852491	0.578332	1.35256	4.20987	10.1016	2.08588	0.927793	5.46578	2.48604	-2.29626	0.00110041	Down
ENSG00000264364	878	ENSG00000264364.2	DYNLL2	protein_coding	14.3886	15.9971	16.9085	9.0956	10.5809	8.93407	15.7647	9.53685	6.42796	0.726946	0.00110985	Up
ENSG00000075426	865	ENSG00000075426.7	FOSL2	protein_coding	105.13	211.23	307.985	71.1342	126.211	67.5073	208.115	88.2842	7.18629	1.15778	0.00110985	Up
ENSG00000064300	991	ENSG00000064300.4	NGFR	protein_coding	0.222654	0.384488	0.285326	2.61139	1.18476	0.898903	0.297489	1.56502	0.941079	-2.22169	0.00110985	Down
ENSG00000170876	959	ENSG00000170876.7	TMEM43	protein_coding	41.8457	48.2434	47.57	28.8366	18.8924	31.7191	45.8863	26.4827	6.26497	0.821346	0.00110985	Up
ENSG00000160216	838	ENSG00000160216.14	AGPAT3	protein_coding	114.486	133.635	112.973	69.621	87.9731	62.0071	120.365	73.2004	6.54306	0.728935	0.00114186	Up
ENSG00000130956	967	ENSG00000130956.9	HABP4	protein_coding	8.85165	12.5462	11.7113	5.80252	5.12442	6.65081	11.0364	5.85925	4.46651	0.905318	0.00115334	Up
ENSG00000172380	826	ENSG00000172380.5	GNG12	protein_coding	75.0005	95.7547	77.8456	39.4902	48.7955	55.4138	82.8669	47.8998	7.3141	0.79556	0.00115631	Up
ENSG00000153064	925	ENSG00000153064.7	BANK1	protein_coding	8.13965	12.7875	13.0597	4.80394	7.10887	6.96579	11.3289	6.29287	4.50811	0.840262	0.00116194	Up
ENSG00000120885	1420	ENSG00000120885.15	CLU	protein_coding	618.797	1507.49	1519.91	473.255	628.115	746.17	1215.4	615.847	9.50041	0.893451	0.00116194	Up
ENSG00000205269	974	ENSG00000205269.4	TMEM170B	protein_coding	22.1239	7.20802	30.5125	9.83804	4.29027	22.334	19.9481	12.1541	6.16142	0.786493	0.00116262	Up
ENSG00000117411	953	ENSG00000117411.12	B4GALT2	protein_coding	40.679	45.7381	55.2956	24.3853	21.0515	40.123	47.2376	28.52	5.42556	0.768375	0.00116858	Up
ENSG00000099814	997	ENSG00000099814.11	CEP170B	protein_coding	11.0344	8.2438	11.7051	7.69123	5.32466	5.92853	10.3278	6.31481	5.7975	0.712788	0.00116858	Up
ENSG00000058668	1256	ENSG00000058668.10	ATP2B4	protein_coding	108.461	188.462	115.22	58.9294	87.3225	80.1055	137.381	75.4525	8.96535	0.838182	0.00117493	Up
ENSG00000151718	972	ENSG00000151718.11	WWC2	protein_coding	13.0704	14.1529	15.8113	7.68797	9.94276	8.76194	14.3449	8.79756	5.46828	0.709638	0.00117493	Up
ENSG00000115561	966	ENSG00000115561.10	CHMP3	protein_coding	82.383	87.8629	112.939	55.8644	49.6038	68.9376	94.3951	58.1353	6.26741	0.699263	0.00118365	Up
ENSG00000100697	983	ENSG00000100697.10	DICER1	protein_coding	65.3868	76.3296	56.8818	36.5771	47.4144	37.9607	66.1994	40.6507	6.10255	0.70191	0.00118632	Up
ENSG00000169756	846	ENSG00000169756.12	LIMS1	protein_coding	146.597	154.047	131.755	84.487	98.5206	80.3281	144.133	87.7786	6.49721	0.717696	0.00121531	Up
ENSG00000188636	1009	ENSG00000188636.3	LDOC1L	protein_coding	7.90289	8.60988	6.84713	4.3261	4.32889	4.97558	7.78663	4.54352	5.08296	0.771245	0.00123476	Up
ENSG00000103035	1012	ENSG00000103035.6	PSMD7	protein_coding	61.3864	93.4665	85.1503	44.8878	49.9985	50.336	80.0011	48.4074	5.90221	0.706093	0.00124891	Up
ENSG00000089820	954	ENSG00000089820.11	ARHGAP4	protein_coding	1.38695	2.11869	2.27864	9.41763	8.54888	3.83736	1.92809	7.26796	2.21151	-1.81215	0.00125439	Down
ENSG00000151490	1095	ENSG00000151490.9	PTPRO	protein_coding	0	0.0352601	0.20933	0.73105	0.818074	0.449647	0.08153	0.666257	0.192863	-3.09623	0.0012605	Down
ENSG00000158286	989	ENSG00000158286.8	RNF207	protein_coding	5.15897	9.17075	6.39506	11.9266	21.4039	11.6824	6.90826	15.0043	3.49992	-1.09813	0.00126785	Down
ENSG00000118640	971	ENSG00000118640.6	VAMP8	protein_coding	2.64653	3.88462	5.65245	17.562	12.1772	9.1305	4.0612	12.9566	2.77264	-1.64951	0.00128691	Down
ENSG00000031081	1027	ENSG00000031081.6	ARHGAP31	protein_coding	13.306	11.9188	10.6936	7.8036	7.25112	7.39518	11.9728	7.4833	5.58532	0.671916	0.00129355	Up
ENSG00000019102	1019	ENSG00000019102.7	VSIG2	protein_coding	0.350306	0.226846	0.224455	2.10834	0.877183	1.28569	0.267202	1.42374	0.273202	-2.35201	0.00132979	Down
ENSG00000108187	1014	ENSG00000108187.11	PBLD	protein_coding	14.8647	15.5524	15.8366	6.26115	6.27664	11.8669	15.4179	8.1349	4.37343	0.981243	0.0013344	Up
ENSG00000154274	977	ENSG00000154274.10	C4orf19	protein_coding	10.279	13.7905	9.77225	3.15628	6.10477	6.99058	11.2806	5.41721	4.02046	1.10517	0.00134374	Up
ENSG00000145428	995	ENSG00000145428.10	RNF175	protein_coding	4.37695	1.51166	0.448718	11.8881	9.64489	1.49934	2.11244	7.67745	1.58129	-1.93874	0.00135308	Down
ENSG00000168702	1000	ENSG00000168702.12	LRP1B	protein_coding	6.72124	2.93537	2.60397	8.94919	8.68424	6.89374	4.08686	8.17572	4.02414	-1.11777	0.00136751	Down
ENSG00000173692	1003	ENSG00000173692.8	PSMD1	protein_coding	90.9444	137.727	150.581	65.1391	72.2949	90.3514	126.418	75.9285	6.16651	0.71745	0.00141727	Up
ENSG00000146278	825	ENSG00000146278.10	PNRC1	protein_coding	140.495	177.522	215.074	83.0598	116.983	109.576	177.697	103.206	7.56172	0.778024	0.00142152	Up
ENSG00000198938	6633	ENSG00000198938.2	MT-CO3	protein_coding	33485.2	24404.5	21267.4	47991.2	42827.7	33891.8	26385.7	41570.2	14.7012	-0.667648	0.00142411	Down
ENSG00000164506	982	ENSG00000164506.10	STXBP5	protein_coding	4.69079	4.93526	5.62632	1.82172	2.76147	2.86556	5.08412	2.48291	3.64106	1.05182	0.00145854	Up
ENSG00000133657	856	ENSG00000133657.10	ATP13A3	protein_coding	253.795	235.769	324.195	108.765	123.343	249.711	271.253	160.606	6.99396	0.842452	0.00147441	Up
ENSG00000164066	1021	ENSG00000164066.8	INTU	protein_coding	41.8299	37.4367	47.2523	65.1963	62.2026	76.8471	42.173	68.082	5.35263	-0.691471	0.00147625	Down
ENSG00000100139	998	ENSG00000100139.9	MICALL1	protein_coding	14.4582	17.5468	14.8568	8.17596	6.83573	7.2237	15.6206	7.4118	3.54206	1.07328	0.00147625	Up
ENSG00000115504	902	ENSG00000115504.10	EHBP1	protein_coding	163.965	347.913	365.564	112.365	131.588	234.458	292.481	159.47	7.2407	0.861805	0.00148341	Up
ENSG00000176273	1022	ENSG00000176273.10	SLC35G1	protein_coding	5.61457	4.18314	8.23938	2.20806	1.36056	4.99655	6.01236	2.85506	3.33303	1.20267	0.00148832	Up
ENSG00000166816	893	ENSG00000166816.9	LDHD	protein_coding	92.0499	34.9023	31.3008	133.502	64.0692	53.5102	52.751	83.6939	6.53032	-0.726764	0.00149848	Down
ENSG00000160789	968	ENSG00000160789.15	LMNA	protein_coding	301.572	377.291	576.984	228.163	190.605	240.176	418.616	219.648	8.13692	0.885436	0.00151064	Up
ENSG00000182704	891	ENSG00000182704.6	TSKU	protein_coding	290.685	171.382	97.6452	150.68	104.115	60.817	186.571	105.204	7.93459	0.783579	0.00151064	Up
ENSG00000235609	1033	ENSG00000235609.4	AF127936.7	lincRNA	18.949	26.7161	35.2459	8.8098	16.2919	18.5752	26.9703	14.559	4.15159	0.909254	0.00151658	Up
ENSG00000119242	1038	ENSG00000119242.4	CCDC92	protein_coding	102.693	125.289	86.5678	64.3177	56.7743	64.1024	104.85	61.7314	5.96728	0.748687	0.00151768	Up
ENSG00000186834	994	ENSG00000186834.2	HEXIM1	protein_coding	8.47619	4.1213	6.8025	4.42629	2.5191	3.9908	6.46666	3.6454	4.59634	0.807205	0.00151896	Up
ENSG00000188042	1046	ENSG00000188042.5	ARL4C	protein_coding	0.0830662	0.215164	0.307515	0.854599	1.05734	0.663939	0.201915	0.858627	1.1338	-2.10079	0.00151956	Down
ENSG00000125740	2293	ENSG00000125740.9	FOSB	protein_coding	777.697	984.092	1086.11	465.072	716.83	365.9	949.301	515.934	11.2028	0.920682	0.00152164	Up
ENSG00000163171	1004	ENSG00000163171.6	CDC42EP3	protein_coding	27.6341	14.103	14.6565	11.2876	10.0323	4.9266	18.7979	8.74883	3.77035	1.12304	0.00154852	Up
ENSG00000182022	990	ENSG00000182022.13	CHST15	protein_coding	0.499613	0.862754	1.24168	4.03732	3.7816	1.92259	0.868017	3.24717	2.28442	-1.86912	0.00155185	Down
ENSG00000110880	859	ENSG00000110880.6	CORO1C	protein_coding	128.408	187.314	232.898	83.2754	103.99	142.85	182.873	110.038	6.88031	0.726599	0.00156252	Up
ENSG00000141424	1055	ENSG00000141424.8	SLC39A6	protein_coding	25.5392	29.2244	30.3433	14.2184	17.5839	21.8874	28.369	17.8966	5.75355	0.680291	0.00157711	Up
ENSG00000101335	1310	ENSG00000101335.5	MYL9	protein_coding	389.963	587.48	723.852	241.175	262.523	474.556	567.099	326.085	8.95551	0.820988	0.00160577	Up
ENSG00000067064	1111	ENSG00000067064.6	IDI1	protein_coding	52.355	46.9232	42.602	33.3013	30.4071	25.2795	47.2934	29.6626	5.30727	0.677546	0.00160601	Up
ENSG00000143947	1028	ENSG00000143947.8	RPS27A	protein_coding	406.059	403.049	319.187	919.107	646.351	493.184	376.098	686.214	8.30117	-0.828787	0.00160719	Down
ENSG00000182168	1051	ENSG00000182168.10	UNC5C	protein_coding	4.70642	3.2896	6.93107	11.5656	7.3236	10.057	4.9757	9.64873	4.08379	-0.985649	0.00160721	Down
ENSG00000204381	1093	ENSG00000204381.7	LAYN	protein_coding	0.1182	0.153085	0.252452	1.60521	0.924936	0.636269	0.174579	1.05547	0.331562	-2.43828	0.00161186	Down
ENSG00000160862	903	ENSG00000160862.8	AZGP1	protein_coding	276.93	176.277	100.166	388.239	293.506	263.849	184.458	315.198	7.5569	-0.870955	0.00165965	Down
ENSG00000130255	876	ENSG00000130255.8	RPL36	protein_coding	190.849	172.032	134.517	417.343	296.291	185.419	165.8	299.684	6.99935	-0.792334	0.00165965	Down
ENSG00000116141	1002	ENSG00000116141.11	MARK1	protein_coding	7.85036	10.2653	10.114	3.63056	6.44721	6.60864	9.40989	5.56214	4.92663	0.792074	0.0016614	Up
ENSG00000166482	1031	ENSG00000166482.7	MFAP4	protein_coding	10.6631	13.3144	34.5702	65.046	31.0142	40.0457	19.5159	45.3686	5.93162	-1.33097	0.00166356	Down
ENSG00000168374	886	ENSG00000168374.6	ARF4	protein_coding	145.516	276.17	224.966	104.681	126.832	134.1	215.55	121.871	6.94866	0.78241	0.00167074	Up
ENSG00000255090	1056	ENSG00000255090.1	RP11-820L6.1	processed_transcript	2.18848	1.70062	2.43055	5.53879	7.53507	9.3173	2.10655	7.46372	1.33985	-1.80897	0.00167074	Down
ENSG00000155363	999	ENSG00000155363.14	MOV10	protein_coding	21.9935	19.1138	17.807	44.1897	33.9255	30.5296	19.6381	36.215	4.32916	-0.870295	0.00167298	Down
ENSG00000198624	981	ENSG00000198624.8	CCDC69	protein_coding	186.925	228.532	200.204	97.3601	98.9975	149.178	205.22	115.179	8.10209	0.857354	0.00167717	Up
ENSG00000266714	1032	ENSG00000266714.2	MYO15B	protein_coding	50.1954	38.5597	70.9459	197.872	138.746	68.724	53.2336	135.114	5.71349	-1.27539	0.00167717	Down
ENSG00000125637	1083	ENSG00000125637.11	PSD4	protein_coding	0.30999	0.321183	0.476694	1.87527	1.39721	1.30459	0.369289	1.52569	0.842965	-2.00762	0.00169643	Down
ENSG00000203306	1123	ENSG00000203306.3	AP001007.1	pseudogene	0.151137	0.0434984	0.258239	1.05735	0.977675	0.604012	0.150958	0.879679	0.318874	-2.5097	0.00170845	Down
ENSG00000169413	1092	ENSG00000169413.2	RNASE6	protein_coding	0.0965322	0.166696	0.742224	2.26436	3.02152	1.36993	0.335151	2.2186	0.646814	-2.78182	0.00172089	Down
ENSG00000211829	1057	ENSG00000211829.2	TRDC	TR_C_gene	56.3314	32.4252	17.5	18.0889	18.0773	11.66	35.4188	15.9421	4.20157	1.02503	0.00175015	Up
ENSG00000111348	1030	ENSG00000111348.4	ARHGDIB	protein_coding	10.3412	18.2246	15.1279	50.3687	40.4387	19.8264	14.5646	36.8779	4.23305	-1.25908	0.00175123	Down
ENSG00000175221	1039	ENSG00000175221.10	MED16	protein_coding	3.30251	2.92552	2.85804	8.71041	5.85319	5.10022	3.02869	6.5546	3.543	-1.0772	0.00176926	Down
ENSG00000121236	1016	ENSG00000121236.15	TRIM6	protein_coding	4.69501	5.55517	4.95189	2.21836	0.761997	2.28337	5.06736	1.75457	2.58417	1.62826	0.00176926	Up
ENSG00000109654	1024	ENSG00000109654.10	TRIM2	protein_coding	33.827	16.2261	28.8991	48.8192	38.0386	51.9599	26.3174	46.2726	4.58331	-0.86088	0.00181037	Down
ENSG00000132182	1118	ENSG00000132182.7	NUP210	protein_coding	0.0460732	0.358025	0.0787224	1.02386	0.98064	0.496021	0.16094	0.833506	0.371413	-2.48341	0.00181157	Down
ENSG00000106976	1029	ENSG00000106976.14	DNM1	protein_coding	0.446802	0.652856	1.40939	2.56712	4.04494	1.95941	0.836351	2.85716	2.52335	-1.83156	0.00181382	Down
ENSG00000155926	1058	ENSG00000155926.9	SLA	protein_coding	0.247992	1.39179	1.05932	3.1382	9.00426	1.82036	0.899701	4.65428	1.31238	-2.21071	0.00181382	Down
ENSG00000119147	1025	ENSG00000119147.5	C2orf40	protein_coding	1.84845	1.59599	2.1534	20.9534	7.46887	3.33041	1.86595	10.5842	1.99824	-2.11316	0.00181976	Down
ENSG00000149798	1035	ENSG00000149798.3	CDC42EP2	protein_coding	13.0621	19.4088	24.7405	8.59436	7.41635	16.327	19.0704	10.7792	4.91947	0.858521	0.00183775	Up
ENSG00000048540	1086	ENSG00000048540.10	LMO3	protein_coding	19.6275	47.657	31.9613	38.0879	67.3411	51.6595	33.0819	52.3628	5.3423	-0.709183	0.00185521	Down
ENSG00000136167	1047	ENSG00000136167.9	LCP1	protein_coding	1.55183	10.0491	12.0423	23.3096	29.7106	17.4346	7.88108	23.4849	3.66568	-1.85515	0.00188424	Down
ENSG00000090006	1072	ENSG00000090006.13	LTBP4	protein_coding	28.3558	30.7313	88.6985	156.805	106.599	85.3171	49.2619	116.24	5.84887	-1.41494	0.00188902	Down
ENSG00000181019	980	ENSG00000181019.8	NQO1	protein_coding	64.5117	193.9	392.803	31.7485	45.7976	321.282	217.072	132.943	7.33899	1.1246	0.00188902	Up
ENSG00000198185	1042	ENSG00000198185.7	ZNF334	protein_coding	2.34567	0.803136	1.38203	4.19408	2.78493	3.98788	1.51028	3.65563	2.76617	-1.36451	0.00188902	Down
ENSG00000136261	1013	ENSG00000136261.10	BZW2	protein_coding	21.286	18.5676	22.1708	14.3546	8.53366	12.218	20.6748	11.7021	4.50802	0.846907	0.00189043	Up
ENSG00000051108	964	ENSG00000051108.10	HERPUD1	protein_coding	149.661	145.216	126.615	88.0551	98.3286	75.3752	140.497	87.253	6.46174	0.691998	0.00189043	Up
ENSG00000141480	1063	ENSG00000141480.13	ARRB2	protein_coding	8.48031	4.74389	9.89795	21.824	17.347	14.3494	7.70738	17.8401	3.48293	-1.23812	0.00190316	Down
ENSG00000005379	1074	ENSG00000005379.11	BZRAP1	protein_coding	4.36926	2.51501	6.36762	11.7932	9.43916	9.74743	4.4173	10.3266	3.18014	-1.29131	0.00190811	Down
ENSG00000181830	1023	ENSG00000181830.7	SLC35C1	protein_coding	14.7565	31.4247	23.1207	10.2972	12.8525	14.5281	23.1006	12.5593	4.96993	0.829041	0.0019146	Up
ENSG00000154645	1102	ENSG00000154645.9	CHODL	protein_coding	0.320208	0.157985	0.0781598	1.12949	0.859088	0.481283	0.185451	0.823287	0.383243	-2.2043	0.0019155	Down
ENSG00000114013	1108	ENSG00000114013.11	CD86	protein_coding	0	0.440588	0.49822	0.899975	2.82934	1.14154	0.312936	1.62362	0.654871	-2.40798	0.00191744	Down
ENSG00000112378	1053	ENSG00000112378.11	PERP	protein_coding	5.27622	9.48225	13.5635	4.93701	2.39129	5.02959	9.44066	4.1193	4.86244	1.18043	0.00191744	Up
ENSG00000164694	1048	ENSG00000164694.12	FNDC1	protein_coding	0.512393	0.499496	1.44033	0.142843	0.269028	0.177948	0.817406	0.196606	1.62519	1.95156	0.00194228	Up
ENSG00000108001	1020	ENSG00000108001.9	EBF3	protein_coding	8.48658	16.4869	14.1497	5.99913	9.25438	7.25937	13.041	7.50429	4.94341	0.771663	0.00196908	Up
ENSG00000203485	913	ENSG00000203485.8	INF2	protein_coding	130.934	161.719	150.922	81.6851	92.8553	92.7348	147.859	89.0917	7.36942	0.727908	0.0019693	Up
ENSG00000175785	1064	ENSG00000175785.8	PRIMA1	protein_coding	2.59841	1.64525	0.998942	5.29311	3.74126	3.23188	1.74753	4.08875	2.83005	-1.28799	0.00198984	Down
ENSG00000059377	1010	ENSG00000059377.11	TBXAS1	protein_coding	1.0706	1.29413	1.09756	3.04	4.73614	2.93389	1.1541	3.57001	1.858	-1.59915	0.00200041	Down
ENSG00000153208	1085	ENSG00000153208.12	MERTK	protein_coding	0.0332481	0.344485	0.397662	1.6419	1.74835	0.724028	0.258465	1.37142	1.44977	-2.43641	0.00200118	Down
ENSG00000130779	1094	ENSG00000130779.15	CLIP1	protein_coding	33.7462	36.2808	36.7688	19.3972	22.1461	25.5589	35.5986	22.3674	6.18731	0.677288	0.00200552	Up
ENSG00000134030	943	ENSG00000134030.9	CTIF	protein_coding	417.159	452.747	392.408	197.607	271.63	265.969	420.771	245.068	7.83329	0.791305	0.00201274	Up
ENSG00000204104	1098	ENSG00000204104.7	TRAF3IP1	protein_coding	7.0259	7.56547	9.55548	3.51448	4.09497	5.39441	8.04895	4.33462	3.97577	0.900248	0.00207994	Up
ENSG00000196209	1141	ENSG00000196209.8	SIRPB2	protein_coding	0.091284	0.394083	0.389928	1.63411	1.77149	1.13911	0.291765	1.5149	0.284252	-2.33219	0.00208481	Down
ENSG00000140682	1061	ENSG00000140682.14	TGFB1I1	protein_coding	1.33729	1.63009	2.01613	10.4401	6.54954	2.86789	1.66117	6.61917	2.48596	-1.80697	0.00208481	Down
ENSG00000145604	1044	ENSG00000145604.11	SKP2	protein_coding	18.9886	24.8104	30.9372	11.877	13.5176	17.6388	24.9121	14.3445	4.58317	0.789226	0.00209956	Up
ENSG00000138685	927	ENSG00000138685.8	FGF2	protein_coding	30.5099	45.0004	22.3533	14.5138	22.5897	17.494	32.6212	18.1992	7.08075	0.80681	0.00211177	Up
ENSG00000149273	1185	ENSG00000149273.10	RPS3	protein_coding	372.192	344.815	304.045	892.001	560.297	444.472	340.351	632.257	8.51909	-0.835731	0.00211872	Down
ENSG00000233608	1101	ENSG00000233608.2	TWIST2	protein_coding	19.3345	13.8363	15.1786	11.6124	4.90688	8.56654	16.1165	8.36195	3.84588	1.00522	0.00212093	Up
ENSG00000071054	1139	ENSG00000071054.11	MAP4K4	protein_coding	17.2891	18.8867	23.2285	11.7901	12.816	12.7195	19.8015	12.4419	5.82197	0.662131	0.00215591	Up
ENSG00000077721	1143	ENSG00000077721.11	UBE2A	protein_coding	48.5733	63.68	60.1017	33.5545	36.5315	39.0891	57.4517	36.3917	5.82102	0.652303	0.00216029	Up
ENSG00000163697	934	ENSG00000163697.12	APBB2	protein_coding	209.238	353.167	182.79	109.359	219.362	123.509	248.398	150.743	6.97193	0.728487	0.0021881	Up
ENSG00000076344	1110	ENSG00000076344.11	RGS11	protein_coding	27.1746	32.7772	37.2662	8.733	16.3105	32.6109	32.406	19.2181	5.48977	0.934263	0.0021891	Up
ENSG00000104331	979	ENSG00000104331.4	IMPAD1	protein_coding	416.873	467.904	659.995	219.549	236.485	475.931	514.924	310.655	7.91376	0.79305	0.00220411	Up
ENSG00000145730	975	ENSG00000145730.16	PAM	protein_coding	120.692	219.256	223.21	96.3694	81.7019	123.811	187.719	100.628	6.89278	0.867074	0.00221276	Up
ENSG00000117335	1152	ENSG00000117335.14	CD46	protein_coding	133.396	129.097	149.565	80.9396	75.6437	87.8341	137.353	81.4725	8.409	0.753296	0.00221932	Up
ENSG00000150347	993	ENSG00000150347.10	ARID5B	protein_coding	11.9949	31.2944	20.2094	8.5505	20.574	8.40947	21.1662	12.5113	6.53736	0.787486	0.00223281	Up
ENSG00000023909	1080	ENSG00000023909.5	GCLM	protein_coding	33.9217	64.0957	53.62	20.2314	38.6751	29.9922	50.5458	29.6329	4.6488	0.771677	0.00223587	Up
ENSG00000167553	1125	ENSG00000167553.10	TUBA1C	protein_coding	50.4746	63.0207	65.8764	35.336	27.9128	42.8114	59.7905	35.3534	5.05098	0.767802	0.00223689	Up
ENSG00000110446	1076	ENSG00000110446.5	SLC15A3	protein_coding	2.37154	2.30359	4.43198	12.7178	10.2067	6.96321	3.0357	9.96258	2.24059	-1.70358	0.00223746	Down
ENSG00000169908	1100	ENSG00000169908.6	TM4SF1	protein_coding	6.0401	11.0098	25.1638	83.3617	45.9809	25.1607	14.0712	51.5011	5.50113	-1.94849	0.00224708	Down
ENSG00000122862	1097	ENSG00000122862.4	SRGN	protein_coding	4.68791	14.1668	19.5895	35.9209	56.3333	19.2752	12.8147	37.1765	4.66405	-1.63286	0.00225429	Down
ENSG00000183023	1073	ENSG00000183023.14	SLC8A1	protein_coding	0.62632	1.59229	0.386444	2.42712	2.98419	1.43032	0.868352	2.28054	2.27348	-1.53594	0.00225447	Down
ENSG00000140022	1151	ENSG00000140022.5	STON2	protein_coding	0.268117	0.231498	0.229057	1.54472	1.06301	1.09338	0.242891	1.23371	0.0747727	-2.2995	0.00227892	Down
ENSG00000112079	1126	ENSG00000112079.8	STK38	protein_coding	11.4278	11.9938	15.7578	7.54931	7.81734	8.90006	13.0598	8.0889	5.24227	0.682145	0.00228667	Up
ENSG00000165807	1089	ENSG00000165807.3	PPP1R36	protein_coding	5.86378	6.24426	6.09494	0.904913	1.10124	3.99339	6.06766	1.99985	2.08399	1.87047	0.00228856	Up
ENSG00000138207	2155	ENSG00000138207.8	RBP4	protein_coding	1228.28	1684.85	1097.76	707.591	829.313	785.153	1336.96	774.019	10.1386	0.767324	0.00230897	Up
ENSG00000237380	1209	ENSG00000237380.2	HOXD-AS2	antisense	3.82881	2.38758	1.27207	0.26261	0	0.728649	2.49615	0.330419	0.396027	3.13388	0.00232226	Up
ENSG00000145703	1116	ENSG00000145703.11	IQGAP2	protein_coding	0.854931	2.2145	1.46077	5.38295	9.09834	3.13777	1.51006	5.87302	1.26628	-1.88631	0.00232226	Down
ENSG00000167566	1172	ENSG00000167566.12	NCKAP5L	protein_coding	15.6235	23.7432	27.3016	8.25604	11.3118	22.5987	22.2228	14.0555	5.5604	0.747681	0.00232226	Up
ENSG00000198964	1087	ENSG00000198964.9	SGMS1	protein_coding	40.4767	58.5775	45.78	23.2662	29.7501	29.8318	48.278	27.616	4.56924	0.796337	0.00234508	Up
ENSG00000188153	1112	ENSG00000188153.8	COL4A5	protein_coding	6.12439	1.46262	4.56425	16.9721	8.56519	7.71577	4.05042	11.0844	2.62299	-1.52505	0.00235584	Down
ENSG00000162390	1156	ENSG00000162390.13	ACOT11	protein_coding	0.213748	0.0615181	0.213043	0.769674	1.04817	0.557864	0.16277	0.791902	0.658517	-2.25065	0.00236207	Down
ENSG00000185532	1130	ENSG00000185532.10	PRKG1	protein_coding	0.214269	0.277507	0.320345	1.2896	1.02278	0.675003	0.270707	0.995793	1.3993	-1.81166	0.00236207	Down
ENSG00000171368	1128	ENSG00000171368.10	TPPP	protein_coding	5.00492	5.61777	3.83111	2.08849	1.84229	3.03702	4.81793	2.3226	4.19113	1.06186	0.00236207	Up
ENSG00000122026	1286	ENSG00000122026.6	RPL21	protein_coding	496.382	486.646	355.319	1052.12	714.442	586.48	446.116	784.347	8.66181	-0.786724	0.00237423	Down
ENSG00000142494	1084	ENSG00000142494.9	SLC47A1	protein_coding	9.14668	4.45823	3.78106	4.32568	1.38531	1.53412	5.79532	2.41504	2.49042	1.33712	0.00237423	Up
ENSG00000232502	1129	ENSG00000232502.1	AC073464.7	pseudogene	1.19441	7.47678	0	5.71405	28.787	0.511435	2.8904	11.6708	1.38737	-2.13022	0.00237651	Down
ENSG00000074603	1190	ENSG00000074603.14	DPP8	protein_coding	42.5057	53.3327	53.0794	26.7966	35.2146	33.8563	49.6393	31.9558	5.53119	0.637467	0.002411	Up
ENSG00000188229	963	ENSG00000188229.5	TUBB4B	protein_coding	161.385	171.277	135.873	103.478	95.0574	80.6271	156.178	93.0542	7.83788	0.747856	0.00241716	Up
ENSG00000253669	1153	ENSG00000253669.3	KB-1732A1.1	lincRNA	1.65672	1.12392	1.66811	0.401765	0.333362	0.55014	1.48292	0.428422	0.71964	1.7751	0.00242603	Up
ENSG00000089127	1138	ENSG00000089127.8	OAS1	protein_coding	11.6436	10.4257	18.3289	20.4311	19.1	34.2403	13.4661	24.5905	4.19951	-0.862883	0.00244167	Down
ENSG00000184226	1109	ENSG00000184226.10	PCDH9	protein_coding	3.93995	5.25881	7.82821	2.24243	3.32632	4.43984	5.67566	3.3362	4.67782	0.76406	0.00245819	Up
ENSG00000134851	1197	ENSG00000134851.8	TMEM165	protein_coding	46.1388	77.1112	83.2729	33.6733	47.7003	47.3967	68.841	42.9234	5.53356	0.657414	0.00246645	Up
ENSG00000150540	947	ENSG00000150540.9	HNMT	protein_coding	169.16	218.773	299.03	113.338	119.009	184.082	228.988	138.81	7.0273	0.718843	0.00248827	Up
ENSG00000160791	1318	ENSG00000160791.12	CCR5	protein_coding	0	0	0.126811	0.32986	0.408859	0.290554	0.0422705	0.343091	-0.200873	-3.2174	0.00250119	Down
ENSG00000134250	1103	ENSG00000134250.13	NOTCH2	protein_coding	220.039	182.863	196.979	97.398	99.4877	146.617	199.96	114.501	8.21294	0.826384	0.00250119	Up
ENSG00000110492	1115	ENSG00000110492.11	MDK	protein_coding	0.638931	2.20667	0.982532	12.3843	5.43971	2.50134	1.27604	6.77513	1.77836	-2.18081	0.00252884	Down
ENSG00000145901	1062	ENSG00000145901.10	TNIP1	protein_coding	143.962	281.685	181.833	92.0716	119.266	122.527	202.493	111.288	8.07277	0.817513	0.00252884	Up
ENSG00000081237	1114	ENSG00000081237.14	PTPRC	protein_coding	0.336357	3.2672	2.80172	9.0838	11.581	4.46477	2.13509	8.37652	2.7317	-2.13984	0.0025336	Down
ENSG00000164924	1478	ENSG00000164924.13	YWHAZ	protein_coding	737.866	792.913	655.316	449.233	512.285	346.879	728.698	436.132	9.01937	0.754612	0.00254202	Up
ENSG00000134982	1106	ENSG00000134982.12	APC	protein_coding	10.943	12.5419	13.1416	5.91366	8.48387	7.24176	12.2089	7.2131	4.67573	0.769918	0.00255969	Up
ENSG00000198886	8076	ENSG00000198886.2	MT-ND4	protein_coding	26936.9	24844.1	26355.1	34392.1	44659.8	44603	26045.3	41218.3	15.5001	-0.652774	0.00258537	Down
ENSG00000103064	1008	ENSG00000103064.9	SLC7A6	protein_coding	555.793	731.421	294.012	279.531	460.137	191.107	527.076	310.258	7.90354	0.760298	0.00258745	Up
ENSG00000113441	1043	ENSG00000113441.11	LNPEP	protein_coding	45.8548	74.4536	61.3132	18.0986	39.8604	50.6158	60.5405	36.1916	6.64994	0.835613	0.00260871	Up
ENSG00000182107	1148	ENSG00000182107.5	TMEM30B	protein_coding	0.620876	0.494841	0.734436	1.9163	1.79389	1.93985	0.616718	1.88335	1.55439	-1.61294	0.00270897	Down
ENSG00000166979	1122	ENSG00000166979.8	EVA1C	protein_coding	1.97216	0.851402	0.786264	5.68116	3.3334	1.76934	1.20327	3.59464	1.96773	-1.55245	0.00271255	Down
ENSG00000138039	1149	ENSG00000138039.10	LHCGR	protein_coding	12.3161	6.675	14.7579	6.5165	4.17208	7.175	11.2497	5.95453	4.04743	0.885996	0.00276857	Up
ENSG00000132386	1902	ENSG00000132386.6	SERPINF1	protein_coding	1354.48	1383.9	1396.64	790.724	688.858	991.324	1378.34	823.635	9.65061	0.759105	0.00277518	Up
ENSG00000128652	1135	ENSG00000128652.7	HOXD3	protein_coding	3.29098	2.45752	2.27963	0.713767	0.58465	1.34932	2.67604	0.882578	2.0255	1.64191	0.00279727	Up
ENSG00000187398	1155	ENSG00000187398.7	LUZP2	protein_coding	0.757651	1.78411	4.70746	0.0850346	0.517417	1.719	2.41641	0.773817	1.28491	1.84902	0.00279727	Up
ENSG00000146416	1255	ENSG00000146416.12	AIG1	protein_coding	85.2709	81.3265	74.7537	50.9981	47.3977	54.9015	80.4504	51.0991	5.98795	0.654007	0.00280055	Up
ENSG00000104894	1195	ENSG00000104894.7	CD37	protein_coding	0.255095	0.660764	1.41656	5.1177	4.15201	2.43425	0.777474	3.90132	1.06826	-2.33028	0.00280055	Down
ENSG00000250479	1127	ENSG00000250479.4	CHCHD10	protein_coding	137.252	134.797	104.858	227.808	205.588	160.609	125.636	198.002	6.32397	-0.651574	0.00280055	Down
ENSG00000146147	1142	ENSG00000146147.10	MLIP	protein_coding	3.18857	0.417133	0.165094	4.77157	6.71409	2.0332	1.25693	4.50629	1.68738	-2.48518	0.00280055	Down
ENSG00000161381	1134	ENSG00000161381.9	PLXDC1	protein_coding	1.33883	1.15598	3.43137	11.9835	12.8233	4.09482	1.97539	9.63388	2.22012	-2.26046	0.00280055	Down
ENSG00000068137	1167	ENSG00000068137.10	PLEKHH3	protein_coding	15.6165	11.4395	11.5673	23.228	16.4841	22.6417	12.8744	20.7846	5.38265	-0.69082	0.00280798	Down
ENSG00000137801	1349	ENSG00000137801.9	THBS1	protein_coding	420.052	954.377	1872.62	300.844	594.132	655.396	1082.35	516.791	8.81439	0.892318	0.00286251	Up
ENSG00000072415	1131	ENSG00000072415.4	MPP5	protein_coding	22.3687	31.86	33.6307	12.5577	21.2803	19.0915	29.2865	17.6432	4.77222	0.742874	0.00291561	Up
ENSG00000102753	1236	ENSG00000102753.5	KPNA3	protein_coding	16.8069	20.3859	20.69	9.99972	12.4734	14.398	19.2943	12.2904	5.32151	0.658093	0.00291971	Up
ENSG00000103994	1017	ENSG00000103994.12	ZNF106	protein_coding	199.915	214.551	252.236	84.4577	136.241	175.909	222.234	132.202	7.71459	0.804006	0.00291971	Up
ENSG00000138772	1180	ENSG00000138772.8	ANXA3	protein_coding	7.77727	11.7772	6.03095	32.8672	23.5194	8.66572	8.52847	21.6841	3.71223	-1.19871	0.0029673	Down
ENSG00000068697	1104	ENSG00000068697.6	LAPTM4A	protein_coding	329.274	313.126	287.289	200.338	180.107	177.759	309.896	186.068	8.12532	0.735704	0.00297602	Up
ENSG00000187554	1162	ENSG00000187554.7	TLR5	protein_coding	1.4665	2.83632	3.50802	4.81597	6.64668	6.27226	2.60361	5.91164	2.94551	-1.23277	0.00299869	Down
ENSG00000197405	1159	ENSG00000197405.3	C5AR1	protein_coding	0.262281	4.07626	6.49807	8.98563	26.4347	7.57264	3.61221	14.331	2.85805	-2.33455	0.00300294	Down
ENSG00000170577	1186	ENSG00000170577.7	SIX2	protein_coding	0.464493	0.842212	0.357143	1.80638	2.03545	1.29564	0.554616	1.71249	1.44031	-1.66551	0.0030253	Down
ENSG00000129277	1168	ENSG00000129277.9	CCL4	protein_coding	0.226594	6.65199	16.1643	13.0783	41.1367	17.7418	7.68094	23.9856	3.86717	-2.47299	0.0030279	Down
ENSG00000168427	1154	ENSG00000168427.7	KLHL30	protein_coding	2.10065	1.64669	7.10767	0.358302	0.640214	4.82202	3.61834	1.94018	3.38589	1.40131	0.00303655	Up
ENSG00000133027	1205	ENSG00000133027.13	PEMT	protein_coding	61.0474	83.0614	73.4109	54.1148	37.4919	34.2987	72.5066	41.9685	5.34068	0.810391	0.00303655	Up
ENSG00000115252	1147	ENSG00000115252.14	PDE1A	protein_coding	1.29646	2.2921	1.63502	6.1737	4.48314	3.716	1.74119	4.79094	2.4993	-1.44272	0.00304213	Down
ENSG00000163113	1194	ENSG00000163113.10	OTUD7B	protein_coding	13.9457	14.4724	19.7499	8.19469	10.2916	12.645	16.056	10.3771	5.65911	0.633368	0.00306241	Up
ENSG00000167701	1223	ENSG00000167701.9	GPT	protein_coding	41.1258	27.6861	23.4904	76.0624	44.6843	30.9013	30.7674	50.5493	5.72788	-0.659301	0.00306337	Down
ENSG00000165655	1183	ENSG00000165655.14	ZNF503	protein_coding	8.71894	4.73993	8.09248	13.4442	9.54617	12.607	7.18378	11.8658	4.7764	-0.75276	0.00307785	Down
ENSG00000124225	1066	ENSG00000124225.11	PMEPA1	protein_coding	94.4982	226.458	35.9241	53.8655	93.9931	27.1572	118.96	58.3386	7.89672	0.829408	0.00309592	Up
ENSG00000163682	1787	ENSG00000163682.11	RPL9	protein_coding	742.661	845.946	519.412	1397.61	1231.15	874.783	702.673	1167.85	9.3322	-0.735172	0.00313956	Down
ENSG00000124615	1026	ENSG00000124615.13	MOCS1	protein_coding	76.3588	46.035	58.2908	105.848	91.6118	102.686	60.2282	100.049	7.78368	-0.760069	0.00314668	Down
ENSG00000063177	1161	ENSG00000063177.8	RPL18	protein_coding	348.16	288.696	233.093	756.941	462.521	339.821	289.983	519.761	8.20318	-0.781255	0.00314668	Down
ENSG00000139182	1181	ENSG00000139182.9	CLSTN3	protein_coding	6.82805	7.29178	9.21052	53.4625	57.8174	8.04568	7.77678	39.7752	3.7823	-1.99062	0.00315994	Down
ENSG00000119912	1191	ENSG00000119912.11	IDE	protein_coding	20.1814	27.8801	31.0345	13.8473	17.1528	15.6306	26.3653	15.5436	4.79052	0.749202	0.00320287	Up
ENSG00000146966	1163	ENSG00000146966.8	DENND2A	protein_coding	1.08278	1.23236	1.17732	5.74204	3.75888	1.84249	1.16415	3.78114	2.4183	-1.54713	0.00326246	Down
ENSG00000177133	1231	ENSG00000177133.6	LINC00982	antisense	0.784602	0.312666	0.206246	2.34712	1.20903	0.959882	0.434504	1.50535	0.87021	-1.86104	0.0032722	Down
ENSG00000144136	1202	ENSG00000144136.6	SLC20A1	protein_coding	22.232	46.8638	31.6991	15.8058	24.4756	12.5677	33.5983	17.6164	4.09525	0.92971	0.00327511	Up
ENSG00000140416	1212	ENSG00000140416.15	TPM1	protein_coding	21.5683	26.2907	33.0095	82.6601	52.1308	37.28	26.9562	57.357	5.2343	-1.02616	0.00332418	Down
ENSG00000237438	1246	ENSG00000237438.2	CECR7	lincRNA	2.65841	1.11665	2.76219	1.02009	0.359826	0.685621	2.17908	0.688512	1.01182	1.68141	0.00336045	Up
ENSG00000167526	1602	ENSG00000167526.9	RPL13	protein_coding	678.969	563.259	450.649	1376.44	856.749	697.747	564.292	976.978	9.10031	-0.751622	0.00336045	Down
ENSG00000134419	1242	ENSG00000134419.11	RPS15A	protein_coding	48.1681	43.9243	32.1988	92.957	62.9527	50.0379	41.4304	68.6492	5.06701	-0.701735	0.00336045	Down
ENSG00000122729	1664	ENSG00000122729.14	ACO1	protein_coding	173.839	242.63	162.413	102.937	133.753	108.947	192.961	115.213	9.11602	0.730385	0.00336116	Up
ENSG00000177706	1285	ENSG00000177706.8	FAM20C	protein_coding	46.1799	66.7151	26.4735	29.5621	42.7024	17.0105	46.4561	29.7583	5.27707	0.641668	0.00337452	Up
ENSG00000165997	1220	ENSG00000165997.4	ARL5B	protein_coding	3.30206	6.59924	10.3964	2.23162	4.75796	2.76513	6.7659	3.25157	5.17135	0.985437	0.00338232	Up
ENSG00000128016	2701	ENSG00000128016.4	ZFP36	protein_coding	1139.95	1580.28	1558.16	629.776	1257.27	672.056	1426.13	853.035	10.919	0.80012	0.00339811	Up
ENSG00000176194	1390	ENSG00000176194.13	CIDEA	protein_coding	561.373	142.594	201.774	815.383	248.102	374.354	301.914	479.28	8.6701	-0.742772	0.00342607	Down
ENSG00000184545	1164	ENSG00000184545.6	DUSP8	protein_coding	0.666712	1.01236	3.02469	0.269639	0.518114	0.641274	1.56792	0.476342	2.18335	1.54477	0.00344102	Up
ENSG00000119681	1257	ENSG00000119681.7	LTBP2	protein_coding	13.2921	30.9462	46.0312	28.2783	44.7256	69.5765	30.0899	47.5268	5.07845	-0.724204	0.00345246	Down
ENSG00000149150	1234	ENSG00000149150.4	SLC43A1	protein_coding	21.5819	4.30852	13.9616	28.2618	13.4325	31.6535	13.284	24.4493	3.97718	-1.03822	0.00346426	Down
ENSG00000112186	1266	ENSG00000112186.7	CAP2	protein_coding	33.9214	71.2371	68.741	21.885	48.6811	41.2317	57.9665	37.2659	6.0642	0.640049	0.00346626	Up
ENSG00000139278	1182	ENSG00000139278.5	GLIPR1	protein_coding	1.05155	2.26982	2.33573	6.88056	5.72704	4.88856	1.8857	5.83206	2.00244	-1.6381	0.00348754	Down
ENSG00000115993	1228	ENSG00000115993.7	TRAK2	protein_coding	75.5106	132.198	101.571	53.5572	76.9689	64.5381	103.093	65.0214	6.21448	0.644635	0.00350897	Up
ENSG00000185963	1238	ENSG00000185963.9	BICD2	protein_coding	7.27675	8.47313	11.3735	4.469	6.31719	6.1252	9.04112	5.63713	5.34473	0.675324	0.00355189	Up
ENSG00000008441	1015	ENSG00000008441.12	NFIX	protein_coding	172.912	160.925	134.521	92.7246	102.253	88.9156	156.119	94.631	7.55315	0.716563	0.00355189	Up
ENSG00000171227	1090	ENSG00000171227.6	TMEM37	protein_coding	215.375	239.326	151.688	122.451	78.3382	123.811	202.13	108.2	6.96828	0.903297	0.00355189	Up
ENSG00000167193	1124	ENSG00000167193.7	CRK	protein_coding	38.615	46.7123	38.8274	24.7102	28.3753	25.9408	41.3849	26.3421	6.42294	0.648121	0.00360589	Up
ENSG00000125730	1171	ENSG00000125730.12	C3	protein_coding	155.616	321.281	275.84	840.798	724.225	312.337	250.912	625.787	7.99251	-1.25595	0.00360718	Down
ENSG00000261794	1204	ENSG00000261794.1	GOLGA8H	protein_coding	1.56409	0.605382	1.01369	2.56355	2.56601	4.2361	1.06105	3.12189	2.09984	-1.59989	0.00360718	Down
ENSG00000172264	1207	ENSG00000172264.12	MACROD2	protein_coding	15.027	15.0232	9.9099	5.77716	6.68397	5.22493	13.32	5.89535	2.89255	1.15293	0.00360718	Up
ENSG00000182253	1099	ENSG00000182253.10	SYNM	protein_coding	16.8619	23.463	15.3631	9.77608	12.8414	11.5193	18.5627	11.3789	6.58158	0.689934	0.00360718	Up
ENSG00000005108	1192	ENSG00000005108.11	THSD7A	protein_coding	1.911	1.72857	3.10973	6.17908	10.6529	4.67585	2.24977	7.16926	2.46664	-1.60951	0.00360718	Down
ENSG00000161929	1329	ENSG00000161929.10	SCIMP	protein_coding	0	0.265722	0.210336	0.949868	0.886227	0.722894	0.158686	0.852996	0.0698535	-2.42503	0.00361651	Down
ENSG00000112902	1218	ENSG00000112902.7	SEMA5A	protein_coding	1.59617	4.01965	3.63636	12.2341	11.491	5.82571	3.08406	9.85028	2.3786	-1.64493	0.00361651	Down
ENSG00000175866	1233	ENSG00000175866.11	BAIAP2	protein_coding	1.71481	1.4806	1.06545	7.60219	7.02647	1.98346	1.42029	5.53737	1.29194	-1.80116	0.00365355	Down
ENSG00000143768	1200	ENSG00000143768.7	LEFTY2	protein_coding	0.343858	8.73719	0.965227	0.0606458	1.50682	0.528851	3.34876	0.698771	2.05376	1.86084	0.00366147	Up
ENSG00000173482	1067	ENSG00000173482.12	PTPRM	protein_coding	207.564	255.954	286.395	144.006	152.346	164.416	249.971	153.589	7.24672	0.692781	0.00373903	Up
ENSG00000110013	1298	ENSG00000110013.8	SIAE	protein_coding	16.5442	29.9704	29.2308	9.87863	14.8439	23.472	25.2485	16.0648	5.55525	0.68732	0.00377508	Up
ENSG00000138279	1054	ENSG00000138279.11	ANXA7	protein_coding	109.223	137.824	137.124	78.7799	79.1578	79.6231	128.057	79.1869	6.76111	0.686017	0.00378328	Up
ENSG00000177885	1325	ENSG00000177885.9	GRB2	protein_coding	83.487	84.5706	80.7496	54.5726	55.9037	53.0024	82.9357	54.4929	5.56177	0.605894	0.00378328	Up
ENSG00000040341	1262	ENSG00000040341.13	STAU2	protein_coding	41.5162	55.7706	55.6327	27.5789	32.4541	37.5647	50.9731	32.5325	5.34465	0.645467	0.00378328	Up
ENSG00000139410	1245	ENSG00000139410.10	SDSL	protein_coding	3.15582	5.94503	7.96568	1.32822	1.07759	3.12376	5.68884	1.84319	1.44038	1.65552	0.00378709	Up
ENSG00000102802	1243	ENSG00000102802.5	MEDAG	protein_coding	2.39368	4.38404	4.64766	16.8357	11.2613	6.06985	3.80846	11.3889	3.45304	-1.48634	0.00378903	Down
ENSG00000117859	1272	ENSG00000117859.14	OSBPL9	protein_coding	30.4893	35.7821	31.5091	19.1795	19.5344	23.6711	32.5935	20.795	5.93542	0.650004	0.00378903	Up
ENSG00000146192	1254	ENSG00000146192.10	FGD2	protein_coding	0.139855	0.322011	0.716886	1.46763	2.65572	1.07222	0.392917	1.73186	1.35273	-2.17952	0.00379614	Down
ENSG00000102606	1133	ENSG00000102606.13	ARHGEF7	protein_coding	68.7882	52.3439	73.8102	42.8007	39.0573	38.1942	64.9808	40.0174	6.46371	0.687363	0.00380077	Up
ENSG00000066455	1278	ENSG00000066455.8	GOLGA5	protein_coding	23.5345	35.2644	24.2052	14.1397	19.6319	18.1838	27.668	17.3185	5.33502	0.66264	0.00381151	Up
ENSG00000143110	1215	ENSG00000143110.7	C1orf162	protein_coding	5.08865	1.51781	2.0551	9.8233	5.734	5.07092	2.88719	6.87608	2.48492	-1.35792	0.00381824	Down
ENSG00000220785	1203	ENSG00000220785.3	MTMR9LP	pseudogene	1.31654	1.29174	1.02249	6.68619	3.70876	1.72779	1.21026	4.04091	2.22647	-1.55006	0.00383633	Down
ENSG00000138031	1320	ENSG00000138031.10	ADCY3	protein_coding	48.7278	39.979	36.4994	67.4286	74.3087	53.398	41.7354	65.0451	5.57069	-0.636875	0.00387095	Down
ENSG00000075711	1244	ENSG00000075711.16	DLG1	protein_coding	111.193	91.9122	120.515	61.467	64.5618	80.9529	107.873	68.9939	6.2564	0.645576	0.00387095	Up
ENSG00000168079	1274	ENSG00000168079.12	SCARA5	protein_coding	3.4228	3.45545	8.41259	9.62164	12.9881	9.68913	5.09695	10.7663	3.97004	-1.18618	0.0039281	Down
ENSG00000108773	1217	ENSG00000108773.6	KAT2A	protein_coding	68.8815	64.8711	84.2135	128.747	109.645	108.977	72.6554	115.79	6.33057	-0.675579	0.0039638	Down
ENSG00000155966	1247	ENSG00000155966.9	AFF2	protein_coding	1.65975	2.80852	4.27524	0.144157	1.31053	3.1958	2.9145	1.55016	4.78266	1.56235	0.00399939	Up
ENSG00000171223	2139	ENSG00000171223.4	JUNB	protein_coding	687.15	767.534	736.446	441.378	560.199	288.49	730.376	430.023	10.0403	0.813651	0.00402255	Up
ENSG00000169129	1248	ENSG00000169129.10	AFAP1L2	protein_coding	0.34932	0.57306	0.328274	2.56602	1.74943	0.589755	0.416885	1.63507	1.67143	-1.77492	0.00402329	Down
ENSG00000261295	1222	ENSG00000261295.1	RP11-524D16__A.3	antisense	3.613	16.1402	11.5414	0.775745	2.0651	7.64878	10.4315	3.49654	2.19958	1.84867	0.00406935	Up
ENSG00000167323	1280	ENSG00000167323.5	STIM1	protein_coding	115.466	199.087	131.175	70.8405	103.403	100.888	148.576	91.7106	6.12604	0.675492	0.00406935	Up
ENSG00000077713	1273	ENSG00000077713.14	SLC25A43	protein_coding	14.7875	26.0498	26.623	10.966	10.2512	13.6958	22.4868	11.6377	4.14029	0.91742	0.00409088	Up
ENSG00000168209	1199	ENSG00000168209.4	DDIT4	protein_coding	125.135	120.493	22.8917	162.802	184.516	74.4488	89.5069	140.589	6.43877	-0.881835	0.00412593	Down
ENSG00000145425	1786	ENSG00000145425.5	RPS3A	protein_coding	673.199	700.368	533.418	1410.91	1016.89	828.306	635.662	1085.37	9.20579	-0.74648	0.00414527	Down
ENSG00000173110	1250	ENSG00000173110.6	HSPA6	protein_coding	0.193539	0.267369	4.62963	23.2965	20.4029	2.66136	1.69684	15.4536	4.51996	-4.81767	0.0042044	Down
ENSG00000109670	1224	ENSG00000109670.9	FBXW7	protein_coding	14.64	21.2034	20.6772	7.79814	12.4907	14.0684	18.8402	11.4524	4.71867	0.737255	0.00427402	Up
ENSG00000110047	1146	ENSG00000110047.13	EHD1	protein_coding	139.805	109.437	142.168	95.6522	71.789	81.9471	130.47	83.1294	6.47286	0.650879	0.00434203	Up
ENSG00000140450	1235	ENSG00000140450.7	ARRDC4	protein_coding	3.33607	79.5831	72.6913	4.43709	14.1883	10.0645	51.8702	9.56331	6.51381	1.7488	0.00434701	Up
ENSG00000103647	1261	ENSG00000103647.8	CORO2B	protein_coding	11.5763	5.97152	9.50948	5.40526	4.75695	4.7063	9.0191	4.95617	4.59041	0.820832	0.00434701	Up
ENSG00000183722	1059	ENSG00000183722.7	LHFP	protein_coding	78.1378	80.9591	73.6697	132.482	122.062	117.576	77.5889	124.04	7.01171	-0.676039	0.00436034	Down
ENSG00000053918	1327	ENSG00000053918.11	KCNQ1	protein_coding	0.251648	0.977752	0.537469	2.95145	3.46576	1.32383	0.588956	2.58035	0.552108	-2.07533	0.00438147	Down
ENSG00000174840	1263	ENSG00000174840.8	PDE12	protein_coding	3.19062	5.35999	4.14797	2.03376	2.5727	2.47357	4.23286	2.36001	4.28477	0.819858	0.00438147	Up
ENSG00000161714	1339	ENSG00000161714.7	PLCD3	protein_coding	97.4825	70.9037	70.3124	60.8524	48.0874	44.2136	79.5662	51.0511	5.19276	0.636893	0.00438147	Up
ENSG00000111341	1240	ENSG00000111341.5	MGP	protein_coding	19.465	37.1328	92.4626	160.291	97.4827	96.3762	49.6868	118.05	6.40186	-1.47969	0.00438388	Down
ENSG00000137492	1307	ENSG00000137492.3	PRKRIR	protein_coding	46.217	61.7622	60.0198	34.1205	34.1664	38.2156	55.9997	35.5008	5.33605	0.648872	0.0043852	Up
ENSG00000110719	1270	ENSG00000110719.5	TCIRG1	protein_coding	15.9994	13.8143	16.7751	38.9814	32.5515	20.6711	15.5296	30.7347	4.30274	-0.938201	0.00439986	Down
ENSG00000159403	1287	ENSG00000159403.11	C1R	protein_coding	17.6643	44.7758	45.9651	157.858	104.494	51.4292	36.1351	104.594	5.48222	-1.4778	0.00443033	Down
ENSG00000100503	1232	ENSG00000100503.19	NIN	protein_coding	7.14224	7.9287	8.94508	4.33385	5.33798	4.90982	8.00534	4.86055	4.76266	0.720505	0.00445774	Up
ENSG00000261578	1289	ENSG00000261578.1	RP11-21L23.2	sense_overlapping	12.1429	1.22354	0.960161	3.36326	0.504734	0.759222	4.77554	1.54241	3.70404	1.18937	0.00445774	Up
ENSG00000107140	1119	ENSG00000107140.11	TESK1	protein_coding	174.366	200.294	151.104	109.868	114.208	105.451	175.255	109.842	6.71331	0.664934	0.00445774	Up
ENSG00000116406	1354	ENSG00000116406.14	EDEM3	protein_coding	18.2015	24.1834	30.9533	12.3988	15.6303	20.1719	24.4461	16.067	5.60036	0.600984	0.00447885	Up
ENSG00000130303	1276	ENSG00000130303.8	BST2	protein_coding	18.7437	27.3581	41.7483	103.719	85.0697	40.7298	29.2834	76.5062	4.61443	-1.35689	0.00451298	Down
ENSG00000189058	1302	ENSG00000189058.4	APOD	protein_coding	26.5216	27.926	55.3552	110.208	67.2212	54.6315	36.6009	77.3536	5.76419	-1.10076	0.00458991	Down
ENSG00000130755	1283	ENSG00000130755.8	GMFG	protein_coding	2.69801	4.83824	6.56028	21.779	14.5513	9.90225	4.69884	15.4109	2.37683	-1.6695	0.00460453	Down
ENSG00000197291	1252	ENSG00000197291.4	RAMP2-AS1	lincRNA	15.9936	5.1664	7.59623	21.9547	10.2923	14.7913	9.58541	15.6794	4.54336	-0.795777	0.00460453	Down
ENSG00000115963	1295	ENSG00000115963.9	RND3	protein_coding	96.9447	134.137	272.203	75.4923	74.5276	36.1266	167.761	62.0488	5.85686	1.34626	0.00462063	Up
ENSG00000027075	1309	ENSG00000027075.9	PRKCH	protein_coding	12.2238	13.7526	7.75316	29.1536	27.8264	13.867	11.2432	23.6156	3.29468	-1.03799	0.0046237	Down
ENSG00000154310	1330	ENSG00000154310.12	TNIK	protein_coding	0.157813	0.136259	0.179764	0.37343	0.839739	0.611384	0.157945	0.608184	0.791729	-1.88452	0.00462489	Down
ENSG00000101134	1366	ENSG00000101134.7	DOK5	protein_coding	1.30651	2.0144	2.3918	0.691279	0.292103	0.525182	1.90424	0.502855	0.400415	1.93429	0.00463337	Up
ENSG00000165028	1293	ENSG00000165028.7	NIPSNAP3B	protein_coding	36.322	35.0227	18.2718	58.2155	46.1108	34.692	29.8722	46.3394	5.40912	-0.664976	0.00464696	Down
ENSG00000146409	1258	ENSG00000146409.6	SLC18B1	protein_coding	3.20065	2.09357	2.56865	8.14239	6.01093	5.41075	2.62096	6.52136	2.33586	-1.30778	0.00465332	Down
ENSG00000108106	1282	ENSG00000108106.9	UBE2S	protein_coding	24.4685	11.5626	12.8531	7.45004	6.52033	6.10833	16.2947	6.6929	2.81852	1.2083	0.00465332	Up
ENSG00000175048	1353	ENSG00000175048.12	ZDHHC14	protein_coding	0.284206	0.184042	0.303503	1.51315	1.28989	0.486777	0.25725	1.09661	1.09034	-1.93825	0.00480872	Down
ENSG00000174738	1319	ENSG00000174738.8	NR1D2	protein_coding	43.3259	51.3809	12.6767	22.0531	43.888	6.55287	35.7945	24.1647	5.89082	0.712079	0.00481858	Up
ENSG00000086300	1288	ENSG00000086300.11	SNX10	protein_coding	32.9574	28.7678	42.5425	16.2606	9.93939	35.1992	34.7559	20.4664	4.56042	0.924905	0.00481858	Up
ENSG00000168071	1344	ENSG00000168071.17	CCDC88B	protein_coding	0.103577	0.298103	0.383448	1.30006	1.2752	0.667374	0.26171	1.08088	1.13754	-2.01164	0.00486038	Down
ENSG00000165732	1340	ENSG00000165732.8	DDX21	protein_coding	9.19634	13.7219	11.4227	6.36124	9.8264	6.11746	11.447	7.43503	5.47566	0.639607	0.0048982	Up
ENSG00000112394	1348	ENSG00000112394.12	SLC16A10	protein_coding	2.25348	0.19457	0	4.93823	2.18659	0.771935	0.816017	2.63225	0.753639	-2.36966	0.0048982	Down
ENSG00000198792	1331	ENSG00000198792.8	TMEM184B	protein_coding	91.2015	132.961	114.245	59.9839	75.4446	83.9919	112.802	73.1401	5.71905	0.620885	0.0048982	Up
ENSG00000167641	1300	ENSG00000167641.6	PPP1R14A	protein_coding	143.582	89.5429	56.0439	21.3391	39.1544	52.4811	96.3896	37.6582	5.41366	1.33019	0.00494682	Up
ENSG00000179532	1363	ENSG00000179532.8	DNHD1	protein_coding	20.1496	9.61791	10.8807	22.3417	25.085	19.8883	13.5494	22.4383	5.60457	-0.797735	0.00496012	Down
ENSG00000125398	1279	ENSG00000125398.5	SOX9	protein_coding	4.08642	0.89893	1.57878	1.15682	0.716932	0.203794	2.18804	0.692514	2.46334	1.70911	0.00496012	Up
ENSG00000163563	1359	ENSG00000163563.7	MNDA	protein_coding	0.385523	0.776695	0.988079	6.18747	4.26371	1.44639	0.716766	3.96586	1.03317	-2.21967	0.00499402	Down
ENSG00000092969	1365	ENSG00000092969.7	TGFB2	protein_coding	0.221382	0.109226	0.486336	1.1323	0.574149	1.01371	0.272315	0.906719	1.11836	-1.82107	0.00504564	Down
ENSG00000122376	1317	ENSG00000122376.7	FAM35A	protein_coding	9.9952	12.9191	9.38785	6.15135	9.00874	5.06068	10.7674	6.74026	4.89637	0.703706	0.00505611	Up
ENSG00000116690	1338	ENSG00000116690.7	PRG4	protein_coding	0.795292	2.2456	1.52413	6.54125	5.89361	1.73555	1.52168	4.72347	3.91467	-1.50563	0.00506045	Down
ENSG00000167261	1373	ENSG00000167261.9	DPEP2	protein_coding	0.39067	0.112438	1.11252	2.81349	4.15759	1.87992	0.538544	2.95034	0.657272	-2.50775	0.00506664	Down
ENSG00000102471	1303	ENSG00000102471.9	NDFIP2	protein_coding	38.0757	26.844	39.5052	22.1069	18.3542	23.4474	34.8083	21.3028	4.86938	0.69679	0.00506664	Up
ENSG00000056097	1260	ENSG00000056097.11	ZFR	protein_coding	58.3752	71.0423	62.508	37.4611	44.0672	42.8659	63.9752	41.4647	6.3541	0.62398	0.00506664	Up
ENSG00000198959	1275	ENSG00000198959.7	TGM2	protein_coding	20.2011	46.3016	16.5912	22.3796	86.5681	44.4137	27.698	51.1205	6.37402	-0.828243	0.00509075	Down
ENSG00000174574	1357	ENSG00000174574.11	AKIRIN1	protein_coding	32.6409	47.7734	45.2293	23.6381	31.996	25.4791	41.8812	27.0377	5.47138	0.626581	0.00511647	Up
ENSG00000152952	1210	ENSG00000152952.7	PLOD2	protein_coding	144.935	281.47	110.561	85.5728	134.21	81.9771	178.989	100.587	8.00243	0.753692	0.00515784	Up
ENSG00000186432	1304	ENSG00000186432.4	KPNA4	protein_coding	109.162	128.842	122.389	75.3077	81.566	78.0676	120.131	78.3138	6.29313	0.614942	0.00528232	Up
ENSG00000158887	1305	ENSG00000158887.11	MPZ	protein_coding	3.86493	7.14132	11.5566	3.00609	1.64526	3.61247	7.52095	2.7546	2.76683	1.39894	0.00536594	Up
ENSG00000018510	1403	ENSG00000018510.8	AGPS	protein_coding	53.0325	68.4672	57.0091	34.3655	44.3702	37.8211	59.503	38.8523	5.32599	0.614251	0.00539088	Up
ENSG00000187288	3035	ENSG00000187288.6	CIDEC	protein_coding	2066.94	1708.1	2065.9	1246.5	996.05	1432.38	1946.98	1224.97	10.5249	0.67869	0.00539137	Up
ENSG00000225217	1328	ENSG00000225217.1	HSPA7	pseudogene	0.425203	0.321238	3.99584	21.1291	14.8396	2.4189	1.58076	12.7959	3.81688	-3.91689	0.00539493	Down
ENSG00000089060	1342	ENSG00000089060.7	SLC8B1	protein_coding	23.1711	14.7279	19.7955	15.0487	9.78049	8.32882	19.2315	11.0527	4.35921	0.8242	0.00539493	Up
ENSG00000107968	1346	ENSG00000107968.5	MAP3K8	protein_coding	25.7549	39.9066	41.7885	17.0074	29.4336	11.7485	35.8166	19.3965	4.82277	0.954357	0.00544251	Up
ENSG00000198755	1431	ENSG00000198755.6	RPL10A	protein_coding	297.041	301.883	220.205	574.99	435.22	353.319	273.043	454.51	8.45176	-0.72082	0.00547642	Down
ENSG00000130559	1375	ENSG00000130559.14	CAMSAP1	protein_coding	96.6203	64.2146	61.7726	45.5168	43.076	46.7378	74.2025	45.1102	5.26497	0.68666	0.00547968	Up
ENSG00000077782	1174	ENSG00000077782.15	FGFR1	protein_coding	209.159	371.383	204.619	145.653	187.381	135.509	261.72	156.181	7.39683	0.701462	0.00548413	Up
ENSG00000184500	1345	ENSG00000184500.10	PROS1	protein_coding	3.93926	4.71785	11.5074	26.2777	21.5578	11.5041	6.72151	19.7799	3.44757	-1.63727	0.0055616	Down
ENSG00000046889	1383	ENSG00000046889.14	PREX2	protein_coding	16	32.5865	17.8192	7.80068	23.9666	12.5509	22.1353	14.7727	5.79883	0.654497	0.0055708	Up
ENSG00000139910	1308	ENSG00000139910.15	NOVA1	protein_coding	37.5077	27.5597	53.8037	22.9541	19.1071	30.4247	39.6237	24.162	4.92796	0.690065	0.00564734	Up
ENSG00000109685	1433	ENSG00000109685.13	WHSC1	protein_coding	42.7272	39.6467	43.484	28.2967	25.7733	29.4782	41.9526	27.8494	5.52256	0.591784	0.00564734	Up
ENSG00000110811	1385	ENSG00000110811.15	LEPREL2	polymorphic_pseudogene	0.749159	0.64684	0.731452	5.21906	2.6129	1.30932	0.70915	3.04709	0.979134	-1.88715	0.00564903	Down
ENSG00000083312	1213	ENSG00000083312.13	TNPO1	protein_coding	184.563	224.642	220.071	93.3498	158.14	150.909	209.759	134.133	6.6798	0.675872	0.00567152	Up
ENSG00000163485	1323	ENSG00000163485.11	ADORA1	protein_coding	19.1087	8.88706	13.3675	10.7699	3.55401	10.3449	13.7877	8.22292	4.6112	0.822453	0.00567499	Up
ENSG00000038945	1332	ENSG00000038945.10	MSR1	protein_coding	0.589472	2.54481	3.52518	13.0995	6.73455	6.85102	2.21982	8.89502	2.04541	-2.03545	0.00570492	Down
ENSG00000148468	1382	ENSG00000148468.12	FAM171A1	protein_coding	28.0536	22.6455	49.068	19.1617	9.45641	27.6191	33.2557	18.7457	4.00926	0.86987	0.00574184	Up
ENSG00000054967	1422	ENSG00000054967.8	RELT	protein_coding	0.0767484	0.165666	0.229486	0.544824	1.00895	0.497638	0.1573	0.683805	0.400644	-2.05939	0.00574184	Down
ENSG00000089041	1413	ENSG00000089041.12	P2RX7	protein_coding	0.0559065	0.289625	0.47762	0.759231	1.57492	0.998582	0.274384	1.11091	0.578332	-2.07581	0.0057834	Down
ENSG00000145012	1173	ENSG00000145012.8	LPP	protein_coding	258.828	255.71	209.182	151.027	173.414	137.902	241.24	154.114	6.72473	0.645873	0.00580951	Up
ENSG00000147251	1132	ENSG00000147251.11	DOCK11	protein_coding	39.2295	28.2685	36.4643	23.6261	19.2316	21.7281	34.6541	21.5286	7.54431	0.678337	0.00585459	Up
ENSG00000164825	1421	ENSG00000164825.3	DEFB1	protein_coding	1.71415	4.62512	5.67468	0.132266	0.53654	2.62137	4.00465	1.09673	0.362643	2.20217	0.00586008	Up
ENSG00000186480	1219	ENSG00000186480.8	INSIG1	protein_coding	54.1612	88.3239	200.531	45.3698	51.1465	83.7938	114.339	60.1034	6.73837	0.773064	0.00589141	Up
ENSG00000233429	1314	ENSG00000233429.5	HOTAIRM1	antisense	4.50713	6.03862	7.16995	13.0476	12.9401	14.2224	5.90523	13.4034	2.7277	-1.19433	0.00590359	Down
ENSG00000151388	1443	ENSG00000151388.6	ADAMTS12	protein_coding	24.2244	40.5098	46.1559	15.3586	23.5859	34.9346	36.9634	24.6263	5.85235	0.610664	0.00592634	Up
ENSG00000004799	2134	ENSG00000004799.7	PDK4	protein_coding	984.632	613.267	856.258	1422.39	1381.43	1241.77	818.052	1348.53	9.54834	-0.745268	0.00592634	Down
ENSG00000073060	1376	ENSG00000073060.11	SCARB1	protein_coding	22.4183	57.5948	22.4383	20.2152	31.3015	10.0564	34.1505	20.5244	5.67069	0.733303	0.00592634	Up
ENSG00000057019	1418	ENSG00000057019.11	DCBLD2	protein_coding	72.7219	96.333	106.975	45.6833	55.3734	82.0549	92.0099	61.0372	5.61181	0.614342	0.00593958	Up
ENSG00000110090	1371	ENSG00000110090.8	CPT1A	protein_coding	5.64393	8.16959	13.4724	39.2455	22.6538	15.9622	9.09532	25.9539	3.46533	-1.47292	0.0059439	Down
ENSG00000175489	1451	ENSG00000175489.9	LRRC25	protein_coding	0.0472093	0.203808	0.322655	0.932539	0.679733	0.843237	0.191224	0.818503	0.41225	-2.11173	0.00596524	Down
ENSG00000198848	1504	ENSG00000198848.8	CES1	protein_coding	320.628	687.195	1253.94	172.401	233.018	1062.99	753.922	489.47	8.67905	0.896813	0.00603984	Up
ENSG00000119729	1540	ENSG00000119729.6	RHOQ	protein_coding	657.449	645.562	752.013	388.172	335.344	546.719	685.008	423.411	8.60298	0.721453	0.00605248	Up
ENSG00000173918	1206	ENSG00000173918.10	C1QTNF1	protein_coding	115.183	218.119	123.733	83.6978	102.017	81.3482	152.345	89.0209	7.44174	0.720861	0.0060639	Up
ENSG00000225190	1400	ENSG00000225190.4	PLEKHM1	protein_coding	66.6522	45.4406	77.8076	40.5601	31.3678	48.964	63.3001	40.2973	5.0753	0.641056	0.00608078	Up
ENSG00000152133	1416	ENSG00000152133.10	GPATCH11	protein_coding	36.1984	26.9309	30.2361	21.1399	21.9699	16.6965	31.1218	19.9354	5.94517	0.643603	0.00609744	Up
ENSG00000169814	1467	ENSG00000169814.8	BTD	protein_coding	113.968	124.701	139.685	75.62	73.5455	100.61	126.118	83.2584	6.00287	0.607791	0.00614588	Up
ENSG00000021355	1395	ENSG00000021355.8	SERPINB1	protein_coding	60.8084	80.0916	97.2339	49.6918	52.1771	43.848	79.378	48.5723	5.72598	0.690139	0.00616471	Up
ENSG00000141756	1372	ENSG00000141756.14	FKBP10	protein_coding	1.97965	2.15908	3.64954	18.5875	10.9579	3.74758	2.59609	11.0976	2.79438	-1.87163	0.0061938	Down
ENSG00000078747	1381	ENSG00000078747.8	ITCH	protein_coding	55.5178	62.977	54.7897	32.1434	44.7018	38.0355	57.7615	38.2936	5.68434	0.601411	0.00622056	Up
ENSG00000123342	1284	ENSG00000123342.11	MMP19	protein_coding	17.3331	197.004	47.1663	18.0638	68.42	17.4355	87.1677	34.6398	6.8648	0.988811	0.00622206	Up
ENSG00000116237	1394	ENSG00000116237.11	ICMT	protein_coding	41.2354	86.7025	87.072	28.2366	51.1574	60.0876	71.67	46.4939	6.18138	0.614652	0.00625875	Up
ENSG00000144909	1414	ENSG00000144909.7	OSBPL11	protein_coding	4.30113	8.88332	5.55356	2.44385	4.83437	3.70732	6.246	3.66185	4.37789	0.75672	0.00625875	Up
ENSG00000135124	1360	ENSG00000135124.10	P2RX4	protein_coding	3.15361	1.9184	2.38803	7.6098	4.66629	4.91035	2.48668	5.72881	2.60644	-1.1942	0.00625875	Down
ENSG00000168918	1351	ENSG00000168918.9	INPP5D	protein_coding	0.775914	3.23805	2.65151	10.0582	11.0099	3.82866	2.22183	8.29894	2.12872	-1.86454	0.00626013	Down
ENSG00000106823	1447	ENSG00000106823.8	ECM2	protein_coding	204.16	233.775	264.563	92.1779	133.853	206.975	234.166	144.336	8.41443	0.768046	0.0062712	Up
ENSG00000145391	1188	ENSG00000145391.9	SETD7	protein_coding	160.008	136.82	170.652	82.9855	92.9489	113.843	155.827	96.5925	7.64895	0.69581	0.00628938	Up
ENSG00000258289	1399	ENSG00000258289.3	CHURC1	protein_coding	29.1572	47.443	42.1679	19.7858	29.7609	29.1794	39.5894	26.242	5.64739	0.58775	0.00630472	Up
ENSG00000126524	1158	ENSG00000126524.5	SBDS	protein_coding	164.512	210.716	196.321	111.68	116.015	128.091	190.517	118.595	7.51836	0.678567	0.00635621	Up
ENSG00000168961	1362	ENSG00000168961.12	LGALS9	protein_coding	0.765762	2.31412	4.25233	12.4477	9.34784	5.58978	2.44407	9.12844	2.28767	-1.99413	0.00644007	Down
ENSG00000104518	1404	ENSG00000104518.6	GSDMD	protein_coding	9.32526	8.23257	13.8747	28.2645	20.7272	15.9976	10.4775	21.6631	3.99259	-1.03728	0.0064908	Down
ENSG00000133818	1409	ENSG00000133818.8	RRAS2	protein_coding	51.4437	42.4475	42.5316	34.1245	28.1788	26.9002	45.4743	29.7345	5.21523	0.614978	0.00649657	Up
ENSG00000083520	1509	ENSG00000083520.10	DIS3	protein_coding	15.367	17.1627	18.7889	9.98514	12.2294	12.1172	17.1062	11.4439	5.55602	0.581365	0.00650133	Up
ENSG00000172466	1406	ENSG00000172466.11	ZNF24	protein_coding	21.8579	22.5416	29.1666	14.4449	15.724	17.9531	24.522	16.0407	6.15822	0.606447	0.00650133	Up
ENSG00000132356	1450	ENSG00000132356.7	PRKAA1	protein_coding	71.3267	82.2738	80.8351	42.7221	57.3491	56.0926	78.1452	52.0546	5.90382	0.594435	0.00652368	Up
ENSG00000103569	1380	ENSG00000103569.5	AQP9	protein_coding	0.0495145	0.384767	1.05753	4.49302	4.12255	1.12671	0.49727	3.24743	2.03325	-2.93608	0.00653007	Down
ENSG00000185909	1397	ENSG00000185909.10	KLHDC8B	protein_coding	128.272	119.256	89.1826	83.4364	79.1439	59.8195	112.237	74.1333	6.27674	0.595952	0.00655507	Up
ENSG00000061676	1169	ENSG00000061676.10	NCKAP1	protein_coding	238.381	293.511	277.831	149.182	181.999	184.223	269.908	171.801	7.17358	0.652587	0.00657492	Up
ENSG00000122863	1405	ENSG00000122863.5	CHST3	protein_coding	1.51353	5.11309	3.72848	1.07942	1.16826	2.2903	3.4517	1.51266	4.11567	1.10365	0.00659081	Up
ENSG00000216863	1519	ENSG00000216863.5	LY86-AS1	antisense	1.14153	3.83298	2.16718	0.078295	0.158803	1.24138	2.38056	0.492825	0.265688	2.63251	0.00662384	Up
ENSG00000268913	1401	ENSG00000268913.1	AC026806.2	lincRNA	19.1894	12.5761	1.1851	2.28346	4.92091	0.678835	10.9836	2.62773	1.52307	1.82263	0.00663376	Up
ENSG00000151914	1237	ENSG00000151914.13	DST	protein_coding	78.4189	112.596	75.9606	52.1862	60.8317	52.8549	88.9918	55.2909	7.24882	0.666275	0.00665562	Up
ENSG00000136383	1321	ENSG00000136383.6	ALPK3	protein_coding	76.7886	42.3551	10.0666	12.9396	34.3072	5.66516	43.0701	17.6373	7.43389	1.21468	0.00667953	Up
ENSG00000077420	1408	ENSG00000077420.11	APBB1IP	protein_coding	39.6686	76.275	57.7742	22.6484	30.4268	50.866	57.9059	34.647	6.13115	0.770514	0.00671749	Up
ENSG00000139625	1384	ENSG00000139625.8	MAP3K12	protein_coding	2.56408	1.8449	7.66689	14.8605	11.236	8.78331	4.02529	11.6266	2.55299	-1.73092	0.00671749	Down
ENSG00000102699	1456	ENSG00000102699.5	PARP4	protein_coding	77.1958	76.9405	85.8755	52.8164	48.5635	59.2081	80.0039	53.5294	5.75475	0.582083	0.00671749	Up
ENSG00000113742	1415	ENSG00000113742.8	CPEB4	protein_coding	48.0518	24.3211	51.9042	23.0561	17.8066	38.0592	41.4257	26.3073	5.65255	0.651322	0.00673836	Up
ENSG00000023287	1506	ENSG00000023287.8	RB1CC1	protein_coding	86.2869	106.094	99.1912	57.5323	66.6416	70.3874	97.1906	64.8537	5.84938	0.582878	0.00676496	Up
ENSG00000148218	1221	ENSG00000148218.11	ALAD	protein_coding	337.208	344.79	501.049	176.297	209.401	366.824	394.349	250.841	7.69701	0.70064	0.00676687	Up
ENSG00000115165	1474	ENSG00000115165.5	CYTIP	protein_coding	1.15079	1.41946	1.68539	3.14594	6.17495	4.42477	1.41855	4.58189	1.07332	-1.65296	0.00676687	Down
ENSG00000080845	1541	ENSG00000080845.13	DLGAP4	protein_coding	31.5092	24.6877	31.5227	21.6419	15.915	20.4299	29.2399	19.3289	5.29523	0.600282	0.0067932	Up
ENSG00000160007	1437	ENSG00000160007.13	ARHGAP35	protein_coding	97.9102	89.4771	93.233	56.9756	60.6043	66.325	93.5401	61.3016	6.17221	0.610566	0.00682068	Up
ENSG00000110367	1502	ENSG00000110367.7	DDX6	protein_coding	35.551	48.4185	35.5242	21.1288	30.4024	26.8208	39.8312	26.1173	5.9972	0.607749	0.00684707	Up
ENSG00000150768	1412	ENSG00000150768.11	DLAT	protein_coding	39.2911	71.0373	26.8537	25.0354	46.9154	18.3629	45.7274	30.1046	6.2022	0.598852	0.00684707	Up
ENSG00000070614	1193	ENSG00000070614.10	NDST1	protein_coding	208.344	277.329	216.375	126.823	155.977	158.56	234.016	147.12	7.00215	0.664471	0.00684707	Up
ENSG00000103196	1387	ENSG00000103196.7	CRISPLD2	protein_coding	0.729622	2.04741	1.01291	15.3695	8.50701	1.11578	1.26331	8.33076	2.4793	-2.16605	0.0068675	Down
ENSG00000147852	1251	ENSG00000147852.11	VLDLR	protein_coding	36.3727	177.576	42.2975	22.6433	69.8251	34.0356	85.4155	42.168	6.98651	0.782951	0.00691033	Up
ENSG00000136478	1393	ENSG00000136478.3	TEX2	protein_coding	20.2132	30.0022	28.5732	14.9536	19.7307	16.2267	26.2629	16.9703	5.41055	0.621632	0.00698126	Up
ENSG00000099960	1388	ENSG00000099960.8	SLC7A4	protein_coding	0.71033	7.58977	1.97226	0.383669	1.72312	0.95592	3.42412	1.0209	2.34852	1.42165	0.00700133	Up
ENSG00000119185	1386	ENSG00000119185.8	ITGB1BP1	protein_coding	548.252	373.236	525.701	273.77	187.807	428.136	482.396	296.571	8.18679	0.763102	0.00701746	Up
ENSG00000017797	1485	ENSG00000017797.7	RALBP1	protein_coding	86.1265	102.395	100.688	57.0975	61.509	72.1833	96.4032	63.5966	6.0646	0.602032	0.0070271	Up
ENSG00000018280	1429	ENSG00000018280.12	SLC11A1	protein_coding	0.315141	0.816298	2.15384	4.40942	4.40596	3.08435	1.09509	3.96657	1.43497	-2.03909	0.00704138	Down
ENSG00000153707	1453	ENSG00000153707.11	PTPRD	protein_coding	0.0708843	0.122406	0.181673	0.437561	0.612367	0.301785	0.124988	0.450571	1.1935	-1.81489	0.00705717	Down
ENSG00000148513	1481	ENSG00000148513.13	ANKRD30A	protein_coding	0.369791	0.419063	0.82929	0.0285336	0.101279	0.395853	0.539381	0.175222	0.722925	1.94663	0.00707304	Up
ENSG00000047648	1407	ENSG00000047648.17	ARHGAP6	protein_coding	0.338394	0.51131	0.289097	1.70591	1.41226	0.545089	0.3796	1.22109	1.62362	-1.57087	0.00709606	Down
ENSG00000074590	1438	ENSG00000074590.9	NUAK1	protein_coding	29.2112	88.3539	40.7661	26.0957	26.6916	19.9772	52.7771	24.2548	4.44107	0.983637	0.00709606	Up
ENSG00000131263	1369	ENSG00000131263.8	RLIM	protein_coding	5.66158	7.09258	6.69139	3.49483	5.19673	3.57792	6.48185	4.08983	4.96309	0.683407	0.00709606	Up
ENSG00000131459	1410	ENSG00000131459.8	GFPT2	protein_coding	2.42895	6.85088	9.82213	21.291	25.748	10.6581	6.36732	19.2324	3.05661	-1.66525	0.00710422	Down
ENSG00000133477	1430	ENSG00000133477.12	FAM83F	protein_coding	1.22883	1.01487	3.33203	0.461724	0.200678	1.33341	1.85858	0.665272	1.30793	1.59851	0.00711041	Up
ENSG00000123411	1448	ENSG00000123411.10	IKZF4	protein_coding	23.545	62.1313	29.6695	13.2623	35.0062	19.9114	38.4486	22.7267	4.41345	0.741285	0.00713836	Up
ENSG00000198668	1582	ENSG00000198668.6	CALM1	protein_coding	639.998	988.834	835.977	382.484	439.248	648.645	821.603	490.126	8.57902	0.759401	0.00715695	Up
ENSG00000117226	1428	ENSG00000117226.7	GBP3	protein_coding	4.23105	2.89735	6.48148	20.2639	8.85941	8.85322	4.53663	12.6588	2.64652	-1.41873	0.00715695	Down
ENSG00000104870	1313	ENSG00000104870.8	FCGRT	protein_coding	78.1599	73.8555	98.3973	177.01	130.738	114.225	83.4709	140.658	6.52316	-0.738219	0.0072924	Down
ENSG00000070731	1444	ENSG00000070731.5	ST6GALNAC2	protein_coding	34.7844	12.9775	13.3298	21.7371	6.98965	5.11364	20.3639	11.2801	3.491	0.977465	0.00729739	Up
ENSG00000260032	1493	ENSG00000260032.1	LINC00657	lincRNA	71.3051	86.1134	72.3894	36.0345	50.2821	54.7018	76.6026	47.0061	8.36636	0.721414	0.00738046	Up
ENSG00000116667	1423	ENSG00000116667.8	C1orf21	protein_coding	36.948	25.4553	27.1495	68.6593	82.5726	31.4776	29.8509	60.9032	4.61111	-0.933304	0.00739356	Down
ENSG00000005700	1548	ENSG00000005700.10	IBTK	protein_coding	13.809	14.893	11.6482	8.4472	10.0489	8.37987	13.45	8.95867	5.52556	0.582864	0.00745555	Up
ENSG00000143499	1419	ENSG00000143499.9	SMYD2	protein_coding	17.0279	19.2933	22.1724	11.6443	9.90676	14.4352	19.4979	11.9954	4.67387	0.707904	0.00745555	Up
ENSG00000146242	1424	ENSG00000146242.5	TPBG	protein_coding	0.211363	0.417133	0.696491	2.51626	2.26827	0.812687	0.441663	1.86574	2.04327	-2.00928	0.00745555	Down
ENSG00000112304	1473	ENSG00000112304.6	ACOT13	protein_coding	10.0219	10.0516	10.8537	7.04563	5.94112	7.13355	10.3091	6.70677	5.10726	0.62368	0.00746155	Up
ENSG00000106635	1514	ENSG00000106635.3	BCL7B	protein_coding	69.6579	80.532	82.2045	51.7447	44.4197	57.1693	77.4648	51.1112	5.80269	0.603054	0.00747384	Up
ENSG00000204389	1555	ENSG00000204389.8	HSPA1A	protein_coding	101.24	77.4535	206.81	673.896	350.878	164.382	128.501	396.385	8.96932	-1.58485	0.00747384	Down
ENSG00000115020	1526	ENSG00000115020.12	PIKFYVE	protein_coding	42.9541	39.6967	41.5832	20.2194	30.8084	28.5989	41.4113	26.5422	6.01165	0.661542	0.00750933	Up
ENSG00000163694	1432	ENSG00000163694.10	RBM47	protein_coding	15.916	29.9831	16.5111	10.08	17.7275	8.14271	20.8034	11.9834	4.0213	0.814079	0.00756712	Up
ENSG00000184113	1466	ENSG00000184113.8	CLDN5	protein_coding	2.56378	1.72587	4.15782	13.3313	7.64394	3.84889	2.81582	8.27472	3.73082	-1.48253	0.00758455	Down
ENSG00000121552	1480	ENSG00000121552.3	CSTA	protein_coding	22.1521	16.4264	46.6444	17.0526	8.64676	18.4286	28.4076	14.7093	4.08519	0.890582	0.0076051	Up
ENSG00000164683	1452	ENSG00000164683.12	HEY1	protein_coding	1.37477	1.01744	1.25839	7.03154	4.24165	1.85009	1.21687	4.37443	1.62926	-1.65855	0.007727	Down
ENSG00000128294	1457	ENSG00000128294.11	TPST2	protein_coding	50.8608	169.47	50.3199	41.4296	78.6686	32.2448	90.2169	50.781	5.36816	0.689992	0.00776161	Up
ENSG00000135318	1441	ENSG00000135318.7	NT5E	protein_coding	0.946392	2.5422	2.5154	6.36127	5.59539	5.01721	2.00133	5.65796	1.99198	-1.54317	0.00777591	Down
ENSG00000143226	1442	ENSG00000143226.9	FCGR2A	protein_coding	0.266721	3.79982	3.07617	12.5129	20.2034	3.39358	2.3809	12.0366	2.52172	-2.35706	0.00778257	Down
ENSG00000179859	1524	ENSG00000179859.7	AC025335.1	antisense	0.364486	0.0349673	0.345986	0.999972	0.735224	0.872008	0.24848	0.869068	0.714638	-1.95741	0.00779798	Down
ENSG00000013561	1525	ENSG00000013561.13	RNF14	protein_coding	73.5495	112.683	82.5892	48.3045	67.2243	61.8517	89.6074	59.1268	5.86664	0.588962	0.00781262	Up
ENSG00000183098	1520	ENSG00000183098.6	GPC6	protein_coding	8.90064	15.8486	7.84753	4.48732	10.8761	6.07617	10.8656	7.14653	5.86457	0.629064	0.00799156	Up
ENSG00000010818	1508	ENSG00000010818.4	HIVEP2	protein_coding	4.56867	3.8246	4.32358	2.19936	2.59882	3.20175	4.23895	2.66664	5.04837	0.677635	0.00799156	Up
ENSG00000213240	1462	ENSG00000213240.7	NOTCH2NL	protein_coding	7.01182	3.97448	4.16122	2.44501	1.00522	3.03841	5.04917	2.16288	2.78335	1.28806	0.00800006	Up
ENSG00000143751	1499	ENSG00000143751.9	SDE2	protein_coding	4.12259	6.27369	5.72327	2.7516	3.40342	3.06398	5.37318	3.073	4.07109	0.792974	0.00800006	Up
ENSG00000105971	1811	ENSG00000105971.10	CAV2	protein_coding	489.509	777.471	646.99	329.497	366.103	457.147	637.99	384.249	8.83439	0.719055	0.00808225	Up
ENSG00000174059	1479	ENSG00000174059.12	CD34	protein_coding	7.99027	14.0767	15.3763	39.8072	28.2689	15.8083	12.4811	27.9615	5.68728	-1.10824	0.00808225	Down
ENSG00000241839	1513	ENSG00000241839.5	PLEKHO2	protein_coding	11.9766	13.0509	22.9334	8.6677	6.13589	17.2862	15.987	10.6966	5.63646	0.648213	0.00809454	Up
ENSG00000229117	2488	ENSG00000229117.4	RPL41	protein_coding	1353.56	1285.74	941.568	2540.33	1867.55	1403.62	1193.62	1937.17	9.64118	-0.67415	0.00809982	Down
ENSG00000163513	1358	ENSG00000163513.13	TGFBR2	protein_coding	46.026	100.164	58.9529	35.6068	39.5708	37.4954	68.3811	37.5576	7.93287	0.787004	0.00809982	Up
ENSG00000183570	1459	ENSG00000183570.12	PCBP3	protein_coding	15.7874	9.9962	16.5221	11.4508	3.21201	6.18058	14.1019	6.94781	3.03075	1.15724	0.00812263	Up
ENSG00000136250	1630	ENSG00000136250.7	AOAH	protein_coding	0	0.546722	0.946676	2.63837	2.57655	1.89792	0.497799	2.37095	0.178367	-2.29471	0.0081443	Down
ENSG00000163393	1528	ENSG00000163393.8	SLC22A15	protein_coding	1.16576	0.215688	0.569105	3.18686	1.51169	1.46695	0.650186	2.05517	0.887904	-1.74184	0.00815312	Down
ENSG00000108861	1370	ENSG00000108861.4	DUSP3	protein_coding	42.3997	53.997	50.265	26.569	33.6496	36.4492	48.8872	32.2226	6.39579	0.605822	0.00816526	Up
ENSG00000143753	1500	ENSG00000143753.8	DEGS1	protein_coding	69.9928	123.084	80.6426	50.539	57.0148	60.2024	91.2399	55.9187	6.13857	0.666947	0.00818115	Up
ENSG00000136158	1460	ENSG00000136158.6	SPRY2	protein_coding	10.0431	5.6972	8.4557	17.6103	15.3989	10.3755	8.06535	14.4616	4.58209	-0.839143	0.00818115	Down
ENSG00000197879	2458	ENSG00000197879.10	MYO1C	protein_coding	1617.97	1868.78	1578.76	901.203	1048.78	1207.93	1688.5	1052.64	9.63971	0.688139	0.00826977	Up
ENSG00000197262	1505	ENSG00000197262.8	CCL4L2	protein_coding	0.154248	1.19863	4.34864	2.85647	9.46299	5.92541	1.90051	6.08162	1.54146	-2.106	0.00852409	Down
ENSG00000104497	1475	ENSG00000104497.9	SNX16	protein_coding	22.1657	58.2949	29.3843	15.0981	34.2115	17.2056	36.615	22.1717	4.56364	0.702675	0.00865258	Up
ENSG00000114302	1549	ENSG00000114302.11	PRKAR2A	protein_coding	113.038	87.3039	102.99	67.4583	57.7765	77.7389	101.111	67.6579	5.72663	0.580467	0.00866618	Up
ENSG00000196196	1446	ENSG00000196196.2	HRCT1	protein_coding	9.27177	6.2368	12.9868	4.72511	2.49717	6.09361	9.49847	4.43863	2.73113	1.1195	0.00870057	Up
ENSG00000232810	1463	ENSG00000232810.3	TNF	protein_coding	0.305551	1.58292	2.19272	2.64059	4.36115	3.60354	1.3604	3.53509	2.12723	-1.57975	0.00870057	Down
ENSG00000003137	1489	ENSG00000003137.4	CYP26B1	protein_coding	22.0669	23.9805	23.4677	10.9913	18.8158	13.0329	23.1717	14.28	4.65646	0.732213	0.00878387	Up
ENSG00000141298	1515	ENSG00000141298.13	SSH2	protein_coding	74.3312	44.1589	60.1067	45.7203	34.9199	33.2625	59.5323	37.9676	5.23589	0.634781	0.00878387	Up
ENSG00000133048	1476	ENSG00000133048.8	CHI3L1	protein_coding	4.89306	5.85708	18.8111	2.88314	2.71503	1.55096	9.85373	2.38305	2.47311	1.81491	0.00881084	Up
ENSG00000102878	1483	ENSG00000102878.11	HSF4	protein_coding	27.4895	15.6958	29.4192	50.8158	29.0514	40.5377	24.2015	40.135	4.49213	-0.740098	0.00882005	Down
ENSG00000163071	1492	ENSG00000163071.6	SPATA18	protein_coding	6.02021	7.59705	12.3964	2.85862	2.60911	5.06116	8.67121	3.50963	2.02332	1.301	0.00884874	Up
ENSG00000173442	1573	ENSG00000173442.7	EHBP1L1	protein_coding	22.8184	16.3051	17.9257	48.571	31.1142	22.7179	19.0164	34.1344	4.38705	-0.787648	0.00888124	Down
ENSG00000172243	1618	ENSG00000172243.13	CLEC7A	protein_coding	0	0.353729	0.874999	1.83347	2.43643	1.42844	0.409576	1.89945	0.446312	-2.38152	0.0088965	Down
ENSG00000197045	1564	ENSG00000197045.8	GMFB	protein_coding	60.1632	97.9832	111.635	42.8366	51.4128	84.1185	89.9273	59.456	5.58967	0.608139	0.00892414	Up
ENSG00000134333	2407	ENSG00000134333.9	LDHA	protein_coding	647.108	1145.68	958.88	452.15	716.705	555.366	917.223	574.74	9.45839	0.66073	0.00892414	Up
ENSG00000099849	1539	ENSG00000099849.10	RASSF7	protein_coding	1.27143	0.243951	0.965516	5.01426	2.38779	1.36536	0.826966	2.92247	1.53405	-1.78979	0.00905101	Down
ENSG00000145569	1571	ENSG00000145569.5	FAM105A	protein_coding	0.705134	1.67428	0.903614	4.89681	4.74529	2.15665	1.09434	3.93292	0.709747	-1.7908	0.00906651	Down
ENSG00000142583	1546	ENSG00000142583.13	SLC2A5	protein_coding	11.1105	53.2578	16.038	5.75473	36.3754	8.12429	26.8021	16.7515	4.12653	0.812388	0.00908989	Up
ENSG00000171603	1543	ENSG00000171603.12	CLSTN1	protein_coding	6.74265	4.52803	6.19395	12.4716	8.39658	7.49799	5.82155	9.45539	5.02442	-0.681719	0.00920079	Down
ENSG00000106080	1537	ENSG00000106080.6	FKBP14	protein_coding	16.5123	26.6838	24.0196	9.71076	14.9466	14.3046	22.4052	12.9873	4.02504	0.782888	0.00921092	Up
ENSG00000120705	1322	ENSG00000120705.8	ETF1	protein_coding	122.949	147.198	167.685	91.9549	91.7424	96.8569	145.944	93.5181	6.80409	0.632019	0.00929598	Up
ENSG00000128591	1533	ENSG00000128591.11	FLNC	protein_coding	0.192563	0.264065	0.503207	1.89488	1.04946	0.53768	0.319945	1.16067	2.78924	-1.76103	0.00937905	Down
ENSG00000119318	1379	ENSG00000119318.8	RAD23B	protein_coding	276.953	365.396	490.69	178.21	201.758	340.276	377.68	240.081	7.96914	0.67331	0.00937905	Up
ENSG00000101350	1603	ENSG00000101350.6	KIF3B	protein_coding	12.1721	15.1682	14.5406	8.04469	8.30521	11.4093	13.9603	9.25307	5.51324	0.602942	0.00951888	Up
ENSG00000184216	1599	ENSG00000184216.7	IRAK1	protein_coding	30.0137	48.7531	44.5108	24.5746	30.8317	22.794	41.0925	26.0668	5.27215	0.643481	0.00954462	Up
ENSG00000078295	1486	ENSG00000078295.11	ADCY2	protein_coding	5.41908	3.1583	1.38889	15.5549	7.29368	2.98337	3.32209	8.61066	2.21726	-1.29369	0.00955737	Down
ENSG00000100342	1554	ENSG00000100342.16	APOL1	protein_coding	4.69763	11.8479	6.01991	22.4353	26.2348	7.35022	7.52181	18.6734	3.46284	-1.21472	0.00955737	Down
ENSG00000153666	1562	ENSG00000153666.5	GOLGA8I	protein_coding	10.8669	4.5926	5.96118	13.7338	8.16338	10.5727	7.14023	10.8233	5.01548	-0.66063	0.00955737	Down
ENSG00000197063	1477	ENSG00000197063.6	MAFG	protein_coding	12.046	16.7935	20.9337	7.94371	9.78486	12.8824	16.5911	10.2037	4.54923	0.694653	0.00955737	Up
ENSG00000158528	1550	ENSG00000158528.7	PPP1R9A	protein_coding	2.08133	3.19479	3.49814	0.780949	1.65209	2.75267	2.92475	1.72857	4.13776	0.882107	0.00955737	Up
ENSG00000142197	1551	ENSG00000142197.8	DOPEY2	protein_coding	9.72649	11.6184	9.43412	5.05605	6.27202	5.13553	10.2597	5.48787	3.46276	0.902246	0.00957129	Up
ENSG00000150457	1659	ENSG00000150457.7	LATS2	protein_coding	9.39044	15.1932	13.9007	5.86625	11.7218	8.20394	12.8281	8.59732	5.28366	0.603737	0.00960896	Up
ENSG00000071282	1568	ENSG00000071282.7	LMCD1	protein_coding	18.5517	67.4088	43.9976	16.9391	38.4699	17.8259	43.3193	24.4116	5.16616	0.762915	0.00960896	Up
ENSG00000163939	1469	ENSG00000163939.14	PBRM1	protein_coding	23.4304	29.3038	25.0556	13.0567	21.0114	17.6908	25.9299	17.253	6.36684	0.606752	0.00960896	Up
ENSG00000182179	1648	ENSG00000182179.6	UBA7	protein_coding	60.4501	56.7914	50.4396	86.7145	88.4299	73.1884	55.8937	82.7776	5.5084	-0.565395	0.00960896	Down
ENSG00000197496	1501	ENSG00000197496.4	SLC2A10	protein_coding	1.13707	2.21808	1.54708	3.19756	3.79638	3.67867	1.63408	3.55754	2.71483	-1.1579	0.00965632	Down
ENSG00000102760	1355	ENSG00000102760.12	RGCC	protein_coding	384.993	258.607	263.736	241.331	177.267	168.11	302.445	195.569	7.22665	0.622936	0.00966125	Up
ENSG00000060982	1542	ENSG00000060982.10	BCAT1	protein_coding	0.282774	1.7579	0.628105	1.955	2.83232	2.25557	0.889594	2.34763	1.66638	-1.6364	0.00968326	Down
ENSG00000065717	1561	ENSG00000065717.10	TLE2	protein_coding	20.8482	41.1446	57.5323	18.7933	19.266	18.2993	39.8417	18.7862	4.18161	0.984635	0.00968821	Up
ENSG00000017427	1510	ENSG00000017427.11	IGF1	protein_coding	325.566	924.878	184.658	179.7	604.6	125.631	478.367	303.31	8.21629	0.67515	0.00970169	Up
ENSG00000137713	2011	ENSG00000137713.11	PPP2R1B	protein_coding	319.821	302.815	588.516	176.611	170.403	449.541	403.717	265.518	8.9955	0.69145	0.00970742	Up
ENSG00000164659	1576	ENSG00000164659.10	KIAA1324L	protein_coding	35.3922	27.4402	58.3744	26.1275	18.4482	19.3696	40.4023	21.3151	4.45105	0.874711	0.00972937	Up
ENSG00000180061	1637	ENSG00000180061.5	TMEM150B	protein_coding	0.480566	1.03733	0.307918	2.81816	2.03067	1.79317	0.608604	2.214	0.49011	-1.90852	0.00974173	Down
ENSG00000205978	1545	ENSG00000205978.5	NYNRIN	protein_coding	1.60767	1.15319	2.30319	4.97725	4.52114	2.44491	1.68801	3.9811	3.57767	-1.22137	0.00982473	Down
ENSG00000005810	1336	ENSG00000005810.13	MYCBP2	protein_coding	178.375	323.827	131.292	128.329	171.84	87.4102	211.165	129.193	7.4688	0.659182	0.00999343	Up
ENSG00000161642	1435	ENSG00000161642.13	ZNF385A	protein_coding	144.551	54.6831	98.1322	72.9543	39.3587	71.4366	99.122	61.2498	6.47728	0.640486	0.00999343	Up
ENSG00000123384	3580	ENSG00000123384.9	LRP1	protein_coding	1531.87	1795.02	1567.24	705.246	1319.85	1094.34	1631.38	1039.81	10.9571	0.692821	0.00999693	Up
ENSG00000079257	1553	ENSG00000079257.3	LXN	protein_coding	5.60156	3.50884	5.44235	16.4075	10.3137	7.30982	4.85092	11.3437	2.95335	-1.16872	0.0100067	Down
ENSG00000134318	1417	ENSG00000134318.9	ROCK2	protein_coding	105.069	141.905	145.258	60.7317	94.6746	106.383	130.744	87.2631	6.46886	0.606082	0.0100351	Up
ENSG00000108671	1592	ENSG00000108671.5	PSMD11	protein_coding	87.9903	117.91	110.954	70.5015	67.4215	71.2195	105.618	69.7142	5.67426	0.590098	0.0100652	Up
ENSG00000100365	1579	ENSG00000100365.10	NCF4	protein_coding	0	0.614647	1.44439	4.5591	3.34231	2.09017	0.686347	3.33053	1.34614	-2.54435	0.0100864	Down
ENSG00000196562	1556	ENSG00000196562.10	SULF2	protein_coding	3.80486	4.76019	7.03184	18.7417	14.0969	7.2388	5.19896	13.3591	3.6375	-1.29452	0.0100864	Down
ENSG00000137824	1590	ENSG00000137824.11	RMDN3	protein_coding	75.0882	118.348	65.5381	53.1251	60.8726	49.4991	86.3249	54.4989	6.14964	0.621364	0.0101001	Up
ENSG00000086730	1591	ENSG00000086730.12	LAT2	protein_coding	0.830438	0.478012	0.591216	2.81942	1.73288	2.20124	0.633222	2.25118	0.355253	-1.82107	0.0101102	Down
ENSG00000156299	1643	ENSG00000156299.8	TIAM1	protein_coding	0.234104	0.202131	0.3	1.0477	1.35561	0.601448	0.245412	1.00158	0.340595	-1.92646	0.0101102	Down
ENSG00000174669	1531	ENSG00000174669.7	SLC29A2	protein_coding	2.18048	3.6943	2.10886	1.14282	1.82859	0.563719	2.66121	1.17838	2.24311	1.27804	0.0101626	Up
ENSG00000011405	1597	ENSG00000011405.9	PIK3C2A	protein_coding	42.7538	45.5807	47.3267	25.9807	31.7285	33.3233	45.2204	30.3442	6.1258	0.58149	0.0101734	Up
ENSG00000148660	1586	ENSG00000148660.16	CAMK2G	protein_coding	18.5145	21.2335	25.2884	14.3468	11.0266	16.1928	21.6788	13.8554	5.0174	0.651775	0.0101862	Up
ENSG00000187764	1575	ENSG00000187764.7	SEMA4D	protein_coding	0.170986	0.332175	0.949498	1.79432	1.73939	1.28649	0.48422	1.60673	1.45322	-1.90777	0.0101862	Down
ENSG00000168386	1559	ENSG00000168386.14	FILIP1L	protein_coding	3.52288	14.2859	21.4058	3.90946	5.25322	3.83532	13.0715	4.33267	4.49019	1.29577	0.0102071	Up
ENSG00000116774	1580	ENSG00000116774.7	OLFML3	protein_coding	2.81285	3.52396	5.79563	19.6104	9.77113	5.84336	4.04415	11.7416	3.89475	-1.41206	0.0102596	Down
ENSG00000140988	1767	ENSG00000140988.11	RPS2	protein_coding	349.051	308.173	269.602	754.574	457.143	370.155	308.942	527.29	8.59437	-0.712271	0.010287	Down
ENSG00000125459	1658	ENSG00000125459.10	MSTO1	protein_coding	18.8715	21.3304	25.0139	9.81355	12.9594	15.3916	21.7386	12.7215	3.95143	0.783786	0.0103685	Up
ENSG00000103489	1621	ENSG00000103489.7	XYLT1	protein_coding	33.7839	122.341	57.4808	26.046	57.0223	41.3312	71.2017	41.4665	5.34027	0.658092	0.0104125	Up
ENSG00000128829	1680	ENSG00000128829.7	EIF2AK4	protein_coding	22.5418	21.5574	23.6882	14.0955	17.384	13.7939	22.5958	15.0911	5.52898	0.590304	0.0104821	Up
ENSG00000096433	1616	ENSG00000096433.6	ITPR3	protein_coding	0.357773	0.42124	0.796548	1.59279	1.75783	0.803776	0.525187	1.3848	3.20677	-1.40139	0.0104905	Down
ENSG00000187498	3045	ENSG00000187498.10	COL4A1	protein_coding	795.88	1176.32	861.233	523.384	577.662	648.424	944.477	583.156	10.2279	0.679741	0.0104938	Up
ENSG00000137947	1584	ENSG00000137947.7	GTF2B	protein_coding	26.7358	29.8602	36.1363	18.967	18.7354	15.2966	30.9108	17.6663	4.22544	0.808124	0.0106313	Up
ENSG00000122034	1436	ENSG00000122034.8	GTF3A	protein_coding	141.604	135.44	151.799	103.456	78.3647	102.013	142.948	94.6114	6.55633	0.604738	0.0106313	Up
ENSG00000198825	1565	ENSG00000198825.7	INPP5F	protein_coding	28.415	22.7573	20.5564	15.0974	13.3783	15.3964	23.9096	14.624	4.6407	0.696054	0.0106313	Up
ENSG00000221890	1577	ENSG00000221890.2	NPTXR	protein_coding	2.01866	2.66031	2.69277	0.950972	0.68728	2.04937	2.45725	1.22921	3.42185	1.12063	0.0106313	Up
ENSG00000008277	1534	ENSG00000008277.10	ADAM22	protein_coding	5.16668	7.88226	14.304	3.50108	4.37739	7.87026	9.11764	5.24958	4.24946	0.76378	0.0106795	Up
ENSG00000070018	1628	ENSG00000070018.4	LRP6	protein_coding	58.3781	69.9405	76.4333	35.6097	53.5206	44.7536	68.2506	44.628	5.06641	0.623985	0.0106795	Up
ENSG00000060656	1625	ENSG00000060656.15	PTPRU	protein_coding	10.0558	10.2903	18.7197	6.39896	6.64481	9.14322	13.0219	7.39566	4.07791	0.779525	0.0106795	Up
ENSG00000158966	1679	ENSG00000158966.9	CACHD1	protein_coding	7.39759	8.11398	15.5095	5.34551	5.77353	9.2355	10.3403	6.78485	5.49991	0.573034	0.0106966	Up
ENSG00000175155	1574	ENSG00000175155.4	YPEL2	protein_coding	63.5915	180.378	90.8768	44.4213	81.8742	71.9951	111.615	66.0969	6.29138	0.665226	0.0107063	Up
ENSG00000145536	1598	ENSG00000145536.11	ADAMTS16	protein_coding	0.311994	0.119726	0.533085	0.641969	1.54079	1.24687	0.321601	1.14321	1.28172	-1.84732	0.0107658	Down
ENSG00000016402	1686	ENSG00000016402.8	IL20RA	protein_coding	0.576322	0.142174	0.422025	2.33784	1.13389	0.886378	0.380174	1.4527	0.392885	-1.89691	0.0107658	Down
ENSG00000163874	1611	ENSG00000163874.8	ZC3H12A	protein_coding	34.1978	30.7201	84.5488	19.9372	25.8412	21.4259	49.8223	22.4015	4.41932	1.01059	0.0107881	Up
ENSG00000148484	1516	ENSG00000148484.13	RSU1	protein_coding	26.0344	34.4106	21.6646	18.1904	20.5969	15.302	27.3699	18.0298	6.36845	0.586588	0.0108404	Up
ENSG00000130592	1594	ENSG00000130592.9	LSP1	protein_coding	5.08062	6.77948	8.97688	26.6578	21.1071	9.01267	6.94566	18.9259	3.54525	-1.34027	0.0108872	Down
ENSG00000182511	1617	ENSG00000182511.7	FES	protein_coding	12.9078	11.266	15.8219	38.4536	18.4445	22.3483	13.3319	26.4155	3.88027	-0.922772	0.0109257	Down
ENSG00000110848	1672	ENSG00000110848.4	CD69	protein_coding	0.620105	0.803119	0.794651	1.59494	6.92278	1.51727	0.739292	3.345	1.14213	-1.83686	0.0109388	Down
ENSG00000166928	1761	ENSG00000166928.6	MS4A14	protein_coding	0	0.157185	0.217739	0.651786	0.478652	0.516708	0.124975	0.549049	0.221886	-2.17383	0.0109388	Down
ENSG00000182963	1649	ENSG00000182963.5	GJC1	protein_coding	9.63222	7.28324	4.13884	11.8566	17.5901	8.24187	7.0181	12.5629	4.14985	-0.853972	0.0109614	Down
ENSG00000178573	1595	ENSG00000178573.6	MAF	protein_coding	9.17373	5.61475	9.02777	15.2443	11.5584	11.4883	7.93875	12.7637	4.78544	-0.701203	0.0109845	Down
ENSG00000171425	1601	ENSG00000171425.5	ZNF581	protein_coding	6.91916	4.86783	2.18932	12.6552	8.07473	6.85553	4.65877	9.19515	3.08501	-1.06241	0.0109845	Down
ENSG00000178162	1654	ENSG00000178162.4	AC140481.1	pseudogene	1.59203	0.458198	1.51122	6.11486	2.21473	3.41928	1.18715	3.91629	0.755262	-1.71282	0.0110161	Down
ENSG00000044115	1588	ENSG00000044115.16	CTNNA1	protein_coding	572.705	724.9	667.3	404.06	405.443	423.294	654.969	410.932	8.26714	0.666111	0.0110312	Up
ENSG00000214456	1374	ENSG00000214456.4	PLIN5	protein_coding	176.753	122.642	69.8439	222.021	208.861	128.431	123.079	186.438	7.11847	-0.657811	0.0110517	Down
ENSG00000198355	1570	ENSG00000198355.4	PIM3	protein_coding	56.6427	59.6603	72.2752	43.6756	42.9656	33.4894	62.8594	40.0435	6.31393	0.654001	0.0110534	Up
ENSG00000166579	1631	ENSG00000166579.11	NDEL1	protein_coding	112.925	125.468	186.367	79.9747	82.3103	121.917	141.587	94.7341	6.11269	0.573279	0.0110549	Up
ENSG00000146411	1784	ENSG00000146411.5	SLC2A12	protein_coding	0.206308	0	0.0783348	0.509408	0.344404	0.229963	0.0948811	0.361258	0.247452	-2.15549	0.0110564	Down
ENSG00000167191	1623	ENSG00000167191.7	GPRC5B	protein_coding	5.03791	8.96067	9.12444	28.735	21.6981	9.66418	7.70767	20.0324	3.83787	-1.27172	0.0110962	Down
ENSG00000179562	1690	ENSG00000179562.2	GCC1	protein_coding	21.386	24.6943	26.6352	14.0761	12.5007	15.6666	24.2385	14.0812	3.93188	0.783472	0.0111234	Up
ENSG00000087074	1454	ENSG00000087074.7	PPP1R15A	protein_coding	100.748	162.338	173.55	74.9495	111.606	72.6462	145.545	86.4007	7.8944	0.740835	0.0111234	Up
ENSG00000172667	1636	ENSG00000172667.6	ZMAT3	protein_coding	4.90534	5.76732	8.05451	2.85621	3.94195	3.56667	6.24239	3.45494	3.83735	0.84066	0.0111234	Up
ENSG00000124191	1692	ENSG00000124191.13	TOX2	protein_coding	1.78037	0.597804	1.56325	0.518974	0.40247	0.20571	1.31381	0.375718	0.761097	1.80386	0.0111725	Up
ENSG00000150687	1634	ENSG00000150687.7	PRSS23	protein_coding	1.94926	5.48814	3.47538	14.8053	12.0965	4.45839	3.63759	10.4534	3.12259	-1.42495	0.0111764	Down
ENSG00000069424	1606	ENSG00000069424.10	KCNAB2	protein_coding	0.764741	1.41492	1.86666	5.79968	6.36036	2.37906	1.34877	4.84637	1.63116	-1.75222	0.0112197	Down
ENSG00000079215	1391	ENSG00000079215.9	SLC1A3	protein_coding	177.18	672.803	292.851	141.067	376.55	165.624	380.945	227.747	7.42983	0.665526	0.0112431	Up
ENSG00000216921	1615	ENSG00000216921.3	AC131097.4	protein_coding	4.49556	4.55662	0.500954	11.3416	11.5018	2.00865	3.18438	8.28402	1.64262	-1.45689	0.0113392	Down
ENSG00000154760	1624	ENSG00000154760.9	SLFN13	protein_coding	0.11759	0.329971	0.426951	1.10695	1.21461	0.661753	0.291504	0.994438	1.29205	-1.77441	0.0113392	Down
ENSG00000065060	1687	ENSG00000065060.12	UHRF1BP1	protein_coding	9.86085	9.52974	8.5856	4.81402	7.53671	6.07986	9.3254	6.14353	5.77013	0.620571	0.0113392	Up
ENSG00000078140	1727	ENSG00000078140.9	UBE2K	protein_coding	47.5767	62.5803	51.7384	35.9481	38.3972	35.1366	53.9651	36.494	5.58034	0.556584	0.0113605	Up
ENSG00000165140	1626	ENSG00000165140.5	FBP1	protein_coding	10.9987	5.44385	5.02736	19.2005	9.69204	8.60484	7.15662	12.4991	3.86034	-0.803129	0.0114272	Down
ENSG00000078549	1587	ENSG00000078549.10	ADCYAP1R1	protein_coding	1.40721	1.53198	2.14307	7.06257	4.40466	2.82939	1.69409	4.76554	2.48893	-1.39648	0.0114742	Down
ENSG00000119535	1614	ENSG00000119535.13	CSF3R	protein_coding	0.14348	0.660713	2.69671	5.31412	8.86225	1.90746	1.16697	5.36128	2.85055	-2.81915	0.0114866	Down
ENSG00000137975	1600	ENSG00000137975.7	CLCA2	protein_coding	13.0102	10.2773	4.375	1.36699	2.77261	3.62359	9.22082	2.58773	2.1041	1.76675	0.0115047	Up
ENSG00000099337	1647	ENSG00000099337.3	KCNK6	protein_coding	28.0247	25.9979	0.779509	3.17826	9.66951	0.956805	18.2674	4.60152	4.15113	1.5304	0.0115047	Up
ENSG00000089327	1651	ENSG00000089327.10	FXYD5	protein_coding	2.58401	4.36077	6.42201	23.9262	14.1909	6.66742	4.4556	14.9282	3.11532	-1.62094	0.0116999	Down
ENSG00000010932	1701	ENSG00000010932.11	FMO1	protein_coding	0.527715	0.531581	0.676255	4.56054	2.42261	0.90385	0.578517	2.629	1.02398	-1.89243	0.011728	Down
ENSG00000115760	1713	ENSG00000115760.9	BIRC6	protein_coding	113.546	103.374	113.146	76.1949	77.0504	71.9836	110.022	75.0763	5.74714	0.551354	0.0117795	Up
ENSG00000197780	1650	ENSG00000197780.5	TAF13	protein_coding	10.4101	19.1939	16.3975	6.15833	7.94244	9.89677	15.3339	7.99918	3.46638	0.919207	0.0118763	Up
ENSG00000129988	1656	ENSG00000129988.5	LBP	protein_coding	5.69294	27.373	8.16547	1.03169	12.0975	7.87208	13.7438	7.00041	4.34816	1.16367	0.0120166	Up
ENSG00000070010	1696	ENSG00000070010.14	UFD1L	protein_coding	34.1059	43.6823	44.3662	26.714	23.9308	28.1361	40.7181	26.2603	5.05887	0.627234	0.0121038	Up
ENSG00000140937	1620	ENSG00000140937.9	CDH11	protein_coding	2.34207	1.39998	4.77132	19.3507	9.47369	4.93712	2.83779	11.2538	2.07329	-1.91635	0.012107	Down
ENSG00000113231	1745	ENSG00000113231.9	PDE8B	protein_coding	19.015	28.3433	14.8067	10.675	18.0111	12.1417	20.7216	13.6092	5.52277	0.589341	0.0121358	Up
ENSG00000170345	4152	ENSG00000170345.5	FOS	protein_coding	3699.08	3996.38	4158.66	2462.6	3123.46	1974.81	3951.37	2520.29	11.3648	0.671882	0.0121622	Up
ENSG00000183648	1710	ENSG00000183648.5	NDUFB1	protein_coding	67.7265	62.7815	65.8468	109.903	83.4946	101.41	65.4516	98.2694	5.34192	-0.578087	0.0122269	Down
ENSG00000197102	1665	ENSG00000197102.6	DYNC1H1	protein_coding	610.477	688.921	685.717	355.658	431.189	481.356	661.705	422.735	8.30201	0.655099	0.012298	Up
ENSG00000189129	1670	ENSG00000189129.9	PLAC9	protein_coding	18.3258	74.0159	145.949	21.242	21.0323	54.5548	79.4303	32.2763	4.81463	1.04818	0.012298	Up
ENSG00000178226	1739	ENSG00000178226.6	PRSS36	protein_coding	0.392416	0.790582	0.446998	2.09937	2.12903	1.60028	0.543332	1.94289	0.221137	-1.83057	0.0123898	Down
ENSG00000198771	1642	ENSG00000198771.6	RCSD1	protein_coding	1.20277	1.91723	1.97606	6.68213	6.89239	2.5581	1.69869	5.37754	2.03786	-1.54108	0.0124402	Down
ENSG00000108797	1635	ENSG00000108797.7	CNTNAP1	protein_coding	0.997916	0.795344	1.47555	4.62002	3.12354	1.69041	1.0896	3.14466	2.54827	-1.44548	0.0124929	Down
ENSG00000187240	1682	ENSG00000187240.9	DYNC2H1	protein_coding	37.7114	30.4333	32.0345	17.4591	18.1082	25.7419	33.3931	20.4364	4.68751	0.719721	0.0125351	Up
ENSG00000198763	8441	ENSG00000198763.3	MT-ND2	protein_coding	20883.6	15122.4	19055.5	24525.1	25845.7	32551.5	18353.8	27640.8	14.5485	-0.593014	0.012611	Down
ENSG00000168615	1700	ENSG00000168615.7	ADAM9	protein_coding	18.5361	28.2672	28.7023	15.0178	16.0359	18.7926	25.1686	16.6154	5.6418	0.579834	0.0127002	Up
ENSG00000109171	1755	ENSG00000109171.10	SLAIN2	protein_coding	110.607	131.596	119.048	72.6852	82.9808	90.0978	120.417	81.9213	5.89577	0.556521	0.0127441	Up
ENSG00000137145	1776	ENSG00000137145.16	DENND4C	protein_coding	17.6627	17.5982	18.4054	10.5731	11.93	13.875	17.8888	12.126	6.04854	0.568118	0.0128555	Up
ENSG00000171608	1660	ENSG00000171608.11	PIK3CD	protein_coding	2.88014	1.88025	2.40055	7.41507	6.42045	3.43763	2.38698	5.75772	2.61402	-1.2111	0.0128555	Down
ENSG00000006075	1689	ENSG00000006075.11	CCL3	protein_coding	0.275078	6.01688	16.2936	11.5466	23.6491	16.333	7.52853	17.1762	3.81511	-2.08751	0.0128587	Down
ENSG00000138061	1640	ENSG00000138061.7	CYP1B1	protein_coding	1.92468	1.89922	4.46308	14.3419	8.00381	5.11298	2.76233	9.1529	2.21785	-1.68177	0.0129117	Down
ENSG00000116005	2153	ENSG00000116005.7	PCYOX1	protein_coding	480.127	431.621	403.502	228.259	293.916	296.843	438.416	273.006	8.94815	0.6893	0.0129117	Up
ENSG00000100033	1674	ENSG00000100033.12	PRODH	protein_coding	3.87359	1.05617	0.957949	6.76437	2.52063	2.64384	1.96257	3.97628	2.61462	-1.14961	0.0129457	Down
ENSG00000118495	1791	ENSG00000118495.14	PLAGL1	protein_coding	28.7219	16.893	29.6872	19.275	13.6089	16.0138	25.1007	16.2992	6.00868	0.595739	0.0129769	Up
ENSG00000109066	1756	ENSG00000109066.9	TMEM104	protein_coding	11.0073	10.2155	11.3649	6.83102	5.60099	6.82678	10.8626	6.41959	3.9124	0.762309	0.0130536	Up
ENSG00000105967	1785	ENSG00000105967.11	TFEC	protein_coding	0.0822656	0.923389	0.351405	1.26954	2.05997	1.16747	0.452353	1.49899	0.495991	-1.88764	0.0130896	Down
ENSG00000161217	1494	ENSG00000161217.7	PCYT1A	protein_coding	163.109	141.687	167.023	105.663	95.5549	114.502	157.273	105.24	6.57093	0.57956	0.0132576	Up
ENSG00000065833	1498	ENSG00000065833.7	ME1	protein_coding	104.811	107.559	91.5845	48.3356	83.172	62.3128	101.318	64.6068	7.32165	0.679392	0.0132725	Up
ENSG00000144908	1681	ENSG00000144908.9	ALDH1L1	protein_coding	201.653	106.163	121.715	240.886	207.96	226.744	143.177	225.197	8.20945	-0.708539	0.0133125	Down
ENSG00000197249	1716	ENSG00000197249.8	SERPINA1	protein_coding	0.14127	0.487902	1.50862	2.79054	2.52044	1.98754	0.712597	2.43284	1.33081	-2.05155	0.0133125	Down
ENSG00000132535	1714	ENSG00000132535.14	DLG4	protein_coding	1.27363	1.55787	1.90414	7.27231	3.98652	3.19422	1.57855	4.81768	1.72033	-1.50649	0.0133438	Down
ENSG00000213741	1535	ENSG00000213741.4	RPS29	protein_coding	179.39	152.231	138.527	361.982	228.198	174.368	156.716	254.849	6.68433	-0.642857	0.0133438	Down
ENSG00000079150	1693	ENSG00000079150.13	FKBP7	protein_coding	3.86763	3.3394	5.50699	12.8215	7.89127	9.04274	4.23801	9.9185	2.40463	-1.21212	0.0134333	Down
ENSG00000121898	1666	ENSG00000121898.8	CPXM2	protein_coding	1.04432	1.03527	1.25566	4.05889	3.293	1.60886	1.11175	2.98692	2.48979	-1.32095	0.0134422	Down
ENSG00000174437	1389	ENSG00000174437.12	ATP2A2	protein_coding	48.8329	68.9838	45.188	30.8725	44.7143	31.2935	54.3349	35.6268	7.05267	0.605478	0.0134753	Up
ENSG00000092096	1694	ENSG00000092096.10	SLC22A17	protein_coding	3.77863	2.23227	2.03883	6.90545	4.63756	4.09967	2.68324	5.21423	3.05668	-0.974404	0.0136327	Down
ENSG00000167972	1735	ENSG00000167972.9	ABCA3	protein_coding	26.6071	13.7332	15.8113	13.8596	8.14429	13.4826	18.7172	11.8288	5.22068	0.639265	0.0136683	Up
ENSG00000120738	2850	ENSG00000120738.7	EGR1	protein_coding	485.013	482.094	576.613	303.363	415.307	194.597	514.573	304.422	10.3275	0.817164	0.0136937	Up
ENSG00000004468	1668	ENSG00000004468.8	CD38	protein_coding	4.92407	5.15855	5.55288	1.9048	1.60291	3.72692	5.21183	2.41155	2.58006	1.18562	0.0137056	Up
ENSG00000183576	1724	ENSG00000183576.8	SETD3	protein_coding	54.6642	63.6001	61.7379	39.1558	40.998	42.1735	60.0008	40.7758	6.28066	0.555004	0.0137511	Up
ENSG00000135077	1793	ENSG00000135077.4	HAVCR2	protein_coding	13.1932	23.9816	7.41525	6.50092	7.96929	5.49345	14.8634	6.65455	3.24581	1.02023	0.0138779	Up
ENSG00000138674	1470	ENSG00000138674.12	SEC31A	protein_coding	188.638	261.329	184.504	114.727	165.552	134.503	211.49	138.261	7.21092	0.610246	0.0138779	Up
ENSG00000164318	1678	ENSG00000164318.13	EGFLAM	protein_coding	21.9216	64.3073	12.511	13.3656	39.4261	8.99094	32.9133	20.5942	4.92984	0.634751	0.0139034	Up
ENSG00000123575	1751	ENSG00000123575.8	FAM199X	protein_coding	13.3124	13.4829	11.8785	7.148	10.5692	8.38618	12.8912	8.70114	5.71037	0.581281	0.0139132	Up
ENSG00000160877	1661	ENSG00000160877.5	NACC1	protein_coding	44.299	54.3535	40.1219	28.1678	28.4615	28.6462	46.2581	28.4251	4.52283	0.689368	0.0139132	Up
ENSG00000113387	1439	ENSG00000113387.7	SUB1	protein_coding	177.787	431.316	212.008	128.037	223.198	150.795	273.704	167.344	7.13214	0.639314	0.0139224	Up
ENSG00000132561	1521	ENSG00000132561.9	MATN2	protein_coding	157.667	217.164	119.731	124.747	96.6644	83.0037	164.854	101.472	6.76811	0.677232	0.0139492	Up
ENSG00000139977	1732	ENSG00000139977.9	NAA30	protein_coding	10.8751	11.1066	10.6082	6.08687	6.80794	7.47639	10.8633	6.7904	4.47979	0.679642	0.0139721	Up
ENSG00000237187	1728	ENSG00000237187.4	NR2F1-AS1	processed_transcript	6.18093	11.1245	7.66043	14.5094	17.7663	11.971	8.32195	14.7489	3.78339	-0.840903	0.0139829	Down
ENSG00000164691	1718	ENSG00000164691.12	TAGAP	protein_coding	0	0.405786	0.602261	1.76138	2.2486	0.722815	0.336016	1.5776	1.64612	-2.47293	0.0139829	Down
ENSG00000111817	1796	ENSG00000111817.12	DSE	protein_coding	12.5713	27.922	15.4574	8.35845	18.6447	11.2329	18.6502	12.7454	5.77558	0.543283	0.0140164	Up
ENSG00000187840	1806	ENSG00000187840.4	EIF4EBP1	protein_coding	45.2681	39.6012	27.449	73.5085	56.2282	38.4015	37.4394	56.0461	5.32994	-0.563668	0.0140164	Down
ENSG00000137563	1715	ENSG00000137563.7	GGH	protein_coding	19.6777	22.2821	11.7126	9.4586	8.38059	7.89301	17.8908	8.5774	3.06667	1.00995	0.0140164	Up
ENSG00000170421	1731	ENSG00000170421.7	KRT8	protein_coding	2.3545	22.0412	2.3291	37.7121	17.9976	11.6129	8.90826	22.4409	3.71861	-1.99311	0.0140164	Down
ENSG00000109099	1517	ENSG00000109099.9	PMP22	protein_coding	346.102	363.832	268.462	230.006	148.885	215.35	326.132	198.08	7.57318	0.730162	0.0140164	Up
ENSG00000134294	1482	ENSG00000134294.9	SLC38A2	protein_coding	170.247	322.241	348.835	145.487	200.031	147.151	280.441	164.223	7.06223	0.722218	0.0140164	Up
ENSG00000157873	1748	ENSG00000157873.13	TNFRSF14	protein_coding	9.50056	8.5031	14.2534	37.4762	22.5568	14.0043	10.7523	24.6791	3.98702	-1.11801	0.0140164	Down
ENSG00000162341	1699	ENSG00000162341.11	TPCN2	protein_coding	7.01641	14.6777	12.3908	4.62184	8.87314	7.14363	11.3616	6.87954	4.31319	0.711192	0.0140164	Up
ENSG00000124486	1427	ENSG00000124486.8	USP9X	protein_coding	198.55	305.77	186.929	124.457	202.003	129.75	230.416	152.07	6.99635	0.599215	0.0140164	Up
ENSG00000050748	1730	ENSG00000050748.13	MAPK9	protein_coding	30.0262	29.5304	35.0419	18.0042	22.1794	23.9185	31.5329	21.3674	5.46503	0.566233	0.0140247	Up
ENSG00000101849	1632	ENSG00000101849.11	TBL1X	protein_coding	24.4536	20.6459	20.1389	14.8859	15.5203	11.2705	21.7461	13.8922	4.75191	0.656236	0.0141588	Up
ENSG00000111647	1768	ENSG00000111647.8	UHRF1BP1L	protein_coding	27.818	36.2206	34.0595	14.5087	16.7625	26.7892	32.6994	19.3535	4.16819	0.790975	0.0142188	Up
ENSG00000119900	1760	ENSG00000119900.7	OGFRL1	protein_coding	9.62312	13.202	19.1006	8.42336	8.19457	9.90776	13.9752	8.8419	5.71782	0.614693	0.0142765	Up
ENSG00000153956	1774	ENSG00000153956.11	CACNA2D1	protein_coding	80.5991	108.489	119.222	55.5104	64.7776	91.4142	102.77	70.5674	5.65888	0.553249	0.0143845	Up
ENSG00000131373	1733	ENSG00000131373.10	HACL1	protein_coding	18.8206	23.1884	31.0736	15.6644	10.9876	18.7306	24.3609	15.1275	4.84532	0.691403	0.0144102	Up
ENSG00000120658	1725	ENSG00000120658.8	ENOX1	protein_coding	4.23664	1.4632	0.995346	5.75351	5.63589	2.56564	2.23173	4.65168	2.76572	-1.22403	0.0144359	Down
ENSG00000176542	1729	ENSG00000176542.5	KIAA2018	protein_coding	3.86401	3.85036	4.2769	1.82267	2.93617	2.85716	3.99709	2.53866	4.78581	0.680309	0.0144359	Up
ENSG00000144152	1706	ENSG00000144152.8	FBLN7	protein_coding	6.5095	5.56065	2.83975	3.93275	2.73113	0.728596	4.96997	2.46416	2.43985	1.20963	0.0144361	Up
ENSG00000172201	1779	ENSG00000172201.6	ID4	protein_coding	10.1372	40.6698	47.0723	10.0337	20.4331	23.3818	32.6264	17.9495	5.89093	0.691026	0.0144606	Up
ENSG00000157637	1552	ENSG00000157637.8	SLC38A10	protein_coding	102.306	142.913	137.5	80.2286	89.5915	81.3621	127.573	83.7274	6.5653	0.595261	0.0144606	Up
ENSG00000135720	1472	ENSG00000135720.8	DYNC1LI2	protein_coding	329.881	356.362	375.62	204.155	227.51	266.315	353.954	232.66	7.47047	0.611567	0.0145886	Up
ENSG00000246022	1807	ENSG00000246022.2	ALDH1L1-AS2	antisense	8.74881	2.41251	3.63931	10.6315	4.93204	9.47047	4.93354	8.34466	3.91241	-0.886919	0.0146649	Down
ENSG00000115233	1770	ENSG00000115233.7	PSMD14	protein_coding	13.7631	25.0046	20.5277	11.434	13.8213	11.3234	19.7652	12.1929	4.83634	0.666984	0.0147148	Up
ENSG00000056586	1799	ENSG00000056586.11	RC3H2	protein_coding	23.9266	26.614	26.0727	14.732	19.5636	17.2943	25.5378	17.1966	5.16569	0.577678	0.0147302	Up
ENSG00000013375	1547	ENSG00000013375.11	PGM3	protein_coding	95.2636	420.781	70.7027	61.1412	281.392	48.9532	195.583	130.495	6.66511	0.583186	0.0147417	Up
ENSG00000113657	1742	ENSG00000113657.8	DPYSL3	protein_coding	17.0139	26.349	22.6104	53.5126	46.9146	25.0438	21.9911	41.8237	4.60769	-0.869659	0.0149156	Down
ENSG00000185022	1759	ENSG00000185022.7	MAFF	protein_coding	8.36986	30.048	48.7365	8.32099	14.2022	5.09829	29.0514	9.20715	5.47256	1.42168	0.0149156	Up
ENSG00000213722	1544	ENSG00000213722.4	DDAH2	protein_coding	138.95	119.285	115.221	104.635	61.0011	81.6835	124.485	82.4398	6.73454	0.622718	0.0150748	Up
ENSG00000006468	1815	ENSG00000006468.9	ETV1	protein_coding	0.252164	0.508023	0.789905	3.16505	3.31501	0.884361	0.516697	2.45481	0.986717	-2.05953	0.0150748	Down
ENSG00000095637	3906	ENSG00000095637.16	SORBS1	protein_coding	716.663	1127.96	712.323	397.129	535.98	634.526	852.315	522.545	11.1326	0.698525	0.0150748	Up
ENSG00000113119	1782	ENSG00000113119.8	TMCO6	protein_coding	16.0388	10.686	11.3286	29.3898	23.7967	15.3885	12.6845	22.8583	3.86571	-0.821493	0.0150748	Down
ENSG00000115380	1712	ENSG00000115380.14	EFEMP1	protein_coding	323.331	581.061	914.827	221.172	210.811	719.663	606.406	383.882	8.16652	0.782053	0.0151008	Up
ENSG00000165914	1820	ENSG00000165914.10	TTC7B	protein_coding	81.1719	74.1485	74.1205	54.3729	55.6014	47.53	76.4803	52.5015	5.49007	0.545372	0.0151914	Up
ENSG00000173200	1828	ENSG00000173200.8	PARP15	protein_coding	0.116885	0.454146	0.549215	1.15443	1.68295	0.958083	0.373415	1.26515	0.711262	-1.77964	0.0151993	Down
ENSG00000147459	1743	ENSG00000147459.13	DOCK5	protein_coding	2.80144	1.83831	3.06345	7.40141	7.15524	4.7982	2.56773	6.45162	2.1138	-1.31457	0.0152126	Down
ENSG00000121858	1907	ENSG00000121858.6	TNFSF10	protein_coding	32.3775	30.1918	32.363	67.9533	38.9159	43.9414	31.6441	50.2702	5.28749	-0.624779	0.0152443	Down
ENSG00000106624	1765	ENSG00000106624.4	AEBP1	protein_coding	6.13706	18.2517	32.8562	69.2004	49.176	30.6997	19.0816	49.692	4.70404	-1.55725	0.01529	Down
ENSG00000213860	1890	ENSG00000213860.3	RPL21P75	pseudogene	0.391292	0.6757	0.83572	2.17387	3.42935	1.91483	0.634238	2.50601	0.0067801	-1.9188	0.01529	Down
ENSG00000163751	1819	ENSG00000163751.3	CPA3	protein_coding	0.175003	0.377754	0.971806	3.02478	2.57452	1.17755	0.508188	2.25895	0.855097	-2.14973	0.0153081	Down
ENSG00000198898	1662	ENSG00000198898.8	CAPZA2	protein_coding	135.036	148.067	148.271	101.394	95.5281	94.3915	143.791	97.1046	6.38589	0.566264	0.0153583	Up
ENSG00000099139	1771	ENSG00000099139.9	PCSK5	protein_coding	5.49881	12.4115	4.53128	9.71535	14.989	7.42646	7.48054	10.7103	5.43229	-0.596259	0.0153583	Down
ENSG00000273002	1825	ENSG00000273002.1	RP11-336K24.12	antisense	0.332381	0.0819956	0.324525	1.11381	0.475598	0.836506	0.2463	0.808637	0.438286	-1.74811	0.0153583	Down
ENSG00000119042	1794	ENSG00000119042.12	SATB2	protein_coding	5.19232	3.93196	7.30832	2.54837	2.26466	4.07172	5.47753	2.96158	3.34986	0.887325	0.0154724	Up
ENSG00000135390	1567	ENSG00000135390.13	ATP5G2	protein_coding	186.557	156.211	135.772	291.676	224.537	205.225	159.513	240.479	7.2208	-0.588105	0.0155499	Down
ENSG00000145020	1812	ENSG00000145020.10	AMT	protein_coding	15.6643	10.2998	11.2206	22.2397	20.6682	20.6379	12.3949	21.1819	3.85534	-0.794471	0.0156966	Down
ENSG00000136021	1839	ENSG00000136021.13	SCYL2	protein_coding	70.2686	72.7414	91.4012	46.1374	50.5232	62.0237	78.1371	52.8948	5.17241	0.563687	0.0156972	Up
ENSG00000164692	1705	ENSG00000164692.13	COL1A2	protein_coding	91.1825	80.4932	148.27	423.643	278.132	115.271	106.649	272.349	7.24958	-1.24781	0.0157233	Down
ENSG00000115525	1804	ENSG00000115525.12	ST3GAL5	protein_coding	4.85724	5.78461	15.8831	23.1595	15.3083	18.2369	8.84164	18.9015	3.12654	-1.24627	0.0157233	Down
ENSG00000257556	1848	ENSG00000257556.1	RP11-44N21.1	lincRNA	7.70908	5.70531	11.0551	1.69955	1.55121	6.19771	8.1565	3.14949	1.11257	1.54087	0.0157242	Up
ENSG00000082781	1558	ENSG00000082781.7	ITGB5	protein_coding	117.738	214.3	273.257	104.17	89.877	165.258	201.765	119.768	6.98773	0.719828	0.0157363	Up
ENSG00000161057	1893	ENSG00000161057.6	PSMC2	protein_coding	52.0686	71.8821	67.2951	43.385	41.9086	43.0272	63.7486	42.7736	5.83915	0.564107	0.0159323	Up
ENSG00000143641	1849	ENSG00000143641.8	GALNT2	protein_coding	26.1198	43.6829	27.2387	20.2461	28.2926	17.5389	32.3471	22.0259	5.92828	0.544554	0.016146	Up
ENSG00000154654	1738	ENSG00000154654.10	NCAM2	protein_coding	10.2569	5.70531	1.26384	3.28749	1.29653	0.965251	5.742	1.84976	1.93605	1.42765	0.0161603	Up
ENSG00000142541	2923	ENSG00000142541.12	RPL13A	protein_coding	844.533	903.961	696.32	1703.12	1236.75	979.855	814.938	1306.58	9.65715	-0.651855	0.0161603	Down
ENSG00000135018	1522	ENSG00000135018.9	UBQLN1	protein_coding	96.9434	114.798	100.62	64.0851	79.3782	65.4494	104.121	69.6375	6.95781	0.5833	0.0161603	Up
ENSG00000105707	1912	ENSG00000105707.9	HPN	protein_coding	0.459543	0.247987	0.0490745	1.06377	0.827079	0.604371	0.252202	0.831739	0.185158	-1.87868	0.0161673	Down
ENSG00000105607	1947	ENSG00000105607.8	GCDH	protein_coding	34.9535	23.0431	33.0943	56.9839	35.035	43.0545	30.3636	45.0245	5.28361	-0.561545	0.0163367	Down
ENSG00000177363	1869	ENSG00000177363.4	LRRN4CL	protein_coding	3.80363	4.17359	5.24661	7.65527	8.06108	6.98974	4.40794	7.5687	3.97166	-0.78443	0.0163367	Down
ENSG00000180370	1833	ENSG00000180370.6	PAK2	protein_coding	123.381	120.776	115.312	81.9425	83.1003	81.0368	119.823	82.0265	6.12045	0.54596	0.016359	Up
ENSG00000107854	1906	ENSG00000107854.5	TNKS2	protein_coding	10.4633	12.4239	9.84854	7.35226	8.06013	7.17172	10.9119	7.52804	5.82793	0.530068	0.0164019	Up
ENSG00000105640	2035	ENSG00000105640.8	RPL18A	protein_coding	358.755	352.072	269.832	698.383	479.496	395.992	326.886	524.624	8.59369	-0.653113	0.0164097	Down
ENSG00000171206	1496	ENSG00000171206.9	TRIM8	protein_coding	295.606	202.987	285.169	184.771	127.845	205.792	261.254	172.803	7.48631	0.604744	0.0164869	Up
ENSG00000141526	1808	ENSG00000141526.10	SLC16A3	protein_coding	0.710843	1.12522	2.02429	4.89989	3.26331	3.4496	1.28679	3.87093	1.29915	-1.60292	0.0165724	Down
ENSG00000153207	1790	ENSG00000153207.10	AHCTF1	protein_coding	9.46893	11.2942	9.12361	5.96559	7.34542	6.9888	9.96226	6.7666	5.45691	0.555613	0.0165983	Up
ENSG00000168546	1936	ENSG00000168546.6	GFRA2	protein_coding	0.0681442	0.529535	0.349301	1.64052	1.15179	0.900371	0.31566	1.2309	0.442821	-1.95668	0.0166143	Down
ENSG00000134531	3015	ENSG00000134531.5	EMP1	protein_coding	1229.22	2083.24	1596.46	785.139	1315.98	1115.72	1636.31	1072.28	9.62498	0.608743	0.0166421	Up
ENSG00000176971	1891	ENSG00000176971.2	FIBIN	protein_coding	0.375167	0.0883439	0.2331	1.34742	0.725929	0.367184	0.232204	0.813509	0.787812	-1.74124	0.0166509	Down
ENSG00000105559	1800	ENSG00000105559.7	PLEKHA4	protein_coding	1.11327	2.05976	3.39674	10.4063	8.66171	3.96918	2.18992	7.67907	1.75644	-1.76029	0.0166509	Down
ENSG00000204851	1747	ENSG00000204851.5	PNMAL2	protein_coding	1.89888	2.66424	6.53968	1.28205	0.89154	2.1779	3.70093	1.45049	2.16215	1.26707	0.0166509	Up
ENSG00000138639	1862	ENSG00000138639.13	ARHGAP24	protein_coding	18.3865	42.9305	53.4292	34.1294	51.3905	86.6498	38.2487	57.3899	5.25237	-0.609481	0.0167061	Down
ENSG00000175536	1854	ENSG00000175536.6	LIPT2	protein_coding	1.19868	1.03497	0.56892	3.69967	2.66805	1.98788	0.93419	2.7852	0.687477	-1.57856	0.0167061	Down
ENSG00000227097	1851	ENSG00000227097.4	RP11-742N3.1	pseudogene	149.071	153.545	118.065	285.371	212.551	148.903	140.227	215.608	5.70333	-0.579828	0.0167847	Down
ENSG00000160685	1667	ENSG00000160685.9	ZBTB7B	protein_coding	53.3652	43.55	67.2272	36.5545	25.4468	50.5893	54.7141	37.5302	6.4735	0.575132	0.0167858	Up
ENSG00000090659	1789	ENSG00000090659.13	CD209	protein_coding	0.437695	2.11633	1.79487	4.16085	5.69925	2.67738	1.44963	4.17916	1.80748	-1.59342	0.016792	Down
ENSG00000138172	1814	ENSG00000138172.6	CALHM2	protein_coding	2.78988	3.79856	6.60031	17.2216	8.73248	8.13902	4.39625	11.3644	2.95461	-1.33553	0.0168023	Down
ENSG00000163683	1860	ENSG00000163683.7	SMIM14	protein_coding	87.611	88.2977	100.418	52.5417	57.1877	81.3983	92.109	63.7092	5.67974	0.552595	0.01689	Up
ENSG00000168496	1792	ENSG00000168496.3	FEN1	protein_coding	12.0107	10.9401	11.8396	7.41407	4.29647	5.55461	11.5968	5.75505	2.74959	1.04034	0.0169641	Up
ENSG00000154035	1613	ENSG00000154035.6	C17orf103	protein_coding	31.0142	26.2136	25.6849	17.3735	15.0964	21.7074	27.6376	18.0591	6.79389	0.624078	0.0169999	Up
ENSG00000165801	1566	ENSG00000165801.5	ARHGEF40	protein_coding	52.969	62.8227	62.4295	31.6764	37.0371	48.4572	59.4071	39.0569	7.58619	0.622641	0.0170149	Up
ENSG00000110925	1822	ENSG00000110925.2	CSRNP2	protein_coding	49.2204	47.407	52.1808	31.9877	31.1176	33.6655	49.6027	32.2569	4.69166	0.620439	0.0171317	Up
ENSG00000127946	1939	ENSG00000127946.12	HIP1	protein_coding	82.8115	86.0714	82.7612	50.4436	67.0999	56.7728	83.8814	58.1054	5.5415	0.538329	0.0171632	Up
ENSG00000128590	1863	ENSG00000128590.4	DNAJB9	protein_coding	58.927	73.4412	66.2243	37.8906	51.2713	44.5421	66.1975	44.568	5.01728	0.575092	0.0172804	Up
ENSG00000121207	1998	ENSG00000121207.7	LRAT	protein_coding	0.160786	0.0694131	0.54945	0.843638	1.00654	1.12122	0.259883	0.990467	0.0227079	-2.04813	0.0172804	Down
ENSG00000119801	1627	ENSG00000119801.8	YPEL5	protein_coding	163.72	189.715	85.7958	83.0663	122.038	69.4743	146.41	91.5261	7.31115	0.639885	0.0173769	Up
ENSG00000185862	1908	ENSG00000185862.5	EVI2B	protein_coding	0	0.775236	0.602692	1.74191	1.80667	1.30245	0.459309	1.61701	0.909212	-2.0168	0.0173801	Down
ENSG00000104626	1803	ENSG00000104626.10	ERI1	protein_coding	15.8411	22.4028	22.2833	9.27274	11.4555	13.2987	20.1757	11.3423	3.56746	0.827176	0.0174248	Up
ENSG00000106829	1867	ENSG00000106829.14	TLE4	protein_coding	0.884844	1.65532	2.26782	6.82756	5.44691	3.28364	1.60266	5.18604	1.35527	-1.64463	0.0174285	Down
ENSG00000111404	1847	ENSG00000111404.2	RERGL	protein_coding	0.280221	1.81462	0.119699	16.1734	3.2453	0.342822	0.738178	6.58717	1.50505	-2.64706	0.0174708	Down
ENSG00000269982	1911	ENSG00000269982.1	RP11-1020A11.2	antisense	0.187535	0.0462633	0.137327	0.529203	0.26834	0.412974	0.123708	0.403506	0.282065	-1.75064	0.0175171	Down
ENSG00000176623	1945	ENSG00000176623.7	RMDN1	protein_coding	119.434	122.806	145.058	85.4879	78.4949	103.613	129.099	89.1987	6.03935	0.537369	0.0175335	Up
ENSG00000245060	1918	ENSG00000245060.2	LINC00847	lincRNA	12.2293	7.47935	6.288	21.2142	11.6962	9.37857	8.66556	14.0963	4.37385	-0.673691	0.0175636	Down
ENSG00000198727	9222	ENSG00000198727.2	MT-CYB	protein_coding	23316.3	18840.2	18833.6	26887.4	30982.7	32253.2	20330	30041.1	14.8106	-0.566915	0.0175636	Down
ENSG00000145779	1887	ENSG00000145779.7	TNFAIP8	protein_coding	29.506	43.2265	41.6967	19.9028	35.9701	21.6224	38.1431	25.8318	5.47036	0.594551	0.0175636	Up
ENSG00000111331	1871	ENSG00000111331.8	OAS3	protein_coding	6.56806	8.06346	9.03055	13.6836	15.6758	13.5346	7.88736	14.298	3.49684	-0.86097	0.0176037	Down
ENSG00000135835	1883	ENSG00000135835.6	KIAA1614	protein_coding	19.4104	13.7284	20.8165	10.516	8.40237	12.8838	17.9851	10.6007	3.82901	0.760256	0.0176221	Up
ENSG00000161016	2339	ENSG00000161016.11	RPL8	protein_coding	540.204	553.695	420.145	1073.18	762.132	595.559	504.681	810.29	8.89439	-0.651149	0.017632	Down
ENSG00000088320	1926	ENSG00000088320.3	REM1	protein_coding	0.553625	0.265562	0.315315	1.8986	1.03973	0.707408	0.378168	1.21524	0.576419	-1.62758	0.0176654	Down
ENSG00000091317	1956	ENSG00000091317.7	CMTM6	protein_coding	50.2537	67.0676	45.112	29.7614	50.0636	31.458	54.1444	37.0943	5.1961	0.563343	0.017668	Up
ENSG00000163106	1973	ENSG00000163106.6	HPGDS	protein_coding	0	1.23036	1.36956	4.06828	3.56823	2.65857	0.866642	3.43169	0.529385	-2.07677	0.0176785	Down
ENSG00000109610	1608	ENSG00000109610.5	SOD3	protein_coding	211.525	273.095	265.278	160.567	156.956	178.295	249.966	165.273	6.8798	0.590205	0.0177843	Up
ENSG00000175115	1886	ENSG00000175115.7	PACS1	protein_coding	138.737	141.463	137.398	79.5456	99.4226	105.36	139.199	94.776	6.1628	0.56309	0.01787	Up
ENSG00000104131	1949	ENSG00000104131.8	EIF3J	protein_coding	54.9196	63.1932	59.7837	39.711	42.213	41.6408	59.2989	41.1883	5.53985	0.524025	0.0179099	Up
ENSG00000146094	1978	ENSG00000146094.9	DOK3	protein_coding	0.568215	0.245304	1.09223	4.29673	2.13425	1.52934	0.63525	2.65344	0.447553	-1.98794	0.0179726	Down
ENSG00000166326	1960	ENSG00000166326.5	TRIM44	protein_coding	29.2324	28.7596	29.0979	15.3961	21.624	22.4421	29.03	19.8207	5.5451	0.566694	0.0179726	Up
ENSG00000127481	1605	ENSG00000127481.10	UBR4	protein_coding	56.6925	54.0217	63.4551	31.444	41.1575	43.1799	58.0564	38.5938	6.94318	0.598684	0.0179852	Up
ENSG00000102908	1879	ENSG00000102908.16	NFAT5	protein_coding	9.3621	10.5743	12.0438	4.53595	7.7008	9.74001	10.6601	7.32559	5.66803	0.59615	0.0180228	Up
ENSG00000205726	2149	ENSG00000205726.9	ITSN1	protein_coding	380.342	813.483	341.551	233.574	564.362	221.754	511.792	339.897	8.64877	0.61785	0.0180507	Up
ENSG00000166444	1829	ENSG00000166444.13	ST5	protein_coding	4.00625	5.86541	6.3988	18.8164	11.8856	9.63203	5.42349	13.4447	2.52669	-1.25183	0.0180507	Down
ENSG00000170214	1948	ENSG00000170214.3	ADRA1B	protein_coding	0.648232	0.559698	0.352416	1.8916	1.32808	1.11027	0.520115	1.44332	0.922447	-1.47038	0.0181891	Down
ENSG00000129009	1840	ENSG00000129009.8	ISLR	protein_coding	10.8358	2.69142	15.788	23.0902	12.1729	16.4163	9.77175	17.2265	4.23598	-1.06353	0.0182831	Down
ENSG00000169302	1856	ENSG00000169302.10	STK32A	protein_coding	1.33273	16.3401	19.4697	1.48083	3.2538	7.17407	12.3809	3.96957	2.65848	1.36928	0.0182982	Up
ENSG00000119280	1850	ENSG00000119280.12	C1orf198	protein_coding	45.8483	145.093	102.125	26.2975	31.6579	100.145	97.689	52.7001	6.29244	0.997194	0.0183134	Up
ENSG00000122042	1987	ENSG00000122042.9	UBL3	protein_coding	10.6766	12.809	14.1509	8.55187	8.70195	8.41441	12.5455	8.55608	5.53293	0.545241	0.0183134	Up
ENSG00000101986	1905	ENSG00000101986.8	ABCD1	protein_coding	50.5047	47.6977	26.1811	30.6782	35.5292	17.7593	41.4612	27.9889	5.14025	0.567508	0.018432	Up
ENSG00000104756	1924	ENSG00000104756.11	KCTD9	protein_coding	71.1612	85.0982	77.4461	39.7274	56.7495	61.2785	77.9018	52.5851	5.18582	0.58336	0.0184699	Up
ENSG00000109089	1927	ENSG00000109089.7	CDR2L	protein_coding	2.05652	7.90288	1.78167	1.14431	1.3962	1.33948	3.91369	1.29333	3.19563	1.25038	0.0184907	Up
ENSG00000101557	1980	ENSG00000101557.10	USP14	protein_coding	44.4778	47.0832	41.6418	27.1548	32.9928	31.7242	44.4009	30.6239	5.97961	0.537839	0.0185004	Up
ENSG00000142937	2325	ENSG00000142937.7	RPS8	protein_coding	432.85	437.314	328.592	853.167	595.363	468.93	399.585	639.153	8.81442	-0.645357	0.0185165	Down
ENSG00000121900	1842	ENSG00000121900.14	TMEM54	protein_coding	4.86431	14.6998	20.5475	2.50224	2.03008	14.5799	13.3705	6.37075	2.92679	1.37829	0.0185546	Up
ENSG00000166272	1737	ENSG00000166272.12	WBP1L	protein_coding	23.6134	29.5458	22.6523	15.8579	18.149	17.1557	25.2705	17.0542	6.43776	0.559039	0.0185546	Up
ENSG00000174640	1882	ENSG00000174640.8	SLCO2A1	protein_coding	0.427198	0.676229	1.09489	4.83459	4.63547	0.993005	0.732772	3.48769	1.68435	-2.01912	0.0188087	Down
ENSG00000272574	2021	ENSG00000272574.1	RP11-359K18.4	sense_intronic	2.02813	2.97693	3.63861	0.751167	1.26964	0.744366	2.88122	0.921723	-0.0308842	1.67493	0.0188541	Up
ENSG00000095970	2056	ENSG00000095970.12	TREM2	protein_coding	0	0.262151	0.864624	2.93626	1.20377	1.36197	0.375592	1.834	0.40781	-2.35427	0.0188542	Down
ENSG00000215301	2313	ENSG00000215301.5	DDX3X	protein_coding	225.58	321.013	283.17	139.216	256.629	148.442	276.588	181.429	8.81788	0.650488	0.0189197	Up
ENSG00000223380	1895	ENSG00000223380.3	SEC22B	processed_transcript	56.0028	76.9039	80.9562	34.6733	48.1071	65.2367	71.2876	49.339	6.2071	0.557698	0.0189502	Up
ENSG00000111799	1778	ENSG00000111799.16	COL12A1	protein_coding	39.2724	134.233	135.279	47.8338	46.0715	35.7763	102.928	43.2272	7.52715	1.08334	0.0189647	Up
ENSG00000196329	1900	ENSG00000196329.6	GIMAP5	protein_coding	6.74439	11.6465	10.1838	31.8537	26.1179	11.2445	9.52489	23.072	3.43696	-1.16687	0.0189647	Down
ENSG00000117114	1916	ENSG00000117114.15	LPHN2	protein_coding	17.5544	13.004	18.6389	11.916	10.5109	10.3813	16.3991	10.9361	6.12186	0.572052	0.0190024	Up
ENSG00000049323	1834	ENSG00000049323.11	LTBP1	protein_coding	1.66764	1.67985	1.97874	5.20427	3.45087	3.10562	1.77541	3.92025	2.70234	-1.10105	0.0190387	Down
ENSG00000033327	1709	ENSG00000033327.8	GAB2	protein_coding	256.773	182.781	216.747	128.561	142.343	154.95	218.767	141.952	6.67907	0.613464	0.0191143	Up
ENSG00000174695	1775	ENSG00000174695.5	TMEM167A	protein_coding	116.518	189.238	164.353	71.3485	119.359	130.542	156.703	107.083	6.43952	0.566431	0.0192323	Up
ENSG00000160209	1929	ENSG00000160209.14	PDXK	protein_coding	437.002	417.986	337.212	248.37	264.919	252.754	397.4	255.348	8.3191	0.629531	0.0192643	Up
ENSG00000225733	1619	ENSG00000225733.1	FGD5-AS1	antisense	101.729	104.491	118.527	69.468	64.9426	83.3909	108.249	72.6005	7.20404	0.580948	0.0193066	Up
ENSG00000176624	1861	ENSG00000176624.9	MEX3C	protein_coding	7.07003	5.89393	6.17892	3.72885	4.13765	3.87736	6.38096	3.91462	4.28381	0.70099	0.0193066	Up
ENSG00000164961	1971	ENSG00000164961.11	KIAA0196	protein_coding	68.7181	79.8662	78.027	47.3724	54.8918	55.404	75.5371	52.5561	5.49229	0.523475	0.0193197	Up
ENSG00000106991	1899	ENSG00000106991.9	ENG	protein_coding	26.1358	32.6466	47.7169	111.705	62.5386	45.4786	35.4998	73.2408	5.39831	-0.979176	0.019358	Down
ENSG00000217648	1959	ENSG00000217648.1	RP1-95L4.4	pseudogene	3.06002	3.10834	2.69112	1.38891	1.12683	1.05703	2.95316	1.19092	1.23157	1.3125	0.019358	Up
ENSG00000108107	1831	ENSG00000108107.8	RPL28	protein_coding	373.471	362.34	254.176	656.29	509.475	372.319	329.996	512.695	8.13651	-0.618511	0.0194419	Down
ENSG00000163866	1877	ENSG00000163866.8	SMIM12	protein_coding	14.4246	22.6083	16.7279	10.0843	13.0917	11.3395	17.9203	11.5051	4.70314	0.622867	0.019478	Up
ENSG00000182749	1915	ENSG00000182749.5	PAQR7	protein_coding	0.372778	0.187754	0.71656	1.07386	1.08903	1.15534	0.425697	1.10608	1.46807	-1.48952	0.0196271	Down
ENSG00000255398	1826	ENSG00000255398.2	HCAR3	protein_coding	19.0271	9.72465	17.2789	13.5204	6.8107	9.40495	15.3436	9.912	4.75482	0.631857	0.0197375	Up
ENSG00000114126	1968	ENSG00000114126.13	TFDP2	protein_coding	57.1898	73.1994	51.6907	31.0634	56.3336	38.1264	60.6933	41.8412	5.47182	0.561908	0.0197375	Up
ENSG00000225630	1866	ENSG00000225630.1	MTND2P28	pseudogene	39.3397	7.36936	6.53735	52.0199	10.8703	16.4188	17.7488	26.4364	4.53362	-0.74952	0.0198343	Down
ENSG00000169047	1726	ENSG00000169047.5	IRS1	protein_coding	67.585	24.9422	38.8355	25.2992	17.3431	32.0132	43.7876	24.8852	7.45368	0.73774	0.0198447	Up
ENSG00000141506	1991	ENSG00000141506.9	PIK3R5	protein_coding	0.22145	1.05163	1.32432	3.48582	4.5748	1.65263	0.8658	3.23775	1.05866	-1.88705	0.0199933	Down
ENSG00000168917	1937	ENSG00000168917.8	SLC35G2	protein_coding	12.2308	13.0502	8.07038	5.98472	4.85543	7.34778	11.1171	6.06265	4.14637	0.860324	0.0199967	Up
ENSG00000224470	1975	ENSG00000224470.3	ATXN1L	protein_coding	177.683	186.006	185.618	105.988	132.123	140.225	183.102	126.112	6.10545	0.546319	0.0200082	Up
ENSG00000130649	1999	ENSG00000130649.5	CYP2E1	protein_coding	1.10327	1.37597	0.733093	4.91862	2.37895	2.36956	1.07078	3.22238	0.991791	-1.5303	0.0200765	Down
ENSG00000006007	1781	ENSG00000006007.7	GDE1	protein_coding	71.4033	51.1027	69.1671	48.1012	34	49.687	63.891	43.9294	6.44748	0.544454	0.0200765	Up
ENSG00000136048	1875	ENSG00000136048.9	DRAM1	protein_coding	1.33796	1.96388	2.97191	9.49794	6.78438	3.66656	2.09125	6.64963	1.82569	-1.58594	0.0200988	Down
ENSG00000134852	1994	ENSG00000134852.10	CLOCK	protein_coding	42.5609	48.2466	69.4369	24.6622	28.9642	56.8728	53.4148	36.833	5.07774	0.596501	0.0201462	Up
ENSG00000137814	1910	ENSG00000137814.5	HAUS2	protein_coding	31.7619	39.3474	37.6217	19.6063	20.6518	27.0314	36.2437	22.4298	4.2951	0.697476	0.0201787	Up
ENSG00000166833	1920	ENSG00000166833.15	NAV2	protein_coding	8.9373	4.94908	0.644329	7.33259	16.6193	3.88453	4.84357	9.27881	4.27003	-1.31386	0.0202886	Down
ENSG00000154813	1846	ENSG00000154813.5	DPH3	protein_coding	11.6706	15.4704	13.3215	7.77212	8.60951	9.34874	13.4875	8.57679	4.54695	0.646556	0.0202905	Up
ENSG00000167588	5199	ENSG00000167588.8	GPD1	protein_coding	4218.46	4178.16	5511.8	3011.08	2162.09	4205.27	4636.14	3126.15	11.5207	0.608672	0.0202905	Up
ENSG00000198918	1876	ENSG00000198918.7	RPL39	protein_coding	616.8	560.726	443.549	1176.89	783.489	620.691	540.358	860.356	8.14877	-0.632968	0.0202905	Down
ENSG00000197747	1788	ENSG00000197747.4	S100A10	protein_coding	186.166	521.258	408.445	162.123	168.844	275.567	371.956	202.178	7.22513	0.794631	0.0203012	Up
ENSG00000151893	2037	ENSG00000151893.10	CACUL1	protein_coding	64.427	54.8426	85.1141	36.0016	40.576	65.249	68.1279	47.2755	5.51043	0.549242	0.0203485	Up
ENSG00000081059	1967	ENSG00000081059.15	TCF7	protein_coding	13.3316	9.31828	6.50826	17.6999	20.7981	12.4784	9.71938	16.9921	3.71078	-0.832721	0.0204474	Down
ENSG00000142192	1903	ENSG00000142192.16	APP	protein_coding	18.864	27.5453	37.9672	82.6423	68.3192	31.4815	28.1255	60.8143	6.36255	-1.06704	0.0204826	Down
ENSG00000076321	1865	ENSG00000076321.6	KLHL20	protein_coding	36.2899	42.7533	39.2209	23.346	27.7131	27.6279	39.4214	26.229	4.94492	0.587887	0.0204879	Up
ENSG00000164307	1676	ENSG00000164307.8	ERAP1	protein_coding	214.727	494.213	145.649	146.054	294.916	106.705	284.863	182.558	7.20651	0.584002	0.0205432	Up
ENSG00000137269	1990	ENSG00000137269.10	LRRC1	protein_coding	1.04417	0.636394	0.41979	2.57822	1.80718	1.11212	0.700118	1.83251	1.18733	-1.39543	0.0205607	Down
ENSG00000213445	1985	ENSG00000213445.4	SIPA1	protein_coding	9.84113	8.3397	11.677	26.3243	20.5356	14.6705	9.95262	20.5101	3.13002	-1.00782	0.0205675	Down
ENSG00000204291	1734	ENSG00000204291.6	COL15A1	protein_coding	64.5583	207.409	210.032	63.2522	71.1949	118.31	160.666	84.2525	7.0631	0.803922	0.0206342	Up
ENSG00000145715	2125	ENSG00000145715.10	RASA1	protein_coding	14.2234	13.9944	12.6394	8.63148	9.69467	9.68273	13.6191	9.33629	5.29035	0.543091	0.0206727	Up
ENSG00000198829	1958	ENSG00000198829.5	SUCNR1	protein_coding	0.147051	0.3809	0.31407	0.907728	0.859184	0.605669	0.280674	0.79086	1.29069	-1.49766	0.0206727	Down
ENSG00000158163	1946	ENSG00000158163.10	DZIP1L	protein_coding	13.4293	32.1572	34.4187	10.5004	6.05296	20.0658	26.6684	12.2064	3.48179	1.15821	0.0210495	Up
ENSG00000213463	1984	ENSG00000213463.3	SYNJ2BP	protein_coding	8.86135	12.2773	12.5	4.28273	8.04145	7.66432	11.2129	6.66283	3.74081	0.780396	0.0210495	Up
ENSG00000108272	2000	ENSG00000108272.9	DHRS11	protein_coding	55.8952	70.3925	40.6677	46.5366	48.947	21.0812	55.6518	38.8549	5.48966	0.577872	0.021074	Up
ENSG00000162576	1746	ENSG00000162576.12	MXRA8	protein_coding	128.356	129.961	115.297	81.3286	63.1129	99.4336	124.538	81.2917	6.80497	0.636519	0.021103	Up
ENSG00000148803	1923	ENSG00000148803.7	FUOM	protein_coding	21.1264	8.75567	22.5247	12.2065	5.50175	8.22938	17.4689	8.64587	2.9807	0.987901	0.0211403	Up
ENSG00000236548	2077	ENSG00000236548.1	RP11-510H23.1	antisense	0.0454496	0.0784844	0.155314	0.2525	0.398328	0.311377	0.0930826	0.320735	0.187285	-1.79171	0.0211403	Down
ENSG00000115541	1932	ENSG00000115541.6	HSPE1	protein_coding	15.6326	21.4099	36.6886	51.1332	49.156	36.1396	24.577	45.4763	4.33453	-0.950895	0.0211974	Down
ENSG00000143248	1880	ENSG00000143248.8	RGS5	protein_coding	82.8195	87.9749	150.258	397.979	232.699	121.37	107.018	250.683	6.69948	-1.1353	0.0213717	Down
ENSG00000164823	1951	ENSG00000164823.5	OSGIN2	protein_coding	29.1518	14.4761	25.2584	8.72718	10.6023	21.5296	22.9621	13.6197	6.26748	0.796859	0.0213879	Up
ENSG00000171236	2110	ENSG00000171236.9	LRG1	protein_coding	1.1358	1.07874	0.970335	0.736173	0.319961	0.0833723	1.06162	0.379835	0.346009	1.86448	0.0213909	Up
ENSG00000138646	1934	ENSG00000138646.4	HERC5	protein_coding	1.36987	0.551962	0.546143	3.15693	2.22964	0.938505	0.822659	2.10836	1.78014	-1.32616	0.0214558	Down
ENSG00000154493	2091	ENSG00000154493.13	C10orf90	protein_coding	0.654284	1.30367	1.03194	0.0310679	0.315069	0.652677	0.996631	0.332938	0.499373	1.86998	0.0216904	Up
ENSG00000179604	1764	ENSG00000179604.8	CDC42EP4	protein_coding	173.316	297.391	201.306	141.2	217.822	68.1311	224.004	142.384	6.99937	0.764857	0.0216977	Up
ENSG00000185127	2102	ENSG00000185127.5	C6orf120	protein_coding	20.7152	25.3064	21.4724	13.8883	17.8405	15.7613	22.498	15.83	5.59889	0.508226	0.0217021	Up
ENSG00000079308	3694	ENSG00000079308.12	TNS1	protein_coding	2498.02	2584.22	2179.45	907.851	1678.49	1935.06	2420.56	1507.13	10.8761	0.749226	0.0217021	Up
ENSG00000114251	2045	ENSG00000114251.9	WNT5A	protein_coding	0.544308	0.313312	1.31754	3.19196	3.23706	1.50939	0.725052	2.64614	1.06515	-1.90422	0.0217593	Down
ENSG00000132530	1957	ENSG00000132530.12	XAF1	protein_coding	17.1992	18.4624	34.5499	72.5011	43.1647	31.278	23.4038	48.9813	4.59253	-1.04752	0.0217687	Down
ENSG00000101911	2009	ENSG00000101911.8	PRPS2	protein_coding	12.6445	6.15354	5.00841	21.5002	14.8238	7.81904	7.93549	14.7143	3.35421	-0.890051	0.0217774	Down
ENSG00000140876	2027	ENSG00000140876.7	NUDT7	protein_coding	27.2449	26.1376	23.8146	15.8058	15.0816	16.4497	25.7324	15.779	4.07696	0.701687	0.0218356	Up
ENSG00000142166	2028	ENSG00000142166.8	IFNAR1	protein_coding	42.4844	49.3017	42.1192	26.5282	34.8237	31.5055	44.6351	30.9525	6.15019	0.532206	0.0220253	Up
ENSG00000168610	1669	ENSG00000168610.10	STAT3	protein_coding	127.305	174.72	121.113	102.57	101.131	75.0833	141.046	92.9283	7.07764	0.597433	0.0220253	Up
ENSG00000235568	2084	ENSG00000235568.2	NFAM1	protein_coding	0.457162	0.225557	0.278973	0.967548	1.24697	0.575273	0.320564	0.929929	1.09424	-1.50213	0.0220863	Down
ENSG00000107485	1925	ENSG00000107485.11	GATA3	protein_coding	4.21342	3.48845	4.0927	2.3515	2.05953	1.10155	3.93152	1.83753	2.3442	1.16725	0.0220913	Up
ENSG00000163536	1977	ENSG00000163536.8	SERPINI1	protein_coding	18.5522	7.67825	10.872	24.1346	19.1966	21.6464	12.3675	21.6592	3.53209	-0.886973	0.0220913	Down
ENSG00000088812	2126	ENSG00000088812.13	ATRN	protein_coding	8.40316	8.53751	9.71602	6.51672	5.6997	6.47967	8.88556	6.23203	5.56979	0.512163	0.0220976	Up
ENSG00000176845	1964	ENSG00000176845.8	METRNL	protein_coding	9.3206	16.461	23.8883	8.23798	7.89025	7.93015	16.5566	8.01946	3.57169	0.963979	0.0220976	Up
ENSG00000160539	1983	ENSG00000160539.4	PPAPDC3	protein_coding	5.81063	7.95804	7.98825	3.6693	2.96855	4.69013	7.25231	3.77599	3.0853	0.946092	0.0220976	Up
ENSG00000262179	1962	ENSG00000262179.2	RP1-302G2.5	lincRNA	13.5285	34.5706	14.593	5.06123	14.1151	12.7726	20.8974	10.6496	3.56658	0.95469	0.0220976	Up
ENSG00000233927	1750	ENSG00000233927.4	RPS28	protein_coding	129.422	120.597	100.558	220.632	184.328	130.923	116.859	178.627	7.37053	-0.587432	0.0220976	Down
ENSG00000036054	2023	ENSG00000036054.8	TBC1D23	protein_coding	15.9508	20.3812	22.318	12.0106	13.0459	14.6326	19.55	13.2297	5.08963	0.555667	0.0220976	Up
ENSG00000166847	2002	ENSG00000166847.5	DCTN5	protein_coding	42.1573	50.6327	44.2117	27.3578	34.3421	29.9203	45.6673	30.5401	4.854	0.581755	0.0221267	Up
ENSG00000082074	1981	ENSG00000082074.11	FYB	protein_coding	1.19094	1.54242	3.43386	5.42176	9.41246	4.07959	2.05574	6.3046	1.62353	-1.62047	0.0221349	Down
ENSG00000113721	2036	ENSG00000113721.9	PDGFRB	protein_coding	42.004	56.388	84.0589	124.671	100.227	81.5164	60.817	102.138	5.86321	-0.779836	0.0222364	Down
ENSG00000182077	2078	ENSG00000182077.6	PTCHD3	protein_coding	1.09346	0	0.207592	2.52493	0.20282	0.644097	0.433684	1.12395	1.08316	-1.66839	0.0222364	Down
ENSG00000150712	2161	ENSG00000150712.6	MTMR12	protein_coding	77.0826	114.922	109.147	55.2143	77.8763	78.3929	100.384	70.4945	5.84292	0.506768	0.022254	Up
ENSG00000250067	1928	ENSG00000250067.7	YJEFN3	protein_coding	3.61772	1.09749	3.17422	8.63095	3.67255	5.19149	2.62981	5.83166	2.21538	-1.19243	0.0222733	Down
ENSG00000102401	2030	ENSG00000102401.15	ARMCX3	protein_coding	79.5787	90.3409	81.7445	50.6176	61.3489	62.2773	83.888	58.0813	6.11101	0.533409	0.0222851	Up
ENSG00000122497	1955	ENSG00000122497.13	NBPF14	protein_coding	37.1893	15.3344	22.3598	23.9869	9.40432	16.7613	24.9612	16.7175	4.99904	0.581004	0.0223682	Up
ENSG00000013297	2100	ENSG00000013297.6	CLDN11	protein_coding	0.695051	1.11451	1.10276	2.69687	4.28894	1.72495	0.970775	2.90359	1.12327	-1.49115	0.0224065	Down
ENSG00000258839	2089	ENSG00000258839.2	MC1R	protein_coding	0.264397	0.142679	0.197644	1.18327	0.393099	0.436675	0.201573	0.671014	0.613833	-1.60213	0.0224896	Down
ENSG00000197283	2008	ENSG00000197283.8	SYNGAP1	protein_coding	0.825329	0.712607	1.93332	2.26795	2.3	2.43633	1.15709	2.33476	2.79945	-1.12824	0.022592	Down
ENSG00000197555	2042	ENSG00000197555.5	SIPA1L1	protein_coding	22.5071	15.1532	52.3054	12.4048	12.4962	24.6178	29.9886	16.5063	4.15662	0.75639	0.0226074	Up
ENSG00000053254	1752	ENSG00000053254.11	FOXN3	protein_coding	484.939	523.818	427.873	251.03	340.359	344.641	478.877	312.01	7.65333	0.62727	0.0226385	Up
ENSG00000198932	1997	ENSG00000198932.8	GPRASP1	protein_coding	4.09543	1.44453	2.02484	5.93827	3.97115	2.68214	2.5216	4.19719	4.3133	-0.786556	0.0226385	Down
ENSG00000189343	2003	ENSG00000189343.6	RPS2P46	pseudogene	18.3745	32.905	26.0659	34.2372	46.6496	35.6339	25.7818	38.8402	4.87627	-0.611542	0.0226758	Down
ENSG00000123595	2010	ENSG00000123595.5	RAB9A	protein_coding	18.0786	17.2022	23.451	11.6608	10.8093	15.5815	19.5773	12.6838	4.48849	0.629789	0.0227078	Up
ENSG00000087884	2062	ENSG00000087884.10	AAMDC	protein_coding	63.8581	75.2973	81.6061	50.5568	46.7309	52.328	73.5872	49.8719	5.16155	0.557121	0.0227245	Up
ENSG00000112576	1996	ENSG00000112576.8	CCND3	protein_coding	38.2347	31.6683	45.5236	107.01	52.3113	48.639	38.4756	69.32	5.00411	-0.764138	0.0228149	Down
ENSG00000203797	2039	ENSG00000203797.5	DDO	protein_coding	0.760173	0.700107	0.476249	1.81442	1.20556	2.21959	0.64551	1.74652	1.42702	-1.41336	0.0228149	Down
ENSG00000180423	2115	ENSG00000180423.4	HARBI1	protein_coding	3.85685	4.68679	4.63737	1.67537	1.96731	1.74758	4.39367	1.79676	1.15337	1.28862	0.0228149	Up
ENSG00000176407	2176	ENSG00000176407.13	KCMF1	protein_coding	83.3064	86.2318	82.1928	60.4701	57.8345	58.656	83.9103	58.9869	5.52311	0.508234	0.0228167	Up
ENSG00000198734	2140	ENSG00000198734.6	F5	protein_coding	0.304754	0.303613	0.240329	0.115767	0.0587014	0.0860391	0.282899	0.0868358	-0.262831	1.68554	0.0229066	Up
ENSG00000138413	2088	ENSG00000138413.9	IDH1	protein_coding	325.411	347.63	474.628	253.135	206.475	284.545	382.557	248.052	8.36294	0.617678	0.0229096	Up
ENSG00000107771	2080	ENSG00000107771.11	CCSER2	protein_coding	67.263	73.9864	67.3151	37.264	53.7843	53.9654	69.5215	48.3379	5.74	0.540348	0.023117	Up
ENSG00000258545	2026	ENSG00000258545.1	RP4-755D9.1	antisense	33.8434	43.6779	62.8478	19.022	26.8732	46.4161	46.7897	30.7704	4.48531	0.648524	0.0231229	Up
ENSG00000112679	2095	ENSG00000112679.10	DUSP22	protein_coding	113.401	139.875	116.103	81.3347	85.301	89.4068	123.126	85.3475	5.89144	0.522695	0.0232566	Up
ENSG00000123106	1995	ENSG00000123106.6	CCDC91	protein_coding	32.4681	42.8325	42.1428	24.5151	25.5594	25.3331	39.1478	25.1359	4.56456	0.631018	0.0233469	Up
ENSG00000111328	2033	ENSG00000111328.2	CDK2AP1	protein_coding	23.8227	28.3186	29.8833	16.2589	15.3334	22.5153	27.3415	18.0358	4.79537	0.611704	0.0233469	Up
ENSG00000185989	1795	ENSG00000185989.9	RASA3	protein_coding	73.2425	75.1267	49.6758	44.1333	41.6506	41.7843	66.015	42.5227	7.3136	0.610532	0.0234225	Up
ENSG00000103066	2013	ENSG00000103066.8	PLA2G15	protein_coding	14.8816	20.6909	16.1725	12.6311	7.05556	8.24634	17.2483	9.31102	3.63563	0.918351	0.0234761	Up
ENSG00000043591	2018	ENSG00000043591.4	ADRB1	protein_coding	1.3241	1.85393	1.52865	2.25324	2.82274	5.3413	1.56889	3.47243	2.91629	-1.06772	0.0235037	Down
ENSG00000064999	2143	ENSG00000064999.12	ANKS1A	protein_coding	16.4476	18.1617	24.6321	20.8722	29.4944	36.5884	19.7471	28.985	5.26009	-0.540224	0.0235087	Down
ENSG00000138071	1757	ENSG00000138071.9	ACTR2	protein_coding	77.6532	115.918	102.311	58.6366	77.7516	63.1499	98.6275	66.5127	6.85965	0.560047	0.0237618	Up
ENSG00000100030	2074	ENSG00000100030.10	MAPK1	protein_coding	67.3842	76.9702	65.5352	46.2116	52.9659	47.1192	69.9632	48.7655	6.17802	0.519517	0.0237618	Up
ENSG00000108821	1943	ENSG00000108821.9	COL1A1	protein_coding	96.7492	69.1327	146.356	438.444	284.765	101.139	104.079	274.783	6.86418	-1.28057	0.0238147	Down
ENSG00000148303	3038	ENSG00000148303.12	RPL7A	protein_coding	592.647	558.693	471.347	1052.89	764.97	669.731	540.895	829.198	9.33271	-0.596287	0.0240593	Down
ENSG00000196313	2148	ENSG00000196313.7	POM121	protein_coding	12.7833	12.0181	11.1678	7.71276	10.0875	7.30141	11.9897	8.36723	5.75955	0.531253	0.024098	Up
ENSG00000122008	2057	ENSG00000122008.11	POLK	protein_coding	13.2169	15.0708	15.6647	8.49538	10.8743	10.133	14.6508	9.83422	4.90345	0.57882	0.0241329	Up
ENSG00000159200	2048	ENSG00000159200.13	RCAN1	protein_coding	15.0301	15.8525	28.6797	13.1391	11.1838	7.17897	19.8541	10.5006	5.10946	0.893503	0.0241329	Up
ENSG00000102931	2150	ENSG00000102931.3	ARL2BP	protein_coding	61.0454	77.5753	58.571	43.6089	46.7728	45.9077	65.7306	45.4298	5.77075	0.521653	0.0241512	Up
ENSG00000120675	2047	ENSG00000120675.4	DNAJC15	protein_coding	22.1882	16.9099	21.4832	17.7507	2.77801	15.2157	20.1938	11.9148	4.79829	1.08486	0.0241514	Up
ENSG00000100764	1965	ENSG00000100764.9	PSMC1	protein_coding	147.716	169.714	157.962	115.492	111.305	101.854	158.464	109.55	6.3442	0.532914	0.024164	Up
ENSG00000121057	1809	ENSG00000121057.8	AKAP1	protein_coding	417.948	174.626	258.069	549.302	335.496	370.79	283.548	418.529	7.79453	-0.618442	0.0241715	Down
ENSG00000143149	1797	ENSG00000143149.8	ALDH9A1	protein_coding	318.947	366.906	305.893	207.481	242.359	209.847	330.582	219.896	7.88544	0.587347	0.0241809	Up
ENSG00000127526	2138	ENSG00000127526.9	SLC35E1	protein_coding	53.9801	45.1829	56.588	32.8848	31.5787	43.3148	51.917	35.9261	5.25661	0.536942	0.0242505	Up
ENSG00000254690	2050	ENSG00000254690.1	GS1-393G12.12	antisense	26.9892	15.3362	19.7072	12.2459	8.80881	10.3289	20.6776	10.4612	2.78597	0.959095	0.0243292	Up
ENSG00000146433	2016	ENSG00000146433.8	TMEM181	protein_coding	6.00463	8.43306	6.96428	4.60978	4.96041	4.65406	7.13399	4.74142	5.00202	0.577687	0.0243598	Up
ENSG00000249115	2055	ENSG00000249115.4	HAUS5	protein_coding	2.11298	2.12846	2.00573	4.56512	3.50283	3.82008	2.08239	3.96268	3.02347	-0.918738	0.0244295	Down
ENSG00000230333	2046	ENSG00000230333.2	AC004538.3	processed_transcript	21.7356	17.9139	26.3062	8.84312	8.86499	19.7823	21.9853	12.4968	3.43167	0.89198	0.0244427	Up
ENSG00000172915	1982	ENSG00000172915.14	NBEA	protein_coding	1.15586	0.645047	1.03564	0.548178	0.458858	0.234531	0.945518	0.413856	2.28728	1.2441	0.0244427	Up
ENSG00000105270	2154	ENSG00000105270.10	CLIP3	protein_coding	14.2228	20.0437	23.8827	11.4034	8.28961	10.4401	19.3831	10.0444	3.207	0.936793	0.0245329	Up
ENSG00000153113	1989	ENSG00000153113.19	CAST	protein_coding	255.461	212.346	242.481	148.079	145.818	174.146	236.762	156.015	8.17651	0.601958	0.0245407	Up
ENSG00000130158	2133	ENSG00000130158.9	DOCK6	protein_coding	85.2273	123.55	133.777	73.38	80.3193	78.5284	114.185	77.4092	5.73129	0.53911	0.0246097	Up
ENSG00000182950	2072	ENSG00000182950.2	ODF3L1	protein_coding	1.71272	3.91882	3.29222	1.05724	0.64331	1.42483	2.97459	1.0418	1.27531	1.47854	0.0247976	Up
ENSG00000078124	2081	ENSG00000078124.7	ACER3	protein_coding	109.218	49.3613	75.0113	95.7545	30.3097	42.2608	77.8634	56.1083	6.20333	0.572172	0.0248454	Up
ENSG00000183160	2127	ENSG00000183160.8	TMEM119	protein_coding	0.717483	1.39385	2.2986	9.96514	3.93009	3.37941	1.46998	5.75821	1.18067	-1.80265	0.0249668	Down
ENSG00000150756	2079	ENSG00000150756.9	FAM173B	protein_coding	17.0052	25.2183	23.289	9.69583	14.7899	14.9282	21.8375	13.138	3.79095	0.737566	0.024973	Up
ENSG00000137076	3003	ENSG00000137076.14	TLN1	protein_coding	836.821	1007.22	938.376	474.887	627.909	751.433	927.472	618.076	9.2685	0.606541	0.0250114	Up
ENSG00000034510	1896	ENSG00000034510.4	TMSB10	protein_coding	640.129	582.539	674.212	525.447	357.333	360.93	632.293	414.57	8.00867	0.630917	0.0250114	Up
ENSG00000143164	1919	ENSG00000143164.11	DCAF6	protein_coding	70.0984	84.6928	78.7294	50.1528	56.4346	55.3603	77.8402	53.9826	6.39605	0.525611	0.0250358	Up
ENSG00000188647	2097	ENSG00000188647.8	PTAR1	protein_coding	31.4157	37.0603	39.7904	18.998	28.9282	26.5016	36.0888	24.8093	5.09605	0.554707	0.0250684	Up
ENSG00000148541	2111	ENSG00000148541.8	FAM13C	protein_coding	26.2233	7.50413	20.2268	32.4672	25.4215	31.7883	17.9847	29.8923	4.05049	-0.876535	0.0250826	Down
ENSG00000152990	2073	ENSG00000152990.9	GPR125	protein_coding	69.3818	70.0197	87.115	46.6295	56.2195	53.2807	75.5055	52.0432	5.44433	0.534622	0.0251578	Up
ENSG00000007866	2038	ENSG00000007866.14	TEAD3	protein_coding	7.99399	6.57814	7.31036	10.1241	9.25684	16.7497	7.29417	12.0435	4.73647	-0.680811	0.0251578	Down
ENSG00000129675	1904	ENSG00000129675.11	ARHGEF6	protein_coding	63.6225	99.6728	37.7947	36.1465	51.1562	33.0251	67.03	40.1093	7.99775	0.65864	0.0252371	Up
ENSG00000258727	2130	ENSG00000258727.1	RP11-66N24.3	antisense	6.91648	3.2177	5.66604	8.83137	7.76991	8.26844	5.26674	8.2899	4.47088	-0.712465	0.0252453	Down
ENSG00000214357	2087	ENSG00000214357.4	NEURL1B	protein_coding	4.86559	7.35185	9.21416	29.5342	16.0926	8.90901	7.14387	18.1786	4.01722	-1.20659	0.0252855	Down
ENSG00000115806	2174	ENSG00000115806.8	GORASP2	protein_coding	79.4887	109.858	85.604	60.4419	66.6846	63.2843	91.6502	63.4703	5.88532	0.517332	0.0254569	Up
ENSG00000173660	1802	ENSG00000173660.7	UQCRH	protein_coding	206.491	180.425	190.217	304.612	271.437	272.032	192.377	282.694	7.20649	-0.555307	0.0254835	Down
ENSG00000120149	2183	ENSG00000120149.7	MSX2	protein_coding	1.00307	1.17539	1.71388	0.17691	0.627934	0.578517	1.29745	0.461121	0.367565	1.55382	0.0255029	Up
ENSG00000136870	2098	ENSG00000136870.6	ZNF189	protein_coding	8.483	8.68709	8.14606	4.56669	5.82504	5.85679	8.43871	5.41617	4.43401	0.644877	0.0255029	Up
ENSG00000147408	2061	ENSG00000147408.10	CSGALNACT1	protein_coding	1.31477	2.72449	4.38061	9.8203	12.2636	4.14991	2.80662	8.74461	2.23107	-1.62138	0.0255619	Down
ENSG00000091622	2175	ENSG00000091622.11	PITPNM3	protein_coding	0.209839	0.0658836	0.0977835	0.518127	0.310492	0.247383	0.124502	0.358667	0.551742	-1.56448	0.025578	Down
ENSG00000073711	2163	ENSG00000073711.6	PPP2R3A	protein_coding	15.7509	13.258	16.2287	8.11056	8.96839	10.6516	15.0792	9.24352	3.97929	0.706917	0.0255929	Up
ENSG00000101825	2103	ENSG00000101825.7	MXRA5	protein_coding	1.25503	24.6252	7.53216	2.1692	2.89386	1.5482	11.1375	2.20375	6.02718	1.64449	0.0257711	Up
ENSG00000166582	2116	ENSG00000166582.5	CENPV	protein_coding	14.7448	17.6591	7.31423	27.1097	25.4084	15.2845	13.2394	22.6008	3.55278	-0.81469	0.0258369	Down
ENSG00000130600	2020	ENSG00000130600.11	H19	processed_transcript	34.9018	40.5422	42.6042	108.663	68.3247	42.2938	39.3494	73.0939	6.44495	-0.791029	0.0258369	Down
ENSG00000095139	1763	ENSG00000095139.9	ARCN1	protein_coding	48.3889	68.1473	52.8087	32.989	41.7439	39.2194	56.4483	37.9841	7.03523	0.562797	0.0258933	Up
ENSG00000166446	2202	ENSG00000166446.10	CDYL2	protein_coding	5.89189	7.29164	4.23657	1.72758	4.64123	2.85923	5.8067	3.07601	3.21075	0.973145	0.0262112	Up
ENSG00000077254	1818	ENSG00000077254.10	USP33	protein_coding	151.185	219.514	218.413	117.387	132.481	147.041	196.37	132.303	6.7376	0.555535	0.0262112	Up
ENSG00000174004	2208	ENSG00000174004.5	NRROS	protein_coding	0.585261	0.561475	0.666666	2.80992	1.62836	1.06606	0.604467	1.83478	1.06903	-1.4756	0.0262454	Down
ENSG00000119917	2159	ENSG00000119917.9	IFIT3	protein_coding	3.76501	5.67996	5.26661	8.8367	6.91542	9.18187	4.90386	8.31133	4.05272	-0.766815	0.0264171	Down
ENSG00000171777	2334	ENSG00000171777.11	RASGRP4	protein_coding	0	0.163763	0.324074	0.702481	0.641166	0.491925	0.162612	0.611857	0.316993	-2.05037	0.0264753	Down
ENSG00000263753	2113	ENSG00000263753.2	LINC00667	lincRNA	41.8948	43.8683	48.2239	28.5033	31.0496	34.5842	44.6623	31.379	6.27411	0.51096	0.026492	Up
ENSG00000028203	2185	ENSG00000028203.13	VEZT	protein_coding	84.7183	97.9851	93.7113	64.394	64.3145	66.4021	92.1383	65.0369	5.67175	0.50032	0.026492	Up
ENSG00000137055	2241	ENSG00000137055.10	PLAA	protein_coding	33.5323	36.9477	34.8801	21.825	23.89	22.5886	35.12	22.7679	4.40339	0.62498	0.0265804	Up
ENSG00000165730	2120	ENSG00000165730.10	STOX1	protein_coding	14.1565	29.7617	5.00642	8.94189	23.8247	3.17382	16.3082	11.9802	5.45874	0.539852	0.0266094	Up
ENSG00000154262	2092	ENSG00000154262.8	ABCA6	protein_coding	10.206	18.5055	15.5407	15.5279	30.6677	20.345	14.7507	22.1802	4.9862	-0.573382	0.0266331	Down
ENSG00000104517	1832	ENSG00000104517.8	UBR5	protein_coding	236.4	213.953	196.344	125.635	150.459	154.866	215.566	143.653	6.9766	0.586331	0.0266331	Up
ENSG00000104972	2212	ENSG00000104972.10	LILRB1	protein_coding	0.146107	0.420505	0.332858	0.661394	2.07319	0.500491	0.299823	1.07836	0.68877	-1.6589	0.0266896	Down
ENSG00000144840	2231	ENSG00000144840.4	RABL3	protein_coding	46.8272	64.1924	60.9561	28.2895	42.0266	50.8809	57.3252	40.399	5.49766	0.528763	0.0268995	Up
ENSG00000169991	2114	ENSG00000169991.6	IFFO2	protein_coding	19.2551	8.31263	16.7125	7.71324	4.61639	12.3798	14.7601	8.23648	3.52828	0.858865	0.0269684	Up
ENSG00000170522	1970	ENSG00000170522.5	ELOVL6	protein_coding	255.272	368.842	55.2241	79.5907	330.781	38.0357	226.446	149.469	6.79475	0.785367	0.0269768	Up
ENSG00000197535	2070	ENSG00000197535.10	MYO5A	protein_coding	17.3208	17.924	12.778	12.6818	11.6502	8.46561	16.0076	10.9325	5.00498	0.555163	0.0269811	Up
ENSG00000170989	2178	ENSG00000170989.8	S1PR1	protein_coding	12.2153	11.4742	19.6101	41.7621	26.8063	18.7542	14.4332	29.1075	4.07062	-0.972283	0.0269891	Down
ENSG00000117475	2220	ENSG00000117475.9	BLZF1	protein_coding	14.3152	22.808	21.4189	10.0083	14.5562	12.9656	19.514	12.51	4.37726	0.632233	0.027031	Up
ENSG00000132470	2147	ENSG00000132470.9	ITGB4	protein_coding	1.36634	1.41567	1.77428	9.07527	3.9688	1.83205	1.51876	4.9587	2.64496	-1.41303	0.0270788	Down
ENSG00000145734	2144	ENSG00000145734.14	BDP1	protein_coding	4.65952	5.35953	5.46831	2.51798	4.16846	3.67275	5.16245	3.45306	4.77675	0.60417	0.027092	Up
ENSG00000111752	2204	ENSG00000111752.6	PHC1	protein_coding	29.8668	14.8401	21.3033	43.4823	29.192	29.7139	22.0034	34.1294	4.36274	-0.659603	0.027092	Down
ENSG00000072210	1827	ENSG00000072210.14	ALDH3A2	protein_coding	461.484	332.313	470.51	284.557	219.602	344.982	421.436	283.047	7.74054	0.580668	0.0271287	Up
ENSG00000166780	2188	ENSG00000166780.6	C16orf45	protein_coding	11.1176	30.5973	35.8548	8.14954	9.65663	25.4003	25.8566	14.4022	3.90114	0.867553	0.0271724	Up
ENSG00000246982	2444	ENSG00000246982.2	RP1-179N16.6	antisense	0.676416	0	0.38525	1.11345	1.41148	1.4068	0.353889	1.31058	-0.059487	-2.05377	0.0271724	Down
ENSG00000181704	2246	ENSG00000181704.7	YIPF6	protein_coding	55.8049	60.5802	59.4509	37.6976	43.4435	43.9609	58.612	41.7007	5.74744	0.492934	0.0271724	Up
ENSG00000154065	2259	ENSG00000154065.12	ANKRD29	protein_coding	6.41643	7.31709	7.55023	20.4018	16.3702	8.53117	7.09458	15.1011	3.25795	-0.997507	0.0272136	Down
ENSG00000204397	2237	ENSG00000204397.3	CARD16	protein_coding	0.668324	1.8754	1.14192	4.1255	3.9746	2.61641	1.22855	3.57217	0.73057	-1.54194	0.027236	Down
ENSG00000198722	2189	ENSG00000198722.8	UNC13B	protein_coding	14.5472	15.1252	18.6333	10.487	8.78833	14.5712	16.1019	11.2822	6.10864	0.534869	0.027236	Up
ENSG00000129292	2105	ENSG00000129292.16	PHF20L1	protein_coding	21.406	22.462	21.7709	14.6636	16.9794	14.3465	21.8796	15.3298	5.42739	0.517395	0.0272571	Up
ENSG00000123240	1821	ENSG00000123240.12	OPTN	protein_coding	121.346	186.21	127.921	81.6634	109.3	96.6699	145.159	95.8778	7.6411	0.581269	0.0273235	Up
ENSG00000107779	2169	ENSG00000107779.7	BMPR1A	protein_coding	7.9298	9.72482	7.41906	5.44729	6.4468	5.54177	8.35789	5.81196	5.37161	0.517983	0.0274184	Up
ENSG00000027697	1898	ENSG00000027697.8	IFNGR1	protein_coding	127.759	169.373	153.299	101.375	113.119	91.8109	150.144	102.102	6.68315	0.552947	0.0274184	Up
ENSG00000091039	2283	ENSG00000091039.12	OSBPL8	protein_coding	110.658	109.903	101.973	66.5811	90.9696	69.0965	107.511	75.5491	5.91531	0.521702	0.0275505	Up
ENSG00000186522	2281	ENSG00000186522.10	SEPT10	protein_coding	81.5172	90.1862	86.5482	74.1852	57.348	46.5612	86.0839	59.3648	5.82921	0.562983	0.0276136	Up
ENSG00000079950	1855	ENSG00000079950.9	STX7	protein_coding	141.493	203.579	147.731	82.2091	128.769	121.935	164.268	110.971	6.84935	0.57256	0.0276269	Up
ENSG00000117600	2165	ENSG00000117600.8	LPPR4	protein_coding	1.01448	0.510958	1.35421	2.5832	1.40247	1.76343	0.959884	1.91637	2.84548	-1.0374	0.0277021	Down
ENSG00000109819	2166	ENSG00000109819.4	PPARGC1A	protein_coding	20.1117	1.76865	8.90908	26.094	10.3752	17.4055	10.2631	17.9582	2.99003	-1.16773	0.0277838	Down
ENSG00000273373	2170	ENSG00000273373.1	RP5-1074L1.4	antisense	2.04841	1.3963	1.68859	3.39409	2.72214	3.66672	1.7111	3.26098	2.87256	-0.936992	0.0277995	Down
ENSG00000143801	2180	ENSG00000143801.12	PSEN2	protein_coding	17.349	18.7054	18.5082	10.0026	12.68	11.6359	18.1875	11.4395	4.10925	0.673565	0.0278224	Up
ENSG00000144426	2151	ENSG00000144426.14	NBEAL1	protein_coding	16.646	20.2314	14.4022	5.23588	11.8808	11.5443	17.0932	9.55368	3.68896	0.897979	0.0278313	Up
ENSG00000088881	2271	ENSG00000088881.16	EBF4	protein_coding	0.186559	0.0536929	0.743776	2.3416	0.973233	0.776003	0.328009	1.36361	0.659114	-2.24296	0.0279011	Down
ENSG00000155792	2192	ENSG00000155792.5	DEPTOR	protein_coding	0.733147	1.77244	1.06478	3.71103	4.4519	1.52479	1.19012	3.22924	1.70321	-1.36177	0.0279811	Down
ENSG00000108947	2268	ENSG00000108947.4	EFNB3	protein_coding	0	0.109786	0.325884	1.39319	0.835784	0.318893	0.145223	0.849288	0.834466	-2.60694	0.0279811	Down
ENSG00000115756	2227	ENSG00000115756.8	HPCAL1	protein_coding	3.91901	2.92922	4.64734	9.53223	7.46989	5.43856	3.83186	7.48023	3.33535	-0.944134	0.0279823	Down
ENSG00000187266	2141	ENSG00000187266.9	EPOR	protein_coding	1.73365	1.77753	2.17535	4.98295	3.66284	3.367	1.89551	4.00426	2.53312	-1.05462	0.0279967	Down
ENSG00000170471	2173	ENSG00000170471.10	RALGAPB	protein_coding	9.92218	12.0171	11.5068	6.70686	8.3334	8.49167	11.1487	7.84398	5.43916	0.509441	0.0279967	Up
ENSG00000151239	2320	ENSG00000151239.9	TWF1	protein_coding	75.0554	117.91	99.7567	61.2552	68.0251	70.9555	97.5739	66.7453	5.98646	0.527192	0.0280635	Up
ENSG00000001561	2187	ENSG00000001561.6	ENPP4	protein_coding	6.65041	7.58643	5.64394	4.41788	5.30743	3.61006	6.62693	4.44513	4.68733	0.583268	0.0280644	Up
ENSG00000215845	2216	ENSG00000215845.6	TSTD1	protein_coding	30.3276	16.9084	15.9898	19.8977	7.70267	9.03189	21.0753	12.2107	3.29397	0.8461	0.0281382	Up
ENSG00000102575	2217	ENSG00000102575.6	ACP5	protein_coding	0.147687	2.29529	2.27109	6.19925	6.3793	3.2161	1.57135	5.26488	1.36458	-1.88754	0.0281904	Down
ENSG00000198712	9652	ENSG00000198712.1	MT-CO2	protein_coding	28301.6	20604.5	21008.4	33990.9	33311.7	31678.6	23304.8	32993.7	14.2329	-0.516752	0.0282101	Down
ENSG00000132874	2132	ENSG00000132874.9	SLC14A2	protein_coding	1.29022	5.24237	2.43145	0.163973	2.13801	1.99628	2.98802	1.43276	2.58849	1.32791	0.0282101	Up
ENSG00000003436	2233	ENSG00000003436.10	TFPI	protein_coding	6.24206	9.67915	8.16231	23.2762	13.238	13.06	8.02784	16.5248	3.334	-0.993407	0.0282101	Down
ENSG00000089847	2158	ENSG00000089847.8	ANKRD24	protein_coding	1.18272	0.198565	0.870087	2.39305	1.1723	1.43891	0.750459	1.66809	1.98941	-1.31049	0.028265	Down
ENSG00000112320	2260	ENSG00000112320.7	SOBP	protein_coding	6.8058	10.2547	7.41042	2.10058	2.46442	7.98338	8.15697	4.18279	3.25573	1.20258	0.028349	Up
ENSG00000006607	2137	ENSG00000006607.9	FARP2	protein_coding	53.1595	49.571	51.9247	34.018	36.9391	31.2604	51.5517	34.0725	4.6305	0.601212	0.0284088	Up
ENSG00000107263	2198	ENSG00000107263.14	RAPGEF1	protein_coding	98.7683	85.6341	81.7428	63.8266	66.6606	55.9106	88.715	62.1326	6.23094	0.513136	0.0284088	Up
ENSG00000162458	2168	ENSG00000162458.8	FBLIM1	protein_coding	19.9716	7.78265	22.4978	12.5465	4.53629	8.25974	16.7507	8.4475	2.86593	0.978933	0.0284229	Up
ENSG00000187244	2186	ENSG00000187244.6	BCAM	protein_coding	17.9322	13.9943	23.1762	64.7134	30.727	20.7289	18.3676	38.7231	4.67888	-0.942716	0.028552	Down
ENSG00000206527	2075	ENSG00000206527.5	PTPLB	protein_coding	527.27	717.934	503.811	313.363	468.029	381.624	583.005	387.672	8.12215	0.589311	0.0286807	Up
ENSG00000106211	2065	ENSG00000106211.8	HSPB1	protein_coding	94.8715	266.756	182.027	378.505	422.718	193.287	181.218	331.503	7.86552	-0.904801	0.0288018	Down
ENSG00000105193	2383	ENSG00000105193.4	RPS16	protein_coding	566.207	527.421	414.349	1041.74	708.1	587.153	502.659	778.997	8.4815	-0.602326	0.0288018	Down
ENSG00000167861	2195	ENSG00000167861.11	HID1	protein_coding	3.37419	5.09836	4.20384	18.9192	13.7298	4.40319	4.22546	12.3508	2.63474	-1.32254	0.0288479	Down
ENSG00000112139	2203	ENSG00000112139.10	MDGA1	protein_coding	4.22192	1.2151	2.93893	7.81845	3.91552	7.11636	2.79198	6.28344	1.68163	-1.24386	0.0288563	Down
ENSG00000109919	1963	ENSG00000109919.5	MTCH2	protein_coding	96.1062	143.825	158.169	76.9437	83.2488	109.202	132.7	89.7983	6.4966	0.54887	0.0289378	Up
ENSG00000158062	2209	ENSG00000158062.16	UBXN11	protein_coding	5.07281	4.44166	7.08057	13.8928	9.70582	8.05916	5.53168	10.5526	3.55157	-0.912861	0.0290805	Down
ENSG00000113384	2361	ENSG00000113384.9	GOLPH3	protein_coding	62.9401	73.7759	73.8943	45.7986	47.3412	55.4174	70.2034	49.519	6.00795	0.504115	0.0291339	Up
ENSG00000106333	2245	ENSG00000106333.8	PCOLCE	protein_coding	18.667	13.1222	21.1693	66.6903	33.7129	18.7144	17.6528	39.7059	4.16631	-1.01232	0.0291339	Down
ENSG00000166289	2201	ENSG00000166289.5	PLEKHF1	protein_coding	6.74865	17.5665	8.05474	4.59471	8.63586	3.9096	10.79	5.71339	3.08888	0.883746	0.0291339	Up
ENSG00000168993	2312	ENSG00000168993.10	CPLX1	protein_coding	0.238188	0.479865	0.678294	3.38171	1.68989	0.85477	0.465449	1.97546	0.804712	-1.84931	0.0291465	Down
ENSG00000134463	1837	ENSG00000134463.10	ECHDC3	protein_coding	173.659	154.601	71.5163	227.13	236.646	113.593	133.259	192.456	7.12098	-0.555799	0.0291844	Down
ENSG00000121769	2355	ENSG00000121769.3	FABP3	protein_coding	0.466255	0.670958	1.19499	3.45377	3.1134	1.67322	0.777401	2.7468	0.417246	-1.74084	0.0291928	Down
ENSG00000166292	2303	ENSG00000166292.7	TMEM100	protein_coding	70.3447	49.3575	18.4496	112.135	54.0766	37.8819	46.0506	68.0313	5.20552	-0.607155	0.0291928	Down
ENSG00000125650	2316	ENSG00000125650.4	PSPN	protein_coding	0.186984	0.363254	0.19968	0.634829	0.702327	0.937903	0.249973	0.758353	0.423114	-1.60906	0.029197	Down
ENSG00000225032	2333	ENSG00000225032.1	RP11-228B15.4	antisense	8.82663	2.54037	4.48369	13.1061	7.41721	7.17955	5.28356	9.23427	3.24982	-0.905339	0.0293557	Down
ENSG00000153310	2354	ENSG00000153310.14	FAM49B	protein_coding	101.654	86.8437	148.671	82.7202	52.9826	101.854	112.39	79.1857	6.00152	0.517968	0.0294926	Up
ENSG00000124006	2270	ENSG00000124006.10	OBSL1	protein_coding	37.0654	21.485	43.9473	61.4413	36.5761	49.5132	34.1659	49.1769	6.21168	-0.553374	0.0294926	Down
ENSG00000158292	2238	ENSG00000158292.6	GPR153	protein_coding	6.52361	2.96796	2.87236	11.926	4.94775	3.57917	4.12131	6.81764	4.48848	-0.64566	0.0296805	Down
ENSG00000172869	2318	ENSG00000172869.10	DMXL1	protein_coding	87.1881	91.9395	88.2435	51.0443	68.385	69.8565	89.1237	63.0952	5.74929	0.509594	0.0298601	Up
ENSG00000048740	1888	ENSG00000048740.13	CELF2	protein_coding	68.666	68.719	65.7256	40.2979	42.6639	54.5541	67.7035	45.8387	7.08528	0.57433	0.0298994	Up
ENSG00000146376	2269	ENSG00000146376.6	ARHGAP18	protein_coding	15.2307	31.6374	17.5377	42.1034	62.7347	18.9573	21.4686	41.2651	3.87859	-0.853371	0.0300137	Down
ENSG00000134717	2326	ENSG00000134717.13	BTF3L4	protein_coding	79.944	75.2146	75.5634	56.7734	51.0347	56.4229	76.9074	54.7437	5.79542	0.490966	0.0300441	Up
ENSG00000161960	2263	ENSG00000161960.10	EIF4A1	protein_coding	45.2939	40.7316	22.4942	14.1249	29.5319	17.1798	36.1733	20.2789	4.20331	0.83317	0.0300441	Up
ENSG00000188486	2224	ENSG00000188486.3	H2AFX	protein_coding	8.22931	4.50007	4.15969	4.78355	2.36117	1.84575	5.62969	2.99682	2.67733	0.958528	0.0300441	Up
ENSG00000260549	2190	ENSG00000260549.1	MT1L	pseudogene	6.70238	20.6161	5.01022	16.2907	29.3704	23.0616	10.7762	22.9076	2.1212	-1.28202	0.0300559	Down
ENSG00000082512	2218	ENSG00000082512.10	TRAF5	protein_coding	3.00444	2.62736	2.56675	6.34848	5.78713	3.32692	2.73285	5.15418	3.41351	-0.863452	0.0300614	Down
ENSG00000149091	2307	ENSG00000149091.11	DGKZ	protein_coding	26.5931	30.464	32.0454	21.7528	19.5726	21.2941	29.7008	20.8731	5.89148	0.506932	0.0300914	Up
ENSG00000034677	2332	ENSG00000034677.7	RNF19A	protein_coding	95.6046	108.566	152.167	62.0053	81.0721	112.003	118.779	85.0269	5.8649	0.494534	0.0301838	Up
ENSG00000110395	2244	ENSG00000110395.4	CBL	protein_coding	4.35947	4.66651	3.69385	2.31607	3.85315	2.63172	4.23994	2.93364	5.36285	0.555977	0.0302407	Up
ENSG00000119326	2315	ENSG00000119326.10	CTNNAL1	protein_coding	56.543	41.7459	39.6859	34.5272	32.1749	29.4925	45.9916	32.0648	5.8839	0.505133	0.0302407	Up
ENSG00000101871	2264	ENSG00000101871.10	MID1	protein_coding	1.19322	2.03106	4.12124	0.736561	1.50461	1.43476	2.44851	1.22531	3.46856	0.900541	0.0302407	Up
ENSG00000122986	2309	ENSG00000122986.9	HVCN1	protein_coding	1.30281	0.692229	1.45548	3.7736	3.07408	2.30496	1.15017	3.05088	1.22628	-1.40131	0.0302536	Down
ENSG00000121931	2219	ENSG00000121931.11	LRIF1	protein_coding	5.19603	4.44011	5.03399	3.27359	2.34736	2.20195	4.89004	2.60764	2.83978	0.928681	0.0302536	Up
ENSG00000101367	2418	ENSG00000101367.8	MAPRE1	protein_coding	23.3502	29.9382	32.3913	17.7401	20.2885	22.347	28.5599	20.1252	5.99812	0.498464	0.0302536	Up
ENSG00000115255	2299	ENSG00000115255.6	REEP6	protein_coding	27.9907	46.1386	18.913	21.7551	31.9388	8.18741	31.0141	20.6271	4.37598	0.69443	0.0302536	Up
ENSG00000171451	2215	ENSG00000171451.13	DSEL	protein_coding	2.70801	3.67424	3.24074	2.1227	1.87688	2.21917	3.20766	2.07292	4.65591	0.622345	0.0302826	Up
ENSG00000167994	2194	ENSG00000167994.7	RAB3IL1	protein_coding	2.97044	3.18028	3.45127	9.31479	8.40507	4.68064	3.20066	7.46684	2.25784	-1.15458	0.030294	Down
ENSG00000058063	2396	ENSG00000058063.11	ATP11B	protein_coding	53.7289	67.0912	51.8394	32.2504	47.7635	41.4455	57.5532	40.4865	6.00761	0.514598	0.0303379	Up
ENSG00000085788	1976	ENSG00000085788.9	DDHD2	protein_coding	211.165	216.859	180.402	122.725	131.731	154.967	202.808	136.474	6.8851	0.573122	0.0303476	Up
ENSG00000078967	2261	ENSG00000078967.8	UBE2D4	protein_coding	35.6409	45.2419	45.1923	22.1552	27.7917	35.4945	42.025	28.4804	4.85517	0.575241	0.030367	Up
ENSG00000198719	2211	ENSG00000198719.7	DLL1	protein_coding	0.742179	0.362199	0.992438	4.40212	1.77765	0.8764	0.698938	2.35206	2.32851	-1.55562	0.0303757	Down
ENSG00000180879	2324	ENSG00000180879.9	SSR4	protein_coding	54.256	57.6094	58.6963	86.7461	77.6848	76.7754	56.8539	80.4021	5.63804	-0.497354	0.0303757	Down
ENSG00000081177	2191	ENSG00000081177.14	EXD2	protein_coding	13.7053	15.1284	14.7235	8.63747	10.0696	10.8735	14.5191	9.8602	4.92967	0.561484	0.0304772	Up
ENSG00000107929	2375	ENSG00000107929.10	LARP4B	protein_coding	73.081	67.7297	69.7643	45.3013	51.1206	51.0203	70.1917	49.1474	5.31957	0.514635	0.0305185	Up
ENSG00000141425	2343	ENSG00000141425.13	RPRD1A	protein_coding	42.8644	51.1424	57.8718	28.1103	39.5149	40.8618	50.6262	36.1623	5.77925	0.493424	0.0306697	Up
ENSG00000185561	2234	ENSG00000185561.8	TLCD2	protein_coding	10.6451	9.81589	7.94651	3.57266	3.75253	6.62543	9.46918	4.65021	2.81119	1.05958	0.0306697	Up
ENSG00000131477	2230	ENSG00000131477.6	RAMP2	protein_coding	59.1521	24.4332	22.7718	98.4975	34.6298	32.7437	35.4523	55.2903	4.6765	-0.591474	0.0308488	Down
ENSG00000135929	2344	ENSG00000135929.4	CYP27A1	protein_coding	13.4586	5.11592	9.54545	19.594	14.148	12.7373	9.37332	15.4931	3.92732	-0.789821	0.0308548	Down
ENSG00000085514	2302	ENSG00000085514.11	PILRA	protein_coding	1.23941	1.16742	2.02145	4.45136	4.16158	2.92233	1.4761	3.84509	1.38836	-1.36408	0.0308548	Down
ENSG00000160593	2323	ENSG00000160593.13	AMICA1	protein_coding	0.13688	0.413649	0.935515	2.4926	3.47039	0.78706	0.495348	2.25002	1.15562	-2.16114	0.0309036	Down
ENSG00000112782	2242	ENSG00000112782.11	CLIC5	protein_coding	0.692968	4.30793	7.81461	11.9773	13.9686	7.69782	4.27184	11.2146	2.57277	-1.72358	0.0309036	Down
ENSG00000198502	2258	ENSG00000198502.5	HLA-DRB5	protein_coding	2.84502	0	10.9722	29.7551	0.152659	11.7346	4.60574	13.8808	3.57684	-1.81589	0.0309036	Down
ENSG00000021645	2348	ENSG00000021645.13	NRXN3	protein_coding	0.523891	1.58319	0.607416	0.369592	0.210833	0.219747	0.904831	0.266724	0.671043	1.61851	0.0309036	Up
ENSG00000113522	2400	ENSG00000113522.9	RAD50	protein_coding	64.3537	75.9072	52.2338	41.4076	48.3312	44.1891	64.1649	44.6426	5.83977	0.508666	0.0309036	Up
ENSG00000197756	2977	ENSG00000197756.5	RPL37A	protein_coding	718.634	679.616	530.64	1337.64	878.791	762.217	642.963	992.883	9.09202	-0.596359	0.0309036	Down
ENSG00000154133	2243	ENSG00000154133.10	ROBO4	protein_coding	22.4577	21.0357	21.2791	62.3411	41.9207	20.5478	21.5908	41.6032	4.58095	-0.808438	0.0309145	Down
ENSG00000073921	2162	ENSG00000073921.13	PICALM	protein_coding	402.882	474.994	488.719	245.269	324.145	354.546	455.532	307.986	8.1385	0.576464	0.0309187	Up
ENSG00000180354	2289	ENSG00000180354.11	C7orf41	protein_coding	280.045	271.33	313.72	161.621	136.74	279.073	288.365	192.478	8.31741	0.650359	0.0309721	Up
ENSG00000133678	2279	ENSG00000133678.9	TMEM254	protein_coding	55.4089	62.3418	56.9718	33.6737	33.996	51.5004	58.2409	39.7233	5.35743	0.57582	0.0309734	Up
ENSG00000204568	2423	ENSG00000204568.7	MRPS18B	protein_coding	35.8363	32.8248	26.3307	57.8836	42.7747	35.0738	31.6639	45.244	5.7637	-0.495848	0.0309941	Down
ENSG00000171914	2099	ENSG00000171914.10	TLN2	protein_coding	269.752	319.159	276.147	101.232	176.843	275.317	288.353	184.464	7.90423	0.757058	0.0311021	Up
ENSG00000177606	4742	ENSG00000177606.5	JUN	protein_coding	656.405	735.844	691.331	452.9	618.481	331.602	694.527	467.661	10.9142	0.614809	0.0311099	Up
ENSG00000122642	2257	ENSG00000122642.6	FKBP9	protein_coding	77.0781	102.151	176.009	67.7624	70.6104	88.7714	118.413	75.7147	6.24361	0.572987	0.0311389	Up
ENSG00000135241	2336	ENSG00000135241.12	PNPLA8	protein_coding	14.663	18.4392	18.6962	11.6335	13.4518	10.0952	17.2662	11.7268	5.07685	0.562585	0.0311444	Up
ENSG00000135441	2240	ENSG00000135441.3	BLOC1S1	protein_coding	16.3227	14.0934	19.3082	10.8509	6.73729	8.90936	16.5748	8.83253	2.86058	0.924282	0.0312929	Up
ENSG00000171115	2314	ENSG00000171115.3	GIMAP8	protein_coding	1.02812	1.26815	1.40117	4.30655	3.06485	1.43749	1.23248	2.9363	3.15399	-1.11835	0.0313099	Down
ENSG00000102053	2365	ENSG00000102053.11	ZC3H12B	protein_coding	0.0705814	0.0365649	0.060299	0.174277	0.150228	0.200331	0.0558151	0.174945	0.0666528	-1.65382	0.0313099	Down
ENSG00000196141	2426	ENSG00000196141.8	SPATS2L	protein_coding	90.0321	74.3467	76.4969	64.6619	53.2129	54.6525	80.2919	57.5091	5.8472	0.481662	0.0313303	Up
ENSG00000122696	2317	ENSG00000122696.8	SLC25A51	protein_coding	11.8629	11.4477	12.9529	7.04874	6.35407	9.37531	12.0878	7.59271	3.99442	0.683886	0.0314877	Up
ENSG00000105373	1988	ENSG00000105373.14	GLTSCR2	protein_coding	157.524	139.795	133.413	323.535	207.823	154.579	143.577	228.646	6.98011	-0.6073	0.0315758	Down
ENSG00000214425	2346	ENSG00000214425.2	LRRC37A4P	pseudogene	0.189492	0.190881	0.269812	0.604354	0.830372	0.479106	0.216728	0.637944	0.652352	-1.50697	0.0316023	Down
ENSG00000097007	2322	ENSG00000097007.13	ABL1	protein_coding	26.1676	17.2979	23.6598	17.2773	13.8327	15.5447	22.3751	15.5516	6.18088	0.510327	0.0316116	Up
ENSG00000180902	2366	ENSG00000180902.12	D2HGDH	protein_coding	31.8154	21.4481	31.9146	45.5302	46.7716	36.1177	28.3927	42.8065	5.26049	-0.601548	0.0318669	Down
ENSG00000140526	2300	ENSG00000140526.12	ABHD2	protein_coding	70.1965	75.1975	63.988	47.8475	51.3587	46.6684	69.794	48.6249	5.12323	0.518808	0.0319088	Up
ENSG00000116560	1922	ENSG00000116560.6	SFPQ	protein_coding	255.031	263.535	223.69	202.688	190.41	113.964	247.419	169.021	7.14027	0.590884	0.0319343	Up
ENSG00000173698	2265	ENSG00000173698.13	GPR64	protein_coding	0.326735	1.99358	0.316354	0.833654	2.61812	1.22583	0.878891	1.5592	2.56574	-1.16995	0.0320484	Down
ENSG00000156750	2086	ENSG00000156750.7	AQP7P3	pseudogene	53.604	47.9129	51.2096	75.9595	64.9608	77.6061	50.9089	72.8421	6.55744	-0.514236	0.0321728	Down
ENSG00000188549	2236	ENSG00000188549.8	C15orf52	protein_coding	1.76208	3.89863	4.0457	1.3823	1.30991	1.84135	3.23547	1.51119	2.73303	1.03567	0.0321728	Up
ENSG00000243587	2369	ENSG00000243587.6	C6orf183	polymorphic_pseudogene	1.85167	8.7533	6.05084	0.685811	2.40528	5.74264	5.55194	2.94457	3.2502	1.09168	0.0321728	Up
ENSG00000196715	2319	ENSG00000196715.5	VKORC1L1	protein_coding	99.1719	110.826	98.2963	68.7298	61.3244	74.5208	102.765	68.1916	8.31298	0.593765	0.0321728	Up
ENSG00000231500	3097	ENSG00000231500.2	RPS18	protein_coding	808.172	641.6	598.223	1514.69	851.284	821.337	682.665	1062.44	9.12679	-0.590265	0.0322108	Down
ENSG00000240583	2328	ENSG00000240583.6	AQP1	protein_coding	20.0689	23.0375	49.3994	104.565	53.0935	39.1144	30.8353	65.591	6.00957	-1.0859	0.032243	Down
ENSG00000135253	2254	ENSG00000135253.9	KCP	processed_transcript	0.923041	0.892611	1.95566	1.98285	2.35757	3.12576	1.2571	2.48873	2.44953	-1.03967	0.032243	Down
ENSG00000101000	2296	ENSG00000101000.4	PROCR	protein_coding	2.65929	7.7411	4.60868	19.1358	11.3203	6.24649	5.00302	12.2342	3.56265	-1.21932	0.032243	Down
ENSG00000147403	3584	ENSG00000147403.12	RPL10	protein_coding	799.019	812.542	635.374	1496.55	1084.32	858.343	748.978	1146.4	9.60315	-0.584852	0.032243	Down
ENSG00000135596	2301	ENSG00000135596.13	MICAL1	protein_coding	0.437135	0.654215	1.36933	4.06557	2.44462	1.1908	0.820225	2.567	2.62182	-1.60583	0.0322544	Down
ENSG00000133574	2377	ENSG00000133574.5	GIMAP4	protein_coding	4.89423	6.39021	7.44463	20.5586	15.6929	7.4772	6.24302	14.5762	3.18814	-1.11493	0.0323083	Down
ENSG00000018610	2372	ENSG00000018610.9	CXorf56	protein_coding	7.4205	9.2077	8.54121	5.86975	4.75659	4.80549	8.3898	5.14394	3.96533	0.709298	0.0323253	Up
ENSG00000168564	2275	ENSG00000168564.5	CDKN2AIP	protein_coding	37.8311	28.6807	26.0135	21.5016	18.0508	19.9805	30.8418	19.8443	4.49332	0.619432	0.0324085	Up
ENSG00000163293	2427	ENSG00000163293.7	NIPAL1	protein_coding	3.80964	0.885588	1.87768	1.53762	0.366905	0.466072	2.19097	0.790198	0.0464585	1.53997	0.0324085	Up
ENSG00000185338	2358	ENSG00000185338.4	SOCS1	protein_coding	2.59187	2.02131	1.28571	0.980605	0.942121	0.47052	1.9663	0.797749	0.741443	1.31048	0.0324321	Up
ENSG00000108465	2409	ENSG00000108465.10	CDK5RAP3	protein_coding	76.6176	57.2691	76.275	130.746	83.2425	90.1707	70.0539	101.386	5.79785	-0.516063	0.0325511	Down
ENSG00000230606	2351	ENSG00000230606.6	AC159540.1	lincRNA	18.8148	9.89367	16.6782	28.3806	19.0401	25.4757	15.1289	24.2988	3.85576	-0.709853	0.0325607	Down
ENSG00000196126	2337	ENSG00000196126.6	HLA-DRB1	protein_coding	4.50018	1.51105	15.1648	35.4441	3.23452	15.0076	7.05866	17.8954	3.96349	-1.32481	0.0325607	Down
ENSG00000125834	2349	ENSG00000125834.8	STK35	protein_coding	16.2512	11.6672	6.88718	7.50401	7.81831	6.26195	11.6019	7.19476	5.23253	0.610691	0.0325607	Up
ENSG00000213341	2282	ENSG00000213341.6	CHUK	protein_coding	10.0515	13.4911	14.6918	7.73382	8.40971	8.59044	12.7448	8.24466	4.49887	0.615588	0.032562	Up
ENSG00000125977	2428	ENSG00000125977.6	EIF2S2	protein_coding	25.2581	32.0301	29.2215	21.3997	19.1432	19.5689	28.8366	20.0373	6.02127	0.521026	0.032562	Up
ENSG00000170802	2338	ENSG00000170802.11	FOXN2	protein_coding	14.2484	12.6372	12.6419	9.17435	11.1648	6.74336	13.1758	9.0275	5.13756	0.574731	0.032562	Up
ENSG00000152583	2200	ENSG00000152583.8	SPARCL1	protein_coding	88.9347	142.876	173.63	516.406	340.525	138.697	135.147	331.876	7.35964	-1.16156	0.032562	Down
ENSG00000137462	2374	ENSG00000137462.6	TLR2	protein_coding	0.804734	2.44242	1.16667	1.94186	3.99965	1.89146	1.47127	2.61099	3.13025	-0.874297	0.032562	Down
ENSG00000106392	2295	ENSG00000106392.6	C1GALT1	protein_coding	44.3823	25.1034	29.0726	29.6401	18.5455	17.7578	32.8527	21.9812	4.67225	0.578789	0.0325893	Up
ENSG00000269640	2430	ENSG00000269640.1	CTD-2521M24.9	lincRNA	0.509556	1.02658	0.435323	1.67757	2.76456	1.74549	0.657152	2.06254	-0.000154537	-1.66821	0.0326228	Down
ENSG00000103742	2393	ENSG00000103742.7	IGDCC4	protein_coding	0.719643	0.266295	0.351317	1.84038	0.93319	0.754639	0.445752	1.17607	0.831049	-1.39611	0.0326228	Down
ENSG00000179542	2286	ENSG00000179542.11	SLITRK4	protein_coding	5.00357	0.263426	1.98093	2.65549	0.229192	0.216488	2.41598	1.03372	2.50037	1.50555	0.0326757	Up
ENSG00000117500	1974	ENSG00000117500.8	TMED5	protein_coding	29.5787	39.3083	38.5527	23.3533	25.4166	24.6499	35.8133	24.4733	6.85809	0.539273	0.0326757	Up
ENSG00000172995	2432	ENSG00000172995.12	ARPP21	protein_coding	0.572983	2.10259	9.17831	0.442121	0.717388	2.38336	3.95129	1.18096	0.920671	1.50342	0.0327156	Up
ENSG00000148926	2356	ENSG00000148926.5	ADM	protein_coding	71.1675	38.3783	78.3904	36.9202	17.1353	82.3682	62.6454	45.4745	6.08525	0.674113	0.0327355	Up
ENSG00000225398	2415	ENSG00000225398.2	RP11-395L14.5	pseudogene	1.23896	0.356582	1.76411	3.56905	2.45608	3.68831	1.11988	3.23782	0.378345	-1.60626	0.0327355	Down
ENSG00000039319	2378	ENSG00000039319.12	ZFYVE16	protein_coding	16.0066	12.0967	13.6138	8.91243	10.1096	9.16756	13.9057	9.39652	5.06611	0.558161	0.0327544	Up
ENSG00000065357	2252	ENSG00000065357.15	DGKA	protein_coding	2.39381	3.24793	3.94407	10.2382	7.17164	6.19186	3.19527	7.86722	1.81693	-1.26421	0.0327921	Down
ENSG00000130528	2422	ENSG00000130528.7	HRC	protein_coding	0.733031	0.773563	0.417495	4.07243	1.52962	0.817076	0.641363	2.13971	0.925232	-1.50369	0.0327921	Down
ENSG00000154945	1961	ENSG00000154945.6	ANKRD40	protein_coding	198.682	182.704	164.166	109.821	124.226	133.754	181.851	122.6	7.01263	0.568272	0.0328773	Up
ENSG00000068831	2292	ENSG00000068831.14	RASGRP2	protein_coding	3.24954	3.42922	3.39306	12.5555	11.0754	3.53377	3.35727	9.05488	2.44513	-1.24139	0.0329227	Down
ENSG00000134871	4092	ENSG00000134871.13	COL4A2	protein_coding	1746.75	2296.22	2175.98	1337.2	1394.56	1466.22	2072.98	1399.33	9.98826	0.558189	0.0330234	Up
ENSG00000229694	2454	ENSG00000229694.2	RP11-305L7.6	lincRNA	0.829317	1.25309	0.531376	2.30368	3.11498	2.53647	0.871261	2.65171	0.0866562	-1.63134	0.0330234	Down
ENSG00000231711	2386	ENSG00000231711.2	LINC00899	processed_transcript	4.83565	2.87473	3.72484	6.60614	4.88814	7.56465	3.81174	6.35298	3.74033	-0.746866	0.0330317	Down
ENSG00000198929	2410	ENSG00000198929.8	NOS1AP	protein_coding	0.591343	2.55289	1.16195	0.036503	1.22162	0.535353	1.4354	0.597826	0.834794	1.52165	0.0330317	Up
ENSG00000221994	2392	ENSG00000221994.6	ZNF630	protein_coding	0.553625	0.143404	0.52027	1.19612	0.797125	1.24624	0.405766	1.07983	0.677169	-1.48979	0.0331109	Down
ENSG00000167670	2353	ENSG00000167670.11	CHAF1A	protein_coding	22.3364	20.0697	24.8227	13.0034	12.164	13.4633	22.4096	12.8769	3.31771	0.796549	0.0332202	Up
ENSG00000140992	2476	ENSG00000140992.14	PDPK1	protein_coding	90.8544	88.1428	84.779	57.4286	68.9437	61.6049	87.9254	62.6591	5.52503	0.491399	0.0332202	Up
ENSG00000178385	2357	ENSG00000178385.9	PLEKHM3	protein_coding	3.88128	5.66123	4.73234	1.00022	4.12818	3.05186	4.75828	2.72676	3.35125	0.970368	0.0332202	Up
ENSG00000196850	2360	ENSG00000196850.4	PPTC7	protein_coding	8.85524	9.77315	10.1494	6.91187	7.08589	5.87337	9.59261	6.62371	5.09069	0.539312	0.0332202	Up
ENSG00000088179	2513	ENSG00000088179.4	PTPN4	protein_coding	72.9951	91.0993	57.0833	41.9481	63.7095	47.2566	73.7259	50.9714	5.29693	0.526779	0.0332202	Up
ENSG00000175356	2370	ENSG00000175356.8	SCUBE2	protein_coding	17.3685	54.5745	62.8714	14.0373	19.1677	45.2575	44.9381	26.1542	4.35369	0.768071	0.0332202	Up
ENSG00000188419	2290	ENSG00000188419.9	CHM	protein_coding	13.842	15.1473	12.9517	8.76362	9.80793	9.24254	13.9803	9.27136	4.55576	0.589664	0.0333745	Up
ENSG00000105856	1930	ENSG00000105856.9	HBP1	protein_coding	229.127	300.7	254.231	161.1	191.028	186.359	261.353	179.496	7.00378	0.53679	0.0334857	Up
ENSG00000100077	2683	ENSG00000100077.10	ADRBK2	protein_coding	122.443	80.2595	100.876	79.8453	63.5516	57.7722	101.193	67.0564	8.68135	0.586143	0.0335026	Up
ENSG00000105996	2438	ENSG00000105996.5	HOXA2	protein_coding	0.247872	0.342429	0.381171	1.8055	0.74482	0.703533	0.323824	1.08462	0.713582	-1.57547	0.0336156	Down
ENSG00000114529	2379	ENSG00000114529.8	C3orf52	protein_coding	3.70618	4.84323	1.71149	1.05114	3.19799	0.539195	3.4203	1.59611	1.33612	1.31257	0.033663	Up
ENSG00000186174	2063	ENSG00000186174.8	BCL9L	protein_coding	247.496	150.398	186.916	148.172	103.054	149.211	194.937	133.479	6.69673	0.536288	0.0336953	Up
ENSG00000151116	2304	ENSG00000151116.12	UEVLD	protein_coding	16.944	23.1857	24.0399	10.366	16.0528	16.7871	21.3899	14.402	4.60267	0.582709	0.0336953	Up
ENSG00000111897	2635	ENSG00000111897.6	SERINC1	protein_coding	135.658	150.394	145.517	95.51	89.5629	105.793	143.856	96.9554	8.56133	0.571182	0.0338364	Up
ENSG00000143382	2405	ENSG00000143382.9	ADAMTSL4	protein_coding	11.1529	6.67071	8.47519	19.1321	11.7996	9.20913	8.76628	13.3803	5.24299	-0.572368	0.0338381	Down
ENSG00000178562	2548	ENSG00000178562.13	CD28	protein_coding	0.0480848	0.16607	0.369718	1.09824	0.752542	0.470616	0.194624	0.773801	0.273301	-1.95441	0.0338483	Down
ENSG00000162433	1931	ENSG00000162433.10	AK4	protein_coding	100.009	187.946	117.967	66.8922	131.792	82.9794	135.307	93.8879	7.09062	0.532956	0.0338725	Up
ENSG00000240065	2352	ENSG00000240065.3	PSMB9	protein_coding	0.94834	1.87158	3.24074	9.11552	6.19115	3.5469	2.02022	6.28452	1.7393	-1.61025	0.0338725	Down
ENSG00000168140	2298	ENSG00000168140.4	VASN	protein_coding	2.84705	2.71033	2.36992	1.71239	1.66804	0.696616	2.64243	1.35901	2.47911	1.0623	0.0340255	Up
ENSG00000121671	1935	ENSG00000121671.7	CRY2	protein_coding	255.957	371.806	273.619	189.553	247.965	181.883	300.461	206.467	7.10501	0.535966	0.034185	Up
ENSG00000152223	2429	ENSG00000152223.8	EPG5	protein_coding	9.75554	9.23967	9.56748	6.20634	7.15089	6.50332	9.5209	6.62019	5.05546	0.526137	0.034185	Up
ENSG00000168679	2462	ENSG00000168679.13	SLC16A4	protein_coding	0.394811	0.738593	0.955669	1.2998	1.31817	2.76927	0.696358	1.79575	1.16095	-1.34407	0.0341874	Down
ENSG00000091157	2321	ENSG00000091157.9	WDR7	protein_coding	25.287	43.227	52.4855	19.0665	26.9853	29.6904	40.3332	25.2474	4.31113	0.643796	0.0341874	Up
ENSG00000133315	2394	ENSG00000133315.6	MACROD1	protein_coding	27.3889	14.3081	21.4326	52.5676	32.2744	26.074	21.0432	36.972	3.70859	-0.792214	0.0342386	Down
ENSG00000101150	1966	ENSG00000101150.13	TPD52L2	protein_coding	70.1512	68.223	69.3302	48.1426	39.6215	54.9812	69.2348	47.5818	7.07	0.553037	0.0344082	Up
ENSG00000148248	2135	ENSG00000148248.9	SURF4	protein_coding	393.926	515.876	378.636	322.836	289.825	240.158	429.479	284.273	7.9954	0.592279	0.0344333	Up
ENSG00000173598	2001	ENSG00000173598.9	NUDT4	protein_coding	110.288	96.9078	244.062	69.149	76.8586	154.618	150.419	100.209	7.47513	0.556113	0.0344463	Up
ENSG00000153303	2330	ENSG00000153303.12	FRMD1	protein_coding	18.8137	8.69826	19.0889	8.90281	4.20437	19.1613	15.5336	10.7562	4.97204	0.695221	0.0345146	Up
ENSG00000041982	2399	ENSG00000041982.10	TNC	protein_coding	0.156622	0.35498	0.133805	1.06349	0.821143	0.186821	0.215135	0.690484	1.32827	-1.48849	0.0345146	Down
ENSG00000173546	2044	ENSG00000173546.7	CSPG4	protein_coding	42.8215	20.2786	38.5886	27.9204	14.8806	25.0785	33.8962	22.6265	7.87232	0.562181	0.0345203	Up
ENSG00000129667	2359	ENSG00000129667.8	RHBDF2	protein_coding	2.6733	1.58688	2.99755	8.25099	9.51812	3.5158	2.41924	7.09497	1.62681	-1.44677	0.0345203	Down
ENSG00000049656	2469	ENSG00000049656.9	CLPTM1L	protein_coding	85.9065	134.58	119.956	70.6052	80.9733	85.5912	113.481	79.0566	5.92279	0.502355	0.0347559	Up
ENSG00000095203	2059	ENSG00000095203.10	EPB41L4B	protein_coding	41.7161	41.646	23.4856	23.6362	33.7256	15.9981	35.6159	24.4533	7.20213	0.558839	0.0347904	Up
ENSG00000114554	2342	ENSG00000114554.7	PLXNA1	protein_coding	5.73611	7.61798	6.96693	4.29452	3.38898	5.36041	6.77368	4.34797	4.63131	0.650308	0.0348589	Up
ENSG00000181016	2305	ENSG00000181016.5	LSMEM1	protein_coding	13.8199	10.6066	14.5615	7.77257	6.92113	5.22246	12.996	6.63872	2.70704	0.98261	0.0349182	Up
ENSG00000128340	2560	ENSG00000128340.10	RAC2	protein_coding	0.136198	0.587981	1.16356	2.01776	2.81363	1.56627	0.629247	2.13255	0.290627	-1.81321	0.0350381	Down
ENSG00000183171	2593	ENSG00000183171.5	RP11-49C9.2	pseudogene	0.191173	0.247594	0.0816611	0.472035	0.478705	0.853665	0.173476	0.601468	0.103317	-1.7735	0.0352715	Down
ENSG00000184432	2101	ENSG00000184432.5	COPB2	protein_coding	146.552	203.654	187.481	101.622	127.573	144.944	179.229	124.713	6.69221	0.524196	0.0352773	Up
ENSG00000236552	2457	ENSG00000236552.1	RPL13AP5	pseudogene	13.2659	17.3496	9.83332	28.7816	22.2271	21.0029	13.4829	24.0039	3.32757	-0.85216	0.0352773	Down
ENSG00000255112	2474	ENSG00000255112.2	CHMP1B	protein_coding	26.1849	35.9407	29.8438	15.9825	21.023	27.2079	30.6565	21.4045	5.50744	0.536332	0.035292	Up
ENSG00000107562	2398	ENSG00000107562.12	CXCL12	protein_coding	18.5585	33.132	62.7043	112.234	63.5051	55.1054	38.1316	76.9482	5.40789	-1.09123	0.0353594	Down
ENSG00000179195	2052	ENSG00000179195.11	ZNF664	protein_coding	267.869	347.001	388.313	196.029	222.105	270.728	334.395	229.621	7.38263	0.53827	0.0354433	Up
ENSG00000163251	2308	ENSG00000163251.3	FZD5	protein_coding	3.92399	4.52181	4.13498	1.98869	3.52698	2.83554	4.19359	2.78374	4.55101	0.621771	0.0355241	Up
ENSG00000223547	2350	ENSG00000223547.5	ZNF844	protein_coding	7.59603	8.20909	7.52087	4.81316	5.44802	3.88952	7.77533	4.7169	3.66945	0.735342	0.0356101	Up
ENSG00000170606	2519	ENSG00000170606.9	HSPA4	protein_coding	59.9681	91.1237	82.8079	49.6623	57.9837	56.5491	77.9665	54.7317	5.51855	0.493873	0.0358139	Up
ENSG00000154330	2397	ENSG00000154330.8	PGM5	protein_coding	1.20566	1.76969	3.14155	11.0148	4.41533	3.15651	2.03897	6.19553	2.84948	-1.45142	0.0358226	Down
ENSG00000134698	2435	ENSG00000134698.10	AGO4	protein_coding	75.7364	76.9124	80.2921	40.0898	58.2208	63.0829	77.6469	53.7978	5.10301	0.550734	0.0358794	Up
ENSG00000178381	2408	ENSG00000178381.7	ZFAND2A	protein_coding	10.4584	8.40729	20.6426	32.1311	30.9295	16.7363	13.1694	26.5989	4.09863	-1.06864	0.0358828	Down
ENSG00000260941	2473	ENSG00000260941.1	LINC00622	sense_overlapping	1.10901	0	0.557324	2.17456	0.449224	1.50043	0.555446	1.37474	0.787068	-1.58744	0.0358872	Down
ENSG00000136868	2404	ENSG00000136868.9	SLC31A1	protein_coding	39.3089	55.9014	42.2974	26.28	37.7206	30.1523	45.8359	31.3843	4.86376	0.544758	0.0358872	Up
ENSG00000168309	2414	ENSG00000168309.12	FAM107A	protein_coding	1.85012	5.44766	3.12065	5.18319	14.7299	3.02952	3.47281	7.64753	3.6049	-0.960212	0.0358983	Down
ENSG00000116539	2262	ENSG00000116539.6	ASH1L	protein_coding	149.32	119.338	130.022	76.2872	103.453	90.9715	132.894	90.2374	6.45117	0.562473	0.0362008	Up
ENSG00000173065	2445	ENSG00000173065.9	FAM222B	protein_coding	39.05	31.9421	37.1655	20.2991	17.9055	30.2568	36.0525	22.8204	4.14231	0.684775	0.0362008	Up
ENSG00000026103	2376	ENSG00000026103.15	FAS	protein_coding	0.647208	2.6078	6.1743	5.85955	7.63051	6.67747	3.1431	6.72251	2.30133	-1.44749	0.0363273	Down
ENSG00000104695	2345	ENSG00000104695.8	PPP2CB	protein_coding	138.584	179.261	159.886	110.493	113.466	111.827	159.244	111.929	6.32398	0.501357	0.0363273	Up
ENSG00000114391	2210	ENSG00000114391.8	RPL24	protein_coding	333.046	324.001	256.603	605.787	417.875	364.627	304.55	462.763	7.95312	-0.578858	0.0363273	Down
ENSG00000115145	2456	ENSG00000115145.5	STAM2	protein_coding	22.5202	26.7694	26.619	15.1869	17.719	19.1349	25.3029	17.3469	4.82663	0.545564	0.0363273	Up
ENSG00000138356	2274	ENSG00000138356.9	AOX1	protein_coding	50.2152	71.7769	211.491	132.495	98.2354	238.691	111.161	156.474	6.48882	-0.665311	0.0366515	Down
ENSG00000104529	2124	ENSG00000104529.13	EEF1D	protein_coding	222.931	201.023	173.11	437.02	291.254	209.08	199.021	312.451	7.65404	-0.592581	0.0366515	Down
ENSG00000107331	2251	ENSG00000107331.12	ABCA2	protein_coding	90.9764	116.978	133.62	70.2163	82.57	86.2686	113.858	79.685	6.42294	0.503639	0.0366642	Up
ENSG00000122912	2177	ENSG00000122912.10	SLC25A16	protein_coding	61.6376	92.0463	103.038	42.8958	57.5078	80.4105	85.5739	60.2714	6.65693	0.518908	0.0366642	Up
ENSG00000197299	2561	ENSG00000197299.6	BLM	protein_coding	1.21074	0	0.387883	2.61581	1.75272	0.685062	0.532873	1.68453	0.711221	-1.9246	0.0367666	Down
ENSG00000167508	2455	ENSG00000167508.6	MVD	protein_coding	32.5366	25.9066	16.9808	19.1467	19.2587	9.7887	25.1413	16.0647	4.05687	0.661751	0.0369506	Up
ENSG00000255471	2380	ENSG00000255471.1	RP11-736K20.5	antisense	37.1504	36.514	33.2437	16.5876	19.1201	30.7191	35.636	22.1423	4.33691	0.729151	0.0370503	Up
ENSG00000083845	2306	ENSG00000083845.4	RPS5	protein_coding	272.311	265.85	227.937	578.177	382.535	272.969	255.366	411.227	8.05959	-0.623108	0.0371763	Down
ENSG00000137575	2093	ENSG00000137575.7	SDCBP	protein_coding	215.858	239.259	263.696	165.464	166.165	153.08	239.604	161.57	7.78188	0.565057	0.0371763	Up
ENSG00000198888	10300	ENSG00000198888.2	MT-ND1	protein_coding	19981.6	13747.7	18898	23902.4	22493	27016.3	17542.4	24470.6	14.2936	-0.49482	0.0372216	Down
ENSG00000137628	2390	ENSG00000137628.12	DDX60	protein_coding	3.86493	5.0056	5.253	14.2063	15.1768	5.84597	4.70784	11.743	2.31314	-1.20332	0.0373452	Down
ENSG00000166479	2562	ENSG00000166479.5	TMX3	protein_coding	76.5916	81.8579	89.2856	57.97	55.6113	65.0618	82.5784	59.5477	5.60918	0.472002	0.0374009	Up
ENSG00000124440	2439	ENSG00000124440.11	HIF3A	protein_coding	4.82466	1.7258	1.58984	14.2954	8.75886	1.29855	2.71343	8.11761	3.03138	-1.25378	0.0375382	Down
ENSG00000145365	2411	ENSG00000145365.10	TIFA	protein_coding	3.70095	3.98538	5.39991	2.6696	2.3689	1.86197	4.36208	2.30016	3.03554	0.928487	0.0375382	Up
ENSG00000157077	2452	ENSG00000157077.10	ZFYVE9	protein_coding	9.68814	8.15196	9.06229	6.1742	6.1772	6.46948	8.96746	6.27363	5.12293	0.511788	0.0376029	Up
ENSG00000013275	2515	ENSG00000013275.3	PSMC4	protein_coding	23.1653	34.8173	30.7242	21.1406	18.8433	19.3485	29.5689	19.7775	5.14523	0.565088	0.0376609	Up
ENSG00000100814	2413	ENSG00000100814.13	CCNB1IP1	protein_coding	15.9343	12.6332	12.4144	35.8801	20.3893	14.7616	13.6606	23.677	4.26573	-0.704735	0.037824	Down
ENSG00000147202	2521	ENSG00000147202.13	DIAPH2	protein_coding	12.349	14.7543	14.298	8.54233	9.68021	11.4037	13.8004	9.87541	5.48674	0.486964	0.037824	Up
ENSG00000069399	2459	ENSG00000069399.8	BCL3	protein_coding	13.5882	31.2373	59.0588	16.4611	12.7595	9.39242	34.6281	12.871	3.83589	1.24696	0.0378622	Up
ENSG00000119402	2421	ENSG00000119402.12	FBXW2	protein_coding	68.8208	63.4931	65.4676	44.3018	45.0661	51.2925	65.9272	46.8868	6.29387	0.493138	0.0378625	Up
ENSG00000135540	2518	ENSG00000135540.7	NHSL1	protein_coding	0.504535	0.580836	2.29885	4.67167	7.36972	1.9752	1.12807	4.6722	0.955491	-2.07971	0.037976	Down
ENSG00000227591	2388	ENSG00000227591.1	RP1-28O10.1	antisense	61.4524	64.3531	51.6566	34.7347	36.307	41.7269	59.154	37.5895	4.32987	0.648574	0.037976	Up
ENSG00000196924	3145	ENSG00000196924.10	FLNA	protein_coding	454.102	826.643	961.752	360.412	423.965	687.397	747.499	490.591	9.08726	0.593422	0.0381333	Up
ENSG00000019549	2442	ENSG00000019549.4	SNAI2	protein_coding	1.71815	1.52469	2.56873	7.68931	3.2865	2.90774	1.93719	4.62785	2.85683	-1.13299	0.0381887	Down
ENSG00000166170	2489	ENSG00000166170.9	BAG5	protein_coding	12.8477	14.3404	11.1303	9.13803	10.5103	7.62705	12.7728	9.09179	5.21889	0.495082	0.0383054	Up
ENSG00000146648	2197	ENSG00000146648.11	EGFR	protein_coding	87.2794	80.533	70.5002	39.4475	58.647	59.4889	79.4375	52.5278	7.20724	0.613666	0.0383054	Up
ENSG00000117868	2051	ENSG00000117868.11	ESYT2	protein_coding	72.2335	80.6045	66.6925	50.1551	49.2378	51.6674	73.1769	50.3535	7.01269	0.534829	0.0383054	Up
ENSG00000168028	2595	ENSG00000168028.9	RPSA	protein_coding	333.387	362.034	308.359	644.187	484.373	406.594	334.593	511.718	8.38205	-0.589177	0.0383802	Down
ENSG00000080815	2534	ENSG00000080815.14	PSEN1	protein_coding	69.0477	78.3719	69.5575	46.6183	58.0831	51.1765	72.3257	51.9593	5.46906	0.47971	0.0384056	Up
ENSG00000143970	2556	ENSG00000143970.12	ASXL2	protein_coding	11.2416	13.5654	10.5759	7.90918	9.83539	7.51611	11.7943	8.42022	5.25753	0.487718	0.0384173	Up
ENSG00000177675	2557	ENSG00000177675.4	CD163L1	protein_coding	0.540954	2.49105	2.00264	4.00711	6.32135	3.17666	1.67821	4.50171	0.957593	-1.46018	0.0384173	Down
ENSG00000058085	2553	ENSG00000058085.10	LAMC2	protein_coding	0.241511	0.173771	0.653369	1.29205	0.302377	1.42808	0.356217	1.0075	1.0129	-1.45302	0.0384173	Down
ENSG00000185728	2596	ENSG00000185728.12	YTHDF3	protein_coding	87.7689	92.7714	91.3095	61.6066	71.6936	63.179	90.6166	65.4931	5.82069	0.471383	0.0384173	Up
ENSG00000168453	2509	ENSG00000168453.10	HR	protein_coding	18.839	12.715	6.57383	40.2106	13.5376	15.5815	12.7093	23.1099	3.80608	-0.81239	0.0385335	Down
ENSG00000156467	2121	ENSG00000156467.5	UQCRB	protein_coding	162.705	138.052	137.754	279.676	177.92	194.307	146.17	217.301	7.48093	-0.547955	0.0386214	Down
ENSG00000147649	2129	ENSG00000147649.5	MTDH	protein_coding	167.526	245.109	165.046	118.185	162.632	121.969	192.56	134.262	6.7325	0.510476	0.0388584	Up
ENSG00000130508	2929	ENSG00000130508.6	PXDN	protein_coding	957.278	797.305	781.968	484.503	458.045	723.638	845.517	555.395	8.84518	0.632202	0.0388667	Up
ENSG00000103591	2522	ENSG00000103591.8	AAGAB	protein_coding	17.4569	19.6032	23.1896	12.4578	11.4968	14.4436	20.0833	12.7994	4.06498	0.647532	0.0389158	Up
ENSG00000120910	2475	ENSG00000120910.10	PPP3CC	protein_coding	13.8479	19.7983	14.5961	10.935	10.8644	7.96474	16.0808	9.92137	3.88948	0.697248	0.0389158	Up
ENSG00000099785	2477	ENSG00000099785.6	MARCH2	protein_coding	79.8052	116.24	117.442	61.5422	64.2648	93.5778	104.496	73.1283	6.26505	0.51831	0.0389658	Up
ENSG00000142949	3880	ENSG00000142949.12	PTPRF	protein_coding	216.424	220.565	198.049	132.903	151.876	150.104	211.68	144.961	9.60834	0.547169	0.0389943	Up
ENSG00000136942	2267	ENSG00000136942.10	RPL35	protein_coding	317.993	347.052	263.444	582.745	447.433	369.186	309.496	466.455	7.97707	-0.57543	0.0389943	Down
ENSG00000135363	2544	ENSG00000135363.7	LMO2	protein_coding	3.93797	6.22397	2.96513	11.8659	9.15056	4.29512	4.37569	8.43721	3.3199	-0.888849	0.0391158	Down
ENSG00000173889	2576	ENSG00000173889.11	PHC3	protein_coding	87.6944	91.5251	75.939	44.5511	70.5116	63.4623	85.0529	59.5083	5.80344	0.533491	0.0391158	Up
ENSG00000089248	2617	ENSG00000089248.6	ERP29	protein_coding	36.3428	34.2318	33.9366	52.0299	45.935	46.8118	34.8371	48.2589	5.79595	-0.468552	0.0393208	Down
ENSG00000133561	2588	ENSG00000133561.11	GIMAP6	protein_coding	3.93926	4.71256	5.18999	14.2091	9.53727	4.95864	4.61394	9.56834	3.95198	-0.929183	0.0394573	Down
ENSG00000253710	2436	ENSG00000253710.1	ALG11	protein_coding	2.48244	2.80024	2.155	0.96392	1.5791	1.17562	2.47923	1.23955	2.24991	1.01099	0.0395821	Up
ENSG00000198382	2494	ENSG00000198382.4	UVRAG	protein_coding	52.2567	47.2551	60.1393	32.375	32.4354	49.7482	53.217	38.1862	6.2073	0.500474	0.0396895	Up
ENSG00000211445	2897	ENSG00000211445.7	GPX3	protein_coding	857.111	1041.18	322.467	1093.19	1456.44	606.2	740.251	1051.94	8.70011	-0.581154	0.0398036	Down
ENSG00000001629	2550	ENSG00000001629.5	ANKIB1	protein_coding	71.9636	88.6769	90.6465	51.593	64.0279	66.1689	83.7624	60.5966	5.70744	0.467762	0.0398243	Up
ENSG00000162783	2516	ENSG00000162783.8	IER5	protein_coding	10.5485	7.1804	11.4797	7.32201	6.16505	2.61313	9.73618	5.36673	4.13937	0.950961	0.0398744	Up
ENSG00000089177	2437	ENSG00000089177.13	KIF16B	protein_coding	4.12713	6.79983	5.70615	2.37533	4.1438	4.6296	5.54437	3.71624	4.57655	0.597747	0.0398744	Up
ENSG00000114098	2602	ENSG00000114098.13	ARMC8	protein_coding	19.5597	26.5248	22.1519	14.7185	18.2434	15.2127	22.7455	16.0582	5.14161	0.49845	0.0399134	Up
ENSG00000164751	2500	ENSG00000164751.10	PEX2	protein_coding	26.1277	28.2141	23.6905	17.9778	18.8424	17.7468	26.0108	18.189	5.02361	0.511988	0.0399134	Up
ENSG00000144589	2479	ENSG00000144589.16	STK11IP	protein_coding	11.3316	7.90246	13.6525	17.7563	16.3702	21.79	10.9622	18.6388	3.41556	-0.785464	0.0399134	Down
ENSG00000135763	2484	ENSG00000135763.5	URB2	protein_coding	3.30706	4.07105	3.0211	1.33399	2.07026	2.29132	3.4664	1.89852	3.07374	0.881998	0.0399134	Up
ENSG00000101966	2542	ENSG00000101966.8	XIAP	protein_coding	66.111	72.3133	64.6739	39.2238	53.3947	50.0368	67.6994	47.5518	5.10899	0.517299	0.0399339	Up
ENSG00000171094	2549	ENSG00000171094.11	ALK	protein_coding	12.7363	0.549838	1.17876	1.50688	0.265768	0.805046	4.82161	0.85923	1.3633	1.68931	0.0399538	Up
ENSG00000271738	2537	ENSG00000271738.1	RP11-137H2.6	lincRNA	12.8938	16.8883	18.5807	11.263	10.1429	10.667	16.1209	10.691	4.82093	0.581693	0.0399576	Up
ENSG00000074755	2668	ENSG00000074755.10	ZZEF1	protein_coding	23.9634	26.1948	24.6719	15.2665	21.853	17.017	24.9434	18.0455	5.84225	0.481841	0.0399576	Up
ENSG00000155324	2433	ENSG00000155324.5	GRAMD3	protein_coding	1.1298	2.1761	4.15782	4.29178	4.40682	6.33685	2.48791	5.01182	2.22969	-1.12251	0.0399681	Down
ENSG00000198961	2106	ENSG00000198961.5	PJA2	protein_coding	54.4369	59.476	58.3552	33.7936	43.2669	43.277	57.4227	40.1125	7.01905	0.525394	0.0400127	Up
ENSG00000073614	2586	ENSG00000073614.7	KDM5A	protein_coding	87.5517	89.9473	78.4264	48.3438	68.1058	63.3174	85.3085	59.9223	5.3332	0.518752	0.0400448	Up
ENSG00000228794	2552	ENSG00000228794.4	RP11-206L10.11	processed_transcript	144.761	166.172	87.9288	53.3059	122.681	80.5042	132.954	85.4969	6.06305	0.661826	0.0400448	Up
ENSG00000157106	2182	ENSG00000157106.12	SMG1	protein_coding	62.946	62.6395	68.967	39.5459	43.9847	53.3899	64.8508	45.6402	6.8001	0.515805	0.0401911	Up
ENSG00000112081	2156	ENSG00000112081.12	SRSF3	protein_coding	136.966	111.968	96.9531	97.4588	73.1976	70.3604	115.295	80.3389	7.21436	0.522039	0.0402126	Up
ENSG00000124198	2592	ENSG00000124198.8	ARFGEF2	protein_coding	13.4204	14.2899	13.2351	8.06188	11.9677	9.48749	13.6485	9.83902	5.74044	0.488812	0.0402389	Up
ENSG00000104332	2213	ENSG00000104332.7	SFRP1	protein_coding	41.1349	92.9062	65.638	26.9196	53.1736	53.3937	66.5597	44.4956	7.85927	0.571328	0.0402389	Up
ENSG00000229692	2526	ENSG00000229692.3	SOS1-IT1	sense_intronic	4.1647	7.0586	3.82153	1.33302	3.4762	1.84933	5.01494	2.21952	1.26533	1.20713	0.0402389	Up
ENSG00000166341	2495	ENSG00000166341.6	DCHS1	protein_coding	0.57096	0.575143	1.0406	2.32615	1.69182	0.866156	0.728901	1.62805	3.68592	-1.10777	0.0402662	Down
ENSG00000213654	2527	ENSG00000213654.5	GPSM3	protein_coding	0.28099	0.849144	1.68038	3.72922	3.56203	1.58131	0.936839	2.95752	1.60063	-1.74884	0.0402682	Down
ENSG00000135837	2600	ENSG00000135837.11	CEP350	protein_coding	51.5201	64.1847	40.3099	32.8863	49.5094	29.9612	52.0049	37.4523	5.47242	0.481918	0.0402984	Up
ENSG00000124789	2703	ENSG00000124789.7	NUP153	protein_coding	9.228	8.82572	9.30445	4.99526	7.10996	7.13599	9.11939	6.41374	5.29561	0.523169	0.0403539	Up
ENSG00000162734	2616	ENSG00000162734.8	PEA15	protein_coding	137.969	227.918	307.853	105.807	120.301	226.275	224.58	150.794	8.35671	0.582629	0.0403539	Up
ENSG00000137710	2539	ENSG00000137710.10	RDX	protein_coding	48.4887	57.2622	50.8323	34.2572	40.4205	37.5369	52.1944	37.4048	6.19748	0.480115	0.0403858	Up
ENSG00000079332	2196	ENSG00000079332.10	SAR1A	protein_coding	156.281	228.763	187.696	114.234	123.374	148.138	190.914	128.582	7.43385	0.560991	0.0404372	Up
ENSG00000114923	2536	ENSG00000114923.12	SLC4A3	protein_coding	0.153535	0.198848	0.787007	1.23208	0.897071	0.801429	0.379797	0.976861	1.55222	-1.61252	0.0404794	Down
ENSG00000197969	2523	ENSG00000197969.7	VPS13A	protein_coding	23.0469	18.4918	22.6293	13.0248	14.0025	17.9809	21.3893	15.0027	5.3653	0.516216	0.0405863	Up
ENSG00000159176	2620	ENSG00000159176.9	CSRP1	protein_coding	77.4235	50.1661	55.4089	152.803	74.0132	59.7084	60.9995	95.5083	5.89375	-0.550756	0.0405986	Down
ENSG00000126777	2152	ENSG00000126777.13	KTN1	protein_coding	106.881	110.08	117.44	75.5532	69.6489	87.0909	111.467	77.431	7.44828	0.53042	0.0406167	Up
ENSG00000249487	2618	ENSG00000249487.2	RP11-97O12.2	lincRNA	2.30529	1.84826	0.844051	4.26909	3.91709	4.02899	1.66587	4.07172	0.993761	-1.35852	0.0406209	Down
ENSG00000028137	2541	ENSG00000028137.12	TNFRSF1B	protein_coding	1.88019	2.99046	4.0157	9.71256	6.56653	3.93459	2.96212	6.73789	3.35569	-1.13236	0.0407393	Down
ENSG00000140632	2555	ENSG00000140632.12	GLYR1	protein_coding	62.2925	63.6043	58.5173	39.0109	46.2772	45.7568	61.4713	43.6817	5.38259	0.494449	0.0407562	Up
ENSG00000100097	4122	ENSG00000100097.7	LGALS1	protein_coding	1984.9	2459.48	2280.93	1693.67	1287.3	1528.44	2241.77	1503.14	9.91622	0.580147	0.0408632	Up
ENSG00000151468	2335	ENSG00000151468.9	CCDC3	protein_coding	3.74393	113.889	77.8304	9.09456	111.805	148.606	65.1544	89.8353	7.84092	-0.710232	0.0408666	Down
ENSG00000166947	2538	ENSG00000166947.7	EPB42	protein_coding	6.54284	8.36521	8.76074	2.87378	2.83562	8.0507	7.8896	4.5867	3.35758	0.936537	0.040906	Up
ENSG00000127314	2278	ENSG00000127314.13	RAP1B	protein_coding	138.748	225.088	184.844	103.034	169.809	114.651	182.893	129.165	6.64246	0.508927	0.0409787	Up
ENSG00000066056	2559	ENSG00000066056.9	TIE1	protein_coding	11.9112	16.3738	20.0841	49.05	35.4186	17.9851	16.1231	34.1513	4.05387	-0.99124	0.0409787	Down
ENSG00000165409	2643	ENSG00000165409.11	TSHR	protein_coding	0.0940502	1.78651	0.160698	0.9289	3.35596	0.713379	0.680419	1.66608	0.498516	-1.68267	0.0409787	Down
ENSG00000257315	2528	ENSG00000257315.1	ZBED6	protein_coding	2.65089	2.49691	2.59412	0.803307	1.58406	1.85152	2.58064	1.41296	3.09101	0.93059	0.0409787	Up
ENSG00000103018	2558	ENSG00000103018.12	CYB5B	protein_coding	45.6507	59.4704	58.5796	32.298	37.9363	47.007	54.5669	39.0804	6.28005	0.487466	0.0409904	Up
ENSG00000196169	2478	ENSG00000196169.10	KIF19	protein_coding	8.29608	3.66994	0.13125	2.81343	1.57086	0.150362	4.03242	1.51155	2.42939	1.14623	0.0410411	Up
ENSG00000164176	2573	ENSG00000164176.8	EDIL3	protein_coding	0.292787	0.568798	0.406467	2.89175	1.07682	0.599979	0.422684	1.52285	1.53524	-1.53536	0.0411036	Down
ENSG00000157500	2585	ENSG00000157500.6	APPL1	protein_coding	68.2268	70.5791	65.5734	46.7842	53.6907	45.2779	68.1264	48.5843	5.21658	0.491009	0.0412103	Up
ENSG00000222041	2472	ENSG00000222041.6	LINC00152	lincRNA	3.95011	19.9764	14.6235	3.83171	3.06158	6.12125	12.85	4.33818	2.22911	1.36323	0.0412103	Up
ENSG00000100600	2688	ENSG00000100600.10	LGMN	protein_coding	78.8264	74.6967	91.9284	145.645	111.001	100.416	81.8172	119.021	5.85075	-0.526098	0.0413168	Down
ENSG00000238057	2420	ENSG00000238057.4	ZEB2-AS1	antisense	1.78344	1.75985	4.02674	5.18997	3.03039	8.91449	2.52334	5.71161	1.85758	-1.15588	0.0413262	Down
ENSG00000079385	2467	ENSG00000079385.17	CEACAM1	protein_coding	1.40736	1.45818	2.22432	5.95093	2.33472	3.87398	1.69662	4.05321	2.14541	-1.17287	0.0414114	Down
ENSG00000177469	3854	ENSG00000177469.12	PTRF	protein_coding	200.346	309.906	276.169	172.212	156.221	185.988	262.14	171.474	9.69695	0.592216	0.0414834	Up
ENSG00000182534	2291	ENSG00000182534.9	MXRA7	protein_coding	105.143	128.629	164.58	63.593	61.0488	153.786	132.784	92.8092	7.72992	0.632157	0.0416307	Up
ENSG00000138757	2690	ENSG00000138757.10	G3BP2	protein_coding	117.435	116.984	132.242	79.3325	93.881	91.363	122.22	88.1922	5.915	0.472364	0.0417945	Up
[truncated: 108 more rows]
