# Supplementary material for: Methylome and transcriptome maps of human visceral and subcutaneous adipocytes reveal key epigenetic differences at developmental genes
Source: Sci Rep. 2019 Jul 2;9:9511. doi: 10.1038/s41598-019-45777-w (PMC6606599; doi:10.1038/s41598-019-45777-w)
Supplement: Supplementary file 4 — Supplementary_Table S3 [file 41598_2019_45777_MOESM4_ESM.xlsx]

## Sheet: SA_VA_Whole RNA_Seq
Table S3. SAvsVA Differentially expressed genes, Whole RNA-seq
	X: Rank	gene_id	gene_name	gene_type		E013SA.counts	E018SA.counts	E023SA.counts	E013VA.counts	E018_VA.counts	E023_VA.counts	SA RKPM	VA RKPM	logFC	logCPM	PValue	FDR	result
ENSG00000179914	1	ENSG00000179914.4	ITLN1	protein_coding		0	2	0	2346	3875	1693	0.0552943	234.707	-11.6339	5.11376	9.49118e-196	1.29099e-191	Down
ENSG00000205038	2	ENSG00000205038.7	PKHD1L1	protein_coding		7	2	4	3133	3662	919	0.104334	61.2265	-9.04914	5.08974	7.40756e-168	5.03788e-164	Down
ENSG00000112246	3	ENSG00000112246.5	SIM1	protein_coding		861	909	823	1	1	0	16.0894	0.0128804	10.1659	3.58596	1.06767e-118	4.84082e-115	Up
ENSG00000181143	4	ENSG00000181143.11	MUC16	protein_coding		0	3	0	1218	1294	491	0.0128622	14.0321	-9.7406	3.732	2.1779e-116	7.40595e-113	Down
ENSG00000081479	5	ENSG00000081479.8	LRP2	protein_coding		0	0	0	1055	1241	352	0	83.1535	-12.7449	3.54911	4.73782e-113	1.28888e-109	Down
ENSG00000169594	6	ENSG00000169594.8	BNC1	protein_coding		0	4	1	622	616	227	0.0210376	6.74154	-8.01946	2.70906	1.4987e-59	3.39754e-56	Down
ENSG00000245694	7	ENSG00000245694.4	CRNDE	lincRNA		454	545	564	11	14	8	44.4491	0.959294	5.63044	2.88609	5.88957e-56	1.14443e-52	Up
ENSG00000092607	8	ENSG00000092607.9	TBX15	protein_coding		1526	1255	698	57	49	61	17.6606	0.8454	4.38431	4.07312	7.49773e-54	1.2748e-50	Up
ENSG00000102854	9	ENSG00000102854.10	MSLN	protein_coding		0	0	0	409	448	139	0	10.7545	-11.3353	2.15236	7.9155e-53	1.1963e-49	Down
ENSG00000161905	10	ENSG00000161905.8	ALOX15	protein_coding		1	0	2	410	455	236	0.0375224	14.0503	-8.24699	2.29574	1.22895e-51	1.67162e-48	Down
ENSG00000019169	11	ENSG00000019169.9	MARCO	protein_coding		9	14	25	361	633	556	0.675708	22.4152	-4.96078	2.81291	2.95609e-44	3.65533e-41	Down
ENSG00000163347	12	ENSG00000163347.5	CLDN1	protein_coding		0	10	0	720	634	221	0.083655	14.466	-7.36319	2.82007	1.08832e-43	1.23361e-40	Down
ENSG00000184937	13	ENSG00000184937.8	WT1	protein_coding		0	1	0	346	309	118	0.00676047	5.72664	-9.07665	1.79761	2.24443e-43	2.34836e-40	Down
ENSG00000171345	14	ENSG00000171345.9	KRT19	protein_coding		0	1	1	228	326	160	0.0500373	19.2478	-8.146	1.67657	8.17539e-41	7.94297e-38	Down
ENSG00000173369	15	ENSG00000173369.11	C1QB	protein_coding		25	75	67	534	1164	603	2.78078	39.5812	-3.73	3.43849	2.76708e-38	2.50919e-35	Down
ENSG00000259663	16	ENSG00000259663.2	CTD-2314G24.2	antisense		3	0	0	256	471	75	0.0246646	5.96145	-7.78279	1.84208	3.4192e-38	2.90675e-35	Down
ENSG00000232821	17	ENSG00000232821.1	AC003986.6	antisense		292	218	102	2	0	0	6.38159	0.0226362	8.10838	1.52371	6.73415e-38	5.38811e-35	Up
ENSG00000177575	18	ENSG00000177575.8	CD163	protein_coding		35	95	147	765	1572	1175	6.58228	86.5104	-3.71303	4.0526	7.90347e-38	5.97239e-35	Down
ENSG00000144857	19	ENSG00000144857.10	BOC	protein_coding		108	124	227	1112	935	1512	11.1584	89.1396	-2.92155	4.14825	3.54905e-37	2.54074e-34	Down
ENSG00000143375	20	ENSG00000143375.10	CGN	protein_coding		1	1	4	296	396	135	0.13332	19.2976	-6.83777	1.89427	8.75953e-37	5.95736e-34	Down
ENSG00000016082	21	ENSG00000016082.10	ISL1	protein_coding		7	9	0	172	1168	77	0.241094	20.5869	-6.07349	2.64506	9.94783e-37	6.44335e-34	Down
ENSG00000197506	22	ENSG00000197506.6	SLC28A3	protein_coding		0	0	0	186	241	76	0	3.595	-10.3433	1.18284	1.6173e-35	9.99932e-33	Down
ENSG00000182463	23	ENSG00000182463.11	TSHZ2	protein_coding		346	558	856	1871	2725	4184	8.22922	42.0049	-2.26067	5.53251	2.2077e-35	1.30561e-32	Down
ENSG00000105855	24	ENSG00000105855.5	ITGB8	protein_coding		17	21	24	683	743	285	0.31202	8.91525	-4.59599	2.97666	4.44499e-34	2.5192e-31	Down
ENSG00000122691	25	ENSG00000122691.8	TWIST1	protein_coding		957	740	749	105	153	91	72.9827	10.406	2.90113	3.68072	2.15224e-33	1.17099e-30	Up
ENSG00000173372	26	ENSG00000173372.12	C1QA	protein_coding		26	92	75	465	1117	562	3.31817	38.1142	-3.43515	3.36047	1.03552e-32	5.41738e-30	Down
ENSG00000123610	27	ENSG00000123610.3	TNFAIP6	protein_coding		392	720	866	57	60	53	34.9227	3.12184	3.5431	3.30916	3.08411e-32	1.55371e-29	Up
ENSG00000138722	28	ENSG00000138722.5	MMRN1	protein_coding		13	6	6	473	285	118	0.13894	4.92318	-4.9807	2.02234	4.20574e-32	2.04309e-29	Down
ENSG00000203747	29	ENSG00000203747.5	FCGR3A	protein_coding		5	36	16	285	640	324	0.46734	10.6937	-4.51037	2.5263	2.05569e-31	9.64188e-29	Down
ENSG00000124920	30	ENSG00000124920.9	MYRF	protein_coding		2	1	1	206	194	88	0.0388531	4.72956	-6.72696	1.15642	2.67403e-31	1.2124e-28	Down
ENSG00000248300	31	ENSG00000248300.1	RP11-74M11.2	lincRNA		0	0	0	115	193	64	0	9.95139	-9.89941	0.75665	3.20739e-31	1.40732e-28	Down
ENSG00000186472	32	ENSG00000186472.15	PCLO	protein_coding		2142	2226	4038	191	331	972	118.053	20.9806	2.8266	5.49449	6.84483e-30	2.90948e-27	Up
ENSG00000211892	33	ENSG00000211892.2	IGHG4	IG_C_gene		0	0	0	141	142	50	0	5.36164	-9.75787	0.611184	9.62867e-30	3.96876e-27	Down
ENSG00000064218	34	ENSG00000064218.4	DMRT3	protein_coding		124	134	113	2	0	1	4.8169	0.0414737	6.85307	0.82235	2.4043e-29	9.61861e-27	Up
ENSG00000110092	35	ENSG00000110092.3	CCND1	protein_coding		1966	5980	13566	304	373	2131	638.781	85.6918	3.1861	6.79336	3.53934e-29	1.37549e-26	Up
ENSG00000106809	36	ENSG00000106809.6	OGN	protein_coding		47	90	88	1820	2180	683	2.14524	46.723	-4.19518	4.43813	1.02933e-28	3.88915e-26	Down
ENSG00000211896	37	ENSG00000211896.2	IGHG1	IG_C_gene		0	12	1	375	419	120	0.188619	14.4522	-6.27169	2.05161	1.1923e-28	4.38316e-26	Down
ENSG00000168477	38	ENSG00000168477.13	TNXB	protein_coding		267	291	505	2293	2936	2130	6.59554	46.853	-2.76225	5.21372	1.91501e-28	6.85473e-26	Down
ENSG00000241644	39	ENSG00000241644.2	INMT	protein_coding		33	48	27	577	568	261	2.01017	26.9911	-3.58183	2.75466	2.17674e-28	7.5918e-26	Down
ENSG00000115414	40	ENSG00000115414.14	FN1	protein_coding		510	959	1626	3550	6836	6223	16.9731	93.6673	-2.44711	6.43305	3.08412e-28	1.04876e-25	Down
ENSG00000134762	41	ENSG00000134762.12	DSC3	protein_coding		4	7	8	376	416	119	0.0465873	2.34247	-5.32376	2.05628	5.51852e-28	1.8308e-25	Down
ENSG00000106018	42	ENSG00000106018.9	VIPR2	protein_coding		1	0	1	138	203	45	0.0209644	3.99821	-7.19526	0.818951	1.57408e-27	5.09776e-25	Down
ENSG00000124107	43	ENSG00000124107.5	SLPI	protein_coding		1	3	4	134	250	115	0.224817	14.6307	-5.78299	1.18707	1.93516e-27	6.12139e-25	Down
ENSG00000118526	44	ENSG00000118526.6	TCF21	protein_coding		0	0	1	180	58	90	0.00432674	1.58003	-7.83323	0.603692	1.99965e-27	6.18165e-25	Down
ENSG00000133800	45	ENSG00000133800.4	LYVE1	protein_coding		97	280	245	1186	2388	1130	7.59549	59.4444	-2.88086	4.54964	1.24249e-26	3.75564e-24	Down
ENSG00000146374	46	ENSG00000146374.9	RSPO3	protein_coding		458	122	668	1753	970	3045	16.9274	78.726	-2.27762	4.95191	1.66552e-26	4.92486e-24	Down
ENSG00000137077	47	ENSG00000137077.3	CCL21	protein_coding		2	1	0	147	140	49	0.0762065	8.29395	-6.60634	0.637394	3.91735e-26	1.1337e-23	Down
ENSG00000176842	48	ENSG00000176842.10	IRX5	protein_coding		73	64	173	2	0	0	2.72666	0.0199334	7.0324	0.559951	1.23703e-25	3.50543e-23	Up
ENSG00000150051	49	ENSG00000150051.9	MKX	protein_coding		354	88	186	1360	674	1104	4.90161	24.2414	-2.3913	4.06703	1.75329e-25	4.86699e-23	Down
ENSG00000138759	50	ENSG00000138759.13	FRAS1	protein_coding		8	11	13	510	519	140	0.238731	9.11122	-4.90404	2.42279	2.17257e-25	5.91025e-23	Down
ENSG00000170561	51	ENSG00000170561.8	IRX2	protein_coding		170	97	169	6	3	6	3.11899	0.108921	4.89855	1.07692	2.22353e-25	5.93028e-23	Up
ENSG00000148204	52	ENSG00000148204.7	CRB2	protein_coding		0	0	0	86	75	45	0	0.869789	-9.0728	-0.0484895	5.86397e-25	1.53388e-22	Down
ENSG00000137267	53	ENSG00000137267.5	TUBB2A	protein_coding		552	1335	1324	127	212	339	44.9963	9.73269	2.32136	4.15669	2.40685e-24	6.17699e-22	Up
ENSG00000168702	54	ENSG00000168702.12	LRP1B	protein_coding		1562	696	440	4908	2906	1815	18.6897	66.5277	-1.84268	5.78437	4.09986e-24	1.03271e-21	Down
ENSG00000172927	55	ENSG00000172927.3	MYEOV	protein_coding		52	165	255	1	1	10	12.7981	0.332075	5.50589	1.18285	5.77001e-24	1.42698e-21	Up
ENSG00000167757	56	ENSG00000167757.9	KLK11	protein_coding		1	1	1	90	112	51	0.0525526	4.50966	-6.13757	0.244486	2.85934e-23	6.94514e-21	Down
ENSG00000103056	57	ENSG00000103056.7	SMPD3	protein_coding		1	4	1	127	126	64	0.169658	9.4608	-5.58582	0.568613	6.51913e-23	1.55567e-20	Down
ENSG00000102265	58	ENSG00000102265.7	TIMP1	protein_coding		22	51	67	514	876	407	3.10776	41.5245	-3.63546	3.09604	1.04611e-22	2.45331e-20	Down
ENSG00000169035	59	ENSG00000169035.7	KLK7	protein_coding		0	0	0	58	50	52	0	2.11849	-8.70964	-0.391622	1.5254e-22	3.51669e-20	Down
ENSG00000111057	60	ENSG00000111057.6	KRT18	protein_coding		4	10	7	292	207	117	0.250714	7.81196	-4.70529	1.52604	1.67993e-22	3.8084e-20	Down
ENSG00000135127	61	ENSG00000135127.7	CCDC64	protein_coding		1	1	3	110	130	65	0.113654	7.23258	-5.70697	0.508423	2.07046e-22	4.61679e-20	Down
ENSG00000169218	62	ENSG00000169218.9	RSPO1	protein_coding		0	0	3	147	144	49	0.0196444	2.43566	-6.45539	0.653124	4.24751e-22	9.31849e-20	Down
ENSG00000180318	63	ENSG00000180318.3	ALX1	protein_coding		64	53	47	1	0	0	1.99426	0.0134016	6.97224	-0.311185	5.07446e-22	1.0956e-19	Up
ENSG00000172508	64	ENSG00000172508.6	CARNS1	protein_coding		8	3	4	148	225	82	0.0910422	2.70093	-4.76277	1.08589	1.30552e-21	2.77465e-19	Down
ENSG00000266037	65	ENSG00000266037.1	RN7SL3	misc_RNA		1678	2005	3809	454	542	1427	430.33	141.217	1.80105	5.49008	1.4304e-21	2.99327e-19	Up
ENSG00000178568	66	ENSG00000178568.9	ERBB4	protein_coding		477	797	957	138	144	166	17.274	3.58428	2.34059	3.61964	1.89986e-21	3.91544e-19	Up
ENSG00000165168	67	ENSG00000165168.6	CYBB	protein_coding		44	211	200	1345	2094	1230	4.42051	47.7409	-3.48534	4.49485	2.28591e-21	4.64075e-19	Down
ENSG00000129538	68	ENSG00000129538.9	RNASE1	protein_coding		158	400	388	1432	2536	1361	18.187	106.118	-2.468	4.78979	2.39004e-21	4.78078e-19	Down
ENSG00000113389	69	ENSG00000113389.11	NPR3	protein_coding		905	1934	3584	194	514	1363	73.1954	23.9886	1.90719	5.26669	4.01952e-21	7.9237e-19	Up
ENSG00000122694	70	ENSG00000122694.11	GLIPR2	protein_coding		449	835	907	128	123	150	17.8954	3.39539	2.4685	3.5747	4.42249e-21	8.59353e-19	Up
ENSG00000112936	71	ENSG00000112936.14	C7	protein_coding		379	230	307	12114	7052	1698	27.2081	642.174	-4.10414	6.60212	4.8082e-21	9.21143e-19	Down
ENSG00000112655	72	ENSG00000112655.11	PTK7	protein_coding		3	6	6	170	198	75	0.117197	3.6219	-4.69316	1.05447	6.46213e-21	1.2208e-18	Down
ENSG00000185477	73	ENSG00000185477.4	GPRIN3	protein_coding		82	203	85	1941	2760	392	0.615357	8.82675	-3.45233	4.59379	1.01655e-20	1.89412e-18	Down
ENSG00000155659	74	ENSG00000155659.10	VSIG4	protein_coding		11	43	66	357	576	463	1.20764	14.7388	-3.66079	2.74362	2.27096e-20	4.17426e-18	Down
ENSG00000180440	75	ENSG00000180440.3	SERTM1	protein_coding		0	3	2	113	110	40	0.0255116	1.46701	-5.48935	0.312727	2.40496e-20	4.36163e-18	Down
ENSG00000180818	76	ENSG00000180818.4	HOXC10	protein_coding		71	45	71	0	0	3	4.10459	0.0632447	5.91939	-0.123879	2.44961e-20	4.38415e-18	Up
ENSG00000101251	77	ENSG00000101251.7	SEL1L2	protein_coding		266	1427	149	43	313	42	53.1491	11.6353	2.29838	3.38279	3.67329e-20	6.48885e-18	Up
ENSG00000150782	78	ENSG00000150782.7	IL18	protein_coding		2	2	5	154	164	59	0.155778	6.82568	-5.14201	0.816487	4.97729e-20	8.67963e-18	Down
ENSG00000166923	79	ENSG00000166923.6	GREM1	protein_coding		4	0	6	189	153	79	0.0620321	2.66257	-5.25428	0.97328	7.05367e-20	1.21448e-17	Down
ENSG00000114200	80	ENSG00000114200.5	BCHE	protein_coding		9	24	27	703	613	228	0.632383	17.3753	-4.50721	2.83864	7.29797e-20	1.24084e-17	Down
ENSG00000072195	81	ENSG00000072195.10	SPEG	protein_coding		3	10	3	226	152	83	0.249884	7.66898	-4.73995	1.12007	7.53699e-20	1.26566e-17	Down
ENSG00000159189	82	ENSG00000159189.7	C1QC	protein_coding		12	57	54	410	664	387	1.76246	21.9961	-3.63355	2.8088	9.30056e-20	1.54276e-17	Down
ENSG00000105894	83	ENSG00000105894.7	PTN	protein_coding		6	3	8	200	167	86	0.184701	5.05393	-4.57635	1.09486	1.18806e-19	1.94698e-17	Down
ENSG00000120708	84	ENSG00000120708.12	TGFBI	protein_coding		82	231	160	825	1145	682	7.7346	45.1977	-2.48032	3.79168	1.53512e-19	2.4858e-17	Down
ENSG00000110077	85	ENSG00000110077.10	MS4A6A	protein_coding		29	70	83	489	797	399	4.19658	40.4122	-3.17559	3.04581	3.02762e-19	4.84491e-17	Down
ENSG00000112837	86	ENSG00000112837.12	TBX18	protein_coding		712	553	894	138	76	276	50.5798	11.5829	2.35989	3.59616	3.15885e-19	4.99613e-17	Up
ENSG00000141338	87	ENSG00000141338.9	ABCA8	protein_coding		1276	2614	3234	4606	8460	10330	77.1539	259.303	-1.66536	7.07028	3.19921e-19	5.00181e-17	Down
ENSG00000145850	88	ENSG00000145850.4	TIMD4	protein_coding		2	1	1	45	118	44	0.0625721	3.13472	-5.40697	-0.0273814	3.651e-19	5.64328e-17	Down
ENSG00000186493	89	ENSG00000186493.7	C5orf38	protein_coding		46	44	59	1	1	1	5.06956	0.104049	5.53509	-0.424067	4.60542e-19	7.03854e-17	Up
ENSG00000169896	90	ENSG00000169896.12	ITGAM	protein_coding		12	36	49	279	441	321	3.02749	33.9185	-3.46019	2.33601	7.69711e-19	1.16329e-16	Down
ENSG00000163131	91	ENSG00000163131.6	CTSS	protein_coding		54	100	172	618	712	684	7.72073	49.7306	-2.6772	3.3734	1.07279e-18	1.60352e-16	Down
ENSG00000104368	92	ENSG00000104368.13	PLAT	protein_coding		37	55	44	492	457	244	1.41386	12.8776	-3.00495	2.57049	1.17616e-18	1.73893e-16	Down
ENSG00000150594	93	ENSG00000150594.5	ADRA2A	protein_coding		2780	3124	1675	869	1363	449	34.2934	12.21	1.66167	5.54979	1.46514e-18	2.14288e-16	Up
ENSG00000084674	94	ENSG00000084674.9	APOB	protein_coding		5628	7960	7468	862	2026	2891	41.9746	11.525	2.08929	6.93382	1.92269e-18	2.78218e-16	Up
ENSG00000143995	95	ENSG00000143995.15	MEIS1	protein_coding		599	723	1085	2116	2320	3044	71.9968	228.937	-1.58775	5.45168	2.76653e-18	3.9611e-16	Down
ENSG00000155761	96	ENSG00000155761.9	SPAG17	protein_coding		108	251	260	14	29	27	18.2278	2.11097	3.19402	1.68192	5.11982e-18	7.25414e-16	Up
ENSG00000138678	97	ENSG00000138678.6	AGPAT9	protein_coding		407	285	31	1216	1901	300	20.8805	96.4317	-2.39301	4.20018	7.27001e-18	1.01945e-15	Down
ENSG00000053438	98	ENSG00000053438.7	NNAT	protein_coding		930	1699	1682	127	319	649	58.7349	14.97	2.28327	4.62584	7.65349e-18	1.06227e-15	Up
ENSG00000183242	99	ENSG00000183242.7	WT1-AS	antisense		8	5	3	100	110	75	0.228541	4.03449	-4.07933	0.469112	8.26029e-18	1.13491e-15	Down
ENSG00000235750	100	ENSG00000235750.5	KIAA0040	protein_coding		1232	2010	3623	506	527	980	46.7346	14.1452	1.77805	5.33497	8.77016e-18	1.19292e-15	Up
ENSG00000096696	101	ENSG00000096696.9	DSP	protein_coding		14	6	25	395	354	181	0.0997925	2.12853	-4.32544	2.12547	1.12599e-17	1.51641e-15	Down
ENSG00000134339	102	ENSG00000134339.4	SAA2	protein_coding		426	1260	525	134	387	148	57.8513	17.8681	1.80894	3.72835	1.25505e-17	1.67365e-15	Up
ENSG00000166833	103	ENSG00000166833.15	NAV2	protein_coding		333	284	69	946	1292	416	4.49978	17.2157	-1.99433	3.89429	2.51118e-17	3.31621e-15	Down
ENSG00000185565	104	ENSG00000185565.7	LSAMP	protein_coding		6	12	14	411	319	104	0.702292	19.5008	-4.42346	1.96271	3.15719e-17	4.12923e-15	Down
ENSG00000155657	105	ENSG00000155657.19	TTN	protein_coding		342	484	538	1841	2367	1389	8.09745	34.2056	-1.9545	4.94687	3.61718e-17	4.6858e-15	Down
ENSG00000125347	106	ENSG00000125347.9	IRF1	protein_coding		5807	7324	6246	1684	3009	1143	351.294	107.253	1.91099	6.84547	3.89284e-17	4.99532e-15	Up
ENSG00000221818	107	ENSG00000221818.4	EBF2	protein_coding		131	232	281	793	1216	810	4.98196	22.5161	-2.08999	3.9381	5.06343e-17	6.43671e-15	Down
ENSG00000107518	108	ENSG00000107518.12	ATRNL1	protein_coding		7	2	0	79	123	54	0.149387	3.97866	-4.80387	0.289776	5.81543e-17	7.25701e-15	Down
ENSG00000229920	109	ENSG00000229920.2	RPS4XP5	pseudogene		405	991	639	47	102	208	32.8768	5.84134	2.72782	3.46368	5.77079e-17	7.25701e-15	Up
ENSG00000253293	110	ENSG00000253293.3	HOXA10	protein_coding		631	735	798	31	46	216	31.4927	4.22008	3.45514	3.49583	6.90738e-17	8.54129e-15	Up
ENSG00000124212	111	ENSG00000124212.5	PTGIS	protein_coding		100	88	120	582	1175	437	1.54557	11.0849	-2.63452	3.46434	9.02936e-17	1.10646e-14	Down
ENSG00000037965	112	ENSG00000037965.4	HOXC8	protein_coding		146	179	192	5	0	17	2.64844	0.113669	4.93192	1.3348	1.01477e-16	1.23241e-14	Up
ENSG00000143603	113	ENSG00000143603.14	KCNN3	protein_coding		13	7	9	266	124	68	0.284403	4.62638	-3.76388	1.15619	1.08626e-16	1.30755e-14	Down
ENSG00000068615	114	ENSG00000068615.12	REEP1	protein_coding		15	8	4	179	134	45	0.63577	8.42326	-3.64023	0.821596	1.65624e-16	1.97616e-14	Down
ENSG00000136826	115	ENSG00000136826.10	KLF4	protein_coding		2144	8998	6239	909	2588	1359	121.631	35.0465	1.82275	6.67101	2.4098e-16	2.85027e-14	Up
ENSG00000242113	116	ENSG00000242113.2	RN7SL124P	misc_RNA		48	93	110	3	10	4	15.0906	1.03896	3.96975	0.352784	2.82496e-16	3.31251e-14	Up
ENSG00000092820	117	ENSG00000092820.13	EZR	protein_coding		132	277	203	1092	1272	649	4.27802	21.8374	-2.22337	4.01004	2.93382e-16	3.41076e-14	Down
ENSG00000020577	118	ENSG00000020577.9	SAMD4A	protein_coding		1441	2732	3617	472	713	1597	98.6698	35.904	1.648	5.58511	3.75363e-16	4.32685e-14	Up
ENSG00000134247	119	ENSG00000134247.9	PTGFRN	protein_coding		66	52	122	501	527	457	7.3759	47.1547	-2.6332	2.93814	4.19727e-16	4.79758e-14	Down
ENSG00000236824	120	ENSG00000236824.1	BCYRN1	lincRNA		614	723	2103	238	223	738	4.32318	1.54373	1.59871	4.39189	5.14612e-16	5.83313e-14	Up
ENSG00000155011	121	ENSG00000155011.4	DKK2	protein_coding		93	87	294	5	9	2	6.70512	0.234496	4.71264	1.19084	5.83665e-16	6.56116e-14	Up
ENSG00000171819	122	ENSG00000171819.4	ANGPTL7	protein_coding		4	3	5	114	84	43	0.146734	3.05031	-4.14143	0.237181	7.04564e-16	7.85531e-14	Down
ENSG00000243566	123	ENSG00000243566.2	UPK3B	protein_coding		3	0	10	197	338	109	0.170471	8.68891	-5.53905	1.55448	9.22339e-16	1.01997e-13	Down
ENSG00000246363	124	ENSG00000246363.2	RP11-13A1.1	lincRNA		8	6	7	63	103	136	0.125259	1.78042	-3.69317	0.557963	1.36145e-15	1.49342e-13	Down
ENSG00000010327	125	ENSG00000010327.6	STAB1	protein_coding		76	229	320	1153	1829	1054	4.84323	32.7409	-2.78438	4.36138	1.37415e-15	1.49529e-13	Down
ENSG00000180694	126	ENSG00000180694.9	TMEM64	protein_coding		1484	2687	4117	557	1070	1772	160.615	67.0772	1.39323	5.72552	1.51067e-15	1.6308e-13	Up
ENSG00000196139	127	ENSG00000196139.7	AKR1C3	protein_coding		2733	5574	6135	840	1427	2855	285.005	102.83	1.66381	6.47438	2.64277e-15	2.83047e-13	Up
ENSG00000124785	128	ENSG00000124785.4	NRN1	protein_coding		696	498	412	210	158	96	23.725	6.95075	1.89544	3.24599	3.45514e-15	3.67162e-13	Up
ENSG00000137841	129	ENSG00000137841.7	PLCB2	protein_coding		3	11	12	94	159	94	0.772125	10.7765	-3.68141	0.762219	3.8545e-15	4.06425e-13	Down
ENSG00000151490	130	ENSG00000151490.9	PTPRO	protein_coding		1	1	8	61	78	77	0.0664615	1.50913	-4.45364	0.0708959	4.09156e-15	4.25878e-13	Down
ENSG00000244300	131	ENSG00000244300.2	RP11-475N22.4	antisense		5	7	9	97	78	88	0.308759	4.01318	-3.55329	0.391223	4.1016e-15	4.25878e-13	Down
ENSG00000162631	132	ENSG00000162631.14	NTNG1	protein_coding		5	4	10	148	124	70	0.114266	2.14954	-4.03081	0.726248	4.8787e-15	5.02727e-13	Down
ENSG00000235033	133	ENSG00000235033.3	RP11-61I13.3	antisense		622	64	220	2266	332	571	28.3906	100.132	-1.77841	4.20287	5.44347e-15	5.56707e-13	Down
ENSG00000128655	134	ENSG00000128655.12	PDE11A	protein_coding		1601	1826	993	484	663	462	61.4838	22.5096	1.50632	4.78281	5.92165e-15	6.01092e-13	Up
ENSG00000253276	135	ENSG00000253276.1	CCDC71L	protein_coding		1138	1244	1806	452	530	574	17.0323	6.45541	1.48067	4.70586	6.17064e-15	6.21726e-13	Up
ENSG00000144218	136	ENSG00000144218.14	AFF3	protein_coding		742	746	1848	317	243	568	87.9778	30.5907	1.59167	4.3398	8.46136e-15	8.4626e-13	Up
ENSG00000138801	137	ENSG00000138801.4	PAPSS1	protein_coding		1859	1532	1463	700	682	615	147.436	61.1407	1.34991	4.96118	1.51387e-14	1.50304e-12	Up
ENSG00000114541	138	ENSG00000114541.10	FRMD4B	protein_coding		54	79	113	628	835	355	7.34191	56.2671	-2.78791	3.19516	1.58332e-14	1.56061e-12	Down
ENSG00000182578	139	ENSG00000182578.9	CSF1R	protein_coding		25	44	106	398	569	407	3.31888	27.2136	-3.09741	2.77889	1.91143e-14	1.87045e-12	Down
ENSG00000174697	140	ENSG00000174697.4	LEP	protein_coding		10993	32335	27454	980	5047	10599	348.64	82.521	2.59561	8.64232	1.95456e-14	1.899e-12	Up
ENSG00000128918	141	ENSG00000128918.10	ALDH1A2	protein_coding		17	33	42	551	513	194	2.72368	39.4201	-3.61674	2.59245	1.97659e-14	1.90678e-12	Down
ENSG00000173253	143	ENSG00000173253.10	DMRT2	protein_coding		928	440	800	66	33	275	17.2151	2.90148	3.08193	3.53515	2.06728e-14	1.97526e-12	Up
ENSG00000112414	142	ENSG00000112414.10	GPR126	protein_coding		11	46	33	470	717	159	1.93296	30.5204	-3.73497	2.67326	2.07663e-14	1.97526e-12	Down
ENSG00000066294	144	ENSG00000066294.10	CD84	protein_coding		26	42	58	263	389	247	1.93506	14.2456	-2.78321	2.19153	2.12287e-14	2.00523e-12	Down
ENSG00000258498	146	ENSG00000258498.2	DIO3OS	lincRNA		75	25	20	341	295	155	2.53562	16.3465	-2.78835	2.03402	2.16617e-14	2.02326e-12	Down
ENSG00000162520	145	ENSG00000162520.10	SYNC	protein_coding		809	1269	1476	239	312	674	30.5806	10.7006	1.70753	4.44309	2.17171e-14	2.02326e-12	Up
ENSG00000129151	147	ENSG00000129151.4	BBOX1	protein_coding		290	172	128	29	14	28	9.17997	1.10287	3.09068	1.6189	2.20752e-14	2.04263e-12	Up
ENSG00000267519	148	ENSG00000267519.2	MIR24-2	lincRNA		1283	2809	1824	243	671	906	109.144	33.7919	1.89751	5.14393	2.36683e-14	2.17525e-12	Up
ENSG00000173267	149	ENSG00000173267.9	SNCG	protein_coding		1017	1787	2203	264	337	1020	122.851	40.3447	1.88963	4.91429	2.56555e-14	2.34205e-12	Up
ENSG00000154639	150	ENSG00000154639.14	CXADR	protein_coding		13	7	17	205	251	99	0.628348	9.57865	-3.75115	1.41511	2.94058e-14	2.66652e-12	Down
ENSG00000237125	151	ENSG00000237125.4	HAND2-AS1	antisense		64	27	39	360	323	184	2.83229	18.8569	-2.67661	2.16103	4.17105e-14	3.75726e-12	Down
ENSG00000196878	152	ENSG00000196878.8	LAMB3	protein_coding		569	1698	1568	252	414	505	16.4162	5.16954	1.69633	4.51685	5.78839e-14	5.17985e-12	Up
ENSG00000255270	153	ENSG00000255270.1	NAV2-IT1	sense_intronic		16	4	0	120	197	46	0.744732	12.6456	-4.37122	0.801324	7.36984e-14	6.55194e-12	Down
ENSG00000177054	154	ENSG00000177054.9	ZDHHC13	protein_coding		100	72	80	457	319	354	4.18015	19.0066	-2.08751	2.6298	1.10977e-13	9.802e-12	Down
ENSG00000124491	155	ENSG00000124491.11	F13A1	protein_coding		66	321	344	742	2166	919	20.7242	112.747	-2.45699	4.32459	1.23241e-13	1.0815e-11	Down
ENSG00000138449	156	ENSG00000138449.6	SLC40A1	protein_coding		1520	569	1266	3238	2475	3744	83.7092	234.896	-1.51438	5.82843	1.30237e-13	1.13557e-11	Down
ENSG00000111452	157	ENSG00000111452.8	GPR133	protein_coding		22	13	40	423	555	182	1.78278	28.2921	-3.84043	2.45786	1.33653e-13	1.15226e-11	Down
ENSG00000214548	158	ENSG00000214548.10	MEG3	lincRNA		90	125	177	900	1073	469	4.07961	26.3525	-2.53934	3.65311	1.33845e-13	1.15226e-11	Down
ENSG00000162772	159	ENSG00000162772.12	ATF3	protein_coding		5273	11563	9469	2239	5043	3236	520.792	212.62	1.40177	7.38839	1.48822e-13	1.27313e-11	Up
ENSG00000135744	161	ENSG00000135744.7	AGT	protein_coding		299	194	113	738	1727	523	4.73254	22.7256	-2.14505	3.98677	1.57991e-13	1.3348e-11	Down
ENSG00000134516	160	ENSG00000134516.11	DOCK2	protein_coding		12	74	54	309	540	278	3.26505	27.6705	-3.10836	2.49258	1.57993e-13	1.3348e-11	Down
ENSG00000132359	162	ENSG00000132359.9	RAP1GAP2	protein_coding		10	12	20	170	159	109	0.226977	2.47399	-3.29808	1.12332	1.69167e-13	1.42037e-11	Down
ENSG00000173221	163	ENSG00000173221.9	GLRX	protein_coding		1188	1304	2059	480	576	906	64.5262	28.2452	1.29747	4.88275	2.17004e-13	1.81085e-11	Up
ENSG00000175745	164	ENSG00000175745.7	NR2F1	protein_coding		147	363	269	783	1296	685	19.1616	70.1611	-1.78203	3.97543	2.38538e-13	1.97841e-11	Down
ENSG00000180806	165	ENSG00000180806.4	HOXC9	protein_coding		142	164	156	7	1	23	5.31516	0.358621	4.30224	1.20763	3.10875e-13	2.56274e-11	Up
ENSG00000146674	166	ENSG00000146674.10	IGFBP3	protein_coding		351	377	318	1757	1381	742	22.4723	86.0169	-1.73424	4.45999	3.22528e-13	2.64279e-11	Down
ENSG00000136155	167	ENSG00000136155.12	SCEL	protein_coding		52	66	9	296	373	64	0.938551	5.47294	-2.49731	1.95368	3.7449e-13	3.05019e-11	Down
ENSG00000168237	168	ENSG00000168237.13	GLYCTK	protein_coding		382	189	415	1499	828	929	13.8303	46.7628	-1.67886	4.244	4.17119e-13	3.37717e-11	Down
ENSG00000121075	169	ENSG00000121075.5	TBX4	protein_coding		105	56	42	5	9	4	5.07806	0.436241	3.49032	0.0823302	4.99029e-13	4.01644e-11	Up
ENSG00000107736	170	ENSG00000107736.15	CDH23	protein_coding		832	1016	691	1871	2636	1840	11.159	28.1738	-1.24445	5.30407	5.02497e-13	4.02057e-11	Down
ENSG00000125848	171	ENSG00000125848.9	FLRT3	protein_coding		2	10	8	104	182	44	0.0839713	1.46157	-3.84386	0.676056	5.10157e-13	4.05798e-11	Down
ENSG00000140563	172	ENSG00000140563.10	MCTP2	protein_coding		14	36	27	365	304	139	0.623741	6.94047	-3.24895	1.99362	5.45587e-13	4.31457e-11	Down
ENSG00000138821	173	ENSG00000138821.8	SLC39A8	protein_coding		162	59	140	835	623	389	10.2696	53.2192	-2.32237	3.3016	6.24774e-13	4.91224e-11	Down
ENSG00000114757	174	ENSG00000114757.14	PEX5L	protein_coding		121	20	38	400	231	484	1.84885	11.1183	-2.85649	2.52834	7.05853e-13	5.51782e-11	Down
ENSG00000149090	175	ENSG00000149090.7	PAMR1	protein_coding		17	19	43	204	318	181	0.563301	5.16175	-3.12617	1.80492	7.10061e-13	5.519e-11	Down
ENSG00000110324	176	ENSG00000110324.5	IL10RA	protein_coding		11	41	77	223	500	298	1.20552	9.95713	-3.13355	2.34851	8.20892e-13	6.34419e-11	Down
ENSG00000118849	177	ENSG00000118849.5	RARRES1	protein_coding		91	116	77	501	400	371	9.26501	42.61	-2.09344	2.80008	8.53109e-13	6.55592e-11	Down
ENSG00000169116	179	ENSG00000169116.7	PARM1	protein_coding		353	295	435	1378	2591	1061	4.04112	18.892	-2.05047	4.75282	8.67415e-13	6.59827e-11	Down
ENSG00000088827	178	ENSG00000088827.8	SIGLEC1	protein_coding		4	36	41	290	504	221	0.20131	2.68596	-3.79046	2.28326	8.68321e-13	6.59827e-11	Down
ENSG00000164543	180	ENSG00000164543.5	STK17A	protein_coding		379	1124	828	176	291	186	17.3427	5.05165	1.82076	3.77703	9.58064e-13	7.23977e-11	Up
ENSG00000225655	181	ENSG00000225655.1	RP11-143M1.2	antisense		10	13	11	133	80	102	1.11232	10.6701	-3.09693	0.681472	1.09886e-12	8.2578e-11	Down
ENSG00000077942	182	ENSG00000077942.13	FBLN1	protein_coding		55	65	205	1330	1237	624	9.59339	99.6883	-3.4372	3.96312	1.17301e-12	8.7666e-11	Down
ENSG00000143867	183	ENSG00000143867.5	OSR1	protein_coding		8	10	43	213	217	203	0.334932	3.66112	-3.60878	1.6384	1.26732e-12	9.41972e-11	Down
ENSG00000154277	184	ENSG00000154277.8	UCHL1	protein_coding		153	535	1287	50	81	457	38.8225	11.8685	2.01085	3.54159	1.75389e-12	1.29655e-10	Up
ENSG00000025423	185	ENSG00000025423.7	HSD17B6	protein_coding		0	0	6	63	80	41	0.0932923	3.09006	-4.88882	-0.161511	2.14555e-12	1.5775e-10	Down
ENSG00000205403	186	ENSG00000205403.8	CFI	protein_coding		46	50	83	767	668	249	1.54837	15.2444	-3.06493	3.0558	2.17073e-12	1.58743e-10	Down
ENSG00000126778	187	ENSG00000126778.7	SIX1	protein_coding		766	373	365	204	155	107	31.3016	9.68598	1.72302	3.17073	2.27615e-12	1.65562e-10	Up
ENSG00000138131	188	ENSG00000138131.3	LOXL4	protein_coding		236	533	290	50	55	83	4.94386	0.899989	2.5053	2.53168	2.42156e-12	1.75202e-10	Up
ENSG00000204472	189	ENSG00000204472.8	AIF1	protein_coding		12	30	18	139	193	109	1.43315	10.9154	-2.82494	1.18156	2.45873e-12	1.76951e-10	Down
ENSG00000145416	190	ENSG00000145416.9	MARCH1	protein_coding		6	20	21	118	196	109	1.20062	11.2872	-3.13652	1.08752	2.54673e-12	1.82319e-10	Down
ENSG00000166741	191	ENSG00000166741.3	NNMT	protein_coding		1822	6280	2602	815	3134	765	306.503	137.629	1.38162	6.13751	2.96766e-12	2.11341e-10	Up
ENSG00000188613	192	ENSG00000188613.5	NANOS1	protein_coding		410	659	523	73	126	230	9.5273	2.58012	2.08412	3.21223	3.0054e-12	2.12914e-10	Up
ENSG00000164687	193	ENSG00000164687.6	FABP5	protein_coding		1898	1026	1897	4628	2554	4418	105.603	257.469	-1.19956	6.19293	3.02852e-12	2.1344e-10	Down
ENSG00000117643	194	ENSG00000117643.10	MAN1C1	protein_coding		58	26	50	340	307	191	0.96388	6.07238	-2.58439	2.12441	3.12758e-12	2.19285e-10	Down
ENSG00000128567	195	ENSG00000128567.12	PODXL	protein_coding		200	258	240	1417	1311	542	8.55318	41.5234	-2.04549	4.14508	3.71714e-12	2.59285e-10	Down
ENSG00000175567	196	ENSG00000175567.4	UCP2	protein_coding		674	197	539	1696	1003	1303	45.5686	129.707	-1.56427	4.59237	4.08528e-12	2.8351e-10	Down
ENSG00000170571	197	ENSG00000170571.7	EMB	protein_coding		1294	821	80	3278	3728	1009	24.7045	88.4094	-2.27308	5.50666	4.2108e-12	2.90738e-10	Down
ENSG00000163823	198	ENSG00000163823.3	CCR1	protein_coding		8	22	19	91	148	117	0.302654	2.27471	-2.82183	0.87951	4.34709e-12	2.97131e-10	Down
ENSG00000167306	199	ENSG00000167306.14	MYO5B	protein_coding		7	13	11	198	138	57	0.454807	6.25613	-3.42525	0.957394	4.32597e-12	2.97131e-10	Down
ENSG00000234840	200	ENSG00000234840.1	RP11-399D6.2	lincRNA		355	332	399	112	68	103	14.1234	3.78728	2.03504	2.65248	4.84395e-12	3.29437e-10	Up
ENSG00000172260	201	ENSG00000172260.9	NEGR1	protein_coding		83	115	231	787	795	565	8.80333	46.0675	-2.3599	3.51732	5.26555e-12	3.56328e-10	Down
ENSG00000253661	202	ENSG00000253661.1	ZFHX4-AS1	antisense		94	69	76	18	7	6	7.12162	0.960848	3.08663	0.359871	5.48421e-12	3.69288e-10	Up
ENSG00000105852	203	ENSG00000105852.6	PON3	protein_coding		45	13	27	253	124	140	1.45588	8.88181	-2.5967	1.45105	5.62897e-12	3.77169e-10	Down
ENSG00000255090	204	ENSG00000255090.1	RP11-820L6.1	processed_transcript		54	34	106	289	308	365	7.13934	36.1199	-2.3583	2.36495	5.73147e-12	3.82154e-10	Down
ENSG00000117152	205	ENSG00000117152.9	RGS4	protein_coding		1	11	8	77	93	63	0.378199	4.72461	-3.53265	0.230917	6.4642e-12	4.28907e-10	Down
ENSG00000042062	206	ENSG00000042062.7	FAM65C	protein_coding		3	18	17	191	181	111	0.2339	3.18772	-3.656	1.23902	6.68848e-12	4.41634e-10	Down
ENSG00000096433	207	ENSG00000096433.6	ITPR3	protein_coding		22	41	65	271	386	223	0.228898	1.63936	-2.77132	2.16904	6.78612e-12	4.45917e-10	Down
ENSG00000113448	208	ENSG00000113448.12	PDE4D	protein_coding		170	174	109	614	515	392	7.63373	26.1118	-1.67867	3.14435	7.05821e-12	4.61566e-10	Down
ENSG00000118729	209	ENSG00000118729.10	CASQ2	protein_coding		1606	350	286	304	140	122	30.4429	7.51442	1.74078	3.67891	7.10128e-12	4.62161e-10	Up
ENSG00000174600	210	ENSG00000174600.9	CMKLR1	protein_coding		25	30	46	185	286	180	0.91387	6.02506	-2.61189	1.75166	7.49134e-12	4.85225e-10	Down
ENSG00000250451	211	ENSG00000250451.1	HOXC-AS1	antisense		79	59	68	0	0	10	8.62845	0.402009	4.86923	0.0519221	7.78007e-12	5.01538e-10	Up
ENSG00000171860	212	ENSG00000171860.4	C3AR1	protein_coding		1	18	11	83	179	69	0.372127	4.34506	-3.49429	0.716961	8.26185e-12	5.30083e-10	Down
ENSG00000073849	213	ENSG00000073849.10	ST6GAL1	protein_coding		60	124	74	508	570	241	7.42017	39.4702	-2.24502	2.81786	8.99775e-12	5.74589e-10	Down
ENSG00000010610	214	ENSG00000010610.5	CD4	protein_coding		31	65	81	269	367	289	4.98263	27.0192	-2.37966	2.29761	9.48622e-12	6.02951e-10	Down
ENSG00000229221	215	ENSG00000229221.1	HNRNPA1P66	pseudogene		222	636	292	36	72	106	20.8844	3.9494	2.47649	2.66111	1.11777e-11	7.07159e-10	Up
ENSG00000154645	216	ENSG00000154645.9	CHODL	protein_coding		9	3	3	61	42	47	0.122071	1.19541	-3.29169	-0.345138	1.38396e-11	8.68348e-10	Down
ENSG00000168743	217	ENSG00000168743.8	NPNT	protein_coding		5	16	14	478	302	69	0.430741	11.3349	-4.1758	1.99809	1.38532e-11	8.68348e-10	Down
ENSG00000110079	218	ENSG00000110079.12	MS4A4A	protein_coding		18	40	36	201	385	125	1.30268	10.1735	-2.75889	1.84769	1.46961e-11	9.16954e-10	Down
ENSG00000139329	219	ENSG00000139329.4	LUM	protein_coding		291	424	698	3254	2842	1578	24.2137	138.345	-2.40012	5.33481	1.52323e-11	9.4607e-10	Down
ENSG00000189056	220	ENSG00000189056.9	RELN	protein_coding		12	14	12	219	93	71	0.739563	7.85052	-3.0899	0.952829	1.60244e-11	9.90743e-10	Down
ENSG00000109107	221	ENSG00000109107.9	ALDOC	protein_coding		3417	2676	4790	803	1398	2188	224.889	90.4542	1.45563	6.10815	2.01431e-11	1.23976e-09	Up
ENSG00000144278	222	ENSG00000144278.10	GALNT13	protein_coding		194	631	453	52	59	126	33.7977	6.4642	2.44924	2.80876	2.02869e-11	1.24298e-09	Up
ENSG00000095303	223	ENSG00000095303.10	PTGS1	protein_coding		5	7	28	234	348	126	0.289738	5.4139	-4.25443	1.74192	2.09525e-11	1.27801e-09	Down
ENSG00000187398	224	ENSG00000187398.7	LUZP2	protein_coding		122	334	387	18	97	103	9.52995	2.49389	2.17209	2.28672	2.10754e-11	1.27977e-09	Up
ENSG00000163378	225	ENSG00000163378.9	EOGT	protein_coding		1279	1285	1630	550	595	806	32.3675	15.2524	1.18852	4.8	2.142e-11	1.29491e-09	Up
ENSG00000162390	226	ENSG00000162390.13	ACOT11	protein_coding		56	9	23	234	228	178	0.561148	3.96595	-3.02872	1.7096	2.34587e-11	1.41188e-09	Down
ENSG00000123243	227	ENSG00000123243.10	ITIH5	protein_coding		8793	20617	17640	3577	4862	7732	300.703	105.993	1.59567	8.17096	2.83763e-11	1.70033e-09	Up
ENSG00000168646	228	ENSG00000168646.8	AXIN2	protein_coding		399	194	579	845	644	1536	19.7396	51.3131	-1.3282	4.21808	3.0101e-11	1.79576e-09	Down
ENSG00000133392	229	ENSG00000133392.12	MYH11	protein_coding		74	134	34	2571	571	224	1.02506	15.4551	-3.19186	4.03155	3.05753e-11	1.81609e-09	Down
ENSG00000160883	230	ENSG00000160883.6	HK3	protein_coding		3	13	11	45	105	68	0.904881	7.57421	-2.95981	0.181218	3.22749e-11	1.90871e-09	Down
ENSG00000229089	231	ENSG00000229089.2	ANKRD20A8P	pseudogene		71	654	15	264	1755	69	3.51114	10.1624	-1.67292	3.65187	3.33637e-11	1.96456e-09	Down
ENSG00000154258	232	ENSG00000154258.12	ABCA9	protein_coding		734	915	1172	2436	2525	2347	33.9149	90.3745	-1.3232	5.49317	3.41769e-11	2.00377e-09	Down
ENSG00000151892	233	ENSG00000151892.10	GFRA1	protein_coding		97	104	181	797	508	459	2.98428	14.4307	-2.13967	3.2628	3.63046e-11	2.11938e-09	Down
ENSG00000102271	234	ENSG00000102271.9	KLHL4	protein_coding		4	8	10	49	96	53	0.0901249	0.834994	-3.05444	0.0355924	3.74391e-11	2.17627e-09	Down
ENSG00000204794	235	ENSG00000204794.6	PGM5P1	pseudogene		15	9	14	178	77	67	0.397745	3.49133	-2.90773	0.732609	3.82445e-11	2.21363e-09	Down
ENSG00000136546	236	ENSG00000136546.9	SCN7A	protein_coding		20	22	7	256	128	42	0.288313	2.60653	-2.89612	1.1252	3.9925e-11	2.3011e-09	Down
ENSG00000172164	237	ENSG00000172164.9	SNTB1	protein_coding		990	1478	699	398	606	355	27.9865	12.1586	1.26929	4.36964	4.03136e-11	2.3137e-09	Up
ENSG00000005108	238	ENSG00000005108.11	THSD7A	protein_coding		104	79	195	612	825	457	5.78103	29.6634	-2.30991	3.333	4.41962e-11	2.52587e-09	Down
ENSG00000170004	239	ENSG00000170004.12	CHD3	protein_coding		285	313	1331	1007	1189	2533	36.8643	93.2779	-1.47629	4.8778	4.72014e-11	2.68038e-09	Down
ENSG00000174348	240	ENSG00000174348.9	PODN	protein_coding		75	97	120	592	934	277	2.41098	15.2916	-2.42402	3.21656	4.72938e-11	2.68038e-09	Down
ENSG00000196730	241	ENSG00000196730.8	DAPK1	protein_coding		273	196	373	1303	1461	754	18.8791	80.5992	-1.98554	4.27486	4.98898e-11	2.81577e-09	Down
ENSG00000091129	242	ENSG00000091129.15	NRCAM	protein_coding		249	1352	2409	33	33	3	57.2229	1.07102	5.68959	4.23363	5.38739e-11	3.02807e-09	Up
ENSG00000240771	243	ENSG00000240771.2	ARHGEF25	protein_coding		17	24	29	219	197	114	1.74381	13.7719	-2.80274	1.44108	5.55292e-11	3.10827e-09	Down
ENSG00000134245	244	ENSG00000134245.13	WNT2B	protein_coding		25	77	124	409	409	447	1.13759	6.72023	-2.61676	2.73064	5.79528e-11	3.23063e-09	Down
ENSG00000162511	245	ENSG00000162511.7	LAPTM5	protein_coding		46	122	128	501	655	359	5.19343	27.8696	-2.34864	3.01085	6.31838e-11	3.50786e-09	Down
ENSG00000064886	246	ENSG00000064886.9	CHI3L2	protein_coding		211	495	521	83	100	66	27.3844	5.80473	2.29025	2.76673	6.53571e-11	3.61377e-09	Up
ENSG00000186469	247	ENSG00000186469.4	GNG2	protein_coding		2592	5862	5573	1277	2204	2746	411.784	187.154	1.22589	6.52298	7.25019e-11	3.9926e-09	Up
ENSG00000152137	248	ENSG00000152137.2	HSPB8	protein_coding		556	1378	1870	246	618	892	100.463	47.3175	1.20863	4.65424	7.28544e-11	3.99583e-09	Up
ENSG00000111371	249	ENSG00000111371.11	SLC38A1	protein_coding		18	27	27	483	328	92	0.724087	9.62299	-3.29737	2.13673	7.62453e-11	4.16501e-09	Down
ENSG00000137727	250	ENSG00000137727.8	ARHGAP20	protein_coding		2085	1542	2960	1167	459	1070	19.0448	8.0546	1.42317	5.39671	8.22614e-11	4.47568e-09	Up
ENSG00000137573	251	ENSG00000137573.9	SULF1	protein_coding		1146	787	610	2691	2746	1209	76.7061	201.148	-1.26769	5.3575	8.54327e-11	4.6297e-09	Down
ENSG00000132205	252	ENSG00000132205.6	EMILIN2	protein_coding		35	56	85	352	417	249	1.93526	11.679	-2.49975	2.41454	8.58189e-11	4.63217e-09	Down
ENSG00000039537	253	ENSG00000039537.9	C6	protein_coding		1859	868	599	6085	3001	1097	102.786	318.794	-1.38994	5.92416	9.30246e-11	5.00127e-09	Down
ENSG00000064655	254	ENSG00000064655.14	EYA2	protein_coding		56	51	26	246	210	205	3.96924	19.8222	-2.28722	1.83832	9.84758e-11	5.2735e-09	Down
ENSG00000166278	255	ENSG00000166278.10	C2	protein_coding		11	12	14	71	91	81	0.397434	2.6499	-2.62588	0.369884	1.00113e-10	5.34017e-09	Down
ENSG00000140009	256	ENSG00000140009.14	ESR2	protein_coding		686	593	780	247	256	365	18.8595	8.01459	1.33302	3.73357	1.06616e-10	5.66479e-09	Up
ENSG00000139318	257	ENSG00000139318.7	DUSP6	protein_coding		1747	1377	3222	3657	4390	6833	101.729	241.671	-1.1989	6.55264	1.15365e-10	6.10582e-09	Down
ENSG00000203710	260	ENSG00000203710.6	CR1	protein_coding		5	14	21	109	168	85	0.228923	2.17215	-3.14533	0.870021	1.21265e-10	6.37648e-09	Down
ENSG00000108950	258	ENSG00000108950.7	FAM20A	protein_coding		5	14	22	139	144	97	0.368682	3.61959	-3.20751	0.938827	1.21506e-10	6.37648e-09	Down
ENSG00000169032	259	ENSG00000169032.5	MAP2K1	protein_coding		934	1557	1905	478	673	857	52.2601	24.4291	1.1857	4.86065	1.21885e-10	6.37648e-09	Up
ENSG00000106565	261	ENSG00000106565.13	TMEM176B	protein_coding		10	31	29	155	228	120	0.95212	7.15682	-2.81127	1.36965	1.31761e-10	6.8667e-09	Down
ENSG00000178498	262	ENSG00000178498.11	DTX3	protein_coding		11	12	15	127	108	63	0.356428	2.89659	-2.83353	0.62914	1.6037e-10	8.32576e-09	Down
ENSG00000166483	263	ENSG00000166483.6	WEE1	protein_coding		25	43	40	145	197	196	2.01815	10.2948	-2.25402	1.53912	1.63047e-10	8.43258e-09	Down
ENSG00000142227	264	ENSG00000142227.6	EMP3	protein_coding		20	41	36	143	191	179	2.47244	13.4942	-2.35881	1.45844	1.70466e-10	8.7829e-09	Down
ENSG00000110934	265	ENSG00000110934.6	BIN2	protein_coding		3	10	13	65	99	60	0.318692	2.87961	-3.05953	0.21282	1.81473e-10	9.31469e-09	Down
ENSG00000154229	266	ENSG00000154229.7	PRKCA	protein_coding		187	125	150	572	470	397	4.65847	14.6043	-1.56747	3.08886	2.16542e-10	1.10729e-08	Down
ENSG00000204257	267	ENSG00000204257.10	HLA-DMA	protein_coding		450	304	241	1203	833	529	20.2926	53.0169	-1.26446	3.99724	2.29585e-10	1.16959e-08	Down
ENSG00000253552	268	ENSG00000253552.3	HOXA-AS2	antisense		7	16	12	101	76	94	0.944966	7.6508	-2.88098	0.497233	2.33526e-10	1.18523e-08	Down
ENSG00000152556	269	ENSG00000152556.11	PFKM	protein_coding		226	211	306	534	603	818	21.278	56.5632	-1.31676	3.58483	2.37326e-10	1.20004e-08	Down
ENSG00000173559	270	ENSG00000173559.8	NABP1	protein_coding		6201	6599	9855	3520	2216	2427	274.709	102.995	1.54801	7.13106	2.51869e-10	1.26886e-08	Up
ENSG00000197457	271	ENSG00000197457.5	STMN3	protein_coding		7	11	18	105	113	73	0.378723	3.20784	-2.94689	0.587112	2.77943e-10	1.39505e-08	Down
ENSG00000183087	272	ENSG00000183087.10	GAS6	protein_coding		59	136	145	607	649	375	2.31416	11.6237	-2.23026	3.13587	3.07043e-10	1.53544e-08	Down
ENSG00000011201	273	ENSG00000011201.6	KAL1	protein_coding		936	1451	1478	442	726	693	82.9857	40.6449	1.13281	4.69966	3.50721e-10	1.74744e-08	Up
ENSG00000179008	274	ENSG00000179008.4	C14orf39	protein_coding		173	88	78	23	22	17	10.9011	1.97184	2.44725	0.907872	3.61993e-10	1.79702e-08	Up
ENSG00000146192	275	ENSG00000146192.10	FGD2	protein_coding		7	28	17	112	162	82	0.397167	2.8511	-2.75716	0.894655	3.81306e-10	1.87918e-08	Down
ENSG00000180616	276	ENSG00000180616.4	SSTR2	protein_coding		69	336	82	15	32	19	7.6409	1.07055	2.68475	1.38387	3.80682e-10	1.87918e-08	Up
ENSG00000147443	277	ENSG00000147443.8	DOK2	protein_coding		2	12	8	38	92	45	0.391222	3.24252	-2.93247	-0.114241	3.89333e-10	1.91181e-08	Down
ENSG00000155465	278	ENSG00000155465.14	SLC7A7	protein_coding		7	7	17	86	121	67	0.713719	6.52854	-3.07423	0.486867	3.96774e-10	1.94134e-08	Down
ENSG00000132840	279	ENSG00000132840.5	BHMT2	protein_coding		1269	2783	2908	586	952	1613	203.827	94.3466	1.24441	5.51959	4.01462e-10	1.95723e-08	Up
ENSG00000111713	280	ENSG00000111713.2	GYS2	protein_coding		234	399	103	63	124	18	4.07695	1.14955	2.05712	2.12647	4.63316e-10	2.25072e-08	Up
ENSG00000154556	281	ENSG00000154556.13	SORBS2	protein_coding		87	108	92	777	604	213	8.35954	48.4375	-2.21956	3.07628	4.77538e-10	2.31156e-08	Down
ENSG00000163399	282	ENSG00000163399.11	ATP1A1	protein_coding		734	533	548	1873	1914	1013	48.005	128.248	-1.28812	4.88258	4.9969e-10	2.41021e-08	Down
ENSG00000107742	283	ENSG00000107742.8	SPOCK2	protein_coding		23	32	43	223	257	135	2.06244	13.4206	-2.55385	1.68239	5.05481e-10	2.42953e-08	Down
ENSG00000144619	284	ENSG00000144619.10	CNTN4	protein_coding		9	10	14	104	112	53	0.249151	2.09868	-2.87973	0.478501	5.10239e-10	2.44376e-08	Down
ENSG00000187474	285	ENSG00000187474.4	FPR3	protein_coding		15	47	50	178	271	180	0.776135	4.55126	-2.509	1.73299	5.31592e-10	2.53709e-08	Down
ENSG00000143119	286	ENSG00000143119.8	CD53	protein_coding		8	37	42	175	291	152	1.73135	12.9395	-2.89059	1.66045	5.62918e-10	2.67721e-08	Down
ENSG00000231943	287	ENSG00000231943.3	RP11-395L14.4	lincRNA		61	26	44	231	150	197	3.94644	17.4355	-2.11554	1.67864	6.02265e-10	2.85436e-08	Down
ENSG00000117707	288	ENSG00000117707.11	PROX1	protein_coding		4	3	13	116	67	52	0.121411	1.52448	-3.50378	0.250001	6.13e-10	2.89515e-08	Down
ENSG00000090382	289	ENSG00000090382.2	LYZ	protein_coding		21	85	164	443	581	482	6.70024	39.5072	-2.74974	2.97817	6.71349e-10	3.15975e-08	Down
ENSG00000108821	290	ENSG00000108821.9	COL1A1	protein_coding		279	355	657	3776	2131	1423	35.8086	216.302	-2.4092	5.26595	6.78234e-10	3.18115e-08	Down
ENSG00000140284	291	ENSG00000140284.6	SLC27A2	protein_coding		564	96	68	1066	503	490	6.49509	17.7555	-1.95097	3.64489	6.86382e-10	3.20831e-08	Down
ENSG00000105609	292	ENSG00000105609.12	LILRB5	protein_coding		10	43	49	198	308	173	0.721517	5.0614	-2.80349	1.80655	7.00819e-10	3.26457e-08	Down
ENSG00000091136	293	ENSG00000091136.9	LAMB1	protein_coding		3202	3797	3796	9048	9012	7911	265.437	653.778	-1.19359	7.3545	7.0447e-10	3.27037e-08	Down
ENSG00000161326	295	ENSG00000161326.8	DUSP14	protein_coding		521	993	769	225	262	368	24.9969	9.58609	1.47179	3.84238	7.24839e-10	3.34577e-08	Up
ENSG00000143171	294	ENSG00000143171.8	RXRG	protein_coding		83	118	62	211	560	288	5.77301	23.2299	-1.86355	2.5545	7.25631e-10	3.34577e-08	Down
ENSG00000148513	296	ENSG00000148513.13	ANKRD30A	protein_coding		283	302	489	80	81	194	4.16312	1.39318	1.74941	2.70623	7.56551e-10	3.47656e-08	Up
ENSG00000165025	297	ENSG00000165025.10	SYK	protein_coding		11	29	42	154	222	147	0.27871	1.85923	-2.70027	1.44552	8.41794e-10	3.85525e-08	Down
ENSG00000155629	298	ENSG00000155629.10	PIK3AP1	protein_coding		10	35	44	170	299	143	1.03168	7.24752	-2.79955	1.65198	8.61811e-10	3.93368e-08	Down
ENSG00000186439	299	ENSG00000186439.8	TRDN	protein_coding		89	292	763	6	12	277	14.6995	3.85684	3.23843	2.71369	8.76481e-10	3.98726e-08	Up
ENSG00000154358	300	ENSG00000154358.15	OBSCN	protein_coding		37	67	108	492	636	260	0.762548	5.22688	-2.67078	2.83216	9.13433e-10	4.14151e-08	Down
ENSG00000158270	301	ENSG00000158270.10	COLEC12	protein_coding		73	83	162	759	627	349	1.38494	7.92858	-2.39642	3.19662	9.67734e-10	4.36337e-08	Down
ENSG00000213853	302	ENSG00000213853.5	EMP2	protein_coding		716	619	461	1678	1374	1051	14.4955	33.5705	-1.11518	4.72214	9.68783e-10	4.36337e-08	Down
ENSG00000165072	303	ENSG00000165072.9	MAMDC2	protein_coding		50	73	106	298	379	288	1.9028	8.27641	-2.04415	2.41484	9.90481e-10	4.44638e-08	Down
ENSG00000228305	304	ENSG00000228305.1	AC016734.2	pseudogene		63	184	110	6	19	34	9.20953	1.53649	2.776	0.969081	1.09407e-09	4.89523e-08	Up
ENSG00000187720	305	ENSG00000187720.10	THSD4	protein_coding		37	7	22	279	210	78	0.265525	2.27941	-3.03292	1.52025	1.18851e-09	5.30036e-08	Down
ENSG00000075213	306	ENSG00000075213.6	SEMA3A	protein_coding		1079	1362	1726	476	453	979	125.92	58.6506	1.26646	4.78378	1.23799e-09	5.50298e-08	Up
ENSG00000206120	307	ENSG00000206120.7	EGFEM1P	pseudogene		545	648	622	970	1695	1729	44.268	107.642	-1.15839	4.78239	1.29074e-09	5.71877e-08	Down
ENSG00000164920	308	ENSG00000164920.5	OSR2	protein_coding		290	1179	637	128	410	311	27.5496	11.39	1.32718	3.75794	1.46653e-09	6.47656e-08	Up
ENSG00000205978	309	ENSG00000205978.5	NYNRIN	protein_coding		61	75	125	423	416	303	1.07686	4.89348	-2.09708	2.64883	1.49019e-09	6.55973e-08	Down
ENSG00000172379	310	ENSG00000172379.14	ARNT2	protein_coding		7	9	14	120	87	51	0.551402	4.99221	-2.95166	0.41751	1.59462e-09	6.9968e-08	Down
ENSG00000111913	311	ENSG00000111913.11	FAM65B	protein_coding		14	27	34	199	163	131	0.524027	3.6258	-2.66203	1.36413	1.61801e-09	7.07659e-08	Down
ENSG00000132514	312	ENSG00000132514.9	CLEC10A	protein_coding		1	14	27	66	136	116	0.44705	3.5688	-3.14676	0.71131	1.71405e-09	7.47262e-08	Down
ENSG00000186340	313	ENSG00000186340.10	THBS2	protein_coding		48	67	170	437	659	372	7.50613	40.2256	-2.46107	2.95953	1.75211e-09	7.61412e-08	Down
ENSG00000140044	314	ENSG00000140044.8	JDP2	protein_coding		671	1075	1301	341	532	565	53.4294	25.7707	1.14115	4.34714	1.90894e-09	8.26922e-08	Up
ENSG00000153208	315	ENSG00000153208.12	MERTK	protein_coding		15	25	35	186	259	104	0.413435	3.14636	-2.75954	1.49108	2.07888e-09	8.97681e-08	Down
ENSG00000206190	316	ENSG00000206190.7	ATP10A	protein_coding		192	605	295	87	92	53	18.1043	4.06474	2.19485	2.61982	2.09226e-09	9.00601e-08	Up
ENSG00000233101	317	ENSG00000233101.6	HOXB-AS3	antisense		13	11	15	98	54	79	1.41921	8.64658	-2.46135	0.327823	2.27686e-09	9.76965e-08	Down
ENSG00000168405	318	ENSG00000168405.10	CMAHP	pseudogene		88	173	112	569	765	239	6.5128	28.457	-1.90541	3.11895	2.28763e-09	9.78502e-08	Down
ENSG00000177359	319	ENSG00000177359.13	RP11-551L14.1	pseudogene		262	111	102	871	1098	229	3.3629	15.3469	-1.99117	3.57291	2.4613e-09	1.04949e-07	Down
ENSG00000116678	320	ENSG00000116678.14	LEPR	protein_coding		484	426	677	1287	1114	1300	9.48527	22.5877	-1.17069	4.55857	2.47241e-09	1.05093e-07	Down
ENSG00000149256	321	ENSG00000149256.10	TENM4	protein_coding		599	2215	1033	244	1158	566	93.9231	48.7784	1.10361	4.72674	2.49596e-09	1.05764e-07	Up
ENSG00000105383	322	ENSG00000105383.10	CD33	protein_coding		3	9	11	41	81	46	0.267046	2.02609	-2.78753	-0.154869	2.83328e-09	1.19684e-07	Down
ENSG00000183748	323	ENSG00000183748.4	MRC1L1	protein_coding		7	12	16	116	138	52	0.175556	1.60507	-2.9669	0.646177	2.97537e-09	1.25297e-07	Down
ENSG00000204161	326	ENSG00000204161.9	C10orf128	protein_coding		132	52	109	351	302	370	7.74226	26.9174	-1.81194	2.55632	3.12853e-09	1.31228e-07	Down
ENSG00000106066	324	ENSG00000106066.9	CPVL	protein_coding		35	61	68	255	272	209	4.46688	20.824	-2.11951	2.01508	3.14464e-09	1.31228e-07	Down
ENSG00000166927	325	ENSG00000166927.8	MS4A7	protein_coding		18	44	124	333	420	326	4.30979	26.3914	-2.82335	2.49323	3.14514e-09	1.31228e-07	Down
ENSG00000111679	327	ENSG00000111679.12	PTPN6	protein_coding		5	11	20	83	137	68	0.904241	7.55074	-2.96192	0.569728	3.19519e-09	1.32908e-07	Down
ENSG00000182218	329	ENSG00000182218.5	HHIPL1	protein_coding		9	8	10	72	64	42	0.0975294	0.662569	-2.60429	-0.050669	3.24051e-09	1.33568e-07	Down
ENSG00000169313	328	ENSG00000169313.9	P2RY12	protein_coding		157	676	215	50	150	85	12.9513	3.60435	1.80875	2.62767	3.23541e-09	1.33568e-07	Up
ENSG00000183023	330	ENSG00000183023.14	SLC8A1	protein_coding		104	308	153	751	850	403	3.25042	12.0843	-1.80983	3.5218	3.22738e-09	1.33568e-07	Down
ENSG00000115963	331	ENSG00000115963.9	RND3	protein_coding		1807	2590	3391	1036	1212	893	263.509	109.717	1.34745	5.63426	3.3377e-09	1.36776e-07	Up
ENSG00000138378	332	ENSG00000138378.13	STAT4	protein_coding		113	99	41	345	347	190	7.10445	24.859	-1.78716	2.35165	3.33845e-09	1.36776e-07	Down
ENSG00000174145	333	ENSG00000174145.7	KIAA1239	protein_coding		228	1184	183	1073	2163	1291	3.22227	9.46711	-1.89903	4.7679	3.82751e-09	1.55874e-07	Down
ENSG00000198626	334	ENSG00000198626.11	RYR2	protein_coding		7	9	13	312	137	43	0.166836	3.05244	-3.61006	1.25515	3.82498e-09	1.55874e-07	Down
ENSG00000005844	335	ENSG00000005844.13	ITGAL	protein_coding		2	12	13	69	109	49	0.78868	7.0202	-3.02994	0.235737	4.22287e-09	1.71461e-07	Down
ENSG00000163520	336	ENSG00000163520.9	FBLN2	protein_coding		3131	4766	6586	1659	2349	3374	110.745	57.5912	1.04194	6.62682	4.42889e-09	1.79291e-07	Up
ENSG00000169083	337	ENSG00000169083.11	AR	protein_coding		4566	5623	6313	2424	3182	2314	94.0717	46.1069	1.13466	6.79064	4.56712e-09	1.84338e-07	Up
ENSG00000038945	338	ENSG00000038945.10	MSR1	protein_coding		24	57	95	320	280	295	4.25024	22.867	-2.42228	2.26174	4.72627e-09	1.90197e-07	Down
ENSG00000183287	339	ENSG00000183287.9	CCBE1	protein_coding		11	12	17	177	117	53	0.422419	3.85295	-2.89025	0.830876	4.93064e-09	1.97837e-07	Down
ENSG00000162493	341	ENSG00000162493.12	PDPN	protein_coding		0	5	14	109	182	56	0.378378	7.42891	-4.31572	0.737083	5.06555e-09	2.02058e-07	Down
ENSG00000083067	340	ENSG00000083067.18	TRPM3	protein_coding		11	7	17	124	128	53	0.129059	1.15682	-2.98067	0.643125	5.06084e-09	2.02058e-07	Down
ENSG00000128849	342	ENSG00000128849.9	CGNL1	protein_coding		33	34	76	429	309	189	2.6922	18.3765	-2.64846	2.26563	5.09849e-09	2.02185e-07	Down
ENSG00000141469	343	ENSG00000141469.12	SLC14A1	protein_coding		3	23	27	86	151	109	1.22498	8.42892	-2.82637	0.858848	5.09727e-09	2.02185e-07	Down
ENSG00000187210	344	ENSG00000187210.8	GCNT1	protein_coding		8	50	19	191	264	81	0.361719	2.67047	-2.82427	1.47001	5.27419e-09	2.08545e-07	Down
ENSG00000119681	345	ENSG00000119681.7	LTBP2	protein_coding		123	326	599	525	843	1245	20.3323	52.4441	-1.41149	4.01951	5.85132e-09	2.30695e-07	Down
ENSG00000137491	346	ENSG00000137491.10	SLCO2B1	protein_coding		25	113	70	374	539	205	5.36364	30.3924	-2.43256	2.56628	5.90945e-09	2.32313e-07	Down
ENSG00000100344	347	ENSG00000100344.6	PNPLA3	protein_coding		666	850	197	263	443	77	20.3476	9.33173	1.27531	3.51535	6.06753e-09	2.3784e-07	Up
ENSG00000100055	348	ENSG00000100055.16	CYTH4	protein_coding		6	34	37	117	203	139	1.96083	12.2816	-2.68035	1.27354	6.32577e-09	2.4725e-07	Down
ENSG00000124749	349	ENSG00000124749.12	COL21A1	protein_coding		11	15	17	211	149	51	0.522041	5.26617	-2.97259	1.05454	6.35977e-09	2.47867e-07	Down
ENSG00000153993	350	ENSG00000153993.9	SEMA3D	protein_coding		13	19	55	417	318	152	0.941833	10.2719	-3.40689	2.13	6.50041e-09	2.52624e-07	Down
ENSG00000147883	351	ENSG00000147883.9	CDKN2B	protein_coding		2005	6649	7382	1122	2976	3740	278.623	139.62	1.06856	6.75589	6.58587e-09	2.55216e-07	Up
ENSG00000197635	352	ENSG00000197635.5	DPP4	protein_coding		51	57	60	255	326	159	4.00116	18.0235	-2.00866	2.02724	7.09356e-09	2.7411e-07	Down
ENSG00000198075	353	ENSG00000198075.5	SULT1C4	protein_coding		47	10	12	155	84	93	0.725439	3.40082	-2.42346	0.879552	7.1221e-09	2.74433e-07	Down
ENSG00000155090	354	ENSG00000155090.10	KLF10	protein_coding		7350	12959	12220	3941	6698	4577	164.34	78.7012	1.16362	7.75934	7.31243e-09	2.80971e-07	Up
ENSG00000172137	355	ENSG00000172137.14	CALB2	protein_coding		3478	5597	3751	1549	2004	2362	313.418	146.855	1.17947	6.41323	7.67874e-09	2.94215e-07	Up
ENSG00000178826	356	ENSG00000178826.6	TMEM139	protein_coding		52	117	223	3	5	69	5.23036	1.03747	3.23832	1.12476	7.78326e-09	2.97382e-07	Up
ENSG00000160255	357	ENSG00000160255.12	ITGB2	protein_coding		7	49	59	241	394	190	2.96001	22.5	-3.01368	2.06897	8.04654e-09	3.0658e-07	Down
ENSG00000197757	358	ENSG00000197757.7	HOXC6	protein_coding		121	99	167	38	20	31	5.90639	1.40298	2.19502	1.14777	8.53519e-09	3.24289e-07	Up
ENSG00000184060	359	ENSG00000184060.6	ADAP2	protein_coding		14	47	49	230	255	163	2.19953	13.6888	-2.57979	1.76996	8.93694e-09	3.38608e-07	Down
ENSG00000101336	360	ENSG00000101336.8	HCK	protein_coding		6	17	28	81	133	95	0.409705	2.59209	-2.63402	0.716291	8.97796e-09	3.39217e-07	Down
ENSG00000027075	361	ENSG00000027075.9	PRKCH	protein_coding		214	375	170	630	989	352	23.6581	62.7422	-1.26399	3.6091	9.16461e-09	3.4531e-07	Down
ENSG00000164111	362	ENSG00000164111.10	ANXA5	protein_coding		8837	19807	21139	4415	7474	10626	812.772	376.273	1.20723	8.35649	1.04399e-08	3.92274e-07	Up
ENSG00000102879	363	ENSG00000102879.11	CORO1A	protein_coding		5	20	23	106	142	81	1.05934	7.6664	-2.78329	0.784026	1.09403e-08	4.09944e-07	Down
ENSG00000162733	364	ENSG00000162733.12	DDR2	protein_coding		17631	26018	30035	6940	10191	16698	1786.57	831.411	1.25591	8.92673	1.11591e-08	4.16994e-07	Up
ENSG00000107317	365	ENSG00000107317.7	PTGDS	protein_coding		65	32	241	248	256	590	8.66985	28.7882	-1.95137	2.6682	1.16109e-08	4.3269e-07	Down
ENSG00000117143	366	ENSG00000117143.9	UAP1	protein_coding		3331	4387	3696	1794	2624	1408	95.4022	49.5953	1.08197	6.28973	1.17877e-08	4.38077e-07	Up
ENSG00000142871	367	ENSG00000142871.11	CYR61	protein_coding		2070	5029	5046	1007	3261	2012	144.42	76.0538	1.071	6.38165	1.25397e-08	4.64755e-07	Up
ENSG00000019582	368	ENSG00000019582.10	CD74	protein_coding		195	476	850	2033	2333	1572	32.2036	132.592	-2.10561	5.04729	1.30011e-08	4.80546e-07	Down
ENSG00000126803	369	ENSG00000126803.8	HSPA2	protein_coding		433	368	546	91	116	293	9.48884	3.5068	1.66494	3.071	1.30803e-08	4.82163e-07	Up
ENSG00000003147	370	ENSG00000003147.13	ICA1	protein_coding		251	446	246	1379	1218	500	13.7299	47.0394	-1.56466	4.17739	1.31363e-08	4.8292e-07	Down
ENSG00000168994	371	ENSG00000168994.9	PXDC1	protein_coding		907	1459	673	382	522	415	32.4934	14.3012	1.21972	4.31559	1.32783e-08	4.86823e-07	Up
ENSG00000076716	372	ENSG00000076716.7	GPC4	protein_coding		36	66	86	582	301	259	0.938198	6.08548	-2.47676	2.58121	1.37241e-08	5.01814e-07	Down
ENSG00000079385	373	ENSG00000079385.17	CEACAM1	protein_coding		23	11	25	146	75	86	0.712166	3.80095	-2.30958	0.752412	1.41024e-08	5.14266e-07	Down
ENSG00000163393	374	ENSG00000163393.8	SLC22A15	protein_coding		25	8	19	155	89	61	0.754662	4.4878	-2.47566	0.71884	1.41554e-08	5.14818e-07	Down
ENSG00000188001	375	ENSG00000188001.5	TPRG1	protein_coding		3137	3148	2634	1808	1670	1186	260.757	138.997	1.02742	5.94685	1.43967e-08	5.22198e-07	Up
ENSG00000093072	376	ENSG00000093072.11	CECR1	protein_coding		7	20	37	105	151	117	0.666739	4.07585	-2.63295	0.987975	1.52508e-08	5.51193e-07	Down
ENSG00000109819	377	ENSG00000109819.4	PPARGC1A	protein_coding		419	70	218	854	338	546	23.3918	57.1158	-1.43638	3.45547	1.52772e-08	5.51193e-07	Down
ENSG00000160932	378	ENSG00000160932.6	LY6E	protein_coding		37	34	61	254	288	147	2.62017	14.0775	-2.29531	1.88346	1.54768e-08	5.5692e-07	Down
ENSG00000151276	379	ENSG00000151276.19	MAGI1	protein_coding		2449	3669	1824	1293	2141	872	62.7507	34.5082	0.994556	5.7994	1.57815e-08	5.66385e-07	Up
ENSG00000106571	380	ENSG00000106571.8	GLI3	protein_coding		216	142	219	646	359	535	16.3589	44.5556	-1.32981	3.24599	1.60176e-08	5.73345e-07	Down
ENSG00000165323	382	ENSG00000165323.11	FAT3	protein_coding		1117	1141	476	429	687	229	8.25594	4.05503	1.12872	4.21604	1.61099e-08	5.74169e-07	Up
ENSG00000204287	383	ENSG00000204287.9	HLA-DRA	protein_coding		107	286	491	1182	1248	994	12.0822	49.4553	-2.10264	4.25779	1.61324e-08	5.74169e-07	Down
ENSG00000069424	381	ENSG00000069424.10	KCNAB2	protein_coding		4	13	17	71	90	61	0.6066	4.17073	-2.68964	0.248582	1.61672e-08	5.74169e-07	Down
ENSG00000012779	384	ENSG00000012779.6	ALOX5	protein_coding		4	12	16	62	86	56	0.887356	5.93468	-2.64172	0.136381	1.70972e-08	6.05616e-07	Down
ENSG00000180660	385	ENSG00000180660.6	MAB21L1	protein_coding		165	89	93	39	21	26	2.12895	0.531467	2.06759	1.01468	1.74971e-08	6.18171e-07	Up
ENSG00000163531	387	ENSG00000163531.11	NFASC	protein_coding		25	50	60	675	309	184	0.463095	4.32729	-2.85928	2.55547	1.83372e-08	6.4511e-07	Down
ENSG00000125735	386	ENSG00000125735.6	TNFSF14	protein_coding		2	6	14	75	85	45	0.149317	1.48216	-3.21212	0.0843285	1.83545e-08	6.4511e-07	Down
ENSG00000141968	388	ENSG00000141968.3	VAV1	protein_coding		5	17	15	68	115	50	0.369584	2.43182	-2.57371	0.32079	1.93082e-08	6.76883e-07	Down
ENSG00000121552	389	ENSG00000121552.3	CSTA	protein_coding		413	310	706	148	138	334	31.373	13.7452	1.31301	3.216	1.94248e-08	6.7922e-07	Up
ENSG00000156113	390	ENSG00000156113.16	KCNMA1	protein_coding		6	8	18	162	104	55	0.148123	1.56191	-3.18923	0.701494	1.97305e-08	6.8814e-07	Down
ENSG00000143153	391	ENSG00000143153.8	ATP1B1	protein_coding		19	27	28	199	195	78	0.730531	4.86238	-2.4944	1.30981	1.99057e-08	6.92475e-07	Down
ENSG00000134853	392	ENSG00000134853.7	PDGFRA	protein_coding		165	248	374	1024	1100	634	13.9843	51.0546	-1.7745	3.9805	2.047e-08	7.10288e-07	Down
ENSG00000196126	393	ENSG00000196126.6	HLA-DRB1	protein_coding		63	41	222	490	250	470	4.49826	17.5701	-2.12162	2.78016	2.06457e-08	7.14562e-07	Down
ENSG00000182107	394	ENSG00000182107.5	TMEM30B	protein_coding		29	32	19	112	132	115	0.652313	2.94576	-2.10538	0.999544	2.16973e-08	7.49053e-07	Down
ENSG00000152078	395	ENSG00000152078.5	TMEM56	protein_coding		1287	2271	1703	532	680	1123	112.54	50.751	1.27779	5.11094	2.33852e-08	8.05281e-07	Up
ENSG00000138964	396	ENSG00000138964.12	PARVG	protein_coding		1	12	15	59	103	53	0.386771	3.15362	-2.98726	0.173833	2.40868e-08	8.25951e-07	Down
ENSG00000263426	398	ENSG00000263426.1	RN7SL471P	misc_RNA		32	133	222	9	11	55	21.7259	4.34116	2.53757	1.10677	2.41677e-08	8.25951e-07	Up
ENSG00000196218	397	ENSG00000196218.7	RYR1	protein_coding		4	11	14	37	113	47	0.564173	3.94102	-2.6189	0.0704622	2.4164e-08	8.25951e-07	Down
ENSG00000235571	399	ENSG00000235571.1	SNX18P14	pseudogene		12	110	0	77	491	9	3.54339	17.1911	-2.43129	1.64666	2.45475e-08	8.36831e-07	Down
ENSG00000204136	400	ENSG00000204136.6	GGTA1P	pseudogene		12	32	40	139	253	109	0.931417	5.78416	-2.52915	1.39759	2.60562e-08	8.8604e-07	Down
ENSG00000000005	401	ENSG00000000005.5	TNMD	protein_coding		156	1438	1241	61	90	387	49.8537	9.79012	2.38428	3.95739	2.66581e-08	9.04248e-07	Up
ENSG00000147459	402	ENSG00000147459.13	DOCK5	protein_coding		120	177	201	687	593	404	9.3217	32.906	-1.67431	3.28756	2.68125e-08	9.07222e-07	Down
ENSG00000188153	403	ENSG00000188153.8	COL4A5	protein_coding		118	35	135	558	310	287	6.4598	26.5052	-2.0579	2.69587	2.70359e-08	9.12513e-07	Down
ENSG00000155792	404	ENSG00000155792.5	DEPTOR	protein_coding		37	83	68	287	371	173	2.2701	10.2995	-2.06226	2.19256	2.76532e-08	9.31036e-07	Down
ENSG00000104081	405	ENSG00000104081.9	BMF	protein_coding		16	26	30	107	120	107	1.82955	8.76987	-2.15921	0.889968	2.85303e-08	9.58195e-07	Down
ENSG00000196664	406	ENSG00000196664.4	TLR7	protein_coding		3	23	27	49	103	122	0.330121	1.78127	-2.45606	0.580121	2.88581e-08	9.66816e-07	Down
ENSG00000163606	407	ENSG00000163606.6	CD200R1	protein_coding		5	8	15	57	65	51	0.279904	1.80362	-2.5858	-0.0810844	2.91699e-08	9.74863e-07	Down
ENSG00000078399	408	ENSG00000078399.11	HOXA9	protein_coding		119	85	79	10	10	30	6.27254	1.08719	2.6822	0.647594	2.98736e-08	9.95933e-07	Up
ENSG00000163220	409	ENSG00000163220.10	S100A9	protein_coding		6	25	62	191	435	154	2.66913	23.5349	-3.30732	1.95784	3.24295e-08	1.0785e-06	Down
ENSG00000086570	410	ENSG00000086570.8	FAT2	protein_coding		205	1065	945	36	248	628	3.80715	1.59464	1.77163	3.83175	3.29725e-08	1.09388e-06	Up
ENSG00000130592	411	ENSG00000130592.9	LSP1	protein_coding		43	58	79	245	319	191	3.47048	15.0384	-1.99845	2.06776	3.31841e-08	1.09823e-06	Down
ENSG00000141506	412	ENSG00000141506.9	PIK3R5	protein_coding		3	13	20	67	142	60	0.646809	5.06684	-2.89267	0.484404	3.47163e-08	1.14614e-06	Down
ENSG00000145569	413	ENSG00000145569.5	FAM105A	protein_coding		15	12	24	94	153	72	1.51615	9.63182	-2.524	0.755424	3.48884e-08	1.14904e-06	Down
ENSG00000145536	414	ENSG00000145536.11	ADAMTS16	protein_coding		15	18	49	78	184	152	0.469798	2.42108	-2.33823	1.15961	3.55375e-08	1.16759e-06	Down
ENSG00000184613	415	ENSG00000184613.6	NELL2	protein_coding		7	9	32	180	169	87	1.02406	9.87587	-3.28991	1.1366	3.69269e-08	1.21031e-06	Down
ENSG00000123338	416	ENSG00000123338.8	NCKAP1L	protein_coding		8	42	73	277	348	211	3.03152	21.9711	-3.00017	2.10019	3.73314e-08	1.22063e-06	Down
ENSG00000248905	417	ENSG00000248905.4	FMN1	protein_coding		11	34	63	125	253	166	2.02821	10.6474	-2.44596	1.5482	3.75811e-08	1.22585e-06	Down
ENSG00000182718	418	ENSG00000182718.12	ANXA2	protein_coding		24663	38238	35284	7937	13538	21769	2384.04	1058.84	1.35288	9.32437	3.88686e-08	1.26481e-06	Up
ENSG00000179820	419	ENSG00000179820.11	MYADM	protein_coding		671	2278	2918	471	627	837	65.7323	22.6137	1.47938	5.15221	3.90747e-08	1.26848e-06	Up
ENSG00000154262	420	ENSG00000154262.8	ABCA6	protein_coding		1558	2908	2075	3328	6083	3982	65.5663	136.853	-0.958616	6.46996	3.9896e-08	1.29206e-06	Down
ENSG00000107957	421	ENSG00000107957.12	SH3PXD2A	protein_coding		655	789	965	1939	1466	2049	12.7484	29.7306	-1.10636	5.1321	4.27521e-08	1.38127e-06	Down
ENSG00000255248	422	ENSG00000255248.2	RP11-166D19.1	sense_overlapping		428	675	973	923	1434	1913	41.5939	87.3922	-0.980879	4.81565	4.29598e-08	1.38469e-06	Down
ENSG00000113140	423	ENSG00000113140.6	SPARC	protein_coding		68977	104177	112695	25624	39429	56746	8492.37	3669.09	1.34787	10.8516	4.42117e-08	1.42167e-06	Up
ENSG00000165457	424	ENSG00000165457.9	FOLR2	protein_coding		7	44	55	115	298	151	2.5194	14.0063	-2.53207	1.58526	4.4711e-08	1.43434e-06	Down
ENSG00000205929	425	ENSG00000205929.5	C21orf62	protein_coding		21	14	14	112	120	43	0.859077	4.85965	-2.3207	0.578978	4.54269e-08	1.45388e-06	Down
ENSG00000103811	426	ENSG00000103811.11	CTSH	protein_coding		45	68	137	266	344	308	5.88265	22.3945	-1.92993	2.38294	4.57737e-08	1.46153e-06	Down
ENSG00000224525	427	ENSG00000224525.2	RP11-561I11.3	antisense		86	13	59	289	86	199	3.72251	13.5882	-1.93823	1.73073	4.6641e-08	1.48574e-06	Down
ENSG00000163219	428	ENSG00000163219.7	ARHGAP25	protein_coding		38	49	63	215	221	173	2.09616	8.78537	-1.9582	1.77407	4.78653e-08	1.52118e-06	Down
ENSG00000167210	429	ENSG00000167210.12	LOXHD1	protein_coding		10	23	14	109	151	40	0.21661	1.43876	-2.48289	0.672152	4.87953e-08	1.54712e-06	Down
ENSG00000149633	430	ENSG00000149633.7	KIAA1755	protein_coding		10	2	12	59	44	44	0.176474	1.09176	-2.61956	-0.296665	4.99027e-08	1.57855e-06	Down
ENSG00000110876	431	ENSG00000110876.8	SELPLG	protein_coding		8	15	25	61	115	79	0.359096	1.96737	-2.37271	0.476875	5.21688e-08	1.6464e-06	Down
ENSG00000164107	432	ENSG00000164107.7	HAND2	protein_coding		15	17	9	79	65	61	0.522478	2.65564	-2.25738	0.199685	5.36026e-08	1.68774e-06	Down
ENSG00000100889	433	ENSG00000100889.7	PCK2	protein_coding		752	468	492	1377	1152	1038	22.4671	46.981	-1.00781	4.56046	5.50082e-08	1.728e-06	Down
ENSG00000135046	434	ENSG00000135046.9	ANXA1	protein_coding		25776	68546	69032	11225	26141	34787	3229.38	1456.47	1.26711	10.0604	5.51567e-08	1.72867e-06	Up
ENSG00000242574	435	ENSG00000242574.4	HLA-DMB	protein_coding		7	24	34	139	122	122	0.76153	4.77698	-2.61537	1.02859	6.07076e-08	1.89826e-06	Down
ENSG00000136235	436	ENSG00000136235.11	GPNMB	protein_coding		199	315	549	1247	1313	888	22.781	77.2938	-1.72548	4.32689	6.20611e-08	1.93614e-06	Down
ENSG00000145703	437	ENSG00000145703.11	IQGAP2	protein_coding		35	60	72	221	364	162	4.74267	21.8798	-2.06121	2.03314	6.36131e-08	1.98001e-06	Down
ENSG00000106819	438	ENSG00000106819.7	ASPN	protein_coding		66	106	93	316	365	236	2.82899	10.1095	-1.71468	2.40639	6.59151e-08	2.04698e-06	Down
ENSG00000261794	439	ENSG00000261794.1	GOLGA8H	protein_coding		56	45	32	168	161	232	1.23735	5.19126	-2.00328	1.64371	7.23025e-08	2.24023e-06	Down
ENSG00000136869	440	ENSG00000136869.13	TLR4	protein_coding		1527	2016	933	2553	4856	1988	23.4591	49.4374	-0.959547	5.94864	7.343e-08	2.26999e-06	Down
ENSG00000104043	441	ENSG00000104043.10	ATP8B4	protein_coding		1458	2238	1075	722	935	697	93.1081	46.5653	1.04204	5.02112	7.96966e-08	2.45813e-06	Up
ENSG00000183801	442	ENSG00000183801.3	OLFML1	protein_coding		32	33	63	339	266	137	1.52528	9.26868	-2.43407	1.97149	8.15782e-08	2.51047e-06	Down
ENSG00000266714	443	ENSG00000266714.2	MYO15B	protein_coding		236	269	428	1227	1162	669	28.8222	98.2196	-1.64275	4.15342	8.25296e-08	2.53401e-06	Down
ENSG00000143951	444	ENSG00000143951.11	WDPCP	protein_coding		3092	5411	4241	1887	1766	2176	147.781	69.6443	1.16993	6.40156	8.3423e-08	2.55568e-06	Up
ENSG00000110090	445	ENSG00000110090.8	CPT1A	protein_coding		81	110	173	675	475	343	10.0591	43.4458	-1.96646	3.05683	8.40334e-08	2.56859e-06	Down
ENSG00000137331	446	ENSG00000137331.11	IER3	protein_coding		646	916	1595	231	529	195	41.3674	12.8138	1.82282	4.22571	8.61207e-08	2.62649e-06	Up
ENSG00000134548	447	ENSG00000134548.5	C12orf39	protein_coding		4638	2853	740	1722	2031	148	88.5662	41.5204	1.46576	5.78732	8.82627e-08	2.68579e-06	Up
ENSG00000110328	448	ENSG00000110328.5	GALNT18	protein_coding		12	15	18	105	87	55	0.384138	2.19377	-2.33281	0.436572	8.95264e-08	2.71816e-06	Down
ENSG00000100994	449	ENSG00000100994.7	PYGB	protein_coding		1961	3429	2724	840	1618	1853	189.229	101.634	1.02812	5.81495	9.15981e-08	2.77487e-06	Up
ENSG00000185862	450	ENSG00000185862.5	EVI2B	protein_coding		5	8	13	45	61	43	0.27607	1.63906	-2.44942	-0.268861	9.40536e-08	2.84293e-06	Down
ENSG00000178081	451	ENSG00000178081.8	ULK4P3	pseudogene		13	30	7	92	91	112	1.49045	9.01482	-2.62341	0.662801	9.68568e-08	2.92117e-06	Down
ENSG00000164879	452	ENSG00000164879.6	CA3	protein_coding		4259	2357	1670	5945	16927	10507	230.66	892.86	-1.94639	7.51327	9.90704e-08	2.98132e-06	Down
ENSG00000156299	453	ENSG00000156299.8	TIAM1	protein_coding		9	35	23	128	164	76	0.642405	3.7178	-2.42909	0.988095	1.00805e-07	3.02683e-06	Down
ENSG00000100365	454	ENSG00000100365.10	NCF4	protein_coding		1	15	15	53	91	54	0.443376	3.00636	-2.7504	0.0939327	1.03626e-07	3.10468e-06	Down
ENSG00000252835	455	ENSG00000252835.1	SCARNA21	snoRNA		90	115	256	359	422	512	56.3846	163.037	-1.53716	2.96608	1.07511e-07	3.21397e-06	Down
ENSG00000123684	456	ENSG00000123684.8	LPGAT1	protein_coding		5086	11349	9696	2999	4547	5062	358.504	177.537	1.08085	7.45845	1.09638e-07	3.2704e-06	Up
ENSG00000090006	457	ENSG00000090006.13	LTBP4	protein_coding		85	114	389	696	674	641	14.2744	51.3088	-2.02998	3.53111	1.1058e-07	3.29128e-06	Down
ENSG00000124575	458	ENSG00000124575.5	HIST1H1D	protein_coding		55	43	12	190	348	35	2.5359	12.9967	-2.10302	1.62133	1.12451e-07	3.33964e-06	Down
ENSG00000112394	459	ENSG00000112394.12	SLC16A10	protein_coding		82	5	8	264	86	42	1.98949	7.98737	-2.4637	1.16467	1.12842e-07	3.34395e-06	Down
ENSG00000164309	460	ENSG00000164309.10	CMYA5	protein_coding		305	161	221	786	645	394	2.67108	7.15967	-1.32575	3.49187	1.15986e-07	3.42965e-06	Down
ENSG00000164161	461	ENSG00000164161.5	HHIP	protein_coding		0	5	17	378	205	65	0.510871	16.8465	-4.93615	1.60556	1.20385e-07	3.552e-06	Down
ENSG00000182022	462	ENSG00000182022.13	CHST15	protein_coding		16	26	42	273	255	95	0.631448	4.94835	-2.7621	1.67467	1.21481e-07	3.57659e-06	Down
ENSG00000128595	463	ENSG00000128595.12	CALU	protein_coding		2744	4851	4702	1586	2248	2744	67.7295	37.0229	0.966972	6.41771	1.25133e-07	3.67617e-06	Up
ENSG00000172987	464	ENSG00000172987.8	HPSE2	protein_coding		218	52	59	44	21	9	3.05216	0.682847	2.15009	0.9121	1.34556e-07	3.94445e-06	Up
ENSG00000179348	465	ENSG00000179348.7	GATA2	protein_coding		17	9	30	109	88	84	0.58523	3.02015	-2.34357	0.632122	1.3523e-07	3.9557e-06	Down
ENSG00000134955	466	ENSG00000134955.7	SLC37A2	protein_coding		15	10	28	70	119	88	0.338865	1.79202	-2.34491	0.594873	1.47033e-07	4.29173e-06	Down
ENSG00000129988	467	ENSG00000129988.5	LBP	protein_coding		294	1110	697	137	517	396	17.9958	9.17933	1.0815	3.84338	1.48523e-07	4.32593e-06	Up
ENSG00000134602	468	ENSG00000134602.11	MST4	protein_coding		331	26	78	649	335	337	2.69897	7.91371	-2.10955	2.97859	1.56867e-07	4.5592e-06	Down
ENSG00000106976	470	ENSG00000106976.14	DNM1	protein_coding		25	45	70	176	246	167	0.794643	3.47051	-2.07178	1.71272	1.62378e-07	4.70074e-06	Down
ENSG00000002933	469	ENSG00000002933.3	TMEM176A	protein_coding		9	14	21	97	101	57	0.8675	5.25574	-2.44809	0.466217	1.62428e-07	4.70074e-06	Down
ENSG00000143546	471	ENSG00000143546.5	S100A8	protein_coding		1	12	22	54	173	60	1.10081	9.47299	-3.1239	0.55479	1.63375e-07	4.71812e-06	Down
ENSG00000223477	472	ENSG00000223477.3	LINC00842	lincRNA		42	24	24	160	202	71	0.942777	4.51657	-2.11544	1.24682	1.65803e-07	4.77808e-06	Down
ENSG00000128815	473	ENSG00000128815.13	WDFY4	protein_coding		2	18	23	106	169	67	0.208595	1.76702	-3.06788	0.811431	1.67465e-07	4.81577e-06	Down
ENSG00000132470	474	ENSG00000132470.9	ITGB4	protein_coding		10	16	33	220	112	94	0.531626	4.11946	-2.7686	1.14831	1.70393e-07	4.88962e-06	Down
ENSG00000114013	475	ENSG00000114013.11	CD86	protein_coding		2	17	15	42	105	47	0.40037	2.39425	-2.50546	0.0860724	1.75681e-07	5.03075e-06	Down
ENSG00000139182	476	ENSG00000139182.9	CLSTN3	protein_coding		50	47	39	263	409	80	4.1758	23.3192	-2.14065	1.9938	1.77514e-07	5.07257e-06	Down
ENSG00000169403	477	ENSG00000169403.7	PTAFR	protein_coding		20	20	27	89	115	86	0.276353	1.21654	-2.03003	0.709778	1.79168e-07	5.10911e-06	Down
ENSG00000155926	478	ENSG00000155926.9	SLA	protein_coding		7	23	24	82	220	57	1.09593	7.58703	-2.55684	0.905195	1.79648e-07	5.11209e-06	Down
ENSG00000182168	479	ENSG00000182168.10	UNC5C	protein_coding		390	339	703	1526	952	1131	10.7821	28.2493	-1.30465	4.49311	1.80472e-07	5.1248e-06	Down
ENSG00000109654	480	ENSG00000109654.10	TRIM2	protein_coding		1115	614	1099	2180	1350	1999	76.0311	150.645	-0.914147	5.22191	1.83025e-07	5.18647e-06	Down
ENSG00000140416	481	ENSG00000140416.15	TPM1	protein_coding		421	541	731	1829	1656	1122	32.6628	92.4273	-1.37603	4.81286	1.87559e-07	5.30389e-06	Down
ENSG00000185811	482	ENSG00000185811.12	IKZF1	protein_coding		4	16	23	142	164	61	0.27052	2.46537	-3.05464	0.903691	1.90765e-07	5.38338e-06	Down
ENSG00000182963	484	ENSG00000182963.5	GJC1	protein_coding		746	565	388	1275	1475	800	16.7565	34.9886	-0.992456	4.5518	1.94901e-07	5.47736e-06	Down
ENSG00000152642	483	ENSG00000152642.6	GPD1L	protein_coding		2367	2010	1420	4292	3840	3132	164.585	322.55	-0.903132	6.25296	1.9482e-07	5.47736e-06	Down
ENSG00000179295	485	ENSG00000179295.11	PTPN11	protein_coding		8421	13218	16098	3971	6082	9934	525.619	282.785	1.04119	8.02644	2.01658e-07	5.65557e-06	Up
ENSG00000060982	486	ENSG00000060982.10	BCAT1	protein_coding		38	175	135	328	521	347	3.20926	11.554	-1.88823	2.78472	2.04261e-07	5.71604e-06	Down
ENSG00000158258	487	ENSG00000158258.11	CLSTN2	protein_coding		8087	6483	16601	4036	3965	8371	64.4509	34.3968	0.974418	7.74123	2.04655e-07	5.71604e-06	Up
ENSG00000186517	488	ENSG00000186517.9	ARHGAP30	protein_coding		9	22	38	114	168	95	0.332222	1.9018	-2.48417	1.01833	2.07854e-07	5.7935e-06	Down
ENSG00000161381	489	ENSG00000161381.9	PLXDC1	protein_coding		17	20	34	168	179	78	1.58734	9.88983	-2.46503	1.17256	2.09396e-07	5.82454e-06	Down
ENSG00000164764	490	ENSG00000164764.10	SBSPON	protein_coding		45	11	8	179	69	31	0.411091	1.78223	-2.11452	0.672458	2.11823e-07	5.88004e-06	Down
ENSG00000128591	491	ENSG00000128591.11	FLNC	protein_coding		21	27	99	368	318	199	0.273164	1.748	-2.8148	2.2104	2.23183e-07	6.18277e-06	Down
ENSG00000111907	492	ENSG00000111907.16	TPD52L1	protein_coding		190	117	98	479	567	214	7.22266	22.4011	-1.50736	2.89802	2.25466e-07	6.23331e-06	Down
ENSG00000115165	493	ENSG00000115165.5	CYTIP	protein_coding		15	25	31	65	127	103	1.93926	8.24699	-1.97427	0.74023	2.39228e-07	6.60036e-06	Down
ENSG00000115252	494	ENSG00000115252.14	PDE1A	protein_coding		75	111	143	396	362	315	3.38479	11.4759	-1.66258	2.65159	2.39945e-07	6.60675e-06	Down
ENSG00000186594	495	ENSG00000186594.8	MIR22HG	lincRNA		1841	4442	2804	871	2186	1902	265.796	147.287	0.961828	5.99363	2.40933e-07	6.62054e-06	Up
ENSG00000090659	496	ENSG00000090659.13	CD209	protein_coding		7	17	30	97	153	74	0.773659	4.86143	-2.5894	0.786346	2.41761e-07	6.62989e-06	Down
ENSG00000149451	497	ENSG00000149451.13	ADAM33	protein_coding		32	29	107	305	439	204	0.824914	4.84161	-2.62757	2.31499	2.45614e-07	6.722e-06	Down
ENSG00000102317	498	ENSG00000102317.13	RBM3	protein_coding		4050	4963	4326	2590	2276	2246	243.227	132.912	0.97958	6.53661	2.49815e-07	6.82327e-06	Up
ENSG00000185532	499	ENSG00000185532.10	PRKG1	protein_coding		43	71	99	530	367	206	0.94619	5.19908	-2.25484	2.56467	2.75262e-07	7.50323e-06	Down
ENSG00000113657	500	ENSG00000113657.8	DPYSL3	protein_coding		198	304	282	824	806	498	17.7212	49.8972	-1.34985	3.70367	2.80828e-07	7.63965e-06	Down
ENSG00000167772	501	ENSG00000167772.7	ANGPTL4	protein_coding		2654	3636	3208	1319	1937	2140	169.605	97.5025	0.907949	6.0747	2.83311e-07	7.6918e-06	Up
ENSG00000226958	505	ENSG00000226958.1	CTD-2328D6.1	pseudogene		85291	121876	109824	50264	40342	27449	12619.9	4889.31	1.53095	10.9546	2.91166e-07	7.84245e-06	Up
ENSG00000011465	502	ENSG00000011465.12	DCN	protein_coding		1585	1460	3556	8693	7981	4958	143.308	489.428	-1.74222	6.9707	2.90719e-07	7.84245e-06	Down
ENSG00000186458	504	ENSG00000186458.4	DEFB132	protein_coding		638	994	1079	148	179	802	21.8454	9.15002	1.74452	4.12392	2.90351e-07	7.84245e-06	Up
ENSG00000105088	503	ENSG00000105088.4	OLFM2	protein_coding		1310	1406	1567	474	1022	796	60.4707	32.3875	1.03952	4.89359	2.90193e-07	7.84245e-06	Up
ENSG00000100767	506	ENSG00000100767.11	PAPLN	protein_coding		151	108	146	508	474	275	1.72695	5.45926	-1.52673	2.89674	2.94349e-07	7.91252e-06	Down
ENSG00000064692	507	ENSG00000064692.14	SNCAIP	protein_coding		5	19	19	115	143	50	0.31223	2.37285	-2.73952	0.687628	2.9575e-07	7.93451e-06	Down
ENSG00000089041	508	ENSG00000089041.12	P2RX7	protein_coding		13	6	14	56	65	47	0.316697	1.61844	-2.28158	-0.080538	2.97398e-07	7.96302e-06	Down
ENSG00000125730	509	ENSG00000125730.12	C3	protein_coding		1545	3309	3487	11911	13915	5434	243.38	956.885	-1.81712	7.4584	3.13772e-07	8.38492e-06	Down
ENSG00000105655	510	ENSG00000105655.14	ISYNA1	protein_coding		11	9	18	114	75	44	0.421329	2.70167	-2.47041	0.33594	3.26817e-07	8.71641e-06	Down
ENSG00000187951	511	ENSG00000187951.6	ARHGAP11B	protein_coding		42	55	89	165	194	251	3.12028	10.4945	-1.67737	1.83806	3.32048e-07	8.83858e-06	Down
ENSG00000137975	512	ENSG00000137975.7	CLCA2	protein_coding		405	232	115	86	86	53	18.3239	5.40376	1.68156	2.16921	3.33429e-07	8.858e-06	Up
ENSG00000203415	513	ENSG00000203415.2	AC016734.1	pseudogene		90	199	135	26	23	48	4.45202	1.04707	2.18234	1.2834	3.37708e-07	8.9542e-06	Up
ENSG00000158869	514	ENSG00000158869.6	FCER1G	protein_coding		20	34	35	137	153	97	2.70141	12.2182	-2.04344	1.11556	3.512e-07	9.29381e-06	Down
ENSG00000116701	515	ENSG00000116701.10	NCF2	protein_coding		20	39	51	109	243	126	0.858738	3.83016	-2.03693	1.40426	3.56461e-07	9.41473e-06	Down
ENSG00000082397	516	ENSG00000082397.11	EPB41L3	protein_coding		702	1484	1613	2217	2848	2947	112.966	246.5	-1.07724	5.71551	3.58315e-07	9.44535e-06	Down
ENSG00000228065	517	ENSG00000228065.6	RP11-222A11.1	lincRNA		29	20	24	131	119	66	1.69652	7.45309	-1.9963	0.835577	3.64233e-07	9.58277e-06	Down
ENSG00000136167	518	ENSG00000136167.9	LCP1	protein_coding		28	149	229	487	792	448	8.49672	38.2294	-2.35644	3.24294	3.83562e-07	1.00718e-05	Down
ENSG00000112782	519	ENSG00000112782.11	CLIC5	protein_coding		41	74	121	526	463	227	5.39685	29.4529	-2.32504	2.70135	3.90578e-07	1.02363e-05	Down
ENSG00000196739	520	ENSG00000196739.10	COL27A1	protein_coding		230	435	165	529	1012	328	5.94243	13.6098	-1.06446	3.59346	3.9355e-07	1.02944e-05	Down
ENSG00000011600	521	ENSG00000011600.7	TYROBP	protein_coding		2	33	33	115	181	116	2.06807	13.3326	-2.84473	1.12039	4.00496e-07	1.04559e-05	Down
ENSG00000186480	522	ENSG00000186480.8	INSIG1	protein_coding		2517	4641	6116	1724	1890	2917	183.943	93.3365	1.04596	6.48702	4.25272e-07	1.10815e-05	Up
ENSG00000117226	523	ENSG00000117226.7	GBP3	protein_coding		75	54	90	325	249	193	5.43519	19.562	-1.72985	2.15102	4.28405e-07	1.11071e-05	Down
ENSG00000197629	527	ENSG00000197629.5	MPEG1	protein_coding		32	128	197	492	725	368	1.33726	6.27446	-2.32889	3.11007	4.29357e-07	1.11071e-05	Down
ENSG00000171608	526	ENSG00000171608.11	PIK3CD	protein_coding		43	47	56	192	200	142	1.72981	6.48854	-1.78486	1.61979	4.28483e-07	1.11071e-05	Down
ENSG00000166501	525	ENSG00000166501.8	PRKCB	protein_coding		4	10	20	84	105	48	1.01095	7.45619	-2.78754	0.327793	4.3001e-07	1.11071e-05	Down
ENSG00000153707	524	ENSG00000153707.11	PTPRD	protein_coding		34	53	54	275	209	136	0.333919	1.53883	-2.01864	1.78383	4.30338e-07	1.11071e-05	Down
ENSG00000144802	528	ENSG00000144802.7	NFKBIZ	protein_coding		10512	14069	11730	4522	9673	5561	714.603	391.613	1.01918	7.98681	4.43374e-07	1.14219e-05	Up
ENSG00000121966	529	ENSG00000121966.6	CXCR4	protein_coding		11	34	33	97	344	70	0.779034	5.24377	-2.43572	1.40048	4.62364e-07	1.18886e-05	Down
ENSG00000168079	530	ENSG00000168079.12	SCARA5	protein_coding		137	150	263	379	657	467	4.84478	13.4849	-1.39685	3.19049	4.64414e-07	1.19188e-05	Down
ENSG00000010671	531	ENSG00000010671.11	BTK	protein_coding		3	11	17	62	75	47	0.891273	5.60601	-2.57242	0.0113392	4.78744e-07	1.22634e-05	Down
ENSG00000188257	532	ENSG00000188257.6	PLA2G2A	protein_coding		305	211	188	115	89	50	14.0361	5.13524	1.58325	2.13996	4.94976e-07	1.26554e-05	Up
ENSG00000141404	533	ENSG00000141404.11	GNAL	protein_coding		1638	660	1095	668	437	623	72.979	37.0263	0.977382	4.53432	5.03093e-07	1.28147e-05	Up
ENSG00000207980	534	ENSG00000207980.1	MIR23A	miRNA		64	169	134	19	35	48	84.9778	24.1474	1.91	1.13066	5.03017e-07	1.28147e-05	Up
ENSG00000197594	535	ENSG00000197594.7	ENPP1	protein_coding		2549	2654	3328	1505	1495	1893	62.2359	36.3324	0.875069	5.9235	5.0716e-07	1.28942e-05	Up
ENSG00000148053	536	ENSG00000148053.11	NTRK2	protein_coding		11652	12469	13805	6969	6855	5805	117.094	62.0051	1.02578	8.02688	5.0985e-07	1.29384e-05	Up
ENSG00000138031	537	ENSG00000138031.10	ADCY3	protein_coding		395	441	448	739	1061	879	25.0652	52.8827	-0.973301	4.14231	5.2235e-07	1.32309e-05	Down
ENSG00000181751	538	ENSG00000181751.5	C5orf30	protein_coding		539	4410	938	305	2586	540	33.4167	19.8846	0.87235	5.40952	5.35495e-07	1.35387e-05	Up
ENSG00000140968	539	ENSG00000140968.6	IRF8	protein_coding		710	879	1068	372	566	351	51.9198	25.679	1.12934	4.16295	5.39219e-07	1.36075e-05	Up
ENSG00000115604	540	ENSG00000115604.6	IL18R1	protein_coding		18	21	34	131	118	84	0.714776	3.38961	-2.12106	0.893787	5.5956e-07	1.40947e-05	Down
ENSG00000214425	541	ENSG00000214425.2	LRRC37A4P	pseudogene		20	45	70	154	218	164	0.700196	2.90264	-2.03175	1.59539	5.64352e-07	1.41891e-05	Down
ENSG00000003436	542	ENSG00000003436.10	TFPI	protein_coding		351	481	352	1131	949	687	25.4489	61.431	-1.13477	4.14632	5.79127e-07	1.45337e-05	Down
ENSG00000114737	543	ENSG00000114737.11	CISH	protein_coding		618	1741	112	203	1254	41	19.5448	11.8342	1.21124	4.17912	5.91292e-07	1.48117e-05	Up
ENSG00000168071	544	ENSG00000168071.17	CCDC88B	protein_coding		5	9	18	38	57	56	0.181708	0.88791	-2.22786	-0.210121	5.94468e-07	1.48539e-05	Down
ENSG00000244682	545	ENSG00000244682.3	FCGR2C	polymorphic_pseudogene		5	13	26	56	177	61	1.29923	8.96988	-2.66033	0.623109	5.95161e-07	1.48539e-05	Down
ENSG00000169129	546	ENSG00000169129.10	AFAP1L2	protein_coding		18	25	24	163	106	67	0.392919	2.07282	-2.16158	0.889287	5.97766e-07	1.48916e-05	Down
ENSG00000047365	547	ENSG00000047365.7	ARAP2	protein_coding		26	69	90	506	465	179	4.09954	27.1812	-2.56601	2.58101	6.16644e-07	1.53338e-05	Down
ENSG00000232973	548	ENSG00000232973.7	CYP1B1-AS1	antisense		7	5	13	46	40	40	0.817272	4.24028	-2.28676	-0.463186	6.4565e-07	1.60258e-05	Down
ENSG00000135318	549	ENSG00000135318.7	NT5E	protein_coding		48	61	69	230	192	189	3.14286	11.1436	-1.70738	1.83263	6.5408e-07	1.62055e-05	Down
ENSG00000223564	550	ENSG00000223564.1	CYP4F32P	pseudogene		20	101	0	58	487	14	4.05215	18.8828	-2.1329	1.60532	6.5562e-07	1.62141e-05	Down
ENSG00000089820	551	ENSG00000089820.11	ARHGAP4	protein_coding		12	19	32	100	118	79	1.11243	5.46238	-2.21004	0.722457	6.73791e-07	1.66332e-05	Down
ENSG00000066336	552	ENSG00000066336.7	SPI1	protein_coding		4	7	17	49	73	42	0.382819	2.34272	-2.54163	-0.144674	6.7903e-07	1.67322e-05	Down
ENSG00000124615	553	ENSG00000124615.13	MOCS1	protein_coding		3422	2329	2898	5636	5317	5661	55.3752	106.898	-0.884373	6.8144	6.81913e-07	1.67728e-05	Down
ENSG00000120875	554	ENSG00000120875.4	DUSP4	protein_coding		4005	2265	1342	2869	739	573	32.246	18.2696	1.18052	5.7503	6.87114e-07	1.68702e-05	Up
ENSG00000134779	555	ENSG00000134779.10	TPGS2	protein_coding		730	1429	1762	435	570	1049	82.71	44.4067	1.0146	4.75794	6.97324e-07	1.70901e-05	Up
ENSG00000085563	556	ENSG00000085563.10	ABCB1	protein_coding		6	20	10	187	80	43	0.850493	7.95763	-2.83164	0.682209	7.12465e-07	1.74298e-05	Down
ENSG00000070404	557	ENSG00000070404.5	FSTL3	protein_coding		643	1846	594	239	524	443	85.691	34.0981	1.30169	4.29813	7.22105e-07	1.76339e-05	Up
ENSG00000106624	559	ENSG00000106624.4	AEBP1	protein_coding		37	105	235	602	591	430	8.36556	38.3949	-2.34641	3.15616	7.4024e-07	1.80326e-05	Down
ENSG00000082512	558	ENSG00000082512.10	TRAF5	protein_coding		168	116	127	479	466	248	2.73097	8.00258	-1.42278	2.84676	7.41086e-07	1.80326e-05	Down
ENSG00000151632	560	ENSG00000151632.12	AKR1C2	protein_coding		8820	8338	16560	3627	3114	11919	777.306	433.985	1.13405	7.88033	7.60142e-07	1.84633e-05	Up
ENSG00000182492	561	ENSG00000182492.11	BGN	protein_coding		9	19	18	211	125	45	0.350809	3.1269	-2.73776	0.972274	7.66598e-07	1.85869e-05	Down
ENSG00000104870	562	ENSG00000104870.8	FCGRT	protein_coding		674	844	976	1359	1913	1607	52.3946	104.332	-0.895678	5.03687	7.93639e-07	1.92083e-05	Down
ENSG00000072694	563	ENSG00000072694.14	FCGR2B	protein_coding		11	38	44	78	215	105	0.744772	3.25328	-2.06152	1.14939	7.95213e-07	1.92122e-05	Down
ENSG00000112902	564	ENSG00000112902.7	SEMA5A	protein_coding		101	170	195	836	705	315	10.3085	43.2785	-1.85267	3.37817	8.19971e-07	1.97752e-05	Down
ENSG00000204256	566	ENSG00000204256.8	BRD2	protein_coding		7081	5466	4282	3332	3048	2891	182.707	100.961	0.906982	6.88561	8.3975e-07	2.01807e-05	Up
ENSG00000092969	565	ENSG00000092969.7	TGFB2	protein_coding		11	22	43	123	98	119	0.394474	1.86136	-2.21267	0.926099	8.39706e-07	2.01807e-05	Down
ENSG00000075884	567	ENSG00000075884.8	ARHGAP15	protein_coding		8	37	29	125	171	80	2.12489	11.4062	-2.35292	1.03507	8.43356e-07	2.02316e-05	Down
ENSG00000168918	568	ENSG00000168918.9	INPP5D	protein_coding		27	28	52	220	201	106	2.31602	11.885	-2.2163	1.52122	8.5841e-07	2.05565e-05	Down
ENSG00000142347	569	ENSG00000142347.12	MYO1F	protein_coding		13	14	49	95	193	110	2.01512	10.8722	-2.47322	1.09853	8.62326e-07	2.0614e-05	Down
ENSG00000117280	571	ENSG00000117280.8	RAB7L1	protein_coding		627	666	895	282	290	596	28.8988	15.5881	1.04957	3.92582	8.75241e-07	2.08658e-05	Up
ENSG00000105372	570	ENSG00000105372.2	RPS19	protein_coding		1550	2089	1458	3243	3838	2666	171.936	335.381	-0.863109	6.05093	8.75928e-07	2.08658e-05	Down
ENSG00000120709	572	ENSG00000120709.6	FAM53C	protein_coding		1389	1390	1167	545	792	802	89.2094	48.377	0.974013	4.78477	8.96965e-07	2.13296e-05	Up
ENSG00000140022	573	ENSG00000140022.5	STON2	protein_coding		32	37	70	165	228	150	2.07096	8.32568	-1.93961	1.61879	9.05481e-07	2.14945e-05	Down
ENSG00000100605	574	ENSG00000100605.12	ITPK1	protein_coding		2722	4591	3464	1478	2634	2228	259.514	154.997	0.847482	6.27613	9.32297e-07	2.20925e-05	Up
ENSG00000168077	575	ENSG00000168077.9	SCARA3	protein_coding		26	71	45	371	240	131	0.887126	4.94888	-2.25019	2.00057	9.42401e-07	2.22931e-05	Down
ENSG00000162687	576	ENSG00000162687.12	KCNT2	protein_coding		5	13	24	246	295	47	0.174984	2.61417	-3.6081	1.50715	9.57696e-07	2.26156e-05	Down
ENSG00000168807	577	ENSG00000168807.12	SNTB2	protein_coding		4346	5017	5433	2426	3257	2955	476.342	282.133	0.855319	6.72682	9.95363e-07	2.34643e-05	Up
ENSG00000197249	578	ENSG00000197249.8	SERPINA1	protein_coding		2	12	25	41	85	66	0.444315	2.29625	-2.44671	0.10352	1.02817e-06	2.41958e-05	Down
ENSG00000150687	579	ENSG00000150687.7	PRSS23	protein_coding		66	145	123	437	505	236	4.6914	17.292	-1.73484	2.76017	1.03361e-06	2.42817e-05	Down
ENSG00000100599	580	ENSG00000100599.11	RIN3	protein_coding		13	17	32	94	125	74	1.23208	6.0289	-2.20026	0.701739	1.06447e-06	2.49638e-05	Down
ENSG00000069431	581	ENSG00000069431.6	ABCC9	protein_coding		7923	8592	8664	4533	5035	4686	107.887	62.0564	0.89544	7.47938	1.07949e-06	2.52723e-05	Up
ENSG00000006042	582	ENSG00000006042.7	TMEM98	protein_coding		10	10	63	247	264	120	1.71879	13.8947	-3.34733	1.68357	1.09049e-06	2.5486e-05	Down
ENSG00000109339	583	ENSG00000109339.14	MAPK10	protein_coding		2973	1783	1564	3999	4709	5065	189.344	406.174	-1.10147	6.47948	1.12921e-06	2.63455e-05	Down
ENSG00000138639	584	ENSG00000138639.13	ARHGAP24	protein_coding		512	1706	1127	1347	2964	2121	71.2018	141.083	-0.955332	5.44357	1.13607e-06	2.64387e-05	Down
ENSG00000223865	585	ENSG00000223865.6	HLA-DPB1	protein_coding		57	64	95	306	296	184	4.63834	17.4794	-1.78458	2.17185	1.13708e-06	2.64387e-05	Down
ENSG00000187134	586	ENSG00000187134.8	AKR1C1	protein_coding		6256	8289	11692	2969	3000	8262	311.691	171.589	1.08758	7.51243	1.2326e-06	2.86107e-05	Up
ENSG00000135838	587	ENSG00000135838.9	NPL	protein_coding		33	30	85	205	189	172	2.16244	8.59735	-2.00487	1.68698	1.24164e-06	2.87713e-05	Down
ENSG00000118971	588	ENSG00000118971.3	CCND2	protein_coding		2364	2331	6338	1584	1311	1879	341.291	153.2	1.12731	6.15876	1.2442e-06	2.87817e-05	Up
ENSG00000201098	589	ENSG00000201098.1	RNY1	misc_RNA		598	255	795	221	189	235	254.999	100.921	1.2927	3.37851	1.25652e-06	2.90173e-05	Up
ENSG00000213983	590	ENSG00000213983.7	AP1G2	protein_coding		28	29	64	196	201	128	3.05907	13.7952	-2.1091	1.54546	1.30404e-06	3.00637e-05	Down
ENSG00000260128	591	ENSG00000260128.2	ULK4P2	pseudogene		13	29	12	70	82	66	1.5196	6.31727	-2.00427	0.337147	1.3228e-06	3.04446e-05	Down
ENSG00000170458	592	ENSG00000170458.9	CD14	protein_coding		124	150	277	474	672	423	10.6566	31.2485	-1.49455	3.23932	1.36023e-06	3.12531e-05	Down
ENSG00000165868	593	ENSG00000165868.8	HSPA12A	protein_coding		2470	7432	3809	1108	4602	2529	340.516	207.16	0.885959	6.63599	1.36896e-06	3.14008e-05	Up
ENSG00000169432	594	ENSG00000169432.10	SCN9A	protein_coding		159	116	75	510	397	147	1.04233	3.18463	-1.41632	2.66232	1.38354e-06	3.1652e-05	Down
ENSG00000196562	595	ENSG00000196562.10	SULF2	protein_coding		67	72	168	497	441	269	3.96535	16.3328	-1.99203	2.76089	1.38457e-06	3.1652e-05	Down
ENSG00000144810	596	ENSG00000144810.11	COL8A1	protein_coding		1556	3116	5939	1220	1016	1228	212.245	72.9648	1.50031	5.99997	1.39946e-06	3.19387e-05	Up
ENSG00000149781	597	ENSG00000149781.8	FERMT3	protein_coding		12	21	23	89	107	58	1.07129	5.04817	-2.08707	0.516647	1.40701e-06	3.20573e-05	Down
ENSG00000175879	598	ENSG00000175879.7	HOXD8	protein_coding		207	141	112	39	29	58	5.24643	1.42179	1.94307	1.4413	1.43994e-06	3.27526e-05	Up
ENSG00000139278	599	ENSG00000139278.5	GLIPR1	protein_coding		29	57	83	215	273	165	2.93114	11.8407	-1.94741	1.88609	1.4739e-06	3.3469e-05	Down
ENSG00000088882	600	ENSG00000088882.7	CPXM1	protein_coding		20	17	40	256	203	73	0.552797	4.0099	-2.64276	1.46641	1.48889e-06	3.37531e-05	Down
ENSG00000169247	601	ENSG00000169247.7	SH3TC2	protein_coding		31	35	18	113	130	61	0.448886	1.64635	-1.76489	0.83256	1.53379e-06	3.47131e-05	Down
ENSG00000140479	602	ENSG00000140479.12	PCSK6	protein_coding		49	61	100	120	243	291	1.40281	4.41685	-1.53595	1.94927	1.53939e-06	3.47821e-05	Down
ENSG00000136960	603	ENSG00000136960.8	ENPP2	protein_coding		5926	6663	4273	3614	3983	2326	111.01	66.3925	0.851921	6.92521	1.59002e-06	3.58664e-05	Up
ENSG00000075651	604	ENSG00000075651.11	PLD1	protein_coding		1249	519	889	1785	1250	2000	56.4464	106.311	-0.908281	5.09993	1.64442e-06	3.7032e-05	Down
ENSG00000106780	605	ENSG00000106780.7	MEGF9	protein_coding		960	3481	4239	752	1357	1153	23.0319	9.0114	1.28083	5.76388	1.74537e-06	3.92405e-05	Up
ENSG00000186635	607	ENSG00000186635.10	ARAP1	protein_coding		1010	987	774	1760	1936	1456	48.7624	91.6052	-0.820456	5.14598	1.77709e-06	3.98859e-05	Down
ENSG00000140988	606	ENSG00000140988.11	RPS2	protein_coding		2751	2868	2253	5307	5378	4140	148.681	284.27	-0.836549	6.66389	1.77994e-06	3.98859e-05	Down
ENSG00000172716	608	ENSG00000172716.12	SLFN11	protein_coding		122	148	253	765	692	361	14.744	53.6092	-1.72941	3.3878	1.79169e-06	4.00832e-05	Down
ENSG00000171603	609	ENSG00000171603.12	CLSTN1	protein_coding		332	258	360	885	732	555	3.91497	9.15112	-1.10793	3.80503	1.83877e-06	4.10689e-05	Down
ENSG00000152465	610	ENSG00000152465.13	NMT2	protein_coding		1573	1613	3568	1061	866	1900	71.558	41.6042	0.866463	5.57599	1.90089e-06	4.23831e-05	Up
ENSG00000164211	611	ENSG00000164211.8	STARD4	protein_coding		11	36	44	132	203	97	1.67455	8.34595	-2.25849	1.24396	1.90384e-06	4.23831e-05	Down
ENSG00000166250	612	ENSG00000166250.7	CLMP	protein_coding		7874	10213	10851	3318	4808	7962	721.638	404.312	1.00177	7.66768	1.93735e-06	4.30586e-05	Up
ENSG00000005073	613	ENSG00000005073.5	HOXA11	protein_coding		58	94	120	8	4	53	2.08939	0.503009	2.70346	0.662174	1.97106e-06	4.37362e-05	Up
ENSG00000161544	615	ENSG00000161544.5	CYGB	protein_coding		392	103	449	705	490	873	20.0707	44.0753	-1.2518	3.7462	1.98501e-06	4.39025e-05	Down
ENSG00000007944	614	ENSG00000007944.10	MYLIP	protein_coding		1589	1242	1268	666	1022	493	32.2687	17.2068	1.0398	4.82978	1.9844e-06	4.39025e-05	Up
ENSG00000151414	616	ENSG00000151414.10	NEK7	protein_coding		7248	9325	10877	3751	4426	7367	804.347	461.988	0.936647	7.60126	2.02917e-06	4.48064e-05	Up
ENSG00000115233	617	ENSG00000115233.7	PSMD14	protein_coding		891	1643	1435	533	929	854	36.959	22.0122	0.846259	4.83169	2.04371e-06	4.50544e-05	Up
ENSG00000137642	618	ENSG00000137642.8	SORL1	protein_coding		930	1917	840	1841	3597	1459	28.4565	54.2386	-0.821831	5.56239	2.11238e-06	4.6493e-05	Down
ENSG00000235609	619	ENSG00000235609.4	AF127936.7	lincRNA		1138	1525	1417	575	825	985	82.2997	48.6886	0.872235	4.87098	2.13747e-06	4.6969e-05	Up
ENSG00000250303	620	ENSG00000250303.2	RP11-356J5.12	processed_transcript		184	366	182	72	80	86	10.7617	3.58749	1.61772	2.16531	2.16605e-06	4.75203e-05	Up
ENSG00000049540	621	ENSG00000049540.12	ELN	protein_coding		41	341	172	293	703	440	12.8747	34.8203	-1.61048	3.15015	2.18167e-06	4.7786e-05	Down
ENSG00000141756	622	ENSG00000141756.14	FKBP10	protein_coding		34	40	47	206	229	91	2.12119	9.51999	-1.95479	1.54989	2.44869e-06	5.35483e-05	Down
ENSG00000112139	623	ENSG00000112139.10	MDGA1	protein_coding		33	13	40	109	80	112	2.30421	8.14882	-1.82139	0.825598	2.49393e-06	5.445e-05	Down
ENSG00000109846	624	ENSG00000109846.3	CRYAB	protein_coding		9433	15401	25709	2980	4206	20533	1009.72	559.251	1.36734	8.45945	2.55076e-06	5.56016e-05	Up
ENSG00000068366	625	ENSG00000068366.15	ACSL4	protein_coding		3753	5534	4682	2477	2727	2673	363.932	210.188	0.884278	6.63018	2.57084e-06	5.58775e-05	Up
ENSG00000138061	626	ENSG00000138061.7	CYP1B1	protein_coding		45	63	142	444	368	234	5.67728	25.1064	-2.10879	2.53931	2.57163e-06	5.58775e-05	Down
ENSG00000162337	627	ENSG00000162337.7	LRP5	protein_coding		2111	2299	1740	1060	1571	1085	194.537	118.215	0.815509	5.48097	2.60385e-06	5.64874e-05	Up
ENSG00000139679	628	ENSG00000139679.11	LPAR6	protein_coding		321	316	365	734	654	670	34.332	71.9746	-0.964791	3.77547	2.66393e-06	5.76988e-05	Down
ENSG00000068697	629	ENSG00000068697.6	LAPTM4A	protein_coding		4860	5274	4230	2363	3045	2972	222.135	130.399	0.855125	6.68528	2.67485e-06	5.78431e-05	Up
ENSG00000055163	630	ENSG00000055163.14	CYFIP2	protein_coding		32	17	20	147	112	44	1.27134	5.65632	-1.96306	0.77702	2.77361e-06	5.98835e-05	Down
ENSG00000005379	631	ENSG00000005379.11	BZRAP1	protein_coding		36	57	102	207	235	203	2.76197	9.50612	-1.75594	1.91742	2.77849e-06	5.98938e-05	Down
ENSG00000129277	632	ENSG00000129277.9	CCL4	protein_coding		9	101	193	147	737	313	5.51457	22.638	-2.34637	2.72754	2.80517e-06	6.03733e-05	Down
ENSG00000158470	633	ENSG00000158470.5	B4GALT5	protein_coding		919	1546	1478	619	768	803	14.2659	8.13107	0.895979	4.79819	2.81877e-06	6.05702e-05	Up
ENSG00000184743	634	ENSG00000184743.8	ATL3	protein_coding		7488	13812	14105	4514	6668	8135	313.854	175.162	0.932608	7.95192	2.82902e-06	6.06944e-05	Up
ENSG00000224549	635	ENSG00000224549.1	RP11-370B11.3	lincRNA		70	61	76	24	8	26	8.06213	2.3193	1.98871	0.328486	2.91801e-06	6.25053e-05	Up
ENSG00000105851	636	ENSG00000105851.6	PIK3CG	protein_coding		9	19	29	106	140	59	0.250909	1.4085	-2.35671	0.730074	2.97638e-06	6.36553e-05	Down
ENSG00000240207	637	ENSG00000240207.2	RP11-379F4.4	antisense		117	46	115	322	245	244	6.85871	20.1811	-1.55855	2.29128	3.00723e-06	6.4214e-05	Down
ENSG00000205476	638	ENSG00000205476.4	CCDC85C	protein_coding		22	10	29	114	83	65	1.62524	7.15378	-2.07297	0.576853	3.01293e-06	6.42349e-05	Down
ENSG00000148848	639	ENSG00000148848.10	ADAM12	protein_coding		1231	2662	1665	844	1148	947	156.867	85.2834	0.933204	5.27315	3.01943e-06	6.42728e-05	Up
ENSG00000211455	640	ENSG00000211455.3	STK38L	protein_coding		2025	2252	3725	1425	1237	1684	220.396	123.212	0.914307	5.80308	3.10594e-06	6.60109e-05	Up
ENSG00000156011	641	ENSG00000156011.12	PSD3	protein_coding		478	218	491	1145	662	734	28.1881	61.5551	-1.0705	4.0617	3.21818e-06	6.82897e-05	Down
ENSG00000237973	643	ENSG00000237973.1	hsa-mir-6723	pseudogene		748	9089	703	1390	19793	1197	113.307	245.657	-0.855534	7.18978	3.25192e-06	6.88656e-05	Down
ENSG00000090104	642	ENSG00000090104.7	RGS1	protein_coding		7	36	73	103	489	121	2.25296	14.3674	-2.66745	1.87954	3.25545e-06	6.88656e-05	Down
ENSG00000081237	644	ENSG00000081237.14	PTPRC	protein_coding		21	161	173	589	869	332	4.82231	25.9076	-2.54253	3.2537	3.28259e-06	6.93173e-05	Down
ENSG00000122862	645	ENSG00000122862.4	SRGN	protein_coding		117	331	436	726	1437	580	14.7524	47.6623	-1.65041	4.00799	3.28699e-06	6.93173e-05	Down
ENSG00000115904	646	ENSG00000115904.8	SOS1	protein_coding		5053	9054	5726	3223	5071	3177	506.249	299.046	0.852919	7.15013	3.30256e-06	6.95377e-05	Up
ENSG00000197558	647	ENSG00000197558.7	SSPO	processed_transcript		64	20	93	320	147	169	2.72963	10.1509	-1.91266	1.87988	3.31411e-06	6.96731e-05	Down
ENSG00000114841	648	ENSG00000114841.13	DNAH1	protein_coding		671	470	834	1503	1142	1251	9.50387	19.1526	-0.934648	4.71319	3.38752e-06	7.10524e-05	Down
ENSG00000179532	649	ENSG00000179532.8	DNHD1	protein_coding		841	522	700	1466	1534	1139	13.5027	27.1981	-0.94362	4.79027	3.39016e-06	7.10524e-05	Down
ENSG00000263740	650	ENSG00000263740.1	RN7SL4P	misc_RNA		1094	1063	1739	680	619	1001	228.344	137.41	0.828733	4.80674	3.40245e-06	7.12003e-05	Up
ENSG00000135540	651	ENSG00000135540.7	NHSL1	protein_coding		29	21	63	236	233	108	3.1832	16.9006	-2.34582	1.63927	3.44329e-06	7.19442e-05	Down
ENSG00000102359	652	ENSG00000102359.5	SRPX2	protein_coding		367	1759	1911	204	471	1244	47.5348	23.2248	1.19489	4.7554	3.4687e-06	7.23639e-05	Up
ENSG00000078114	653	ENSG00000078114.14	NEBL	protein_coding		20	42	35	304	242	67	2.38486	16.0079	-2.37545	1.68684	3.53731e-06	7.36823e-05	Down
ENSG00000164692	654	ENSG00000164692.13	COL1A2	protein_coding		1047	1344	2353	7023	5977	2992	100.824	357.408	-1.69249	6.52929	3.60005e-06	7.47938e-05	Down
ENSG00000197614	655	ENSG00000197614.6	MFAP5	protein_coding		359	1046	2537	226	638	676	112.173	45.2147	1.17682	4.63178	3.60167e-06	7.47938e-05	Up
ENSG00000253669	656	ENSG00000253669.3	KB-1732A1.1	lincRNA		142	167	136	57	60	39	4.46058	1.59782	1.59975	1.47832	3.61414e-06	7.49382e-05	Up
ENSG00000151067	657	ENSG00000151067.16	CACNA1C	protein_coding		13	16	29	176	102	60	0.150681	0.933372	-2.38525	0.865251	3.64874e-06	7.55405e-05	Down
ENSG00000221968	658	ENSG00000221968.4	FADS3	protein_coding		2253	4694	3918	1416	2148	2549	176.455	101.533	0.880337	6.26547	3.7039e-06	7.6566e-05	Up
ENSG00000100968	659	ENSG00000100968.9	NFATC4	protein_coding		32	49	85	315	213	168	1.06997	4.75026	-2.03034	1.96082	3.75616e-06	7.75285e-05	Down
ENSG00000159403	660	ENSG00000159403.11	C1R	protein_coding		148	474	390	1184	1358	642	26.9264	89.4373	-1.64624	4.22691	3.76577e-06	7.76091e-05	Down
ENSG00000063660	661	ENSG00000063660.4	GPC1	protein_coding		449	638	1054	308	205	496	33.5673	16.3625	1.16169	3.83824	3.78139e-06	7.76955e-05	Up
ENSG00000175785	662	ENSG00000175785.8	PRIMA1	protein_coding		44	26	13	140	74	86	0.631901	2.28302	-1.85019	0.818964	3.77613e-06	7.76955e-05	Down
ENSG00000166482	663	ENSG00000166482.7	MFAP4	protein_coding		101	201	526	746	662	812	7.4082	20.9362	-1.64598	3.76294	3.79463e-06	7.785e-05	Down
ENSG00000150995	664	ENSG00000150995.13	ITPR1	protein_coding		2496	2389	1671	1486	1577	965	70.2338	43.6295	0.787069	5.5846	3.83355e-06	7.853e-05	Up
ENSG00000126016	665	ENSG00000126016.9	AMOT	protein_coding		586	611	1311	301	325	842	14.1648	8.41519	0.90769	4.16374	3.86493e-06	7.90538e-05	Up
ENSG00000100592	666	ENSG00000100592.11	DAAM1	protein_coding		2765	3105	2449	1126	1722	1858	136.191	77.1273	0.92252	5.88098	3.93669e-06	8.04008e-05	Up
ENSG00000158286	667	ENSG00000158286.8	RNF207	protein_coding		62	115	81	166	353	210	4.35921	12.5088	-1.3959	2.14524	4.00803e-06	8.17349e-05	Down
ENSG00000023909	668	ENSG00000023909.5	GCLM	protein_coding		710	1545	1423	436	938	788	99.8349	59.8869	0.834776	4.72497	4.19905e-06	8.55023e-05	Up
ENSG00000137726	669	ENSG00000137726.11	FXYD6	protein_coding		24	30	39	202	195	72	2.33333	12.2677	-2.14984	1.35233	4.22779e-06	8.59587e-05	Down
ENSG00000197142	670	ENSG00000197142.6	ACSL5	protein_coding		351	269	172	630	786	322	5.77582	12.6606	-1.02661	3.50225	4.38399e-06	8.90015e-05	Down
ENSG00000018280	671	ENSG00000018280.12	SLC11A1	protein_coding		6	26	22	46	108	58	0.925299	3.7712	-1.94836	0.300432	4.6095e-06	9.34403e-05	Down
ENSG00000086289	672	ENSG00000086289.7	EPDR1	protein_coding		711	1748	1768	399	847	1236	75.3803	45.144	0.872484	4.92304	4.66192e-06	9.43623e-05	Up
ENSG00000115468	673	ENSG00000115468.7	EFHD1	protein_coding		11	22	19	96	90	46	0.656962	3.07463	-2.03678	0.399649	4.673e-06	9.44461e-05	Down
ENSG00000110315	674	ENSG00000110315.2	RNF141	protein_coding		2101	2915	3026	1092	1491	2210	100.528	60.6983	0.862061	5.8577	4.68626e-06	9.45735e-05	Up
ENSG00000182667	675	ENSG00000182667.10	NTM	protein_coding		728	835	856	313	402	621	63.1956	35.1294	0.983625	4.0885	4.73979e-06	9.5512e-05	Up
ENSG00000059377	676	ENSG00000059377.11	TBXAS1	protein_coding		22	46	51	113	189	117	1.40435	5.11625	-1.76783	1.2846	4.76456e-06	9.58692e-05	Down
ENSG00000120885	677	ENSG00000120885.15	CLU	protein_coding		5268	13494	13504	3431	6675	7380	688.132	382.747	0.910206	7.81469	4.9021e-06	9.8491e-05	Up
ENSG00000197262	678	ENSG00000197262.8	CCL4L2	protein_coding		1	15	48	27	165	105	1.5815	7.61368	-2.55214	0.710876	4.93087e-06	9.89229e-05	Down
ENSG00000167779	679	ENSG00000167779.3	IGFBP6	protein_coding		68	136	116	352	339	259	5.79125	17.9245	-1.52614	2.51305	4.9475e-06	9.90229e-05	Down
ENSG00000257178	680	ENSG00000257178.2	MIR10A	sense_intronic		27	12	38	104	75	94	0.980592	3.54285	-1.84162	0.686551	4.95042e-06	9.90229e-05	Down
ENSG00000178573	681	ENSG00000178573.6	MAF	protein_coding		529	510	785	1238	1226	1164	11.898	24.2458	-0.94492	4.6046	4.96884e-06	9.92455e-05	Down
ENSG00000105825	682	ENSG00000105825.7	TFPI2	protein_coding		59	119	166	718	716	236	5.26611	27.0716	-2.17052	3.17033	5.06581e-06	0.000101034	Down
ENSG00000108387	683	ENSG00000108387.10	SEPT4	protein_coding		65	174	120	247	539	223	4.3522	12.5849	-1.40186	2.61251	5.09251e-06	0.000101418	Down
ENSG00000147408	684	ENSG00000147408.10	CSGALNACT1	protein_coding		12	54	60	246	278	126	2.6942	14.8179	-2.41611	1.80598	5.21431e-06	0.000103397	Down
ENSG00000255103	686	ENSG00000255103.1	KIAA0754	protein_coding		541	1286	1566	1258	2508	2438	9.52831	17.9031	-0.861497	5.41402	5.2147e-06	0.000103397	Down
ENSG00000198959	685	ENSG00000198959.7	TGM2	protein_coding		556	1005	606	676	2876	2247	17.7217	47.2449	-1.16386	5.13409	5.21163e-06	0.000103397	Down
ENSG00000156110	688	ENSG00000156110.9	ADK	protein_coding		888	1082	1066	419	575	766	44.505	26.0318	0.896949	4.4403	5.24359e-06	0.000103668	Up
ENSG00000102760	687	ENSG00000102760.12	RGCC	protein_coding		4117	3164	2716	2028	1939	1941	293.151	173.702	0.812188	6.16929	5.23795e-06	0.000103668	Up
ENSG00000188921	689	ENSG00000188921.12	PTPLAD2	protein_coding		24	35	47	155	148	103	0.848751	3.3861	-1.8733	1.22033	5.27083e-06	0.000104055	Down
ENSG00000233766	690	ENSG00000233766.3	AC098617.1	antisense		24	22	19	109	100	46	1.69585	6.79701	-1.82325	0.565831	5.3205e-06	0.000104883	Down
ENSG00000161011	691	ENSG00000161011.15	SQSTM1	protein_coding		7693	9018	10675	4332	4951	6840	560.538	335.225	0.852831	7.61818	5.36797e-06	0.000105513	Up
ENSG00000206538	692	ENSG00000206538.3	VGLL3	protein_coding		1444	4405	6077	893	932	3505	80.6535	37.1832	1.30492	6.28813	5.36156e-06	0.000105513	Up
ENSG00000136250	693	ENSG00000136250.7	AOAH	protein_coding		3	16	23	51	96	51	1.07646	5.33975	-2.29344	0.158912	5.50315e-06	0.000108014	Down
ENSG00000076770	694	ENSG00000076770.10	MBNL3	protein_coding		1521	2078	3606	984	1389	1166	81.2152	41.0601	1.01849	5.60267	5.52166e-06	0.000108097	Up
ENSG00000147027	695	ENSG00000147027.3	TMEM47	protein_coding		1356	1486	1742	961	873	662	19.5373	10.9484	0.95976	5.00562	5.52326e-06	0.000108097	Up
ENSG00000147852	696	ENSG00000147852.11	VLDLR	protein_coding		2054	8884	3891	1383	4698	2235	125.289	72.0125	0.839241	6.71793	5.64572e-06	0.000110335	Up
ENSG00000109929	697	ENSG00000109929.5	SC5D	protein_coding		1848	2116	1664	910	1613	937	64.1932	39.6602	0.82073	5.3615	5.84093e-06	0.000113986	Up
ENSG00000154310	698	ENSG00000154310.12	TNIK	protein_coding		54	20	26	138	109	82	0.463146	1.5099	-1.7187	0.974083	5.88363e-06	0.000114655	Down
ENSG00000253864	699	ENSG00000253864.1	AC131025.8	lincRNA		776	1308	504	1596	2016	1159	8.72976	16.4166	-0.878356	5.04318	5.92974e-06	0.000115388	Down
ENSG00000146242	700	ENSG00000146242.5	TPBG	protein_coding		12	25	40	168	185	73	0.388105	2.23526	-2.40724	1.19304	5.96338e-06	0.000115877	Down
ENSG00000221869	701	ENSG00000221869.4	CEBPD	protein_coding		1584	2348	1851	927	1754	802	45.699	27.9505	0.872322	5.39121	6.02402e-06	0.000116888	Up
ENSG00000121057	702	ENSG00000121057.8	AKAP1	protein_coding		3380	1785	2479	5500	4043	4210	214.489	387.951	-0.807148	6.57884	6.08454e-06	0.000117894	Down
ENSG00000154274	703	ENSG00000154274.10	C4orf19	protein_coding		448	921	644	176	451	468	17.6667	9.69957	1.0154	3.81954	6.13424e-06	0.000118688	Up
ENSG00000167701	704	ENSG00000167701.9	GPT	protein_coding		426	422	292	753	828	634	15.3641	30.1549	-0.895145	3.90893	6.14838e-06	0.000118793	Down
ENSG00000171502	706	ENSG00000171502.10	COL24A1	protein_coding		92	117	256	33	34	107	1.86877	0.715865	1.56693	1.55474	6.31286e-06	0.000121786	Up
ENSG00000138646	705	ENSG00000138646.4	HERC5	protein_coding		143	76	43	358	248	109	2.10883	5.76154	-1.3849	2.14617	6.32118e-06	0.000121786	Down
ENSG00000141429	707	ENSG00000141429.9	GALNT1	protein_coding		1403	2197	2426	986	1210	1303	58.1605	34.6582	0.831116	5.43023	6.42868e-06	0.000123682	Up
ENSG00000128872	708	ENSG00000128872.5	TMOD2	protein_coding		203	229	361	775	622	533	7.08884	17.9288	-1.23465	3.60773	6.59764e-06	0.000126753	Down
ENSG00000116667	709	ENSG00000116667.8	C1orf21	protein_coding		406	448	389	839	1156	604	40.367	85.6439	-0.944376	4.10105	6.74379e-06	0.000129378	Down
ENSG00000165092	710	ENSG00000165092.8	ALDH1A1	protein_coding		2546	2629	8889	4745	4504	19268	295.254	610.518	-0.856559	7.55295	6.8326e-06	0.000130897	Down
ENSG00000173208	711	ENSG00000173208.3	ABCD2	protein_coding		4782	7566	6840	2149	3346	5446	52.7112	30.3811	0.961859	7.08937	6.88539e-06	0.000131723	Up
ENSG00000113387	712	ENSG00000113387.7	SUB1	protein_coding		4141	9564	5765	2082	5235	4181	521.192	312.194	0.849434	7.13216	6.89777e-06	0.000131775	Up
ENSG00000132530	713	ENSG00000132530.12	XAF1	protein_coding		190	187	346	898	684	463	18.7863	55.4415	-1.44094	3.63141	6.9384e-06	0.000132365	Down
ENSG00000140937	714	ENSG00000140937.9	CDH11	protein_coding		31	45	109	465	274	181	5.49293	29.2762	-2.32013	2.31632	7.30064e-06	0.00013908	Down
ENSG00000154330	715	ENSG00000154330.8	PGM5	protein_coding		72	89	141	589	351	230	3.03955	12.4643	-1.82324	2.72833	7.43052e-06	0.000141356	Down
ENSG00000162591	716	ENSG00000162591.11	MEGF6	protein_coding		4	15	34	134	142	66	0.749144	5.18345	-2.83542	0.85287	7.50423e-06	0.000142559	Down
ENSG00000106404	717	ENSG00000106404.9	CLDN15	protein_coding		54	24	41	184	172	89	2.54125	9.54758	-1.81912	1.35722	7.54176e-06	0.000143072	Down
ENSG00000167613	718	ENSG00000167613.11	LAIR1	protein_coding		1506	2770	2067	794	1715	1457	128.788	81.5196	0.780303	5.54318	7.58019e-06	0.000143601	Up
ENSG00000173114	719	ENSG00000173114.8	LRRN3	protein_coding		445	2050	695	161	548	585	17.2897	7.15336	1.28414	4.36153	7.89237e-06	0.000149307	Up
ENSG00000166341	720	ENSG00000166341.6	DCHS1	protein_coding		92	90	183	576	418	267	0.581322	2.10479	-1.73274	2.86761	7.97675e-06	0.000150694	Down
ENSG00000170876	721	ENSG00000170876.7	TMEM43	protein_coding		1808	2430	2580	1169	1055	1713	55.1462	32.5558	0.880737	5.60564	8.06021e-06	0.00015206	Up
ENSG00000140443	722	ENSG00000140443.9	IGF1R	protein_coding		113	108	207	616	491	290	12.8542	43.7741	-1.63907	3.03243	8.26902e-06	0.000155783	Down
ENSG00000180530	723	ENSG00000180530.5	NRIP1	protein_coding		17987	23606	10795	9999	15468	5128	120.792	71.358	0.917619	8.55762	8.42042e-06	0.000158416	Up
ENSG00000160200	724	ENSG00000160200.13	CBS	protein_coding		21	21	49	71	60	182	1.73812	6.09134	-1.65536	0.879068	8.53892e-06	0.000160423	Down
ENSG00000167861	725	ENSG00000167861.11	HID1	protein_coding		17	26	25	96	89	66	1.59959	6.14757	-1.79874	0.559992	8.70081e-06	0.000163239	Down
ENSG00000163171	726	ENSG00000163171.6	CDC42EP3	protein_coding		686	400	425	322	289	144	26.9293	13.543	1.10756	3.3667	8.74385e-06	0.000163821	Up
ENSG00000134317	727	ENSG00000134317.13	GRHL1	protein_coding		162	640	833	78	423	152	12.9839	5.31523	1.43632	3.38068	8.77018e-06	0.000164088	Up
ENSG00000007174	728	ENSG00000007174.13	DNAH9	protein_coding		121	36	134	354	156	264	6.01381	16.2944	-1.44984	2.26358	8.8454e-06	0.000165268	Down
ENSG00000212907	729	ENSG00000212907.2	MT-ND4L	protein_coding		5825	4390	6333	14961	9847	9435	977.419	2071.44	-0.959864	7.82671	9.13054e-06	0.000170362	Down
ENSG00000007237	730	ENSG00000007237.14	GAS7	protein_coding		101	226	292	404	615	459	13.3599	33.1295	-1.27733	3.2262	9.47632e-06	0.000176571	Down
ENSG00000132837	733	ENSG00000132837.10	DMGDH	protein_coding		828	974	947	461	475	653	43.6773	25.6202	0.878986	4.29763	9.99983e-06	0.000185521	Up
ENSG00000177106	734	ENSG00000177106.10	EPS8L2	protein_coding		7	15	22	60	75	48	1.27421	5.54432	-2.02351	0.0871496	9.97878e-06	0.000185521	Down
ENSG00000130600	732	ENSG00000130600.11	H19	processed_transcript		594	674	688	1996	1462	989	21.8847	51.6021	-1.05445	4.84276	1.00112e-05	0.000185521	Down
ENSG00000034510	731	ENSG00000034510.4	TMSB10	protein_coding		3881	4230	4212	2454	2630	2549	434.338	273.682	0.764858	6.49584	9.98792e-06	0.000185521	Up
ENSG00000159176	735	ENSG00000159176.9	CSRP1	protein_coding		801	685	656	1662	1355	1032	49.5113	95.3384	-0.823574	4.79387	1.01257e-05	0.000187387	Down
ENSG00000081087	736	ENSG00000081087.10	OSTM1	protein_coding		1401	2164	2411	803	1230	1702	141.076	89.6278	0.780651	5.45419	1.04289e-05	0.000192736	Up
ENSG00000095015	737	ENSG00000095015.5	MAP3K1	protein_coding		895	573	927	1463	1102	1705	7.82517	14.0888	-0.769357	4.89471	1.07417e-05	0.000198248	Down
ENSG00000105808	738	ENSG00000105808.13	RASA4	protein_coding		66	50	61	304	136	145	4.05298	13.8881	-1.56277	1.79207	1.07666e-05	0.000198438	Down
ENSG00000003989	739	ENSG00000003989.12	SLC7A2	protein_coding		243	252	197	923	840	258	1.59732	4.80263	-1.29243	3.60542	1.07877e-05	0.000198557	Down
ENSG00000237187	740	ENSG00000237187.4	NR2F1-AS1	processed_transcript		259	504	297	594	955	535	15.4249	31.0346	-0.912472	3.81433	1.12669e-05	0.000207098	Down
ENSG00000204717	741	ENSG00000204717.4	AC073464.11	pseudogene		19	153	1	61	447	18	5.41249	16.8336	-1.80157	1.65386	1.15987e-05	0.00021289	Down
ENSG00000231389	742	ENSG00000231389.3	HLA-DPA1	protein_coding		25	207	313	343	719	537	8.66923	26.7295	-1.94306	3.25082	1.16133e-05	0.00021289	Down
ENSG00000136261	745	ENSG00000136261.10	BZW2	protein_coding		616	666	691	374	339	407	24.3585	14.088	0.893006	3.8121	1.21021e-05	0.000221045	Up
ENSG00000133574	744	ENSG00000133574.5	GIMAP4	protein_coding		78	139	146	414	448	240	7.20407	22.8024	-1.52247	2.71641	1.20931e-05	0.000221045	Down
ENSG00000124225	743	ENSG00000124225.11	PMEPA1	protein_coding		4515	12076	2805	2699	6368	1910	123.26	71.1156	0.81513	7.11377	1.21069e-05	0.000221045	Up
ENSG00000070540	746	ENSG00000070540.8	WIPI1	protein_coding		624	493	857	345	260	539	41.3646	24.3347	0.887082	3.81818	1.22422e-05	0.000223216	Up
ENSG00000108773	747	ENSG00000108773.6	KAT2A	protein_coding		307	418	544	704	908	850	25.4861	50.6979	-0.909625	4.05706	1.22881e-05	0.000223753	Down
ENSG00000155966	749	ENSG00000155966.9	AFF2	protein_coding		826	1602	2593	129	687	2128	6.89811	4.06224	1.44465	5.1617	1.23647e-05	0.000224504	Up
ENSG00000120658	748	ENSG00000120658.8	ENOX1	protein_coding		253	95	83	460	455	191	4.05171	10.2192	-1.3584	2.787	1.23508e-05	0.000224504	Down
ENSG00000220785	750	ENSG00000220785.3	MTMR9LP	pseudogene		12	21	30	126	85	68	0.623986	2.92685	-2.06713	0.658686	1.23789e-05	0.000224504	Down
ENSG00000063177	751	ENSG00000063177.8	RPL18	protein_coding		2362	2849	1792	4296	4708	3442	167.57	302.67	-0.768527	6.44255	1.24854e-05	0.000226135	Down
ENSG00000149273	752	ENSG00000149273.10	RPS3	protein_coding		3140	3579	2415	5512	6206	4610	211.144	382.497	-0.771729	6.83	1.25451e-05	0.000226912	Down
ENSG00000086300	753	ENSG00000086300.11	SNX10	protein_coding		838	822	1240	387	410	954	58.7722	35.739	0.902458	4.39137	1.26429e-05	0.000228378	Up
ENSG00000148541	754	ENSG00000148541.8	FAM13C	protein_coding		584	148	292	816	654	663	27.1595	55.4868	-1.18065	3.81794	1.26812e-05	0.000228766	Down
ENSG00000120262	755	ENSG00000120262.8	CCDC170	protein_coding		485	566	554	207	221	412	9.46446	4.9942	1.0743	3.47356	1.27757e-05	0.000230167	Up
ENSG00000101134	756	ENSG00000101134.7	DOK5	protein_coding		53	42	67	20	14	16	2.5647	0.812148	1.74968	0.0187672	1.31322e-05	0.000236276	Up
ENSG00000168374	757	ENSG00000168374.6	ARF4	protein_coding		1844	4149	2910	1195	1884	1950	206.819	119.623	0.855269	5.98217	1.31545e-05	0.000236364	Up
ENSG00000176974	758	ENSG00000176974.13	SHMT1	protein_coding		2818	3301	2598	1499	2190	1767	86.0711	54.3083	0.760454	6.00223	1.33112e-05	0.000238864	Up
ENSG00000196547	759	ENSG00000196547.10	MAN2A2	protein_coding		2246	1460	1963	3753	2639	3537	137.653	243.588	-0.740446	6.12278	1.33841e-05	0.000239857	Down
ENSG00000115956	760	ENSG00000115956.9	PLEK	protein_coding		37	118	209	241	506	315	3.36196	10.2183	-1.69665	2.66709	1.34887e-05	0.000241412	Down
ENSG00000224934	762	ENSG00000224934.2	RP11-441O15.3	lincRNA		46	21	16	109	75	83	0.500534	1.58947	-1.70785	0.690166	1.37873e-05	0.000246108	Down
ENSG00000144136	761	ENSG00000144136.6	SLC20A1	protein_coding		716	1791	731	507	981	361	82.6411	48.4013	0.870102	4.53565	1.37752e-05	0.000246108	Up
ENSG00000231121	763	ENSG00000231121.2	RP1-34H18.1	lincRNA		44	153	131	22	24	42	9.85358	2.74937	1.86084	0.963284	1.38236e-05	0.000246433	Up
ENSG00000166444	764	ENSG00000166444.13	ST5	protein_coding		47	55	80	272	215	142	5.31192	19.0652	-1.69521	1.87458	1.38748e-05	0.000247023	Down
ENSG00000173432	765	ENSG00000173432.6	SAA1	protein_coding		1034	8506	4603	323	5161	3527	373.402	241.051	0.989949	6.71033	1.41664e-05	0.000251884	Up
ENSG00000186466	766	ENSG00000186466.4	AQP7P1	pseudogene		636	683	498	1087	1259	944	26.1995	48.0093	-0.784596	4.51394	1.44249e-05	0.000256146	Down
ENSG00000233716	767	ENSG00000233716.1	AC074367.1	pseudogene		125	127	124	46	52	41	5.81286	2.17999	1.51296	1.25675	1.45725e-05	0.00025843	Up
ENSG00000221866	768	ENSG00000221866.5	PLXNA4	protein_coding		3110	7369	3997	2097	4566	2203	74.3847	46.5411	0.780923	6.72643	1.46851e-05	0.000260088	Up
ENSG00000137502	769	ENSG00000137502.5	RAB30	protein_coding		1124	2487	2691	778	876	1684	180.426	98.3182	0.976503	5.44901	1.48796e-05	0.000263189	Up
ENSG00000122176	770	ENSG00000122176.10	FMOD	protein_coding		6609	8477	11417	2626	5383	8202	633.568	389.586	0.894434	7.58642	1.50016e-05	0.000265003	Up
ENSG00000158856	771	ENSG00000158856.13	DMTN	protein_coding		489	748	1280	185	205	1075	42.4414	25.0411	1.23873	4.16581	1.50503e-05	0.000265517	Up
ENSG00000233429	772	ENSG00000233429.5	HOTAIRM1	antisense		38	43	51	127	114	164	3.45599	10.8471	-1.53417	1.28568	1.52018e-05	0.000267843	Down
ENSG00000156804	773	ENSG00000156804.3	FBXO32	protein_coding		1129	767	1375	651	409	940	53.4257	33.0601	0.821346	4.57286	1.54109e-05	0.000271177	Up
ENSG00000129682	774	ENSG00000129682.9	FGF13	protein_coding		523	1150	611	291	516	427	50.795	27.9795	0.916504	4.00254	1.56544e-05	0.000275104	Up
ENSG00000165521	775	ENSG00000165521.11	EML5	protein_coding		43	110	25	115	372	65	0.846141	2.65838	-1.4552	1.71678	1.58009e-05	0.00027732	Down
ENSG00000198185	776	ENSG00000198185.7	ZNF334	protein_coding		165	84	87	326	233	264	2.37271	5.78994	-1.27181	2.38362	1.59495e-05	0.000279568	Down
ENSG00000173391	777	ENSG00000173391.4	OLR1	protein_coding		1	20	63	106	244	115	1.88157	11.0344	-3.133	1.30398	1.60515e-05	0.000280994	Down
ENSG00000071282	778	ENSG00000071282.7	LMCD1	protein_coding		411	1303	1151	309	698	412	45.4416	23.2386	1.01253	4.28449	1.61214e-05	0.000281855	Up
ENSG00000159884	779	ENSG00000159884.7	CCDC107	protein_coding		420	855	528	196	315	394	32.1711	16.4412	1.06168	3.62584	1.61763e-05	0.000282453	Up
ENSG00000017427	780	ENSG00000017427.11	IGF1	protein_coding		13825	32026	9135	6381	20390	5703	1238.78	737.644	0.889721	8.6346	1.62912e-05	0.000284093	Up
ENSG00000146376	781	ENSG00000146376.6	ARHGAP18	protein_coding		440	505	324	941	1562	450	47.689	112.037	-0.999852	4.23542	1.63307e-05	0.000284419	Down
ENSG00000240583	782	ENSG00000240583.6	AQP1	protein_coding		287	378	710	1377	1307	870	17.5567	47.4709	-1.37992	4.45862	1.63675e-05	0.000284694	Down
ENSG00000138185	784	ENSG00000138185.12	ENTPD1	protein_coding		28	58	60	347	234	110	1.36285	6.87721	-2.06328	1.92265	1.64311e-05	0.00028472	Down
ENSG00000101846	783	ENSG00000101846.6	STS	protein_coding		1465	2207	3269	1001	1407	1816	18.1138	11.2804	0.757964	5.65442	1.64318e-05	0.00028472	Up
ENSG00000170006	785	ENSG00000170006.7	TMEM154	protein_coding		2	13	22	76	90	44	0.696529	4.23751	-2.59728	0.202375	1.64093e-05	0.00028472	Down
ENSG00000138792	786	ENSG00000138792.5	ENPEP	protein_coding		105	149	219	647	515	312	12.0362	39.4205	-1.56253	3.12654	1.67541e-05	0.000289935	Down
ENSG00000163293	787	ENSG00000163293.7	NIPAL1	protein_coding		98	39	54	36	14	13	4.90519	1.64613	1.70086	0.268055	1.70418e-05	0.000294166	Up
ENSG00000167291	788	ENSG00000167291.11	TBC1D16	protein_coding		2497	4463	3970	1617	2540	2603	194.22	122.502	0.757686	6.32191	1.70257e-05	0.000294166	Up
ENSG00000116977	789	ENSG00000116977.14	LGALS8	protein_coding		2700	2825	3871	1644	1910	2407	185.362	119.434	0.72969	6.11398	1.71149e-05	0.000295053	Up
ENSG00000163590	790	ENSG00000163590.9	PPM1L	protein_coding		1845	1477	2463	1313	728	1497	56.0798	35.1329	0.81567	5.39677	1.77562e-05	0.000305721	Up
ENSG00000165730	791	ENSG00000165730.10	STOX1	protein_coding		1708	3542	726	859	2607	467	33.136	21.9132	0.763556	5.49279	1.78049e-05	0.000306172	Up
ENSG00000136867	792	ENSG00000136867.6	SLC31A2	protein_coding		372	1349	877	231	613	568	24.9788	13.9103	0.896866	4.18889	1.79146e-05	0.000307669	Up
ENSG00000241781	794	ENSG00000241781.2	AL161626.1	miRNA		2072	1630	2508	3239	2713	5948	1895.16	3656.62	-0.801141	6.3301	1.87728e-05	0.000321882	Down
ENSG00000118156	793	ENSG00000118156.8	ZNF541	protein_coding		73	100	120	4	13	76	1.56881	0.492308	2.4738	0.847395	1.87895e-05	0.000321882	Up
ENSG00000135298	795	ENSG00000135298.9	BAI3	protein_coding		31	18	25	143	103	47	0.694373	2.80888	-1.81593	0.758904	1.90063e-05	0.000325187	Down
ENSG00000164946	796	ENSG00000164946.15	FREM1	protein_coding		1435	2528	3129	936	1370	2103	61.7631	39.2444	0.765767	5.69766	1.90695e-05	0.000325859	Up
ENSG00000174059	797	ENSG00000174059.12	CD34	protein_coding		226	338	416	1109	1035	537	6.59367	18.857	-1.35289	4.0334	1.92286e-05	0.000328165	Down
ENSG00000158615	798	ENSG00000158615.8	PPP1R15B	protein_coding		4646	9282	7099	3305	5047	3890	68.5834	40.9869	0.821137	7.23661	1.96761e-05	0.000335381	Up
ENSG00000116991	799	ENSG00000116991.6	SIPA1L2	protein_coding		70	88	153	618	446	208	3.07726	13.3174	-1.91132	2.83038	2.03753e-05	0.000346864	Down
ENSG00000149124	800	ENSG00000149124.6	GLYAT	protein_coding		1665	2841	3856	337	1213	3438	132.72	79.2268	1.30245	5.90747	2.06834e-05	0.000351669	Up
ENSG00000100342	801	ENSG00000100342.16	APOL1	protein_coding		60	130	82	256	351	163	5.59643	16.3945	-1.42344	2.22974	2.07594e-05	0.000352521	Down
ENSG00000115232	802	ENSG00000115232.9	ITGA4	protein_coding		7	22	24	125	134	43	0.776987	4.71123	-2.37778	0.707195	2.10079e-05	0.000356296	Down
ENSG00000169764	803	ENSG00000169764.10	UGP2	protein_coding		19782	23743	18007	8397	10934	13744	1542.66	833.79	0.990563	8.74272	2.10878e-05	0.000357205	Up
ENSG00000175048	804	ENSG00000175048.12	ZDHHC14	protein_coding		32	18	25	114	110	52	0.460032	1.70871	-1.75663	0.692934	2.13106e-05	0.000360531	Down
ENSG00000091490	805	ENSG00000091490.6	SEL1L3	protein_coding		29	43	46	247	198	78	3.30699	15.4073	-1.9432	1.54235	2.15711e-05	0.000364485	Down
ENSG00000136205	806	ENSG00000136205.12	TNS3	protein_coding		3281	6396	6237	1950	4199	3975	233.106	150.854	0.743574	6.87658	2.18582e-05	0.000368877	Up
ENSG00000145246	807	ENSG00000145246.9	ATP10D	protein_coding		108	180	230	489	430	393	13.9398	36.8817	-1.3152	3.03645	2.19401e-05	0.000369801	Down
ENSG00000261609	810	ENSG00000261609.3	GAN	protein_coding		1354	1704	1637	852	1002	1102	10.4791	6.70675	0.742816	5.11337	2.23816e-05	0.000375846	Up
ENSG00000132854	808	ENSG00000132854.14	KANK4	protein_coding		1211	2383	1013	429	1436	812	30.8776	17.97	0.920098	5.04678	2.23422e-05	0.000375846	Up
ENSG00000168679	809	ENSG00000168679.13	SLC16A4	protein_coding		21	29	47	93	93	115	1.06142	3.40246	-1.60766	0.864599	2.23704e-05	0.000375846	Down
ENSG00000077713	811	ENSG00000077713.14	SLC25A43	protein_coding		333	551	597	203	253	337	24.4805	13.4327	0.963416	3.37	2.25524e-05	0.000378246	Up
ENSG00000139625	812	ENSG00000139625.8	MAP3K12	protein_coding		44	19	70	173	132	131	3.21591	10.8273	-1.77856	1.36887	2.25904e-05	0.000378416	Down
ENSG00000105974	813	ENSG00000105974.7	CAV1	protein_coding		22290	41529	46384	13535	17531	27068	1499.32	810.391	0.98741	9.57286	2.29972e-05	0.000384758	Up
ENSG00000101938	814	ENSG00000101938.10	CHRDL1	protein_coding		10348	23127	19081	5495	12065	12950	369.682	218.374	0.878065	8.55319	2.31e-05	0.000386003	Up
ENSG00000137285	815	ENSG00000137285.9	TUBB2B	protein_coding		40	91	68	14	14	30	1.71449	0.512787	1.84823	0.289256	2.32708e-05	0.000388379	Up
ENSG00000164619	816	ENSG00000164619.4	BMPER	protein_coding		58	59	86	150	129	330	6.03635	18.3178	-1.4139	1.86601	2.33052e-05	0.000388477	Down
ENSG00000182511	817	ENSG00000182511.7	FES	protein_coding		127	109	178	322	337	326	9.81791	23.8434	-1.20301	2.64838	2.337e-05	0.000389081	Down
ENSG00000122696	818	ENSG00000122696.8	SLC25A51	protein_coding		869	1202	920	504	707	617	31.9808	19.8524	0.784004	4.44957	2.34961e-05	0.000390702	Up
ENSG00000146411	819	ENSG00000146411.5	SLC2A12	protein_coding		39	9	11	91	56	42	0.243104	0.762707	-1.77728	0.216101	2.35424e-05	0.000390993	Down
ENSG00000197291	820	ENSG00000197291.4	RAMP2-AS1	lincRNA		495	177	276	760	428	572	9.30629	17.2111	-0.901055	3.60307	2.36706e-05	0.000392643	Down
ENSG00000154134	821	ENSG00000154134.10	ROBO3	protein_coding		146	90	144	297	315	305	7.24967	17.5714	-1.22459	2.53939	2.37029e-05	0.0003927	Down
ENSG00000182179	822	ENSG00000182179.6	UBA7	protein_coding		428	459	424	642	1087	812	34.8272	67.7657	-0.848684	4.10146	2.3826e-05	0.000394259	Down
ENSG00000106560	823	ENSG00000106560.6	GIMAP2	protein_coding		16	19	31	104	115	55	2.03132	8.7533	-1.95117	0.646255	2.38854e-05	0.000394762	Down
ENSG00000172403	825	ENSG00000172403.6	SYNPO2	protein_coding		1913	6850	3357	1753	1894	1114	30.1328	12.4588	1.27931	6.2749	2.39796e-05	0.000395503	Up
ENSG00000145779	824	ENSG00000145779.7	TNFAIP8	protein_coding		1921	2634	1937	963	2082	1178	80.9952	53.0094	0.75743	5.59768	2.39884e-05	0.000395503	Up
ENSG00000136859	826	ENSG00000136859.5	ANGPTL2	protein_coding		5565	5389	5980	3478	3077	4019	203.913	129.313	0.76078	6.95768	2.44421e-05	0.000402495	Up
ENSG00000108797	827	ENSG00000108797.7	CNTNAP1	protein_coding		32	14	30	126	125	56	0.503125	2.05255	-1.90995	0.81308	2.45387e-05	0.000403597	Down
ENSG00000143226	828	ENSG00000143226.9	FCGR2A	protein_coding		16	84	102	260	528	147	4.36802	21.2966	-2.28188	2.3427	2.47348e-05	0.000406333	Down
ENSG00000203797	830	ENSG00000203797.5	DDO	protein_coding		37	24	34	87	77	135	0.825824	2.59703	-1.55929	0.848916	2.50029e-05	0.000409913	Down
ENSG00000002834	829	ENSG00000002834.13	LASP1	protein_coding		2863	3844	3592	1682	2356	2552	125.996	81.7673	0.729856	6.2535	2.5013e-05	0.000409913	Up
ENSG00000103569	831	ENSG00000103569.5	AQP9	protein_coding		5	41	64	286	409	103	0.877553	6.8285	-3.04754	2.02414	2.52596e-05	0.000413455	Down
ENSG00000225217	832	ENSG00000225217.1	HSPA7	pseudogene		7	11	57	370	373	71	0.647963	7.58141	-3.79975	1.99804	2.53274e-05	0.000414067	Down
ENSG00000198771	833	ENSG00000198771.6	RCSD1	protein_coding		28	55	72	218	287	111	2.36929	9.84552	-1.90727	1.79673	2.56383e-05	0.000418646	Down
ENSG00000114251	834	ENSG00000114251.9	WNT5A	protein_coding		23	12	57	170	167	88	1.39624	6.70671	-2.32816	1.23134	2.63915e-05	0.000430428	Down
ENSG00000012660	835	ENSG00000012660.9	ELOVL5	protein_coding		20488	35874	19184	7751	21332	13495	1137.7	643.407	0.960459	9.06367	2.65154e-05	0.00043193	Up
ENSG00000164066	836	ENSG00000164066.8	INTU	protein_coding		1126	999	1130	1887	1819	1899	76.997	134.352	-0.711723	5.30666	2.68854e-05	0.000437435	Down
ENSG00000187955	837	ENSG00000187955.7	COL14A1	protein_coding		153	203	278	1066	648	374	3.3438	11.6628	-1.55474	3.61195	2.73269e-05	0.000444087	Down
ENSG00000064205	838	ENSG00000064205.6	WISP2	protein_coding		94	435	391	68	115	112	9.84263	3.29044	1.50418	2.48408	2.74346e-05	0.000445305	Up
ENSG00000075223	839	ENSG00000075223.9	SEMA3C	protein_coding		5877	16242	14394	3360	6770	10378	784.375	450.235	0.92049	8.01088	2.80763e-05	0.000455177	Up
ENSG00000049323	840	ENSG00000049323.11	LTBP1	protein_coding		87	69	151	402	361	211	2.34924	7.72733	-1.62365	2.52399	2.84844e-05	0.000461244	Down
ENSG00000154133	841	ENSG00000154133.10	ROBO4	protein_coding		113	142	136	466	454	206	8.96709	26.71	-1.37075	2.76923	2.89056e-05	0.000467507	Down
ENSG00000144908	842	ENSG00000144908.9	ALDH1L1	protein_coding		4769	3329	3194	6101	8015	7269	124.278	233.544	-0.863071	7.18292	2.90543e-05	0.000469067	Down
ENSG00000266970	843	ENSG00000266970.1	RP11-806H10.4	lincRNA		58	67	67	28	19	16	5.24267	1.78376	1.6967	0.276471	2.9071e-05	0.000469067	Up
ENSG00000189058	846	ENSG00000189058.4	APOD	protein_coding		296	310	572	1042	857	736	21.2736	49.4904	-1.14106	4.09161	2.9536e-05	0.00047488	Down
ENSG00000104331	844	ENSG00000104331.4	IMPAD1	protein_coding		10154	13801	17643	5042	7366	13002	1219.75	753.874	0.859883	8.23786	2.95281e-05	0.00047488	Up
ENSG00000159387	845	ENSG00000159387.7	IRX6	protein_coding		449	327	846	694	560	2492	14.0412	32.6109	-0.919091	4.56814	2.94961e-05	0.00047488	Down
ENSG00000186862	847	ENSG00000186862.13	PDZD7	protein_coding		44	15	33	112	64	96	1.04401	3.05345	-1.55732	0.744419	2.97959e-05	0.000478493	Down
ENSG00000115525	848	ENSG00000115525.12	ST3GAL5	protein_coding		61	119	218	348	314	381	10.9577	30.1172	-1.47037	2.69044	2.99414e-05	0.000480263	Down
ENSG00000173110	849	ENSG00000173110.6	HSPA6	protein_coding		2	16	113	649	791	151	0.812232	10.7251	-4.83094	2.93684	3.00409e-05	0.000481291	Down
ENSG00000037280	850	ENSG00000037280.11	FLT4	protein_coding		45	74	69	283	229	126	3.59277	12.7808	-1.63161	1.90286	3.02985e-05	0.000484847	Down
ENSG00000260597	851	ENSG00000260597.1	AC012531.25	lincRNA		50	51	83	28	6	18	1.18112	0.35296	2.00295	0.169206	3.04762e-05	0.000487118	Up
ENSG00000150764	852	ENSG00000150764.9	DIXDC1	protein_coding		2907	4621	3852	2027	1800	2546	118.49	68.1571	0.898117	6.33179	3.11863e-05	0.000497883	Up
ENSG00000111341	853	ENSG00000111341.5	MGP	protein_coding		253	676	1481	2011	2108	1925	40.0289	106.183	-1.58017	5.23202	3.16855e-05	0.00050526	Down
ENSG00000178162	854	ENSG00000178162.4	AC140481.1	pseudogene		19	2	20	79	44	41	1.26015	5.108	-2.10099	-0.046419	3.18669e-05	0.000507557	Down
ENSG00000184500	855	ENSG00000184500.10	PROS1	protein_coding		94	135	241	626	585	302	9.9019	33.5102	-1.65842	3.15013	3.23679e-05	0.000514933	Down
ENSG00000135905	856	ENSG00000135905.14	DOCK10	protein_coding		64	102	138	388	345	217	9.106	29.8383	-1.58515	2.49527	3.26045e-05	0.000518092	Down
ENSG00000173744	857	ENSG00000173744.13	AGFG1	protein_coding		3371	5598	3768	2199	3140	2552	126.812	80.0829	0.745445	6.54641	3.26988e-05	0.000518891	Up
ENSG00000197312	858	ENSG00000197312.7	DDI2	protein_coding		2881	3165	3203	1696	2180	2112	150.777	98.8305	0.708634	6.10455	3.27311e-05	0.000518891	Up
ENSG00000168961	859	ENSG00000168961.12	LGALS9	protein_coding		15	15	22	59	63	52	1.1181	3.83027	-1.66973	0.0829342	3.2879e-05	0.000520629	Down
ENSG00000006740	860	ENSG00000006740.12	ARHGAP44	protein_coding		57	40	58	166	172	121	1.07092	3.21122	-1.48943	1.4768	3.29881e-05	0.000521749	Down
ENSG00000242268	861	ENSG00000242268.2	RP11-368I23.2	lincRNA		93	106	49	199	263	174	6.12146	15.7609	-1.32574	1.9952	3.32412e-05	0.000525141	Down
ENSG00000125637	862	ENSG00000125637.11	PSD4	protein_coding		14	22	25	95	109	45	0.630419	2.67772	-1.88724	0.519053	3.41092e-05	0.000538229	Down
ENSG00000252139	863	ENSG00000252139.1	SCARNA18	snoRNA		66	98	82	201	243	192	50.9597	134.905	-1.30252	1.99144	3.41495e-05	0.000538241	Down
ENSG00000171223	864	ENSG00000171223.4	JUNB	protein_coding		8558	12313	10916	5460	8086	5826	301.265	187.075	0.794628	7.85429	3.49168e-05	0.000549062	Up
ENSG00000205517	865	ENSG00000205517.8	RGL3	protein_coding		50	32	65	161	157	128	3.42702	10.5808	-1.56468	1.42675	3.4909e-05	0.000549062	Down
ENSG00000105373	866	ENSG00000105373.14	GLTSCR2	protein_coding		688	756	740	1460	1299	1208	55.8917	103.933	-0.783094	4.78316	3.50977e-05	0.000551268	Down
ENSG00000110719	867	ENSG00000110719.5	TCIRG1	protein_coding		87	165	142	296	370	282	7.94835	19.7399	-1.22376	2.59094	3.6132e-05	0.00056686	Down
ENSG00000188215	868	ENSG00000188215.5	DCUN1D3	protein_coding		1720	4138	2403	1172	2177	1597	34.446	21.1034	0.765222	5.90549	3.62997e-05	0.000568835	Up
ENSG00000182185	869	ENSG00000182185.14	RAD51B	protein_coding		153	120	156	381	342	281	11.6445	27.724	-1.15053	2.68663	3.63836e-05	0.000569494	Down
ENSG00000138758	870	ENSG00000138758.7	SEPT11	protein_coding		10685	14765	15595	6693	7956	9827	1155.34	702.625	0.818656	8.21003	3.69143e-05	0.000577136	Up
ENSG00000102683	871	ENSG00000102683.6	SGCG	protein_coding		438	952	637	157	553	483	24.4106	14.445	0.950904	3.86821	3.78047e-05	0.000590378	Up
ENSG00000160593	872	ENSG00000160593.13	AMICA1	protein_coding		4	8	32	83	109	48	0.489282	2.83444	-2.70155	0.39229	3.82593e-05	0.000596792	Down
ENSG00000146416	874	ENSG00000146416.12	AIG1	protein_coding		1846	2218	1878	1019	1417	1383	106.734	69.2577	0.722529	5.46363	3.84896e-05	0.000599302	Up
ENSG00000110446	873	ENSG00000110446.5	SLC15A3	protein_coding		13	18	33	88	121	55	1.57364	6.74023	-1.97855	0.593645	3.85083e-05	0.000599302	Down
ENSG00000117682	875	ENSG00000117682.12	DHDDS	protein_coding		2345	3603	3178	1310	1922	2524	248.975	159.14	0.767179	6.07136	3.93065e-05	0.000611025	Up
ENSG00000158301	876	ENSG00000158301.14	GPRASP2	protein_coding		320	231	248	491	486	612	3.78084	7.51564	-0.922655	3.41647	3.99471e-05	0.000620274	Down
ENSG00000143515	877	ENSG00000143515.12	ATP8B2	protein_coding		33	40	82	337	304	106	1.73222	8.80106	-2.16873	2.02354	4.01018e-05	0.000621967	Down
ENSG00000172243	878	ENSG00000172243.13	CLEC7A	protein_coding		4	19	33	66	102	60	0.928606	3.9974	-2.16399	0.392651	4.09748e-05	0.000634783	Down
ENSG00000164647	879	ENSG00000164647.4	STEAP1	protein_coding		856	1310	1031	407	841	757	52.1474	32.9896	0.791273	4.55681	4.13445e-05	0.000639782	Up
ENSG00000185567	880	ENSG00000185567.6	AHNAK2	protein_coding		136	128	310	574	509	386	0.906289	2.41225	-1.3908	3.19271	4.33563e-05	0.000670151	Down
ENSG00000105193	881	ENSG00000105193.4	RPS16	protein_coding		172	175	172	622	419	273	16.1881	42.474	-1.18796	3.0453	4.34427e-05	0.000670724	Down
ENSG00000145901	882	ENSG00000145901.10	TNIP1	protein_coding		3278	8316	6369	2109	3910	4537	177.231	106.524	0.812099	7.01274	4.37312e-05	0.000674412	Up
ENSG00000125845	883	ENSG00000125845.6	BMP2	protein_coding		135	524	239	74	229	108	4.19686	1.97777	1.15358	2.58867	4.41268e-05	0.000679743	Up
ENSG00000144369	884	ENSG00000144369.8	FAM171B	protein_coding		54	51	41	224	155	84	0.43929	1.43482	-1.49999	1.47347	4.42564e-05	0.000680969	Down
ENSG00000106829	885	ENSG00000106829.14	TLE4	protein_coding		60	60	86	262	318	126	5.12077	18.0317	-1.62936	2.03713	4.47866e-05	0.000688347	Down
ENSG00000182782	886	ENSG00000182782.7	HCAR2	protein_coding		5274	3960	1888	2710	2123	1561	96.6993	55.7822	0.78788	6.31374	4.54934e-05	0.000698421	Up
ENSG00000156587	887	ENSG00000156587.11	UBE2L6	protein_coding		45	58	52	167	209	99	4.00537	12.5788	-1.48584	1.51385	4.56856e-05	0.000700582	Down
ENSG00000132535	888	ENSG00000132535.14	DLG4	protein_coding		22	12	33	101	87	59	1.20655	4.56692	-1.85153	0.53723	4.6064e-05	0.000705589	Down
ENSG00000112576	889	ENSG00000112576.8	CCND3	protein_coding		240	281	335	654	566	526	24.9144	52.4037	-0.959024	3.54409	4.62057e-05	0.000706963	Down
ENSG00000168952	890	ENSG00000168952.11	STXBP6	protein_coding		23	44	34	129	130	75	0.87507	3.01478	-1.63836	0.994498	4.64846e-05	0.000710431	Down
ENSG00000132793	891	ENSG00000132793.7	LPIN3	protein_coding		282	757	306	613	1286	551	31.3466	58.5547	-0.832346	4.0864	4.65638e-05	0.000710843	Down
ENSG00000114030	892	ENSG00000114030.8	KPNA1	protein_coding		1608	2404	2256	1123	1480	1399	74.0497	48.2877	0.710699	5.53786	4.68139e-05	0.00071386	Up
ENSG00000101335	893	ENSG00000101335.5	MYL9	protein_coding		3872	7056	8365	2355	3506	6194	294.854	187.829	0.793797	7.14311	4.70344e-05	0.000716418	Up
ENSG00000133026	894	ENSG00000133026.8	MYH10	protein_coding		4585	3337	4371	2812	1997	3128	298.485	194.967	0.716874	6.51288	4.71275e-05	0.000717034	Up
ENSG00000090376	895	ENSG00000090376.4	IRAK3	protein_coding		740	1169	436	1674	2251	615	21.9458	43.4526	-0.802988	4.94821	4.72373e-05	0.000717901	Down
ENSG00000122042	896	ENSG00000122042.9	UBL3	protein_coding		1614	1970	2178	1072	1338	1317	22.6456	14.9157	0.69935	5.42203	4.75526e-05	0.000721887	Up
ENSG00000130956	897	ENSG00000130956.9	HABP4	protein_coding		438	740	557	278	352	343	11.3753	6.52298	0.885208	3.62364	4.77907e-05	0.000724692	Up
ENSG00000143384	898	ENSG00000143384.8	MCL1	protein_coding		16738	20576	14539	8597	13849	8940	811.236	494.928	0.818954	8.55687	4.82023e-05	0.000730119	Up
ENSG00000182752	899	ENSG00000182752.8	PAPPA	protein_coding		66	62	94	384	230	145	2.45002	8.76852	-1.61334	2.14996	4.84751e-05	0.000733435	Down
ENSG00000269514	900	ENSG00000269514.1	DKFZP779L1853	protein_coding		55	10	24	116	70	76	0.450736	1.2892	-1.68842	0.69478	4.90032e-05	0.000740601	Down
ENSG00000141480	901	ENSG00000141480.13	ARRB2	protein_coding		89	64	113	208	291	216	5.3969	14.6642	-1.36479	2.13774	4.92059e-05	0.00074284	Down
ENSG00000130775	902	ENSG00000130775.11	THEMIS2	protein_coding		32	60	65	105	276	119	2.4809	8.00481	-1.51958	1.56383	4.98517e-05	0.000751755	Down
ENSG00000178053	903	ENSG00000178053.13	MLF1	protein_coding		202	463	453	118	261	166	17.2302	8.60962	1.09491	2.92336	5.1137e-05	0.000770283	Up
ENSG00000173692	904	ENSG00000173692.8	PSMD1	protein_coding		1979	3376	3262	1328	1999	2147	207.391	134.463	0.719793	5.99279	5.15108e-05	0.000775055	Up
ENSG00000082074	905	ENSG00000082074.11	FYB	protein_coding		15	38	120	238	269	164	4.18129	17.2638	-2.30958	1.92359	5.20053e-05	0.000781631	Down
ENSG00000072422	906	ENSG00000072422.12	RHOBTB1	protein_coding		566	925	567	371	473	350	71.3961	42.3029	0.833807	3.8881	5.21022e-05	0.000782223	Up
ENSG00000067798	907	ENSG00000067798.9	NAV3	protein_coding		517	1978	1572	445	457	673	55.5863	22.5196	1.26447	4.6891	5.2837e-05	0.000792381	Up
ENSG00000204262	909	ENSG00000204262.7	COL5A2	protein_coding		4486	9909	8193	3201	4327	5204	100.243	58.0633	0.85285	7.32277	5.31555e-05	0.000795973	Up
ENSG00000179954	908	ENSG00000179954.10	SSC5D	protein_coding		6	8	22	59	41	42	0.201378	0.840841	-2.00543	-0.239237	5.31936e-05	0.000795973	Down
ENSG00000211445	910	ENSG00000211445.7	GPX3	protein_coding		3288	4903	1413	4735	8401	3837	360.696	640.752	-0.837512	6.89155	5.4202e-05	0.000810171	Down
ENSG00000130255	911	ENSG00000130255.8	RPL36	protein_coding		1763	2393	1383	2951	3779	2658	175.07	301.079	-0.706726	6.06071	5.46667e-05	0.00081622	Down
ENSG00000105329	912	ENSG00000105329.5	TGFB1	protein_coding		8	22	27	87	89	51	1.99876	8.42319	-1.95951	0.398459	5.53228e-05	0.000825111	Down
ENSG00000173281	913	ENSG00000173281.4	PPP1R3B	protein_coding		562	788	890	417	385	475	9.74168	5.71571	0.86578	3.99701	5.54589e-05	0.000826235	Up
ENSG00000197299	914	ENSG00000197299.6	BLM	protein_coding		51	15	19	143	71	45	1.14427	3.48473	-1.57081	0.673175	5.62612e-05	0.00083727	Down
ENSG00000138207	915	ENSG00000138207.8	RBP4	protein_coding		10709	16863	11019	5515	8738	8466	622.432	370.705	0.836814	8.11712	5.66677e-05	0.000842398	Up
ENSG00000010319	916	ENSG00000010319.2	SEMA3G	protein_coding		2322	2801	4662	1941	1437	2135	197.313	115.12	0.859506	6.11236	5.70018e-05	0.000846439	Up
ENSG00000076706	917	ENSG00000076706.10	MCAM	protein_coding		16921	26302	24369	8723	17074	15043	2027.25	1239.89	0.8327	8.93559	5.71583e-05	0.000847838	Up
ENSG00000170871	918	ENSG00000170871.7	KIAA0232	protein_coding		2718	2829	3000	1726	1795	2036	211.839	139.745	0.697819	5.99364	5.80299e-05	0.000859828	Up
ENSG00000011028	919	ENSG00000011028.9	MRC2	protein_coding		208	414	515	625	730	839	9.50505	18.9946	-0.952072	3.89495	5.82624e-05	0.000862335	Down
ENSG00000022267	920	ENSG00000022267.12	FHL1	protein_coding		46439	64666	70525	15225	17698	61964	3207.49	1684.05	1.30487	10.2858	5.8709e-05	0.000868	Up
ENSG00000100033	921	ENSG00000100033.12	PRODH	protein_coding		72	32	19	142	105	97	1.11256	3.05681	-1.56527	1.09513	5.88353e-05	0.000868922	Down
ENSG00000152332	922	ENSG00000152332.11	UHMK1	protein_coding		5808	9059	8690	4145	5113	5082	68.4346	42.6946	0.769999	7.42164	5.90331e-05	0.000870899	Up
ENSG00000129007	923	ENSG00000129007.10	CALML4	protein_coding		17	8	20	68	43	42	0.545957	1.89938	-1.71488	-0.0934012	5.97047e-05	0.0008789	Down
ENSG00000136158	924	ENSG00000136158.6	SPRY2	protein_coding		253	156	204	571	427	319	5.12251	11.1718	-1.0174	3.11689	5.96715e-05	0.0008789	Down
ENSG00000180353	925	ENSG00000180353.6	HCLS1	protein_coding		55	83	80	218	316	127	4.35845	13.591	-1.45711	1.98482	6.05651e-05	0.000890601	Down
ENSG00000233927	926	ENSG00000233927.4	RPS28	protein_coding		939	1113	771	1414	1886	1534	43.897	75.7951	-0.706277	5.09624	6.17455e-05	0.000906979	Down
ENSG00000136002	927	ENSG00000136002.12	ARHGEF4	protein_coding		248	279	164	382	645	385	7.37191	15.0921	-0.945611	3.23387	6.21735e-05	0.00091228	Down
ENSG00000128928	928	ENSG00000128928.4	IVD	protein_coding		670	571	666	1063	1034	1227	38.2726	67.3845	-0.727033	4.54648	6.23248e-05	0.000913515	Down
ENSG00000133561	929	ENSG00000133561.11	GIMAP6	protein_coding		166	282	206	596	671	292	5.20477	12.8362	-1.12515	3.31203	6.25633e-05	0.000916024	Down
ENSG00000104518	930	ENSG00000104518.6	GSDMD	protein_coding		116	148	153	270	351	313	7.34772	16.7577	-1.08961	2.5989	6.3413e-05	0.000927466	Down
ENSG00000143110	931	ENSG00000143110.7	C1orf162	protein_coding		55	20	44	152	129	88	1.91272	5.95009	-1.61163	1.1544	6.38189e-05	0.000931721	Down
ENSG00000197019	932	ENSG00000197019.4	SERTAD1	protein_coding		383	325	383	206	207	115	9.00542	4.44365	1.15914	2.88505	6.38409e-05	0.000931721	Up
ENSG00000114923	933	ENSG00000114923.12	SLC4A3	protein_coding		7	13	31	60	63	57	0.213884	0.793848	-1.90043	0.111698	6.50681e-05	0.000948613	Down
ENSG00000134874	934	ENSG00000134874.13	DZIP1	protein_coding		21	37	35	204	133	64	0.574807	2.62869	-1.90236	1.17774	6.557e-05	0.000954907	Down
ENSG00000154760	935	ENSG00000154760.9	SLFN13	protein_coding		15	30	37	155	114	68	0.398432	1.73843	-1.93594	0.943509	6.5645e-05	0.000954977	Down
ENSG00000148411	936	ENSG00000148411.3	NACC2	protein_coding		1154	1248	1338	784	708	873	31.2014	20.0998	0.737846	4.78847	6.59218e-05	0.000957979	Up
ENSG00000181019	937	ENSG00000181019.8	NQO1	protein_coding		1305	4032	7205	510	1005	6897	226.523	154.693	1.21699	6.55339	6.66394e-05	0.000967374	Up
ENSG00000227195	938	ENSG00000227195.4	MIR663A	processed_transcript		920	658	1554	5194	1697	1954	81.3664	243.545	-1.31785	5.74945	6.68834e-05	0.00096988	Down
ENSG00000198932	940	ENSG00000198932.8	GPRASP1	protein_coding		532	223	272	763	597	525	3.13969	5.72624	-0.883467	3.70658	6.79257e-05	0.000982926	Down
ENSG00000072071	939	ENSG00000072071.12	LPHN1	protein_coding		756	955	1428	438	616	976	76.4969	50.2485	0.729634	4.54265	6.79275e-05	0.000982926	Up
ENSG00000228340	941	ENSG00000228340.1	RP5-1043L13.1	lincRNA		19	22	17	74	64	45	1.88745	6.11069	-1.56009	0.175573	6.81352e-05	0.000984883	Down
ENSG00000142192	942	ENSG00000142192.16	APP	protein_coding		494	605	882	2070	2127	953	18.396	49.7501	-1.2711	4.9918	6.84129e-05	0.000987847	Down
ENSG00000177675	944	ENSG00000177675.4	CD163L1	protein_coding		23	41	60	153	228	89	3.69732	14.5798	-1.84409	1.42602	6.85211e-05	0.000988156	Down
ENSG00000081059	943	ENSG00000081059.15	TCF7	protein_coding		115	85	101	260	292	197	5.45582	13.6999	-1.23124	2.23991	6.85795e-05	0.000988156	Down
ENSG00000111331	945	ENSG00000111331.8	OAS3	protein_coding		105	126	201	366	332	325	7.40822	18.1766	-1.21636	2.70705	6.86869e-05	0.000988655	Down
ENSG00000214357	946	ENSG00000214357.4	NEURL1B	protein_coding		126	178	265	775	543	343	7.68015	23.6593	-1.45362	3.32375	6.91572e-05	0.000994373	Down
ENSG00000161016	947	ENSG00000161016.11	RPL8	protein_coding		2906	3771	2586	5345	5911	4673	221.992	388.815	-0.719274	6.8156	6.97756e-05	0.0010022	Down
ENSG00000122034	948	ENSG00000122034.8	GTF3A	protein_coding		1933	2020	2180	1117	1201	1683	134.289	88.5713	0.71206	5.51589	7.01321e-05	0.00100626	Up
ENSG00000114770	949	ENSG00000114770.12	ABCC5	protein_coding		215	257	470	609	649	625	8.70034	17.9706	-1.00474	3.6578	7.02369e-05	0.0010067	Down
ENSG00000169851	950	ENSG00000169851.11	PCDH7	protein_coding		326	646	819	139	368	40	14.0635	4.42128	2.0763	3.41789	7.07672e-05	0.00101324	Up
ENSG00000112378	951	ENSG00000112378.11	PERP	protein_coding		401	917	1249	361	307	466	10.0836	4.65803	1.13725	4.07425	7.12889e-05	0.00101963	Up
ENSG00000163492	952	ENSG00000163492.9	CCDC141	protein_coding		27	51	69	159	257	102	0.833212	3.04731	-1.73691	1.58532	7.27375e-05	0.00103817	Down
ENSG00000198879	953	ENSG00000198879.7	SFMBT2	protein_coding		21	49	52	217	247	75	0.858132	3.99799	-1.99061	1.58149	7.27059e-05	0.00103817	Down
ENSG00000128590	954	ENSG00000128590.4	DNAJB9	protein_coding		808	1233	886	438	765	651	86.2965	55.2727	0.746237	4.43688	7.39694e-05	0.00105465	Up
ENSG00000150768	955	ENSG00000150768.11	DLAT	protein_coding		2623	4660	2125	1542	3360	1437	83.4875	56.8407	0.675044	6.15651	7.41974e-05	0.00105679	Up
ENSG00000171408	956	ENSG00000171408.9	PDE7B	protein_coding		61	75	73	281	246	118	1.18298	3.7863	-1.46685	1.95018	7.43187e-05	0.00105741	Down
ENSG00000204389	957	ENSG00000204389.8	HSPA1A	protein_coding		1903	1909	4417	11389	8238	4598	73.6476	228.445	-1.53716	7.17799	7.44348e-05	0.00105795	Down
ENSG00000198763	958	ENSG00000198763.3	MT-ND2	protein_coding		15939	8363	15292	35241	19032	22344	673.341	1328.86	-0.88565	9.02167	7.52539e-05	0.00106848	Down
ENSG00000171596	959	ENSG00000171596.6	NMUR1	protein_coding		200	288	262	87	150	128	3.90885	1.92649	1.13108	2.35074	7.59722e-05	0.00107755	Up
ENSG00000166816	960	ENSG00000166816.9	LDHD	protein_coding		1157	554	538	1519	1201	1087	29.8472	50.1434	-0.764503	4.76125	7.68348e-05	0.00108865	Down
ENSG00000107562	961	ENSG00000107562.12	CXCL12	protein_coding		196	309	666	1112	985	782	26.9286	69.7636	-1.39382	4.17638	7.70894e-05	0.00109112	Down
ENSG00000083845	962	ENSG00000083845.4	RPS5	protein_coding		2022	2507	1654	3227	4228	2883	134.295	227.529	-0.668804	6.20634	7.84853e-05	0.00110973	Down
ENSG00000163083	963	ENSG00000163083.5	INHBB	protein_coding		574	715	647	238	310	555	10.4419	5.98228	0.970807	3.78424	7.86783e-05	0.0011113	Up
ENSG00000172380	964	ENSG00000172380.5	GNG12	protein_coding		6163	8448	7532	3689	4681	5598	156.746	100.361	0.747698	7.35037	8.03945e-05	0.00113436	Up
ENSG00000205363	965	ENSG00000205363.4	C15orf59	protein_coding		41	63	86	12	19	42	3.06414	1.1914	1.54688	0.312093	8.38146e-05	0.00118139	Up
ENSG00000116141	966	ENSG00000116141.11	MARK1	protein_coding		987	1332	1330	561	872	960	15.4685	10.267	0.705742	4.77056	8.49955e-05	0.0011968	Up
ENSG00000129250	967	ENSG00000129250.7	KIF1C	protein_coding		3872	6469	8637	2206	3507	6783	423.011	283.001	0.755221	7.14593	8.5664e-05	0.00120497	Up
ENSG00000102781	968	ENSG00000102781.9	KATNAL1	protein_coding		2141	3192	2420	1575	1868	1474	167.58	108.704	0.718585	5.8435	8.64633e-05	0.00121495	Up
ENSG00000128512	969	ENSG00000128512.15	DOCK4	protein_coding		236	233	502	916	1038	540	23.807	63.325	-1.34746	3.94972	8.66278e-05	0.00121601	Down
ENSG00000178562	970	ENSG00000178562.13	CD28	protein_coding		3	14	26	102	75	47	0.334652	1.89678	-2.44224	0.31491	8.67382e-05	0.0012163	Down
ENSG00000138772	971	ENSG00000138772.8	ANXA3	protein_coding		126	190	126	475	518	184	8.90511	24.5232	-1.23518	2.8639	8.73331e-05	0.00122338	Down
ENSG00000134013	972	ENSG00000134013.11	LOXL2	protein_coding		503	1291	980	345	534	663	68.164	38.9368	0.869944	4.29378	8.76713e-05	0.00122686	Up
ENSG00000079335	973	ENSG00000079335.13	CDC14A	protein_coding		81	62	106	256	228	174	2.16625	5.86412	-1.34036	2.03271	8.81377e-05	0.00123212	Down
ENSG00000105640	974	ENSG00000105640.8	RPL18A	protein_coding		1988	2723	1656	3395	4228	3028	121.657	206.918	-0.684458	6.2501	8.95681e-05	0.00125083	Down
ENSG00000173442	975	ENSG00000173442.7	EHBP1L1	protein_coding		249	211	250	535	497	395	15.8622	32.4695	-0.92581	3.26111	9.02929e-05	0.00125966	Down
ENSG00000082458	976	ENSG00000082458.7	DLG3	protein_coding		7	17	26	115	73	47	0.315518	1.59366	-2.14618	0.40759	9.05002e-05	0.00125996	Down
ENSG00000134504	977	ENSG00000134504.8	KCTD1	protein_coding		134	61	93	268	278	185	3.59811	9.10864	-1.30714	2.1969	9.04472e-05	0.00125996	Down
ENSG00000092068	978	ENSG00000092068.14	SLC7A8	protein_coding		123	35	98	228	207	219	3.04836	7.71962	-1.42647	2.03337	9.11946e-05	0.00126833	Down
ENSG00000114529	979	ENSG00000114529.8	C3orf52	protein_coding		189	235	112	75	140	36	9.15041	4.30708	1.29103	1.85876	9.20318e-05	0.00127867	Up
ENSG00000134962	980	ENSG00000134962.6	KLB	protein_coding		6227	8166	9818	3290	4776	7651	68.3106	44.8359	0.759013	7.49055	9.23074e-05	0.00128119	Up
ENSG00000115919	981	ENSG00000115919.10	KYNU	protein_coding		3	6	37	49	84	54	0.749437	3.2126	-2.49909	0.117522	9.30898e-05	0.00129073	Down
ENSG00000133477	982	ENSG00000133477.12	FAM83F	protein_coding		95	62	228	27	30	101	3.4392	1.42236	1.40753	1.31885	9.40228e-05	0.00130234	Up
ENSG00000167244	983	ENSG00000167244.13	IGF2	protein_coding		74	117	169	580	371	241	2.00843	7.03964	-1.62441	2.80468	9.41817e-05	0.00130321	Down
ENSG00000198719	984	ENSG00000198719.7	DLL1	protein_coding		28	12	35	153	92	52	0.413926	1.695	-1.8928	0.778422	9.48775e-05	0.00131151	Down
ENSG00000145428	985	ENSG00000145428.10	RNF175	protein_coding		45	22	8	138	157	12	2.33616	9.40943	-1.76266	0.812812	9.59975e-05	0.00132564	Down
ENSG00000137814	986	ENSG00000137814.5	HAUS2	protein_coding		866	1186	928	500	705	685	77.0691	49.5092	0.734719	4.46344	9.68375e-05	0.00133589	Up
ENSG00000197780	987	ENSG00000197780.5	TAF13	protein_coding		349	825	722	209	390	513	33.991	20.3688	0.846572	3.7707	9.73219e-05	0.00134121	Up
ENSG00000196639	988	ENSG00000196639.6	HRH1	protein_coding		13	31	48	71	108	94	0.486163	1.49967	-1.60557	0.742043	9.76867e-05	0.00134487	Down
ENSG00000179583	989	ENSG00000179583.13	CIITA	protein_coding		15	56	67	232	191	124	2.21364	9.39572	-2.02692	1.63459	9.81112e-05	0.00134935	Down
ENSG00000154309	990	ENSG00000154309.7	DISP1	protein_coding		150	128	154	440	455	217	7.75006	20.3681	-1.22451	2.79341	9.87875e-05	0.00135728	Down
ENSG00000154188	991	ENSG00000154188.5	ANGPT1	protein_coding		2130	4401	3501	1082	2241	3069	112.003	72.3222	0.788201	6.21304	9.90869e-05	0.00136002	Up
ENSG00000134352	992	ENSG00000134352.15	IL6ST	protein_coding		19231	34318	31103	12057	16817	19913	1160.55	683.456	0.856019	9.23791	0.000100809	0.00137948	Up
ENSG00000144566	993	ENSG00000144566.6	RAB5A	protein_coding		1581	2021	1855	1054	1324	1228	105.473	70.8749	0.671294	5.35695	0.000100724	0.00137948	Up
ENSG00000197283	994	ENSG00000197283.8	SYNGAP1	protein_coding		31	27	44	118	105	82	0.458774	1.41025	-1.51153	0.90006	0.000100677	0.00137948	Down
ENSG00000120705	995	ENSG00000120705.8	ETF1	protein_coding		3424	5169	5065	2445	3191	3164	250.967	165.258	0.694901	6.66528	0.000102826	0.00140566	Up
ENSG00000184465	996	ENSG00000184465.11	WDR27	protein_coding		409	404	442	759	1012	622	16.1973	31.3234	-0.829826	4.02679	0.000103724	0.00141653	Down
ENSG00000205730	997	ENSG00000205730.5	ITPRIPL2	protein_coding		1905	2953	3208	1549	1459	1772	28.4256	17.3904	0.799818	5.86256	0.00010415	0.00142092	Up
ENSG00000048540	998	ENSG00000048540.10	LMO3	protein_coding		716	1436	891	1168	2239	1713	55.0847	94.2432	-0.687901	5.18688	0.000104588	0.00142199	Down
ENSG00000102802	1000	ENSG00000102802.5	MEDAG	protein_coding		67	141	166	424	429	236	4.48082	13.7336	-1.50129	2.71577	0.000104647	0.00142199	Down
ENSG00000074416	999	ENSG00000074416.9	MGLL	protein_coding		8778	12875	15770	4956	9631	9049	760.451	487.377	0.755973	8.10394	0.000104596	0.00142199	Up
ENSG00000120802	1001	ENSG00000120802.9	TMPO	protein_coding		443	386	376	867	799	558	28.6535	53.7679	-0.789787	3.94287	0.000104621	0.00142199	Down
ENSG00000108107	1002	ENSG00000108107.8	RPL28	protein_coding		1477	1746	1063	2239	2965	1905	111.922	187.543	-0.660495	5.67133	0.000105475	0.0014318	Down
ENSG00000154813	1003	ENSG00000154813.5	DPH3	protein_coding		633	953	813	392	522	564	19.4869	12.2154	0.770521	4.13579	0.000107084	0.0014522	Up
ENSG00000065357	1004	ENSG00000065357.15	DGKA	protein_coding		25	35	37	160	123	64	2.77893	10.4122	-1.68039	1.0259	0.000109079	0.00147778	Down
ENSG00000168010	1005	ENSG00000168010.6	ATG16L2	protein_coding		54	57	102	205	261	149	3.10036	9.21204	-1.47791	1.89887	0.000109636	0.00148385	Down
ENSG00000102189	1006	ENSG00000102189.12	EEA1	protein_coding		3519	6126	4484	2655	2654	2931	366.379	219.86	0.815689	6.66574	0.000112082	0.00151545	Up
ENSG00000152583	1007	ENSG00000152583.8	SPARCL1	protein_coding		1636	2466	2675	7943	6928	3034	165.087	457.027	-1.24691	6.78523	0.000113375	0.00153141	Down
ENSG00000260916	1008	ENSG00000260916.1	CCPG1	protein_coding		737	880	1133	496	518	731	59.8457	38.7285	0.730468	4.34523	0.000114639	0.00154694	Up
ENSG00000214135	1010	ENSG00000214135.4	AC024560.3	pseudogene		373	381	489	674	695	826	22.0897	39.6791	-0.750726	3.94193	0.000116245	0.00156604	Down
ENSG00000164776	1009	ENSG00000164776.5	PHKG1	protein_coding		203	269	241	104	85	132	21.1078	9.71896	1.23417	2.24643	0.000116285	0.00156604	Up
ENSG00000178381	1011	ENSG00000178381.7	ZFAND2A	protein_coding		93	108	270	669	546	292	9.38254	31.7138	-1.71468	3.14771	0.000117352	0.00157885	Down
ENSG00000138685	1012	ENSG00000138685.8	FGF2	protein_coding		7496	9342	5815	3732	5172	4866	73.936	45.2326	0.780662	7.36535	0.00011769	0.00158184	Up
ENSG00000198848	1013	ENSG00000198848.8	CES1	protein_coding		2327	6859	11281	1243	2557	9742	519.153	350.685	0.919596	7.25387	0.000119063	0.00159871	Up
ENSG00000171791	1014	ENSG00000171791.10	BCL2	protein_coding		4670	5597	4059	2791	3856	2866	206.382	138.505	0.668465	6.75206	0.000119434	0.00160211	Up
ENSG00000079332	1015	ENSG00000079332.10	SAR1A	protein_coding		7219	12210	8953	3676	6727	7292	449.916	283.551	0.784764	7.70225	0.000120181	0.00161038	Up
ENSG00000205045	1016	ENSG00000205045.4	SLFN12L	protein_coding		25	31	55	156	106	98	1.00935	3.43676	-1.65135	1.10695	0.000120287	0.00161038	Down
ENSG00000241684	1017	ENSG00000241684.1	ADAMTS9-AS2	antisense		556	252	298	815	542	574	9.09543	15.879	-0.789712	3.76895	0.000121232	0.00162143	Down
ENSG00000157680	1018	ENSG00000157680.11	DGKI	protein_coding		756	682	1708	441	467	1154	52.5257	34.945	0.703204	4.5492	0.000121606	0.00162484	Up
ENSG00000130702	1019	ENSG00000130702.9	LAMA5	protein_coding		76	115	188	646	440	234	8.90231	32.949	-1.70126	2.93357	0.000124799	0.00166586	Down
ENSG00000006468	1020	ENSG00000006468.9	ETV1	protein_coding		27	42	33	164	158	53	1.43836	5.52493	-1.6692	1.1255	0.000125043	0.00166749	Down
ENSG00000269930	1021	ENSG00000269930.1	RP11-932O9.9	lincRNA		303	163	157	466	371	397	14.0561	27.6845	-0.969731	3.05955	0.000125742	0.00167516	Down
ENSG00000131730	1022	ENSG00000131730.11	CKMT2	protein_coding		650	409	269	799	919	750	37.2155	68.1827	-0.903185	4.08475	0.00012612	0.00167855	Down
ENSG00000155760	1023	ENSG00000155760.1	FZD7	protein_coding		231	68	80	463	357	135	1.79613	4.47166	-1.29996	2.58829	0.000130133	0.00173028	Down
ENSG00000234420	1024	ENSG00000234420.3	ZNF37BP	pseudogene		361	361	541	816	675	799	9.42171	17.5612	-0.804461	3.99122	0.000131099	0.00174141	Down
ENSG00000079337	1025	ENSG00000079337.11	RAPGEF3	protein_coding		173	248	208	785	791	237	4.6572	13.9545	-1.28786	3.45332	0.00013204	0.0017522	Down
ENSG00000164125	1026	ENSG00000164125.11	FAM198B	protein_coding		2343	6877	8748	1668	2290	6083	429.807	247.041	0.936749	6.98268	0.00013297	0.00176282	Up
ENSG00000142583	1027	ENSG00000142583.13	SLC2A5	protein_coding		218	1062	522	81	745	360	37.6094	25.0777	0.870057	3.76073	0.000133185	0.00176396	Up
ENSG00000144485	1028	ENSG00000144485.6	HES6	protein_coding		38	42	45	12	21	12	2.93088	1.06544	1.57041	-0.282435	0.000133417	0.00176531	Up
ENSG00000104388	1030	ENSG00000104388.10	RAB2A	protein_coding		4227	6344	4669	2661	4078	3318	412.432	276.122	0.673765	6.83775	0.000133709	0.00176712	Up
ENSG00000079215	1029	ENSG00000079215.9	SLC1A3	protein_coding		4704	10475	5439	2898	6387	3958	621.434	405.793	0.698263	7.2612	0.000133814	0.00176712	Up
ENSG00000100600	1031	ENSG00000100600.10	LGMN	protein_coding		664	847	864	1131	1538	1333	71.4089	122.401	-0.676734	4.83138	0.000134251	0.00177117	Down
ENSG00000169908	1032	ENSG00000169908.6	TM4SF1	protein_coding		182	390	771	1596	1576	816	16.408	51.7675	-1.67921	4.57082	0.000134608	0.00177417	Down
ENSG00000140848	1033	ENSG00000140848.12	CPNE2	protein_coding		575	1212	895	430	589	545	23.1105	13.8616	0.802713	4.27042	0.000134988	0.00177745	Up
ENSG00000164691	1035	ENSG00000164691.12	TAGAP	protein_coding		6	29	39	103	224	50	0.402931	2.15967	-2.32031	1.03309	0.00013559	0.00178192	Down
ENSG00000121236	1034	ENSG00000121236.15	TRIM6	protein_coding		125	195	196	58	47	108	4.99726	2.11074	1.39941	1.74828	0.000135565	0.00178192	Up
ENSG00000270661	1036	ENSG00000270661.1	RP1-142L7.9	lincRNA		323	154	143	447	342	567	5.77179	12.3956	-1.11961	3.14405	0.000136052	0.00178627	Down
ENSG00000113119	1037	ENSG00000113119.8	TMCO6	protein_coding		129	97	105	290	290	194	7.17079	16.944	-1.13756	2.31542	0.000136717	0.00179328	Down
ENSG00000135074	1038	ENSG00000135074.11	ADAM19	protein_coding		8	17	29	105	72	49	0.319931	1.43178	-2.01735	0.382242	0.000137375	0.00180017	Down
ENSG00000131459	1039	ENSG00000131459.8	GFPT2	protein_coding		55	98	176	290	571	201	8.77972	29.3544	-1.65321	2.63282	0.000140076	0.0018338	Down
ENSG00000137628	1040	ENSG00000137628.12	DDX60	protein_coding		132	174	214	580	538	266	15.2952	42.4094	-1.28904	3.09534	0.000140833	0.00183852	Down
ENSG00000152952	1041	ENSG00000152952.7	PLOD2	protein_coding		9862	16156	7926	5984	8984	5749	319.468	198.057	0.751324	7.95431	0.000140842	0.00183852	Up
ENSG00000261295	1042	ENSG00000261295.1	RP11-524D16__A.3	antisense		68	253	210	27	53	129	13.6491	5.4963	1.49483	1.77123	0.000140574	0.00183852	Up
ENSG00000169255	1043	ENSG00000169255.9	B3GALNT1	protein_coding		23	35	26	104	91	60	2.18388	6.87163	-1.50475	0.648098	0.000142079	0.00185289	Down
ENSG00000104626	1044	ENSG00000104626.10	ERI1	protein_coding		502	758	656	299	430	456	43.8743	27.5657	0.771225	3.81399	0.000142438	0.00185401	Up
ENSG00000113721	1045	ENSG00000113721.9	PDGFRB	protein_coding		343	573	1038	1761	1447	1233	46.4164	111.134	-1.23335	4.83613	0.000142403	0.00185401	Down
ENSG00000166446	1046	ENSG00000166446.10	CDYL2	protein_coding		542	615	472	258	399	331	13.5829	8.28133	0.80889	3.57013	0.000143628	0.00186771	Up
ENSG00000176194	1047	ENSG00000176194.13	CIDEA	protein_coding		5574	2269	2396	7185	4188	5667	177.267	292.46	-0.755651	6.93134	0.000143873	0.00186911	Down
ENSG00000260822	1048	ENSG00000260822.1	GS1-358P8.4	sense_overlapping		84	56	82	224	216	140	0.78621	2.08328	-1.30153	1.85789	0.000144165	0.00187112	Down
ENSG00000172216	1049	ENSG00000172216.4	CEBPB	protein_coding		3786	2060	2781	2070	1387	2148	83.2347	54.2018	0.679126	6.00498	0.000144731	0.00187667	Up
ENSG00000134215	1050	ENSG00000134215.11	VAV3	protein_coding		28	31	68	180	200	90	1.57537	6.07861	-1.85396	1.43595	0.000145032	0.00187879	Down
ENSG00000271738	1051	ENSG00000271738.1	RP11-137H2.6	lincRNA		785	1687	1371	475	1107	991	31.037	21.1092	0.674287	4.85788	0.000146009	0.00188965	Up
ENSG00000198886	1052	ENSG00000198886.2	MT-ND4	protein_coding		36646	29203	40892	100217	71348	58327	1350.22	2990.41	-1.01109	10.5545	0.000146846	0.00189867	Down
ENSG00000172889	1054	ENSG00000172889.11	EGFL7	protein_coding		129	132	231	630	338	324	6.59077	18.2032	-1.29636	3.00562	0.00014787	0.00190875	Down
ENSG00000117600	1053	ENSG00000117600.8	LPPR4	protein_coding		164	94	198	459	286	292	1.6444	3.83782	-1.13993	2.74808	0.000147906	0.00190875	Down
ENSG00000163069	1055	ENSG00000163069.8	SGCB	protein_coding		2078	2452	2911	1565	1183	1938	77.511	50.0409	0.755737	5.77726	0.000148364	0.00191283	Up
ENSG00000154864	1056	ENSG00000154864.7	PIEZO2	protein_coding		14	43	48	127	181	73	0.709661	2.71466	-1.82865	1.14542	0.000149834	0.00192996	Down
ENSG00000198668	1057	ENSG00000198668.6	CALM1	protein_coding		9370	15884	13452	4700	8122	11129	1136.24	711.347	0.820604	8.14439	0.000150117	0.00193178	Up
ENSG00000143753	1058	ENSG00000143753.8	DEGS1	protein_coding		1205	2182	1405	777	1072	1103	85.8357	53.9187	0.743809	5.13451	0.000150767	0.00193831	Up
ENSG00000019549	1059	ENSG00000019549.4	SNAI2	protein_coding		73	86	108	268	172	237	2.14108	5.6291	-1.25827	2.09198	0.000152632	0.00196043	Down
ENSG00000145020	1060	ENSG00000145020.10	AMT	protein_coding		68	57	84	145	229	172	4.27087	11.225	-1.29806	1.76517	0.000153349	0.00196778	Down
ENSG00000248339	1061	ENSG00000248339.1	RP11-717H13.1	lincRNA		79	30	68	15	5	44	0.634608	0.225375	1.79614	0.188104	0.000154112	0.00197571	Up
ENSG00000182195	1062	ENSG00000182195.6	LDOC1	protein_coding		53	51	83	172	163	150	2.99329	7.97394	-1.32788	1.60569	0.000154754	0.00198208	Down
ENSG00000035403	1063	ENSG00000035403.12	VCL	protein_coding		6049	7754	9042	3973	5130	5834	283.233	188.501	0.685944	7.41296	0.000155547	0.00199036	Up
ENSG00000136383	1064	ENSG00000136383.6	ALPK3	protein_coding		6416	4769	1393	1691	4307	849	39.5823	20.9218	0.997622	6.4588	0.000156393	0.00199931	Up
ENSG00000116774	1065	ENSG00000116774.7	OLFML3	protein_coding		69	101	163	430	347	215	3.04904	9.57354	-1.52565	2.57558	0.000157392	0.00201012	Down
ENSG00000187688	1066	ENSG00000187688.10	TRPV2	protein_coding		18	29	34	104	119	55	2.47505	8.84201	-1.66634	0.723994	0.000157535	0.00201012	Down
ENSG00000116690	1067	ENSG00000116690.7	PRG4	protein_coding		31	91	75	473	448	93	0.696636	3.83359	-2.09654	2.44617	0.00015827	0.00201761	Down
ENSG00000225032	1068	ENSG00000225032.1	RP11-228B15.4	antisense		149	50	110	298	248	203	4.28358	10.3607	-1.30127	2.25194	0.000160046	0.00203833	Down
ENSG00000197712	1069	ENSG00000197712.7	FAM114A1	protein_coding		1705	3036	2300	977	1661	1922	129.37	85.0268	0.718516	5.71292	0.000160706	0.00204483	Up
ENSG00000165424	1070	ENSG00000165424.6	ZCCHC24	protein_coding		2417	3561	2610	1631	2000	1914	50.6975	33.3725	0.690168	5.99988	0.000161351	0.00205112	Up
ENSG00000128052	1071	ENSG00000128052.8	KDR	protein_coding		577	505	902	2042	1555	958	16.8131	40.1223	-1.11347	4.87072	0.000161727	0.00205397	Down
ENSG00000145147	1072	ENSG00000145147.15	SLIT2	protein_coding		140	148	253	815	686	259	12.1058	41.2727	-1.55076	3.36658	0.000162467	0.00206146	Down
ENSG00000047648	1073	ENSG00000047648.17	ARHGAP6	protein_coding		35	55	52	187	172	89	0.669571	2.20311	-1.53165	1.42509	0.00016267	0.0020621	Down
ENSG00000270066	1074	ENSG00000270066.2	SCARNA2	lincRNA		1351	1581	1380	2805	2262	2416	176.483	314.147	-0.718494	5.72281	0.000162966	0.00206393	Down
ENSG00000124006	1075	ENSG00000124006.10	OBSL1	protein_coding		606	482	853	1052	992	1237	18.9598	32.5964	-0.715207	4.54306	0.00016409	0.00207623	Down
ENSG00000154263	1076	ENSG00000154263.13	ABCA10	protein_coding		898	1153	674	1985	1639	1181	36.1487	65.476	-0.745532	5.07981	0.000166931	0.00210701	Down
ENSG00000160789	1077	ENSG00000160789.15	LMNA	protein_coding		3468	6645	9428	2823	3843	4683	374.772	224.541	0.774992	7.12391	0.000166987	0.00210701	Up
ENSG00000177954	1078	ENSG00000177954.7	RPS27	protein_coding		6302	6421	3566	9029	11404	7249	550.195	938.896	-0.715637	7.61822	0.000166959	0.00210701	Down
ENSG00000164649	1079	ENSG00000164649.15	CDCA7L	protein_coding		149	235	106	315	511	212	10.5404	22.6613	-0.992581	2.77941	0.000167226	0.00210807	Down
ENSG00000066056	1080	ENSG00000066056.9	TIE1	protein_coding		92	117	172	395	397	225	9.97514	27.681	-1.34444	2.65056	0.000167858	0.00211408	Down
ENSG00000153666	1081	ENSG00000153666.5	GOLGA8I	protein_coding		1014	631	626	1480	1056	1266	11.2523	18.9051	-0.69303	4.76571	0.000168852	0.00212463	Down
ENSG00000213694	1082	ENSG00000213694.3	S1PR3	protein_coding		19	36	22	103	108	42	0.207509	0.709816	-1.57677	0.610413	0.000171809	0.00215984	Down
ENSG00000169302	1083	ENSG00000169302.10	STK32A	protein_coding		44	392	490	29	77	253	19.8923	7.95449	1.41033	2.55499	0.000172755	0.00216972	Up
ENSG00000138356	1084	ENSG00000138356.9	AOX1	protein_coding		835	1399	4385	2704	2759	5541	165.73	286.968	-0.924376	6.28974	0.000173151	0.00217196	Down
ENSG00000251992	1085	ENSG00000251992.1	SCARNA17	snoRNA		120	202	133	300	374	293	54.2841	118.125	-1.03797	2.67622	0.000173252	0.00217196	Down
ENSG00000137497	1086	ENSG00000137497.13	NUMA1	protein_coding		4890	4242	5340	7401	7937	9068	318.149	541.852	-0.680857	7.43653	0.000174875	0.00219029	Down
ENSG00000109790	1087	ENSG00000109790.12	KLHL5	protein_coding		1915	3143	4035	1254	1853	3061	55.102	38.0702	0.664577	6.10281	0.000175409	0.00219496	Up
ENSG00000169760	1088	ENSG00000169760.13	NLGN1	protein_coding		725	708	448	347	484	318	40.4953	24.7352	0.777031	3.78207	0.000176207	0.00220291	Up
ENSG00000068137	1089	ENSG00000068137.10	PLEKHH3	protein_coding		318	332	327	588	514	716	6.88204	13.0134	-0.809038	3.64555	0.000176804	0.00220834	Down
ENSG00000154678	1090	ENSG00000154678.12	PDE1C	protein_coding		15	33	47	207	120	80	2.03407	9.36	-1.99425	1.19982	0.00017726	0.00221201	Down
ENSG00000186432	1091	ENSG00000186432.4	KPNA4	protein_coding		4651	5503	6327	3074	3722	4208	359.629	244.168	0.657702	6.95397	0.000178389	0.00222406	Up
ENSG00000187800	1092	ENSG00000187800.9	PEAR1	protein_coding		44	55	86	292	198	123	3.22773	11.2884	-1.6163	1.85479	0.000180867	0.00225289	Down
ENSG00000064999	1093	ENSG00000064999.12	ANKS1A	protein_coding		415	554	828	652	1139	1284	19.6336	34.1335	-0.699931	4.43797	0.000182738	0.00227411	Down
ENSG00000197405	1094	ENSG00000197405.3	C5AR1	protein_coding		9	58	65	93	277	92	2.8011	10.2529	-1.87401	1.42035	0.000182943	0.00227458	Down
ENSG00000114315	1095	ENSG00000114315.3	HES1	protein_coding		179	194	584	109	114	132	12.5329	4.82714	1.28672	2.58	0.000185952	0.00230988	Up
ENSG00000004468	1096	ENSG00000004468.8	CD38	protein_coding		210	249	229	92	102	138	7.63327	3.7274	1.1412	2.22395	0.000189916	0.00235697	Up
ENSG00000164116	1097	ENSG00000164116.12	GUCY1A3	protein_coding		105	160	177	748	426	241	2.85883	9.71469	-1.47386	3.06555	0.000192146	0.00238247	Down
ENSG00000103710	1098	ENSG00000103710.6	RASL12	protein_coding		18	23	29	86	85	51	0.788635	2.59247	-1.56597	0.438381	0.000192533	0.0023851	Down
ENSG00000174130	1099	ENSG00000174130.8	TLR6	protein_coding		22	140	44	98	286	108	1.95968	4.84779	-1.36827	1.65868	0.000192873	0.00238713	Down
ENSG00000104213	1100	ENSG00000104213.8	PDGFRL	protein_coding		21	32	43	141	130	65	0.963355	3.53537	-1.69986	0.984806	0.000198971	0.00245969	Down
ENSG00000151239	1101	ENSG00000151239.9	TWF1	protein_coding		2078	3128	2676	1373	1975	1931	175.625	119.583	0.651839	5.89426	0.000199097	0.00245969	Up
ENSG00000183722	1102	ENSG00000183722.7	LHFP	protein_coding		1709	1809	1505	2495	3064	2726	68.4663	113.98	-0.646558	5.89295	0.000199707	0.00246498	Down
ENSG00000180769	1103	ENSG00000180769.4	WDFY3-AS2	processed_transcript		71	40	86	176	115	184	0.857771	2.10533	-1.22923	1.60634	0.000200617	0.00247397	Down
ENSG00000085514	1104	ENSG00000085514.11	PILRA	protein_coding		18	6	23	57	67	41	0.907268	3.20878	-1.80068	-0.00599186	0.00020204	0.00248702	Down
ENSG00000204219	1105	ENSG00000204219.5	TCEA3	protein_coding		394	133	213	574	360	421	17.0004	30.9153	-0.904208	3.23422	0.000201914	0.00248702	Down
ENSG00000114626	1106	ENSG00000114626.13	ABTB1	protein_coding		246	181	298	441	410	509	13.6847	25.9966	-0.854779	3.22258	0.000203916	0.00250783	Down
ENSG00000165650	1107	ENSG00000165650.7	PDZD8	protein_coding		1988	2211	1824	1385	1488	1204	97.8603	67.4095	0.638347	5.51438	0.000207029	0.00254382	Up
ENSG00000137478	1108	ENSG00000137478.10	FCHSD2	protein_coding		437	321	437	971	763	556	11.1977	21.9428	-0.843951	3.9664	0.000208925	0.00256249	Down
ENSG00000155363	1109	ENSG00000155363.14	MOV10	protein_coding		186	199	224	456	434	354	14.794	30.9899	-0.951302	3.0566	0.000208818	0.00256249	Down
ENSG00000264364	1110	ENSG00000264364.2	DYNLL2	protein_coding		1430	1818	2027	1016	1171	1356	13.3343	9.13278	0.643918	5.31575	0.000211159	0.00258756	Up
ENSG00000181381	1111	ENSG00000181381.9	DDX60L	protein_coding		146	222	252	559	595	314	14.8831	36.6311	-1.15109	3.22706	0.000213306	0.00261151	Down
ENSG00000102786	1112	ENSG00000102786.10	INTS6	protein_coding		2951	1774	1707	1532	1555	1063	161.446	103.99	0.681144	5.57961	0.000215541	0.0026365	Up
ENSG00000105971	1113	ENSG00000105971.10	CAV2	protein_coding		11487	20150	17419	6612	10337	13324	938.787	588.713	0.789765	8.48557	0.000217893	0.00266288	Up
ENSG00000168488	1114	ENSG00000168488.14	ATXN2L	protein_coding		419	421	563	902	718	870	31.1743	56.7474	-0.759429	4.12372	0.000219691	0.00268244	Down
ENSG00000107863	1115	ENSG00000107863.12	ARHGAP21	protein_coding		5323	9370	8300	3981	5353	5173	511.85	331.19	0.711063	7.40625	0.000223838	0.00273063	Up
ENSG00000187266	1116	ENSG00000187266.9	EPOR	protein_coding		20	20	29	71	83	52	0.629944	1.92605	-1.48939	0.353435	0.000226925	0.0027658	Down
ENSG00000138172	1117	ENSG00000138172.6	CALHM2	protein_coding		36	36	68	154	125	114	2.51659	7.32993	-1.45855	1.27949	0.000229043	0.00278912	Down
ENSG00000186470	1118	ENSG00000186470.9	BTN3A2	protein_coding		220	235	361	574	530	485	16.4315	32.9782	-0.917442	3.4299	0.00023168	0.0028187	Down
ENSG00000100979	1119	ENSG00000100979.10	PLTP	protein_coding		373	190	443	749	671	559	10.5636	21.1075	-0.973907	3.73866	0.000234318	0.00284825	Down
ENSG00000167674	1120	ENSG00000167674.10	HDGFRP2	protein_coding		272	245	292	532	518	450	17.49	33.0139	-0.816078	3.37224	0.000236593	0.00287077	Down
ENSG00000168453	1121	ENSG00000168453.10	HR	protein_coding		108	103	55	284	180	174	6.07148	14.8263	-1.20748	2.03539	0.000236489	0.00287077	Down
ENSG00000106991	1122	ENSG00000106991.9	ENG	protein_coding		137	140	339	627	477	381	13.452	33.9549	-1.30626	3.2357	0.000238045	0.00288581	Down
ENSG00000111348	1123	ENSG00000111348.4	ARHGDIB	protein_coding		93	189	217	507	532	276	11.6912	32.3826	-1.34481	3.02465	0.000238669	0.0028908	Down
ENSG00000100065	1124	ENSG00000100065.10	CARD10	protein_coding		13	39	42	162	118	77	0.779411	3.16585	-1.87594	1.04755	0.00023936	0.00289518	Down
ENSG00000198502	1125	ENSG00000198502.5	HLA-DRB5	protein_coding		64	4	223	393	13	376	3.9354	11.2395	-1.60719	2.27504	0.000239455	0.00289518	Down
ENSG00000028137	1126	ENSG00000028137.12	TNFRSF1B	protein_coding		63	98	184	299	380	230	2.82112	7.74392	-1.43064	2.49103	0.000241093	0.00291239	Down
ENSG00000174099	1127	ENSG00000174099.6	MSRB3	protein_coding		2338	4511	4429	1574	1890	3520	334.225	211.643	0.79115	6.3669	0.000241459	0.00291422	Up
ENSG00000137872	1128	ENSG00000137872.11	SEMA6D	protein_coding		562	571	519	1111	911	843	7.04469	12.474	-0.711477	4.34073	0.000243647	0.00293802	Down
ENSG00000163113	1129	ENSG00000163113.10	OTUD7B	protein_coding		2334	2479	3423	1376	1746	2544	37.1787	25.8698	0.639274	5.96775	0.000247301	0.00297944	Up
ENSG00000126005	1130	ENSG00000126005.11	MMP24-AS1	antisense		811	1186	1128	544	722	782	82.3023	54.9615	0.681715	4.54881	0.000247584	0.00298021	Up
ENSG00000169715	1131	ENSG00000169715.10	MT1E	protein_coding		165	178	68	196	823	201	10.2793	29.7837	-1.27408	2.85633	0.000249777	0.00300396	Down
ENSG00000039560	1132	ENSG00000039560.9	RAI14	protein_coding		89	67	73	256	214	118	6.99591	18.3129	-1.22988	1.88814	0.00025024	0.00300686	Down
ENSG00000257207	1133	ENSG00000257207.4	LIMS3L	protein_coding		0	41	1	22	62	49	0.340723	1.13506	-3.05677	-0.263956	0.000253795	0.00304689	Down
ENSG00000129422	1134	ENSG00000129422.9	MTUS1	protein_coding		1408	1514	821	2251	2612	1275	109.601	181.763	-0.625655	5.46915	0.00025607	0.00307148	Down
ENSG00000231160	1135	ENSG00000231160.5	RP11-617D20.1	antisense		46	14	16	103	47	48	2.18445	5.65873	-1.39516	0.35698	0.000256651	0.00307574	Down
ENSG00000258441	1137	ENSG00000258441.1	LINC00641	processed_transcript		1319	1106	1706	1025	705	974	19.9432	13.3792	0.681619	4.94936	0.000259901	0.00310922	Up
ENSG00000166689	1136	ENSG00000166689.10	PLEKHA7	protein_coding		448	195	360	874	449	500	28.2067	52.143	-0.804717	3.66751	0.0002599	0.00310922	Down
ENSG00000061273	1138	ENSG00000061273.13	HDAC7	protein_coding		174	240	316	625	533	415	19.7205	44.2688	-1.04993	3.36946	0.000261671	0.00312764	Down
ENSG00000206384	1139	ENSG00000206384.6	COL6A6	protein_coding		97	109	76	183	265	199	0.767282	1.7722	-1.11897	2.06485	0.000266131	0.00317816	Down
ENSG00000112078	1140	ENSG00000112078.9	KCTD20	protein_coding		4967	5372	5228	3001	3534	3966	201.73	137.544	0.650863	6.87831	0.00026648	0.00317952	Up
ENSG00000183655	1141	ENSG00000183655.11	KLHL25	protein_coding		228	545	385	154	268	194	5.61881	3.07016	0.940063	3.01811	0.000267208	0.00318542	Up
ENSG00000006075	1142	ENSG00000006075.11	CCL3	protein_coding		5	120	279	116	633	325	5.93109	16.4201	-2.09035	2.71103	0.000270883	0.00322641	Down
ENSG00000005884	1143	ENSG00000005884.13	ITGA3	protein_coding		37	43	127	312	182	162	4.2336	14.292	-1.74605	1.965	0.000275743	0.00328142	Down
ENSG00000091436	1144	ENSG00000091436.12	MLTK	protein_coding		7619	9599	11923	5275	6169	7536	216.483	143.851	0.684508	7.7619	0.000277929	0.00330454	Up
ENSG00000233276	1145	ENSG00000233276.2	GPX1	protein_coding		795	1616	1532	489	844	1261	115.482	77.3537	0.713278	4.88409	0.00028049	0.00333208	Up
ENSG00000088367	1146	ENSG00000088367.16	EPB41L1	protein_coding		1362	2680	1767	684	1423	1628	114.917	74.6591	0.749759	5.43201	0.000285499	0.00338825	Up
ENSG00000214140	1147	ENSG00000214140.6	PRCD	protein_coding		50	14	17	118	57	41	2.19945	5.84034	-1.414	0.469445	0.000285717	0.00338825	Down
ENSG00000068831	1148	ENSG00000068831.14	RASGRP2	protein_coding		26	34	25	105	99	48	1.729	5.28821	-1.43214	0.640306	0.000288787	0.00342168	Down
ENSG00000109099	1149	ENSG00000109099.9	PMP22	protein_coding		3717	4040	2898	2264	2040	2478	255.857	164.932	0.716543	6.30308	0.000292339	0.00346074	Up
ENSG00000086061	1150	ENSG00000086061.11	DNAJA1	protein_coding		4335	6878	4892	3163	4740	2932	269.167	184.751	0.651236	6.9296	0.000298193	0.00352698	Up
ENSG00000126524	1151	ENSG00000126524.5	SBDS	protein_coding		2413	3116	2792	1565	1953	2116	121.102	83.2052	0.640528	5.97824	0.000299417	0.00353838	Up
ENSG00000150093	1152	ENSG00000150093.14	ITGB1	protein_coding		33802	43277	52855	20983	22468	34603	3883.47	2378.09	0.822371	9.87478	0.000302598	0.00357287	Up
ENSG00000173706	1153	ENSG00000173706.8	HEG1	protein_coding		304	403	709	2028	1733	654	30.1742	99.3149	-1.5353	4.70354	0.000304	0.0035863	Down
ENSG00000101298	1154	ENSG00000101298.9	SNPH	protein_coding		46	88	169	21	23	86	0.968818	0.425637	1.40116	1.00441	0.000304862	0.00359336	Up
ENSG00000182158	1156	ENSG00000182158.10	CREB3L2	protein_coding		1496	2433	2405	1303	1357	1246	115.123	73.4423	0.740083	5.53622	0.00030821	0.00362653	Up
ENSG00000081189	1155	ENSG00000081189.9	MEF2C	protein_coding		442	383	517	1177	1028	585	30.177	64.5763	-0.936645	4.21038	0.000307973	0.00362653	Down
ENSG00000165659	1157	ENSG00000165659.12	DACH1	protein_coding		15	34	45	102	105	77	0.336119	1.06728	-1.59426	0.796401	0.000309054	0.00363332	Down
ENSG00000100934	1158	ENSG00000100934.10	SEC23A	protein_coding		3733	7170	5008	2650	4642	3318	462.468	314.656	0.646503	6.90656	0.000309927	0.00364044	Up
ENSG00000130303	1159	ENSG00000130303.8	BST2	protein_coding		48	92	135	312	333	170	10.1266	31.5549	-1.54578	2.29406	0.000311703	0.00365814	Down
ENSG00000135677	1160	ENSG00000135677.6	GNS	protein_coding		8542	14747	21557	5502	8721	14791	411.898	271.947	0.719597	8.3765	0.000312693	0.00366659	Up
ENSG00000119535	1161	ENSG00000119535.13	CSF3R	protein_coding		7	14	66	171	230	64	0.674733	3.84885	-2.85676	1.32058	0.000313044	0.00366755	Down
ENSG00000239776	1162	ENSG00000239776.2	AC079949.1	miRNA		492	186	360	693	322	950	324.978	611.396	-0.823085	3.74639	0.000324149	0.00379439	Down
ENSG00000170522	1163	ENSG00000170522.5	ELOVL6	protein_coding		6695	6424	2000	1937	7137	883	453.712	291.07	1.01881	6.82303	0.000324487	0.00379508	Up
ENSG00000109919	1164	ENSG00000109919.5	MTCH2	protein_coding		1646	2729	2603	927	1650	2217	147.072	102.325	0.66895	5.73009	0.000331048	0.00386849	Up
ENSG00000143341	1165	ENSG00000143341.7	HMCN1	protein_coding		490	579	1025	2197	1413	1135	27.5046	65.5661	-1.12367	4.93696	0.000331866	0.00387471	Down
ENSG00000081377	1166	ENSG00000081377.12	CDC14B	protein_coding		953	1726	1429	785	806	899	40.4671	25.2959	0.757805	4.90431	0.000338432	0.00394669	Up
ENSG00000127329	1167	ENSG00000127329.10	PTPRB	protein_coding		351	503	585	1991	1412	627	4.42978	13.089	-1.29212	4.61627	0.000338611	0.00394669	Down
ENSG00000125089	1168	ENSG00000125089.12	SH3TC1	protein_coding		27	65	70	110	191	122	4.39598	11.8994	-1.36204	1.40614	0.000341118	0.00397251	Down
ENSG00000187554	1170	ENSG00000187554.7	TLR5	protein_coding		57	99	104	149	245	196	2.53765	5.89404	-1.12126	1.93661	0.000341696	0.00397407	Down
ENSG00000166340	1169	ENSG00000166340.10	TPP1	protein_coding		205	495	616	465	976	827	39.5489	70.0881	-0.77942	3.99757	0.000342129	0.00397407	Down
ENSG00000213988	1171	ENSG00000213988.5	ZNF90	protein_coding		18	18	25	55	78	46	0.84986	2.53753	-1.45177	0.164732	0.000342002	0.00397407	Down
ENSG00000109436	1172	ENSG00000109436.7	TBC1D9	protein_coding		1805	3776	2886	1339	1954	2075	266.424	173.287	0.693732	5.96915	0.000343849	0.00399065	Up
ENSG00000137947	1173	ENSG00000137947.7	GTF2B	protein_coding		607	762	680	347	569	435	45.9833	30.6215	0.697456	3.94422	0.000349691	0.00405498	Up
ENSG00000183066	1174	ENSG00000183066.10	WBP2NL	protein_coding		46	6	35	118	41	70	1.35574	3.59394	-1.49764	0.552513	0.000351069	0.0040675	Down
ENSG00000180902	1177	ENSG00000180902.12	D2HGDH	protein_coding		291	336	401	496	685	622	16.5313	29.4531	-0.734974	3.66148	0.000354258	0.00409299	Down
ENSG00000164176	1175	ENSG00000164176.8	EDIL3	protein_coding		38	58	43	344	137	79	0.854797	3.676	-1.67027	1.67601	0.000354774	0.00409299	Down
ENSG00000174010	1176	ENSG00000174010.9	KLHL15	protein_coding		1119	1112	1245	698	978	505	9.62904	6.1261	0.793521	4.6777	0.000354532	0.00409299	Up
ENSG00000235703	1179	ENSG00000235703.1	LINC00894	antisense		290	293	324	530	478	613	20.9851	38.173	-0.757923	3.50179	0.000354554	0.00409299	Down
ENSG00000233554	1178	ENSG00000233554.1	RP11-326F20.5	antisense		135	155	164	46	53	111	11.616	5.40094	1.28199	1.61112	0.000353796	0.00409299	Up
ENSG00000227097	1180	ENSG00000227097.4	RP11-742N3.1	pseudogene		161	239	131	296	443	324	31.4646	63.7347	-0.946829	2.83885	0.000356596	0.00411052	Down
ENSG00000137269	1181	ENSG00000137269.10	LRRC1	protein_coding		35	39	51	160	121	84	1.29154	3.93225	-1.43635	1.16424	0.000357355	0.00411578	Down
ENSG00000175054	1182	ENSG00000175054.10	ATR	protein_coding		1766	2974	2283	1329	1715	1581	166.971	112.477	0.653084	5.7208	0.000362155	0.00416754	Up
ENSG00000171115	1183	ENSG00000171115.3	GIMAP8	protein_coding		105	144	135	454	377	183	1.57945	4.34742	-1.24016	2.65592	0.000363232	0.0041764	Down
ENSG00000171227	1184	ENSG00000171227.6	TMEM37	protein_coding		2226	2568	1697	1177	1015	1636	140.158	83.4606	0.845265	5.5481	0.000363879	0.00418031	Up
ENSG00000137818	1185	ENSG00000137818.7	RPLP1	protein_coding		1071	1183	1034	2336	1762	1578	62.1877	110.32	-0.695076	5.32945	0.000367443	0.00421769	Down
ENSG00000127241	1186	ENSG00000127241.12	MASP1	protein_coding		13	19	44	77	118	59	1.66712	5.79429	-1.76454	0.601793	0.000369061	0.00423269	Down
ENSG00000143947	1187	ENSG00000143947.8	RPS27A	protein_coding		4955	5753	3597	7718	8805	7072	420.313	701.353	-0.668306	7.40477	0.000369449	0.00423356	Down
ENSG00000095539	1188	ENSG00000095539.11	SEMA4G	protein_coding		24	8	20	59	47	42	1.27078	3.6227	-1.4978	-0.0810016	0.000370109	0.00423756	Down
ENSG00000250479	1189	ENSG00000250479.4	CHCHD10	protein_coding		767	781	770	1093	1286	1476	81.5868	136.885	-0.648836	4.78446	0.000371511	0.00425004	Down
ENSG00000155324	1190	ENSG00000155324.5	GRAMD3	protein_coding		44	68	148	194	163	250	3.72515	9.07797	-1.28604	1.96602	0.000373372	0.00426774	Down
ENSG00000107281	1191	ENSG00000107281.5	NPDC1	protein_coding		29	69	78	230	180	130	4.92054	16.005	-1.584	1.6999	0.000374393	0.00427581	Down
ENSG00000110880	1192	ENSG00000110880.6	CORO1C	protein_coding		2707	4432	5198	1919	2797	3677	261.565	181.598	0.627846	6.54593	0.000379602	0.00433166	Up
ENSG00000150540	1193	ENSG00000150540.9	HNMT	protein_coding		2863	4014	5131	1919	2502	3873	289.645	203.59	0.629117	6.51458	0.000380411	0.00433726	Up
ENSG00000160213	1194	ENSG00000160213.5	CSTB	protein_coding		1211	1373	1737	764	793	1407	52.5043	36.5272	0.659749	5.03798	0.000381797	0.00434942	Up
ENSG00000104290	1195	ENSG00000104290.6	FZD3	protein_coding		27	23	34	128	92	51	0.792187	2.65088	-1.5407	0.713388	0.000384295	0.00437055	Down
ENSG00000235568	1196	ENSG00000235568.2	NFAM1	protein_coding		26	10	15	41	89	47	0.291726	0.98088	-1.6922	0.088473	0.000384058	0.00437055	Down
ENSG00000248309	1198	ENSG00000248309.1	MEF2C-AS1	antisense		57	14	17	105	51	63	2.85089	6.96448	-1.4204	0.512391	0.000385041	0.00437225	Down
ENSG00000121858	1197	ENSG00000121858.6	TNFSF10	protein_coding		704	765	814	1319	1143	1344	41.6809	70.9669	-0.661691	4.76841	0.000385087	0.00437225	Down
ENSG00000163938	1199	ENSG00000163938.12	GNL3	protein_coding		982	1545	1183	689	999	816	108.047	74.2749	0.633818	4.81424	0.000389249	0.00441582	Up
ENSG00000161057	1200	ENSG00000161057.6	PSMC2	protein_coding		1278	2147	1635	842	1257	1292	80.7924	55.0666	0.64598	5.25664	0.000391057	0.00443263	Up
ENSG00000172602	1201	ENSG00000172602.5	RND1	protein_coding		95	72	176	27	53	56	7.44772	2.96843	1.37442	1.14511	0.000391433	0.0044332	Up
ENSG00000108187	1202	ENSG00000108187.11	PBLD	protein_coding		583	617	715	280	328	617	18.8613	12.1284	0.798086	3.82731	0.000403337	0.00456422	Up
ENSG00000172349	1203	ENSG00000172349.12	IL16	protein_coding		494	546	1113	1015	1309	1335	16.1385	28.1393	-0.77841	4.69437	0.000409403	0.00462901	Down
ENSG00000178252	1204	ENSG00000178252.13	WDR6	protein_coding		624	413	797	983	884	1139	51.6822	85.8402	-0.679477	4.43399	0.000411417	0.00464792	Down
ENSG00000166557	1205	ENSG00000166557.8	TMED3	protein_coding		8	25	24	68	70	44	0.858686	2.89738	-1.64724	0.163094	0.000412172	0.00465258	Down
ENSG00000023287	1206	ENSG00000023287.8	RB1CC1	protein_coding		4345	4722	4623	2936	3248	3237	334.09	233.273	0.614189	6.7053	0.000413845	0.0046676	Up
ENSG00000103319	1207	ENSG00000103319.7	EEF2K	protein_coding		775	1082	526	1201	2131	750	27.8098	48.128	-0.635378	4.85413	0.000416996	0.00469924	Down
ENSG00000146592	1208	ENSG00000146592.12	CREB5	protein_coding		84	132	177	314	518	205	8.89676	24.2167	-1.29578	2.67786	0.00041772	0.00470151	Down
ENSG00000185022	1209	ENSG00000185022.7	MAFF	protein_coding		351	1324	1653	320	711	329	23.8949	10.1716	1.19188	4.41523	0.000417889	0.00470151	Up
ENSG00000160209	1210	ENSG00000160209.14	PDXK	protein_coding		8891	13124	8809	5176	8296	6799	543.706	361.726	0.679771	7.85184	0.000421695	0.00474041	Up
ENSG00000102034	1211	ENSG00000102034.12	ELF4	protein_coding		15	28	40	103	93	64	0.338836	1.11714	-1.61193	0.662349	0.000423908	0.00476135	Down
ENSG00000173698	1212	ENSG00000173698.13	GPR64	protein_coding		49	281	50	110	488	163	1.35487	2.77552	-1.12179	2.35941	0.000425592	0.00477632	Down
ENSG00000125398	1213	ENSG00000125398.5	SOX9	protein_coding		156	52	102	74	30	24	1.41178	0.594621	1.37397	1.02585	0.00043552	0.00487968	Up
ENSG00000184584	1214	ENSG00000184584.8	TMEM173	protein_coding		32	63	64	191	187	97	3.22282	10.1217	-1.4897	1.5265	0.000435422	0.00487968	Down
ENSG00000187764	1215	ENSG00000187764.7	SEMA4D	protein_coding		14	25	70	178	186	76	0.762367	3.27335	-2.15315	1.31813	0.000437679	0.00489984	Down
ENSG00000182704	1216	ENSG00000182704.6	TSKU	protein_coding		4179	3232	1733	2543	2210	1368	96.9356	65.1921	0.610669	6.11252	0.000440865	0.00493146	Up
ENSG00000130307	1217	ENSG00000130307.7	USHBP1	protein_coding		32	25	45	144	79	74	2.98143	9.03614	-1.43636	0.877717	0.000443792	0.00496011	Down
ENSG00000198963	1218	ENSG00000198963.6	RORB	protein_coding		2421	406	219	2381	1182	628	9.14327	12.1948	-0.932965	5.02704	0.000445841	0.00497893	Down
ENSG00000100368	1219	ENSG00000100368.9	CSF2RB	protein_coding		7	27	37	81	106	55	0.408758	1.47519	-1.83043	0.531571	0.000448749	0.00500729	Down
ENSG00000136040	1220	ENSG00000136040.4	PLXNC1	protein_coding		24	42	105	169	168	139	4.07373	11.9551	-1.6321	1.55065	0.00044951	0.00500757	Down
ENSG00000261496	1221	ENSG00000261496.1	RP13-514E23.1	sense_overlapping		75	29	43	127	119	116	1.67038	4.05746	-1.31386	1.21283	0.00044927	0.00500757	Down
ENSG00000158122	1222	ENSG00000158122.7	AAED1	protein_coding		521	578	456	330	351	298	10.3334	6.60296	0.738565	3.52559	0.000451441	0.00502115	Up
ENSG00000226031	1223	ENSG00000226031.1	FGF13-AS1	antisense		83	205	139	24	98	84	10.1104	4.93812	1.23643	1.54554	0.000451468	0.00502115	Up
ENSG00000125740	1224	ENSG00000125740.9	FOSB	protein_coding		18049	28153	24223	11422	21151	12592	375.561	244.894	0.746302	9.0285	0.000454045	0.00504568	Up
ENSG00000215244	1225	ENSG00000215244.2	RP11-563J2.2	lincRNA		391	114	153	616	184	608	3.88124	8.18839	-1.03634	3.21347	0.000454843	0.00505043	Down
ENSG00000167553	1226	ENSG00000167553.10	TUBA1C	protein_coding		306	562	579	195	300	393	35.3794	22.1572	0.780405	3.40495	0.000455334	0.00505176	Up
ENSG00000102878	1227	ENSG00000102878.11	HSF4	protein_coding		117	78	171	217	251	308	9.16391	19.6174	-1.05912	2.35621	0.000463878	0.00514236	Down
ENSG00000215845	1228	ENSG00000215845.6	TSTD1	protein_coding		336	278	235	176	140	141	25.2668	13.7823	0.960229	2.57737	0.000466399	0.0051661	Up
ENSG00000078549	1229	ENSG00000078549.10	ADCYAP1R1	protein_coding		93	106	141	386	358	172	3.49528	9.7785	-1.29847	2.49966	0.000468006	0.0051783	Down
ENSG00000187605	1230	ENSG00000187605.11	TET3	protein_coding		72	44	98	222	204	136	1.63347	4.38912	-1.35572	1.81069	0.000468263	0.0051783	Down
ENSG00000126217	1231	ENSG00000126217.16	MCF2L	protein_coding		121	298	204	593	729	243	8.46874	22.2935	-1.19871	3.29558	0.000468837	0.00518044	Down
ENSG00000119326	1232	ENSG00000119326.10	CTNNAL1	protein_coding		3459	2146	2070	1759	1421	1790	87.7338	56.7757	0.668277	5.83593	0.000472274	0.00521418	Up
ENSG00000108256	1233	ENSG00000108256.4	NUFIP2	protein_coding		4479	5211	4941	3295	3613	3101	44.3988	30.9642	0.622192	6.79894	0.00047579	0.00524874	Up
ENSG00000196917	1234	ENSG00000196917.4	HCAR1	protein_coding		1037	763	671	1356	1258	1483	15.888	26.3303	-0.675126	4.87602	0.000477405	0.00526228	Down
ENSG00000260941	1235	ENSG00000260941.1	LINC00622	sense_overlapping		36	17	64	135	55	112	1.29024	3.45362	-1.37333	0.943602	0.000481163	0.00529941	Down
ENSG00000119729	1236	ENSG00000119729.6	RHOQ	protein_coding		9270	9652	11078	5613	5565	8833	740.891	500.081	0.689247	7.81693	0.000482596	0.0053109	Up
ENSG00000114378	1237	ENSG00000114378.12	HYAL1	protein_coding		18	24	30	106	81	47	0.946903	3.2243	-1.56779	0.506517	0.000483092	0.00531206	Down
ENSG00000196092	1238	ENSG00000196092.8	PAX5	protein_coding		61	39	62	31	8	28	2.73692	1.16238	1.44494	0.12309	0.0004858	0.00533753	Up
ENSG00000198908	1239	ENSG00000198908.7	BHLHB9	protein_coding		97	87	83	223	183	186	1.17495	2.64645	-1.07136	1.95836	0.000491748	0.00539851	Down
ENSG00000196329	1240	ENSG00000196329.6	GIMAP5	protein_coding		70	118	123	309	428	146	8.12479	23.9092	-1.35134	2.42317	0.000494861	0.00542831	Down
ENSG00000179542	1241	ENSG00000179542.11	SLITRK4	protein_coding		759	81	232	421	61	37	5.93104	2.91864	1.33387	2.86277	0.000496428	0.0054411	Up
ENSG00000101333	1242	ENSG00000101333.12	PLCB4	protein_coding		40	65	78	326	212	102	0.567968	2.10974	-1.61843	1.90113	0.000497477	0.00544787	Down
ENSG00000150627	1243	ENSG00000150627.11	WDR17	protein_coding		44	31	41	110	97	83	0.493878	1.25513	-1.25	0.898041	0.000497846	0.00544787	Down
ENSG00000247828	1244	ENSG00000247828.3	TMEM161B-AS1	antisense		226	181	148	358	386	337	16.1311	31.7557	-0.904565	2.87692	0.000501082	0.00547888	Down
ENSG00000266236	1245	ENSG00000266236.1	NARF-IT1	sense_intronic		58	53	87	29	29	16	4.44635	1.71247	1.48158	0.360754	0.000506482	0.00553347	Up
ENSG00000185920	1246	ENSG00000185920.11	PTCH1	protein_coding		197	170	224	430	432	321	11.6687	23.8033	-0.922654	2.99336	0.00050743	0.00553938	Down
ENSG00000100243	1247	ENSG00000100243.16	CYB5R3	protein_coding		2778	4792	5996	2089	2864	4153	108.578	74.6161	0.635925	6.67505	0.000510498	0.0055684	Up
ENSG00000130173	1248	ENSG00000130173.9	C19orf80	protein_coding		207	327	170	69	125	135	24.1291	11.3177	1.17547	2.24539	0.000516079	0.00562476	Up
ENSG00000118407	1249	ENSG00000118407.10	FILIP1	protein_coding		90	116	108	321	264	172	1.25515	3.13656	-1.15486	2.27497	0.000517072	0.00563107	Down
ENSG00000120675	1250	ENSG00000120675.4	DNAJC15	protein_coding		866	764	1027	562	186	817	26.6756	16.0374	1.0472	4.25775	0.000518468	0.00564177	Up
ENSG00000162946	1251	ENSG00000162946.16	DISC1	protein_coding		16	22	46	117	109	59	0.537921	1.92121	-1.74742	0.763216	0.000520307	0.00565725	Down
ENSG00000159640	1252	ENSG00000159640.10	ACE	protein_coding		18	38	30	95	104	53	1.46003	4.46566	-1.46124	0.642948	0.000523442	0.00568679	Down
ENSG00000221994	1253	ENSG00000221994.6	ZNF630	protein_coding		30	15	39	84	64	72	0.803628	2.11435	-1.38029	0.493578	0.000527861	0.00573022	Down
ENSG00000135604	1254	ENSG00000135604.9	STX11	protein_coding		700	752	696	486	500	432	19.3743	13.0135	0.675242	4.01507	0.000528483	0.0057324	Up
ENSG00000157873	1255	ENSG00000157873.13	TNFRSF14	protein_coding		56	90	115	245	240	169	5.02704	13.1352	-1.28037	2.04662	0.000531833	0.00576414	Down
ENSG00000179938	1257	ENSG00000179938.11	GOLGA8J	protein_coding		26	16	18	69	47	43	0.559386	1.49964	-1.33013	0.0460325	0.000536496	0.00580638	Down
ENSG00000170759	1256	ENSG00000170759.10	KIF5B	protein_coding		7231	14956	10756	5226	7349	7708	176.297	111.212	0.731786	7.91344	0.000536585	0.00580638	Up
ENSG00000138642	1258	ENSG00000138642.10	HERC6	protein_coding		39	44	39	155	145	59	2.33927	7.09877	-1.37673	1.1384	0.000537997	0.00581704	Down
ENSG00000181690	1259	ENSG00000181690.3	PLAG1	protein_coding		335	143	68	443	374	200	5.25119	9.59068	-1.02326	2.81704	0.000539356	0.0058271	Down
ENSG00000161960	1260	ENSG00000161960.10	EIF4A1	protein_coding		513	747	365	262	432	297	43.1464	26.4928	0.762762	3.57327	0.000541621	0.00584447	Up
ENSG00000180008	1261	ENSG00000180008.8	SOCS4	protein_coding		878	1310	1319	678	673	909	11.1538	7.3734	0.69801	4.70665	0.000541823	0.00584447	Up
ENSG00000113384	1262	ENSG00000113384.9	GOLPH3	protein_coding		1490	1898	1627	946	1288	1263	80.7173	56.9861	0.601013	5.26508	0.000543382	0.00585665	Up
ENSG00000261069	1263	ENSG00000261069.2	SNORD116-20	lincRNA		54	53	62	121	149	135	31.8746	77.3166	-1.18265	1.38143	0.000544001	0.00585867	Down
ENSG00000179344	1264	ENSG00000179344.12	HLA-DQB1	protein_coding		17	1	124	149	14	177	1.51161	3.88251	-1.99783	1.13781	0.000544615	0.00586064	Down
ENSG00000244405	1265	ENSG00000244405.3	ETV5	protein_coding		17	59	34	156	154	58	3.22758	11.4594	-1.65643	1.1302	0.000545561	0.00586619	Down
ENSG00000188157	1266	ENSG00000188157.9	AGRN	protein_coding		102	121	92	326	251	162	7.73726	18.7361	-1.10855	2.2539	0.00055011	0.00591042	Down
ENSG00000124126	1267	ENSG00000124126.9	PREX1	protein_coding		23	78	124	216	300	150	0.663107	2.0796	-1.69968	2.00336	0.00055267	0.00593324	Down
ENSG00000026652	1268	ENSG00000026652.9	AGPAT4	protein_coding		16	51	47	141	152	73	1.84567	6.27118	-1.64949	1.13299	0.00055322	0.00593446	Down
ENSG00000154930	1269	ENSG00000154930.10	ACSS1	protein_coding		61	39	39	130	151	77	0.783752	2.01844	-1.26688	1.18073	0.000554493	0.00594343	Down
ENSG00000249592	1270	ENSG00000249592.1	RP11-440L14.1	antisense		69	77	54	199	146	132	6.43233	15.7248	-1.17116	1.62301	0.000555646	0.0059511	Down
ENSG00000229645	1271	ENSG00000229645.4	LINC00341	lincRNA		1766	2241	3179	1341	1459	2086	72.5715	50.4498	0.61628	5.76615	0.000556386	0.00595434	Up
ENSG00000198755	1272	ENSG00000198755.6	RPL10A	protein_coding		4175	4917	3002	5792	7890	5969	219.217	358.661	-0.640584	7.14763	0.000560215	0.0059906	Down
ENSG00000128016	1273	ENSG00000128016.4	ZFP36	protein_coding		8415	13209	13142	5040	11103	7233	350.18	238.765	0.69154	8.03389	0.000561137	0.00599574	Up
ENSG00000144381	1274	ENSG00000144381.12	HSPD1	protein_coding		5308	6255	7919	12522	12808	9786	469.566	871.362	-0.78569	7.92909	0.000562113	0.00600146	Down
ENSG00000133818	1275	ENSG00000133818.8	RRAS2	protein_coding		1430	1333	1217	878	976	902	70.4329	49.1942	0.602872	4.92819	0.000563639	0.00601303	Up
ENSG00000104529	1276	ENSG00000104529.13	EEF1D	protein_coding		1914	2937	1900	3453	4372	2972	147.919	241.858	-0.615402	6.29541	0.000564442	0.00601688	Down
ENSG00000146409	1277	ENSG00000146409.6	SLC18B1	protein_coding		63	43	97	194	210	132	3.32996	8.99441	-1.36961	1.73939	0.00057237	0.00609661	Down
ENSG00000119688	1278	ENSG00000119688.16	ABCD4	protein_coding		326	328	302	581	621	467	19.8716	35.2268	-0.720584	3.55793	0.00057512	0.00612111	Down
ENSG00000154917	1279	ENSG00000154917.6	RAB6B	protein_coding		228	421	434	139	232	250	25.5089	14.9228	0.866674	2.95443	0.000581403	0.00618315	Up
ENSG00000133048	1280	ENSG00000133048.8	CHI3L1	protein_coding		66	83	233	40	39	21	7.0077	1.93447	1.78741	1.16178	0.000586883	0.00623655	Up
ENSG00000166073	1281	ENSG00000166073.4	GPR176	protein_coding		26	38	53	172	123	77	1.13667	3.81097	-1.56088	1.16213	0.000587576	0.00623904	Down
ENSG00000119318	1284	ENSG00000119318.8	RAD23B	protein_coding		7072	9784	10920	4084	5626	9164	587.467	404.307	0.688904	7.71499	0.000594571	0.00629366	Up
ENSG00000157214	1285	ENSG00000157214.9	STEAP2	protein_coding		1837	2730	1822	1049	1914	1499	55.2648	38.927	0.608228	5.61563	0.000594252	0.00629366	Up
ENSG00000092929	1282	ENSG00000092929.7	UNC13D	protein_coding		47	9	42	133	103	64	2.51647	7.73958	-1.69123	0.869384	0.000593766	0.00629366	Down
ENSG00000104219	1283	ENSG00000104219.8	ZDHHC2	protein_coding		1287	1464	1179	912	895	872	166.363	115.45	0.621704	4.90353	0.000594331	0.00629366	Up
ENSG00000078018	1286	ENSG00000078018.15	MAP2	protein_coding		48	58	49	286	211	60	3.01504	11.3424	-1.5295	1.69573	0.000595206	0.00629548	Down
ENSG00000154783	1287	ENSG00000154783.6	FGD5	protein_coding		122	177	243	517	423	309	4.14097	9.96762	-1.14732	3.00904	0.000596236	0.00630148	Down
ENSG00000109610	1288	ENSG00000109610.5	SOD3	protein_coding		779	1091	1171	560	662	816	92.0114	62.9257	0.647528	4.5214	0.00060227	0.00636031	Up
ENSG00000245571	1289	ENSG00000245571.2	AP001258.4	lincRNA		26	16	19	64	53	43	1.52565	4.03324	-1.32061	0.0569183	0.000602986	0.00636292	Down
ENSG00000106772	1290	ENSG00000106772.13	PRUNE2	protein_coding		2370	1524	536	2357	4124	1344	74.7156	128.533	-0.846494	5.77251	0.000606866	0.00639891	Down
ENSG00000089327	1291	ENSG00000089327.10	FXYD5	protein_coding		18	49	52	168	151	78	2.29685	8.13839	-1.68259	1.23613	0.000608082	0.00640677	Down
ENSG00000126262	1292	ENSG00000126262.4	FFAR2	protein_coding		12	17	48	58	59	80	0.632332	1.69473	-1.45666	0.34646	0.000615595	0.0064809	Down
ENSG00000107249	1293	ENSG00000107249.17	GLIS3	protein_coding		22	24	41	196	137	45	1.74455	8.00998	-1.88504	1.0918	0.00062674	0.00659313	Down
ENSG00000173334	1294	ENSG00000173334.3	TRIB1	protein_coding		2435	3424	5389	1744	2920	2222	139.824	87.7081	0.735647	6.35332	0.000630396	0.00662646	Up
ENSG00000196821	1295	ENSG00000196821.5	C6orf106	protein_coding		2702	3170	3996	1862	2355	2738	40.1337	28.7524	0.578231	6.24406	0.000636995	0.00669066	Up
ENSG00000138279	1296	ENSG00000138279.11	ANXA7	protein_coding		2202	3169	2908	1480	2100	2199	135.964	96.4286	0.597737	5.98769	0.000639492	0.00671171	Up
ENSG00000100439	1297	ENSG00000100439.6	ABHD4	protein_coding		447	704	652	286	443	452	43.6554	29.0783	0.688542	3.75693	0.000648646	0.00680253	Up
ENSG00000142494	1298	ENSG00000142494.9	SLC47A1	protein_coding		281	144	112	104	58	80	6.95516	3.12071	1.15471	1.84113	0.000651064	0.00682263	Up
ENSG00000100764	1299	ENSG00000100764.9	PSMC1	protein_coding		1654	2255	1780	1027	1429	1482	162.065	113.569	0.611068	5.44302	0.000655816	0.00686714	Up
ENSG00000178209	1300	ENSG00000178209.10	PLEC	protein_coding		597	804	1084	2058	1533	1276	2.90371	5.94317	-0.904799	5.04157	0.000658653	0.00689154	Down
ENSG00000163563	1301	ENSG00000163563.7	MNDA	protein_coding		1	16	30	103	96	41	0.968697	5.38692	-2.57859	0.413232	0.000663314	0.00693497	Down
ENSG00000113231	1302	ENSG00000113231.9	PDE8B	protein_coding		1278	2061	1186	798	1482	906	29.1442	20.7794	0.589104	5.12504	0.00066723	0.00697056	Up
ENSG00000272574	1303	ENSG00000272574.1	RP11-359K18.4	sense_intronic		232	165	199	95	136	29	20.7336	9.15471	1.4713	1.9739	0.000670237	0.00699659	Up
ENSG00000106080	1304	ENSG00000106080.6	FKBP14	protein_coding		538	738	730	376	476	467	37.5702	25.1866	0.673275	3.91304	0.000683691	0.00713157	Up
ENSG00000132386	1305	ENSG00000132386.6	SERPINF1	protein_coding		10200	12014	11222	5947	6664	9417	792.822	528.208	0.70172	7.96776	0.000684712	0.00713674	Up
ENSG00000122026	1306	ENSG00000122026.6	RPL21	protein_coding		5182	5608	3666	7737	8589	6989	383.885	625.487	-0.633457	7.40016	0.000686884	0.0071539	Down
ENSG00000077721	1307	ENSG00000077721.11	UBE2A	protein_coding		1106	1533	1271	764	925	981	55.9834	38.9103	0.619923	4.89584	0.000689137	0.00717187	Up
ENSG00000198121	1308	ENSG00000198121.9	LPAR1	protein_coding		59	102	100	245	267	144	1.56807	4.09954	-1.2416	2.05045	0.000690064	0.00717603	Down
ENSG00000004799	1309	ENSG00000004799.7	PDK4	protein_coding		18252	11662	17835	29783	25977	26378	1212.68	2108.36	-0.734396	9.17841	0.000692353	0.00719433	Down
ENSG00000124762	1310	ENSG00000124762.9	CDKN1A	protein_coding		1875	3142	4067	1626	2109	1050	194.773	106.561	0.9771	5.97436	0.000693211	0.00719775	Up
ENSG00000131504	1311	ENSG00000131504.11	DIAPH1	protein_coding		113	142	139	435	336	190	2.1033	5.33894	-1.13878	2.61228	0.000694065	0.00720112	Down
ENSG00000161267	1313	ENSG00000161267.7	BDH1	protein_coding		218	141	117	408	401	185	12.4837	26.1571	-0.95385	2.72686	0.000696875	0.00721377	Down
ENSG00000161921	1314	ENSG00000161921.10	CXCL16	protein_coding		9	29	39	71	127	51	0.867738	2.95025	-1.68962	0.58575	0.000696462	0.00721377	Down
ENSG00000158062	1312	ENSG00000158062.16	UBXN11	protein_coding		55	56	96	151	172	156	2.48146	5.88287	-1.17614	1.63386	0.000696632	0.00721377	Down
ENSG00000070087	1315	ENSG00000070087.9	PFN2	protein_coding		455	789	727	334	427	487	44.0574	28.5873	0.712892	3.86792	0.000699376	0.00723415	Up
ENSG00000101347	1316	ENSG00000101347.7	SAMHD1	protein_coding		191	660	688	908	1245	863	18.4753	37.9754	-1.067	4.34712	0.000703962	0.00727606	Down
ENSG00000112186	1317	ENSG00000112186.7	CAP2	protein_coding		1062	2239	1967	683	1813	1300	63.7493	46.6841	0.586648	5.35307	0.000711367	0.00734701	Up
ENSG00000120694	1318	ENSG00000120694.15	HSPH1	protein_coding		691	1075	4646	11576	8031	3432	31.7115	123.379	-2.22946	7.0373	0.00071367	0.00736521	Down
ENSG00000138413	1320	ENSG00000138413.9	IDH1	protein_coding		7546	9826	10724	5403	6021	7435	462.811	316.888	0.646651	7.72725	0.000716327	0.00738391	Up
ENSG00000247809	1321	ENSG00000247809.3	NR2F2-AS1	antisense		52	37	128	208	141	170	6.76002	16.8551	-1.35637	1.73626	0.000717111	0.00738391	Down
ENSG00000120594	1319	ENSG00000120594.12	PLXDC2	protein_coding		352	764	651	1468	1470	783	10.6319	23.4853	-1.00579	4.62019	0.0007168	0.00738391	Down
ENSG00000122376	1322	ENSG00000122376.7	FAM35A	protein_coding		1108	1602	1139	807	1090	773	19.5362	13.7988	0.598835	4.88378	0.000719945	0.00740749	Up
ENSG00000102678	1323	ENSG00000102678.6	FGF9	protein_coding		15	8	55	110	131	57	1.68685	6.74074	-2.20944	0.784172	0.000723088	0.0074342	Down
ENSG00000139146	1325	ENSG00000139146.9	FAM60A	protein_coding		77	61	67	204	190	107	2.46926	6.14132	-1.17058	1.67984	0.000724731	0.00744126	Down
ENSG00000104549	1324	ENSG00000104549.7	SQLE	protein_coding		12	46	19	86	88	47	1.75297	5.31245	-1.55176	0.471087	0.000724869	0.00744126	Down
ENSG00000169756	1326	ENSG00000169756.12	LIMS1	protein_coding		3818	4657	3993	2662	3296	2798	277.068	197.66	0.585085	6.58304	0.000728288	0.00747072	Up
ENSG00000167526	1327	ENSG00000167526.9	RPL13	protein_coding		5868	6504	4309	9721	9422	8065	408.911	677.041	-0.648123	7.61808	0.000733415	0.00751764	Down
ENSG00000176454	1328	ENSG00000176454.9	LPCAT4	protein_coding		26	35	41	128	68	91	2.20475	6.49108	-1.38318	0.841852	0.00073423	0.00752033	Down
ENSG00000182742	1329	ENSG00000182742.5	HOXB4	protein_coding		97	76	106	222	156	227	1.29503	2.86207	-1.03667	1.9978	0.000736213	0.00753496	Down
ENSG00000145908	1330	ENSG00000145908.8	ZNF300	protein_coding		20	32	25	73	78	51	0.404494	1.09527	-1.30876	0.37715	0.000738032	0.0075479	Down
ENSG00000123159	1331	ENSG00000123159.11	GIPC1	protein_coding		611	1231	1040	406	622	846	39.9753	26.5133	0.698379	4.42825	0.00073948	0.00755703	Up
ENSG00000173531	1332	ENSG00000173531.11	MST1	protein_coding		94	47	87	198	201	142	4.58042	10.9454	-1.20554	1.79726	0.000740637	0.00756317	Down
ENSG00000138670	1333	ENSG00000138670.12	RASGEF1B	protein_coding		944	1462	889	1554	2944	1141	43.4563	75.4301	-0.624019	5.31854	0.000742117	0.0075726	Down
ENSG00000078295	1334	ENSG00000078295.11	ADCY2	protein_coding		89	40	23	217	104	50	3.6546	8.97702	-1.19613	1.26536	0.000747654	0.00762339	Down
ENSG00000079257	1335	ENSG00000079257.3	LXN	protein_coding		123	61	112	272	268	161	5.60218	13.3712	-1.18506	2.16772	0.000753774	0.00768002	Down
ENSG00000156750	1336	ENSG00000156750.7	AQP7P3	pseudogene		1698	1470	1446	2424	2296	2549	53.1875	84.5109	-0.583812	5.73136	0.00075459	0.00768259	Down
ENSG00000164683	1337	ENSG00000164683.12	HEY1	protein_coding		33	39	38	108	130	60	1.82367	5.06212	-1.30122	0.90437	0.000759267	0.00772442	Down
ENSG00000181830	1338	ENSG00000181830.7	SLC35C1	protein_coding		229	609	413	146	298	283	12.0612	7.17711	0.820691	3.17162	0.000763326	0.00775991	Up
ENSG00000124587	1339	ENSG00000124587.9	PEX6	protein_coding		314	278	361	476	545	616	5.36624	9.30464	-0.70605	3.5342	0.000765002	0.00777114	Down
ENSG00000089127	1340	ENSG00000089127.8	OAS1	protein_coding		188	209	252	280	389	590	11.7908	23.0457	-0.828066	3.09052	0.000773938	0.00785605	Down
ENSG00000026950	1341	ENSG00000026950.12	BTN3A1	protein_coding		292	357	299	553	681	432	9.34737	16.7198	-0.72103	3.55163	0.000778141	0.00789282	Down
ENSG00000127720	1342	ENSG00000127720.3	METTL25	protein_coding		354	346	275	563	594	498	23.3565	40.0567	-0.693559	3.56104	0.000780346	0.00790929	Down
ENSG00000116641	1343	ENSG00000116641.11	DOCK7	protein_coding		1903	2441	2833	1423	1625	1941	55.477	39.3564	0.591968	5.77865	0.000791818	0.00801457	Up
ENSG00000138448	1344	ENSG00000138448.7	ITGAV	protein_coding		3751	6432	6543	3025	3538	4387	423.649	284.773	0.657789	6.96643	0.000791911	0.00801457	Up
ENSG00000101265	1345	ENSG00000101265.11	RASSF2	protein_coding		26	65	72	174	223	92	0.520173	1.63854	-1.52877	1.56315	0.00080214	0.00811205	Down
ENSG00000111728	1346	ENSG00000111728.6	ST8SIA1	protein_coding		19	22	29	107	66	45	1.90084	6.21258	-1.48916	0.424645	0.000816947	0.00825566	Down
ENSG00000170421	1347	ENSG00000170421.7	KRT8	protein_coding		20	253	53	360	332	183	6.52997	18.8935	-1.94102	2.44375	0.000820587	0.00828628	Down
ENSG00000143382	1348	ENSG00000143382.9	ADAMTSL4	protein_coding		164	168	222	402	394	312	2.80965	5.76469	-0.929535	2.90028	0.000823304	0.00830755	Down
ENSG00000171617	1349	ENSG00000171617.9	ENC1	protein_coding		217	211	305	562	329	513	7.38718	14.6023	-0.846668	3.26319	0.000824082	0.00830924	Down
ENSG00000165949	1353	ENSG00000165949.8	IFI27	protein_coding		128	148	172	370	376	230	12.168	27.3828	-1.02546	2.6795	0.000830323	0.00834741	Down
ENSG00000115457	1351	ENSG00000115457.5	IGFBP2	protein_coding		37	34	42	169	186	48	2.32095	8.50712	-1.57149	1.23375	0.000828871	0.00834741	Down
ENSG00000139116	1352	ENSG00000139116.13	KIF21A	protein_coding		883	1160	964	1570	1895	1349	16.4308	26.8651	-0.599762	5.12971	0.000830121	0.00834741	Down
ENSG00000103642	1350	ENSG00000103642.7	LACTB	protein_coding		350	496	487	236	296	299	18.142	11.5678	0.747993	3.29709	0.000829626	0.00834741	Up
ENSG00000103035	1355	ENSG00000103035.6	PSMD7	protein_coding		988	1741	1351	718	952	1049	74.9953	51.0793	0.640269	4.94411	0.000832514	0.00836238	Up
ENSG00000038295	1354	ENSG00000038295.3	TLL1	protein_coding		20	35	45	185	110	64	0.513341	1.96086	-1.68131	1.07561	0.000833041	0.00836238	Down
ENSG00000196172	1356	ENSG00000196172.8	ZNF681	protein_coding		30	18	33	71	70	63	1.02769	2.61501	-1.2841	0.40361	0.000838002	0.00840597	Down
ENSG00000135678	1357	ENSG00000135678.7	CPM	protein_coding		7209	6734	7434	5497	5036	3926	568.185	392.537	0.651054	7.33952	0.000840559	0.00842542	Up
ENSG00000132274	1358	ENSG00000132274.11	TRIM22	protein_coding		481	483	682	1125	1182	747	30.6927	58.4976	-0.811671	4.39405	0.000844624	0.00845993	Down
ENSG00000184602	1359	ENSG00000184602.5	SNN	protein_coding		1743	1912	2260	1052	1493	1694	30.8517	22.3177	0.574213	5.51536	0.000850573	0.00851324	Up
ENSG00000148700	1360	ENSG00000148700.9	ADD3	protein_coding		3262	1962	1865	3798	3733	3701	199.926	314.519	-0.637669	6.35448	0.000852646	0.00852771	Down
ENSG00000168874	1361	ENSG00000168874.8	ATOH8	protein_coding		107	104	169	324	214	276	3.45949	7.6641	-1.03741	2.42808	0.000853507	0.00853005	Down
ENSG00000135390	1362	ENSG00000135390.13	ATP5G2	protein_coding		1171	1230	1018	1512	2119	1788	79.9876	127.487	-0.581051	5.30255	0.000856115	0.00854984	Down
ENSG00000152133	1363	ENSG00000152133.10	GPATCH11	protein_coding		2501	2124	2256	1707	1715	1442	49.8744	35.6638	0.575939	5.72898	0.000859696	0.0085793	Up
ENSG00000104881	1364	ENSG00000104881.10	PPP1R13L	protein_coding		13	28	25	96	72	42	1.7287	5.82195	-1.55003	0.365217	0.000872456	0.00870025	Down
ENSG00000178467	1365	ENSG00000178467.13	P4HTM	protein_coding		235	154	180	356	362	358	11.6114	21.9839	-0.864949	2.88386	0.000876067	0.00872986	Down
ENSG00000198825	1366	ENSG00000198825.7	INPP5F	protein_coding		1041	935	794	664	613	612	37.5187	25.8521	0.618963	4.3991	0.0008782	0.00874471	Up
ENSG00000026297	1367	ENSG00000026297.11	RNASET2	protein_coding		61	57	62	147	149	121	2.41554	5.68848	-1.13126	1.44042	0.000886616	0.00882206	Down
ENSG00000143653	1368	ENSG00000143653.9	SCCPDH	protein_coding		1803	2134	1518	1080	1105	1398	37.9002	25.1725	0.677195	5.35455	0.000895375	0.0089027	Up
ENSG00000121898	1369	ENSG00000121898.8	CPXM2	protein_coding		41	68	75	194	221	97	1.18491	3.43384	-1.36173	1.65751	0.000897056	0.00891289	Down
ENSG00000138771	1370	ENSG00000138771.10	SHROOM3	protein_coding		15	22	24	53	61	46	1.68613	4.55695	-1.31768	0.0549719	0.000901065	0.00894619	Down
ENSG00000123342	1371	ENSG00000123342.11	MMP19	protein_coding		395	5339	1166	429	2088	500	59.6205	27.008	0.913324	5.51013	0.000903328	0.00896212	Up
ENSG00000232063	1372	ENSG00000232063.1	RP11-307E17.8	lincRNA		58	25	52	118	65	131	1.10474	2.58119	-1.16586	1.03841	0.000908816	0.00901	Down
ENSG00000120093	1374	ENSG00000120093.7	HOXB3	protein_coding		229	162	266	520	325	389	8.49124	16.3765	-0.837307	3.08834	0.000917405	0.00908584	Down
ENSG00000105967	1373	ENSG00000105967.11	TFEC	protein_coding		16	77	72	95	176	128	2.20832	5.57752	-1.37917	1.35559	0.000917802	0.00908584	Down
ENSG00000154945	1375	ENSG00000154945.6	ANKRD40	protein_coding		5213	5686	5277	2818	4020	4450	331.249	232.255	0.618738	6.95175	0.000919584	0.00909686	Up
ENSG00000115504	1376	ENSG00000115504.10	EHBP1	protein_coding		4842	9254	8740	3735	4105	6478	580.967	374.183	0.732262	7.39243	0.000921727	0.00911143	Up
ENSG00000125977	1377	ENSG00000125977.6	EIF2S2	protein_coding		1602	2261	1750	1097	1253	1463	36.4556	25.1793	0.626226	5.41434	0.000926981	0.00915671	Up
ENSG00000173193	1378	ENSG00000173193.9	PARP14	protein_coding		710	643	809	2019	1328	891	12.3619	25.132	-0.825824	4.84468	0.000931278	0.00919248	Down
ENSG00000112137	1379	ENSG00000112137.12	PHACTR1	protein_coding		3	11	52	104	96	54	1.36981	5.70027	-2.50968	0.562865	0.000932185	0.00919477	Down
ENSG00000179144	1380	ENSG00000179144.4	GIMAP7	protein_coding		37	72	55	175	191	82	2.2278	6.34528	-1.32736	1.47762	0.000935205	0.00921787	Down
ENSG00000154065	1382	ENSG00000154065.12	ANKRD29	protein_coding		107	110	163	400	308	201	7.74099	19.2568	-1.15761	2.53889	0.000941095	0.00926583	Down
ENSG00000142541	1381	ENSG00000142541.12	RPL13A	protein_coding		7888	10353	6317	12591	15546	12038	560.206	929.348	-0.656079	8.17672	0.000941434	0.00926583	Down
ENSG00000131389	1383	ENSG00000131389.12	SLC6A6	protein_coding		93	94	234	314	358	263	6.38427	14.6866	-1.20977	2.60418	0.000949517	0.00933864	Down
ENSG00000260065	1384	ENSG00000260065.1	CTA-445C9.15	lincRNA		134	551	206	85	306	104	4.91014	2.79102	0.910926	2.66756	0.000956504	0.00940055	Up
ENSG00000134001	1385	ENSG00000134001.8	EIF2S1	protein_coding		1654	2154	2244	1250	1510	1512	116.889	84.1977	0.570131	5.54275	0.000959291	0.00942114	Up
ENSG00000147403	1386	ENSG00000147403.12	RPL10	protein_coding		5536	7967	4776	8957	11690	8740	385.461	629.79	-0.63199	7.73549	0.000960764	0.00942879	Down
ENSG00000133027	1387	ENSG00000133027.13	PEMT	protein_coding		340	651	504	255	342	321	36.0389	22.7036	0.742705	3.45628	0.000973511	0.009547	Up
ENSG00000089847	1388	ENSG00000089847.8	ANKRD24	protein_coding		44	16	31	75	62	85	0.521317	1.2583	-1.2866	0.532536	0.000978569	0.0095897	Down
ENSG00000230333	1390	ENSG00000230333.2	AC004538.3	processed_transcript		874	790	1063	462	540	894	76.087	53.137	0.644855	4.38123	0.000983349	0.00962439	Up
ENSG00000088280	1389	ENSG00000088280.14	ASAP3	protein_coding		361	202	425	667	415	584	19.0553	32.7514	-0.71731	3.57369	0.000983525	0.00962439	Down
ENSG00000165124	1391	ENSG00000165124.13	SVEP1	protein_coding		1201	3764	4990	3429	5208	7510	29.2054	49.1257	-0.776913	6.85936	0.000986581	0.00964735	Down
ENSG00000186314	1392	ENSG00000186314.7	PRELID2	protein_coding		61	39	86	169	135	132	4.89716	11.754	-1.20822	1.49823	0.000990486	0.00967859	Down
ENSG00000170185	1393	ENSG00000170185.5	USP38	protein_coding		976	1143	1004	714	744	690	8.48865	5.9461	0.611662	4.57697	0.000991568	0.0096822	Up
ENSG00000171680	1396	ENSG00000171680.16	PLEKHG5	protein_coding		316	1248	842	212	548	690	10.9183	6.74454	0.760618	4.12953	0.000996135	0.00971627	Up
ENSG00000081320	1394	ENSG00000081320.6	STK17B	protein_coding		751	1409	1716	690	849	811	115.981	72.7716	0.723501	4.81714	0.000996802	0.00971627	Up
ENSG00000132970	1395	ENSG00000132970.8	WASF3	protein_coding		1726	2674	2725	1066	1912	2166	25.4662	18.6201	0.577234	5.78844	0.0009972	0.00971627	Up
ENSG00000138735	1397	ENSG00000138735.11	PDE5A	protein_coding		94	169	223	766	477	244	11.8946	38.8661	-1.45918	3.1516	0.000998792	0.00972482	Down
ENSG00000026103	1398	ENSG00000026103.15	FAS	protein_coding		28	87	186	184	298	215	5.27781	12.8243	-1.45454	2.16319	0.00100046	0.00973412	Down
ENSG00000070367	1399	ENSG00000070367.11	EXOC5	protein_coding		2571	3371	3281	1801	2280	2491	207.722	150.409	0.566067	6.1552	0.00101065	0.00982625	Up
ENSG00000088387	1401	ENSG00000088387.13	DOCK9	protein_coding		539	702	610	1527	1427	685	39.7225	80.8749	-0.825689	4.62219	0.00101351	0.00983994	Down
ENSG00000013375	1400	ENSG00000013375.11	PGM3	protein_coding		2113	8891	1886	1428	6457	1369	349.381	255.278	0.571004	6.6513	0.00101304	0.00983994	Up
ENSG00000172986	1402	ENSG00000172986.8	GXYLT2	protein_coding		490	797	814	1020	1106	1323	47.6278	80.4357	-0.667035	4.63336	0.00101621	0.00985909	Down
ENSG00000178662	1403	ENSG00000178662.11	CSRNP3	protein_coding		32	39	57	128	136	80	1.03634	2.88424	-1.34972	1.10848	0.00101707	0.0098604	Down
ENSG00000007866	1404	ENSG00000007866.14	TEAD3	protein_coding		147	166	214	241	309	499	3.32652	6.68687	-0.871926	2.81667	0.00101803	0.00986269	Down
ENSG00000160305	1405	ENSG00000160305.13	DIP2A	protein_coding		481	634	758	807	1067	1113	10.7995	17.548	-0.608358	4.44013	0.00102156	0.00988982	Down
ENSG00000132334	1406	ENSG00000132334.12	PTPRE	protein_coding		23	54	125	254	282	122	3.42054	11.8859	-1.8634	1.95466	0.00102619	0.00992758	Down
ENSG00000134030	1407	ENSG00000134030.9	CTIF	protein_coding		3262	4770	4084	1967	3209	3437	304.195	218.701	0.591082	6.54659	0.00102841	0.00992787	Up
ENSG00000165821	1409	ENSG00000165821.7	SALL2	protein_coding		33	14	68	91	59	113	1.28058	3.0045	-1.2938	0.794912	0.00102776	0.00992787	Down
ENSG00000145604	1408	ENSG00000145604.11	SKP2	protein_coding		613	1058	943	451	613	677	36.6452	24.9433	0.64508	4.30158	0.00102712	0.00992787	Up
ENSG00000168016	1410	ENSG00000168016.9	TRANK1	protein_coding		257	193	401	859	753	371	21.6781	52.2795	-1.14174	3.66629	0.00103002	0.00993644	Down
ENSG00000154582	1411	ENSG00000154582.12	TCEB1	protein_coding		651	1151	938	488	663	668	57.4146	39.0046	0.642993	4.36856	0.00103086	0.00993747	Up
ENSG00000128652	1412	ENSG00000128652.7	HOXD3	protein_coding		167	107	121	71	33	82	3.031	1.4368	1.21786	1.42308	0.00103173	0.00993884	Up
ENSG00000198727	1413	ENSG00000198727.2	MT-CYB	protein_coding		40978	28405	41203	83927	58056	59634	1695.31	3156.94	-0.792256	10.4464	0.00103496	0.0099629	Down
ENSG00000131368	1414	ENSG00000131368.3	MRPS25	protein_coding		788	926	738	1130	1543	1192	51.7161	82.3918	-0.57505	4.82027	0.0010439	0.0100418	Down
ENSG00000013275	1415	ENSG00000013275.3	PSMC4	protein_coding		517	932	739	370	588	507	26.1218	17.8394	0.639752	4.04926	0.00104685	0.0100631	Up
ENSG00000168427	1416	ENSG00000168427.7	KLHL30	protein_coding		104	132	610	38	57	489	3.82196	2.68365	1.02404	2.68425	0.00105373	0.010122	Up
ENSG00000204261	1417	ENSG00000204261.4	TAPSAR1	lincRNA		17	13	26	59	52	41	0.991696	2.7679	-1.38431	-0.0270086	0.00105557	0.0101326	Down
ENSG00000163644	1418	ENSG00000163644.10	PPM1K	protein_coding		751	292	718	1115	781	947	28.5412	46.4038	-0.714806	4.36455	0.00105687	0.0101379	Down
ENSG00000162711	1419	ENSG00000162711.12	NLRP3	protein_coding		2	46	103	101	421	91	0.644865	2.74907	-2.57806	1.76969	0.00106321	0.0101915	Down
ENSG00000177728	1420	ENSG00000177728.10	KIAA0195	protein_coding		392	415	619	797	698	870	43.0972	73.3001	-0.67871	4.0848	0.00107909	0.0103364	Down
ENSG00000165810	1421	ENSG00000165810.12	BTNL9	protein_coding		821	987	1378	3371	2517	1329	61.7758	146.763	-1.04462	5.54221	0.00109203	0.0104531	Down
ENSG00000246022	1422	ENSG00000246022.2	ALDH1L1-AS2	antisense		216	56	96	270	157	330	2.99208	6.00053	-1.1116	2.33892	0.00109572	0.010481	Down
ENSG00000081803	1423	ENSG00000081803.11	CADPS2	protein_coding		219	119	143	542	393	171	2.09884	4.90523	-1.0329	2.83919	0.00109728	0.0104885	Down
ENSG00000136449	1424	ENSG00000136449.9	MYCBPAP	protein_coding		29	9	100	60	46	199	3.22664	7.26388	-1.28837	1.00834	0.00110661	0.0105703	Down
ENSG00000110906	1425	ENSG00000110906.8	KCTD10	protein_coding		1064	1641	1787	855	1000	1226	104.549	73.4374	0.599968	5.09657	0.00111426	0.0106359	Up
ENSG00000255471	1426	ENSG00000255471.1	RP11-736K20.5	antisense		1754	1411	1845	1032	806	1697	125.314	89.0187	0.63753	5.2672	0.00112514	0.0107322	Up
ENSG00000122870	1427	ENSG00000122870.7	BICC1	protein_coding		39	100	268	515	508	235	3.84538	12.729	-1.90169	2.89902	0.00113028	0.0107737	Down
ENSG00000186815	1428	ENSG00000186815.8	TPCN1	protein_coding		529	747	671	881	1412	902	56.2022	93.8042	-0.619638	4.5223	0.00113324	0.0107943	Down
ENSG00000175899	1429	ENSG00000175899.10	A2M	protein_coding		2494	3955	5130	10395	9269	5241	334.262	754.165	-1.03339	7.34931	0.00114147	0.0108652	Down
ENSG00000179119	1430	ENSG00000179119.10	SPTY2D1	protein_coding		843	1231	1186	651	674	852	25.8204	17.6582	0.647505	4.62131	0.00115091	0.0109473	Up
ENSG00000151468	1432	ENSG00000151468.9	CCDC3	protein_coding		160	5653	3831	408	6460	8056	52.8266	83.9305	-0.781935	6.76815	0.0011572	0.0109918	Down
ENSG00000059378	1431	ENSG00000059378.8	PARP12	protein_coding		99	114	106	289	313	144	7.25712	17.42	-1.08058	2.26479	0.00115659	0.0109918	Down
ENSG00000169242	1433	ENSG00000169242.7	EFNA1	protein_coding		165	163	102	382	399	146	5.85966	12.8421	-0.943483	2.61389	0.00116228	0.0110323	Down
ENSG00000135124	1434	ENSG00000135124.10	P2RX4	protein_coding		104	63	90	184	185	176	3.16806	6.73674	-1.03493	1.85742	0.00117088	0.0111062	Down
ENSG00000272047	1435	ENSG00000272047.1	GTF2H5	protein_coding		611	839	816	423	459	626	5.20917	3.53226	0.668103	4.09497	0.00117204	0.0111095	Up
ENSG00000103187	1436	ENSG00000103187.6	COTL1	protein_coding		375	428	640	229	238	490	20.1557	13.5681	0.718283	3.43969	0.00117551	0.0111338	Up
ENSG00000157601	1437	ENSG00000157601.9	MX1	protein_coding		123	179	217	489	423	263	10.1753	24.0659	-1.09143	2.93004	0.00117625	0.0111338	Down
ENSG00000103528	1438	ENSG00000103528.12	SYT17	protein_coding		406	163	275	552	333	531	17.3383	29.0516	-0.729346	3.34238	0.00118075	0.0111686	Down
ENSG00000130988	1439	ENSG00000130988.8	RGN	protein_coding		205	310	282	89	196	177	7.97198	4.66631	0.913734	2.51999	0.00118422	0.0111938	Up
ENSG00000168404	1440	ENSG00000168404.8	MLKL	protein_coding		49	68	74	215	251	87	2.35329	7.06182	-1.35582	1.75195	0.0011929	0.0112679	Down
ENSG00000043143	1441	ENSG00000043143.16	PHF15	protein_coding		515	508	269	776	765	549	11.357	18.5264	-0.658878	3.9261	0.00120229	0.0113487	Down
ENSG00000222019	1442	ENSG00000222019.3	URAHP	pseudogene		66	17	27	89	58	133	2.53705	6.2473	-1.39632	0.836978	0.00120557	0.0113718	Down
ENSG00000174705	1443	ENSG00000174705.7	SH3PXD2B	protein_coding		72	61	132	272	261	147	4.88868	12.9926	-1.32176	2.09163	0.00120937	0.0113998	Down
ENSG00000137563	1444	ENSG00000137563.7	GGH	protein_coding		239	352	166	142	134	108	20.6733	10.7303	0.998223	2.39065	0.00121245	0.0114209	Up
ENSG00000068650	1445	ENSG00000068650.14	ATP11A	protein_coding		103	165	161	501	415	190	4.78546	12.9689	-1.2072	2.79043	0.00121642	0.0114503	Down
ENSG00000145425	1447	ENSG00000145425.5	RPS3A	protein_coding		8712	10392	6511	13172	16043	12250	650.384	1064.81	-0.637092	8.22811	0.001219	0.0114588	Down
ENSG00000137501	1446	ENSG00000137501.12	SYTL2	protein_coding		165	143	221	554	220	384	5.74337	13.0839	-0.981504	2.92708	0.00121889	0.0114588	Down
ENSG00000066455	1448	ENSG00000066455.8	GOLGA5	protein_coding		1078	1525	1189	663	984	1011	36.4679	25.8517	0.59673	4.8656	0.00122217	0.0114727	Up
ENSG00000204851	1449	ENSG00000204851.5	PNMAL2	protein_coding		57	140	210	44	27	86	3.97168	1.59499	1.4115	1.38356	0.00122159	0.0114727	Up
ENSG00000246985	1450	ENSG00000246985.3	SOCS2-AS1	processed_transcript		14	36	10	49	103	17	0.902097	2.60506	-1.33467	0.103745	0.00122903	0.0115291	Down
ENSG00000175866	1453	ENSG00000175866.11	BAIAP2	protein_coding		42	31	36	113	158	50	2.9126	8.64111	-1.35584	0.975362	0.00123463	0.0115629	Down
ENSG00000130522	1452	ENSG00000130522.4	JUND	protein_coding		2018	2457	2329	1504	2064	1198	99.2409	70.8128	0.617861	5.70822	0.00123603	0.0115629	Up
ENSG00000113555	1451	ENSG00000113555.4	PCDH12	protein_coding		74	104	118	225	304	157	8.86784	21.1436	-1.11414	2.14548	0.00123415	0.0115629	Down
ENSG00000235217	1454	ENSG00000235217.5	TSPY26P	pseudogene		39	17	18	72	47	58	1.00424	2.38204	-1.24789	0.232086	0.00123598	0.0115629	Down
ENSG00000198355	1455	ENSG00000198355.4	PIM3	protein_coding		916	1232	1091	674	802	766	36.1288	25.4783	0.598912	4.63244	0.00123688	0.0115629	Up
ENSG00000151623	1456	ENSG00000151623.10	NR3C2	protein_coding		414	366	533	684	797	700	7.2271	12.1972	-0.671239	3.96573	0.00123929	0.0115774	Down
ENSG00000151320	1457	ENSG00000151320.6	AKAP6	protein_coding		142	86	97	391	168	169	9.42324	21.6575	-1.00862	2.25662	0.0012425	0.0115995	Down
ENSG00000174574	1458	ENSG00000174574.11	AKIRIN1	protein_coding		1054	1507	1281	716	1183	870	51.4031	37.5855	0.562573	4.90037	0.00124404	0.0116059	Up
ENSG00000106004	1459	ENSG00000106004.4	HOXA5	protein_coding		458	291	383	648	507	709	20.0811	33.2167	-0.655347	3.74655	0.00124819	0.0116367	Down
ENSG00000130052	1460	ENSG00000130052.9	STARD8	protein_coding		132	154	226	325	440	286	1.81492	3.82122	-0.97637	2.80855	0.00126986	0.0118306	Down
ENSG00000003400	1461	ENSG00000003400.10	CASP10	protein_coding		95	110	151	350	288	192	4.1429	10.058	-1.1303	2.4195	0.00127208	0.0118358	Down
ENSG00000112379	1462	ENSG00000112379.8	KIAA1244	protein_coding		54	83	171	481	299	177	0.349964	1.16449	-1.60294	2.513	0.00127304	0.0118358	Down
ENSG00000186642	1463	ENSG00000186642.11	PDE2A	protein_coding		172	195	277	568	586	285	18.1174	41.9528	-1.0522	3.22411	0.00127258	0.0118358	Down
ENSG00000136048	1464	ENSG00000136048.9	DRAM1	protein_coding		21	43	76	138	183	87	3.07721	9.41001	-1.57391	1.3156	0.00127404	0.0118371	Down
ENSG00000110799	1465	ENSG00000110799.9	VWF	protein_coding		1019	1518	2053	5098	4309	1863	107.644	278.387	-1.16686	6.14838	0.00128188	0.0119018	Down
ENSG00000109906	1466	ENSG00000109906.9	ZBTB16	protein_coding		1702	3763	662	2466	6158	1019	139.44	222.052	-0.548286	6.14298	0.00128337	0.0119075	Down
ENSG00000160190	1467	ENSG00000160190.9	SLC37A1	protein_coding		14	10	39	57	34	65	1.74076	4.51376	-1.3732	0.0420021	0.00128539	0.0119181	Down
ENSG00000271327	1468	ENSG00000271327.1	RP11-1109F11.3	lincRNA		87	22	34	155	62	93	1.74533	3.75031	-1.16345	1.05757	0.00128769	0.0119313	Down
ENSG00000018510	1469	ENSG00000018510.8	AGPS	protein_coding		2043	3296	2506	1617	1999	1779	165.33	116.318	0.592552	5.90494	0.00128893	0.0119346	Up
ENSG00000053747	1470	ENSG00000053747.11	LAMA3	protein_coding		108	231	301	604	622	311	8.35089	21.1674	-1.23812	3.28749	0.00129184	0.0119535	Down
ENSG00000089159	1471	ENSG00000089159.11	PXN	protein_coding		140	119	250	449	409	269	10.3932	23.8166	-1.12038	2.87689	0.00129651	0.0119885	Down
ENSG00000106211	1472	ENSG00000106211.8	HSPB1	protein_coding		406	1354	1274	1528	2460	1462	55.9968	104.978	-0.904666	5.24334	0.00130118	0.0120235	Down
ENSG00000116133	1473	ENSG00000116133.7	DHCR24	protein_coding		2580	3527	4685	1184	2625	4169	111.464	82.8655	0.644579	6.39635	0.00130365	0.0120382	Up
ENSG00000128284	1474	ENSG00000128284.15	APOL3	protein_coding		131	200	185	541	458	222	15.3909	38.0294	-1.09238	2.96798	0.00131134	0.012101	Down
ENSG00000130175	1475	ENSG00000130175.5	PRKCSH	protein_coding		490	567	725	852	964	1019	51.2956	83.2973	-0.60939	4.3676	0.0013123	0.0121016	Down
ENSG00000134107	1476	ENSG00000134107.4	BHLHE40	protein_coding		1434	3870	3129	1287	2671	1335	104.303	67.4867	0.715043	5.95809	0.001325	0.0122105	Up
ENSG00000239887	1477	ENSG00000239887.3	C1orf226	protein_coding		47	164	89	23	67	48	4.81853	2.26527	1.15656	1.02985	0.00133095	0.012257	Up
ENSG00000204291	1478	ENSG00000204291.6	COL15A1	protein_coding		2364	7206	6581	2242	2944	3941	248.825	145.824	0.778791	6.84032	0.00133385	0.0122754	Up
ENSG00000184156	1479	ENSG00000184156.11	KCNQ3	protein_coding		46	229	89	28	25	48	1.94702	0.564895	1.6479	1.12783	0.00133488	0.0122766	Up
ENSG00000117318	1480	ENSG00000117318.8	ID3	protein_coding		65	67	122	319	268	128	4.88465	14.3755	-1.39417	2.12989	0.00133897	0.0123059	Down
ENSG00000101911	1481	ENSG00000101911.8	PRPS2	protein_coding		267	137	167	458	392	249	11.414	22.0504	-0.881045	2.90958	0.0013489	0.0123888	Down
ENSG00000152661	1482	ENSG00000152661.7	GJA1	protein_coding		1567	1941	1616	3200	7064	1602	29.2052	68.2644	-0.892552	6.23689	0.0013562	0.0124473	Down
ENSG00000137692	1483	ENSG00000137692.7	DCUN1D5	protein_coding		422	521	576	290	328	381	32.3981	21.6931	0.676482	3.51265	0.00135976	0.0124717	Up
ENSG00000173926	1484	ENSG00000173926.5	MARCH3	protein_coding		353	690	331	198	421	256	30.86	19.8937	0.715308	3.35564	0.00136091	0.0124737	Up
ENSG00000140876	1485	ENSG00000140876.7	NUDT7	protein_coding		387	423	366	196	276	264	25.1739	15.8446	0.762702	3.11837	0.00136222	0.0124774	Up
ENSG00000149150	1486	ENSG00000149150.4	SLC43A1	protein_coding		258	51	176	306	219	406	10.6387	20.0159	-1.08281	2.66533	0.00136612	0.0125047	Down
ENSG00000246174	1487	ENSG00000246174.3	KCTD21-AS1	antisense		64	38	59	110	114	142	3.30899	7.51369	-1.12986	1.2605	0.0013699	0.0125309	Down
ENSG00000196227	1488	ENSG00000196227.6	FAM217B	protein_coding		196	110	218	425	301	295	3.10362	6.17248	-0.924135	2.79726	0.00137829	0.0125991	Down
ENSG00000065534	1489	ENSG00000065534.14	MYLK	protein_coding		1281	2323	4758	1391	1156	1537	60.2538	30.9049	0.923372	5.81602	0.0013813	0.0126099	Up
ENSG00000205269	1490	ENSG00000205269.4	TMEM170B	protein_coding		4033	2103	7523	2977	1218	5882	52.9946	39.8075	0.598973	6.73349	0.00138132	0.0126099	Up
ENSG00000197451	1491	ENSG00000197451.6	HNRNPAB	protein_coding		679	1124	811	485	723	590	27.3968	19.2156	0.602534	4.3212	0.00138491	0.0126341	Up
ENSG00000122986	1492	ENSG00000122986.9	HVCN1	protein_coding		27	19	25	77	66	41	1.21853	3.21657	-1.26866	0.254018	0.00139032	0.012675	Down
ENSG00000151322	1494	ENSG00000151322.14	NPAS3	protein_coding		58	34	61	126	98	118	1.51881	3.43576	-1.1167	1.17594	0.00139781	0.0127262	Down
ENSG00000021355	1493	ENSG00000021355.8	SERPINB1	protein_coding		1093	1676	1670	895	1104	1075	91.9203	65.259	0.584365	5.086	0.001397	0.0127262	Up
ENSG00000165804	1495	ENSG00000165804.11	ZNF219	protein_coding		549	1058	1204	486	468	767	80.5795	50.921	0.743742	4.36005	0.00139877	0.0127265	Up
ENSG00000156218	1497	ENSG00000156218.8	ADAMTSL3	protein_coding		300	564	282	777	788	450	12.9359	23.5581	-0.765028	3.83083	0.00140722	0.0127892	Down
ENSG00000111711	1496	ENSG00000111711.5	GOLT1B	protein_coding		832	1696	1129	567	985	947	71.2523	49.5796	0.605499	4.80068	0.00140755	0.0127892	Up
ENSG00000158163	1498	ENSG00000158163.10	DZIP1L	protein_coding		302	586	784	205	196	638	49.462	31.4975	0.876307	3.61668	0.00141055	0.012808	Up
ENSG00000044524	1499	ENSG00000044524.6	EPHA3	protein_coding		25	56	109	207	193	127	1.03274	3.04622	-1.57417	1.69922	0.00141865	0.0128643	Down
ENSG00000120686	1500	ENSG00000120686.7	UFM1	protein_coding		1780	2369	1968	1281	1543	1542	130.135	94.4692	0.55618	5.56604	0.00141777	0.0128643	Up
ENSG00000163535	1501	ENSG00000163535.13	SGOL2	protein_coding		48	29	95	230	174	97	4.13494	12.5881	-1.56035	1.6111	0.00142727	0.0129339	Down
ENSG00000122033	1502	ENSG00000122033.10	MTIF3	protein_coding		1249	1261	1163	777	790	1004	80.1853	56.6316	0.597875	4.81851	0.00143146	0.0129632	Up
ENSG00000143248	1503	ENSG00000143248.8	RGS5	protein_coding		1246	1453	2252	6539	4078	2033	146.376	395.384	-1.18082	6.30183	0.00144823	0.0131063	Down
ENSG00000005882	1504	ENSG00000005882.7	PDK2	protein_coding		1672	838	1314	2031	1580	2201	114.825	174.474	-0.571284	5.428	0.00145642	0.0131717	Down
ENSG00000090530	1505	ENSG00000090530.5	LEPREL1	protein_coding		92	68	38	262	126	81	5.91425	14.3718	-1.09747	1.60948	0.00146771	0.013265	Down
ENSG00000133657	1506	ENSG00000133657.10	ATP13A3	protein_coding		6483	7198	9962	4349	4800	7645	689.788	497.614	0.588373	7.50752	0.00148654	0.0134263	Up
ENSG00000061918	1507	ENSG00000061918.8	GUCY1B3	protein_coding		47	68	94	283	181	121	1.51388	4.48006	-1.36667	1.85014	0.0015008	0.0135371	Down
ENSG00000067064	1508	ENSG00000067064.6	IDI1	protein_coding		1134	1344	977	750	927	763	58.3542	41.7118	0.571084	4.73765	0.00150057	0.0135371	Up
ENSG00000095203	1509	ENSG00000095203.10	EPB41L4B	protein_coding		5178	5696	3205	3253	4593	2338	50.2653	36.5767	0.553015	6.77753	0.00152006	0.0137017	Up
ENSG00000153944	1510	ENSG00000153944.6	MSI2	protein_coding		677	618	769	1090	1110	1063	65.4531	105.123	-0.591706	4.57503	0.00152557	0.0137422	Down
ENSG00000184900	1511	ENSG00000184900.11	SUMO3	protein_coding		742	960	1068	458	681	838	37.1156	26.8089	0.587001	4.42068	0.00152678	0.013744	Up
ENSG00000128510	1512	ENSG00000128510.6	CPA4	protein_coding		2	56	19	100	127	41	2.22934	8.37072	-2.09091	0.672818	0.00153103	0.0137732	Down
ENSG00000146966	1513	ENSG00000146966.8	DENND2A	protein_coding		42	87	89	198	234	117	1.77658	4.6732	-1.26539	1.79591	0.00153358	0.013787	Down
ENSG00000087116	1514	ENSG00000087116.9	ADAMTS2	protein_coding		989	2030	1183	795	919	910	108.166	69.5348	0.686315	4.95516	0.00154284	0.013854	Up
ENSG00000128833	1515	ENSG00000128833.8	MYO5C	protein_coding		96	112	131	566	372	130	2.51576	8.34353	-1.37088	2.66788	0.00154307	0.013854	Down
ENSG00000204301	1516	ENSG00000204301.5	NOTCH4	protein_coding		246	191	502	982	530	484	6.85964	15.3166	-1.07087	3.72093	0.00155374	0.0139406	Down
ENSG00000122359	1517	ENSG00000122359.13	ANXA11	protein_coding		2259	4213	4514	1810	2600	3210	86.6676	61.6073	0.577632	6.39108	0.00155481	0.013941	Up
ENSG00000137936	1518	ENSG00000137936.12	BCAR3	protein_coding		448	362	649	738	562	1058	16.5091	27.1528	-0.612996	4.09254	0.00156913	0.0140602	Down
ENSG00000136895	1519	ENSG00000136895.14	GARNL3	protein_coding		68	71	157	237	224	193	7.5764	17.3805	-1.17107	2.09878	0.00157687	0.0141202	Down
ENSG00000139567	1520	ENSG00000139567.8	ACVRL1	protein_coding		104	112	175	376	319	203	9.16714	21.8887	-1.12058	2.53794	0.00158113	0.0141491	Down
ENSG00000004478	1521	ENSG00000004478.5	FKBP4	protein_coding		402	687	745	1009	1229	889	54.6389	96.3314	-0.729446	4.47253	0.0015822	0.0141493	Down
ENSG00000133106	1522	ENSG00000133106.10	EPSTI1	protein_coding		45	60	58	202	186	73	4.05852	11.941	-1.31255	1.50637	0.00158401	0.0141562	Down
ENSG00000100412	1524	ENSG00000100412.11	ACO2	protein_coding		2879	2772	2817	4148	4610	4255	211.007	327.954	-0.544199	6.58457	0.00159315	0.0142192	Down
ENSG00000099139	1523	ENSG00000099139.9	PCSK5	protein_coding		746	2028	813	1516	2632	1329	12.8989	20.26	-0.625541	5.34542	0.00159265	0.0142192	Down
ENSG00000198189	1525	ENSG00000198189.6	HSD17B11	protein_coding		318	377	481	631	654	657	31.5548	53.4452	-0.667946	3.80402	0.0015971	0.0142451	Down
ENSG00000109452	1526	ENSG00000109452.8	INPP4B	protein_coding		98	152	129	600	377	148	9.66568	30.3527	-1.29542	2.76531	0.00160906	0.0143424	Down
ENSG00000124731	1527	ENSG00000124731.8	TREM1	protein_coding		2	10	39	65	110	33	0.805872	3.50648	-2.48864	0.265459	0.0016106	0.0143467	Down
ENSG00000129009	1529	ENSG00000129009.8	ISLR	protein_coding		115	66	216	249	282	280	4.96474	10.3349	-1.10376	2.43733	0.00162631	0.0144582	Down
ENSG00000213949	1530	ENSG00000213949.4	ITGA1	protein_coding		4021	13730	7048	3575	6006	4592	306.289	181.007	0.734761	7.46988	0.00162604	0.0144582	Up
ENSG00000069956	1528	ENSG00000069956.7	MAPK6	protein_coding		699	943	830	498	608	602	73.6957	51.8716	0.603406	4.24216	0.00162468	0.0144582	Up
ENSG00000149294	1531	ENSG00000149294.12	NCAM1	protein_coding		28	10	69	193	50	78	1.92278	6.16318	-1.65423	0.980147	0.00162827	0.0144662	Down
ENSG00000130766	1532	ENSG00000130766.4	SESN2	protein_coding		368	390	628	265	249	378	6.89746	4.53808	0.69328	3.36671	0.00163295	0.0144983	Up
ENSG00000141526	1533	ENSG00000141526.10	SLC16A3	protein_coding		6	21	50	68	75	65	1.4787	4.24299	-1.67231	0.402409	0.00163765	0.0145305	Down
ENSG00000136830	1534	ENSG00000136830.7	FAM129B	protein_coding		86	112	184	295	250	255	9.96398	21.7062	-1.05182	2.4125	0.00163906	0.0145335	Down
ENSG00000147113	1535	ENSG00000147113.12	CXorf36	protein_coding		175	251	343	814	648	341	5.39537	13.3041	-1.12013	3.53026	0.00164785	0.014602	Down
ENSG00000112562	1536	ENSG00000112562.14	SMOC2	protein_coding		235	93	110	369	327	178	11.748	23.2467	-0.971428	2.56373	0.00165138	0.0146237	Down
ENSG00000177363	1538	ENSG00000177363.4	LRRN4CL	protein_coding		169	214	216	321	391	378	3.99402	7.40161	-0.791792	2.9221	0.00165353	0.0146297	Down
ENSG00000108671	1537	ENSG00000108671.5	PSMD11	protein_coding		890	1381	1402	737	938	853	107.999	76.2948	0.591639	4.8096	0.0016542	0.0146297	Up
ENSG00000107719	1539	ENSG00000107719.8	PALD1	protein_coding		82	41	31	198	140	48	0.608974	1.53783	-1.17351	1.30616	0.0016561	0.014637	Down
ENSG00000251348	1540	ENSG00000251348.1	HSPD1P11	pseudogene		396	419	615	674	570	1187	14.4772	25.0262	-0.648036	4.10732	0.00166185	0.0146782	Down
ENSG00000196535	1541	ENSG00000196535.10	MYO18A	protein_coding		106	126	269	416	344	301	13.7948	30.5912	-1.11588	2.81118	0.00166734	0.0147172	Down
ENSG00000134046	1542	ENSG00000134046.7	MBD2	protein_coding		2351	2549	3552	1810	1811	2408	123.157	89.6494	0.551668	6.02818	0.00167053	0.0147358	Up
ENSG00000050393	1543	ENSG00000050393.7	MCUR1	protein_coding		664	844	925	416	550	745	30.6935	21.8731	0.608083	4.22599	0.00167584	0.0147639	Up
ENSG00000145757	1544	ENSG00000145757.11	SPATA9	protein_coding		231	348	418	487	400	1090	15.4804	31.356	-0.818169	3.7291	0.00167589	0.0147639	Down
ENSG00000144792	1545	ENSG00000144792.5	ZNF660	protein_coding		76	60	73	151	148	147	6.09182	13.1604	-1.02455	1.57123	0.00167799	0.0147728	Down
ENSG00000149131	1546	ENSG00000149131.11	SERPING1	protein_coding		1519	2147	2825	3182	5025	2966	113.193	199.822	-0.716796	6.29819	0.00168239	0.0148019	Down
ENSG00000257093	1548	ENSG00000257093.2	KIAA1147	protein_coding		973	927	992	1419	1602	1428	11.0103	17.1539	-0.545328	5.03696	0.00169348	0.0148803	Down
ENSG00000198162	1547	ENSG00000198162.8	MAN1A2	protein_coding		3253	6183	3986	2438	3855	3043	317.314	225.345	0.570315	6.68592	0.00169253	0.0148803	Up
ENSG00000135596	1549	ENSG00000135596.13	MICAL1	protein_coding		17	52	57	147	130	84	0.606242	1.83221	-1.52083	1.15542	0.00169545	0.014888	Down
ENSG00000138119	1550	ENSG00000138119.12	MYOF	protein_coding		755	1945	1905	837	710	880	51.1436	28.281	0.891781	4.99955	0.00170105	0.0149275	Up
ENSG00000197948	1551	ENSG00000197948.6	FCHSD1	protein_coding		10	19	53	83	139	51	0.837154	2.92456	-1.8624	0.702994	0.00171169	0.0150112	Down
ENSG00000170954	1552	ENSG00000170954.7	ZNF415	protein_coding		274	203	110	373	345	500	17.7487	36.4031	-1.03839	3.01586	0.00171328	0.0150155	Down
ENSG00000153064	1553	ENSG00000153064.7	BANK1	protein_coding		519	709	724	377	465	489	13.0052	9.04969	0.620577	3.89381	0.00172506	0.015107	Up
ENSG00000158528	1554	ENSG00000158528.7	PPP1R9A	protein_coding		1123	1809	1685	576	955	1730	10.496	7.47897	0.689657	5.15017	0.00172594	0.015107	Up
ENSG00000168028	1555	ENSG00000168028.9	RPSA	protein_coding		2714	3856	2593	3992	5714	4362	200.941	312.879	-0.550272	6.69819	0.0017355	0.0151809	Down
ENSG00000100842	1556	ENSG00000100842.8	EFS	protein_coding		132	151	125	294	277	231	2.62014	5.26772	-0.897116	2.44855	0.00173712	0.0151853	Down
ENSG00000170624	1557	ENSG00000170624.9	SGCD	protein_coding		624	794	859	490	522	532	24.9457	17.3102	0.623685	4.11282	0.00174733	0.0152648	Up
ENSG00000166987	1558	ENSG00000166987.10	MBD6	protein_coding		159	194	233	389	375	338	17.9053	34.6505	-0.848876	2.9235	0.00174911	0.0152704	Down
ENSG00000113407	1559	ENSG00000113407.9	TARS	protein_coding		1820	3095	2272	1260	2190	1747	83.5055	61.357	0.54411	5.8057	0.00175134	0.0152802	Up
ENSG00000169991	1560	ENSG00000169991.6	IFFO2	protein_coding		316	167	330	138	110	214	14.2807	8.11972	0.881255	2.53408	0.00176322	0.0153739	Up
ENSG00000214313	1561	ENSG00000214313.4	AZGP1P1	pseudogene		46	14	18	76	58	46	1.57289	3.56782	-1.25519	0.270133	0.00176447	0.015375	Down
ENSG00000100321	1562	ENSG00000100321.10	SYNGR1	protein_coding		47	39	65	107	104	122	2.02021	4.54515	-1.08895	1.14257	0.00176744	0.015391	Down
ENSG00000182319	1563	ENSG00000182319.5	SGK223	protein_coding		53	42	74	204	162	88	0.615519	1.71182	-1.31298	1.50334	0.00176929	0.0153973	Down
ENSG00000263327	1564	ENSG00000263327.2	TAPT1-AS1	antisense		330	136	288	467	277	532	9.04757	15.3368	-0.726171	3.18658	0.00177813	0.0154643	Down
ENSG00000138443	1565	ENSG00000138443.11	ABI2	protein_coding		405	366	444	867	625	584	28.1605	49.4288	-0.681195	3.88613	0.00178215	0.0154893	Down
ENSG00000108861	1566	ENSG00000108861.4	DUSP3	protein_coding		1737	2773	2392	1236	1829	1887	57.0194	41.6454	0.552351	5.74187	0.00178523	0.0155062	Up
ENSG00000151327	1567	ENSG00000151327.8	FAM177A1	protein_coding		627	950	908	471	566	657	58.2802	40.5868	0.617383	4.24153	0.00178763	0.0155172	Up
ENSG00000130755	1568	ENSG00000130755.8	GMFG	protein_coding		23	33	54	101	112	71	3.79128	10.2563	-1.33746	0.854804	0.00179951	0.0156103	Down
ENSG00000162745	1569	ENSG00000162745.6	OLFML2B	protein_coding		16	30	29	74	66	52	1.10732	2.96142	-1.29176	0.317674	0.00180132	0.015616	Down
ENSG00000168386	1570	ENSG00000168386.14	FILIP1L	protein_coding		338	1187	1258	397	476	384	18.003	8.5526	1.02994	4.20331	0.00181748	0.0157461	Up
ENSG00000143499	1571	ENSG00000143499.9	SMYD2	protein_coding		562	780	653	355	356	580	21.2511	14.0038	0.727035	3.89716	0.00182689	0.0158175	Up
ENSG00000006007	1572	ENSG00000006007.7	GDE1	protein_coding		2112	1881	2222	1363	1222	1931	66.9131	49.0779	0.559259	5.59618	0.00182808	0.0158178	Up
ENSG00000137193	1573	ENSG00000137193.9	PIM1	protein_coding		987	2523	3086	856	1816	1654	135.672	91.5334	0.604167	5.62255	0.00184826	0.0159822	Up
ENSG00000100060	1574	ENSG00000100060.13	MFNG	protein_coding		13	47	27	91	126	38	2.32547	7.19994	-1.45843	0.659484	0.00186009	0.0160743	Down
ENSG00000198695	1576	ENSG00000198695.2	MT-ND6	protein_coding		1306	1103	1084	1380	2331	2126	119.083	197.522	-0.637738	5.37579	0.00186587	0.0161038	Down
ENSG00000101049	1575	ENSG00000101049.10	SGK2	protein_coding		1949	1374	1347	1592	982	828	43.6202	32.3955	0.565755	5.19229	0.00186523	0.0161038	Up
ENSG00000100814	1577	ENSG00000100814.13	CCNB1IP1	protein_coding		320	279	296	552	548	417	15.2989	26.3335	-0.677994	3.43702	0.00187268	0.0161523	Down
ENSG00000178127	1579	ENSG00000178127.8	NDUFV2	protein_coding		68	53	46	163	123	90	4.57729	10.4711	-1.07661	1.31151	0.00187571	0.0161663	Down
ENSG00000123572	1578	ENSG00000123572.12	NRK	protein_coding		18	29	33	150	92	41	0.279972	1.05376	-1.5909	0.748062	0.00187668	0.0161663	Down
ENSG00000185324	1580	ENSG00000185324.17	CDK10	protein_coding		279	307	316	423	545	536	19.2841	32.5109	-0.655873	3.42965	0.00188049	0.0161889	Down
ENSG00000132965	1581	ENSG00000132965.5	ALOX5AP	protein_coding		6	78	21	47	148	45	2.40568	5.74428	-1.41393	0.67008	0.00189099	0.0162587	Down
ENSG00000164305	1582	ENSG00000164305.13	CASP3	protein_coding		413	484	411	239	332	291	12.9461	8.61383	0.684215	3.29983	0.00188992	0.0162587	Up
ENSG00000136531	1583	ENSG00000136531.9	SCN2A	protein_coding		67	20	61	74	95	241	0.337568	0.91175	-1.37406	1.33022	0.00189343	0.0162694	Down
ENSG00000149806	1585	ENSG00000149806.6	FAU	protein_coding		1163	1474	935	1603	2201	1654	115.368	178.172	-0.546347	5.33663	0.00190193	0.0163271	Down
ENSG00000019991	1584	ENSG00000019991.11	HGF	protein_coding		35	52	145	385	210	142	3.40218	11.6473	-1.72827	2.1331	0.00190255	0.0163271	Down
ENSG00000250461	1586	ENSG00000250461.1	RP11-631M6.2	pseudogene		79	55	74	33	38	24	4.90322	2.25789	1.20349	0.507889	0.00190865	0.0163691	Up
ENSG00000210196	1587	ENSG00000210196.2	MT-TP	Mt_tRNA		32	43	58	74	125	104	0	0	-1.11565	0.992567	0.00191701	0.0164305	Down
ENSG00000105928	1588	ENSG00000105928.9	DFNA5	protein_coding		48	49	84	141	166	116	2.07202	4.97346	-1.17935	1.45469	0.0019233	0.016474	Down
ENSG00000119812	1589	ENSG00000119812.14	FAM98A	protein_coding		551	850	948	369	576	710	38.8967	27.8624	0.59319	4.17627	0.00192831	0.0165065	Up
ENSG00000197582	1590	ENSG00000197582.5	GPX1P1	pseudogene		472	1113	910	277	621	827	69.8075	49.0049	0.655503	4.25347	0.0019425	0.0166176	Up
ENSG00000137693	1591	ENSG00000137693.9	YAP1	protein_coding		4895	7033	8723	3813	4816	5800	215.539	154.006	0.573155	7.30458	0.00194476	0.0166264	Up
ENSG00000141424	1592	ENSG00000141424.8	SLC39A6	protein_coding		1401	1955	1842	830	1258	1678	38.3656	28.0806	0.582311	5.33673	0.00194985	0.0166594	Up
ENSG00000168672	1593	ENSG00000168672.3	FAM84B	protein_coding		125	83	125	445	210	154	1.86801	4.7149	-1.09024	2.37202	0.00195969	0.016733	Down
ENSG00000106665	1594	ENSG00000106665.11	CLIP2	protein_coding		89	91	66	255	197	104	4.42941	10.2883	-1.02978	1.86612	0.00196566	0.0167635	Down
ENSG00000111962	1595	ENSG00000111962.7	UST	protein_coding		37	29	47	117	124	60	3.95065	10.7718	-1.29743	0.924896	0.00196573	0.0167635	Down
ENSG00000258727	1596	ENSG00000258727.1	RP11-66N24.3	antisense		168	142	225	299	349	345	2.85965	5.38011	-0.838015	2.77652	0.00197742	0.0168527	Down
ENSG00000052802	1597	ENSG00000052802.8	MSMO1	protein_coding		354	634	439	230	384	325	23.843	15.9463	0.66896	3.42591	0.00197956	0.0168604	Up
ENSG00000254860	1598	ENSG00000254860.1	TMEM9B-AS1	antisense		47	34	51	106	98	92	3.74852	8.52687	-1.10351	0.971764	0.00199117	0.0169486	Down
ENSG00000043093	1599	ENSG00000043093.9	DCUN1D1	protein_coding		1497	1752	1896	1098	1167	1472	156.679	115.767	0.540376	5.32487	0.00201051	0.0170919	Up
ENSG00000146067	1600	ENSG00000146067.11	FAM193B	protein_coding		354	558	510	731	855	731	33.9805	56.892	-0.649806	4.06673	0.00201012	0.0170919	Down
ENSG00000160888	1601	ENSG00000160888.6	IER2	protein_coding		1658	2533	1939	1242	1995	1267	50.5785	37.8238	0.532667	5.58637	0.00201316	0.0171037	Up
ENSG00000118432	1602	ENSG00000118432.11	CNR1	protein_coding		38	100	60	200	230	84	1.82878	4.97865	-1.27084	1.69357	0.00201456	0.0171049	Down
ENSG00000160862	1603	ENSG00000160862.8	AZGP1	protein_coding		3245	2572	1078	3626	4150	3843	163.185	271.61	-0.81171	6.36977	0.00202801	0.0172083	Down
ENSG00000178074	1605	ENSG00000178074.5	C2orf69	protein_coding		634	780	742	415	544	556	15.641	11.136	0.59006	4.05352	0.00203233	0.01723	Up
ENSG00000169291	1604	ENSG00000169291.5	SHE	protein_coding		107	139	271	551	403	271	1.40799	3.52168	-1.22617	2.96997	0.00203309	0.01723	Down
ENSG00000070961	1606	ENSG00000070961.10	ATP2B1	protein_coding		615	550	733	1477	1221	768	23.0603	43.3513	-0.757112	4.588	0.00203973	0.0172754	Down
ENSG00000181826	1607	ENSG00000181826.5	RELL1	protein_coding		464	533	636	362	263	443	21.2342	14.2367	0.704474	3.61465	0.00204439	0.0173042	Up
ENSG00000198898	1611	ENSG00000198898.8	CAPZA2	protein_coding		3139	4070	3746	2118	2852	3033	272.368	201.724	0.536066	6.41777	0.00204895	0.0173198	Up
ENSG00000014914	1608	ENSG00000014914.15	MTMR11	protein_coding		30	12	48	116	79	55	0.684612	1.9664	-1.50857	0.651944	0.00205056	0.0173198	Down
ENSG00000164823	1609	ENSG00000164823.5	OSGIN2	protein_coding		4231	2196	3989	1317	1629	3858	43.6037	27.9902	0.789431	6.27161	0.00205133	0.0173198	Up
ENSG00000196418	1610	ENSG00000196418.8	ZNF124	protein_coding		250	132	149	436	275	258	8.41884	15.4766	-0.809563	2.75883	0.00204849	0.0173198	Down
ENSG00000145730	1612	ENSG00000145730.16	PAM	protein_coding		2154	4539	4571	2084	2305	2673	231.812	150.498	0.677095	6.3743	0.00205951	0.0173781	Up
ENSG00000205726	1613	ENSG00000205726.9	ITSN1	protein_coding		10940	21681	12474	6342	16256	9333	819.044	586.281	0.614424	8.44235	0.00207182	0.0174711	Up
ENSG00000188130	1614	ENSG00000188130.9	MAPK12	protein_coding		56	21	31	140	58	56	0.985809	2.35001	-1.14225	0.74611	0.00207389	0.0174777	Down
ENSG00000181588	1615	ENSG00000181588.15	MEX3D	protein_coding		218	205	172	145	98	85	3.91099	2.20938	0.959665	2.08362	0.00207785	0.0175002	Up
ENSG00000089472	1616	ENSG00000089472.12	HEPH	protein_coding		10	18	27	97	46	40	0.235006	0.83887	-1.59218	0.163465	0.00208021	0.0175093	Down
ENSG00000108292	1617	ENSG00000108292.12	MLLT6	protein_coding		1078	1034	1317	1924	1850	1598	49.236	78.8097	-0.577153	5.29962	0.00210069	0.0176598	Down
ENSG00000226237	1618	ENSG00000226237.1	RP11-276H19.1	lincRNA		36	19	27	94	51	50	0.33125	0.801657	-1.16071	0.371377	0.00210017	0.0176598	Down
ENSG00000058085	1619	ENSG00000058085.10	LAMC2	protein_coding		14	17	50	83	38	85	0.537846	1.44454	-1.37449	0.415662	0.00210264	0.0176653	Down
ENSG00000250305	1623	ENSG00000250305.4	KIAA1456	protein_coding		84	93	90	235	204	138	2.3355	5.19305	-1.00496	1.93576	0.00211552	0.0177393	Down
ENSG00000167470	1622	ENSG00000167470.8	MIDN	protein_coding		292	574	775	294	295	290	38.7087	21.6305	0.873598	3.5188	0.00211565	0.0177393	Up
ENSG00000135241	1621	ENSG00000135241.12	PNPLA8	protein_coding		1478	2016	1736	1155	1541	1089	38.7595	28.6002	0.546413	5.34868	0.00211507	0.0177393	Up
ENSG00000107731	1620	ENSG00000107731.8	UNC5B	protein_coding		13	15	60	116	74	64	0.222679	0.68673	-1.72967	0.659885	0.00211666	0.0177393	Down
ENSG00000241878	1624	ENSG00000241878.5	PISD	protein_coding		1145	2065	1076	558	1264	1086	42.6117	29.0773	0.652336	5.02481	0.00212856	0.017828	Up
ENSG00000116885	1625	ENSG00000116885.14	OSCP1	protein_coding		178	187	317	340	308	553	16.516	29.7254	-0.74382	3.07566	0.00213574	0.0178771	Down
ENSG00000198744	1626	ENSG00000198744.5	RP5-857K21.11	pseudogene		2009	1380	1368	2199	2700	2624	153.673	241.431	-0.605557	5.7754	0.00213835	0.0178879	Down
ENSG00000153310	1627	ENSG00000153310.14	FAM49B	protein_coding		1984	2079	2630	1426	1242	2202	173.138	128.086	0.565205	5.70367	0.00214598	0.0179408	Up
ENSG00000173209	1628	ENSG00000173209.18	AHSA2	protein_coding		1828	1422	1727	2677	2259	2600	137.593	211.055	-0.528444	5.80677	0.002149	0.017955	Down
ENSG00000124171	1629	ENSG00000124171.4	PARD6B	protein_coding		67	75	80	229	171	119	1.49502	3.62871	-1.10409	1.75171	0.00216052	0.0180402	Down
ENSG00000073350	1630	ENSG00000073350.9	LLGL2	protein_coding		35	9	66	98	62	90	2.639	6.15818	-1.39151	0.728549	0.00216724	0.0180851	Down
ENSG00000167191	1631	ENSG00000167191.7	GPRC5B	protein_coding		78	107	158	460	360	152	5.75862	17.2148	-1.35588	2.56804	0.00217863	0.018169	Down
ENSG00000167193	1632	ENSG00000167193.7	CRK	protein_coding		2754	3442	2668	1907	2409	2145	60.6356	44.7881	0.527742	6.11312	0.00218998	0.0182525	Up
ENSG00000100519	1633	ENSG00000100519.7	PSMC6	protein_coding		1526	2578	2041	1182	1595	1582	144.412	104.672	0.551087	5.56949	0.0021934	0.0182586	Up
ENSG00000186479	1634	ENSG00000186479.4	RGS7BP	protein_coding		108	14	32	141	165	81	4.29863	10.3296	-1.5888	1.2974	0.00219283	0.0182586	Down
ENSG00000123595	1635	ENSG00000123595.5	RAB9A	protein_coding		542	600	802	360	410	593	24.1256	17.1673	0.598728	3.90072	0.00219624	0.01826	Up
ENSG00000263072	1636	ENSG00000263072.1	RP11-473M20.14	antisense		83	47	59	152	134	118	5.68201	12.1727	-1.04804	1.432	0.00219512	0.01826	Down
ENSG00000083857	1637	ENSG00000083857.9	FAT1	protein_coding		9452	15885	18880	9613	7932	8140	1470.48	891.203	0.810617	8.30729	0.00220063	0.0182853	Up
ENSG00000116396	1638	ENSG00000116396.9	KCNC4	protein_coding		18	32	34	89	77	54	0.473884	1.29985	-1.3126	0.497493	0.00220808	0.0183258	Down
ENSG00000189343	1639	ENSG00000189343.6	RPS2P46	pseudogene		85	211	146	182	383	267	8.30094	15.9886	-0.861872	2.51657	0.0022082	0.0183258	Down
ENSG00000084774	1640	ENSG00000084774.9	CAD	protein_coding		359	334	453	633	609	618	26.5544	43.9656	-0.63569	3.75189	0.00221402	0.0183629	Down
ENSG00000237172	1641	ENSG00000237172.3	B3GNT9	protein_coding		82	70	101	181	166	174	1.50618	3.16544	-0.980455	1.80852	0.00222652	0.0184553	Down
ENSG00000115380	1642	ENSG00000115380.14	EFEMP1	protein_coding		3854	7716	10369	2629	3203	9437	639.54	454.556	0.723359	7.38643	0.00222948	0.0184573	Up
ENSG00000167548	1643	ENSG00000167548.10	KMT2D	protein_coding		637	853	1040	1634	1433	1220	68.2159	119.834	-0.70213	4.93273	0.0022284	0.0184573	Down
ENSG00000135636	1644	ENSG00000135636.9	DYSF	protein_coding		64	86	164	303	321	162	0.812862	2.12883	-1.30996	2.30812	0.00224085	0.0185402	Down
ENSG00000269982	1645	ENSG00000269982.1	RP11-1020A11.2	antisense		79	49	62	184	131	103	0.877193	1.95987	-1.05037	1.47066	0.00224718	0.0185813	Down
ENSG00000137462	1646	ENSG00000137462.6	TLR2	protein_coding		54	206	113	152	428	169	1.49306	3.08965	-0.953807	2.33458	0.00225616	0.0186441	Down
ENSG00000070831	1647	ENSG00000070831.11	CDC42	protein_coding		4582	6976	5185	3348	4407	4084	225.311	162.276	0.560888	7.01315	0.00225796	0.0186477	Up
ENSG00000198624	1648	ENSG00000198624.8	CCDC69	protein_coding		4463	6911	5463	2540	3799	5351	168.731	118.373	0.64406	7.00792	0.0022599	0.0186524	Up
ENSG00000162402	1649	ENSG00000162402.8	USP24	protein_coding		5666	5969	7824	4493	4176	5100	547.235	395.609	0.563671	7.22722	0.00226265	0.0186638	Up
ENSG00000148218	1650	ENSG00000148218.11	ALAD	protein_coding		2160	2643	3866	1269	1908	3410	231.02	177.281	0.54608	6.09784	0.00226755	0.0186929	Up
ENSG00000006327	1651	ENSG00000006327.9	TNFRSF12A	protein_coding		42	183	82	45	35	18	5.84996	1.99879	1.59132	0.932788	0.002277	0.0187594	Up
ENSG00000132388	1652	ENSG00000132388.8	UBE2G1	protein_coding		1034	1152	997	688	826	771	59.8648	43.4725	0.553905	4.62764	0.00230057	0.0189421	Up
ENSG00000100316	1653	ENSG00000100316.11	RPL3	protein_coding		9257	10682	8097	13994	16149	14488	659.708	1063.25	-0.602899	8.34286	0.00233195	0.0191888	Down
ENSG00000162576	1654	ENSG00000162576.12	MXRA8	protein_coding		1382	1811	1608	910	1014	1469	76.2777	54.6833	0.597025	5.20986	0.00233357	0.0191906	Up
ENSG00000133216	1655	ENSG00000133216.12	EPHB2	protein_coding		108	474	186	78	237	92	4.09852	2.23041	0.915863	2.43284	0.00235258	0.0193352	Up
ENSG00000153879	1656	ENSG00000153879.4	CEBPG	protein_coding		927	1287	900	650	744	747	13.5343	9.46268	0.598616	4.57358	0.00235747	0.0193637	Up
ENSG00000213613	1657	ENSG00000213613.2	RP11-380G5.3	pseudogene		44	213	63	135	307	159	10.2733	19.9526	-1.05831	2.0587	0.00235941	0.019368	Down
ENSG00000182534	1658	ENSG00000182534.9	MXRA7	protein_coding		3184	4223	5822	1820	2496	5628	120.323	91.3816	0.61246	6.701	0.002371	0.0194514	Up
ENSG00000245498	1659	ENSG00000245498.2	RP11-677M14.7	antisense		23	45	51	64	79	130	0.710929	1.674	-1.1254	0.844281	0.00237429	0.0194666	Down
ENSG00000118946	1660	ENSG00000118946.7	PCDH17	protein_coding		13	16	62	145	89	59	0.254517	0.881007	-1.86166	0.822822	0.00237889	0.0194926	Down
ENSG00000103196	1661	ENSG00000103196.7	CRISPLD2	protein_coding		30	83	128	560	463	98	3.59395	18.0331	-2.06838	2.61591	0.00238195	0.0195059	Down
ENSG00000145362	1662	ENSG00000145362.12	ANK2	protein_coding		6422	5751	2095	3978	5115	1425	301.693	222.407	0.54588	6.8104	0.00238665	0.0195326	Up
ENSG00000109861	1663	ENSG00000109861.11	CTSC	protein_coding		1548	788	958	1723	1417	1939	80.0935	122.484	-0.597751	5.22545	0.00238846	0.0195357	Down
ENSG00000163449	1664	ENSG00000163449.6	TMEM169	protein_coding		109	70	52	42	16	42	1.71956	0.744102	1.30996	0.634861	0.0023973	0.0195962	Up
ENSG00000198300	1667	ENSG00000198300.8	PEG3	protein_coding		274	423	860	473	637	1340	5.55624	8.9436	-0.595544	4.15633	0.00240175	0.0195995	Down
ENSG00000146281	1666	ENSG00000146281.5	PM20D2	protein_coding		164	122	161	336	280	239	1.66486	3.23341	-0.859988	2.5529	0.00239964	0.0195995	Down
ENSG00000139651	1665	ENSG00000139651.9	ZNF740	protein_coding		575	561	767	856	801	1382	41.5103	67.2217	-0.572678	4.46378	0.00240202	0.0195995	Down
ENSG00000233608	1668	ENSG00000233608.2	TWIST2	protein_coding		307	277	303	184	112	227	13.1499	7.8767	0.88629	2.6839	0.00240957	0.0196492	Up
ENSG00000114735	1669	ENSG00000114735.5	HEMK1	protein_coding		332	485	342	476	845	561	12.7182	20.8794	-0.604253	3.76687	0.00241553	0.0196661	Down
ENSG00000150471	1670	ENSG00000150471.11	LPHN3	protein_coding		176	62	46	333	280	62	1.07211	2.51567	-1.11594	2.11913	0.0024153	0.0196661	Down
ENSG00000235381	1671	ENSG00000235381.1	RP11-477D19.2	antisense		26	21	20	45	59	55	0.381096	0.902267	-1.16582	0.083877	0.00241597	0.0196661	Down
ENSG00000176407	1672	ENSG00000176407.13	KCMF1	protein_coding		1288	1490	1347	915	990	1087	111.174	81.85	0.538449	5.00716	0.00242115	0.0196964	Up
ENSG00000166801	1673	ENSG00000166801.11	FAM111A	protein_coding		508	469	372	905	785	509	27.2744	45.3281	-0.603833	3.99586	0.00242952	0.0197528	Down
ENSG00000100311	1674	ENSG00000100311.12	PDGFB	protein_coding		46	48	74	217	165	83	3.4399	9.97153	-1.3283	1.52721	0.00244299	0.0198267	Down
ENSG00000135048	1675	ENSG00000135048.9	TMEM2	protein_coding		1420	2084	4048	1166	1768	1439	164.325	98.1412	0.741515	5.74912	0.00244295	0.0198267	Up
ENSG00000204623	1676	ENSG00000204623.4	ZNRD1-AS1	antisense		558	455	589	846	815	844	11.8241	18.7554	-0.578615	4.2008	0.00244081	0.0198267	Down
ENSG00000111906	1677	ENSG00000111906.13	HDDC2	protein_coding		692	534	564	861	1063	898	50.372	79.5243	-0.585072	4.36602	0.00247018	0.0200354	Down
ENSG00000225733	1678	ENSG00000225733.1	FGD5-AS1	antisense		3705	4354	4641	2618	2982	3682	134.558	99.8736	0.534588	6.63063	0.00248446	0.0201393	Up
ENSG00000168610	1679	ENSG00000168610.10	STAT3	protein_coding		3895	6080	5584	3513	4006	3061	230.965	161.756	0.614783	6.88574	0.00248961	0.0201689	Up
ENSG00000154721	1680	ENSG00000154721.10	JAM2	protein_coding		103	146	205	559	333	234	5.73446	15.0592	-1.18668	2.83386	0.00249398	0.0201924	Down
ENSG00000117411	1681	ENSG00000117411.12	B4GALT2	protein_coding		445	637	758	242	387	679	27.8058	19.9675	0.655175	3.82813	0.00253142	0.0204832	Up
ENSG00000153234	1683	ENSG00000153234.9	NR4A2	protein_coding		84	267	447	300	659	459	5.8792	10.8522	-0.96868	3.30578	0.00253702	0.0205041	Down
ENSG00000112096	1682	ENSG00000112096.12	SOD2	protein_coding		19764	19996	24587	13732	16547	12431	1286.73	869.228	0.667884	8.91586	0.00253585	0.0205041	Up
ENSG00000071537	1684	ENSG00000071537.9	SEL1L	protein_coding		4524	5210	5943	3349	4156	3859	394.688	291.069	0.535347	6.92946	0.00253924	0.0205099	Up
ENSG00000172139	1685	ENSG00000172139.10	SLC9C1	protein_coding		34	22	25	81	65	44	0.523476	1.24353	-1.13872	0.339169	0.00254165	0.0205172	Down
ENSG00000144668	1686	ENSG00000144668.7	ITGA9	protein_coding		443	785	245	699	1170	421	17.6248	27.854	-0.593723	4.08025	0.00256922	0.0207275	Down
ENSG00000166762	1687	ENSG00000166762.12	CATSPER2	protein_coding		79	44	83	182	153	118	2.29389	5.12377	-1.08803	1.58153	0.00257104	0.0207299	Down
ENSG00000273131	1688	ENSG00000273131.1	RP6-42F4.1	processed_transcript		477	557	583	298	372	448	7.29954	5.10807	0.620504	3.62971	0.00259822	0.0209366	Up
ENSG00000198899	1689	ENSG00000198899.2	MT-ATP6	protein_coding		39474	25941	33400	69835	48890	49252	2554.04	4407.94	-0.691622	10.2208	0.00260548	0.0209827	Down
ENSG00000067992	1690	ENSG00000067992.8	PDK3	protein_coding		37	26	39	131	102	47	0.98591	2.78451	-1.29456	0.81643	0.00260925	0.0210006	Down
ENSG00000156869	1691	ENSG00000156869.8	FRRS1	protein_coding		82	124	83	162	277	149	3.82126	7.90173	-0.921658	1.9852	0.00261313	0.0210194	Down
ENSG00000188158	1692	ENSG00000188158.10	NHS	protein_coding		671	1368	524	585	911	281	5.35971	3.81784	0.632766	4.30411	0.00262065	0.0210674	Up
ENSG00000124003	1693	ENSG00000124003.9	MOGAT1	protein_coding		198	76	79	355	147	172	6.09664	11.674	-0.896205	2.22093	0.00262731	0.0211085	Down
ENSG00000165495	1695	ENSG00000165495.11	PKNOX2	protein_coding		174	32	243	44	40	51	13.3412	4.02907	1.44772	1.42424	0.0026404	0.0211886	Up
ENSG00000118640	1694	ENSG00000118640.6	VAMP8	protein_coding		24	25	36	62	79	58	1.89288	4.52322	-1.15444	0.398697	0.00263937	0.0211886	Down
ENSG00000164659	1696	ENSG00000164659.10	KIAA1324L	protein_coding		852	771	1408	785	535	582	73.6676	47.9084	0.713924	4.4809	0.00264571	0.0212187	Up
ENSG00000041357	1697	ENSG00000041357.11	PSMA4	protein_coding		924	1513	1229	686	907	994	85.3911	61.4419	0.566158	4.82181	0.00265215	0.0212578	Up
ENSG00000162654	1698	ENSG00000162654.8	GBP4	protein_coding		107	134	233	486	358	243	10.5295	25.4147	-1.14511	2.81342	0.00265993	0.0213077	Down
ENSG00000266010	1699	ENSG00000266010.1	GATA6-AS1	lincRNA		15	33	29	48	62	68	2.27197	5.41483	-1.16712	0.25058	0.0026718	0.0213901	Down
ENSG00000188229	1700	ENSG00000188229.5	TUBB4B	protein_coding		2305	3408	2264	1424	2098	2107	74.9826	53.5286	0.57435	5.94229	0.00267941	0.0214385	Up
ENSG00000120899	1701	ENSG00000120899.13	PTK2B	protein_coding		165	242	273	398	440	374	17.8761	32.8383	-0.783416	3.0869	0.00268606	0.021479	Down
ENSG00000112214	1702	ENSG00000112214.6	FHL5	protein_coding		17	51	24	241	106	39	0.818342	3.72879	-1.71354	1.14062	0.00268999	0.0214978	Down
ENSG00000056097	1703	ENSG00000056097.11	ZFR	protein_coding		3391	4563	4097	2489	3188	3140	133.93	99.6529	0.523516	6.55716	0.00269832	0.0215517	Up
ENSG00000187244	1706	ENSG00000187244.6	BCAM	protein_coding		68	101	186	415	242	216	6.75514	17.653	-1.26619	2.47143	0.00270722	0.0215963	Down
ENSG00000112679	1705	ENSG00000112679.10	DUSP22	protein_coding		985	1233	1179	713	949	812	103.048	76.3016	0.535124	4.72918	0.00270812	0.0215963	Up
ENSG00000099998	1704	ENSG00000099998.13	GGT5	protein_coding		14	21	47	172	75	53	0.621888	2.46068	-1.74973	0.820319	0.00270866	0.0215963	Down
ENSG00000164929	1707	ENSG00000164929.12	BAALC	protein_coding		30	45	42	111	113	62	3.61032	9.14892	-1.18102	0.890126	0.00271541	0.0216374	Down
ENSG00000205413	1709	ENSG00000205413.3	SAMD9	protein_coding		120	201	192	398	348	278	1.62191	3.37118	-0.935375	2.792	0.00274094	0.0218162	Down
ENSG00000158805	1708	ENSG00000158805.7	ZNF276	protein_coding		226	215	186	363	421	322	5.62888	10.0184	-0.740457	2.96111	0.00274105	0.0218162	Down
ENSG00000134121	1710	ENSG00000134121.5	CHL1	protein_coding		1472	2663	986	1901	6132	1315	133.523	244.285	-0.589979	6.00941	0.00276346	0.0219796	Down
ENSG00000136810	1711	ENSG00000136810.8	TXN	protein_coding		388	1162	1158	328	516	860	71.6707	46.4805	0.691622	4.31995	0.00276482	0.0219796	Up
ENSG00000151882	1712	ENSG00000151882.7	CCL28	protein_coding		154	65	79	232	155	185	3.98881	7.60461	-0.941872	1.97775	0.00277364	0.0220368	Down
ENSG00000169992	1713	ENSG00000169992.5	NLGN2	protein_coding		36	27	83	160	95	99	1.00914	2.56606	-1.31703	1.19302	0.00277651	0.0220467	Down
ENSG00000117632	1714	ENSG00000117632.16	STMN1	protein_coding		55	45	49	147	110	81	2.29406	5.3243	-1.07396	1.15783	0.00279007	0.0221415	Down
ENSG00000197045	1715	ENSG00000197045.8	GMFB	protein_coding		1693	3192	3131	1211	1633	2793	212.05	152.115	0.61153	5.9444	0.00279698	0.0221834	Up
ENSG00000092621	1716	ENSG00000092621.7	PHGDH	protein_coding		1373	1783	1493	1743	2613	2982	77.6068	123.499	-0.556743	5.74	0.00280549	0.0222379	Down
ENSG00000114480	1717	ENSG00000114480.8	GBE1	protein_coding		8438	7527	7972	5761	5806	5692	517.402	377.506	0.54471	7.53767	0.00281232	0.0222661	Up
ENSG00000198888	1718	ENSG00000198888.2	MT-ND1	protein_coding		43130	23400	39885	69352	47606	59740	2021.61	3390.71	-0.689889	10.3042	0.00281081	0.0222661	Down
ENSG00000188343	1720	ENSG00000188343.8	FAM92A1	protein_coding		701	858	1005	502	591	748	56.9917	41.6022	0.556256	4.31408	0.00282384	0.0223313	Up
ENSG00000153246	1719	ENSG00000153246.7	PLA2R1	protein_coding		824	860	1295	608	568	975	9.94064	7.30852	0.555795	4.5317	0.00282301	0.0223313	Up
ENSG00000157514	1721	ENSG00000157514.12	TSC22D3	protein_coding		3016	2319	1205	2985	6273	2205	200.272	344.37	-0.691279	6.32466	0.00282679	0.0223417	Down
ENSG00000182575	1723	ENSG00000182575.7	NXPH3	protein_coding		65	72	100	120	170	196	1.872	3.8885	-0.955956	1.70678	0.00283408	0.0223733	Down
ENSG00000167994	1722	ENSG00000167994.7	RAB3IL1	protein_coding		19	28	36	86	87	47	1.64372	4.54114	-1.31234	0.49145	0.00283289	0.0223733	Down
ENSG00000259820	1730	ENSG00000259820.1	AC083843.1	lincRNA		472	872	767	444	550	345	5.7604	3.77782	0.711768	3.97034	0.00287342	0.022646	Up
ENSG00000161533	1728	ENSG00000161533.7	ACOX1	protein_coding		10437	10675	13866	6142	8754	10069	871.985	627.838	0.578498	8.07472	0.00287237	0.022646	Up
ENSG00000121671	1726	ENSG00000121671.7	CRY2	protein_coding		2599	4545	3741	1926	3666	2496	342.899	259.334	0.516489	6.4193	0.00287541	0.022646	Up
ENSG00000072135	1724	ENSG00000072135.8	PTPN18	protein_coding		226	207	263	359	473	386	17.8026	31.5083	-0.729235	3.10036	0.002877	0.022646	Down
ENSG00000095370	1725	ENSG00000095370.15	SH2D3C	protein_coding		46	42	87	170	143	105	3.07959	7.63954	-1.22867	1.4321	0.00288029	0.022646	Down
ENSG00000133195	1727	ENSG00000133195.7	SLC39A11	protein_coding		278	484	357	196	228	248	32.5487	20.0208	0.78101	3.02931	0.00287964	0.022646	Up
ENSG00000184557	1729	ENSG00000184557.3	SOCS3	protein_coding		8539	14262	12912	5704	12923	6776	395.408	285.606	0.625445	8.10584	0.00287645	0.022646	Up
ENSG00000076344	1731	ENSG00000076344.11	RGS11	protein_coding		277	543	529	116	270	539	13.1976	9.1213	0.810112	3.36187	0.00289583	0.0227551	Up
ENSG00000127951	1733	ENSG00000127951.5	FGL2	protein_coding		246	318	412	529	981	411	3.93042	7.88948	-0.840386	3.69231	0.00291298	0.0228635	Down
ENSG00000091592	1732	ENSG00000091592.11	NLRP1	protein_coding		351	306	603	777	615	685	4.95827	8.43134	-0.702966	3.90232	0.00291145	0.0228635	Down
ENSG00000254838	1734	ENSG00000254838.4	GVINP1	pseudogene		45	80	93	247	227	104	0.509739	1.42639	-1.2932	1.85144	0.00291517	0.0228674	Down
ENSG00000125170	1735	ENSG00000125170.6	DOK4	protein_coding		26	25	53	71	75	85	3.05674	6.96921	-1.14249	0.627025	0.00293949	0.0230246	Down
ENSG00000251474	1737	ENSG00000251474.2	RPL32P3	pseudogene		128	133	159	298	237	269	10.3541	20.3305	-0.861543	2.46437	0.00293744	0.0230246	Down
ENSG00000223380	1736	ENSG00000223380.3	SEC22B	processed_transcript		2015	3073	2925	1255	1985	2668	112.263	83.7997	0.556139	5.9707	0.00294029	0.0230246	Up
ENSG00000143850	1738	ENSG00000143850.8	PLEKHA6	protein_coding		37	23	56	211	93	58	0.74495	2.45083	-1.46339	1.1356	0.00295478	0.0231248	Down
ENSG00000000971	1739	ENSG00000000971.11	CFH	protein_coding		259	789	635	1515	1916	582	17.302	43.5007	-1.15423	4.67127	0.00296116	0.0231614	Down
ENSG00000135929	1740	ENSG00000135929.4	CYP27A1	protein_coding		158	92	135	242	270	231	5.61053	10.8267	-0.901009	2.34328	0.00297356	0.0232373	Down
ENSG00000225648	1741	ENSG00000225648.1	SBDSP1	pseudogene		699	1114	1060	464	741	881	66.7225	49.1959	0.555932	4.48459	0.00297428	0.0232373	Up
ENSG00000118680	1742	ENSG00000118680.8	MYL12B	protein_coding		2514	3647	3277	1753	2170	2913	142.685	105.014	0.553702	6.19818	0.00298066	0.0232738	Up
ENSG00000091317	1743	ENSG00000091317.7	CMTM6	protein_coding		1657	1613	1161	853	1398	946	96.6834	69.6414	0.559987	5.10577	0.00298298	0.0232786	Up
ENSG00000198363	1747	ENSG00000198363.11	ASPH	protein_coding		43846	60816	69132	22524	31657	62512	3609.93	2447.4	0.758387	10.3525	0.0029972	0.0233684	Up
ENSG00000075426	1744	ENSG00000075426.7	FOSL2	protein_coding		2074	4506	4580	1787	3602	2087	192.313	132.522	0.630761	6.39492	0.00300137	0.0233684	Up
ENSG00000137492	1745	ENSG00000137492.3	PRKRIR	protein_coding		1143	1654	1443	914	1012	1096	82.6919	60.2955	0.550754	5.03758	0.00300051	0.0233684	Up
ENSG00000148303	1746	ENSG00000148303.12	RPL7A	protein_coding		6418	7823	5117	9671	11331	8802	357.764	558.588	-0.561772	7.78119	0.00299861	0.0233684	Down
ENSG00000142627	1748	ENSG00000142627.9	EPHA2	protein_coding		44	51	64	191	124	89	3.27885	8.71267	-1.2134	1.36343	0.00300887	0.0234134	Down
ENSG00000132963	1749	ENSG00000132963.7	POMP	protein_coding		1010	1314	1254	686	843	1077	44.7351	33.0292	0.546557	4.80321	0.00301145	0.0234201	Up
ENSG00000089639	1750	ENSG00000089639.6	GMIP	protein_coding		17	25	30	69	74	41	1.41625	3.75883	-1.25848	0.258461	0.00303074	0.0235163	Down
ENSG00000157423	1753	ENSG00000157423.13	HYDIN	protein_coding		119	71	202	253	181	290	2.81411	5.31794	-0.902566	2.32857	0.00302985	0.0235163	Down
ENSG00000144730	1752	ENSG00000144730.12	IL17RD	protein_coding		85	82	143	234	227	182	2.36338	5.0497	-1.01487	2.10471	0.00302873	0.0235163	Down
ENSG00000132635	1751	ENSG00000132635.12	PCED1A	protein_coding		207	252	286	355	442	459	10.8876	18.6765	-0.6816	3.16508	0.00303051	0.0235163	Down
ENSG00000023330	1754	ENSG00000023330.10	ALAS1	protein_coding		932	1134	1348	601	967	945	27.0911	20.1775	0.532255	4.73929	0.00303409	0.0235289	Up
ENSG00000105835	1755	ENSG00000105835.7	NAMPT	protein_coding		20486	27929	26558	13773	26270	8626	1549	1023.08	0.829694	9.12522	0.00304709	0.0236162	Up
ENSG00000173327	1757	ENSG00000173327.3	MAP3K11	protein_coding		360	395	346	646	653	488	28.8108	47.7229	-0.614304	3.69746	0.00306287	0.0237171	Down
ENSG00000141232	1756	ENSG00000141232.4	TOB1	protein_coding		1277	1122	1436	915	1000	831	45.4695	33.0618	0.552746	4.89268	0.00306359	0.0237171	Up
ENSG00000091428	1758	ENSG00000091428.13	RAPGEF4	protein_coding		530	570	577	664	1033	966	27.0525	43.2259	-0.568737	4.2763	0.00306869	0.0237431	Down
ENSG00000072952	1759	ENSG00000072952.14	MRVI1	protein_coding		64	98	90	386	213	114	1.60893	4.82624	-1.26365	2.13232	0.0030794	0.0238124	Down
ENSG00000159200	1760	ENSG00000159200.13	RCAN1	protein_coding		1004	1302	1793	877	1053	556	30.8478	19.3269	0.79561	4.8979	0.00308121	0.0238129	Up
ENSG00000261488	1761	ENSG00000261488.1	RP11-757F18.5	antisense		82	61	21	37	36	7	1.5166	0.742115	1.16579	0.213616	0.00308985	0.0238661	Up
ENSG00000120306	1762	ENSG00000120306.5	CYSTM1	protein_coding		879	970	1285	621	642	1020	73.0728	54.143	0.550123	4.61039	0.00310617	0.0239785	Up
ENSG00000122729	1764	ENSG00000122729.14	ACO1	protein_coding		15330	20847	14978	9249	14155	12096	245.659	172.2	0.606386	8.61209	0.00311601	0.0240136	Up
ENSG00000077150	1763	ENSG00000077150.13	NFKB2	protein_coding		452	561	660	365	419	312	33.8118	22.7489	0.677205	3.65036	0.00311601	0.0240136	Up
ENSG00000165807	1765	ENSG00000165807.3	PPP1R36	protein_coding		122	113	135	39	43	113	6.13729	3.22419	1.15326	1.37849	0.0031141	0.0240136	Up
ENSG00000198208	1766	ENSG00000198208.7	RPS6KL1	protein_coding		90	149	237	47	77	141	4.96113	2.81369	0.951048	1.76123	0.00312231	0.0240485	Up
ENSG00000116191	1767	ENSG00000116191.13	RALGPS2	protein_coding		121	145	89	264	274	157	9.04054	18.051	-0.880565	2.24785	0.00312666	0.0240684	Down
ENSG00000125249	1768	ENSG00000125249.6	RAP2A	protein_coding		1163	1080	1589	894	808	1092	20.7514	15.4173	0.520983	4.90119	0.00314318	0.0241818	Up
ENSG00000092295	1769	ENSG00000092295.7	TGM1	protein_coding		10	37	39	107	108	48	2.55893	8.34477	-1.58943	0.688427	0.00315408	0.024252	Down
ENSG00000184588	1770	ENSG00000184588.13	PDE4B	protein_coding		43	32	80	160	187	81	4.34004	12.3501	-1.41819	1.40404	0.00315864	0.0242733	Down
ENSG00000169641	1771	ENSG00000169641.9	LUZP1	protein_coding		1374	1234	1591	1069	848	1170	12.1136	9.076	0.522783	5.03947	0.00318321	0.0244483	Up
ENSG00000179562	1772	ENSG00000179562.2	GCC1	protein_coding		411	531	543	259	367	404	32.165	22.6018	0.615576	3.50913	0.00320822	0.0246266	Up
ENSG00000101445	1773	ENSG00000101445.5	PPP1R16B	protein_coding		109	144	170	412	339	193	2.2666	5.27967	-1.03775	2.6245	0.00322241	0.0247215	Down
ENSG00000102780	1774	ENSG00000102780.12	DGKH	protein_coding		226	277	389	940	747	347	3.89823	9.32292	-1.04467	3.71616	0.00323371	0.0247942	Down
ENSG00000225373	1775	ENSG00000225373.4	WASH5P	pseudogene		1557	1498	1566	2523	2826	1871	173.757	275.912	-0.549389	5.72733	0.00324486	0.0248657	Down
ENSG00000057252	1776	ENSG00000057252.8	SOAT1	protein_coding		556	787	583	838	1420	783	17.1237	27.4366	-0.549562	4.47394	0.0032536	0.0249054	Down
ENSG00000136854	1778	ENSG00000136854.13	STXBP1	protein_coding		563	509	766	903	876	1027	56.8155	88.3862	-0.553975	4.37679	0.00325427	0.0249054	Down
ENSG00000107140	1777	ENSG00000107140.11	TESK1	protein_coding		795	1092	789	509	730	671	62.8616	45.4325	0.560692	4.37513	0.00325553	0.0249054	Up
ENSG00000126464	1779	ENSG00000126464.9	PRR12	protein_coding		133	158	221	359	286	318	2.43468	4.7367	-0.858677	2.73109	0.00326031	0.0249279	Down
ENSG00000077238	1780	ENSG00000077238.9	IL4R	protein_coding		32	100	91	192	223	120	6.22067	15.7261	-1.26623	1.78063	0.00327196	0.0250029	Down
ENSG00000161791	1781	ENSG00000161791.9	FMNL3	protein_coding		121	173	260	734	436	253	3.16165	8.64045	-1.21701	3.15569	0.00327812	0.0250359	Down
ENSG00000154265	1782	ENSG00000154265.11	ABCA5	protein_coding		4623	7442	4879	3377	4513	4057	157.286	112.954	0.554564	7.02972	0.00329166	0.0251252	Up
ENSG00000145365	1783	ENSG00000145365.10	TIFA	protein_coding		353	393	392	251	275	208	8.00399	5.26631	0.713738	3.08948	0.00330502	0.025213	Up
ENSG00000073803	1784	ENSG00000073803.9	MAP3K13	protein_coding		422	1035	671	350	455	505	29.5888	18.7601	0.698068	3.96696	0.00330817	0.0252229	Up
ENSG00000136848	1785	ENSG00000136848.12	DAB2IP	protein_coding		391	1576	595	331	975	389	43.9716	29.8623	0.596516	4.27567	0.00331106	0.0252309	Up
ENSG00000083937	1786	ENSG00000083937.4	CHMP2B	protein_coding		977	1210	1127	684	800	918	65.2812	48.0351	0.543297	4.69077	0.00331407	0.0252396	Up
ENSG00000170889	1788	ENSG00000170889.9	RPS9	protein_coding		2802	3293	2448	4088	4486	4333	172.055	263.537	-0.530412	6.58447	0.00333667	0.0253921	Down
ENSG00000072786	1787	ENSG00000072786.8	STK10	protein_coding		114	134	250	365	395	259	15.5269	32.964	-1.02434	2.76808	0.00333782	0.0253921	Down
ENSG00000172301	1790	ENSG00000172301.6	COPRS	protein_coding		785	1323	768	443	729	763	51.1286	34.7549	0.640528	4.44613	0.00335097	0.0254746	Up
ENSG00000121931	1789	ENSG00000121931.11	LRIF1	protein_coding		297	280	332	178	181	204	8.26	5.1858	0.764211	2.74323	0.00335242	0.0254746	Up
ENSG00000103168	1791	ENSG00000103168.12	TAF1C	protein_coding		221	318	271	414	545	397	11.3412	19.4223	-0.66881	3.28153	0.00336233	0.0255357	Down
ENSG00000103342	1792	ENSG00000103342.8	GSPT1	protein_coding		3241	4115	3832	2417	3168	2741	161.406	122.146	0.502402	6.45994	0.00336876	0.0255703	Up
ENSG00000123636	1793	ENSG00000123636.13	BAZ2B	protein_coding		3144	3545	3079	4458	8702	3726	228.556	397.547	-0.616807	6.89099	0.00337465	0.0256007	Down
ENSG00000234614	1794	ENSG00000234614.1	AL450992.2	antisense		42	106	68	17	53	40	7.24218	3.73676	1.084	0.611823	0.00337724	0.025606	Up
ENSG00000036054	1795	ENSG00000036054.8	TBC1D23	protein_coding		1808	2327	2188	1207	1622	1885	52.6097	39.7042	0.513713	5.63704	0.00338628	0.0256602	Up
ENSG00000117020	1796	ENSG00000117020.12	AKT3	protein_coding		312	348	430	1123	739	426	28.1452	61.8296	-0.901505	3.92575	0.00344342	0.0260787	Down
ENSG00000134909	1798	ENSG00000134909.14	ARHGAP32	protein_coding		1195	658	1052	1695	1106	1479	8.66035	12.877	-0.506751	5.00852	0.00345171	0.026101	Down
ENSG00000164035	1799	ENSG00000164035.5	EMCN	protein_coding		175	239	443	825	669	387	21.9166	50.7466	-1.10989	3.61895	0.00345038	0.026101	Down
ENSG00000102471	1797	ENSG00000102471.9	NDFIP2	protein_coding		1034	904	1183	704	746	813	52.1469	38.2717	0.532129	4.60243	0.00345212	0.026101	Up
ENSG00000235244	1800	ENSG00000235244.3	RP11-761E20.1	lincRNA		49	51	40	112	110	79	1.17488	2.56963	-1.02	1.01684	0.00345644	0.0261192	Down
ENSG00000043462	1801	ENSG00000043462.7	LCP2	protein_coding		18	74	170	240	375	133	5.06082	15.3493	-1.83389	2.1807	0.00347177	0.0262205	Down
ENSG00000013573	1802	ENSG00000013573.12	DDX11	protein_coding		137	55	190	301	128	281	7.27823	13.8564	-0.890328	2.30098	0.00349328	0.0263682	Down
ENSG00000001461	1803	ENSG00000001461.12	NIPAL3	protein_coding		85	91	204	253	221	256	3.83813	7.64522	-0.976587	2.32144	0.0034973	0.026384	Down
ENSG00000151014	1804	ENSG00000151014.4	CCRN4L	protein_coding		168	403	782	144	276	125	18.0819	7.59578	1.18758	3.1114	0.00350262	0.0264094	Up
ENSG00000172007	1805	ENSG00000172007.5	RAB33B	protein_coding		756	952	752	495	697	589	16.5833	12.147	0.545454	4.26184	0.00351071	0.0264558	Up
ENSG00000156535	1806	ENSG00000156535.9	CD109	protein_coding		160	224	310	719	535	299	1.29155	3.04494	-1.04946	3.33763	0.00351326	0.0264603	Down
ENSG00000164742	1808	ENSG00000164742.10	ADCY1	protein_coding		19	14	51	110	98	46	0.846489	2.68556	-1.65421	0.64184	0.00352009	0.0264645	Down
ENSG00000169895	1809	ENSG00000169895.5	SYAP1	protein_coding		2458	2767	2899	1551	2048	2474	41.7469	31.5019	0.516405	5.9987	0.00351701	0.0264645	Up
ENSG00000174695	1810	ENSG00000174695.5	TMEM167A	protein_coding		2750	4601	3903	1603	3362	3518	293.054	223.049	0.534198	6.47358	0.0035216	0.0264645	Up
ENSG00000041982	1807	ENSG00000041982.10	TNC	protein_coding		7	40	46	187	155	48	0.295009	1.34308	-2.01757	1.14462	0.0035194	0.0264645	Down
ENSG00000180448	1811	ENSG00000180448.6	HMHA1	protein_coding		94	28	60	110	176	146	2.09148	4.82257	-1.27945	1.47128	0.00356493	0.0267754	Down
ENSG00000198804	1812	ENSG00000198804.2	MT-CO1	protein_coding		230197	145943	171340	389950	311864	281255	6229.77	11307	-0.782623	12.7392	0.00356905	0.0267915	Down
ENSG00000164136	1813	ENSG00000164136.12	IL15	protein_coding		20	48	37	111	110	52	1.29788	3.54947	-1.2846	0.80196	0.00357418	0.0268153	Down
ENSG00000162714	1814	ENSG00000162714.8	ZNF496	protein_coding		192	116	166	400	297	215	2.61273	5.11351	-0.856575	2.64422	0.00360554	0.0270356	Down
ENSG00000211829	1815	ENSG00000211829.2	TRDC	TR_C_gene		683	398	198	166	286	178	32.0059	15.3296	0.959665	3.11842	0.00360854	0.0270431	Up
ENSG00000113312	1816	ENSG00000113312.6	TTC1	protein_coding		741	1151	1038	564	669	833	44.927	32.3491	0.572498	4.49815	0.00361304	0.027062	Up
ENSG00000163486	1817	ENSG00000163486.8	SRGAP2	protein_coding		267	309	655	738	698	655	10.258	18.1101	-0.805483	3.89424	0.00361996	0.0270989	Down
ENSG00000143126	1819	ENSG00000143126.7	CELSR2	protein_coding		64	32	127	190	110	156	1.15896	2.45548	-1.12176	1.62397	0.00363176	0.0271166	Down
ENSG00000249751	1822	ENSG00000249751.1	ECSCR	protein_coding		32	47	40	111	99	66	5.53048	13.2964	-1.11726	0.863633	0.00362663	0.0271166	Down
ENSG00000177374	1821	ENSG00000177374.8	HIC1	protein_coding		36	24	43	165	70	53	1.8466	5.40659	-1.28214	0.854294	0.00363087	0.0271166	Down
ENSG00000176438	1820	ENSG00000176438.8	SYNE3	protein_coding		2421	3958	4815	1955	2838	3353	60.762	45.2397	0.511813	6.44465	0.00363229	0.0271166	Up
ENSG00000009335	1818	ENSG00000009335.13	UBE3C	protein_coding		2424	2705	2839	1865	1945	2083	192.809	145.102	0.508007	5.96683	0.00363102	0.0271166	Up
ENSG00000050628	1823	ENSG00000050628.16	PTGER3	protein_coding		9795	16729	11148	6126	9900	9974	334.689	234.226	0.606116	8.16826	0.00365926	0.027288	Up
ENSG00000119801	1824	ENSG00000119801.8	YPEL5	protein_coding		4536	4456	2421	2115	3497	2257	150.43	103.075	0.591151	6.4446	0.00365739	0.027288	Up
ENSG00000126602	1825	ENSG00000126602.6	TRAP1	protein_coding		819	806	678	1137	1250	1090	68.5181	104.493	-0.522499	4.69444	0.00366882	0.0273293	Down
ENSG00000140553	1826	ENSG00000140553.12	UNC45A	protein_coding		675	760	824	840	1179	1558	45.6762	72.8383	-0.54938	4.70164	0.0036688	0.0273293	Down
ENSG00000167693	1827	ENSG00000167693.12	NXN	protein_coding		28	30	48	127	101	55	1.9924	5.55549	-1.30214	0.841386	0.0036722	0.0273395	Down
ENSG00000143434	1828	ENSG00000143434.11	SEMA6C	protein_coding		57	45	86	197	112	118	1.55473	3.67052	-1.10848	1.48729	0.00368529	0.0274219	Down
ENSG00000213203	1829	ENSG00000213203.2	GIMAP1	protein_coding		36	48	58	127	132	77	0.977878	2.4168	-1.15062	1.12854	0.00369949	0.0275125	Down
ENSG00000162433	1830	ENSG00000162433.10	AK4	protein_coding		3900	7149	5284	2633	5595	4036	234.95	178.943	0.510628	7.01063	0.00371089	0.0275822	Up
ENSG00000143149	1831	ENSG00000143149.8	ALDH9A1	protein_coding		5388	6936	5405	3292	5001	4710	357.162	264.196	0.534833	7.11473	0.00372022	0.0276365	Up
ENSG00000150938	1832	ENSG00000150938.5	CRIM1	protein_coding		4633	5422	9029	3639	4384	5330	620.376	443.948	0.546268	7.18936	0.00373153	0.0277054	Up
ENSG00000142937	1833	ENSG00000142937.7	RPS8	protein_coding		6548	7567	4719	9675	10999	7952	379.11	583.642	-0.544103	7.73136	0.00376047	0.027905	Down
ENSG00000071894	1834	ENSG00000071894.10	CPSF1	protein_coding		174	293	220	327	495	351	18.0126	31.4017	-0.703476	3.06216	0.00378486	0.0280331	Down
ENSG00000111335	1836	ENSG00000111335.8	OAS2	protein_coding		35	57	101	183	171	112	2.21357	5.62175	-1.2833	1.58132	0.00378597	0.0280331	Down
ENSG00000076641	1835	ENSG00000076641.4	PAG1	protein_coding		60	119	131	314	300	144	8.48082	21.8523	-1.20128	2.2703	0.00378229	0.0280331	Down
ENSG00000185052	1837	ENSG00000185052.7	SLC24A3	protein_coding		476	862	1319	370	581	942	11.4439	8.33926	0.549535	4.35714	0.00378158	0.0280331	Up
ENSG00000013561	1838	ENSG00000013561.13	RNF14	protein_coding		1549	2616	1917	1088	1732	1654	133.058	99.4388	0.513787	5.57519	0.00379471	0.0280825	Up
ENSG00000229117	1839	ENSG00000229117.4	RPL41	protein_coding		8900	9604	5607	12472	14020	10569	827.754	1283.59	-0.574403	8.09707	0.00380193	0.0281206	Down
ENSG00000119042	1840	ENSG00000119042.12	SATB2	protein_coding		225	192	447	171	114	206	6.16362	3.61148	0.832093	2.62311	0.00380401	0.0281208	Up
ENSG00000154856	1841	ENSG00000154856.8	APCDD1	protein_coding		2521	1041	2401	3869	2302	2751	133.66	202.737	-0.577647	6.05839	0.00381015	0.0281508	Down
ENSG00000178814	1842	ENSG00000178814.11	OPLAH	protein_coding		319	285	356	534	504	504	25.3597	41.3858	-0.614268	3.48903	0.00381474	0.0281694	Down
ENSG00000152700	1843	ENSG00000152700.9	SAR1B	protein_coding		2280	3281	2916	1732	2276	2278	205.887	155.519	0.501352	6.05798	0.0038206	0.0281974	Up
ENSG00000134851	1844	ENSG00000134851.8	TMEM165	protein_coding		1168	2293	2175	1071	1541	1287	115.745	82.4269	0.561935	5.42995	0.00382324	0.0282016	Up
ENSG00000262580	1845	ENSG00000262580.1	RP11-334C17.5	antisense		37	11	36	61	38	83	1.85884	4.01486	-1.11621	0.308002	0.003826	0.0282067	Down
ENSG00000105792	1846	ENSG00000105792.15	C7orf63	protein_coding		429	522	834	319	393	514	20.1279	14.1302	0.588316	3.76533	0.00385609	0.0284131	Up
ENSG00000198873	1848	ENSG00000198873.10	GRK5	protein_coding		58	86	112	235	266	118	2.49902	6.28967	-1.17141	1.98353	0.00386315	0.0284343	Down
ENSG00000163513	1847	ENSG00000163513.13	TGFBR2	protein_coding		4571	10105	5778	3843	4791	4506	75.6279	49.9987	0.634769	7.25197	0.00386157	0.0284343	Up
ENSG00000153922	1849	ENSG00000153922.6	CHD1	protein_coding		2193	2661	2763	1899	2105	1374	167.207	121.116	0.591104	5.87646	0.00387237	0.0284867	Up
ENSG00000119900	1850	ENSG00000119900.7	OGFRL1	protein_coding		2300	3430	4877	2145	2314	2739	39.2077	27.4509	0.576366	6.32771	0.00390143	0.028685	Up
ENSG00000171067	1852	ENSG00000171067.6	C11orf24	protein_coding		242	542	396	169	255	302	32.8817	20.707	0.742235	3.11718	0.00391195	0.0287313	Up
ENSG00000064225	1851	ENSG00000064225.8	ST3GAL6	protein_coding		1208	1399	466	865	1082	328	75.5639	56.5282	0.526031	4.60237	0.00390994	0.0287313	Up
ENSG00000167280	1854	ENSG00000167280.12	ENGASE	protein_coding		361	476	424	627	1019	494	15.7505	27.178	-0.63343	3.92793	0.00392519	0.0287819	Down
ENSG00000115541	1853	ENSG00000115541.6	HSPE1	protein_coding		274	480	581	722	842	660	39.8391	68.7782	-0.717384	3.99491	0.00392145	0.0287819	Down
ENSG00000198598	1855	ENSG00000198598.2	MMP17	protein_coding		122	203	228	76	148	75	13.1101	7.25214	0.983148	1.96473	0.00392467	0.0287819	Up
ENSG00000242086	1856	ENSG00000242086.4	LINC00969	lincRNA		818	878	951	1198	1529	1264	62.887	96.187	-0.512679	4.89153	0.00394553	0.0289155	Down
ENSG00000185818	1857	ENSG00000185818.7	NAT8L	protein_coding		1912	2252	2679	1289	1646	2227	20.608	15.7469	0.503194	5.75601	0.00395217	0.0289329	Up
ENSG00000198829	1858	ENSG00000198829.5	SUCNR1	protein_coding		11	51	86	161	151	100	0.587583	1.75441	-1.6824	1.35037	0.00395112	0.0289329	Down
ENSG00000260549	1859	ENSG00000260549.1	MT1L	pseudogene		22	89	12	32	174	102	8.51161	21.4828	-1.3832	0.974158	0.00396487	0.0290103	Down
ENSG00000102241	1860	ENSG00000102241.7	HTATSF1	protein_coding		1466	2177	1824	1037	1539	1508	49.6151	37.6159	0.499228	5.42976	0.0039742	0.0290629	Up
ENSG00000177990	1861	ENSG00000177990.7	DPY19L2	protein_coding		56	108	138	356	270	150	5.79901	15.809	-1.27674	2.28529	0.00398139	0.0290999	Down
ENSG00000106511	1862	ENSG00000106511.5	MEOX2	protein_coding		129	176	242	489	345	289	3.73978	8.04673	-0.966995	2.91161	0.00398867	0.0291374	Down
ENSG00000197747	1863	ENSG00000197747.4	S100A10	protein_coding		877	2241	2380	892	976	1500	177.88	113.129	0.691328	5.3272	0.00399092	0.0291382	Up
ENSG00000109670	1864	ENSG00000109670.9	FBXW7	protein_coding		1094	1953	1600	765	1315	1367	45.7788	34.5064	0.512394	5.19101	0.00401094	0.0292687	Up
ENSG00000165929	1865	ENSG00000165929.8	TC2N	protein_coding		1042	180	423	1376	587	536	17.0299	25.7313	-0.725567	4.22162	0.00401487	0.0292816	Down
ENSG00000223336	1866	ENSG00000223336.1	RNU2-6P	snRNA		618	325	1088	475	286	418	185.047	110.686	0.723936	3.85912	0.00401918	0.0292974	Up
ENSG00000088986	1867	ENSG00000088986.6	DYNLL1	protein_coding		1085	2554	2134	935	1358	1632	140.371	98.0555	0.579658	5.45495	0.00402857	0.0293187	Up
ENSG00000224078	1869	ENSG00000224078.8	SNHG14	processed_transcript		1103	699	962	1473	1262	1350	76.2704	113.487	-0.511005	4.93822	0.00402852	0.0293187	Down
ENSG00000151116	1868	ENSG00000151116.12	UEVLD	protein_coding		862	1194	1097	563	787	954	40.0746	29.6693	0.546308	4.62277	0.00402513	0.0293187	Up
ENSG00000184432	1870	ENSG00000184432.5	COPB2	protein_coding		2550	3989	3332	1886	2535	2816	249.163	185.963	0.518289	6.27088	0.00403128	0.0293227	Up
ENSG00000113163	1871	ENSG00000113163.11	COL4A3BP	protein_coding		4164	4152	4790	3039	3079	3660	100.52	76.1181	0.498939	6.68832	0.00403952	0.0293564	Up
ENSG00000260244	1872	ENSG00000260244.1	RP11-588K22.2	sense_overlapping		34	49	62	247	138	69	0.94753	3.15762	-1.41854	1.45357	0.00404023	0.0293564	Down
ENSG00000148288	1874	ENSG00000148288.7	GBGT1	protein_coding		31	45	30	102	128	39	1.08186	2.83436	-1.15174	0.78916	0.00404434	0.0293604	Down
ENSG00000137033	1873	ENSG00000137033.7	IL33	protein_coding		94	136	328	435	384	310	8.38859	17.8939	-1.13188	2.92127	0.00404509	0.0293604	Down
ENSG00000185989	1875	ENSG00000185989.9	RASA3	protein_coding		2731	3535	2263	1786	2195	2116	50.5083	36.5056	0.540612	6.04733	0.00405313	0.029403	Up
ENSG00000117519	1876	ENSG00000117519.11	CNN3	protein_coding		2287	4554	3547	1932	2796	2630	161.478	117.268	0.53458	6.32588	0.00407643	0.0295563	Up
ENSG00000185127	1877	ENSG00000185127.5	C6orf120	protein_coding		1293	1770	1579	981	1345	1146	31.664	24.084	0.493633	5.19524	0.00408634	0.0296124	Up
ENSG00000057657	1878	ENSG00000057657.10	PRDM1	protein_coding		16	46	57	107	172	57	3.07645	9.11163	-1.45073	1.05448	0.00409007	0.0296236	Down
ENSG00000160223	1879	ENSG00000160223.12	ICOSLG	protein_coding		38	30	17	86	79	30	0.421804	0.976962	-1.07799	0.386387	0.0040997	0.0296775	Down
ENSG00000182199	1880	ENSG00000182199.6	SHMT2	protein_coding		227	286	303	404	465	472	16.3999	27.4632	-0.648295	3.27458	0.00411977	0.029807	Down
ENSG00000128917	1881	ENSG00000128917.5	DLL4	protein_coding		36	67	55	167	193	63	1.87409	5.23156	-1.24379	1.40436	0.00412306	0.0298149	Down
ENSG00000146457	1882	ENSG00000146457.10	WTAP	protein_coding		1210	1686	1384	1082	1136	862	65.3792	48.3113	0.546345	5.0588	0.00414704	0.0299724	Up
ENSG00000144063	1883	ENSG00000144063.3	MALL	protein_coding		22	42	54	110	90	80	1.86807	4.6592	-1.21956	0.872777	0.00415644	0.0300084	Down
ENSG00000146477	1884	ENSG00000146477.4	SLC22A3	protein_coding		1018	871	882	1519	1659	1088	10.8064	16.8431	-0.529693	4.978	0.004156	0.0300084	Down
ENSG00000075618	1885	ENSG00000075618.13	FSCN1	protein_coding		26	32	78	189	133	73	1.57485	4.86175	-1.53363	1.27846	0.00418805	0.0302206	Down
ENSG00000163349	1886	ENSG00000163349.17	HIPK1	protein_coding		2182	3316	4182	2014	2347	2322	40.8868	29.078	0.563371	6.20663	0.00419824	0.0302781	Up
ENSG00000196440	1887	ENSG00000196440.7	ARMCX4	protein_coding		265	248	330	500	420	463	4.83745	8.11556	-0.646355	3.32177	0.0042289	0.0304831	Down
ENSG00000138796	1888	ENSG00000138796.11	HADH	protein_coding		5837	4752	4566	7757	7390	7617	199.98	302.467	-0.520785	7.40545	0.00424205	0.0305454	Down
ENSG00000273373	1889	ENSG00000273373.1	RP5-1074L1.4	antisense		224	182	191	329	304	434	3.67668	6.58736	-0.751963	2.90075	0.00424135	0.0305454	Down
ENSG00000184226	1890	ENSG00000184226.10	PCDH9	protein_coding		2568	2724	4550	2103	2214	2707	29.8373	21.7829	0.5202	6.24675	0.00424461	0.0305477	Up
ENSG00000146006	1891	ENSG00000146006.7	LRRTM2	protein_coding		13	39	22	70	131	23	0.796918	2.50791	-1.36125	0.465406	0.00425547	0.0306096	Down
ENSG00000167566	1892	ENSG00000167566.12	NCKAP5L	protein_coding		537	1122	1016	362	685	894	17.5012	12.9213	0.562331	4.38131	0.00427515	0.030735	Up
ENSG00000087884	1893	ENSG00000087884.10	AAMDC	protein_coding		606	950	892	376	654	768	72.4221	53.8685	0.553925	4.26045	0.00428532	0.0307594	Up
ENSG00000214776	1894	ENSG00000214776.5	RP11-726G1.1	pseudogene		48	34	40	117	237	45	0.377851	1.23206	-1.35902	1.2401	0.00428447	0.0307594	Down
ENSG00000258545	1895	ENSG00000258545.1	RP4-755D9.1	antisense		275	335	549	117	271	405	34.4604	23.6996	0.721186	3.1388	0.00428375	0.0307594	Up
ENSG00000161955	1896	ENSG00000161955.12	TNFSF13	protein_coding		18	17	28	47	49	47	1.01403	2.35433	-1.12716	-0.0407284	0.00429104	0.0307841	Down
ENSG00000165655	1897	ENSG00000165655.14	ZNF503	protein_coding		192	225	314	488	292	542	4.39838	8.22843	-0.762012	3.20512	0.00429592	0.0308029	Down
ENSG00000224699	1898	ENSG00000224699.4	LAMTOR5-AS1	antisense		36	29	32	88	53	76	2.3891	5.44603	-1.06642	0.542965	0.0043025	0.0308338	Down
ENSG00000156103	1899	ENSG00000156103.11	MMP16	protein_coding		40	44	69	186	141	76	2.48202	6.8437	-1.27471	1.34413	0.00430645	0.0308459	Down
ENSG00000196569	1900	ENSG00000196569.7	LAMA2	protein_coding		864	475	1209	3064	1869	892	93.9917	223.874	-1.08359	5.23051	0.00430923	0.0308496	Down
ENSG00000131634	1902	ENSG00000131634.9	TMEM204	protein_coding		32	38	43	128	114	51	1.07508	2.89596	-1.21227	0.901687	0.00433483	0.0310002	Down
ENSG00000128294	1901	ENSG00000128294.11	TPST2	protein_coding		362	1617	509	285	960	386	71.3927	47.9848	0.580647	4.22926	0.00433279	0.0310002	Up
ENSG00000137055	1903	ENSG00000137055.10	PLAA	protein_coding		725	802	775	545	562	548	54.7007	40.0216	0.549348	4.16264	0.00434607	0.0310642	Up
ENSG00000261739	1904	ENSG00000261739.2	GOLGA8S	protein_coding		258	170	182	339	345	380	3.46241	6.02592	-0.749507	2.90963	0.0043575	0.0311296	Down
ENSG00000185551	1905	ENSG00000185551.8	NR2F2	protein_coding		222	266	350	752	419	436	6.50356	13.0724	-0.829009	3.46111	0.00436251	0.031149	Down
ENSG00000164751	1906	ENSG00000164751.10	PEX2	protein_coding		975	1194	888	617	811	780	36.0826	26.319	0.543066	4.57344	0.0043813	0.0312667	Up
ENSG00000161551	1907	ENSG00000161551.8	ZNF577	protein_coding		250	215	268	470	380	385	22.9636	39.5127	-0.677299	3.1458	0.00439786	0.0313685	Down
ENSG00000134138	1908	ENSG00000134138.15	MEIS2	protein_coding		466	486	467	663	933	644	15.9882	25.4884	-0.563959	4.0337	0.0044078	0.0314229	Down
ENSG00000155849	1910	ENSG00000155849.11	ELMO1	protein_coding		80	152	191	393	392	191	9.47636	22.9932	-1.14187	2.65533	0.00442702	0.0315364	Down
ENSG00000133816	1909	ENSG00000133816.9	MICAL2	protein_coding		214	127	276	411	334	340	18.7091	33.5324	-0.800008	2.93471	0.00442836	0.0315364	Down
ENSG00000252481	1911	ENSG00000252481.1	SCARNA13	snoRNA		909	1027	1083	1316	1908	1367	189.938	292.688	-0.513679	5.08759	0.00443667	0.0315791	Down
ENSG00000075790	1912	ENSG00000075790.6	BCAP29	protein_coding		1804	2649	2202	1389	1808	1735	121.466	91.7525	0.49867	5.70954	0.00444144	0.0315964	Up
ENSG00000140678	1913	ENSG00000140678.12	ITGAX	protein_coding		2	13	66	48	126	48	1.16167	3.35841	-2.20807	0.479479	0.00444944	0.0316369	Down
ENSG00000185339	1914	ENSG00000185339.4	TCN2	protein_coding		124	92	174	219	274	246	3.61766	6.94727	-0.884013	2.3429	0.00446001	0.0316955	Down
ENSG00000085276	1915	ENSG00000085276.13	MECOM	protein_coding		117	141	254	509	420	231	5.70083	13.5574	-1.12188	2.91117	0.00449129	0.0319011	Down
ENSG00000153006	1916	ENSG00000153006.10	SREK1IP1	protein_coding		1005	1082	968	655	858	747	81.7563	61.0826	0.516188	4.58542	0.00449873	0.0319372	Up
ENSG00000156398	1917	ENSG00000156398.8	SFXN2	protein_coding		181	69	133	321	214	186	11.2474	21.3082	-0.89712	2.31851	0.00450288	0.03195	Down
ENSG00000177606	1918	ENSG00000177606.5	JUN	protein_coding		15101	18384	17822	11134	14404	10621	266.892	191.526	0.587008	8.62483	0.0045063	0.0319576	Up
ENSG00000185885	1919	ENSG00000185885.11	IFITM1	protein_coding		44	63	68	211	183	74	3.81153	10.671	-1.23986	1.55001	0.00451221	0.0319709	Down
ENSG00000217648	1921	ENSG00000217648.1	RP1-95L4.4	pseudogene		79	87	72	38	43	43	3.63711	1.91607	1.01154	0.757254	0.00451491	0.0319709	Up
ENSG00000187260	1920	ENSG00000187260.11	WDR86	protein_coding		139	100	112	242	219	195	4.39567	8.28735	-0.834915	2.18553	0.00451523	0.0319709	Down
ENSG00000158813	1922	ENSG00000158813.13	EDA	protein_coding		35	57	66	148	143	85	2.60186	6.42965	-1.17177	1.28567	0.00452118	0.0319964	Down
ENSG00000151702	1923	ENSG00000151702.12	FLI1	protein_coding		95	139	269	466	393	250	2.59518	6.03397	-1.15596	2.85799	0.00453157	0.0320532	Down
ENSG00000118508	1924	ENSG00000118508.4	RAB32	protein_coding		168	220	203	107	122	113	8.37357	4.94589	0.857171	2.0953	0.00453996	0.0320959	Up
ENSG00000171206	1925	ENSG00000171206.9	TRIM8	protein_coding		2642	2293	2862	1921	1536	2393	164.376	125.007	0.505763	5.94278	0.00454466	0.0321124	Up
ENSG00000198837	1926	ENSG00000198837.5	DENND4B	protein_coding		259	267	300	470	534	381	26.0141	44.4613	-0.661017	3.31114	0.0045723	0.032291	Down
ENSG00000174738	1927	ENSG00000174738.8	NR1D2	protein_coding		3871	4559	1209	2627	4381	720	85.7026	68.9088	0.52564	6.2971	0.00458409	0.0323575	Up
ENSG00000232810	1928	ENSG00000232810.3	TNF	protein_coding		1	30	51	31	67	80	0.802323	1.83186	-1.49496	0.272607	0.0046029	0.0324734	Down
ENSG00000188536	1929	ENSG00000188536.8	HBA2	protein_coding		10	59	186	184	292	145	7.54753	19.5239	-1.91371	1.9777	0.00460745	0.0324886	Down
ENSG00000167775	1932	ENSG00000167775.6	CD320	protein_coding		68	66	88	129	147	165	3.88179	7.81805	-0.918874	1.58699	0.00461992	0.0325415	Down
ENSG00000083520	1930	ENSG00000083520.10	DIS3	protein_coding		2502	3085	2684	1804	2222	2170	43.4579	33.0425	0.491725	6.02868	0.00462451	0.0325415	Up
ENSG00000165169	1931	ENSG00000165169.6	DYNLT3	protein_coding		651	927	1011	454	572	863	48.255	35.7902	0.55498	4.33714	0.0046217	0.0325415	Up
ENSG00000182621	1933	ENSG00000182621.12	PLCB1	protein_coding		385	224	691	941	612	642	9.59886	16.79	-0.806538	3.96976	0.00462216	0.0325415	Down
ENSG00000107968	1934	ENSG00000107968.5	MAP3K8	protein_coding		652	921	935	445	934	360	41.9652	29.5588	0.703808	4.26273	0.00462923	0.0325578	Up
ENSG00000150457	1935	ENSG00000150457.7	LATS2	protein_coding		778	1280	1102	628	979	685	14.8997	11.0406	0.535689	4.62378	0.00463262	0.0325648	Up
ENSG00000165030	1936	ENSG00000165030.3	NFIL3	protein_coding		1142	1603	3019	969	1089	2122	46.9535	34.9004	0.510112	5.48219	0.00463877	0.0325912	Up
ENSG00000102755	1937	ENSG00000102755.6	FLT1	protein_coding		339	471	614	1264	1426	491	12.6359	29.4168	-1.0062	4.36456	0.00464335	0.0326065	Down
ENSG00000124406	1938	ENSG00000124406.12	ATP8A1	protein_coding		364	164	182	847	373	196	17.2227	35.0705	-0.776534	3.26614	0.00465438	0.0326335	Down
ENSG00000196411	1939	ENSG00000196411.5	EPHB4	protein_coding		69	80	134	317	202	148	5.0197	12.4513	-1.1472	2.10573	0.00465177	0.0326335	Down
ENSG00000238057	1940	ENSG00000238057.4	ZEB2-AS1	antisense		24	35	46	48	78	102	2.22927	4.91822	-1.02588	0.615878	0.00465277	0.0326335	Down
ENSG00000267361	1941	ENSG00000267361.1	LOC100421166	pseudogene		73	135	76	159	347	105	4.02421	8.80303	-0.91918	2.01308	0.00466565	0.0326956	Down
ENSG00000235257	1942	ENSG00000235257.4	AC093415.2	processed_transcript		50	29	44	91	67	98	3.74009	7.82626	-0.997318	0.802111	0.00467053	0.032713	Down
ENSG00000159128	1943	ENSG00000159128.10	IFNGR2	protein_coding		1433	3621	1215	1108	2337	995	80.7991	58.4012	0.506516	5.60339	0.00469747	0.0328847	Up
ENSG00000114302	1944	ENSG00000114302.11	PRKAR2A	protein_coding		2552	2220	2457	1767	1677	1986	201.256	152.786	0.488249	5.83488	0.00471333	0.032977	Up
ENSG00000196935	1945	ENSG00000196935.4	SRGAP1	protein_coding		275	437	194	537	714	264	5.27342	9.00757	-0.634732	3.44651	0.00471551	0.032977	Down
ENSG00000049656	1946	ENSG00000049656.9	CLPTM1L	protein_coding		808	1661	1459	641	1050	1152	106.102	78.5389	0.521273	4.93464	0.00474256	0.0331151	Up
ENSG00000108518	1947	ENSG00000108518.7	PFN1	protein_coding		1678	3092	2627	1212	2110	2187	107.615	81.5612	0.50289	5.86308	0.00474036	0.0331151	Up
ENSG00000122861	1948	ENSG00000122861.11	PLAU	protein_coding		30	37	97	133	137	103	1.87507	4.46165	-1.28482	1.2895	0.00474016	0.0331151	Down
ENSG00000136153	1949	ENSG00000136153.15	LMO7	protein_coding		52	58	86	151	159	113	3.8535	8.59024	-1.05017	1.49215	0.00477907	0.0333529	Down
ENSG00000112320	1950	ENSG00000112320.7	SOBP	protein_coding		212	302	312	101	99	306	9.23253	5.71244	0.965392	2.59893	0.00478544	0.0333803	Up
ENSG00000204584	1951	ENSG00000204584.1	RP11-304F15.3	antisense		40	16	27	76	42	58	0.705683	1.50109	-1.05101	0.27675	0.00484305	0.0337648	Down
ENSG00000139626	1952	ENSG00000139626.11	ITGB7	protein_coding		25	41	13	45	77	53	1.8029	4.04051	-1.138	0.24657	0.00484921	0.0337905	Down
ENSG00000140682	1953	ENSG00000140682.14	TGFB1I1	protein_coding		15	27	38	111	80	43	1.04101	3.23653	-1.4371	0.544275	0.00488586	0.0340284	Down
ENSG00000141068	1954	ENSG00000141068.9	KSR1	protein_coding		196	221	517	498	358	654	21.3981	35.9243	-0.711156	3.45254	0.00490008	0.03411	Down
ENSG00000120075	1955	ENSG00000120075.5	HOXB5	protein_coding		26	5	32	56	45	45	0.544457	1.27205	-1.33586	-0.0214922	0.00492512	0.0342667	Down
ENSG00000106823	1956	ENSG00000106823.8	ECM2	protein_coding		8013	10102	11034	4409	6800	10415	278.446	208.051	0.580101	7.83459	0.00495804	0.0344781	Up
ENSG00000146278	1957	ENSG00000146278.10	PNRC1	protein_coding		5647	5786	7130	3971	4375	5534	238.852	181.019	0.499918	7.19036	0.00496156	0.034485	Up
ENSG00000140945	1958	ENSG00000140945.11	CDH13	protein_coding		161	171	149	457	434	158	10.3323	23.187	-0.917401	2.78624	0.00498671	0.0346421	Down
ENSG00000124440	1959	ENSG00000124440.11	HIF3A	protein_coding		76	59	38	304	185	37	2.06341	6.46655	-1.19361	1.6747	0.00499772	0.0347009	Down
ENSG00000120279	1960	ENSG00000120279.6	MYCT1	protein_coding		90	134	140	399	287	161	2.60973	6.38188	-1.06937	2.45357	0.00500174	0.034711	Down
ENSG00000051108	1961	ENSG00000051108.10	HERPUD1	protein_coding		1936	2149	1774	1226	1751	1470	131.652	100.561	0.482725	5.53873	0.0050373	0.0349343	Up
ENSG00000071575	1962	ENSG00000071575.7	TRIB2	protein_coding		158	158	214	485	351	238	5.07827	10.7065	-0.902206	2.85451	0.00503905	0.0349343	Down
ENSG00000151914	1963	ENSG00000151914.13	DST	protein_coding		17899	26322	16441	14029	14535	12108	497.21	341.245	0.623774	8.84303	0.00504276	0.0349422	Up
ENSG00000027697	1964	ENSG00000027697.8	IFNGR1	protein_coding		2317	3444	2917	1783	2572	2200	183.146	140.848	0.476644	6.10303	0.00505116	0.0349826	Up
ENSG00000008018	1965	ENSG00000008018.8	PSMB1	protein_coding		2032	2811	2464	1505	1870	2054	87.8075	66.3304	0.502269	5.84505	0.00506007	0.0350265	Up
ENSG00000196792	1966	ENSG00000196792.7	STRN3	protein_coding		1835	2255	2179	1310	1626	1812	159.206	122.272	0.482306	5.63457	0.00507255	0.035095	Up
ENSG00000111676	1967	ENSG00000111676.10	ATN1	protein_coding		627	744	1018	1443	1226	1150	15.8144	26.1598	-0.623419	4.798	0.00508172	0.0351406	Down
ENSG00000152689	1968	ENSG00000152689.13	RASGRP3	protein_coding		85	142	155	347	378	156	10.6172	25.5574	-1.08041	2.5089	0.005101	0.035256	Down
ENSG00000203865	1969	ENSG00000203865.5	ATP1A1OS	processed_transcript		80	43	51	122	106	125	3.46955	6.99971	-0.98609	1.26456	0.00511313	0.0353219	Down
ENSG00000172264	1970	ENSG00000172264.12	MACROD2	protein_coding		537	519	375	341	413	256	31.6849	22.5712	0.585345	3.46958	0.00514048	0.0354928	Up
ENSG00000038002	1971	ENSG00000038002.4	AGA	protein_coding		321	453	337	207	236	267	29.3172	19.0766	0.711056	3.05099	0.00515402	0.0355541	Up
ENSG00000255871	1972	ENSG00000255871.2	RP11-69C13.1	lincRNA		151	124	163	53	31	169	3.50517	2.01668	1.1969	1.66166	0.00515459	0.0355541	Up
ENSG00000108001	1973	ENSG00000108001.9	EBF3	protein_coding		543	1198	1027	513	758	589	15.6945	10.882	0.593899	4.39064	0.00518145	0.0357213	Up
ENSG00000116717	1974	ENSG00000116717.7	GADD45A	protein_coding		266	398	514	158	395	187	23.9887	15.3168	0.809701	3.11957	0.00518465	0.0357252	Up
ENSG00000196220	1975	ENSG00000196220.11	SRGAP3	protein_coding		148	90	146	251	190	258	4.02108	7.38995	-0.810542	2.28789	0.00518839	0.0357329	Down
ENSG00000127314	1976	ENSG00000127314.13	RAP1B	protein_coding		2179	3517	3043	1772	2850	1903	234.003	178.377	0.500737	6.10634	0.00521033	0.0358658	Up
ENSG00000179163	1977	ENSG00000179163.11	FUCA1	protein_coding		278	267	311	437	473	464	7.26288	11.8394	-0.610097	3.32267	0.00521486	0.0358788	Down
ENSG00000156453	1978	ENSG00000156453.9	PCDH1	protein_coding		88	102	173	354	279	176	2.07717	4.84653	-1.08937	2.40342	0.0052193	0.0358913	Down
ENSG00000233812	1979	ENSG00000233812.2	AC139426.2	protein_coding		135	113	105	268	227	172	4.48312	8.5784	-0.829651	2.20632	0.00525213	0.0360988	Down
ENSG00000176155	1980	ENSG00000176155.14	CCDC57	protein_coding		132	248	243	280	466	333	16.3369	29.0255	-0.737206	2.93278	0.00527982	0.0362708	Down
ENSG00000087253	1981	ENSG00000087253.7	LPCAT2	protein_coding		45	54	125	213	184	123	5.72921	13.9743	-1.25321	1.75362	0.00531412	0.036478	Down
ENSG00000135749	1982	ENSG00000135749.14	PCNXL2	protein_coding		51	50	104	174	151	120	5.49607	12.3949	-1.10964	1.56206	0.00531535	0.036478	Down
ENSG00000123240	1983	ENSG00000123240.12	OPTN	protein_coding		4190	6523	5408	2915	4242	4750	167.158	125.395	0.518137	6.98193	0.00532877	0.0365516	Up
ENSG00000140450	1985	ENSG00000140450.7	ARRDC4	protein_coding		297	7123	4473	543	1247	952	65.6687	15.9302	1.48131	6.07571	0.00533966	0.0365636	Up
ENSG00000168772	1986	ENSG00000168772.9	CXXC4	protein_coding		80	20	11	130	45	41	1.06507	2.04433	-1.10941	0.607936	0.00534112	0.0365636	Down
ENSG00000130224	1984	ENSG00000130224.10	LRCH2	protein_coding		23	23	39	120	97	37	0.314841	0.984593	-1.40571	0.649588	0.00533748	0.0365636	Down
ENSG00000271208	1987	ENSG00000271208.1	RP1-142L7.8	lincRNA		100	65	86	176	121	197	7.43539	14.7366	-0.896176	1.75522	0.00534127	0.0365636	Down
ENSG00000072163	1988	ENSG00000072163.14	LIMS2	protein_coding		69	95	169	318	229	185	2.99974	6.94591	-1.11605	2.26689	0.00535679	0.0366425	Down
ENSG00000271997	1989	ENSG00000271997.1	RP11-97O12.6	sense_intronic		34	52	50	100	100	88	0.606297	1.32953	-1.02034	0.9609	0.00535817	0.0366425	Down
ENSG00000163516	1990	ENSG00000163516.9	ANKZF1	protein_coding		417	410	329	574	677	541	31.8221	49.7151	-0.559205	3.72536	0.00537079	0.0367103	Down
ENSG00000110619	1991	ENSG00000110619.12	CARS	protein_coding		607	1952	1124	546	1159	787	24.9485	17.3671	0.552404	4.8078	0.00537658	0.0367314	Up
ENSG00000115561	1992	ENSG00000115561.10	CHMP3	protein_coding		1305	1810	2081	978	1283	1668	88.2378	67.8991	0.484973	5.36139	0.00538679	0.0367827	Up
ENSG00000082781	1993	ENSG00000082781.7	ITGB5	protein_coding		1365	2883	3854	1190	1530	2983	173.372	125.502	0.568247	5.95809	0.00541997	0.0369907	Up
ENSG00000112304	1994	ENSG00000112304.6	ACOT13	protein_coding		746	875	837	493	570	732	10.5226	7.76509	0.543429	4.26432	0.00544142	0.0371045	Up
ENSG00000135486	1995	ENSG00000135486.13	HNRNPA1	protein_coding		2616	2712	2336	3946	3824	3492	152.427	227.541	-0.481883	6.40547	0.0054421	0.0371045	Down
ENSG00000244968	1996	ENSG00000244968.2	LIFR-AS1	antisense		32	20	19	59	45	49	0.939539	2.02812	-1.05478	0.0767137	0.0054495	0.0371363	Down
ENSG00000116954	1997	ENSG00000116954.7	RRAGC	protein_coding		2001	3108	2165	1448	2450	1636	77.3696	59.721	0.479087	5.8538	0.00545855	0.0371794	Up
ENSG00000170345	1998	ENSG00000170345.5	FOS	protein_coding		28030	36244	40698	18604	32406	20799	2214.48	1538.68	0.647714	9.63783	0.00548737	0.037357	Up
[truncated: 207 more rows]
