# Supplementary material for: Methylome and transcriptome maps of human visceral and subcutaneous adipocytes reveal key epigenetic differences at developmental genes
Source: Sci Rep. 2019 Jul 2;9:9511. doi: 10.1038/s41598-019-45777-w (PMC6606599; doi:10.1038/s41598-019-45777-w)
Supplement: Supplementary file 5 — Supplementary_Table S4 [file 41598_2019_45777_MOESM5_ESM.xlsx]

## Sheet: Gene Ontology DE Genes
Table S4. Gene Ontology of differentially expressed genes
category	term	ontology	over_represented_pvalue	under_represented_pvalue	over_rep_adjust_FDR	under_rep_adjust_FDR	numDEInCat	numInCat	genes
GO:0022626	cytosolic ribosome	CC	2.52055e-21	1	1.05359e-18	1	40	99	APOD, DDX3X, EIF2AK4, FAU, HBA2, RPL10, RPL10A, RPL13, RPL13A, RPL18, RPL18A, RPL21, RPL24, RPL28, RPL3, RPL35, RPL36, RPL37A, RPL39, RPL41, RPL7A, RPL8, RPL9, RPLP0, RPLP1, RPS15A, RPS16, RPS18, RPS19, RPS2, RPS27, RPS27A, RPS28, RPS29, RPS3, RPS3A, RPS5, RPS8, RPS9, RPSA
GO:0006415	translational termination	BP	1.62215e-19	1	5.86781e-17	1	38	98	ETF1, FAU, GSPT1, RPL10, RPL10A, RPL13, RPL13A, RPL18, RPL18A, RPL21, RPL24, RPL28, RPL3, RPL35, RPL36, RPL37A, RPL39, RPL41, RPL7A, RPL8, RPL9, RPLP0, RPLP1, RPS15A, RPS16, RPS18, RPS19, RPS2, RPS27, RPS27A, RPS28, RPS29, RPS3, RPS3A, RPS5, RPS8, RPS9, RPSA
GO:0050900	leukocyte migration	BP	4.73801e-19	1	1.46102e-16	1	107	303	ADORA1, AIF1, AMICA1, ANGPT1, APOB, APOD, ATP1B1, C3AR1, C5AR1, CAV1, CCL21, CCL28, CCL3, CCL4, CCL5, CCR1, CCR5, CD300A, CD34, CD74, CD84, CDC42, CMKLR1, COL1A1, COL1A2, CORO1A, CSF3R, CXADR, CXCL12, CXCL16, CXCL3, CXCR4, DOK2, FCER1G, FFAR2, FLT1, FN1, GAS6, GATA3, GCNT1, GOLPH3, GRB2, GREM1, HCK, HRH1, IL16, IL33, INPP5D, ITGA1, ITGA3, ITGA4, ITGA9, ITGAL, ITGAM, ITGAV, ITGAX, ITGB1, ITGB2, IT…
GO:0001525	angiogenesis	BP	3.38658e-18	1	9.5077e-16	1	132	385	ACVRL1, ADM, AGT, AMOT, ANGPT1, ANGPTL4, ANXA2, ANXA3, APOD, AQP1, ARHGAP24, BAI3, BMPER, C1GALT1, C3, C3AR1, CAV1, CCBE1, CD34, CDC42, CDH13, CEACAM1, CHI3L1, CLIC4, COL15A1, COL4A1, COL4A2, COL8A1, CSPG4, CTSH, CXCL12, CXCR4, CYP1B1, CYR61, DAB2IP, DICER1, DLL4, ECSCR, EFNA1, EGFL7, ENG, ENPEP, EPHA2, EPHB2, EPHB4, ERAP1, FGF2, FGF9, FGFR1, FLT1, FLT4, FN1, FZD5, GATA2, GATA6, GPX1, GREM1, HAND…
GO:0048514	blood vessel morphogenesis	BP	1.59809e-17	1	4.06218e-15	1	152	466	ACVRL1, ADM, AGT, AMOT, ANGPT1, ANGPTL4, ANXA2, ANXA3, APOB, APOD, AQP1, ARHGAP24, BAI3, BMPER, C1GALT1, C3, C3AR1, CAV1, CCBE1, CD34, CDC42, CDH13, CEACAM1, CHI3L1, CLIC4, COL15A1, COL4A1, COL4A2, COL8A1, CSPG4, CTSH, CXCL12, CXCR4, CYP1B1, CYR61, DAB2IP, DICER1, DLL4, ECSCR, EFNA1, EGFL7, ENG, ENPEP, EPHA2, EPHB2, EPHB4, ERAP1, FBXW7, FGF2, FGF9, FGFR1, FLT1, FLT4, FN1, FZD5, GATA2, GATA6, GJA1…
GO:0051272	positive regulation of cellular component movement	BP	6.52273e-17	1	1.53366e-14	1	103	292	ADAM9, ADRA2A, AGT, AIF1, AMOT, ANGPT1, ANXA3, APC, AQP1, ARHGEF7, BCL2, BMP2, C3AR1, CCBE1, CCL21, CCL3, CCL4, CCL5, CCR1, CD74, CDH13, CMKLR1, COL1A1, CORO1A, CSF1R, CTSH, CXCL12, CXCL16, CYR61, DAB2IP, DDR2, DIAPH1, DMTN, EGFR, FAM110C, FGF2, FLT1, FLT4, GAS6, GATA3, GLIPR2, HDAC7, HGF, HSPB1, HYAL1, IGF1, IGF1R, IRS1, ITGA3, ITGAV, ITGB1, ITGB1BP1, KDR, LAMB1, LBP, LPAR1, MAP2K1, MAPK1, MET, …
GO:2000147	positive regulation of cell motility	BP	9.96097e-17	1	2.25742e-14	1	101	285	ADAM9, ADRA2A, AGT, AIF1, AMOT, ANGPT1, ANXA3, APC, AQP1, ARHGEF7, BCL2, BMP2, C3AR1, CCBE1, CCL21, CCL3, CCL4, CCL5, CCR1, CD74, CDH13, CMKLR1, COL1A1, CORO1A, CSF1R, CTSH, CXCL12, CXCL16, CYR61, DAB2IP, DDR2, DIAPH1, DMTN, EGFR, FAM110C, FGF2, FLT1, FLT4, GAS6, GATA3, GLIPR2, HDAC7, HGF, HSPB1, HYAL1, IGF1, IGF1R, IRS1, ITGA3, ITGAV, ITGB1, ITGB1BP1, KDR, LAMB1, LBP, LPAR1, MAP2K1, MAPK1, MET, …
GO:0050778	positive regulation of immune response	BP	9.94966e-17	1	2.25742e-14	1	142	488	A2M, ABL1, ACTR2, ARRB2, AZGP1, BAIAP2, BCL2, BTK, BTN3A1, C1QA, C1QB, C1QC, C1R, C2, C3, C3AR1, C4A, C4B, C5AR1, C6, C7, CCL5, CD14, CD28, CD300A, CD38, CD4, CD46, CD74, CD86, CDC42, CFH, CFI, CFP, CHUK, CLEC7A, CLU, CNR1, COLEC12, CR1, CRK, CTSK, CTSS, CYFIP2, DAB2IP, DDX60, DUSP3, DUSP4, DUSP6, ELMO1, FCER1G, FCGR2A, FCGR3A, FCN1, FFAR2, FOS, FYB, GATA3, GIMAP5, GRB2, HCK, HLA-B, HLA-DMA, HLA-…
GO:0030335	positive regulation of cell migration	BP	1.06829e-16	1	2.36407e-14	1	100	278	ADAM9, ADRA2A, AGT, AIF1, AMOT, ANGPT1, ANXA3, APC, AQP1, ARHGEF7, BCL2, BMP2, C3AR1, CCBE1, CCL21, CCL3, CCL4, CCL5, CCR1, CD74, CDH13, CMKLR1, COL1A1, CORO1A, CSF1R, CTSH, CXCL12, CXCL16, CYR61, DAB2IP, DDR2, DIAPH1, DMTN, EGFR, FAM110C, FGF2, FLT1, FLT4, GAS6, GATA3, GLIPR2, HDAC7, HGF, HSPB1, HYAL1, IGF1, IGF1R, IRS1, ITGA3, ITGAV, ITGB1, ITGB1BP1, KDR, LAMB1, LBP, LPAR1, MAP2K1, MAPK1, MET, …
GO:0002253	activation of immune response	BP	2.71272e-16	1	5.73328e-14	1	126	406	A2M, ABL1, ACTR2, ARRB2, BAIAP2, BCL2, BTK, BTN3A1, C1QA, C1QB, C1QC, C1R, C2, C3, C3AR1, C4A, C4B, C5AR1, C6, C7, CD14, CD28, CD300A, CD38, CD4, CD46, CD86, CDC42, CFH, CFI, CFP, CHUK, CLEC7A, CLU, COLEC12, CR1, CRK, CTSK, CTSS, CYFIP2, DAB2IP, DDX60, DUSP3, DUSP4, DUSP6, ELMO1, FCER1G, FCGR2A, FCGR3A, FCN1, FFAR2, FOS, FYB, GATA3, GRB2, HCK, HLA-DPA1, HLA-DPB1, HLA-DQA1, HLA-DQB1, HLA-DRA, HLA-…
GO:0006614	SRP-dependent cotranslational protein targeting to membrane	BP	3.2681e-16	1	6.75528e-14	1	37	111	FAU, RPL10, RPL10A, RPL13, RPL13A, RPL18, RPL18A, RPL21, RPL24, RPL28, RPL3, RPL35, RPL36, RPL37A, RPL39, RPL41, RPL7A, RPL8, RPL9, RPLP0, RPLP1, RPS15A, RPS16, RPS18, RPS19, RPS2, RPS27, RPS27A, RPS28, RPS29, RPS3, RPS3A, RPS5, RPS8, RPS9, RPSA, SSR4
GO:0040017	positive regulation of locomotion	BP	4.14598e-16	1	8.47672e-14	1	104	301	ADAM9, ADRA2A, AGT, AIF1, AMOT, ANGPT1, ANXA3, APC, AQP1, ARHGEF7, BCL2, BMP2, C3AR1, CCBE1, CCL21, CCL3, CCL4, CCL5, CCR1, CD74, CDH13, CMKLR1, COL1A1, CORO1A, CSF1R, CTSH, CXCL12, CXCL16, CYR61, DAB2IP, DDR2, DIAPH1, DMTN, EGFR, FAM110C, FGF2, FLT1, FLT4, GAS6, GATA3, GLIPR2, HDAC7, HGF, HSPB1, HYAL1, IGF1, IGF1R, IL16, IRS1, ITGA3, ITGAV, ITGB1, ITGB1BP1, KDR, LAMB1, LBP, LPAR1, MAP2K1, MAPK1,…
GO:0005925	focal adhesion	CC	5.02019e-16	1	1.01537e-13	1	121	373	ACTR2, ADAM9, AHNAK, ANXA1, ANXA5, APBB1IP, ARHGAP24, ARHGAP31, ARHGEF7, ASAP3, CAT, CAV1, CD46, CDC42, CDH13, CNN3, CORO1C, CSPG4, CSRP1, CTNNA1, DAG1, DDR2, DIXDC1, DOCK7, DPP4, DST, EGFR, ENG, EPHA2, EZR, FAT1, FBLIM1, FBLN7, FES, FHL1, FLNA, FLNC, FLT1, GJA1, HCK, HSPA1A, HSPA1B, HSPB1, HSPG2, ITGA1, ITGA3, ITGA4, ITGAV, ITGB1, ITGB5, LASP1, LAYN, LCP1, LIMS1, LIMS2, LMO7, LPP, LRP1, MAP2K1, …
GO:0044391	ribosomal subunit	CC	7.45879e-16	1	1.47684e-13	1	40	138	DDX3X, FAU, HBA2, MRPS18B, RBM3, RPL10, RPL10A, RPL13, RPL13A, RPL18, RPL18A, RPL21, RPL24, RPL28, RPL3, RPL35, RPL36, RPL37A, RPL39, RPL41, RPL7A, RPL8, RPL9, RPLP0, RPLP1, RPS15A, RPS16, RPS18, RPS19, RPS2, RPS27, RPS27A, RPS28, RPS29, RPS3, RPS3A, RPS5, RPS8, RPS9, RPSA
GO:0005924	cell-substrate adherens junction	CC	1.4128e-15	1	2.60537e-13	1	121	378	ACTR2, ADAM9, AHNAK, ANXA1, ANXA5, APBB1IP, ARHGAP24, ARHGAP31, ARHGEF7, ASAP3, CAT, CAV1, CD46, CDC42, CDH13, CNN3, CORO1C, CSPG4, CSRP1, CTNNA1, DAG1, DDR2, DIXDC1, DOCK7, DPP4, DST, EGFR, ENG, EPHA2, EZR, FAT1, FBLIM1, FBLN7, FES, FHL1, FLNA, FLNC, FLT1, GJA1, HCK, HSPA1A, HSPA1B, HSPB1, HSPG2, ITGA1, ITGA3, ITGA4, ITGAV, ITGB1, ITGB5, LASP1, LAYN, LCP1, LIMS1, LIMS2, LMO7, LPP, LRP1, MAP2K1, …
GO:0030055	cell-substrate junction	CC	1.51663e-15	1	2.76969e-13	1	122	381	ACTR2, ADAM9, AHNAK, ANXA1, ANXA5, APBB1IP, ARHGAP24, ARHGAP31, ARHGEF7, ASAP3, CAT, CAV1, CD46, CDC42, CDH13, CNN3, CORO1C, CSPG4, CSRP1, CTNNA1, DAG1, DDR2, DIXDC1, DOCK7, DPP4, DST, EGFR, ENG, EPHA2, EZR, FAT1, FBLIM1, FBLN7, FES, FHL1, FLNA, FLNC, FLT1, GJA1, HCK, HSPA1A, HSPA1B, HSPB1, HSPG2, ITGA1, ITGA3, ITGA4, ITGAV, ITGB1, ITGB4, ITGB5, LASP1, LAYN, LCP1, LIMS1, LIMS2, LMO7, LPP, LRP1, M…
GO:0005912	adherens junction	CC	1.74732e-15	1	3.1302e-13	1	138	439	ACTR2, ADAM9, AHNAK, ANXA1, ANXA5, APBB1IP, APC, ARHGAP24, ARHGAP31, ARHGEF7, ASAP3, CAT, CAV1, CD46, CDC42, CDH13, CNN3, CORO1C, CSPG4, CSRP1, CTNNA1, CXADR, DAG1, DDR2, DIXDC1, DLG1, DOCK7, DPP4, DSP, DST, EGFR, ENG, EPHA2, EZR, FAM129B, FAT1, FAT2, FBLIM1, FBLN7, FES, FHL1, FLNA, FLNC, FLT1, FMN1, GJA1, HCK, HSPA1A, HSPA1B, HSPB1, HSPG2, ITGA1, ITGA3, ITGA4, ITGAV, ITGB1, ITGB5, LASP1, LAYN, L…
GO:0006613	cotranslational protein targeting to membrane	BP	2.16358e-15	1	3.83933e-13	1	37	113	FAU, RPL10, RPL10A, RPL13, RPL13A, RPL18, RPL18A, RPL21, RPL24, RPL28, RPL3, RPL35, RPL36, RPL37A, RPL39, RPL41, RPL7A, RPL8, RPL9, RPLP0, RPLP1, RPS15A, RPS16, RPS18, RPS19, RPS2, RPS27, RPS27A, RPS28, RPS29, RPS3, RPS3A, RPS5, RPS8, RPS9, RPSA, SSR4
GO:0045047	protein targeting to ER	BP	2.48856e-15	1	4.36091e-13	1	37	114	FAU, RPL10, RPL10A, RPL13, RPL13A, RPL18, RPL18A, RPL21, RPL24, RPL28, RPL3, RPL35, RPL36, RPL37A, RPL39, RPL41, RPL7A, RPL8, RPL9, RPLP0, RPLP1, RPS15A, RPS16, RPS18, RPS19, RPS2, RPS27, RPS27A, RPS28, RPS29, RPS3, RPS3A, RPS5, RPS8, RPS9, RPSA, SSR4
GO:0072599	establishment of protein localization to endoplasmic reticulum	BP	2.85087e-15	1	4.83107e-13	1	38	115	FAU, RPL10, RPL10A, RPL13, RPL13A, RPL18, RPL18A, RPL21, RPL24, RPL28, RPL3, RPL35, RPL36, RPL37A, RPL39, RPL41, RPL7A, RPL8, RPL9, RPLP0, RPLP1, RPS15A, RPS16, RPS18, RPS19, RPS2, RPS27, RPS27A, RPS28, RPS29, RPS3, RPS3A, RPS5, RPS8, RPS9, RPSA, RYR2, SSR4
GO:0060326	cell chemotaxis	BP	5.0227e-15	1	8.21539e-13	1	71	203	AIF1, AMICA1, ARRB2, BIN2, C3AR1, C5AR1, CCL21, CCL28, CCL3, CCL4, CCL5, CCR1, CCR5, CD74, CMKLR1, CORO1A, CSF3R, CXADR, CXCL12, CXCL16, CXCL3, CXCR4, DOCK4, ENG, EPHA2, FCER1G, FFAR2, FLT1, GAS6, GREM1, HGF, HRH1, HSPB1, IL16, ITGA1, ITGA9, ITGAM, ITGB2, LBP, LPAR1, MET, MTUS1, NCKAP1L, PDE4B, PDE4D, PDGFB, PDGFRA, PDGFRB, PIK3CD, PIK3CG, PLEKHG5, PREX1, PRKCA, PTK2B, PTPRO, RPS19, S100A8, S100A…
GO:0030595	leukocyte chemotaxis	BP	5.58074e-15	1	8.89608e-13	1	57	143	AIF1, AMICA1, C3AR1, C5AR1, CCL21, CCL3, CCL4, CCL5, CCR1, CCR5, CD74, CMKLR1, CORO1A, CSF3R, CXADR, CXCL12, CXCL16, CXCL3, CXCR4, FCER1G, FFAR2, FLT1, GAS6, GREM1, HRH1, IL16, ITGA1, ITGA9, ITGAM, ITGB2, LBP, MTUS1, NCKAP1L, PDE4B, PDE4D, PDGFB, PIK3CD, PIK3CG, PREX1, PRKCA, PTK2B, PTPRO, RPS19, S100A8, S100A9, SAA1, SBDS, SLIT2, SYK, TGFB2, THBS1, TNFSF14, TREM1, VAV1, VAV3, VEGFC, WNT5A
GO:0098602	single organism cell adhesion	BP	6.10328e-15	1	9.64728e-13	1	126	371	ADAM9, ALX1, ANTXR1, ARHGEF7, BCL2, BMP2, C1QTNF1, CCL21, CCL28, CCL5, CD209, CD34, CDC42, CELSR2, CNTN4, COL14A1, CSRP1, CSTA, CTNNA1, CXADR, CXCL12, CYFIP2, CYP1B1, CYR61, DLG1, DMTN, DPP4, DSP, EFNA1, EGFR, EZR, FAT1, FBLIM1, FERMT3, FLNA, FN1, FNDC3B, FSTL3, FXYD5, FZD7, GAS6, GCNT1, GOLPH3, HSPB1, ITGA4, ITGAL, ITGAM, ITGAV, ITGAX, ITGB1, ITGB1BP1, ITGB2, ITGB5, ITGB7, JAM2, KLF4, LAMA5, LAM…
GO:0030155	regulation of cell adhesion	BP	1.92879e-14	1	2.85673e-12	1	113	332	ABL1, ACVRL1, ADAM22, ADAM9, ALOX15, ANGPT1, APC, APOD, ARHGAP6, ARHGDIB, ARHGDIG, ARHGEF7, BCL2, BMP2, C1QTNF1, CCL21, CCL28, CCL5, CDC42, CDH13, CELSR2, COL1A1, COL8A1, CXCL12, CYP1B1, CYR61, CYTH4, CYTIP, DACT2, DLL1, DMTN, DPP4, ECM2, EDIL3, EFNA1, EGFLAM, EMILIN1, EMP2, ENG, EPHA2, EPHA3, FBLN2, FERMT3, FES, FSTL3, FXYD5, FZD7, HYAL1, IL18, ITGA3, ITGAL, ITGAV, ITGB1, ITGB1BP1, JAM2, KDR, KL…
GO:0006414	translational elongation	BP	2.36732e-14	1	3.47886e-12	1	40	125	ABTB1, CPEB2, EEF1D, EEF2K, FAU, RPL10, RPL10A, RPL13, RPL13A, RPL18, RPL18A, RPL21, RPL24, RPL28, RPL3, RPL35, RPL36, RPL37A, RPL39, RPL41, RPL7A, RPL8, RPL9, RPLP0, RPLP1, RPS15A, RPS16, RPS18, RPS19, RPS2, RPS27, RPS27A, RPS28, RPS29, RPS3, RPS3A, RPS5, RPS8, RPS9, RPSA
GO:0070161	anchoring junction	CC	3.17425e-14	1	4.55783e-12	1	140	457	ACTR2, ADAM9, AHNAK, ANXA1, ANXA5, APBB1IP, APC, ARHGAP24, ARHGAP31, ARHGEF7, ASAP3, CAT, CAV1, CD46, CDC42, CDH13, CNN3, CORO1C, CSPG4, CSRP1, CTNNA1, CXADR, DAG1, DDR2, DIXDC1, DLG1, DOCK7, DPP4, DSC3, DSP, DST, EGFR, ENG, EPHA2, EZR, FAM129B, FAT1, FAT2, FBLIM1, FBLN7, FES, FHL1, FLNA, FLNC, FLT1, FMN1, GJA1, HCK, HSPA1A, HSPA1B, HSPB1, HSPG2, ITGA1, ITGA3, ITGA4, ITGAV, ITGB1, ITGB5, LASP1, L…
GO:0072657	protein localization to membrane	BP	4.1508e-14	1	5.87042e-12	1	106	386	ADORA1, AGRN, AMN, ANK2, ANXA2, APPL1, AR, ATP1B1, BCL2, BLZF1, BMF, C2CD5, CHM, CLIP3, DENND4C, DLG1, DLG4, DMTN, DYNLL1, DYNLL2, EGFR, EPB41L3, EPHA2, ETV5, FAU, FCER1G, FGF13, FLNA, GAS6, GOLPH3, HSPA4, ICMT, ITGA3, ITGA4, ITGAL, ITGB1, ITGB1BP1, ITGB2, ITGB7, KIF5B, KRT18, LAMA5, MICALL1, MPP5, MYADM, MYO1C, MYO5A, NCF1, NLGN1, NLGN2, OPTN, PACS1, PDPK1, PICK1, PLEKHF1, PPP3CC, PTCH1, RAB34, …
GO:0030168	platelet activation	BP	4.41453e-14	1	6.19682e-12	1	85	243	A2M, ADRA2A, APBB1IP, APP, ARRB2, C1QTNF1, CALM1, CALU, CLU, COL1A1, COL1A2, COL3A1, CRK, CSRP1, DGKA, DGKH, DGKI, DGKZ, DMTN, ENTPD1, F13A1, F5, FCER1G, FERMT3, FLNA, FN1, GAS6, GNA15, GNG2, GRB2, HABP4, HGF, HSPB1, IGF1, IGF2, ITPR1, ITPR3, LCP2, LEFTY2, MAPK1, MERTK, MGLL, MMRN1, MYL9, P2RY12, PDGFB, PDGFRA, PDPK1, PDPN, PFN1, PIK3CG, PIK3R5, PLEK, PRKCA, PRKCB, PRKCH, PRKG1, PROS1, PTPN6, RAC…
GO:0016337	single organismal cell-cell adhesion	BP	5.6366e-14	1	7.79541e-12	1	112	327	ADAM9, ALX1, BCL2, BMP2, C1QTNF1, CCL21, CCL28, CCL5, CD209, CD34, CDC42, CELSR2, CNTN4, COL14A1, CSRP1, CSTA, CTNNA1, CXADR, CXCL12, CYFIP2, CYP1B1, CYR61, DLG1, DMTN, DPP4, DSP, EGFR, EZR, FAT1, FBLIM1, FERMT3, FLNA, FSTL3, FXYD5, GAS6, GCNT1, GOLPH3, HSPB1, ITGA4, ITGAL, ITGAM, ITGAV, ITGAX, ITGB1, ITGB2, ITGB5, ITGB7, JAM2, KLF4, LAMB1, LEP, LGALS1, LILRB2, LIMS1, LIMS2, LRP6, MAP2K1, MGP, MM…
GO:1903034	regulation of response to wounding	BP	6.04372e-14	1	8.23785e-12	1	101	349	A2M, ACP5, ADAMTS12, ADORA1, ADRA2A, AGT, ALOX5AP, ANXA1, ANXA2, AOAH, APOD, C1QTNF1, C2, C3, C4A, C4B, C6, C7, CAV1, CCL3, CCL5, CD109, CD28, CD34, CD46, CFH, CFI, CFP, CNR1, CR1, CTSS, DMTN, EGFR, ENPP4, FCER1G, FFAR2, FGF2, GATA3, GPRC5B, GPX1, HCK, IER3, IL15, IL18, IL33, IL6ST, ISL1, KLF4, LBP, MASP1, METRNL, MGLL, MYD88, MYLK, NDEL1, NDFIP1, NLRP1, NLRP3, NR1D2, NT5E, PDE2A, PDGFB, PDGFRA, …
GO:0001667	ameboidal cell migration	BP	9.26306e-14	1	1.21845e-11	1	88	251	ACVRL1, ADAM9, AGT, AMOT, ANGPT1, ANXA3, AQP1, ARHGAP4, ARHGEF7, ARID5B, BMPER, CCBE1, CDH13, CENPV, CTSH, CXCL12, CXCR4, CYP1B1, DAB2IP, DDR2, DLL4, DMTN, DPP4, EFNA1, EPHA2, EPHB4, ERBB4, FAT2, FGF2, FLT4, GATA3, GIPC1, GLIPR2, GPX1, GREM1, HAND2, HDAC7, HSPB1, HYAL1, ISL1, ITGA3, ITGA4, ITGB1, ITGB1BP1, ITGB7, KDR, KLF4, LAMA5, LOXL2, LRP5, LRP6, MEGF8, MET, MMRN2, NANOS1, NCKAP1, NR2F2, PBLD,…
GO:0097529	myeloid leukocyte migration	BP	1.11273e-13	1	1.4535e-11	1	48	116	AIF1, AMICA1, C3AR1, C5AR1, CCL21, CCL3, CCL5, CCR1, CD300A, CD74, CMKLR1, CSF3R, CXADR, CXCL12, CXCL3, FCER1G, FLT1, GREM1, HRH1, ITGA1, ITGA9, ITGAM, ITGB2, LBP, MTUS1, NCKAP1L, PDE4B, PDE4D, PDGFB, PIK3CD, PIK3CG, PREX1, PRKCA, PTK2B, PTPRO, RAC2, RPS19, S100A8, S100A9, SAA1, SLIT2, SYK, TGFB2, THBS1, TREM1, VAV1, VAV3, VEGFC
GO:0030198	extracellular matrix organization	BP	1.9682e-13	1	2.45178e-11	1	123	370	A2M, ADAM9, ADAMTS2, ADAMTSL4, AGRN, AGT, ANXA2, APBB2, APP, BCL3, BGN, BMP2, CASP3, COL12A1, COL14A1, COL15A1, COL1A1, COL1A2, COL21A1, COL24A1, COL27A1, COL3A1, COL4A1, COL4A2, COL4A5, COL5A2, COL6A6, COL7A1, COL8A1, CRISPLD2, CSGALNACT1, CTSK, CTSS, CYP1B1, CYR61, DAG1, DCN, DDR2, DMD, DPP4, DST, ECM2, EFEMP1, EGFLAM, ELN, EMILIN1, ENG, FBLN1, FBLN2, FGF2, FMOD, FN1, GAS6, GREM1, HPN, HSPG2, I…
GO:0043062	extracellular structure organization	BP	2.61365e-13	1	3.21326e-11	1	123	371	A2M, ADAM9, ADAMTS2, ADAMTSL4, AGRN, AGT, ANXA2, APBB2, APP, BCL3, BGN, BMP2, CASP3, COL12A1, COL14A1, COL15A1, COL1A1, COL1A2, COL21A1, COL24A1, COL27A1, COL3A1, COL4A1, COL4A2, COL4A5, COL5A2, COL6A6, COL7A1, COL8A1, CRISPLD2, CSGALNACT1, CTSK, CTSS, CYP1B1, CYR61, DAG1, DCN, DDR2, DMD, DPP4, DST, ECM2, EFEMP1, EGFLAM, ELN, EMILIN1, ENG, FBLN1, FBLN2, FGF2, FMOD, FN1, GAS6, GREM1, HPN, HSPG2, I…
GO:0000184	nuclear-transcribed mRNA catabolic process, nonsense-mediated decay	BP	2.98468e-13	1	3.64558e-11	1	40	121	CTIF, ETF1, FAU, GSPT1, RPL10, RPL10A, RPL13, RPL13A, RPL18, RPL18A, RPL21, RPL24, RPL28, RPL3, RPL35, RPL36, RPL37A, RPL39, RPL41, RPL7A, RPL8, RPL9, RPLP0, RPLP1, RPS15A, RPS16, RPS18, RPS19, RPS2, RPS27, RPS27A, RPS28, RPS29, RPS3, RPS3A, RPS5, RPS8, RPS9, RPSA, SMG1
GO:0090150	establishment of protein localization to membrane	BP	3.62196e-13	1	4.36725e-11	1	83	307	ADORA1, AMN, ANK2, ANXA2, APPL1, AR, BCL2, BLZF1, BMF, C2CD5, CHM, CLIP3, DLG1, DMTN, DYNLL1, DYNLL2, EGFR, EPHA2, FAU, GAS6, GOLPH3, HSPA4, ICMT, ITGA3, ITGB1, ITGB1BP1, KIF5B, KRT18, LAMA5, MICALL1, MPP5, MYADM, MYO1C, NCF1, OPTN, PACS1, PDPK1, PPP3CC, PTCH1, RAB34, REEP1, RHOQ, RPL10, RPL10A, RPL13, RPL13A, RPL18, RPL18A, RPL21, RPL24, RPL28, RPL3, RPL35, RPL36, RPL37A, RPL39, RPL41, RPL7A, RP…
GO:0097530	granulocyte migration	BP	4.42112e-13	1	5.2969e-11	1	37	79	AMICA1, C3AR1, C5AR1, CCL21, CCL3, CCL5, CD300A, CD74, CMKLR1, CSF3R, CXADR, CXCL3, FCER1G, HRH1, ITGA1, ITGA9, ITGAM, ITGB2, LBP, NCKAP1L, PDE4B, PDE4D, PIK3CD, PIK3CG, PREX1, PRKCA, RAC2, S100A8, S100A9, SAA1, SLIT2, SYK, TGFB2, THBS1, TREM1, VAV1, VAV3
GO:1990266	neutrophil migration	BP	4.57728e-13	1	5.44928e-11	1	32	61	AMICA1, C3AR1, C5AR1, CCL21, CCL3, CD74, CSF3R, CXADR, CXCL3, FCER1G, ITGA1, ITGA9, ITGAM, ITGB2, LBP, NCKAP1L, PDE4B, PDE4D, PIK3CD, PIK3CG, PREX1, PRKCA, RAC2, S100A8, S100A9, SAA1, SLIT2, SYK, TGFB2, TREM1, VAV1, VAV3
GO:0003735	structural constituent of ribosome	MF	5.38551e-13	1	6.33845e-11	1	37	151	FAU, MRPS18B, RPL10, RPL10A, RPL13, RPL13A, RPL18, RPL18A, RPL21, RPL24, RPL28, RPL3, RPL35, RPL36, RPL37A, RPL39, RPL41, RPL7A, RPL8, RPL9, RPLP0, RPLP1, RPS15A, RPS16, RPS18, RPS19, RPS2, RPS27, RPS27A, RPS28, RPS29, RPS3, RPS3A, RPS5, RPS8, RPS9, RPSA
GO:0031012	extracellular matrix	CC	5.39156e-13	1	6.33845e-11	1	129	411	ADAMTS12, ADAMTS16, ADAMTS2, ADAMTSL3, ADAMTSL4, AEBP1, AGRN, ALPL, ANGPTL4, ANXA2, ANXA2P2, ASPN, BGN, CCBE1, CFP, CHI3L1, CHL1, CLU, COL12A1, COL14A1, COL15A1, COL1A1, COL1A2, COL21A1, COL24A1, COL27A1, COL3A1, COL4A1, COL4A2, COL4A5, COL5A2, COL6A6, COL7A1, COL8A1, CPXM2, CRISPLD2, CYR61, DAG1, DCN, DLG1, DST, ECM2, EFEMP1, EGFL7, EGFLAM, ELN, EMILIN1, EMILIN2, ENTPD1, FBLN1, FBLN2, FBLN7, FGF…
GO:0071621	granulocyte chemotaxis	BP	6.93196e-13	1	7.95062e-11	1	35	73	AMICA1, C3AR1, C5AR1, CCL21, CCL3, CCL5, CD74, CMKLR1, CSF3R, CXADR, CXCL3, FCER1G, HRH1, ITGA1, ITGA9, ITGAM, ITGB2, LBP, NCKAP1L, PDE4B, PDE4D, PIK3CD, PIK3CG, PREX1, PRKCA, S100A8, S100A9, SAA1, SLIT2, SYK, TGFB2, THBS1, TREM1, VAV1, VAV3
GO:0030593	neutrophil chemotaxis	BP	1.25549e-12	1	1.39738e-10	1	31	59	AMICA1, C3AR1, C5AR1, CCL21, CCL3, CD74, CSF3R, CXADR, CXCL3, FCER1G, ITGA1, ITGA9, ITGAM, ITGB2, LBP, NCKAP1L, PDE4B, PDE4D, PIK3CD, PIK3CG, PREX1, PRKCA, S100A8, S100A9, SAA1, SLIT2, SYK, TGFB2, TREM1, VAV1, VAV3
GO:0070972	protein localization to endoplasmic reticulum	BP	1.2796e-12	1	1.41584e-10	1	40	132	ANK2, BCAP29, FAU, RPL10, RPL10A, RPL13, RPL13A, RPL18, RPL18A, RPL21, RPL24, RPL28, RPL3, RPL35, RPL36, RPL37A, RPL39, RPL41, RPL7A, RPL8, RPL9, RPLP0, RPLP1, RPS15A, RPS16, RPS18, RPS19, RPS2, RPS27, RPS27A, RPS28, RPS29, RPS3, RPS3A, RPS5, RPS8, RPS9, RPSA, RYR2, SSR4
GO:0006612	protein targeting to membrane	BP	1.46756e-12	1	1.61431e-10	1	53	179	ADORA1, ANK2, ANXA2, C2CD5, CHM, DMTN, FAU, GAS6, ICMT, ITGB1BP1, MICALL1, MYADM, MYO1C, NCF1, PACS1, PTCH1, RPL10, RPL10A, RPL13, RPL13A, RPL18, RPL18A, RPL21, RPL24, RPL28, RPL3, RPL35, RPL36, RPL37A, RPL39, RPL41, RPL7A, RPL8, RPL9, RPLP0, RPLP1, RPS15A, RPS16, RPS18, RPS19, RPS2, RPS27, RPS27A, RPS28, RPS29, RPS3, RPS3A, RPS5, RPS8, RPS9, RPSA, SDCBP, SSR4
GO:0050727	regulation of inflammatory response	BP	1.67453e-12	1	1.82069e-10	1	75	247	A2M, ACP5, ADAMTS12, ADORA1, AGT, ALOX5AP, ANXA1, AOAH, APOD, C2, C3, C4A, C4B, C6, C7, CCL3, CCL5, CD28, CD46, CFH, CFI, CFP, CNR1, CR1, CTSS, EGFR, FCER1G, FFAR2, GATA3, GPRC5B, GPX1, HCK, IER3, IL15, IL18, IL33, IL6ST, ISL1, KLF4, LBP, MASP1, METRNL, MGLL, MYD88, NDFIP1, NLRP1, NLRP3, NR1D2, NT5E, PDE2A, PIK3AP1, PIK3CG, PLA2G2A, PRKCA, PROS1, PTGER3, PTGIS, RPS19, S100A8, S100A9, SAA1, SERPIN…
GO:1902578	single-organism localization	BP	1.90651e-12	1	2.04922e-10	1	116	447	ACTR2, ADORA1, AGRN, AMN, ANK2, ANXA2, APPL1, AR, ATP1B1, BCL2, BLZF1, BMF, C2CD5, CHM, CLIP3, DENND4C, DLG1, DLG4, DMTN, DOCK2, DYNLL1, DYNLL2, EGFR, EPB41L3, EPHA2, ETV5, FAU, FCER1G, FGF13, FLNA, GAS6, GOLPH3, HSPA4, ICMT, ITGA3, ITGA4, ITGAL, ITGB1, ITGB1BP1, ITGB2, ITGB7, KIF5B, KRT18, LAMA5, MAP4, MICALL1, MPP5, MSTO1, MYADM, MYO1C, MYO5A, NCF1, NLGN1, NLGN2, NUMA1, OPTN, PACS1, PDPK1, PEX2…
GO:1902580	single-organism cellular localization	BP	1.90651e-12	1	2.04922e-10	1	116	447	ACTR2, ADORA1, AGRN, AMN, ANK2, ANXA2, APPL1, AR, ATP1B1, BCL2, BLZF1, BMF, C2CD5, CHM, CLIP3, DENND4C, DLG1, DLG4, DMTN, DOCK2, DYNLL1, DYNLL2, EGFR, EPB41L3, EPHA2, ETV5, FAU, FCER1G, FGF13, FLNA, GAS6, GOLPH3, HSPA4, ICMT, ITGA3, ITGA4, ITGAL, ITGB1, ITGB1BP1, ITGB2, ITGB7, KIF5B, KRT18, LAMA5, MAP4, MICALL1, MPP5, MSTO1, MYADM, MYO1C, MYO5A, NCF1, NLGN1, NLGN2, NUMA1, OPTN, PACS1, PDPK1, PEX2…
GO:0006413	translational initiation	BP	2.08782e-12	1	2.21875e-10	1	51	176	CCL5, CTIF, DDX3X, EIF2AK4, EIF2S1, EIF2S2, EIF3J, EIF4A1, EIF4EBP1, FAU, HSPB1, KLHL25, MTIF3, PAIP2B, RPL10, RPL10A, RPL13, RPL13A, RPL18, RPL18A, RPL21, RPL24, RPL28, RPL3, RPL35, RPL36, RPL37A, RPL39, RPL41, RPL7A, RPL8, RPL9, RPLP0, RPLP1, RPS15A, RPS16, RPS18, RPS19, RPS2, RPS27, RPS27A, RPS28, RPS29, RPS3, RPS3A, RPS5, RPS8, RPS9, RPSA, TNF, UHMK1
GO:0050867	positive regulation of cell activation	BP	2.60969e-12	1	2.72712e-10	1	80	259	ADK, AIF1, BCL2, BLM, BTK, CAV1, CCL21, CCL5, CD28, CD38, CD4, CD46, CD74, CD86, CDC42, CDKN1A, CORO1A, DPP4, FCER1G, GAB2, GAS6, GATA3, GIMAP5, GLI3, GRB2, HES1, HLA-DMA, HLA-DMB, HLA-DPA1, HLA-DPB1, HLA-DQA1, HLA-DQB1, HLA-DRA, HLA-DRB1, HLA-DRB5, HSPD1, HSPH1, ICOSLG, IGF1, IGF2, IGFBP2, IKZF1, IL15, IL18, IL33, IL4R, IL6ST, INPP5D, ITGAL, LBP, LEP, LGALS1, LGALS8, LILRB1, LILRB2, MAP3K8, MEF2…
GO:0002696	positive regulation of leukocyte activation	BP	5.62214e-12	1	5.4794e-10	1	77	250	ADK, AIF1, BCL2, BLM, BTK, CAV1, CCL21, CCL5, CD28, CD38, CD4, CD46, CD74, CD86, CDC42, CDKN1A, CORO1A, DPP4, FCER1G, GAB2, GAS6, GATA3, GIMAP5, GLI3, GRB2, HES1, HLA-DMA, HLA-DMB, HLA-DPA1, HLA-DPB1, HLA-DQA1, HLA-DQB1, HLA-DRA, HLA-DRB1, HLA-DRB5, HSPD1, HSPH1, ICOSLG, IGF1, IGF2, IGFBP2, IKZF1, IL15, IL18, IL33, IL4R, IL6ST, INPP5D, ITGAL, LBP, LGALS1, LGALS8, LILRB1, LILRB2, MAP3K8, MEF2C, MY…
GO:0043624	cellular protein complex disassembly	BP	8.61365e-12	1	8.26647e-10	1	56	183	APC, ASPH, CAPZA2, DMTN, ETF1, FAU, FGF13, GAS2L2, GSPT1, KIF19, MICAL1, MICAL2, MICAL3, MID1, PLEK, PLEKHH2, RDX, RPL10, RPL10A, RPL13, RPL13A, RPL18, RPL18A, RPL21, RPL24, RPL28, RPL3, RPL35, RPL36, RPL37A, RPL39, RPL41, RPL7A, RPL8, RPL9, RPLP0, RPLP1, RPS15A, RPS16, RPS18, RPS19, RPS2, RPS27, RPS27A, RPS28, RPS29, RPS3, RPS3A, RPS5, RPS8, RPS9, RPSA, SBDS, SEMA5A, STMN1, TWF1
GO:0032103	positive regulation of response to external stimulus	BP	8.86759e-12	1	8.46697e-10	1	62	186	AGT, AIF1, ALOX5AP, C3, C3AR1, CCL21, CCL3, CCL4, CCL5, CCR1, CD28, CD74, CDH13, CMKLR1, CNR1, CTSS, CXCL12, DDX60, EGFR, FCER1G, FFAR2, GAS6, GPRC5B, HSPB1, IL15, IL16, IL18, IL33, IL6ST, KDR, LBP, LPAR1, MEGF8, MET, NCKAP1L, NDEL1, PDE2A, PDGFB, PDGFRB, PIK3CG, PLA2G2A, PRKCA, PTGER3, PTK2B, RPS19, S100A8, S100A9, S1PR1, SEMA5A, SLIT2, SQSTM1, TGFB1, TGM2, THBS1, TLR2, TLR4, TLR7, TNF, TNFSF14,…
GO:0022627	cytosolic small ribosomal subunit	CC	1.02123e-11	1	9.65296e-10	1	18	41	DDX3X, FAU, HBA2, RPS15A, RPS16, RPS18, RPS19, RPS2, RPS27, RPS27A, RPS28, RPS29, RPS3, RPS3A, RPS5, RPS8, RPS9, RPSA
GO:0022625	cytosolic large ribosomal subunit	CC	1.6237e-11	1	1.49715e-09	1	20	53	RPL10, RPL10A, RPL13, RPL13A, RPL18, RPL18A, RPL21, RPL24, RPL28, RPL3, RPL35, RPL36, RPL37A, RPL39, RPL41, RPL7A, RPL8, RPL9, RPLP0, RPLP1
GO:0002757	immune response-activating signal transduction	BP	2.25069e-11	1	2.03536e-09	1	104	356	ABL1, ACTR2, ARRB2, BAIAP2, BCL2, BTK, BTN3A1, C3AR1, C5AR1, CD14, CD28, CD300A, CD38, CD4, CD86, CDC42, CHUK, CLEC7A, COLEC12, CR1, CRK, CTSK, CTSS, CYFIP2, DAB2IP, DDX60, DUSP3, DUSP4, DUSP6, ELMO1, FCER1G, FCGR2A, FCGR3A, FCN1, FFAR2, FOS, FYB, GATA3, GRB2, HCK, HLA-DPA1, HLA-DPB1, HLA-DQA1, HLA-DQB1, HLA-DRA, HLA-DRB1, HLA-DRB5, HSPD1, INPP5D, IRAK1, IRAK3, IRF1, ITCH, ITGAM, ITGB2, ITPR1, IT…
GO:0044445	cytosolic part	CC	2.43836e-11	1	2.19452e-09	1	54	195	APOD, BLOC1S1, CASP10, CHUK, CYB5R3, DDX3X, EIF2AK4, FAU, GUCY1A3, GUCY1B3, HBA2, IDE, MAP3K13, PFKM, PIK3C2A, PIK3CD, PIK3CG, PIK3R5, PSMC4, RPL10, RPL10A, RPL13, RPL13A, RPL18, RPL18A, RPL21, RPL24, RPL28, RPL3, RPL35, RPL36, RPL37A, RPL39, RPL41, RPL7A, RPL8, RPL9, RPLP0, RPLP1, RPS15A, RPS16, RPS18, RPS19, RPS2, RPS27, RPS27A, RPS28, RPS29, RPS3, RPS3A, RPS5, RPS8, RPS9, RPSA
GO:0050865	regulation of cell activation	BP	2.56027e-11	1	2.29327e-09	1	109	407	ADK, AIF1, BCL2, BLM, BTK, C1QTNF1, CASP3, CAV1, CCL21, CCL5, CD209, CD28, CD300A, CD37, CD38, CD4, CD46, CD74, CD86, CDC42, CDKN1A, CNR1, CORO1A, DLG1, DMTN, DPP4, DUSP3, FAS, FCER1G, FES, GAB2, GAS6, GATA3, GIMAP5, GLI3, GRB2, HES1, HLA-DMA, HLA-DMB, HLA-DPA1, HLA-DPB1, HLA-DQA1, HLA-DQB1, HLA-DRA, HLA-DRB1, HLA-DRB5, HSPD1, HSPH1, ICOSLG, IGF1, IGF2, IGFBP2, IKZF1, IL15, IL18, IL33, IL4R, IL6S…
GO:0002576	platelet degranulation	BP	2.67347e-11	1	2.37207e-09	1	37	86	A2M, APP, CALM1, CALU, CLU, DMTN, F13A1, F5, FCER1G, FLNA, FN1, GAS6, HABP4, HGF, IGF1, IGF2, LEFTY2, MMRN1, PDGFB, PFN1, PLEK, PROS1, SERPINA1, SERPING1, SPARC, SRGN, STXBP1, SYK, TGFB1, TGFB2, THBS1, TIMP1, TLN1, TTN, VCL, VEGFC, VWF
GO:0010632	regulation of epithelial cell migration	BP	3.91113e-11	1	3.43777e-09	1	52	128	ACVRL1, ADAM9, AGT, AMOT, ANGPT1, ANXA3, AQP1, BMPER, CCBE1, CTSH, DAB2IP, DLL4, EFNA1, EPHA2, FGF2, FLT4, GATA3, GLIPR2, HDAC7, HSPB1, HYAL1, ITGA3, ITGB1BP1, KDR, KLF4, MET, MMRN2, NR2F2, PBLD, PDGFB, PDPK1, PFN1, PFN2, PPAP2B, PRKCA, PROX1, PTK2B, PTPRM, RGCC, SCARB1, SEMA3A, SEMA5A, SLIT2, SOX9, SPARC, SRPX2, TGFB1, TGFB2, TGFBR2, THBS1, VEGFC, WNT5A
GO:0051251	positive regulation of lymphocyte activation	BP	4.87925e-11	1	4.26878e-09	1	71	231	ADK, AIF1, BCL2, BLM, BTK, CAV1, CCL21, CCL5, CD28, CD38, CD4, CD46, CD74, CD86, CDC42, CDKN1A, CORO1A, DPP4, GAS6, GATA3, GIMAP5, GLI3, GRB2, HES1, HLA-DMA, HLA-DMB, HLA-DPA1, HLA-DPB1, HLA-DQA1, HLA-DQB1, HLA-DRA, HLA-DRB1, HLA-DRB5, HSPD1, HSPH1, ICOSLG, IGF1, IGF2, IGFBP2, IKZF1, IL15, IL18, IL4R, IL6ST, INPP5D, ITGAL, LGALS1, LGALS8, LILRB1, LILRB2, MAP3K8, MEF2C, MYD88, NCKAP1L, PAK2, PDPK1…
GO:0010631	epithelial cell migration	BP	5.41713e-11	1	4.67414e-09	1	64	177	ACVRL1, ADAM9, AGT, AMOT, ANGPT1, ANXA3, AQP1, BMPER, CCBE1, CDH13, CTSH, CYP1B1, DAB2IP, DLL4, DPP4, EFNA1, EPHA2, EPHB4, FAT2, FGF2, FLT4, GATA3, GIPC1, GLIPR2, GPX1, GREM1, HDAC7, HSPB1, HYAL1, ITGA3, ITGB1, ITGB1BP1, KDR, KLF4, LOXL2, MET, MMRN2, NANOS1, NR2F2, PBLD, PDGFB, PDPK1, PFN1, PFN2, PLEKHG5, PRKCA, PROX1, PTK2B, PTPRM, RGCC, SCARB1, SEMA3A, SEMA5A, SLIT2, SOX9, SPARC, SRPX2, TGFB1, …
GO:0090132	epithelium migration	BP	5.41713e-11	1	4.67414e-09	1	64	177	ACVRL1, ADAM9, AGT, AMOT, ANGPT1, ANXA3, AQP1, BMPER, CCBE1, CDH13, CTSH, CYP1B1, DAB2IP, DLL4, DPP4, EFNA1, EPHA2, EPHB4, FAT2, FGF2, FLT4, GATA3, GIPC1, GLIPR2, GPX1, GREM1, HDAC7, HSPB1, HYAL1, ITGA3, ITGB1, ITGB1BP1, KDR, KLF4, LOXL2, MET, MMRN2, NANOS1, NR2F2, PBLD, PDGFB, PDPK1, PFN1, PFN2, PLEKHG5, PRKCA, PROX1, PTK2B, PTPRM, RGCC, SCARB1, SEMA3A, SEMA5A, SLIT2, SOX9, SPARC, SRPX2, TGFB1, …
GO:0090130	tissue migration	BP	6.44095e-11	1	5.53216e-09	1	65	182	ACVRL1, ADAM9, AGT, AMOT, ANGPT1, ANXA3, AQP1, BMPER, CCBE1, CDH13, CTSH, CYP1B1, DAB2IP, DLL4, DPP4, EFNA1, EPHA2, EPHB4, FAT2, FGF2, FLT4, GATA3, GIPC1, GLIPR2, GPX1, GREM1, HDAC7, HSPB1, HYAL1, ITGA3, ITGB1, ITGB1BP1, KDR, KLF4, LOXL2, MET, MMRN2, NANOS1, NCKAP1, NR2F2, PBLD, PDGFB, PDPK1, PFN1, PFN2, PLEKHG5, PRKCA, PROX1, PTK2B, PTPRM, RGCC, SCARB1, SEMA3A, SEMA5A, SLIT2, SOX9, SPARC, SRPX2,…
GO:0001817	regulation of cytokine production	BP	6.50672e-11	1	5.56324e-09	1	121	480	ACP5, ADRA2A, AFAP1L2, AGT, ANXA1, APOD, ARFGEF2, ARRB2, BCL3, BST2, BTK, C3, C3AR1, CCBE1, CCL3, CD14, CD28, CD34, CD4, CD46, CD74, CD86, CEBPB, CEBPG, CHUK, CIDEA, CLU, CMKLR1, CSF1R, CYP1B1, DDX3X, DDX60, DLL1, FCER1G, FCN1, FFAR2, FLT4, FZD5, GAS6, GATA3, GATA6, GIMAP5, GPRC5B, HDAC7, HERC5, HLA-B, HLA-DPA1, HLA-DPB1, HLA-DRB1, HLA-DRB5, HSPB1, HSPD1, IFNAR1, IL15, IL18, IL18R1, IL33, IL4R, I…
GO:0050870	positive regulation of T cell activation	BP	7.03913e-11	1	5.99122e-09	1	58	180	ADK, AIF1, BLM, CAV1, CCL21, CCL5, CD28, CD4, CD46, CD74, CD86, CDC42, CORO1A, DPP4, GATA3, GIMAP5, GLI3, GRB2, HES1, HLA-DMA, HLA-DMB, HLA-DPA1, HLA-DPB1, HLA-DQA1, HLA-DQB1, HLA-DRA, HLA-DRB1, HLA-DRB5, HSPD1, HSPH1, ICOSLG, IGF1, IGF2, IGFBP2, IKZF1, IL15, IL18, IL4R, IL6ST, ITGAL, LGALS1, LGALS8, LILRB1, LILRB2, MAP3K8, NCKAP1L, PAK2, PDPK1, PTPN11, PTPN6, PTPRC, SYK, TGFBR2, TNFRSF14, TNFSF1…
GO:1901342	regulation of vasculature development	BP	9.5003e-11	1	7.83774e-09	1	66	193	ACVRL1, ADM, AGT, AMOT, ANGPTL4, ANXA3, AQP1, BAI3, C3, C3AR1, CCBE1, CD34, CHI3L1, COL4A2, CTSH, CYP1B1, DAB2IP, DLL4, EFNA1, EGR1, EPHA2, ERAP1, FGF2, FLT1, GATA2, GATA6, HDAC7, HEY1, HIPK1, HOXA5, HSPB1, HYAL1, ISL1, ITGB1BP1, KDR, KLF4, LRG1, MMRN2, MTDH, PDGFB, PRKCA, PRKCB, PTGIS, PTPRM, RAMP2, RAPGEF3, RGCC, ROCK2, SEMA5A, SERPINF1, SFRP1, SPARC, SRPX2, STAB1, SULF1, TGFBR2, THBS1, THBS2, …
GO:0005578	proteinaceous extracellular matrix	CC	1.085e-10	1	8.91219e-09	1	108	333	ADAMTS12, ADAMTS16, ADAMTS2, ADAMTSL3, ADAMTSL4, AGRN, ANGPTL4, ANXA2, ANXA2P2, ASPN, BGN, CHI3L1, CHL1, COL12A1, COL14A1, COL15A1, COL1A1, COL1A2, COL21A1, COL24A1, COL27A1, COL3A1, COL4A1, COL4A2, COL4A5, COL5A2, COL6A6, COL7A1, COL8A1, DAG1, DCN, DLG1, DST, ECM2, EFEMP1, EGFLAM, ELN, EMILIN1, EMILIN2, ENTPD1, FBLN1, FBLN2, FBLN7, FGF9, FLRT3, FMOD, FN1, FRAS1, FREM1, GPC1, GPC4, GPC6, HMCN1, H…
GO:0002694	regulation of leukocyte activation	BP	1.35808e-10	1	1.08704e-08	1	100	377	ADK, AIF1, BCL2, BLM, BTK, CASP3, CAV1, CCL21, CCL5, CD209, CD28, CD300A, CD37, CD38, CD4, CD46, CD74, CD86, CDC42, CDKN1A, CNR1, CORO1A, DLG1, DPP4, DUSP3, FAS, FCER1G, FES, GAB2, GAS6, GATA3, GIMAP5, GLI3, GRB2, HES1, HLA-DMA, HLA-DMB, HLA-DPA1, HLA-DPB1, HLA-DQA1, HLA-DQB1, HLA-DRA, HLA-DRB1, HLA-DRB5, HSPD1, HSPH1, ICOSLG, IGF1, IGF2, IGFBP2, IKZF1, IL15, IL18, IL33, IL4R, IL6ST, INPP5D, IRF1…
GO:0043241	protein complex disassembly	BP	1.57419e-10	1	1.25469e-08	1	59	206	APC, ASPH, CAPZA2, DDIT4, DMTN, ETF1, FAU, FGF13, GAS2L2, GSPT1, IRAK3, KIF19, MICAL1, MICAL2, MICAL3, MID1, PLEK, PLEKHH2, RDX, RPL10, RPL10A, RPL13, RPL13A, RPL18, RPL18A, RPL21, RPL24, RPL28, RPL3, RPL35, RPL36, RPL37A, RPL39, RPL41, RPL7A, RPL8, RPL9, RPLP0, RPLP1, RPS15A, RPS16, RPS18, RPS19, RPS2, RPS27, RPS27A, RPS28, RPS29, RPS3, RPS3A, RPS5, RPS8, RPS9, RPSA, SBDS, SEMA5A, STMN1, TNF, TW…
GO:0019083	viral transcription	BP	1.5826e-10	1	1.25606e-08	1	44	164	CCL3, CCL4, CCL5, FAU, HPN, JUN, RPL10, RPL10A, RPL13, RPL13A, RPL18, RPL18A, RPL21, RPL24, RPL28, RPL3, RPL35, RPL36, RPL37A, RPL39, RPL41, RPL7A, RPL8, RPL9, RPLP0, RPLP1, RPS15A, RPS16, RPS18, RPS19, RPS2, RPS27, RPS27A, RPS28, RPS29, RPS3, RPS3A, RPS5, RPS8, RPS9, RPSA, TCEB1, TRIM14, TRIM8
GO:0006959	humoral immune response	BP	1.64799e-10	1	1.30247e-08	1	45	150	A2M, BCL2, BCL3, BST2, C1QA, C1QB, C1QC, C1R, C2, C3, C4A, C4B, C6, C7, CD28, CD37, CD46, CFH, CFI, CFP, CLU, CR1, DEFB1, FAU, FCN1, GATA3, GIMAP5, HLA-DQB1, HLA-DRB1, HLA-DRB5, MASP1, MEF2C, NOTCH2, PAX5, POU2F2, PROS1, PTPN6, RGCC, RPL39, SERPING1, ST6GAL1, TNF, TREM1, TREM2, VSIG4
GO:0032984	macromolecular complex disassembly	BP	2.80263e-10	1	2.16055e-08	1	61	217	APC, ASPH, CAPZA2, DDIT4, DMTN, ETF1, FAU, FGF13, GAS2L2, GSPT1, IRAK3, KIF19, KIF5B, MICAL1, MICAL2, MICAL3, MID1, MTIF3, PLEK, PLEKHH2, RDX, RPL10, RPL10A, RPL13, RPL13A, RPL18, RPL18A, RPL21, RPL24, RPL28, RPL3, RPL35, RPL36, RPL37A, RPL39, RPL41, RPL7A, RPL8, RPL9, RPLP0, RPLP1, RPS15A, RPS16, RPS18, RPS19, RPS2, RPS27, RPS27A, RPS28, RPS29, RPS3, RPS3A, RPS5, RPS8, RPS9, RPSA, SBDS, SEMA5A, …
GO:0001501	skeletal system development	BP	2.79663e-10	1	2.16055e-08	1	123	442	ACP5, ACVRL1, ADAMTS12, AEBP1, ALPL, ALX1, ARID5B, ASXL2, AXIN2, BMP2, BMPR1A, CDH11, CHI3L1, CMKLR1, COL12A1, COL1A1, COL1A2, COL3A1, COL5A2, CREB3L2, CSGALNACT1, CYP26B1, CYR61, DCHS1, DDR2, DLG1, DMRT2, EFEMP1, EN1, ENG, EPHA2, FAM20C, FGF2, FGF9, FGFR1, FREM1, GLI3, GREM1, HAND2, HHIP, HOXA10, HOXA11, HOXA2, HOXA4, HOXA5, HOXA6, HOXB3, HOXB4, HOXB5, HOXB6, HOXC10, HOXC6, HOXC8, HOXC9, HOXD3, …
GO:0051241	negative regulation of multicellular organismal process	BP	3.10138e-10	1	2.3811e-08	1	99	373	ACP5, ADM, ADORA1, ADRA2A, ADRB1, AGT, ANXA2, ANXA5, APOD, ARRB2, ASPN, ATP1A1, ATP2A2, ATP2B4, BCL2, BST2, C12orf39, C1QTNF1, CCL3, CCR1, CD34, CD38, CIDEA, CIITA, CMKLR1, DLL1, ENPP1, GAS6, GATA3, GATA6, GIMAP5, GJA1, GREM1, GUCY1A3, HDAC7, HERC5, HLA-DRB1, HLA-DRB5, IL33, INPP5D, IRAK3, ITCH, KLF4, LBP, LEP, LGMN, LILRB1, MC1R, MEF2C, MRVI1, MYLIP, NCF1, NCKAP1L, NDFIP1, NGFR, NLRP3, OSR1, OTU…
GO:0002764	immune response-regulating signaling pathway	BP	4.78632e-10	1	3.57265e-08	1	124	462	ABL1, ACTR2, AGO4, ARRB2, BAIAP2, BCL2, BTK, BTN3A1, C3AR1, C5AR1, CALM1, CD14, CD28, CD300A, CD38, CD4, CD86, CDC42, CDKN1A, CHUK, CLEC7A, COLEC12, CR1, CRK, CTSH, CTSK, CTSS, CYFIP2, DAB2IP, DDX60, DUSP3, DUSP4, DUSP6, EGFR, ELMO1, ERBB4, FCER1G, FCGR2A, FCGR3A, FCN1, FFAR2, FGF2, FGF9, FGFR1, FOS, FYB, GAB2, GATA3, GRB2, HCK, HLA-DPA1, HLA-DPB1, HLA-DQA1, HLA-DQB1, HLA-DRA, HLA-DRB1, HLA-DRB5,…
GO:0002274	myeloid leukocyte activation	BP	4.83575e-10	1	3.59272e-08	1	48	137	ADAM9, AIF1, ANXA3, BTK, CCL3, CCL5, CD300A, CD37, CD74, CD86, CLU, CNR1, CXCR4, DOCK2, FCER1G, FES, GAB2, GIMAP5, HSPD1, IL33, IL4R, JUN, LAT2, LBP, LCP2, MYO1F, PDPK1, PIK3CD, PIK3CG, PREX1, PTPRE, SLC11A1, SLC7A2, SPI1, STX11, SYK, TGFB1, TGFBR2, THBS1, TLR2, TLR4, TLR6, TLR7, TYROBP, UNC13D, WNT5A, YWHAZ, ZC3H12A
GO:0005840	ribosome	CC	5.85972e-10	1	4.32241e-08	1	46	211	APOD, DDX3X, EIF2AK4, FAU, HBA2, LARP4B, MRPS18B, MRPS25, NUFIP2, RBM3, RPL10, RPL10A, RPL13, RPL13A, RPL18, RPL18A, RPL21, RPL24, RPL28, RPL3, RPL35, RPL36, RPL37A, RPL39, RPL41, RPL7A, RPL8, RPL9, RPLP0, RPLP1, RPS15A, RPS16, RPS18, RPS19, RPS2, RPS27, RPS27A, RPS28, RPS29, RPS3, RPS3A, RPS5, RPS6KL1, RPS8, RPS9, RPSA
GO:0045121	membrane raft	CC	5.98779e-10	1	4.39962e-08	1	74	219	ADCY2, AHNAK, AKAP6, ANGPT1, ANK2, ANXA2, APP, ATP1A1, ATP1B1, ATP2B4, BMPR1A, BST2, BTK, CACNA1C, CAV1, CAV2, CBL, CD14, CD4, CDH13, CLIP3, CRB2, CXADR, DAG1, DLG1, DMD, DPP4, EGFR, EZR, FAS, GJA1, GPC1, GPRC5B, HCK, IGF1R, IRS1, ITGA1, ITGB1, ITLN1, KCNMA1, KDR, LAT2, LRP6, MALL, MAPK1, MYADM, MYO1C, MYOF, NFAM1, OLR1, P2RY12, PAG1, PIKFYVE, PODXL, PPP2R1B, PSEN1, PSEN2, PTCH1, PTGIS, PTK2B, PT…
GO:0045765	regulation of angiogenesis	BP	6.56948e-10	1	4.78961e-08	1	61	177	ACVRL1, ADM, AGT, AMOT, ANGPTL4, ANXA3, AQP1, BAI3, C3, C3AR1, CCBE1, CD34, CHI3L1, COL4A2, CTSH, CYP1B1, DAB2IP, DLL4, EFNA1, EPHA2, ERAP1, FGF2, FLT1, GATA2, GATA6, HDAC7, HIPK1, HOXA5, HSPB1, HYAL1, ISL1, ITGB1BP1, KDR, KLF4, LRG1, MMRN2, MTDH, PRKCA, PRKCB, PTGIS, PTPRM, RAMP2, RAPGEF3, RGCC, ROCK2, SEMA5A, SERPINF1, SFRP1, SPARC, SRPX2, STAB1, SULF1, TGFBR2, THBS1, THBS2, TIE1, TNFRSF12A, TN…
GO:0010634	positive regulation of epithelial cell migration	BP	6.59822e-10	1	4.79199e-08	1	36	79	ADAM9, AGT, AMOT, ANGPT1, ANXA3, AQP1, CCBE1, CTSH, FGF2, FLT4, GATA3, GLIPR2, HDAC7, HSPB1, HYAL1, ITGA3, ITGB1BP1, KDR, MET, PDGFB, PFN1, PPAP2B, PRKCA, PROX1, PTK2B, SCARB1, SEMA5A, SOX9, SPARC, SRPX2, TGFB1, TGFB2, TGFBR2, THBS1, VEGFC, WNT5A
GO:0072594	establishment of protein localization to organelle	BP	8.09337e-10	1	5.81055e-08	1	112	481	AGT, AKAP6, AKR1C3, APOD, AXIN2, BCL2, BCL3, BMF, BMPR1A, CABP1, CDKN1A, DAB2IP, DAG1, DYNLL1, DYNLL2, EDA, EGFR, ERBB4, FAU, FGF9, FLNA, FYB, FZD7, G3BP2, GAS6, GCC1, GLI3, HCLS1, HES1, HSPA4, IGF1, IL18, IL18R1, JUN, KPNA1, KPNA3, KPNA4, LEP, LMNA, MAPK1, MAPK9, NLRP3, OPTN, PACS1, PBLD, PDE2A, PEX2, PEX5L, PEX6, PPP3CC, RPL10, RPL10A, RPL13, RPL13A, RPL18, RPL18A, RPL21, RPL24, RPL28, RPL3, RP…
GO:0019882	antigen processing and presentation	BP	8.3924e-10	1	6.00232e-08	1	64	232	AZGP1, CCL21, CD209, CD74, CTSH, CTSS, CYBB, DCTN5, DYNC1H1, DYNC1LI2, DYNC2H1, DYNLL1, DYNLL2, ERAP1, FCER1G, FCGRT, HLA-B, HLA-DMA, HLA-DMB, HLA-DPA1, HLA-DPB1, HLA-DQA1, HLA-DQB1, HLA-DRA, HLA-DRB1, HLA-DRB5, ITGAV, ITGB5, KIF3B, LGMN, LILRB2, LNPEP, MARCH1, NCF1, NCF2, NCF4, PROCR, PSMA3, PSMA4, PSMB1, PSMB2, PSMB3, PSMB9, PSMC1, PSMC2, PSMC4, PSMC6, PSMD1, PSMD11, PSMD14, PSMD6, PSMD7, PSME4…
GO:0007159	leukocyte cell-cell adhesion	BP	8.78993e-10	1	6.26282e-08	1	26	51	CCL21, CCL28, CCL5, CD209, CXCL12, EZR, FERMT3, GCNT1, GOLPH3, ITGA4, ITGAL, ITGAM, ITGB1, ITGB2, ITGB7, LEP, OLR1, RAC2, S100A8, S100A9, SELPLG, SEMA4D, STK10, SYK, TNF, TNIP1
GO:0044087	regulation of cellular component biogenesis	BP	8.9665e-10	1	6.36452e-08	1	130	477	ABI2, ACTR2, ACVRL1, AGRN, ALOX15, AMOT, APC, APOD, AQP1, ARAP1, ARHGAP24, ARHGAP6, ARHGEF10, ASAP3, ATP8B1, ATXN2L, BAG5, BHLHB9, BMF, CAPZA2, CCL21, CDC42, CDC42EP2, CDC42EP4, CLIP1, CLIP3, CLU, CORO1A, CYR61, DAB2IP, DDX3X, DLG1, DMTN, DNAJC15, DPYSL3, EIF4EBP1, ELN, EPHA2, EPHA3, EPHB2, EPS8L2, FAM110C, FARP2, FAS, FBLIM1, FES, FHOD1, FKBP4, FMN1, FZD5, GJA1, GRB2, HCK, HCLS1, HSPA1A, HSPA1B,…
GO:0019080	viral gene expression	BP	9.03713e-10	1	6.39054e-08	1	45	174	CCL3, CCL4, CCL5, FAU, HPN, JUN, NMT2, RPL10, RPL10A, RPL13, RPL13A, RPL18, RPL18A, RPL21, RPL24, RPL28, RPL3, RPL35, RPL36, RPL37A, RPL39, RPL41, RPL7A, RPL8, RPL9, RPLP0, RPLP1, RPS15A, RPS16, RPS18, RPS19, RPS2, RPS27, RPS27A, RPS28, RPS29, RPS3, RPS3A, RPS5, RPS8, RPS9, RPSA, TCEB1, TRIM14, TRIM8
GO:0030036	actin cytoskeleton organization	BP	1.0849e-09	1	7.50256e-08	1	135	488	ABI2, ABL1, ABLIM3, ACTR2, ADRA2A, AIF1, ALOX15, AMOT, ANTXR1, AQP1, ARAP1, ARHGAP6, ARHGDIB, ARHGEF10, ASAP3, BAIAP2, BCL2, BST2, CAPZA2, CCL21, CDC42, CDC42EP2, CNN3, CORO1A, CORO1C, CORO2B, CRK, CSF1R, CXADR, CXCL12, DAAM1, DIAPH1, DIAPH2, DIXDC1, DLG1, DMTN, DOCK2, DPYSL3, DYNLL1, ELMO1, ELN, EPB41L1, EPB41L3, EPB41L4B, EPHA3, EZR, FARP2, FAT1, FES, FGD2, FGD5, FHOD1, FLNA, FMN1, FMNL3, FSCN1…
GO:0070661	leukocyte proliferation	BP	1.14443e-09	1	7.85646e-08	1	67	239	ACE, ADK, AIF1, BCL2, BLM, BTN3A1, CASP3, CCL5, CCND3, CD209, CD28, CD300A, CD38, CD46, CD74, CD86, CDKN1A, CLU, CORO1A, CXCL12, CXCR4, DLG1, DOCK2, ELF4, GREM1, HES1, HLA-DMB, HLA-DPA1, HLA-DPB1, HLA-DRB1, HLA-DRB5, HSPD1, ICOSLG, IGF1, IGF2, IGFBP2, IL15, IL18, IL6ST, INPP5D, IRF1, ITGAL, ITGAM, LILRB1, LILRB2, LST1, MEF2C, MNDA, MYD88, NCKAP1L, NDFIP1, NPR3, PDE5A, PIK3CG, PRDM1, PTPN6, PTPRC,…
GO:0042098	T cell proliferation	BP	1.25882e-09	1	8.54815e-08	1	49	152	ADK, AIF1, BLM, BTN3A1, CASP3, CCL5, CCND3, CD209, CD28, CD46, CD86, CORO1A, CXCL12, CXCR4, DLG1, DOCK2, ELF4, HES1, HLA-DMB, HLA-DPA1, HLA-DPB1, HLA-DRB1, HLA-DRB5, ICOSLG, IGF1, IGF2, IGFBP2, IL15, IL18, IL6ST, IRF1, ITGAL, ITGAM, LILRB1, LILRB2, NCKAP1L, NDFIP1, PDE5A, PIK3CG, PTPN6, PTPRC, RC3H2, SLC11A1, SYK, TGFB1, TNFRSF14, TNFSF13B, TNFSF14, VSIG4
GO:0019932	second-messenger-mediated signaling	BP	1.37054e-09	1	9.20707e-08	1	65	192	ADM, ADRB1, AGT, AKAP6, ANK2, ASPH, ATP1B1, ATP2B4, BTK, CACNA1C, CALM1, CASQ2, CCL3, CCL4, CCR5, CD4, CDH13, CMKLR1, CMYA5, CXCR4, DDAH2, DMD, DMTN, EGFR, GUCY1A3, GUCY1B3, HRC, HRH1, IGF1, ITGAL, ITPR1, ITPR3, KDR, LAT2, LHCGR, LMCD1, LPHN1, MCTP2, MRVI1, NFAT5, NMUR1, NTRK2, NUDT4, P2RX4, PCLO, PDE2A, PDE4D, PDPK1, PDZD3, PEX5L, PLCE1, PLEK, PPP1R9A, PRKG1, RAPGEF3, RAPGEF4, RCAN1, RGN, RYR2, …
GO:0042110	T cell activation	BP	1.52936e-09	1	1.02012e-07	1	101	391	ADK, AIF1, AMICA1, ANXA1, APC, BCL2, BCL3, BLM, BTN3A1, CASP3, CAV1, CCL21, CCL5, CCND3, CD209, CD28, CD300A, CD4, CD46, CD74, CD86, CDC42, CLEC7A, CORO1A, CXADR, CXCL12, CXCR4, DLG1, DOCK2, DPP4, DUSP3, EGR1, ELF4, FAS, FZD5, FZD7, GATA3, GIMAP1, GIMAP5, GLI3, GRB2, HES1, HLA-DMA, HLA-DMB, HLA-DPA1, HLA-DPB1, HLA-DQA1, HLA-DQB1, HLA-DRA, HLA-DRB1, HLA-DRB5, HSPD1, HSPH1, ICOSLG, IFNAR1, IGF1, IG…
GO:0031093	platelet alpha granule lumen	CC	1.58874e-09	1	1.05226e-07	1	24	48	A2M, APP, CLU, F13A1, F5, FN1, GAS6, HGF, IGF1, IGF2, LEFTY2, MMRN1, PDGFB, PROS1, SERPINA1, SERPING1, SPARC, SRGN, TGFB1, TGFB2, THBS1, TIMP1, VEGFC, VWF
GO:0048002	antigen processing and presentation of peptide antigen	BP	1.63714e-09	1	1.08051e-07	1	56	190	AZGP1, CD209, CD74, CTSS, CYBB, DCTN5, DYNC1H1, DYNC1LI2, DYNC2H1, DYNLL1, DYNLL2, ERAP1, FCER1G, HLA-B, HLA-DMA, HLA-DMB, HLA-DPA1, HLA-DPB1, HLA-DQA1, HLA-DQB1, HLA-DRA, HLA-DRB1, HLA-DRB5, ITGAV, ITGB5, KIF3B, LGMN, LNPEP, MARCH1, NCF1, NCF2, NCF4, PSMA3, PSMA4, PSMB1, PSMB2, PSMB3, PSMB9, PSMC1, PSMC2, PSMC4, PSMC6, PSMD1, PSMD11, PSMD14, PSMD6, PSMD7, PSME4, RPS27A, SAR1B, SEC23A, SEC24A, SE…
GO:0019058	viral life cycle	BP	1.64736e-09	1	1.08346e-07	1	75	320	APOBEC3C, ATG16L2, BCL2, BST2, CCL3, CCL4, CCL5, CD209, CD28, CHMP2B, CHMP3, DICER1, FAM111A, FAU, GAS6, HPN, HTATSF1, IFITM1, ITCH, ITGAV, JUN, KPNA1, KPNA3, MX1, NMT2, NUP153, OAS1, OAS3, PCSK5, PROX1, RPL10, RPL10A, RPL13, RPL13A, RPL18, RPL18A, RPL21, RPL24, RPL28, RPL3, RPL35, RPL36, RPL37A, RPL39, RPL41, RPL7A, RPL8, RPL9, RPLP0, RPLP1, RPS15A, RPS16, RPS18, RPS19, RPS2, RPS27, RPS27A, RPS2…
GO:0043542	endothelial cell migration	BP	1.74023e-09	1	1.13659e-07	1	48	125	ACVRL1, AGT, AMOT, ANGPT1, ANXA3, BMPER, CCBE1, CDH13, CYP1B1, DAB2IP, DLL4, DPP4, EFNA1, EPHA2, EPHB4, FGF2, FLT4, GATA3, GIPC1, GPX1, GREM1, HDAC7, HSPB1, ITGB1, ITGB1BP1, KDR, KLF4, LOXL2, MET, MMRN2, NR2F2, PDGFB, PDPK1, PLEKHG5, PRKCA, PROX1, PTK2B, PTPRM, RGCC, SCARB1, SEMA5A, SLIT2, SPARC, SRPX2, TGFB1, THBS1, VEGFC, WNT5A
GO:0022411	cellular component disassembly	BP	1.75066e-09	1	1.13945e-07	1	115	447	A2M, ADAM9, APC, ARRB2, ASPH, CAPZA2, CASP3, CIDEA, COL12A1, COL14A1, COL15A1, COL1A1, COL1A2, COL3A1, COL4A1, COL4A2, COL4A5, COL5A2, COL6A6, COL7A1, COL8A1, CTSK, CTSS, DCN, DDIT4, DDR2, DMTN, DPP4, DSP, ELN, ENG, ETF1, FAU, FGF13, FN1, GAS2L2, GSPT1, HPN, HSPA2, HSPG2, IRAK3, KIF19, KIF5B, KLK7, KPNA1, LAMA3, LAMA5, LAMB1, LAMB3, LAMC2, LMNA, MICAL1, MICAL2, MICAL3, MID1, MMP16, MMP19, MST4, M…
GO:0006956	complement activation	BP	2.19205e-09	1	1.41692e-07	1	23	47	A2M, C1QA, C1QB, C1QC, C1R, C2, C3, C4A, C4B, C6, C7, CD46, CFH, CFI, CFP, CLU, CR1, FCN1, MASP1, PROS1, RGCC, SERPING1, VSIG4
GO:0010594	regulation of endothelial cell migration	BP	2.22196e-09	1	1.42786e-07	1	39	91	ACVRL1, AGT, AMOT, ANGPT1, ANXA3, BMPER, CCBE1, DAB2IP, DLL4, EFNA1, EPHA2, FGF2, FLT4, GATA3, HDAC7, HSPB1, ITGB1BP1, KDR, KLF4, MET, MMRN2, NR2F2, PDGFB, PDPK1, PPAP2B, PRKCA, PROX1, PTK2B, PTPRM, RGCC, SCARB1, SEMA5A, SLIT2, SPARC, SRPX2, TGFB1, THBS1, VEGFC, WNT5A
GO:0019722	calcium-mediated signaling	BP	2.22415e-09	1	1.42786e-07	1	45	117	AKAP6, ANK2, ASPH, ATP1B1, ATP2B4, BTK, CACNA1C, CALM1, CASQ2, CCL3, CCL4, CCR5, CD4, CDH13, CMKLR1, CMYA5, CXCR4, DMD, DMTN, EGFR, HRC, IGF1, ITGAL, ITPR1, KDR, LAT2, LMCD1, LPHN1, MCTP2, NFAT5, NMUR1, NTRK2, NUDT4, P2RX4, PDPK1, PLCE1, PLEK, PPP1R9A, RCAN1, RGN, RYR2, SLC8A1, SYK, TNF, TREM2
GO:0032943	mononuclear cell proliferation	BP	2.24505e-09	1	1.43638e-07	1	64	229	ACE, ADK, AIF1, BCL2, BLM, BTN3A1, CASP3, CCL5, CCND3, CD209, CD28, CD300A, CD38, CD46, CD74, CD86, CDKN1A, CORO1A, CXCL12, CXCR4, DLG1, DOCK2, ELF4, HES1, HLA-DMB, HLA-DPA1, HLA-DPB1, HLA-DRB1, HLA-DRB5, HSPD1, ICOSLG, IGF1, IGF2, IGFBP2, IL15, IL18, IL6ST, INPP5D, IRF1, ITGAL, ITGAM, LILRB1, LILRB2, LST1, MEF2C, MNDA, MYD88, NCKAP1L, NDFIP1, PDE5A, PIK3CG, PRDM1, PTPN6, PTPRC, RC3H2, SLC11A1, S…
GO:0009306	protein secretion	BP	2.37962e-09	1	1.51218e-07	1	61	210	ADAM9, ADRB1, AGT, ANXA1, BTN3A1, BTN3A2, CCL3, CD14, CD34, CHI3L1, CIDEA, CSF1R, DMTN, DPH3, ERP29, FCN1, FFAR2, GAS6, GATA3, GOLPH3, HLA-DRB1, HLA-DRB5, IFNAR1, IL33, IL4R, LCP2, LILRB1, LTBP2, MYO18A, NLRP1, NLRP3, NOTCH2, OLFM2, P2RX7, PAM, PCSK5, PLEK, POU2F2, RBP4, RGCC, RHBDF2, RSAD2, SAA1, SEC24A, SNCG, SRGN, SSC5D, SYK, TGFB1, TGFB2, TLR2, TLR4, TLR5, TLR6, TNF, TNFRSF14, TNFSF13B, TREM1…
GO:0002455	humoral immune response mediated by circulating immunoglobulin	BP	2.58309e-09	1	1.63047e-07	1	22	44	BCL3, C1QA, C1QB, C1QC, C1R, C2, C3, C4A, C4B, C6, C7, CD46, CFI, CLU, CR1, GIMAP5, HLA-DQB1, HLA-DRB1, HLA-DRB5, PTPN6, SERPING1, TNF
GO:0044033	multi-organism metabolic process	BP	2.75706e-09	1	1.72868e-07	1	46	184	ATG16L2, CCL3, CCL4, CCL5, FAU, HPN, JUN, NMT2, RPL10, RPL10A, RPL13, RPL13A, RPL18, RPL18A, RPL21, RPL24, RPL28, RPL3, RPL35, RPL36, RPL37A, RPL39, RPL41, RPL7A, RPL8, RPL9, RPLP0, RPLP1, RPS15A, RPS16, RPS18, RPS19, RPS2, RPS27, RPS27A, RPS28, RPS29, RPS3, RPS3A, RPS5, RPS8, RPS9, RPSA, TCEB1, TRIM14, TRIM8
GO:0051249	regulation of lymphocyte activation	BP	2.97093e-09	1	1.83826e-07	1	87	331	ADK, AIF1, BCL2, BLM, BTK, CASP3, CAV1, CCL21, CCL5, CD209, CD28, CD300A, CD38, CD4, CD46, CD74, CD86, CDC42, CDKN1A, CORO1A, DLG1, DPP4, DUSP3, FAS, GAS6, GATA3, GIMAP5, GLI3, GRB2, HES1, HLA-DMA, HLA-DMB, HLA-DPA1, HLA-DPB1, HLA-DQA1, HLA-DQB1, HLA-DRA, HLA-DRB1, HLA-DRB5, HSPD1, HSPH1, ICOSLG, IGF1, IGF2, IGFBP2, IKZF1, IL15, IL18, IL4R, IL6ST, INPP5D, IRF1, ITGAL, LGALS1, LGALS8, LILRB1, LILR…
GO:0046651	lymphocyte proliferation	BP	3.60981e-09	1	2.21897e-07	1	63	227	ADK, AIF1, BCL2, BLM, BTN3A1, CASP3, CCL5, CCND3, CD209, CD28, CD300A, CD38, CD46, CD74, CD86, CDKN1A, CORO1A, CXCL12, CXCR4, DLG1, DOCK2, ELF4, HES1, HLA-DMB, HLA-DPA1, HLA-DPB1, HLA-DRB1, HLA-DRB5, HSPD1, ICOSLG, IGF1, IGF2, IGFBP2, IL15, IL18, IL6ST, INPP5D, IRF1, ITGAL, ITGAM, LILRB1, LILRB2, LST1, MEF2C, MNDA, MYD88, NCKAP1L, NDFIP1, PDE5A, PIK3CG, PRDM1, PTPN6, PTPRC, RC3H2, SLC11A1, SYK, T…
GO:1903036	positive regulation of response to wounding	BP	4.02989e-09	1	2.44524e-07	1	36	97	ADRA2A, AGT, ALOX5AP, C3, CCL3, CD28, CNR1, CTSS, DMTN, EGFR, FCER1G, FFAR2, GPRC5B, IL15, IL18, IL33, IL6ST, LBP, MYLK, NDEL1, PDE2A, PIK3CG, PLA2G2A, PPAP2B, PRKCA, PTGER3, RPS19, S100A8, S100A9, TGM2, TLR2, TLR4, TLR7, TNF, TNIP1, WNT5A
GO:0002474	antigen processing and presentation of peptide antigen via MHC class I	BP	4.07341e-09	1	2.46369e-07	1	34	104	AZGP1, CTSS, CYBB, ERAP1, FCER1G, HLA-B, ITGAV, ITGB5, LNPEP, NCF1, NCF2, NCF4, PSMA3, PSMA4, PSMB1, PSMB2, PSMB3, PSMB9, PSMC1, PSMC2, PSMC4, PSMC6, PSMD1, PSMD11, PSMD14, PSMD6, PSMD7, PSME4, RPS27A, SAR1B, SEC23A, SEC24A, SEC31A, UBE2A
GO:0050863	regulation of T cell activation	BP	4.41936e-09	1	2.65585e-07	1	69	249	ADK, AIF1, BLM, CASP3, CAV1, CCL21, CCL5, CD209, CD28, CD300A, CD4, CD46, CD74, CD86, CDC42, CORO1A, DLG1, DPP4, DUSP3, GATA3, GIMAP5, GLI3, GRB2, HES1, HLA-DMA, HLA-DMB, HLA-DPA1, HLA-DPB1, HLA-DQA1, HLA-DQB1, HLA-DRA, HLA-DRB1, HLA-DRB5, HSPD1, HSPH1, ICOSLG, IGF1, IGF2, IGFBP2, IKZF1, IL15, IL18, IL4R, IL6ST, IRF1, ITGAL, LGALS1, LGALS8, LILRB1, LILRB2, MAP3K8, NCKAP1L, NDFIP1, PAG1, PAK2, PDE…
GO:0002443	leukocyte mediated immunity	BP	4.98321e-09	1	2.96627e-07	1	66	238	ANXA3, ARRB2, AZGP1, BCL3, BST2, BTK, BTN3A2, C1QA, C1QB, C1QC, C1R, C2, C3, C4A, C4B, C6, C7, CCL3, CD28, CD300A, CD46, CD74, CEBPG, CFI, CLU, CR1, CTSC, CTSH, DLG1, FAS, FCER1G, FES, GAB2, GATA3, GIMAP5, HLA-B, HLA-DMA, HLA-DQB1, HLA-DRB1, HLA-DRB5, HSPD1, INPP5D, LAT2, LILRB1, MYD88, MYO1F, NCF1, NDFIP1, PDPK1, PIK3CD, PIK3CG, POU2F2, PTPN6, PTPRC, RSAD2, SERPING1, SLC11A1, STX11, SYK, TGFB1, …
GO:0031349	positive regulation of defense response	BP	5.05544e-09	1	2.99977e-07	1	78	286	AGT, ALOX5AP, ARRB2, BTK, C3, CCL3, CCL5, CD14, CD28, CD86, CHUK, CLEC7A, CNR1, COLEC12, CTSK, CTSS, DAB2IP, DDX60, DUSP3, DUSP4, DUSP6, EGFR, FCER1G, FCN1, FFAR2, FOS, GIMAP5, GJA1, GPRC5B, HCK, HSPD1, IL15, IL18, IL33, IL6ST, IRAK1, IRAK3, IRF1, ITCH, ITGAM, ITGB2, JUN, LBP, LGMN, MAP2K1, MAP3K1, MAPK1, MAPK10, MAPK9, MARCO, MEF2C, MYD88, NFKB2, NR1D1, PDE2A, PDPK1, PIK3AP1, PIK3CG, PLA2G2A, PR…
GO:0034330	cell junction organization	BP	5.0869e-09	1	3.00895e-07	1	79	230	ACVRL1, AMOT, ANK2, APC, APOD, ARHGAP6, ARHGEF6, ARHGEF7, BCL2, CDC42, CDH11, CDH13, CLDN1, CLDN15, CNTNAP1, CSF1R, CTNNA1, CXADR, DLG1, DMTN, DSP, DST, EPB41L3, EPHA3, FBLIM1, FLNA, FLNC, FN1, FZD5, GJA1, GJC1, HDAC7, HEG1, ITGB1, ITGB1BP1, ITGB4, KDR, LAMA3, LAMA5, LAMB3, LAMC2, LIMS1, LIMS2, MPP5, MPZ, MTDH, MYO1C, NFASC, NLGN2, NLGN4X, PARD6B, PDPK1, PERP, PLEC, PLEKHA7, PRKCA, PRKCH, PTK2B, …
GO:0002429	immune response-activating cell surface receptor signaling pathway	BP	5.2566e-09	1	3.08027e-07	1	66	211	ABL1, ACTR2, BAIAP2, BCL2, BTK, BTN3A1, C3AR1, C5AR1, CD28, CD300A, CD38, CD4, CDC42, CHUK, CR1, CRK, CYFIP2, DUSP3, ELMO1, FCER1G, FCGR2A, FCGR3A, FCN1, FFAR2, FYB, GATA3, GRB2, HCK, HLA-DPA1, HLA-DPB1, HLA-DQA1, HLA-DQB1, HLA-DRA, HLA-DRB1, HLA-DRB5, INPP5D, ITPR1, ITPR3, LAT2, LCP2, MAPK1, MEF2C, MNDA, MYO10, MYO1C, NCKAP1, NCKAP1L, NFAM1, PAG1, PAK2, PDE4B, PDE4D, PDPK1, PIK3CD, PRKCB, PRKCH,…
GO:0050729	positive regulation of inflammatory response	BP	6.84001e-09	1	3.97101e-07	1	31	79	AGT, ALOX5AP, C3, CCL3, CD28, CNR1, CTSS, EGFR, FCER1G, FFAR2, GPRC5B, IL15, IL18, IL33, IL6ST, LBP, PDE2A, PIK3CG, PLA2G2A, PRKCA, PTGER3, RPS19, S100A8, S100A9, TGM2, TLR2, TLR4, TLR7, TNF, TNIP1, WNT5A
GO:0031589	cell-substrate adhesion	BP	6.89912e-09	1	3.993e-07	1	88	277	ACVRL1, ADAM9, ADAMTS12, AGT, ALOX15, ANGPT1, ANTXR1, APOD, ARHGAP6, ARHGEF7, BCAM, BCL2, CCL21, CCL28, CD34, CDC42, CDH13, COL1A1, COL3A1, COL8A1, CORO1A, CYR61, DAG1, DMTN, ECM2, EDA, EDIL3, EFNA1, EGFLAM, EMILIN1, EMP2, EPDR1, EPHA3, FBLN2, FERMT3, FN1, FNDC3B, FREM1, FZD7, GAS6, HOXD3, ITGA1, ITGA3, ITGA4, ITGAL, ITGAV, ITGB1, ITGB1BP1, ITGB2, ITGB4, ITGB5, ITGB7, KDR, LAMA5, LAMB1, LGALS1, L…
GO:0061138	morphogenesis of a branching epithelium	BP	6.97962e-09	1	4.0272e-07	1	68	201	ADAMTS16, ADM, AGT, BCL2, BMP2, CLIC4, COL4A1, CTSH, CXCL12, CXCR4, DAG1, DCHS1, DICER1, DLG1, DLL4, ENG, EPHA2, ESR1, ETV5, FGF2, FGFR1, FLT1, FZD5, GLI3, GRB2, HGF, HHIP, HOXA11, HOXA5, IGF1, KDR, LAMA5, LRP5, LRP6, MET, MSX2, NFATC4, NOTCH4, NPNT, PDGFB, PITX2, PLXNA1, PSPN, PTCH1, PXN, RSPO3, SEMA3A, SEMA3C, SEMA5A, SFRP1, SIX1, SIX2, SLIT2, SNAI2, SOCS3, SOX9, SPI1, SPRY2, SULF1, TCF21, TGFB…
GO:2000146	negative regulation of cell motility	BP	7.40983e-09	1	4.26235e-07	1	58	166	ABHD2, ACVRL1, ADORA1, AIF1, APOD, ARAP3, ARHGAP4, BCL2, BST2, CD300A, CLIC4, COL3A1, CTNNA1, CYP1B1, DAB2IP, DACH1, DAG1, DLL4, DPYSL3, EGFL7, ENG, FAM60A, FGF2, GATA3, GREM1, IFITM1, IGFBP3, IL33, ITGB1BP1, KLF4, LRP1, MMRN2, NR2F2, OSBPL8, PBLD, PDGFB, PFN2, PLCB1, PODN, PTPRM, PTPRU, RAP2A, RGCC, ROBO4, SEMA3A, SEMA6D, SFRP1, SLIT2, SRGAP2, STAT3, SULF1, TGFB1, THBS1, TIE1, TIMP1, TPM1, TRIB1…
GO:0042590	antigen processing and presentation of exogenous peptide antigen via MHC class I	BP	8.48119e-09	1	4.80515e-07	1	27	83	CTSS, CYBB, FCER1G, HLA-B, ITGAV, ITGB5, LNPEP, NCF1, NCF2, NCF4, PSMA3, PSMA4, PSMB1, PSMB2, PSMB3, PSMB9, PSMC1, PSMC2, PSMC4, PSMC6, PSMD1, PSMD11, PSMD14, PSMD6, PSMD7, PSME4, RPS27A
GO:0015934	large ribosomal subunit	CC	9.42494e-09	1	5.29203e-07	1	21	74	RBM3, RPL10, RPL10A, RPL13, RPL13A, RPL18, RPL18A, RPL21, RPL24, RPL28, RPL3, RPL35, RPL36, RPL37A, RPL39, RPL41, RPL7A, RPL8, RPL9, RPLP0, RPLP1
GO:0007265	Ras protein signal transduction	BP	1.03502e-08	1	5.79428e-07	1	75	234	ABI2, ADRA2A, ADRB1, AIF1, ARAP3, ARFGEF2, ARHGAP24, ARHGAP4, ARHGAP6, ARHGDIB, ARHGDIG, ARHGEF1, CDC42EP4, CDH13, CDKN1A, CHUK, COL1A2, COL3A1, CRK, CTNNAL1, CYTH4, DAB2IP, DENND4B, DGKI, DGKZ, DHCR24, DOK2, DOK3, ELMO1, EPS8L2, FARP2, FBP1, FGF2, G3BP2, GRB2, ICMT, IGF1, KIAA1244, KSR1, LPAR1, MAP2K1, MAPK1, MAPK12, MCF2L, NCKAP1, NOTCH2, PLCE1, PLD1, PPP2CB, PSD3, PSD4, RALA, RALGAPB, RAP1B, R…
GO:0045444	fat cell differentiation	BP	1.18503e-08	1	6.57534e-07	1	54	161	AAMDC, ADRB1, ARID5B, ASXL2, BMP2, CCND1, CCRN4L, CEBPB, CLIP3, CMKLR1, CREB5, EBF2, ENPP1, ERAP1, FFAR2, FNDC3B, GATA2, GATA3, GPX1, HES1, ID4, INHBB, INSIG1, JDP2, KLF4, LAMB3, LEP, LRG1, LRP5, LRP6, MEDAG, METRNL, MEX3C, MSX2, NR1D1, NUDT7, OSBPL11, OSBPL8, PLCB1, PPARGC1A, PRDM16, SFRP1, SH3PXD2B, SNAI2, SOCS1, SOD2, TGFB1, TGFB1I1, TNF, TRIB2, WNT5A, ZBTB16, ZC3H12A, ZNF385A
GO:0051271	negative regulation of cellular component movement	BP	1.26951e-08	1	7.02338e-07	1	59	171	ABHD2, ACVRL1, ADORA1, AIF1, APOD, ARAP3, ARHGAP4, BCL2, BST2, CD300A, CLIC4, COL3A1, CTNNA1, CYP1B1, DAB2IP, DACH1, DAG1, DLL4, DPYSL3, EGFL7, ENG, FAM60A, FGF2, GATA3, GREM1, IFITM1, IGFBP3, IL33, ITGB1BP1, KLF4, LRP1, MMRN2, NR2F2, OSBPL8, PBLD, PDGFB, PFN2, PLCB1, PODN, PTPRM, PTPRO, PTPRU, RAP2A, RGCC, ROBO4, SEMA3A, SEMA6D, SFRP1, SLIT2, SRGAP2, STAT3, SULF1, TGFB1, THBS1, TIE1, TIMP1, TPM1…
GO:0098552	side of membrane	CC	1.44333e-08	1	7.93834e-07	1	82	302	ACE, ADAM9, AMOT, ANO1, ANXA5, BCAM, CABP1, CCR1, CCR5, CD28, CD33, CD34, CD4, CD69, CD74, CD86, CDH13, CHUK, CXCL12, CXCR4, DAB2IP, DLG1, DNAJA1, ENG, ENPEP, FAS, FCER1G, FCGR3A, FCN1, FOLR2, GEM, GGT5, GGTA1P, GPC4, GPR125, HEG1, HLA-B, HLA-DPA1, HLA-DPB1, HLA-DQA1, HLA-DQB1, HLA-DRA, HLA-DRB1, HLA-DRB5, IL6ST, ITGA1, ITGA3, ITGA4, ITGAL, ITGAM, ITGAV, ITGB1, KDR, LILRB1, MCAM, NCAM1, NLGN1, NR…
GO:0070201	regulation of establishment of protein localization	BP	1.53406e-08	1	8.41272e-07	1	110	440	ADAM9, ADRB1, AKAP6, ANXA1, APOD, APPL1, AR, ASPH, AXIN2, BCL2, BCL3, BMF, BMPR1A, C2CD5, CABP1, CCL3, CD14, CD34, CDC42, CDKN1A, CIDEA, CLIP3, CSF1R, DAB2IP, DLG1, DMTN, DNAJA1, DPH3, DYNLL1, DYNLL2, EDA, EGFR, EPHA2, ERBB4, FCN1, FFAR2, FLNA, FNDC1, FZD7, G3BP2, GAS6, GATA3, GLI3, GOLPH3, HCLS1, HLA-DRB1, HLA-DRB5, IFNAR1, IGF1, IL18, IL18R1, IL33, IL4R, ITGA3, ITGB1, ITGB1BP1, KIF5B, KPNA1, LC…
GO:0002250	adaptive immune response	BP	1.59483e-08	1	8.67016e-07	1	64	230	ALOX15, AZGP1, BCL3, BTK, BTN3A2, C1QA, C1QB, C1QC, C1R, C2, C3, C4A, C4B, C6, C7, CD28, CD46, CD74, CFI, CLU, CR1, CTSC, CTSH, CTSS, DLG1, FAS, FCER1G, GATA3, GIMAP5, HLA-B, HLA-DMA, HLA-DQB1, HLA-DRB1, HLA-DRB5, HSPD1, IL18, IL18R1, IL33, IL4R, IL6ST, INPP5D, IRF1, LILRB1, MEF2C, MYD88, NDFIP1, NFKB2, PIK3CD, PIK3CG, POU2F2, PTPN6, PTPRC, RSAD2, SERPING1, SLC11A1, STX11, SYK, TGFB1, TLR4, TLR6,…
GO:0044420	extracellular matrix part	CC	1.66789e-08	1	9.04122e-07	1	54	123	AGRN, ANXA2, ANXA2P2, COL12A1, COL14A1, COL15A1, COL1A1, COL1A2, COL27A1, COL3A1, COL4A1, COL4A2, COL4A5, COL5A2, COL7A1, COL8A1, DAG1, DLG1, DST, EGFLAM, ELN, ENTPD1, FBLN1, FGF9, FN1, FRAS1, FREM1, HMCN1, HSPG2, ITGB1, ITGB4, LAMA2, LAMA3, LAMA5, LAMB1, LAMB3, LAMC2, LEPREL1, LOXL2, LUM, MFAP4, MFAP5, MMRN2, NPNT, PAPLN, SLC1A3, SMOC2, SPARC, TGFBI, THBS2, THSD4, TIMP1, TNC, TNXB
GO:0050670	regulation of lymphocyte proliferation	BP	1.72923e-08	1	9.31998e-07	1	51	168	ADK, AIF1, BCL2, BLM, CASP3, CCL5, CD209, CD28, CD300A, CD38, CD46, CD74, CD86, CDKN1A, CORO1A, DLG1, HES1, HLA-DMB, HLA-DPA1, HLA-DPB1, HLA-DRB1, HLA-DRB5, ICOSLG, IGF1, IGF2, IGFBP2, IL15, IL18, IL6ST, INPP5D, IRF1, ITGAL, LILRB1, LILRB2, LST1, MEF2C, MNDA, MYD88, NCKAP1L, NDFIP1, PDE5A, PRDM1, PTPN6, PTPRC, SYK, TGFB1, TLR4, TNFRSF14, TNFSF13B, VAV3, VSIG4
GO:0030139	endocytic vesicle	CC	1.8462e-08	1	9.89375e-07	1	65	212	AMN, AMOT, ANXA11, ANXA3, APOB, ARRB2, CAMK2G, CAV1, CD163, CD74, COLEC12, CORO1A, CYBB, DAB2IP, DLG4, DPP4, EGFR, EHD1, FZD5, GIPC1, HBA2, HLA-B, HLA-DPA1, HLA-DPB1, HLA-DQA1, HLA-DQB1, HLA-DRA, HLA-DRB1, HLA-DRB5, HSPH1, ITGAV, ITGB5, ITSN1, KIF5B, LPAR1, LRP1, LRP2, MARCO, MSR1, MYO6, NCF1, NCF2, NCF4, PICALM, PICK1, PLEKHG5, RAB32, RAB34, RAB5A, RAB9A, RALA, ROR2, RPS27A, SAA1, SCARB1, SLC11A…
GO:0002768	immune response-regulating cell surface receptor signaling pathway	BP	1.9759e-08	1	1.04991e-06	1	92	330	ABL1, ACTR2, AGO4, BAIAP2, BCL2, BTK, BTN3A1, C3AR1, C5AR1, CALM1, CD28, CD300A, CD38, CD4, CD86, CDC42, CDKN1A, CHUK, CR1, CRK, CYFIP2, DUSP3, EGFR, ELMO1, ERBB4, FCER1G, FCGR2A, FCGR3A, FCN1, FFAR2, FGF2, FGF9, FGFR1, FOS, FYB, GAB2, GATA3, GRB2, HCK, HLA-DPA1, HLA-DPB1, HLA-DQA1, HLA-DQB1, HLA-DRA, HLA-DRB1, HLA-DRB5, INPP5D, IRS1, ITPR1, ITPR3, JUN, KLB, LAT2, LCP2, LILRB1, LILRB2, MAP2K1, MA…
GO:0050839	cell adhesion molecule binding	MF	2.08231e-08	1	1.10333e-06	1	60	165	ADAM22, ADAM9, AMICA1, ANXA7, CD46, CDH13, COL3A1, CTNNA1, CTNNAL1, CXADR, CYR61, DSP, DST, ECM2, EDIL3, EGFR, EMP2, EZR, FERMT3, FN1, FXYD5, GPNMB, IGF1, ITGA1, ITGA3, ITGA4, ITGAL, ITGB1, ITGB1BP1, ITGB2, ITGB5, ITGB7, KDR, LAMA5, LAMB1, LILRB2, LPHN1, LTBP4, NLGN1, NLGN2, NLGN4X, NPNT, NRXN3, P2RX4, PPAP2B, PSEN1, PTPRD, PTPRM, PXN, S1PR3, SDCBP, SLC14A2, SYK, TBC1D2, TGFBI, THBS1, TLN1, TNXB,…
GO:0061448	connective tissue development	BP	2.12141e-08	1	1.12089e-06	1	68	221	ACVRL1, ADAMTS12, ALX1, ARID5B, AXIN2, BDH1, BMP2, BMPR1A, CD34, CHI3L1, COL1A1, CREB3L2, CREB5, CSGALNACT1, CYR61, EBF2, EFEMP1, EGR1, FGF2, FGF9, FGFR1, GLI3, HAND2, HOXA11, HOXA5, HOXB3, HOXD3, HSPG2, HYAL1, IGF1, IMPAD1, ITGB8, LEP, LOXL2, LRP5, LRP6, LUM, MAF, MEF2C, MEX3C, MGP, MKX, MSX2, NKX3-2, OSR1, OSR2, PDGFB, PDGFRB, PRKCA, ROR2, SATB2, SH3PXD2B, SHOX2, SIX2, SNAI2, SOX9, SULF1, SULF2…
GO:0072593	reactive oxygen species metabolic process	BP	2.15766e-08	1	1.13368e-06	1	46	147	ACP5, AGT, AKR1C3, AOX1, ARF4, BCL2, CAT, CDKN1A, CRYAB, CYBB, CYP1B1, CYR61, DDIT4, EGFR, GADD45A, GPX1, GPX3, GRB2, HBA2, IER3, NCF1, NCF2, NQO1, NRROS, PDGFB, PDGFRB, PDK3, PDK4, PLA2R1, PLIN5, PREX1, PTK2B, PXDN, RAC2, SH3PXD2A, SH3PXD2B, SOD2, SOD3, STK17A, SYK, TGFB1, TGFBR2, THBS1, TNF, VAV1, ZC3H12A
GO:0032944	regulation of mononuclear cell proliferation	BP	2.17313e-08	1	1.13793e-06	1	51	169	ADK, AIF1, BCL2, BLM, CASP3, CCL5, CD209, CD28, CD300A, CD38, CD46, CD74, CD86, CDKN1A, CORO1A, DLG1, HES1, HLA-DMB, HLA-DPA1, HLA-DPB1, HLA-DRB1, HLA-DRB5, ICOSLG, IGF1, IGF2, IGFBP2, IL15, IL18, IL6ST, INPP5D, IRF1, ITGAL, LILRB1, LILRB2, LST1, MEF2C, MNDA, MYD88, NCKAP1L, NDFIP1, PDE5A, PRDM1, PTPN6, PTPRC, SYK, TGFB1, TLR4, TNFRSF14, TNFSF13B, VAV3, VSIG4
GO:0031091	platelet alpha granule	CC	2.19007e-08	1	1.14114e-06	1	26	61	A2M, APP, CLU, F13A1, F5, FN1, GAS6, HGF, IGF1, IGF2, LEFTY2, MMRN1, PDGFB, PROS1, SERPINA1, SERPING1, SPARC, SRGN, STXBP1, TGFB1, TGFB2, THBS1, THBS2, TIMP1, VEGFC, VWF
GO:0015935	small ribosomal subunit	CC	2.26073e-08	1	1.17471e-06	1	19	65	DDX3X, FAU, HBA2, MRPS18B, RPS15A, RPS16, RPS18, RPS19, RPS2, RPS27, RPS27A, RPS28, RPS29, RPS3, RPS3A, RPS5, RPS8, RPS9, RPSA
GO:0070663	regulation of leukocyte proliferation	BP	2.28196e-08	1	1.18247e-06	1	52	174	ADK, AIF1, BCL2, BLM, CASP3, CCL5, CD209, CD28, CD300A, CD38, CD46, CD74, CD86, CDKN1A, CORO1A, DLG1, GREM1, HES1, HLA-DMB, HLA-DPA1, HLA-DPB1, HLA-DRB1, HLA-DRB5, ICOSLG, IGF1, IGF2, IGFBP2, IL15, IL18, IL6ST, INPP5D, IRF1, ITGAL, LILRB1, LILRB2, LST1, MEF2C, MNDA, MYD88, NCKAP1L, NDFIP1, PDE5A, PRDM1, PTPN6, PTPRC, SYK, TGFB1, TLR4, TNFRSF14, TNFSF13B, VAV3, VSIG4
GO:0030336	negative regulation of cell migration	BP	2.32119e-08	1	1.19949e-06	1	56	162	ABHD2, ACVRL1, ADORA1, AIF1, APOD, ARAP3, ARHGAP4, BCL2, BST2, CD300A, CLIC4, COL3A1, CYP1B1, DAB2IP, DACH1, DAG1, DLL4, DPYSL3, EGFL7, ENG, FAM60A, FGF2, GREM1, IFITM1, IGFBP3, IL33, ITGB1BP1, KLF4, LRP1, MMRN2, NR2F2, OSBPL8, PBLD, PDGFB, PFN2, PLCB1, PODN, PTPRM, PTPRU, RAP2A, RGCC, ROBO4, SEMA3A, SEMA6D, SFRP1, SLIT2, SRGAP2, STAT3, SULF1, TGFB1, THBS1, TIE1, TIMP1, TPM1, TRIB1, VCL
GO:0009617	response to bacterium	BP	2.60498e-08	1	1.33514e-06	1	91	416	ACP5, ADAM9, ADM, ALPL, ANXA3, APOB, BAIAP2, BCL3, C4A, C4B, C5AR1, CCL3, CCL5, CCR5, CCRN4L, CD14, CD4, CD86, CEBPB, CFP, CHUK, CNR1, CSF2RB, DAB2IP, DCN, DEFB1, DEFB132, ERAP1, FAU, FCER1G, FOS, FZD5, GNG12, GPX1, HCK, HLA-B, HLA-DRB1, HLA-DRB5, IL10RA, IL18, IRAK1, IRAK3, IRF8, JUN, JUND, LBP, LILRB1, LILRB2, LYZ, MAPK1, MAPK9, MEF2C, MTDH, MYD88, MYO1F, NCF1, NCF2, NLRP1, NLRP3, NR1D1, OPTN, …
GO:0002460	adaptive immune response based on somatic recombination of immune receptors built from immunoglobulin superfamily domains	BP	2.68352e-08	1	1.36884e-06	1	57	194	AZGP1, BCL3, BTK, BTN3A2, C1QA, C1QB, C1QC, C1R, C2, C3, C4A, C4B, C6, C7, CD28, CD46, CD74, CFI, CLU, CR1, CTSC, CTSH, DLG1, FAS, FCER1G, GATA3, GIMAP5, HLA-B, HLA-DMA, HLA-DQB1, HLA-DRB1, HLA-DRB5, HSPD1, IL18, IL18R1, IL33, IL4R, INPP5D, LILRB1, MEF2C, MYD88, NDFIP1, NFKB2, POU2F2, PTPN6, PTPRC, RSAD2, SERPING1, SLC11A1, STX11, TGFB1, TLR4, TLR6, TNF, TNFSF13, TNFSF13B, UNC13D
GO:0018212	peptidyl-tyrosine modification	BP	3.07725e-08	1	1.56019e-06	1	86	308	ABI2, ABL1, ADORA1, ADRA2A, AFAP1L2, AGT, ALK, ANGPT1, APP, ARL2BP, ARRB2, BTK, CAV1, CCL5, CD300A, CD4, CD74, CSF1R, CSPG4, DDR2, DMTN, EFEMP1, EFNA1, EGFR, EPHA2, EPHA3, EPHB2, EPHB4, ERBB4, FBXW7, FES, FGFR1, FLT1, FLT4, GAS6, GPRC5B, GREM1, HCK, HCLS1, HES1, HGF, IBTK, IGF1, IGF1R, IGF2, IL15, IL6ST, ISL1, ITGB1, ITGB2, KDR, LEP, MAP2K1, MAP3K11, MERTK, MET, NTRK2, PAK2, PDGFB, PDGFRA, PDGFRB…
GO:0008360	regulation of cell shape	BP	3.09577e-08	1	1.56536e-06	1	44	111	ANXA7, ARAP1, ARAP3, ARHGAP15, ARHGAP35, ATP10A, BAIAP2, CCL3, CDC42EP2, CDC42EP3, CDC42EP4, CORO1A, CSF1R, DIAPH1, DMTN, EPB41L3, EPB42, EZR, FBLIM1, FES, FGD2, FGD5, FMNL3, FN1, GAS7, HCK, HPN, ITGB2, KDR, LST1, MYH10, MYL12B, MYO10, PDPN, PTK2B, PXN, RASA1, RHOJ, RHOQ, SEMA4D, SHROOM3, SYNE3, WASF3, WDPCP
GO:0051056	regulation of small GTPase mediated signal transduction	BP	3.14495e-08	1	1.58596e-06	1	136	482	A2M, ADAP2, ADRB1, AGFG1, AGRN, ALDH1A1, AMOT, ARAP1, ARAP2, ARAP3, ARFGEF2, ARHGAP11B, ARHGAP15, ARHGAP18, ARHGAP20, ARHGAP24, ARHGAP25, ARHGAP30, ARHGAP31, ARHGAP32, ARHGAP35, ARHGAP4, ARHGAP44, ARHGAP6, ARHGAP9, ARHGDIB, ARHGDIG, ARHGEF1, ARHGEF10, ARHGEF25, ARHGEF4, ARHGEF40, ARHGEF6, ARHGEF7, ASAP3, CCL21, CDC42, CDC42EP2, COL3A1, CRK, CYTH4, DAB2IP, DENND2A, DENND4B, DENND4C, DGKI, DGKZ, DO…
GO:0001763	morphogenesis of a branching structure	BP	3.46094e-08	1	1.74065e-06	1	69	212	ADAMTS16, ADM, AGT, BCL2, BMP2, CLIC4, COL4A1, CTSH, CXCL12, CXCR4, DAG1, DCHS1, DICER1, DLG1, DLL4, ENG, EPHA2, ESR1, ETV5, FGF2, FGFR1, FLT1, FZD5, GLI3, GRB2, HGF, HHIP, HOXA11, HOXA5, IGF1, KDR, LAMA5, LRP5, LRP6, MET, MSX2, NFATC4, NOTCH4, NPNT, PDGFB, PITX2, PLXNA1, PSPN, PTCH1, PXN, RSPO3, SEMA3A, SEMA3C, SEMA5A, SFRP1, SHOX2, SIX1, SIX2, SLIT2, SNAI2, SOCS3, SOX9, SPI1, SPRY2, SULF1, TCF2…
GO:0045598	regulation of fat cell differentiation	BP	3.54868e-08	1	1.77528e-06	1	34	83	AAMDC, ASXL2, BMP2, CCRN4L, CEBPB, CMKLR1, ENPP1, FNDC3B, GATA2, GATA3, HES1, ID4, INSIG1, JDP2, LEP, LRP5, LRP6, MEDAG, METRNL, MEX3C, MSX2, NR1D1, SFRP1, SH3PXD2B, SNAI2, SOD2, TGFB1, TGFB1I1, TNF, TRIB2, WNT5A, ZBTB16, ZC3H12A, ZNF385A
GO:0002478	antigen processing and presentation of exogenous peptide antigen	BP	4.00417e-08	1	1.99255e-06	1	49	173	CD74, CTSS, CYBB, DCTN5, DYNC1H1, DYNC1LI2, DYNC2H1, DYNLL1, DYNLL2, FCER1G, HLA-B, HLA-DMA, HLA-DMB, HLA-DPA1, HLA-DPB1, HLA-DQA1, HLA-DQB1, HLA-DRA, HLA-DRB1, HLA-DRB5, ITGAV, ITGB5, KIF3B, LGMN, LNPEP, NCF1, NCF2, NCF4, PSMA3, PSMA4, PSMB1, PSMB2, PSMB3, PSMB9, PSMC1, PSMC2, PSMC4, PSMC6, PSMD1, PSMD11, PSMD14, PSMD6, PSMD7, PSME4, RPS27A, SAR1B, SEC23A, SEC24A, SEC31A
GO:0006909	phagocytosis	BP	4.06877e-08	1	2.01404e-06	1	57	179	ABL1, ACTR2, ADORA1, AIF1, ALOX15, ANXA11, ANXA3, BAIAP2, BIN2, C2, C3, C4A, C4B, CD14, CD300A, CDC42, CLEC7A, COLEC12, CORO1A, CORO1C, CRK, CYFIP2, DOCK2, ELMO1, FCER1G, FCGR2A, FCGR3A, FCN1, GAS6, GATA2, GRB2, GULP1, HCK, IRF8, ITGAV, ITPR1, ITPR3, LBP, LRP1, MAPK1, MARCO, MERTK, MYO10, MYO1C, NCKAP1, NCKAP1L, PEAR1, RAB34, SCARB1, SLC11A1, SYK, TGFB1, TGM2, THBS1, UNC13D, VAV1, VAV3
GO:0031295	T cell costimulation	BP	4.11155e-08	1	2.02456e-06	1	27	68	CAV1, CCL21, CD28, CD4, CD86, CDC42, DPP4, GRB2, HLA-DPA1, HLA-DPB1, HLA-DQA1, HLA-DQB1, HLA-DRA, HLA-DRB1, HLA-DRB5, ICOSLG, LGALS1, LGALS8, MAP3K8, PAK2, PDPK1, PTPN11, PTPN6, TNFRSF14, TNFSF13B, TNFSF14, VAV1
GO:0000502	proteasome complex	CC	4.36218e-08	1	2.14237e-06	1	24	70	HSPB1, IDE, POMP, PSMA3, PSMA4, PSMB1, PSMB2, PSMB3, PSMB9, PSMC1, PSMC2, PSMC4, PSMC6, PSMD1, PSMD11, PSMD14, PSMD6, PSMD7, PSME4, RAD23B, UBE3C, UBQLN1, USP14, ZFAND2A
GO:0031294	lymphocyte costimulation	BP	5.02124e-08	1	2.44688e-06	1	27	69	CAV1, CCL21, CD28, CD4, CD86, CDC42, DPP4, GRB2, HLA-DPA1, HLA-DPB1, HLA-DQA1, HLA-DQB1, HLA-DRA, HLA-DRB1, HLA-DRB5, ICOSLG, LGALS1, LGALS8, MAP3K8, PAK2, PDPK1, PTPN11, PTPN6, TNFRSF14, TNFSF13B, TNFSF14, VAV1
GO:0002009	morphogenesis of an epithelium	BP	5.55283e-08	1	2.67133e-06	1	117	418	ACVRL1, ADAMTS12, ADAMTS16, ADM, AGT, ALDH1A2, ALX1, ARHGAP24, ARHGAP35, BCL2, BMP2, CHUK, CLIC4, COL4A1, CSF1R, CTSH, CXCL12, CXCR4, CYR61, DAG1, DCHS1, DICER1, DLG1, DLG3, DLL1, DLL4, EGFR, ENG, EPHA2, ESR1, ESR2, ETV5, FGF2, FGFR1, FLT1, FRAS1, FZD3, FZD5, GATA3, GJA1, GLI3, GRB2, HAND2, HES1, HGF, HHIP, HOXA11, HOXA5, HOXB4, IGF1, IGF1R, IRX1, IRX2, IRX3, KAT2A, KDR, LAMA5, LRP5, LRP6, LUZP1,…
GO:0018108	peptidyl-tyrosine phosphorylation	BP	5.6486e-08	1	2.70356e-06	1	85	306	ABI2, ABL1, ADORA1, ADRA2A, AFAP1L2, AGT, ALK, ANGPT1, APP, ARL2BP, ARRB2, BTK, CAV1, CCL5, CD300A, CD4, CD74, CSF1R, CSPG4, DDR2, DMTN, EFEMP1, EFNA1, EGFR, EPHA2, EPHA3, EPHB2, EPHB4, ERBB4, FBXW7, FES, FGFR1, FLT1, FLT4, GAS6, GPRC5B, GREM1, HCK, HCLS1, HES1, HGF, IBTK, IGF1, IGF1R, IGF2, IL15, IL6ST, ISL1, ITGB1, ITGB2, KDR, LEP, MAP2K1, MAP3K11, MERTK, MET, NTRK2, PAK2, PDGFB, PDGFRA, PDGFRB…
GO:0019724	B cell mediated immunity	BP	5.81658e-08	1	2.7769e-06	1	35	103	BCL3, BTK, C1QA, C1QB, C1QC, C1R, C2, C3, C4A, C4B, C6, C7, CD28, CD46, CD74, CFI, CLU, CR1, FAS, FCER1G, GIMAP5, HLA-DMA, HLA-DQB1, HLA-DRB1, HLA-DRB5, HSPD1, INPP5D, MYD88, NDFIP1, POU2F2, PTPN6, SERPING1, TGFB1, TNF, TNFSF13
GO:0060537	muscle tissue development	BP	7.34354e-08	1	3.4533e-06	1	95	332	ADRB1, AGT, AKAP6, ALDH1A2, ATF3, BCL2, BCL9L, BMP2, BOC, CAV1, CAV2, CDC42, COL14A1, CXADR, CYP26B1, DCN, DICER1, DLG1, DLL4, DSP, EGR1, ELN, ENG, ERBB4, EYA2, FGF2, FGF9, FGFR1, FOS, GATA6, GJA1, GJC1, GPC1, GPX1, GREM1, HEY1, HSPG2, ID3, IGFBP3, ISL1, ITGB1, LMNA, LRP6, LY6E, MAFF, MBNL3, MEF2C, MEOX2, MET, MKL2, MKX, MYH10, MYH11, MYLK, NDUFV2, NEBL, NR1D2, NR2F2, OBSL1, OSR1, PAX5, PDGFRA, P…
GO:0019884	antigen processing and presentation of exogenous antigen	BP	7.93514e-08	1	3.70372e-06	1	49	175	CD74, CTSS, CYBB, DCTN5, DYNC1H1, DYNC1LI2, DYNC2H1, DYNLL1, DYNLL2, FCER1G, HLA-B, HLA-DMA, HLA-DMB, HLA-DPA1, HLA-DPB1, HLA-DQA1, HLA-DQB1, HLA-DRA, HLA-DRB1, HLA-DRB5, ITGAV, ITGB5, KIF3B, LGMN, LNPEP, NCF1, NCF2, NCF4, PSMA3, PSMA4, PSMB1, PSMB2, PSMB3, PSMB9, PSMC1, PSMC2, PSMC4, PSMC6, PSMD1, PSMD11, PSMD14, PSMD6, PSMD7, PSME4, RPS27A, SAR1B, SEC23A, SEC24A, SEC31A
GO:0001503	ossification	BP	7.99874e-08	1	3.72416e-06	1	96	354	ALOX15, ALPL, APC, ASPN, ASXL2, AXIN2, BCAP29, BCL2, BMP2, BMPR1A, CAT, CCL3, CCR1, CCRN4L, CDH11, CEBPB, CHRDL1, COL1A1, CSGALNACT1, CTSK, CYR61, DCHS1, DDR2, DDX21, EGFR, ENPP1, EPHA2, FAM20C, FGF9, FNDC3B, FSTL3, GJA1, GLI3, GPNMB, GREM1, HAND2, HDAC7, HEY1, HGF, HOXA2, HSPE1, HSPG2, ID3, ID4, IFITM1, IGF1, IGF2, IGFBP3, IL6ST, IMPAD1, JUNB, JUND, KLF10, LEP, LRP5, LRP6, MEF2C, MGP, MMP16, MRC…
GO:0050663	cytokine secretion	BP	8.71249e-08	1	4.04647e-06	1	39	123	AGT, ANXA1, BTN3A1, BTN3A2, CCL3, CD14, CD34, CHI3L1, CIDEA, CSF1R, FCN1, FFAR2, GAS6, GATA3, HLA-DRB1, HLA-DRB5, IFNAR1, IL33, IL4R, LCP2, LILRB1, NLRP1, NLRP3, NOTCH2, P2RX7, RGCC, SAA1, SRGN, SSC5D, SYK, TLR2, TLR4, TLR5, TLR6, TNF, TNFRSF14, TREM1, TWIST1, WNT5A
GO:0010595	positive regulation of endothelial cell migration	BP	8.93897e-08	1	4.13125e-06	1	26	55	AGT, AMOT, ANGPT1, ANXA3, CCBE1, FGF2, FLT4, GATA3, HDAC7, HSPB1, ITGB1BP1, KDR, MET, PDGFB, PPAP2B, PRKCA, PROX1, PTK2B, SCARB1, SEMA5A, SPARC, SRPX2, TGFB1, THBS1, VEGFC, WNT5A
GO:0007229	integrin-mediated signaling pathway	BP	9.05209e-08	1	4.17328e-06	1	38	89	ADAM9, CEACAM1, COL3A1, CTNNA1, DMTN, DST, EMP2, FCER1G, FERMT3, GAB2, HCK, ITGA1, ITGA3, ITGA4, ITGA9, ITGAL, ITGAM, ITGAV, ITGAX, ITGB1, ITGB1BP1, ITGB2, ITGB4, ITGB5, ITGB7, ITGB8, LAMA5, LIMS1, LIMS2, PLEK, PTK2B, PTPN11, PXN, SYK, TIMP1, TYROBP, VAV1, VAV3
GO:0030278	regulation of ossification	BP	9.21196e-08	1	4.2366e-06	1	56	173	APC, ASXL2, AXIN2, BCL2, BMP2, BMPR1A, CCL3, CCR1, CCRN4L, CEBPB, CYR61, DDR2, ENPP1, FAM20C, FNDC3B, GJA1, GLI3, GREM1, HAND2, HDAC7, HEY1, HGF, ID3, ID4, IFITM1, IGF1, IL6ST, JUND, LRP5, LRP6, MEF2C, MGP, MSX2, NPNT, OSR1, OSR2, P2RX7, PTCH1, PTK2B, RASSF2, RORB, RSAD2, S1PR1, SEMA4D, SFRP1, SNAI2, SOX9, SRGN, TGFB1, TGFB2, TNF, TOB1, TWIST1, TWIST2, WNT5A, ZBTB16
GO:0007162	negative regulation of cell adhesion	BP	9.39414e-08	1	4.30985e-06	1	43	115	ACVRL1, ADAM22, ANGPT1, APOD, ARHGAP6, ARHGDIB, ARHGDIG, BMP2, C1QTNF1, CCL21, CCL28, CDH13, COL1A1, CXCL12, CYP1B1, DACT2, DMTN, FXYD5, FZD7, ITGB1BP1, JAM2, KLF4, LAMB1, LGALS1, MAP2K1, MYADM, MYO1F, PODXL, PRKG1, PTPN11, PTPRC, PTPRO, RASA1, RGCC, RND1, SEMA4D, SEMA5A, SIPA1, SNAI2, TGFB1, TGFBI, THBS1, TNC
GO:0002673	regulation of acute inflammatory response	BP	1.02895e-07	1	4.70913e-06	1	26	67	A2M, ADORA1, ALOX5AP, ANXA1, C2, C3, C4A, C4B, C6, C7, CD46, CFH, CFI, CFP, CNR1, CR1, FCER1G, FFAR2, IL6ST, MASP1, NLRP3, PIK3CG, PROS1, PTGER3, SERPING1, TNF
GO:0006887	exocytosis	BP	1.03269e-07	1	4.71477e-06	1	87	320	A2M, ADRA2A, ANXA3, APP, ARFGEF2, ARHGAP44, BTK, CACNA1C, CADPS2, CALM1, CALU, CCL3, CCL5, CCR1, CD300A, CLU, CPLX1, DMTN, EXOC5, F13A1, F5, FCER1G, FES, FLNA, FN1, GAB2, GAS6, HABP4, HCK, HGF, IGF1, IGF2, LAT2, LEFTY2, LIN7A, LLGL2, MICAL3, MMRN1, MYH10, MYO1F, MYO5A, NLGN1, PCLO, PDGFB, PDPK1, PFN1, PFN2, PIK3C2A, PIK3CD, PIK3CG, PLCB1, PLEK, PROS1, PSEN1, RAB5A, RAB9A, RALA, RAP1B, RAPGEF4, SE…
GO:0043410	positive regulation of MAPK cascade	BP	1.11115e-07	1	5.04849e-06	1	93	360	ADRA1B, ADRA2A, AGT, ALK, ALOX15, ANGPT1, ARRB2, BMP2, BMPER, C1QTNF1, C5AR1, CCL21, CCL3, CCR1, CD74, CDC42, CHI3L1, CSF1R, CSPG4, CXCR4, DAB2IP, DIXDC1, DUSP22, EFNA1, EGFR, ERBB4, FBXW7, FGF2, FGF9, FGFR1, FLT1, FLT4, FZD5, FZD7, GADD45A, GAS6, GLIPR2, HGF, IGF1, IGF1R, IGF2, IGFBP3, IRAK1, ITGA1, ITGB1, KDR, KLB, LEP, LPAR1, MAP2K1, MAP3K1, MAP3K11, MAP3K2, MAPK1, MAPK10, MEF2C, MET, MID1, ML…
GO:0002697	regulation of immune effector process	BP	1.27203e-07	1	5.71046e-06	1	67	264	A2M, ARRB2, AZGP1, BST2, BTK, C2, C3, C4A, C4B, C6, C7, CD28, CD300A, CD37, CD4, CD46, CD74, CD86, CFH, CFI, CFP, CR1, DDX60, DOCK2, ELMO1, FCER1G, FES, FFAR2, GAB2, GIMAP5, GPRC5B, HCK, HERC5, HLA-B, HLA-DMB, HSPD1, IL15, IL33, IL4R, IRAK3, ITCH, LBP, LILRB1, MASP1, NDFIP1, PACS1, PAK2, PDPK1, PROS1, PTPN6, PTPRC, RBP4, RPS19, RSAD2, SERPING1, SYK, TGFB1, TGFB2, TLR2, TLR4, TMEM173, TNF, TNFRSF1…
GO:0042611	MHC protein complex	CC	1.31292e-07	1	5.87232e-06	1	12	24	AZGP1, CD74, HLA-B, HLA-DMA, HLA-DMB, HLA-DPA1, HLA-DPB1, HLA-DQA1, HLA-DQB1, HLA-DRA, HLA-DRB1, HLA-DRB5
GO:0031400	negative regulation of protein modification process	BP	1.34803e-07	1	5.99667e-06	1	97	411	ABL1, APC, ARRB2, ATP2B4, BAG5, CALM1, CASP3, CAV1, CD300A, CDC27, CDKN1A, CDKN2B, CDKN2C, DAB2IP, DDIT4, DEPTOR, DMD, DMTN, DNAJA1, DNMT1, DUSP14, DUSP22, DUSP3, DUSP4, DUSP6, DUSP8, ENG, ENPP1, GADD45A, GFRA2, GMFB, GMFG, GPD1L, GREM1, HEXIM1, HSPA1A, HSPA1B, HSPB1, IBTK, IGF1R, IGFBP3, IRAK3, ITGB1BP1, JUN, LATS2, LRP5, LRP6, MICAL1, MYADM, NR2F2, NXN, PAK2, PAX5, PBLD, PDE4D, PDPK1, PMEPA1, P…
GO:0002479	antigen processing and presentation of exogenous peptide antigen via MHC class I, TAP-dependent	BP	1.5952e-07	1	7.0107e-06	1	24	79	CYBB, HLA-B, ITGAV, ITGB5, NCF1, NCF2, NCF4, PSMA3, PSMA4, PSMB1, PSMB2, PSMB3, PSMB9, PSMC1, PSMC2, PSMC4, PSMC6, PSMD1, PSMD11, PSMD14, PSMD6, PSMD7, PSME4, RPS27A
GO:0045785	positive regulation of cell adhesion	BP	1.66935e-07	1	7.31946e-06	1	55	169	ADAM9, ALOX15, ANGPT1, APC, ARHGEF7, CCL21, CCL28, CCL5, CDC42, CDH13, COL8A1, CXCL12, CYR61, DMTN, ECM2, EDIL3, EGFLAM, EMILIN1, EMP2, FBLN2, FSTL3, HYAL1, ITGA3, ITGAL, ITGAV, ITGB1, ITGB1BP1, KDR, LGALS1, MYADM, MYO10, NCKAP1L, NPNT, PODXL, PPAP2B, PREX1, PRKCA, PTK2B, PTPN6, S100A10, SAA1, SFRP1, SMOC2, SPOCK2, SYK, TBX18, TGFB2, TGM2, THBS1, TNF, TPM1, VAV1, VAV3, VEGFC, WNT5A
GO:0007015	actin filament organization	BP	1.89904e-07	1	8.26873e-06	1	76	267	ABI2, ACTR2, AIF1, ALOX15, AMOT, ARAP1, ARHGAP6, ARHGEF10, ASAP3, BAIAP2, BCL2, CAPZA2, CCL21, CDC42, CDC42EP2, CORO1A, CXCL12, DIAPH1, DIAPH2, DLG1, DMTN, DPYSL3, ELN, EZR, FAT1, FHOD1, FLNA, FMN1, FSCN1, GAS7, GRB2, HCK, HCLS1, ITGB1BP1, ITGB5, LCP1, MAP3K1, MICAL1, MICAL2, MICAL3, MYADM, MYLK, NCKAP1, NCKAP1L, NEBL, PFN1, PFN2, PHACTR1, PICK1, PLEK, PLEKHH2, PPP1R9A, PREX1, PROX1, PTK2B, RAC2,…
GO:0098542	defense response to other organism	BP	2.00063e-07	1	8.61143e-06	1	80	388	ABCC9, ACP5, ANXA3, APOBEC3C, BCL2, BCL3, BNIP3L, BST2, C5AR1, CD28, CD37, CD4, CD86, CFP, CLEC7A, COTL1, CXADR, DDIT4, DDX60, DEFB1, DEFB132, DICER1, DOCK2, ELMO1, FAM111A, FAU, FCER1G, GBP3, HCK, HERC5, IFIT3, IFITM1, IFNAR1, IL15, IL4R, IRF1, IRF8, ITCH, LBP, LILRB1, LYZ, MX1, MYD88, MYO1F, NCF1, NLRP1, NLRP3, OAS1, OAS2, OAS3, OPTN, PACS1, PAK2, PLA2G2A, PLD1, PTPRC, RPL39, RSAD2, S100A8, S10…
GO:0050921	positive regulation of chemotaxis	BP	2.01848e-07	1	8.6684e-06	1	32	87	AIF1, C3AR1, CCL21, CCL3, CCL4, CCL5, CCR1, CD74, CDH13, CMKLR1, CXCL12, GAS6, HSPB1, IL16, KDR, LBP, LPAR1, MEGF8, MET, NCKAP1L, PDGFB, PDGFRB, PRKCA, PTK2B, S1PR1, SEMA5A, SLIT2, TGFB1, THBS1, TNFSF14, VEGFC, WNT5A
GO:0001819	positive regulation of cytokine production	BP	2.05365e-07	1	8.75944e-06	1	71	278	ADRA2A, AFAP1L2, AGT, ARFGEF2, BCL3, C3, C3AR1, CCBE1, CCL3, CD14, CD34, CD46, CD74, CHUK, CLU, CSF1R, CYP1B1, DDX3X, DDX60, FCER1G, FFAR2, FLT4, FZD5, GATA3, GIMAP5, GPRC5B, HLA-DPA1, HLA-DPB1, HSPB1, HSPD1, IFNAR1, IL15, IL18, IL18R1, IL33, IL4R, IL6ST, IRF1, IRF8, ISL1, LBP, LEP, LILRB2, MAPK9, MYD88, NFAM1, NFATC4, NFKB2, NLRP1, NLRP3, P2RX7, PDE4B, PDE4D, PLCB1, RPS27A, RSAD2, SAA1, SLC11A1,…
GO:0048545	response to steroid hormone	BP	2.09398e-07	1	8.91126e-06	1	88	362	ABCA2, ADAM9, ADM, AKR1C3, ALDH1A2, ALPL, ANXA1, AQP1, AR, ARNT2, BCHE, BCL2, BDH1, CAD, CALM1, CAV1, CCND1, CD38, CDKN1A, COL1A1, CRYAB, CTNNA1, DEFB1, EGFR, EGR1, ENG, ESR1, ESR2, FAS, FBXO32, FOS, FOSB, FOSL2, GATA3, GATA6, GLI3, GPX1, HCAR1, HEY1, HNMT, IDH1, IGF2, IGFBP2, IL4R, ISL1, JUNB, KMT2D, KRT19, MAP2K1, MAPK1, MDK, MSX2, NCF2, NQO1, NR1D1, NR1D2, NR2F1, NR2F2, NR3C2, NR4A2, PAM, PAPP…
GO:0002683	negative regulation of immune system process	BP	2.1503e-07	1	9.10973e-06	1	60	224	A2M, ADORA1, ALOX15, APOD, ARRB2, BST2, CASP3, CD300A, CD37, CD46, CD74, CD86, CNR1, COL3A1, CR1, DAB2IP, DLG1, DUSP3, FAS, GIMAP5, GLI3, GPX1, GREM1, HLA-B, HLA-DRB1, HLA-DRB5, IL33, IL4R, INPP5D, IRAK3, IRF1, ITCH, LILRB1, LILRB2, LST1, MASP1, MERTK, MNDA, NDFIP1, NR1D1, PAG1, PDE5A, PDPK1, PIK3AP1, PLCB1, PRDM1, PTPN6, PTPRC, RPS19, SERPING1, SFRP1, SLIT2, SOX9, TGFB1, TGFB2, THBS1, TNFRSF14, …
GO:0014706	striated muscle tissue development	BP	2.15772e-07	1	9.12062e-06	1	90	319	ADRB1, AGT, AKAP6, ALDH1A2, ATF3, BCL2, BCL9L, BMP2, BOC, CAV1, CAV2, CDC42, COL14A1, CXADR, CYP26B1, DCN, DICER1, DLL4, DSP, EGR1, ELN, ERBB4, EYA2, FGF2, FGF9, FGFR1, FOS, GATA6, GJA1, GJC1, GPC1, GPX1, GREM1, HEY1, HSPG2, ID3, IGFBP3, ISL1, ITGB1, LMNA, LRP6, LY6E, MAFF, MBNL3, MEF2C, MEOX2, MET, MKL2, MKX, MYH10, MYH11, NDUFV2, NEBL, NR1D2, NR2F2, OBSL1, PAX5, PDGFRA, PDGFRB, PITX2, PLAGL1, P…
GO:0034109	homotypic cell-cell adhesion	BP	2.16658e-07	1	9.13753e-06	1	30	74	C1QTNF1, CCL5, CSRP1, CXADR, DMTN, FERMT3, FLNA, GAS6, HSPB1, LGALS1, MAP2K1, MYL9, P2RY12, PDGFRA, PIK3CG, PLEK, PPAP2B, PRKCA, PRKG1, PTPN6, PTPRU, RAC2, S100A8, S100A9, SEMA4D, STK10, STXBP1, SYK, TLN1, VCL
GO:0072507	divalent inorganic cation homeostasis	BP	2.17871e-07	1	9.16815e-06	1	88	341	ABL1, ADM, AKAP6, ANK2, ANXA7, APP, ASPH, ATP1B1, ATP2A2, ATP2B4, ATP7B, BCL2, C1QTNF1, C3AR1, C5AR1, CACNA1C, CALB2, CALM1, CASQ2, CAV1, CCL21, CCL28, CCL3, CCL5, CCR1, CCR5, CD38, CD52, CDH23, CXCL12, CXCR4, DIAPH1, DISC1, DLG4, DMD, EGFR, ESR1, FAM20A, FGF2, GIMAP5, GJA1, GNA15, HERPUD1, HRC, IBTK, INPP4B, ITGB1, ITPR1, ITPR3, KDR, LPAR1, LRP6, MCUR1, P2RX4, P2RX7, PDE4D, PDGFRA, PDPK1, PIK3CG…
GO:0045766	positive regulation of angiogenesis	BP	2.20366e-07	1	9.25243e-06	1	37	101	ACVRL1, ADM, ANGPTL4, ANXA3, AQP1, C3, C3AR1, CCBE1, CD34, CHI3L1, CTSH, CYP1B1, ERAP1, FGF2, FLT1, GATA2, GATA6, HDAC7, HIPK1, HSPB1, HYAL1, ISL1, KDR, LRG1, MTDH, PRKCA, PRKCB, PTGIS, RAMP2, RAPGEF3, SEMA5A, SRPX2, TGFBR2, THBS1, TWIST1, VEGFC, WNT5A
GO:0072503	cellular divalent inorganic cation homeostasis	BP	2.3804e-07	1	9.86242e-06	1	84	324	ABL1, ADM, AKAP6, ANK2, ANXA7, APP, ASPH, ATP1B1, ATP2A2, ATP2B4, ATP7B, BCL2, C1QTNF1, C3AR1, C5AR1, CACNA1C, CALB2, CALM1, CASQ2, CAV1, CCL21, CCL28, CCL3, CCL5, CCR1, CCR5, CD38, CD52, CDH23, CXCL12, CXCR4, DIAPH1, DISC1, DLG4, DMD, ESR1, FGF2, GIMAP5, GJA1, GNA15, HERPUD1, HRC, IBTK, INPP4B, ITGB1, ITPR1, ITPR3, LPAR1, LRP6, MCUR1, P2RX4, P2RX7, PDE4D, PDGFRA, PDPK1, PIK3CG, PLCE1, PRKCA, PRK…
GO:0031983	vesicle lumen	CC	2.42183e-07	1	9.99007e-06	1	28	81	A2M, APOB, APP, CLU, F13A1, F5, FN1, GAS6, HBA2, HGF, HSPH1, IGF1, IGF2, LEFTY2, MMRN1, PDGFB, PROS1, SAA1, SERPINA1, SERPING1, SPARC, SRGN, TGFB1, TGFB2, THBS1, TIMP1, VEGFC, VWF
GO:0060205	cytoplasmic membrane-bounded vesicle lumen	CC	2.42183e-07	1	9.99007e-06	1	28	81	A2M, APOB, APP, CLU, F13A1, F5, FN1, GAS6, HBA2, HGF, HSPH1, IGF1, IGF2, LEFTY2, MMRN1, PDGFB, PROS1, SAA1, SERPINA1, SERPING1, SPARC, SRGN, TGFB1, TGFB2, THBS1, TIMP1, VEGFC, VWF
GO:0050673	epithelial cell proliferation	BP	2.47141e-07	1	1.01723e-05	1	81	299	ACVRL1, ALDH1A2, AMICA1, APC, BMP2, BMPER, BMPR1A, BNC1, C5AR1, CAV1, CAV2, CCND1, CD34, CDH13, CDKN2B, CEBPB, CHUK, COL8A1, CXCL12, DAB2IP, DLG1, EGFL7, EGFR, ENG, EPHA2, ESR1, ESR2, FBXW7, FGF2, FGF9, FLT4, FZD7, GATA3, GPX1, HOXA5, HPN, HYAL1, IGF1, INTU, ITGB1BP1, JUN, KDR, LAMB1, LIMS1, LIMS2, LOXL2, LRG1, LRP6, MAPK1, MEF2C, NR2F2, OSR1, OSR2, PBLD, PDGFB, PEX2, PLA2G2A, PRKCA, PROX1, PSEN1…
GO:0033674	positive regulation of kinase activity	BP	2.53004e-07	1	1.03908e-05	1	120	483	ADAM9, ADCY1, ADCY2, ADCY3, ADORA1, ADRA2A, AFAP1L2, AGT, ALK, ANGPT1, ATF3, ATP2B4, BMP2, C5AR1, CACUL1, CALM1, CARD10, CCL21, CCL5, CCND1, CCND2, CCND3, CD300A, CD4, CD74, CDC42, CDKN1A, CHI3L1, CLU, CRK, CSF1R, CSPG4, CXCR4, CYR61, DAB2IP, DDR2, DDX11, DLG1, DNAJB9, EFNA1, EGFR, EIF2S1, ERBB4, FBXW7, FGF13, FGF2, FGFR1, FKBP14, FLT1, FZD5, GADD45A, GAS6, GPRC5B, GREM1, HERPUD1, HGF, HSPA2, IGF…
GO:0048705	skeletal system morphogenesis	BP	2.61861e-07	1	1.07312e-05	1	63	208	ACP5, ALPL, ALX1, ARID5B, ASXL2, AXIN2, COL1A1, CSGALNACT1, CYP26B1, DDR2, DLG1, FGFR1, FREM1, GLI3, GREM1, HHIP, HOXA11, HOXA2, HOXA4, HOXA5, HOXA6, HOXB3, HOXB4, HOXB5, HOXB6, HOXC8, HOXC9, HOXD3, HOXD8, HSPG2, HYAL1, IMPAD1, INSIG1, IRX5, LRP5, LRP6, MEF2C, MEGF8, MGP, MMP16, MSX2, NAB2, NDST1, NKX3-2, OSR1, OSR2, PDGFRA, PDGFRB, PSEN1, ROR2, SATB2, SFRP1, SHOX2, SIX1, SIX2, SOX9, TBX15, TBX4,…
GO:0016064	immunoglobulin mediated immune response	BP	2.75275e-07	1	1.12319e-05	1	33	100	BCL3, C1QA, C1QB, C1QC, C1R, C2, C3, C4A, C4B, C6, C7, CD28, CD46, CD74, CFI, CLU, CR1, FCER1G, GIMAP5, HLA-DMA, HLA-DQB1, HLA-DRB1, HLA-DRB5, HSPD1, INPP5D, MYD88, NDFIP1, POU2F2, PTPN6, SERPING1, TGFB1, TNF, TNFSF13
GO:0051223	regulation of protein transport	BP	2.76713e-07	1	1.12662e-05	1	93	377	ADAM9, ADRB1, AKAP6, ANXA1, APOD, ASPH, AXIN2, BCL3, BMPR1A, C2CD5, CABP1, CCL3, CD14, CD34, CDC42, CDKN1A, CIDEA, CSF1R, DAB2IP, DMTN, DNAJA1, DPH3, EDA, EGFR, ERBB4, FCN1, FFAR2, FLNA, FNDC1, FZD7, G3BP2, GAS6, GATA3, GLI3, GOLPH3, HCLS1, HLA-DRB1, HLA-DRB5, IFNAR1, IGF1, IL18, IL18R1, IL33, IL4R, ITGB1BP1, KPNA1, LCP1, LEP, LILRB1, LRP1, MYO18A, MYO1C, NDFIP1, NDFIP2, NLRP1, NLRP3, P2RX7, PAM,…
GO:0055065	metal ion homeostasis	BP	2.83208e-07	1	1.14809e-05	1	112	475	ABL1, ACO1, ADM, ADORA1, AGT, AKAP6, ANK2, ANXA7, APP, ASPH, ATP1A1, ATP1B1, ATP2A2, ATP2B4, ATP7B, BCL2, C12orf39, C1QTNF1, C3AR1, C5AR1, C7, CACNA1C, CALB2, CALM1, CASQ2, CAV1, CCL21, CCL28, CCL3, CCL5, CCR1, CCR5, CD38, CD52, CDH23, CXCL12, CXCR4, DIAPH1, DISC1, DLG4, DMD, EGFR, EPB42, ESR1, FAM20A, FGF2, GIMAP5, GJA1, GNA15, HEPH, HERPUD1, HRC, IBTK, INPP4B, ITGB1, ITPR1, ITPR3, KCNMA1, KDR, …
GO:0050840	extracellular matrix binding	MF	2.86205e-07	1	1.15774e-05	1	24	50	ADAM9, AGRN, BCAM, BGN, CTSS, CYR61, DAG1, DCN, ELN, FBLN2, GPC1, ITGA3, ITGA9, ITGAV, ITGB1, LGALS1, OLFML2B, RPSA, SLIT2, SPARC, SPOCK2, SSC5D, TGFBI, THBS1
GO:0040013	negative regulation of locomotion	BP	2.8944e-07	1	1.16832e-05	1	62	198	ABHD2, ACVRL1, ADORA1, AIF1, APOD, ARAP3, ARHGAP4, BCL2, BST2, CD300A, CLIC4, COL3A1, CTNNA1, CYP1B1, DAB2IP, DACH1, DAG1, DLL4, DPYSL3, EGFL7, ENG, FAM60A, FGF2, GATA3, GREM1, IFITM1, IGFBP3, IL33, ITGAV, ITGB1BP1, KLF4, LRP1, MMRN2, NR2F2, OSBPL8, PBLD, PDGFB, PFN2, PLCB1, PODN, PTPRM, PTPRU, RAP2A, RGCC, ROBO4, SEMA3A, SEMA5A, SEMA6D, SFRP1, SLIT2, SRGAP2, STAT3, SULF1, TGFB1, THBS1, TIE1, TIM…
GO:0034774	secretory granule lumen	CC	3.03676e-07	1	1.22316e-05	1	24	63	A2M, APP, CLU, F13A1, F5, FN1, GAS6, HGF, IGF1, IGF2, LEFTY2, MMRN1, PDGFB, PROS1, SERPINA1, SERPING1, SPARC, SRGN, TGFB1, TGFB2, THBS1, TIMP1, VEGFC, VWF
GO:0043491	protein kinase B signaling	BP	3.04819e-07	1	1.22514e-05	1	44	131	AKR1C2, AKR1C3, ANGPT1, ARRB2, C1QTNF1, CCL21, CCL3, CCL5, CHI3L1, DAG1, DLG1, EGFR, EPHA2, FAM110C, GAS6, GATA3, GPX1, HCLS1, IGF1, IGF1R, IGF2, INPP4B, INPP5F, IRS1, ITGB1BP1, ITSN1, KLF4, MC1R, MERTK, MTDH, NTRK2, OSBPL8, P2RY12, PIK3CG, PIK3R5, RAPGEF1, SEMA5A, SESN2, SOX9, SPRY2, TGFB1, THBS1, TMEM100, TNF
GO:0006874	cellular calcium ion homeostasis	BP	3.13017e-07	1	1.25273e-05	1	80	307	ABL1, ADM, AKAP6, ANK2, ANXA7, APP, ASPH, ATP1B1, ATP2A2, ATP2B4, ATP7B, BCL2, C1QTNF1, C3AR1, C5AR1, CACNA1C, CALB2, CALM1, CASQ2, CAV1, CCL21, CCL28, CCL3, CCL5, CCR1, CCR5, CD38, CD52, CDH23, CXCL12, CXCR4, DIAPH1, DISC1, DLG4, DMD, ESR1, FGF2, GIMAP5, GJA1, GNA15, HERPUD1, HRC, IBTK, INPP4B, ITGB1, ITPR1, ITPR3, LPAR1, LRP6, MCUR1, P2RX4, P2RX7, PDE4D, PDGFRA, PDPK1, PIK3CG, PLCE1, PRKCA, PRK…
GO:0010942	positive regulation of cell death	BP	3.14842e-07	1	1.25736e-05	1	104	421	ABL1, ADAMTSL4, ADM, ADRB1, AGRN, AKR1C3, ALDH1A2, ANXA1, APBB2, APC, APPL1, ARHGAP4, ARHGEF4, ARHGEF6, ARHGEF7, ARRB2, AXIN2, BMP2, BNIP3L, CASP3, CCL3, CCL5, CDC42, CDKN1A, CLIP3, CLU, CNR1, CSRNP3, CYP1B1, CYR61, DAB2IP, DAPK1, DCUN1D3, DDIT4, DDX3X, DNAJA1, DUSP6, EGR1, FAS, FGD2, FNDC1, GADD45A, HBA2, HCAR2, HOXA5, HSPD1, ID3, IGFBP3, INPP5D, ITGA1, ITGB1, ITSN1, JUN, KCNMA1, LILRB1, LPAR1, …
GO:0009897	external side of plasma membrane	CC	3.23265e-07	1	1.28827e-05	1	61	223	ACE, ADAM9, AMOT, ANO1, ANXA5, BCAM, CCR1, CCR5, CD28, CD33, CD34, CD4, CD69, CD74, CD86, CDH13, CXCL12, CXCR4, ENG, ENPEP, FAS, FCER1G, FCGR3A, FCN1, FOLR2, GGT5, GGTA1P, GPC4, GPR125, HEG1, HLA-DRB1, HLA-DRB5, IL6ST, ITGA1, ITGA3, ITGA4, ITGAL, ITGAM, ITGAV, ITGB1, KDR, LILRB1, MCAM, NCAM1, NLGN1, NRCAM, P2RY12, PDGFRA, PDPN, PTPRC, ROBO4, RTN4RL1, S1PR1, TGFBR2, THBS1, TLR2, TLR4, TNF, TNFRSF1…
GO:0050730	regulation of peptidyl-tyrosine phosphorylation	BP	3.29769e-07	1	1.30864e-05	1	54	189	ABL1, ADORA1, ADRA2A, AFAP1L2, AGT, ANGPT1, APP, ARL2BP, ARRB2, CAV1, CCL5, CD300A, CD4, CD74, CSF1R, CSPG4, DMTN, EFNA1, EGFR, ERBB4, FBXW7, GAS6, GPRC5B, GREM1, HCLS1, HES1, HGF, IBTK, IGF1, IGF2, IL15, IL6ST, ISL1, ITGB1, ITGB2, LEP, PAK2, PDGFB, PDGFRB, PPAP2B, PRKCA, PSEN1, PSEN2, PTK2B, PTPN6, RELN, SEMA4D, SFRP1, SOCS1, SOCS4, SYK, TNFRSF14, TREM2, VEGFC
GO:0002526	acute inflammatory response	BP	3.33653e-07	1	1.32126e-05	1	38	126	A2M, ADORA1, ADRA2A, ALOX5AP, ANXA1, C2, C3, C4A, C4B, C6, C7, CD163, CD46, CEBPB, CFH, CFI, CFP, CNR1, CR1, DEFB1, FCER1G, FFAR2, FN1, GATA3, IL6ST, LBP, MASP1, NLRP3, PIK3CG, PROS1, PTGER3, S100A8, SAA1, SAA2, SERPINA1, SERPING1, STAT3, TNF
GO:0002449	lymphocyte mediated immunity	BP	3.36192e-07	1	1.32852e-05	1	51	186	ARRB2, AZGP1, BCL3, BTK, BTN3A2, C1QA, C1QB, C1QC, C1R, C2, C3, C4A, C4B, C6, C7, CD28, CD46, CD74, CEBPG, CFI, CLU, CR1, CTSC, CTSH, DLG1, FAS, FCER1G, GATA3, GIMAP5, HLA-B, HLA-DMA, HLA-DQB1, HLA-DRB1, HLA-DRB5, HSPD1, INPP5D, LILRB1, MYD88, NDFIP1, POU2F2, PTPN6, PTPRC, RSAD2, SERPING1, SLC11A1, STX11, TGFB1, TNF, TNFSF13, TUBB4B, UNC13D
GO:0071396	cellular response to lipid	BP	3.47898e-07	1	1.36903e-05	1	83	320	ADAM9, AKR1C3, ALDH1A2, ANXA1, APOB, AQP1, AR, CCL3, CCL5, CCR5, CD14, CD86, COL1A1, CPT1A, CYP26B1, DAB2IP, EGFR, EGR1, EPHA3, ESR1, ESR2, FBXO32, FFAR2, FZD7, GNG2, HCK, HEY1, IL15, IL18, IRAK1, IRF8, ISL1, ITGB1, LBP, LEP, LILRB1, LILRB2, LRP6, MAPK1, MAPK9, MEF2C, MSX2, MTDH, MYD88, NLRP3, NR1D1, NR1D2, NR2F1, NR2F2, NR3C2, NR4A2, OSBPL7, OSR1, PAQR7, PDE4B, PDE4D, PDK3, PDK4, PHC1, PPARGC1A,…
GO:0003779	actin binding	MF	3.54729e-07	1	1.393e-05	1	105	378	ABL1, ABLIM3, ACE, ACTR2, ADD3, AIF1, ANTXR1, BCL7B, CAP2, CAPZA2, CCR5, CGN, CNN3, CORO1A, CORO1C, CORO2B, COTL1, CTNNA1, CXCR4, DAAM1, DAG1, DIAPH1, DIAPH2, DIXDC1, DMD, DMTN, DST, EGFR, ENC1, EPB41L1, EPB41L3, EPS8L2, EZR, FHOD1, FLNA, FLNC, FMN1, FMNL3, FSCN1, FXYD5, GAS2L2, GAS7, GIPC1, GMFB, GMFG, HCLS1, HIP1, INF2, IQGAP2, ITGB1, KCNMA1, KLHL20, KLHL4, KLHL5, LASP1, LCP1, LSP1, MICAL1, MIC…
GO:0003013	circulatory system process	BP	3.63327e-07	1	1.42379e-05	1	99	398	ABAT, ACE, ACVRL1, ADM, ADORA1, ADRA1B, ADRA2A, ADRB1, AGT, AMOT, ANGPT1, ANK2, ARHGAP35, ASPH, ATP1A1, ATP1B1, ATP2A2, ATP2B4, C12orf39, C3AR1, CACNA1C, CALM1, CASQ2, CAV1, CD34, CD38, CDC42, CELF2, CNR1, COL1A2, CPA3, CXCL12, CYB5R3, DLL4, DMD, DSP, EGFR, ELN, ENG, ENPEP, ERAP1, F5, FLI1, GAS6, GCLM, GJA1, GPD1L, GPX1, GUCY1A3, GUCY1B3, HEG1, HRC, HRH1, IER3, IRX5, ITGA1, ITGB1BP1, KCNK6, KCNQ1…
GO:0042129	regulation of T cell proliferation	BP	3.64508e-07	1	1.42545e-05	1	38	124	ADK, AIF1, BLM, CASP3, CCL5, CD209, CD28, CD46, CD86, CORO1A, DLG1, HES1, HLA-DMB, HLA-DPA1, HLA-DPB1, HLA-DRB1, HLA-DRB5, ICOSLG, IGF1, IGF2, IGFBP2, IL15, IL18, IL6ST, IRF1, ITGAL, LILRB1, LILRB2, NCKAP1L, NDFIP1, PDE5A, PTPN6, PTPRC, SYK, TGFB1, TNFRSF14, TNFSF13B, VSIG4
GO:0008047	enzyme activator activity	MF	3.70214e-07	1	1.44476e-05	1	110	440	ADAP2, AFAP1L2, AGFG1, AGT, AHSA2, ALDH1A1, ALOX5AP, APP, ARAP1, ARAP2, ARAP3, ARHGAP11B, ARHGAP15, ARHGAP18, ARHGAP20, ARHGAP21, ARHGAP24, ARHGAP25, ARHGAP30, ARHGAP31, ARHGAP32, ARHGAP35, ARHGAP4, ARHGAP44, ARHGAP6, ARHGAP9, ARHGDIB, ARHGDIG, ARHGEF1, ARHGEF6, ASAP3, ATP1B1, AXIN2, BMP2, CALM1, CAV1, CCL3, CCL5, CDC42EP2, CDKN1A, CHM, CTSC, CTSH, DAB2IP, DOCK2, DOCK4, FBLN1, FGF13, FN1, GARNL3,…
GO:0072376	protein activation cascade	BP	3.79743e-07	1	1.47582e-05	1	25	69	A2M, C1QA, C1QB, C1QC, C1R, C2, C3, C4A, C4B, C6, C7, CD46, CFH, CFI, CFP, CLU, CR1, FCN1, MASP1, PROS1, RGCC, SERPING1, TFPI, VSIG4, VWF
GO:0034329	cell junction assembly	BP	4.01774e-07	1	1.55501e-05	1	67	204	ACVRL1, AMOT, ANK2, APC, APOD, ARHGAP6, ARHGEF6, ARHGEF7, BCL2, CDH11, CDH13, CLDN15, CNTNAP1, CTNNA1, DLG1, DMTN, DST, EPB41L3, EPHA3, FBLIM1, FLNA, FLNC, FN1, FZD5, GJA1, GJC1, HDAC7, HEG1, ITGB1, ITGB1BP1, ITGB4, KDR, LAMA3, LAMA5, LAMB3, LAMC2, LIMS1, LIMS2, MPP5, MTDH, MYO1C, NFASC, PARD6B, PDPK1, PLEC, PRKCA, PRKCH, PTK2B, PTPRO, PXN, RAMP2, RAP1B, RAPGEF1, ROCK2, RSU1, S100A10, SFRP1, SNAI…
GO:0003012	muscle system process	BP	4.13628e-07	1	1.59761e-05	1	86	323	ADK, ADORA1, ADRA1B, ADRA2A, ADRB1, AGT, AKAP6, ANK2, ARG2, ASPH, ATP1A1, ATP1B1, ATP2A2, ATP2B4, CACNA1C, CALM1, CAMK2G, CASQ2, CAV1, CHUK, CKMT2, CMYA5, COL14A1, COL4A3BP, CRYAB, DLG1, DMD, GATA6, GJA1, GJC1, GTF2IRD1, GUCY1A3, HRC, IGF1, IL15, IL6ST, INPP5F, ITGA1, ITGB5, KCNMA1, KCNQ1, KLF4, LMCD1, MAP2K1, MEF2C, MRVI1, MYH11, MYL12B, MYL9, MYLK, MYOF, NCF1, NMUR1, NPNT, P2RX4, P2RX6, PDE4B, …
GO:0072676	lymphocyte migration	BP	4.36822e-07	1	1.67345e-05	1	21	52	AIF1, APOD, CCL21, CCL3, CCL4, CCL5, CXCL12, CXCL16, GAS6, GATA3, ITGA4, ITGB7, PIK3CD, PIK3CG, PTK2B, S1PR1, SAA1, STK10, TNFRSF14, TNFSF14, WNT5A
GO:0045860	positive regulation of protein kinase activity	BP	4.48679e-07	1	1.71538e-05	1	114	460	ADAM9, ADCY1, ADCY2, ADCY3, ADORA1, ADRA2A, AFAP1L2, AGT, ALK, ANGPT1, ATF3, ATP2B4, BMP2, C5AR1, CACUL1, CALM1, CARD10, CCL21, CCL5, CCND1, CCND2, CCND3, CD300A, CD4, CD74, CDKN1A, CHI3L1, CLU, CRK, CSF1R, CSPG4, CXCR4, CYR61, DAB2IP, DDR2, DDX11, DLG1, DNAJB9, EFNA1, EGFR, EIF2S1, FBXW7, FGF13, FGF2, FGFR1, FKBP14, FLT1, FZD5, GADD45A, GAS6, GPRC5B, GREM1, HERPUD1, HGF, HSPA2, IGF2, IRAK1, ITGA…
GO:0055074	calcium ion homeostasis	BP	4.56334e-07	1	1.73758e-05	1	82	319	ABL1, ADM, AKAP6, ANK2, ANXA7, APP, ASPH, ATP1B1, ATP2A2, ATP2B4, ATP7B, BCL2, C1QTNF1, C3AR1, C5AR1, CACNA1C, CALB2, CALM1, CASQ2, CAV1, CCL21, CCL28, CCL3, CCL5, CCR1, CCR5, CD38, CD52, CDH23, CXCL12, CXCR4, DIAPH1, DISC1, DLG4, DMD, ESR1, FAM20A, FGF2, GIMAP5, GJA1, GNA15, HERPUD1, HRC, IBTK, INPP4B, ITGB1, ITPR1, ITPR3, KDR, LPAR1, LRP6, MCUR1, P2RX4, P2RX7, PDE4D, PDGFRA, PDPK1, PIK3CG, PLCE…
GO:0022604	regulation of cell morphogenesis	BP	4.55669e-07	1	1.73758e-05	1	105	382	ANXA7, ARAP1, ARAP3, ARHGAP15, ARHGAP35, ARHGAP4, ARHGEF1, ARHGEF7, ATP10A, AXIN2, BAIAP2, BCL9L, BHLHB9, BMP2, CAMSAP1, CCL3, CDC42, CDC42EP2, CDC42EP3, CDC42EP4, COL1A1, CORO1A, CRB2, CSF1R, CXCL12, DAB2IP, DIAPH1, DIXDC1, DMTN, EFNA1, EPB41L3, EPB42, EPHA3, EPHB2, EZR, FBLIM1, FES, FGD2, FGD5, FGF13, FITM2, FMNL3, FN1, GAS7, GLIPR2, GREM1, HCK, HPN, ITGB1BP1, ITGB2, KDR, LST1, MAPK9, MEGF8, MY…
GO:0048568	embryonic organ development	BP	4.85619e-07	1	1.84163e-05	1	108	411	ADM, ALDH1A2, ALX1, ASXL2, BIRC6, BMP2, BMPR1A, CEBPB, CLIC5, CRB2, CYR61, DLG1, DLL1, EFNA1, EGFR, ENG, EPHA2, EPHB2, FGF9, FGFR1, FZD3, FZD5, GATA2, GATA3, GJA1, GLI3, GRB2, HAND2, HES1, HEY1, HIPK1, HOXA11, HOXA2, HOXA4, HOXA5, HOXA6, HOXB3, HOXB4, HOXB5, HOXB6, HOXC9, HOXD3, HPN, HSPG2, HYAL1, ID3, INSIG1, IRX5, ITGA4, JUNB, KDR, KRT19, KRT8, LMO2, LRP5, LRP6, MAP2K1, MAPK1, MEF2C, MEGF8, MIC…
GO:0048520	positive regulation of behavior	BP	4.91702e-07	1	1.86095e-05	1	34	101	AIF1, C3AR1, CCL21, CCL3, CCL4, CCL5, CCR1, CD74, CDH13, CMKLR1, CXCL12, GAS6, GJA1, HSPB1, IL16, KDR, LBP, LPAR1, MEF2C, MEGF8, MET, NCKAP1L, PDGFB, PDGFRB, PRKCA, PTK2B, S1PR1, SEMA5A, SLIT2, TGFB1, THBS1, TNFSF14, VEGFC, WNT5A
GO:0008015	blood circulation	BP	5.00177e-07	1	1.88922e-05	1	98	396	ABAT, ACE, ACVRL1, ADM, ADORA1, ADRA1B, ADRA2A, ADRB1, AGT, AMOT, ANGPT1, ANK2, ARHGAP35, ASPH, ATP1A1, ATP1B1, ATP2A2, ATP2B4, C12orf39, C3AR1, CACNA1C, CALM1, CASQ2, CAV1, CD34, CD38, CDC42, CELF2, CNR1, COL1A2, CPA3, CXCL12, CYB5R3, DLL4, DMD, DSP, EGFR, ELN, ENG, ENPEP, ERAP1, F5, FLI1, GAS6, GCLM, GJA1, GPD1L, GPX1, GUCY1A3, GUCY1B3, HRC, HRH1, IER3, IRX5, ITGA1, ITGB1BP1, KCNK6, KCNQ1, LEP,…
GO:0002237	response to molecule of bacterial origin	BP	5.16852e-07	1	1.94829e-05	1	64	247	ACP5, ADAM9, ADM, ALPL, APOB, C4A, C4B, C5AR1, CCL3, CCL5, CCR5, CCRN4L, CD14, CD86, CEBPB, CHUK, CNR1, CSF2RB, DAB2IP, DCN, FOS, FZD5, GNG12, HCK, IL10RA, IL18, IRAK1, IRAK3, IRF8, JUN, JUND, LBP, LILRB1, LILRB2, MAPK1, MAPK9, MEF2C, MTDH, MYD88, NCF2, NLRP3, NR1D1, PDE4B, PDE4D, PRDM1, PRKCA, PTAFR, S100A8, S100A9, SCARB1, SLC11A1, SOD2, SPARC, SSC5D, TGFB1, TLR2, TLR4, TLR5, TLR6, TNF, TNFRSF1…
GO:0050920	regulation of chemotaxis	BP	5.27208e-07	1	1.9794e-05	1	40	118	AIF1, C3AR1, CCL21, CCL3, CCL4, CCL5, CCR1, CD74, CDH13, CMKLR1, CXCL12, CXCR4, GAS6, GREM1, HSPB1, IL16, KDR, LBP, LPAR1, MEGF8, MET, MTUS1, NCKAP1L, PDGFB, PDGFRA, PDGFRB, PLXNA4, PRKCA, PTK2B, PTPRO, S1PR1, SEMA3A, SEMA5A, SLIT2, TGFB1, THBS1, TNFSF14, USP14, VEGFC, WNT5A
GO:0005518	collagen binding	MF	5.74055e-07	1	2.15099e-05	1	28	62	ADAM9, ANTXR1, ASPN, C1QTNF1, CCBE1, COL14A1, CTSK, CTSS, DCN, DDR2, ECM2, FN1, ITGA1, ITGA3, ITGA9, ITGB1, LUM, MRC2, PCOLCE, PDGFB, PODN, SPARC, SRGN, TGFBI, THBS1, TLL1, TNXB, VWF
GO:0001948	glycoprotein binding	MF	6.09561e-07	1	2.27949e-05	1	32	80	AGRN, AZGP1, CD4, CECR1, CFH, CTSK, CTSS, DAG1, DMD, EGFR, FLNA, GPC1, GPC4, GPC6, HPSE2, IDE, ITGA3, ITGAM, ITGB1, ITGB2, LGALS1, MAP2, RASA1, SDCBP, SEMA5A, SERPINA1, SLIT2, TGFB1, THBS1, VCL, VLDLR, VWF
GO:0007507	heart development	BP	6.26424e-07	1	2.3379e-05	1	119	440	ADAM19, ADAP2, ADM, ADRA1B, ADRB1, AGT, AKAP6, ALDH1A2, ALPK3, ANK2, APLNR, ASXL2, AXIN2, BMP2, BMPR1A, CASP3, CDC42, COL14A1, COL3A1, COL4A3BP, CXADR, CYR61, DCHS1, DICER1, DLL1, DLL4, DSP, DUSP6, EFNA1, ENG, EPHB4, EPOR, ERBB4, FGF2, FGF9, FGFR1, GATA3, GATA6, GJA1, GJC1, GLI3, GREM1, HAND2, HEG1, HES1, HEXIM1, HEY1, HSPG2, ID3, ISL1, ITGA3, ITGA4, ITGB1, JUN, LEFTY2, LMNA, LRP6, LUZP1, LY6E, M…
GO:0050708	regulation of protein secretion	BP	6.46982e-07	1	2.40985e-05	1	45	158	ADAM9, ADRB1, ANXA1, CCL3, CD14, CD34, CIDEA, CSF1R, DPH3, FCN1, FFAR2, GAS6, GATA3, GOLPH3, HLA-DRB1, HLA-DRB5, IFNAR1, IL33, IL4R, LILRB1, MYO18A, NLRP1, NLRP3, P2RX7, PAM, RBP4, RGCC, RHBDF2, RSAD2, SAA1, SEC24A, SRGN, SSC5D, SYK, TGFB1, TGFB2, TLR2, TLR4, TLR5, TLR6, TNF, TNFRSF14, TWIST1, VEGFC, WNT5A
GO:0000323	lytic vacuole	CC	6.50488e-07	1	2.41335e-05	1	105	458	ABCA2, ABCA5, ACP5, AGA, AGRN, AHNAK, ANXA11, ANXA2, ASAH1, ATP11A, BGN, BLOC1S1, BTK, CAT, CD34, CD74, CSPG4, CTSC, CTSH, CTSK, CTSS, CXCR4, DCN, DPP4, DRAM1, ENPEP, ENPP1, EPDR1, FMOD, FUCA1, GGH, GIMAP5, GJA1, GNS, GPC1, GPC4, GPC6, HCK, HLA-DMA, HLA-DMB, HLA-DPA1, HLA-DPB1, HLA-DQA1, HLA-DQB1, HLA-DRA, HLA-DRB1, HLA-DRB5, HSPG2, HYAL1, KCNQ1, LAPTM5, LAT2, LGMN, LNPEP, LRP1, LRP2, LUM, MARCH1…
GO:0005764	lysosome	CC	6.50488e-07	1	2.41335e-05	1	105	458	ABCA2, ABCA5, ACP5, AGA, AGRN, AHNAK, ANXA11, ANXA2, ASAH1, ATP11A, BGN, BLOC1S1, BTK, CAT, CD34, CD74, CSPG4, CTSC, CTSH, CTSK, CTSS, CXCR4, DCN, DPP4, DRAM1, ENPEP, ENPP1, EPDR1, FMOD, FUCA1, GGH, GIMAP5, GJA1, GNS, GPC1, GPC4, GPC6, HCK, HLA-DMA, HLA-DMB, HLA-DPA1, HLA-DPB1, HLA-DQA1, HLA-DQB1, HLA-DRA, HLA-DRB1, HLA-DRB5, HSPG2, HYAL1, KCNQ1, LAPTM5, LAT2, LGMN, LNPEP, LRP1, LRP2, LUM, MARCH1…
GO:0031252	cell leading edge	CC	6.56249e-07	1	2.42993e-05	1	93	312	ABI2, ABI3, ABL1, ABLIM3, ADORA1, AIF1, AMOT, ANTXR1, ANXA2, APBB1IP, APBB2, APC, ARAP3, ARF4, ARHGAP31, ARHGAP44, ARHGEF4, ARHGEF6, ARHGEF7, ASAP3, BAIAP2, C2CD5, CDC42, CLIP1, CORO1A, CORO1C, CSPG4, CTNNA1, CXCR4, DAG1, DGKZ, DIAPH1, DPP4, DPYSL3, DST, DYSF, EPB41L3, EPHA2, EPS8L2, EZR, FAT1, FGD2, FGD5, FRMD4B, FZD3, FZD7, GAS7, ITGAV, ITGB1, ITGB1BP1, ITGB4, ITGB5, ITSN1, KCNB1, LAYN, LCP1, M…
GO:0030449	regulation of complement activation	BP	6.85828e-07	1	2.53447e-05	1	15	27	A2M, C2, C3, C4A, C4B, C6, C7, CD46, CFH, CFI, CFP, CR1, MASP1, PROS1, SERPING1
GO:0033628	regulation of cell adhesion mediated by integrin	BP	7.1559e-07	1	2.63927e-05	1	18	36	ADAM9, CCL21, CCL5, CYP1B1, DPP4, EFNA1, EPHA2, FERMT3, ITGB1BP1, NCKAP1L, PIK3CG, PLAU, PODXL, PTPN11, PTPN6, SNAI2, SYK, TGFB2
GO:0071219	cellular response to molecule of bacterial origin	BP	7.59991e-07	1	2.79207e-05	1	38	123	ADAM9, CCL3, CCL5, CCR5, CD14, CD86, DAB2IP, FZD5, HCK, IL18, IRAK1, IRF8, LBP, LILRB1, LILRB2, MAPK1, MAPK9, MEF2C, MTDH, MYD88, NLRP3, NR1D1, PDE4B, PDE4D, PRDM1, PRKCA, PTAFR, SCARB1, TGFB1, TLR2, TLR4, TLR5, TLR6, TNF, TNFRSF1B, TRIB1, WNT5A, ZC3H12A
GO:0051216	cartilage development	BP	8.31387e-07	1	3.04842e-05	1	54	174	ACVRL1, ADAMTS12, ALX1, AXIN2, BMP2, BMPR1A, CHI3L1, COL1A1, CREB3L2, CSGALNACT1, CYR61, EFEMP1, FGF2, FGF9, FGFR1, GLI3, HAND2, HOXA11, HOXA5, HOXB3, HOXD3, HSPG2, HYAL1, IMPAD1, ITGB8, LEP, LOXL2, LRP6, LUM, MAF, MEF2C, MEX3C, MGP, MSX2, NKX3-2, OSR1, OSR2, PRKCA, ROR2, SATB2, SHOX2, SIX2, SNAI2, SOX9, SULF1, SULF2, TGFB1, TGFB2, TGFBI, TGFBR2, THBS1, WNT2B, WNT5A, ZBTB16
GO:0019838	growth factor binding	MF	8.75721e-07	1	3.19231e-05	1	43	116	A2M, ACVRL1, CD109, COL1A1, COL1A2, COL3A1, COL4A1, CRIM1, CYR61, EGFR, ENG, FGFR1, FLT1, FLT4, GPC1, IGF1R, IGFBP2, IGFBP3, IGFBP6, IL10RA, IL6ST, ITGAV, KDR, KLB, LIFR, LTBP1, LTBP2, LTBP4, NGFR, NTRK2, PCSK6, PDGFB, PDGFRA, PDGFRB, RHBDF2, RPS19, RPS2, SDCBP, SRPX2, TGFBR2, THBS1, VASN, WISP2
GO:0001933	negative regulation of protein phosphorylation	BP	9.04729e-07	1	3.29167e-05	1	70	259	ABL1, APC, CALM1, CASP3, CAV1, CD300A, CDKN1A, CDKN2B, CDKN2C, DAB2IP, DDIT4, DEPTOR, DMD, DMTN, DNAJA1, DUSP14, DUSP22, DUSP3, DUSP4, DUSP6, DUSP8, ENG, ENPP1, GADD45A, GFRA2, GMFB, GMFG, GPD1L, GREM1, HEXIM1, HSPB1, IBTK, IGF1R, IGFBP3, IRAK3, ITGB1BP1, JUN, LATS2, LRP5, LRP6, MICAL1, MYADM, NR2F2, PAK2, PBLD, PDE4D, PDPK1, PMEPA1, PPAP2B, PRKAR2A, PRKCA, PSEN1, PSEN2, PTPN6, PTPRC, RGS4, SEMA4…
GO:0006402	mRNA catabolic process	BP	9.88262e-07	1	3.58865e-05	1	49	200	AGO4, CCRN4L, CTIF, DDX6, DIS3, EIF4A1, ETF1, FAU, GSPT1, HSPA1A, HSPA1B, RPL10, RPL10A, RPL13, RPL13A, RPL18, RPL18A, RPL21, RPL24, RPL28, RPL3, RPL35, RPL36, RPL37A, RPL39, RPL41, RPL7A, RPL8, RPL9, RPLP0, RPLP1, RPS15A, RPS16, RPS18, RPS19, RPS2, RPS27, RPS27A, RPS28, RPS29, RPS3, RPS3A, RPS5, RPS8, RPS9, RPSA, SMG1, TOB1, ZFP36
GO:0000956	nuclear-transcribed mRNA catabolic process	BP	9.96783e-07	1	3.61262e-05	1	46	187	CCRN4L, CTIF, DDX6, DIS3, EIF4A1, ETF1, FAU, GSPT1, RPL10, RPL10A, RPL13, RPL13A, RPL18, RPL18A, RPL21, RPL24, RPL28, RPL3, RPL35, RPL36, RPL37A, RPL39, RPL41, RPL7A, RPL8, RPL9, RPLP0, RPLP1, RPS15A, RPS16, RPS18, RPS19, RPS2, RPS27, RPS27A, RPS28, RPS29, RPS3, RPS3A, RPS5, RPS8, RPS9, RPSA, SMG1, TOB1, ZFP36
GO:0048771	tissue remodeling	BP	1.03057e-06	1	3.72073e-05	1	44	137	ACE, ACP5, ACVRL1, ADRA1B, AGT, ANXA1, BGN, CAV1, CD38, CSF1R, CSPG4, CTSK, DLL4, ELN, ENPP1, EPHA2, FLT4, GJA1, GREM1, IGF1, IL15, IL18, IL20RA, INPP4B, INPP5D, ITGA4, LRP5, LRP6, MEF2C, NOTCH2, P2RX7, PDK4, PTK2B, RAC2, RASSF2, S1PR1, SEMA3C, SFRP1, SYK, TGFB1, TGFB2, TGM2, TMEM64, TPP1
GO:0034341	response to interferon-gamma	BP	1.05707e-06	1	3.80911e-05	1	36	117	AIF1, BST2, CAMK2G, CCL3, CCL5, CD86, CIITA, CXCL16, DAPK1, HCK, HLA-B, HLA-DPA1, HLA-DPB1, HLA-DQA1, HLA-DQB1, HLA-DRA, HLA-DRB1, HLA-DRB5, IFITM1, IFNGR1, IFNGR2, IRF1, IRF8, KYNU, NCAM1, OAS1, OAS2, OAS3, PTAFR, PTPN11, PTPN6, RPL13A, SLC11A1, SOCS1, SOCS3, WNT5A
GO:0051897	positive regulation of protein kinase B signaling	BP	1.15851e-06	1	4.16666e-05	1	29	74	AKR1C2, AKR1C3, ANGPT1, ARRB2, C1QTNF1, CCL21, CCL3, CHI3L1, EGFR, FAM110C, GAS6, GATA3, GPX1, HCLS1, IGF1, IGF1R, IGF2, ITGB1BP1, ITSN1, MC1R, MTDH, OSBPL8, PIK3CG, PIK3R5, SEMA5A, SPRY2, TGFB1, THBS1, TNF
GO:0005543	phospholipid binding	MF	1.19307e-06	1	4.28277e-05	1	79	287	ADAP2, ALOX15, ANXA1, ANXA11, ANXA2, ANXA2P2, ANXA3, ANXA5, ANXA7, ANXA8L2, APOB, ARAP1, ARAP2, ARAP3, ARHGAP32, ARHGAP44, ARHGAP9, ATP8B1, BDH1, BIN2, BTK, C2CD5, CD300A, CETP, COL4A3BP, DAB2IP, DGKA, DYSF, EEA1, ESYT2, FES, GAB2, GAS6, GOLPH3, GRK5, HIP1, IQGAP2, ITPR1, ITPR3, KIF16B, LPAR1, MARK1, MCF2L, MICALL1, MYO10, MYOF, NCF1, NCF1B, NCF1C, NCF4, PCLO, PFN1, PFN2, PICALM, PIK3C2A, PLA2G15…
GO:0043534	blood vessel endothelial cell migration	BP	1.21542e-06	1	4.3464e-05	1	27	64	ACVRL1, AMOT, ANGPT1, DLL4, EFNA1, EPHA2, EPHB4, FGF2, GPX1, GREM1, HDAC7, HSPB1, ITGB1, ITGB1BP1, KDR, KLF4, MMRN2, PDGFB, PRKCA, PTK2B, RGCC, SCARB1, SLIT2, SRPX2, TGFB1, THBS1, VEGFC
GO:0002440	production of molecular mediator of immune response	BP	1.21494e-06	1	4.3464e-05	1	36	121	BST2, BTK, CD28, CD37, CD74, DLG1, FAS, FCER1G, FFAR2, GALNT2, GAS6, GIMAP5, GPRC5B, HLA-DQB1, HLA-DRB1, HLA-DRB5, HSPD1, IL33, IRAK3, LILRB1, NDFIP1, POU2F2, PTPRC, RBP4, RSAD2, SLC11A1, TGFB1, TGFB2, TLR2, TLR4, TNF, TNFRSF14, TNFSF13, TNFSF13B, TREM1, WNT5A
GO:0002920	regulation of humoral immune response	BP	1.24803e-06	1	4.45455e-05	1	19	45	A2M, C2, C3, C4A, C4B, C6, C7, CD37, CD46, CFH, CFI, CFP, CR1, GIMAP5, MASP1, PROS1, PTPN6, SERPING1, TNF
GO:0032386	regulation of intracellular transport	BP	1.25698e-06	1	4.478e-05	1	96	393	ABCA2, AKAP6, ANK2, APOD, ASPH, AXIN2, BCL2, BCL3, BMF, BMPR1A, BST2, C2CD5, CABP1, CACNA1C, CALM1, CASQ2, CAV1, CD300A, CDC42, CDKN1A, CRYAB, DAB2IP, DIAPH1, DMD, DMTN, DYNLL1, DYNLL2, EDA, EGFR, EHD1, ERBB4, FCER1G, FES, FLNA, FZD7, G3BP2, GAB2, GAS6, GIMAP5, GLI3, HCLS1, HRC, IER3, IGF1, IL18, IL18R1, INPP4B, INSIG1, ITGB1BP1, KPNA1, LCP1, LEP, MAP2K1, MAPK1, MYO1C, NLRP3, NUDT4, NUP153, P2RX4…
GO:0001649	osteoblast differentiation	BP	1.27203e-06	0.999999	4.52306e-05	1	58	196	ALPL, APC, AXIN2, BCAP29, BMP2, BMPR1A, CAT, CCL3, CCRN4L, CEBPB, COL1A1, CYR61, DDR2, DDX21, EPHA2, FAM20C, FGF9, FNDC3B, GJA1, GLI3, GPNMB, HAND2, HDAC7, HEY1, HGF, HOXA2, HSPE1, ID3, ID4, IFITM1, IGF1, IGF2, IGFBP3, IL6ST, JUNB, JUND, LRP5, MEF2C, MRC2, MSX2, NPNT, PSMC2, PTCH1, RASSF2, RORB, RRAS2, SATB2, SEMA4D, SFRP1, SHOX2, SNAI2, TMEM119, TNC, TNF, TOB1, TP53INP2, TWIST1, TWIST2
GO:0004857	enzyme inhibitor activity	MF	1.29238e-06	1	4.58673e-05	1	71	330	A2M, AGT, ANGPTL4, ANXA1, ANXA2, ANXA2P2, ANXA3, ANXA5, APP, ARPP19, BIRC6, BST2, C3, C4A, C4B, CABP1, CARD16, CASP3, CAST, CD109, CDKN1A, CDKN2B, CDKN2C, COL7A1, CPAMD8, CPEB2, CRB2, CRIM1, CSTA, CSTB, DGKI, DGKZ, GAS6, GMFB, GMFG, HEXIM1, HSPB1, IBTK, IQGAP2, ITIH5, KAL1, LRP6, LXN, PAPLN, PDZD3, PHACTR1, PPP1R14A, PPP1R36, PRKAR2A, PROS1, PTN, RP11-551L14.1, SERPINA1, SERPINB1, SERPINF1, SERPI…
GO:0070371	ERK1 and ERK2 cascade	BP	1.29742e-06	0.999999	4.59595e-05	1	50	169	AGT, ALOX15, ANGPT1, ARRB2, BMP2, BMPER, C5AR1, CCL21, CCL3, CCR1, CD74, CHI3L1, CSF1R, CTSH, CYR61, DAB2IP, DUSP3, DUSP6, EGFR, EPHA2, ERBB4, FBXW7, FGF2, FLT4, GAS6, GLIPR2, IGF1, ITGAV, ITGB1BP1, KDR, KLF4, MAPK1, NPNT, PDGFB, PDGFRA, PDGFRB, PRKCA, PTK2B, PTPN6, RAP1B, RAPGEF1, SCIMP, SOX9, SPRY2, ST5, SYK, TLR4, TNF, TNIP1, TREM2
GO:0045123	cellular extravasation	BP	1.33415e-06	1	4.71716e-05	1	18	37	AMICA1, CCL21, CCL28, CXCL12, GCNT1, GOLPH3, ITGA1, ITGA4, ITGAM, ITGB1, ITGB7, LEP, PIK3CD, PIK3CG, PLCB1, SELPLG, TNF, TREM1
GO:0071222	cellular response to lipopolysaccharide	BP	1.34721e-06	1	4.75443e-05	1	36	117	ADAM9, CCL3, CCL5, CCR5, CD14, CD86, DAB2IP, HCK, IL18, IRAK1, IRF8, LBP, LILRB1, LILRB2, MAPK1, MAPK9, MEF2C, MTDH, MYD88, NLRP3, NR1D1, PDE4B, PDE4D, PRDM1, PRKCA, PTAFR, SCARB1, TGFB1, TLR2, TLR4, TLR5, TNF, TNFRSF1B, TRIB1, WNT5A, ZC3H12A
GO:0043065	positive regulation of apoptotic process	BP	1.37142e-06	1	4.83078e-05	1	97	388	ABL1, ADAMTSL4, ADM, ADRB1, AGRN, AKR1C3, ALDH1A2, ANXA1, APBB2, APC, APPL1, ARHGAP4, ARHGEF4, ARHGEF6, ARHGEF7, ARRB2, BMP2, BNIP3L, CASP3, CCL3, CCL5, CDC42, CLIP3, CLU, CNR1, CSRNP3, CYP1B1, CYR61, DAB2IP, DAPK1, DCUN1D3, DDX3X, DNAJA1, DUSP6, EGR1, FAS, FGD2, FNDC1, GADD45A, HCAR2, HOXA5, HSPD1, ID3, IGFBP3, INPP5D, ITGA1, ITGB1, ITSN1, JUN, KCNMA1, LILRB1, LPAR1, LRP6, MAP3K11, MAPK9, MCF2L,…
GO:0002367	cytokine production involved in immune response	BP	1.40074e-06	1	4.91566e-05	1	22	57	BST2, BTK, CD74, DLG1, FCER1G, FFAR2, GAS6, GIMAP5, GPRC5B, HSPD1, IRAK3, LILRB1, RSAD2, SLC11A1, TGFB1, TGFB2, TLR2, TLR4, TNF, TNFRSF14, TREM1, WNT5A
GO:0050795	regulation of behavior	BP	1.40993e-06	0.999999	4.93869e-05	1	48	160	ADORA1, AIF1, C3AR1, CCL21, CCL3, CCL4, CCL5, CCR1, CD74, CDH13, CMKLR1, CNR1, CXCL12, CXCR4, DLG4, GAS6, GJA1, GREM1, HSPB1, IL16, KDR, LBP, LPAR1, MDK, MEF2C, MEGF8, MET, MTUS1, NCKAP1L, PDGFB, PDGFRA, PDGFRB, PLXNA4, PRKCA, PTGDS, PTK2B, PTPRO, RELN, S1PR1, SEMA3A, SEMA5A, SLIT2, TGFB1, THBS1, TNFSF14, USP14, VEGFC, WNT5A
GO:0003158	endothelium development	BP	1.43202e-06	1	5.00676e-05	1	33	84	ACVRL1, ADAMTS12, AGT, CD34, CLIC4, DLL4, ENG, EZR, GJA1, GPX1, HEG1, HEY1, HOXB5, KDR, LAMA5, MET, MYADM, MYD88, NOTCH4, NR2F2, PDE2A, PDE4D, PDGFB, PROX1, RAP1B, RAPGEF1, RAPGEF3, RDX, S1PR1, S1PR3, SLC40A1, TMEM100, TNMD
GO:2000257	regulation of protein activation cascade	BP	1.48491e-06	1	5.18203e-05	1	15	29	A2M, C2, C3, C4A, C4B, C6, C7, CD46, CFH, CFI, CFP, CR1, MASP1, PROS1, SERPING1
GO:0071900	regulation of protein serine/threonine kinase activity	BP	1.50023e-06	0.999999	5.21613e-05	1	101	415	ABL1, ADRA2A, AGT, ALK, APC, ATP2B4, BLM, BMP2, C5AR1, CALM1, CARD10, CASP3, CAV1, CCND1, CCND2, CCND3, CD300A, CD74, CDK5RAP3, CDKN1A, CDKN2B, CDKN2C, CHI3L1, CSF1R, CSPG4, CXCR4, DAB2IP, DNAJA1, DUSP14, DUSP22, DUSP3, DUSP4, DUSP6, DUSP8, EFNA1, EGFR, FGF2, FGFR1, FLT1, FZD5, GADD45A, HERC5, HEXIM1, HGF, HSPA2, HSPB1, IGF2, IRAK1, IRAK3, ITGA1, LATS2, LPAR1, LRP5, LRP6, MAP2K1, MAP3K1, MAP3K11,…
GO:0090257	regulation of muscle system process	BP	1.51123e-06	0.999999	5.2447e-05	1	52	172	ADK, ADORA1, ADRA1B, ADRA2A, ADRB1, AGT, AKAP6, ANK2, ASPH, ATP1A1, ATP1B1, ATP2B4, CACNA1C, CALM1, CAMK2G, CASQ2, CAV1, CMYA5, COL14A1, DMD, DSP, FBXO32, GJA1, GJC1, GPD1L, GTF2IRD1, GUCY1A3, HRC, IGF1, IL6ST, KCNQ1, KLF4, LMCD1, MAP2K1, MEF2C, MRVI1, MYL9, NCF1, NPNT, P2RX4, PDE4B, PDE4D, PDE5A, PIK3CG, PLCE1, PRKCA, PRKG1, RYR2, SLC8A1, SSTR2, TPM1, TTN
GO:0043068	positive regulation of programmed cell death	BP	1.53721e-06	0.999999	5.32503e-05	1	98	394	ABL1, ADAMTSL4, ADM, ADRB1, AGRN, AKR1C3, ALDH1A2, ANXA1, APBB2, APC, APPL1, ARHGAP4, ARHGEF4, ARHGEF6, ARHGEF7, ARRB2, BMP2, BNIP3L, CASP3, CCL3, CCL5, CDC42, CDKN1A, CLIP3, CLU, CNR1, CSRNP3, CYP1B1, CYR61, DAB2IP, DAPK1, DCUN1D3, DDX3X, DNAJA1, DUSP6, EGR1, FAS, FGD2, FNDC1, GADD45A, HCAR2, HOXA5, HSPD1, ID3, IGFBP3, INPP5D, ITGA1, ITGB1, ITSN1, JUN, KCNMA1, LILRB1, LPAR1, LRP6, MAP3K11, MAPK9…
GO:0042476	odontogenesis	BP	1.55023e-06	0.999999	5.36028e-05	1	40	115	ADM, ALPL, APC, AQP1, AQP6, ASPN, AXIN2, BMP2, BMPR1A, CD34, CHUK, COL1A1, COL1A2, CSF3R, CTNNA1, DICER1, DMRT3, EDA, FAM20A, FAM20C, GLI3, HAND2, ID3, ITGB4, LAMA5, LAMB1, LRP6, MSX2, MYO5A, NGFR, OSR1, OSR2, PAM, PDGFRA, PERP, PITX2, TGFB1, TGFB2, TNC, TWIST1
GO:0009612	response to mechanical stimulus	BP	1.6745e-06	0.999999	5.77932e-05	1	52	175	AGT, AQP1, ATP1A1, CHI3L1, COL1A1, COL3A1, CXCL12, DCN, DNAH1, EGFR, EGR1, ENG, ETV1, FAS, FOS, FOSB, FOSL2, GADD45A, GJA1, HABP4, HPN, IGF2, IGFBP2, INHBB, IRF1, ITGB1, JUN, JUNB, JUND, LOXHD1, MAP3K1, MAP3K2, MAPK9, MEIS2, MYD88, NTRK2, PDE2A, PIEZO2, PTCH1, PTK2B, RCAN1, SLC1A3, SOX9, TGFBR2, THBS1, TLR4, TLR5, TLR7, TNC, TNF, TNFSF14, TTN
GO:0006958	complement activation, classical pathway	BP	1.75635e-06	1	6.04479e-05	1	15	30	C1QA, C1QB, C1QC, C1R, C2, C3, C4A, C4B, C6, C7, CD46, CFI, CLU, CR1, SERPING1
GO:0045216	cell-cell junction organization	BP	1.75784e-06	0.999999	6.04479e-05	1	63	199	ACVRL1, AMOT, ANK2, APC, APOD, ARHGAP6, ARHGEF7, BCL2, CDC42, CDH11, CDH13, CLDN1, CLDN15, CNTNAP1, CSF1R, CTNNA1, CXADR, DLG1, DMTN, DSP, EPB41L3, EPHA3, FZD5, GJA1, GJC1, HDAC7, HEG1, ITGB1, ITGB1BP1, KDR, LAMA5, LIMS1, LIMS2, MPP5, MPZ, MTDH, MYO1C, NFASC, NLGN2, NLGN4X, PARD6B, PDPK1, PERP, PLEKHA7, PRKCA, PRKCH, PTK2B, PTPRO, PXN, RAMP2, ROCK2, S100A10, SFRP1, SNAI2, SORBS1, TGFB1, TGFB2, TH…
GO:0005604	basement membrane	CC	1.78885e-06	0.999999	6.13468e-05	1	40	91	AGRN, ANXA2, ANXA2P2, COL15A1, COL4A1, COL4A2, COL4A5, COL7A1, COL8A1, DAG1, DLG1, DST, EGFLAM, ENTPD1, FBLN1, FGF9, FN1, FRAS1, FREM1, HMCN1, HSPG2, ITGB1, ITGB4, LAMA2, LAMA3, LAMA5, LAMB1, LAMB3, LAMC2, LEPREL1, LOXL2, MMRN2, NPNT, PAPLN, SMOC2, SPARC, TGFBI, THBS2, TIMP1, TNC
GO:0042326	negative regulation of phosphorylation	BP	1.81742e-06	0.999999	6.21557e-05	1	80	309	ABL1, APC, CALM1, CASP3, CAV1, CD300A, CDKN1A, CDKN2B, CDKN2C, DAB2IP, DAG1, DDIT4, DEPTOR, DMD, DMTN, DNAJA1, DUSP14, DUSP22, DUSP3, DUSP4, DUSP6, DUSP8, DYNLL1, ENG, ENPP1, GADD45A, GFRA2, GMFB, GMFG, GPD1L, GREM1, HEXIM1, HSPB1, IBTK, IGF1, IGF1R, IGFBP3, IRAK3, ITCH, ITGB1BP1, JUN, KLF4, LATS2, LRP5, LRP6, MECOM, MICAL1, MYADM, NR2F2, P2RX7, PAK2, PBLD, PDE4D, PDPK1, PMEPA1, PPAP2B, PRKAR2A, …
GO:0048706	embryonic skeletal system development	BP	1.89242e-06	0.999999	6.44864e-05	1	42	126	ALX1, ASXL2, COL1A1, DLG1, DMRT2, FGF9, GLI3, HOXA11, HOXA2, HOXA4, HOXA5, HOXA6, HOXB3, HOXB4, HOXB5, HOXB6, HOXC6, HOXC9, HOXD3, HSPG2, HYAL1, IRX5, MEF2C, MEGF8, MMP16, NDST1, NKX3-2, OSR1, OSR2, PCSK5, PDGFRA, RBP4, SATB2, SHOX2, SIX1, SIX2, SULF1, SULF2, TBX15, TGFBR2, TWIST1, WNT5A
GO:0002685	regulation of leukocyte migration	BP	2.10483e-06	0.999999	7.13367e-05	1	32	108	ADORA1, AIF1, APOD, C3AR1, CCL21, CCL28, CCL3, CCL4, CCL5, CCR1, CD300A, CD74, CMKLR1, CXCL12, GAS6, GREM1, IL33, LBP, MTUS1, NCKAP1L, PLCB1, PTK2B, RAC2, SLIT2, STK10, THBS1, TLR2, TNF, TNFRSF14, TNFSF14, VEGFC, WNT5A
GO:0070482	response to oxygen levels	BP	2.18976e-06	0.999999	7.40817e-05	1	70	260	ABAT, ADM, ADORA1, ALDOC, ANGPTL4, AQP1, ARNT2, ATP1B1, BCL2, BMP2, CAT, CAV1, CD34, CD38, CDKN1A, CPEB2, CPEB4, CRYAB, CXCL12, CXCR4, DDIT4, DPP4, EGR1, ENG, FAS, FNDC1, GATA6, HIF3A, IRAK1, ITPR1, KCNMA1, LEP, LMNA, LOXL2, LPAR1, NCF2, NR4A2, PAM, PDGFB, PDGFRB, PDK3, PDPN, PICK1, PLAT, PLAU, PLOD2, PPARGC1A, PRKAA1, PSEN2, PTGIS, PTK2B, RAMP2, RGCC, RPS27A, RYR1, RYR2, SFRP1, SOD2, SOD3, TCEB1…
GO:0002040	sprouting angiogenesis	BP	2.24268e-06	0.999999	7.57358e-05	1	25	55	ACVRL1, ANGPT1, BMPER, CCBE1, CDC42, CDH13, DLL4, EPHB4, FGF2, FLT1, FLT4, GREM1, HDAC7, ITGB1, ITGB1BP1, KDR, KLF4, LOXL2, MMRN2, PTK2B, RAMP2, SEMA5A, SLIT2, SRPX2, THBS1
GO:0010951	negative regulation of endopeptidase activity	BP	2.48077e-06	0.999999	8.36261e-05	1	52	217	A2M, AGT, APP, AQP1, BIRC6, BST2, C3, C4A, C4B, CARD16, CAST, CD109, COL7A1, CPAMD8, CR1, CRB2, CRIM1, CRYAB, CSTA, CSTB, DDX3X, DHCR24, GAS6, GPX1, HERPUD1, HGF, INTS1, ITIH5, KAL1, KLF4, LXN, MICAL1, PAK2, PAPLN, PICALM, PROS1, RP11-551L14.1, SERPINA1, SERPINB1, SERPINF1, SERPING1, SERPINI1, SLPI, SORL1, TFPI, TFPI2, THBS1, TIMP1, TNFAIP8, TNFSF14, USP14, XIAP
GO:0050707	regulation of cytokine secretion	BP	2.49248e-06	0.999999	8.38705e-05	1	32	104	ANXA1, CCL3, CD14, CD34, CIDEA, CSF1R, FCN1, FFAR2, GAS6, GATA3, HLA-DRB1, HLA-DRB5, IFNAR1, IL33, IL4R, LILRB1, NLRP1, NLRP3, P2RX7, RGCC, SAA1, SRGN, SSC5D, SYK, TLR2, TLR4, TLR5, TLR6, TNF, TNFRSF14, TWIST1, WNT5A
GO:0032680	regulation of tumor necrosis factor production	BP	2.71789e-06	0.999999	9.1292e-05	1	26	75	ACP5, ARFGEF2, ARRB2, BCL3, CCL3, CD14, CD34, CIDEA, CLU, FCER1G, GAS6, HSPB1, IRAK3, ISL1, LBP, LILRB1, MC1R, MYD88, NFATC4, TBC1D23, THBS1, TLR2, TLR4, TWIST1, ZC3H12A, ZFP36
GO:0051896	regulation of protein kinase B signaling	BP	2.84176e-06	0.999999	9.52826e-05	1	37	109	AKR1C2, AKR1C3, ANGPT1, ARRB2, C1QTNF1, CCL21, CCL3, CHI3L1, DAG1, DLG1, EGFR, EPHA2, FAM110C, GAS6, GATA3, GPX1, HCLS1, IGF1, IGF1R, IGF2, INPP4B, INPP5F, ITGB1BP1, ITSN1, KLF4, MC1R, MTDH, NTRK2, OSBPL8, PIK3CG, PIK3R5, RAPGEF1, SEMA5A, SPRY2, TGFB1, THBS1, TNF
GO:0006809	nitric oxide biosynthetic process	BP	2.96841e-06	0.999999	9.93519e-05	1	23	54	ACP5, ARG2, ATP2B4, CAV1, CD34, CLU, CYP1B1, DDAH2, EGFR, ESR1, GIMAP5, KLF4, MAPK9, NOS1AP, NQO1, P2RX4, PTGIS, SLC7A2, SOD2, TLR2, TLR4, TNF, ZC3H12A
GO:0001818	negative regulation of cytokine production	BP	2.99001e-06	0.999999	9.97202e-05	1	43	152	ACP5, APOD, ARRB2, BST2, CD34, CIDEA, CMKLR1, DLL1, GAS6, GATA3, GATA6, GIMAP5, HDAC7, HERC5, HLA-DRB1, HLA-DRB5, IL33, IRAK3, ITCH, KLF4, LBP, LILRB1, MC1R, NCKAP1L, NDFIP1, NLRP3, OTUD7B, RGCC, RPS27A, SLC11A1, TAX1BP1, TGFB1, TGFB2, THBS1, TLR2, TLR4, TNF, TRAF3IP1, TWIST1, UBA7, UBE2L6, VSIG4, ZC3H12A
GO:0010035	response to inorganic substance	BP	3.07104e-06	0.999999	0.000102241	1	88	383	ABAT, ACO1, ADAM9, ADCY1, AKR1C3, ALOX15, ALOX5AP, ANXA1, ANXA11, ANXA7, APOB, AQP1, AQP9, ASPH, ATP2B4, ATP7B, BCL2, BDH1, BLM, CALM1, CASQ2, CAT, CAV1, CCND1, CD14, CD86, CLIC4, COL1A1, CRYAB, CYP1B1, CYP2E1, D2HGDH, DMTN, EGFR, FAS, FBP1, FOS, FOSB, FSTL3, GGH, GPX1, GPX3, HBA2, HGF, HVCN1, IGFBP2, ITPR3, JUN, JUNB, JUND, KCNMA1, KLF4, KRT8, LOXL2, MAPK9, MEF2C, MET, MT1E, MT1M, NFATC4, NQO1, …
GO:0071706	tumor necrosis factor superfamily cytokine production	BP	3.09223e-06	0.999999	0.000102765	1	27	80	ACP5, ARFGEF2, ARRB2, BCL3, CCL3, CD14, CD34, CD86, CIDEA, CLU, FCER1G, GAS6, HSPB1, IRAK3, ISL1, LBP, LILRB1, MC1R, MYD88, NFATC4, TBC1D23, THBS1, TLR2, TLR4, TWIST1, ZC3H12A, ZFP36
GO:0032640	tumor necrosis factor production	BP	3.2377e-06	0.999999	0.000107409	1	26	76	ACP5, ARFGEF2, ARRB2, BCL3, CCL3, CD14, CD34, CIDEA, CLU, FCER1G, GAS6, HSPB1, IRAK3, ISL1, LBP, LILRB1, MC1R, MYD88, NFATC4, TBC1D23, THBS1, TLR2, TLR4, TWIST1, ZC3H12A, ZFP36
GO:0043547	positive regulation of GTPase activity	BP	3.34566e-06	0.999998	0.000110795	1	126	472	ADAP2, ADRB1, AGFG1, AGRN, ALDH1A1, ARAP1, ARAP2, ARAP3, ARFGEF2, ARHGAP11B, ARHGAP15, ARHGAP18, ARHGAP20, ARHGAP21, ARHGAP24, ARHGAP25, ARHGAP30, ARHGAP31, ARHGAP32, ARHGAP35, ARHGAP4, ARHGAP44, ARHGAP6, ARHGAP9, ARHGDIB, ARHGDIG, ARHGEF1, ARHGEF10, ARHGEF25, ARHGEF4, ARHGEF40, ARHGEF6, ARHGEF7, ASAP3, AXIN2, BCAR3, CCL21, CDC42EP2, CHM, CYTH4, DAB2IP, DENND2A, DENND4B, DENND4C, DIS3, DOCK10, DO…
GO:0045428	regulation of nitric oxide biosynthetic process	BP	3.72547e-06	0.999999	0.00012294	1	19	43	ACP5, ATP2B4, CAV1, CD34, CLU, DDAH2, EGFR, ESR1, GIMAP5, KLF4, MAPK9, NOS1AP, P2RX4, PTGIS, SOD2, TLR2, TLR4, TNF, ZC3H12A
GO:0006875	cellular metal ion homeostasis	BP	3.7587e-06	0.999998	0.00012382	1	96	409	ABL1, ACO1, ADM, AGT, AKAP6, ANK2, ANXA7, APP, ASPH, ATP1A1, ATP1B1, ATP2A2, ATP2B4, ATP7B, BCL2, C1QTNF1, C3AR1, C5AR1, C7, CACNA1C, CALB2, CALM1, CASQ2, CAV1, CCL21, CCL28, CCL3, CCL5, CCR1, CCR5, CD38, CD52, CDH23, CXCL12, CXCR4, DIAPH1, DISC1, DLG4, DMD, ESR1, FGF2, GIMAP5, GJA1, GNA15, HEPH, HERPUD1, HRC, IBTK, INPP4B, ITGB1, ITPR1, ITPR3, KCNMA1, LPAR1, LRP6, MCUR1, NDFIP1, P2RX4, P2RX7, PD…
GO:0006521	regulation of cellular amino acid metabolic process	BP	3.9673e-06	0.999999	0.000130009	1	20	66	ATP2B4, GATA3, HPN, NQO1, PSMA3, PSMA4, PSMB1, PSMB2, PSMB3, PSMB9, PSMC1, PSMC2, PSMC4, PSMC6, PSMD1, PSMD11, PSMD14, PSMD6, PSMD7, PSME4
GO:0032496	response to lipopolysaccharide	BP	4.24598e-06	0.999998	0.000138899	1	59	233	ACP5, ADAM9, ADM, ALPL, APOB, C5AR1, CCL3, CCL5, CCR5, CCRN4L, CD14, CD86, CEBPB, CHUK, CNR1, CSF2RB, DAB2IP, DCN, FOS, GNG12, HCK, IL10RA, IL18, IRAK1, IRAK3, IRF8, JUN, JUND, LBP, LILRB1, LILRB2, MAPK1, MAPK9, MEF2C, MTDH, MYD88, NCF2, NLRP3, NR1D1, PDE4B, PDE4D, PRDM1, PRKCA, PTAFR, S100A8, S100A9, SCARB1, SLC11A1, SOD2, SPARC, TGFB1, TLR2, TLR4, TLR5, TNF, TNFRSF1B, TRIB1, WNT5A, ZC3H12A
GO:0048738	cardiac muscle tissue development	BP	4.28736e-06	0.999998	0.000140009	1	52	158	ADRB1, AGT, AKAP6, ALDH1A2, BMP2, CDC42, COL14A1, CXADR, DICER1, DLL4, DSP, ERBB4, FGF2, FGF9, FGFR1, GATA6, GJA1, GJC1, GREM1, HEY1, HSPG2, ISL1, ITGB1, LMNA, LRP6, LY6E, MEF2C, MKL2, MYH10, MYH11, NDUFV2, NEBL, OBSL1, PDGFRA, PDGFRB, PITX2, PPP1R13L, PROX1, RBP4, RYR2, S1PR1, SGCB, SLC8A1, SPEG, TBX18, TENM4, TGFB2, TGFBR2, TPM1, TTN, WNT5A, WT1
GO:0072678	T cell migration	BP	4.58975e-06	0.999999	0.000149624	1	14	34	AIF1, APOD, CCL21, CCL3, CCL5, CXCL12, ITGA4, ITGB7, PIK3CD, PIK3CG, S1PR1, TNFRSF14, TNFSF14, WNT5A
GO:0001655	urogenital system development	BP	4.81893e-06	0.999998	0.000156824	1	86	302	ACE, ADAMTS16, AGT, ALDH1A2, ALDH9A1, ANGPT1, APC, AQP1, AR, ARG2, ARID5B, BCL2, BMP2, BMPER, C1GALT1, CAT, CD34, COL4A1, CTSH, DACT2, DCHS1, DCN, DLG1, DLL1, EGR1, ENPEP, EPHB2, ESR1, ESR2, FGF2, FGFR1, FKBP4, FRAS1, FSTL3, GATA2, GATA3, GCNT1, GLI3, HES1, HOXA11, ID3, IGF1, IGF1R, IRX1, IRX2, IRX3, ITGA3, ITGB4, LAMA5, MEF2C, NPNT, OSR1, OSR2, PCSK5, PDGFB, PDGFRA, PDGFRB, PLAG1, PLCE1, PODXL, …
GO:0007204	positive regulation of cytosolic calcium ion concentration	BP	5.02131e-06	0.999998	0.000162566	1	57	209	ABL1, ADM, AKAP6, ANK2, ASPH, ATP2B4, BCL2, C1QTNF1, C3AR1, C5AR1, CACNA1C, CALM1, CASQ2, CAV1, CCL21, CCL28, CCL3, CCR1, CCR5, CD38, CD52, CXCR4, DIAPH1, DLG4, DMD, ESR1, FGF2, GIMAP5, GJA1, GNA15, HRC, IBTK, ITPR1, ITPR3, LPAR1, LRP6, P2RX4, P2RX7, PDE4D, PDGFRA, PDPK1, PIK3CG, PLCE1, PTK2B, PTPN6, PTPRC, RYR1, RYR2, S1PR1, S1PR3, SAA1, SLC8A1, TGFB1, TGM2, TPCN2, TRDN, TRPC1
GO:0045088	regulation of innate immune response	BP	5.04856e-06	0.999998	0.000163167	1	69	279	A2M, ARRB2, BTK, CCL5, CD14, CD86, CHUK, CLEC7A, COLEC12, CR1, CTSK, CTSS, DAB2IP, DDX60, DUSP3, DUSP4, DUSP6, ERAP1, FCN1, FFAR2, FOS, GIMAP5, HCK, HLA-B, HSPD1, IFNAR1, IFNGR1, IFNGR2, IRAK1, IRAK3, IRF1, ITCH, ITGAM, ITGB2, JUN, LBP, LGMN, LILRB1, MAP2K1, MAP3K1, MAPK1, MAPK10, MAPK9, MARCO, MEF2C, MYD88, MYO1F, NFKB2, NR1D1, PDPK1, PIK3AP1, PTPN11, PTPN6, RPS19, RPS27A, RSAD2, SAMHD1, SERPING…
GO:0031960	response to corticosteroid	BP	5.45306e-06	0.999998	0.000175591	1	40	142	ADAM9, ADM, AKR1C3, ALPL, ANXA1, AQP1, BCHE, BCL2, BDH1, CAD, CALM1, CCND1, CDKN1A, COL1A1, EGFR, ENG, FAS, FBXO32, FOS, FOSB, FOSL2, HEY1, HNMT, IGFBP2, ISL1, JUNB, MAP2K1, MDK, PAM, PAPPA, PCK2, PLAT, PTGDS, PTPRU, SERPINF1, SLIT2, SPARC, SSTR2, TGFB1, TNF
GO:0050848	regulation of calcium-mediated signaling	BP	5.63247e-06	0.999999	0.000180796	1	18	40	AKAP6, ATP2B4, CCL3, CCL4, CD4, CDH13, CMKLR1, CMYA5, IGF1, ITGAL, ITPR1, LMCD1, NFAT5, P2RX4, PLEK, RGN, SYK, TREM2
GO:0010565	regulation of cellular ketone metabolic process	BP	5.82838e-06	0.999998	0.000186766	1	47	183	ABCD2, AGT, AKR1C3, ANXA1, ARPP19, ATP2B4, BMP2, CAV1, CNR1, CPT1A, DLAT, FABP3, FBP1, GATA3, HPN, INSIG1, IRS1, KAT2A, LEP, LEPR, MAPK9, NQO1, NR1D1, PDK2, PDK3, PDK4, PLIN5, PPARGC1A, PROX1, PSMA3, PSMA4, PSMB1, PSMB2, PSMB3, PSMB9, PSMC1, PSMC2, PSMC4, PSMC6, PSMD1, PSMD11, PSMD14, PSMD6, PSMD7, PSME4, SESN2, TWIST1
GO:0018149	peptide cross-linking	BP	5.88317e-06	0.999999	0.000187989	1	15	30	ANXA1, BGN, COL3A1, CSTA, DCN, DSP, EGFLAM, EPB42, F13A1, FN1, MAMDC2, SPOCK2, TGM1, TGM2, THBS1
GO:0032956	regulation of actin cytoskeleton organization	BP	5.88652e-06	0.999997	0.000187989	1	65	231	ABI2, ABL1, ACTR2, ALOX15, AMOT, ARAP1, ARHGAP6, ARHGEF10, ASAP3, BAIAP2, BST2, CAPZA2, CCL21, CDC42EP2, CORO1A, CRK, CSF1R, CXCL12, DIXDC1, DLG1, DMTN, ELN, EPHA3, FES, FHOD1, FMN1, GRB2, HCK, HCLS1, ITGB1BP1, LRP1, MAP3K1, MEF2C, MYADM, MYO1F, NCKAP1, NCKAP1L, PAM, PDGFRA, PDGFRB, PFN1, PFN2, PICK1, PLEK, PLEKHH2, PREX1, PROX1, PTK2B, RAPGEF3, RASA1, RDX, RGCC, RHOQ, ROCK2, S100A10, S1PR1, SEMA…
GO:0032970	regulation of actin filament-based process	BP	5.91948e-06	0.999997	0.000188721	1	76	275	ABI2, ABL1, ACTR2, ADRB1, ALOX15, AMOT, ANK2, ARAP1, ARHGAP6, ARHGEF10, ASAP3, ATP1A1, BAIAP2, BST2, CAPZA2, CCL21, CDC42EP2, CORO1A, CRK, CSF1R, CXCL12, DIXDC1, DLG1, DMTN, DSP, ELN, EPHA3, FES, FHOD1, FMN1, GJA1, GJC1, GPD1L, GRB2, HCK, HCLS1, ITGB1BP1, KCNQ1, LRP1, MAP3K1, MEF2C, MYADM, MYO1F, NCKAP1, NCKAP1L, PAM, PDE4B, PDE4D, PDGFRA, PDGFRB, PFN1, PFN2, PICK1, PLEK, PLEKHH2, PREX1, PROX1, P…
GO:0007160	cell-matrix adhesion	BP	6.45194e-06	0.999997	0.000205002	1	58	183	ACVRL1, ADAM9, ADAMTS12, AGT, APOD, ARHGAP6, ARHGEF7, BCAM, BCL2, CCL21, CCL28, CD34, CDH13, COL3A1, DAG1, DMTN, ECM2, EDA, EMP2, EPDR1, EPHA3, FN1, FREM1, HOXD3, ITGA1, ITGA3, ITGA4, ITGAL, ITGAV, ITGB1, ITGB1BP1, ITGB2, ITGB4, ITGB5, ITGB7, KDR, LAMA5, LIMS1, LYVE1, NPNT, PARVG, PDPK1, PLAU, PTK2B, PXN, RAPH1, RASA1, ROCK2, S100A10, SFRP1, SIGLEC1, SORBS1, THBS1, TIAM1, TNXB, VCL, VEGFC, WDPCP
GO:0055001	muscle cell development	BP	6.48666e-06	0.999997	0.000205757	1	47	146	ADM, ADRB1, AGT, AKAP6, ANK2, BCL2, BOC, CAV2, COL14A1, CXADR, DICER1, GPX1, HES1, ID3, IGF1, IGFBP3, ITGB1, KRT19, KRT8, LMNA, MBNL3, MEF2C, MKX, MYH10, MYH11, NEBL, NFATC4, OBSCN, OBSL1, PDGFRA, PDGFRB, PITX2, PLCB1, PROX1, RAMP2, RCAN1, RYR1, SGCB, SHOX2, SLC8A1, SOX9, SPEG, TGFB1, TPM1, TTN, UCHL1, ZFHX3
GO:0014910	regulation of smooth muscle cell migration	BP	6.71241e-06	0.999999	0.000212202	1	16	30	ACE, AIF1, BCL2, CCL5, IGF1, IGFBP3, LPAR1, LRP1, PDGFB, PDGFRB, PLAU, PLXNA1, SEMA6D, SLIT2, SORL1, TRIB1
GO:0070372	regulation of ERK1 and ERK2 cascade	BP	7.3609e-06	0.999997	0.000231361	1	45	156	ALOX15, ANGPT1, ARRB2, BMP2, BMPER, C5AR1, CCL21, CCL3, CCR1, CD74, CHI3L1, CSF1R, CYR61, DAB2IP, DUSP3, DUSP6, EGFR, EPHA2, ERBB4, FBXW7, FGF2, FLT4, GAS6, GLIPR2, IGF1, ITGB1BP1, KDR, KLF4, NPNT, PDGFB, PDGFRA, PDGFRB, PRKCA, PTK2B, PTPN6, RAP1B, RAPGEF1, SCIMP, SPRY2, ST5, SYK, TLR4, TNF, TNIP1, TREM2
GO:0010466	negative regulation of peptidase activity	BP	7.36764e-06	0.999997	0.000231361	1	52	224	A2M, AGT, APP, AQP1, BIRC6, BST2, C3, C4A, C4B, CARD16, CAST, CD109, COL7A1, CPAMD8, CR1, CRB2, CRIM1, CRYAB, CSTA, CSTB, DDX3X, DHCR24, GAS6, GPX1, HERPUD1, HGF, INTS1, ITIH5, KAL1, KLF4, LXN, MICAL1, PAK2, PAPLN, PICALM, PROS1, RP11-551L14.1, SERPINA1, SERPINB1, SERPINF1, SERPING1, SERPINI1, SLPI, SORL1, TFPI, TFPI2, THBS1, TIMP1, TNFAIP8, TNFSF14, USP14, XIAP
GO:0010563	negative regulation of phosphorus metabolic process	BP	7.53806e-06	0.999996	0.000235925	1	87	359	ABL1, ADRA2A, AKAP6, APC, CALM1, CASP3, CAV1, CD300A, CDKN1A, CDKN2B, CDKN2C, DAB2IP, DAG1, DDIT4, DEPTOR, DMD, DMTN, DNAJA1, DUSP14, DUSP22, DUSP3, DUSP4, DUSP6, DUSP8, DYNLL1, ENG, ENPP1, GADD45A, GFRA2, GMFB, GMFG, GPD1L, GREM1, HEXIM1, HSPB1, IBTK, IGF1, IGF1R, IGFBP3, IRAK3, ITCH, ITGB1BP1, JUN, KLF4, LATS2, LRP5, LRP6, MECOM, MICAL1, MYADM, NPR3, NR2F2, P2RX7, PAK2, PBLD, PDE2A, PDE4D, PDGF…
GO:0045936	negative regulation of phosphate metabolic process	BP	7.53806e-06	0.999996	0.000235925	1	87	359	ABL1, ADRA2A, AKAP6, APC, CALM1, CASP3, CAV1, CD300A, CDKN1A, CDKN2B, CDKN2C, DAB2IP, DAG1, DDIT4, DEPTOR, DMD, DMTN, DNAJA1, DUSP14, DUSP22, DUSP3, DUSP4, DUSP6, DUSP8, DYNLL1, ENG, ENPP1, GADD45A, GFRA2, GMFB, GMFG, GPD1L, GREM1, HEXIM1, HSPB1, IBTK, IGF1, IGF1R, IGFBP3, IRAK3, ITCH, ITGB1BP1, JUN, KLF4, LATS2, LRP5, LRP6, MECOM, MICAL1, MYADM, NPR3, NR2F2, P2RX7, PAK2, PBLD, PDE2A, PDE4D, PDGF…
GO:0033627	cell adhesion mediated by integrin	BP	7.58543e-06	0.999998	0.000236729	1	20	46	ADAM9, CCL21, CCL5, CYP1B1, DPP4, EFNA1, EPHA2, FERMT3, ITGB1, ITGB1BP1, NCKAP1L, NPNT, PIK3CG, PLAU, PODXL, PTPN11, PTPN6, SNAI2, SYK, TGFB2
GO:0097285	cell-type specific apoptotic process	BP	7.58893e-06	0.999996	0.000236729	1	95	398	AGRN, AGT, AKR1C3, ANGPT1, ANGPTL4, ANXA1, APP, ARRB2, ATN1, BCL2, BHLHB9, BLM, BTK, C5AR1, CASP3, CAST, CCL21, CCL3, CCL5, CD74, CDC42, CEBPB, CHL1, CPEB4, CXCL12, DAB2IP, EGR1, FAS, FBXW7, FCER1G, FNDC1, GAS6, GATA3, GCLM, GLI3, GPX1, HAND2, HCAR2, HCLS1, HIPK1, IGF1, IGF1R, ISL1, ITGA1, ITSN1, JUN, KDR, KRT18, KRT8, LGMN, LILRB1, LRP1, LRP6, MAP3K11, MCL1, MDK, MEF2C, MSX2, NCF2, NLRP1, NQO1, …
GO:0070296	sarcoplasmic reticulum calcium ion transport	BP	7.67273e-06	0.999999	0.000238552	1	16	30	AKAP6, ANK2, ASPH, ATP2A2, CACNA1C, CALM1, CASQ2, CCL3, CCR5, DMD, HRC, PDE4D, RYR1, RYR2, SLC8A1, TRDN
GO:0071346	cellular response to interferon-gamma	BP	7.66442e-06	0.999997	0.000238552	1	30	97	AIF1, CAMK2G, CCL3, CCL5, CIITA, DAPK1, HCK, HLA-B, HLA-DPA1, HLA-DPB1, HLA-DQA1, HLA-DQB1, HLA-DRA, HLA-DRB1, HLA-DRB5, IFNGR1, IFNGR2, IRF1, IRF8, NCAM1, OAS1, OAS2, OAS3, PTAFR, PTPN11, PTPN6, RPL13A, SOCS1, SOCS3, WNT5A
GO:0097305	response to alcohol	BP	7.82962e-06	0.999996	0.000243028	1	68	276	ABAT, ALDH1A2, ALPL, ANXA1, AQP1, ARNT2, ATP5G2, BDH1, CA3, CAD, CALM1, CCL3, CCND1, CCR5, CD14, CD38, CDKN1A, CNR1, COL1A1, CRYAB, CTNNA1, CYP2E1, DEFB1, EGFR, EGR1, EIF4EBP1, ESR1, FBXO32, FOS, FOSB, FOSL2, GATA3, GGH, GPX1, HCAR1, IGF2, IGFBP2, IL15, ITGB1, JUNB, LRP6, MSX2, NQO1, NR2F2, OSBPL7, PAM, PDGFB, PDGFRB, PRKAA1, PTCH1, PTK2B, RAMP2, RBP4, RNF14, S100A8, S100A9, SFRP1, SLIT2, SNAI2, …
GO:0051480	cytosolic calcium ion homeostasis	BP	8.08727e-06	0.999996	0.000250612	1	61	226	ABL1, ADM, AKAP6, ANK2, ASPH, ATP2B4, BCL2, C1QTNF1, C3AR1, C5AR1, CACNA1C, CALB2, CALM1, CASQ2, CAV1, CCL21, CCL28, CCL3, CCR1, CCR5, CD38, CD52, CDH23, CXCR4, DIAPH1, DLG4, DMD, ESR1, FGF2, GIMAP5, GJA1, GNA15, HRC, IBTK, ITPR1, ITPR3, LPAR1, LRP6, P2RX4, P2RX7, PDE4D, PDGFRA, PDPK1, PIK3CG, PLCE1, PTK2B, PTPN6, PTPRC, RYR1, RYR2, S1PR1, S1PR3, SAA1, SLC35G1, SLC8A1, TGFB1, TGM2, TMEM64, TPCN2,…
GO:0009615	response to virus	BP	8.12964e-06	0.999996	0.000251511	1	70	306	ABCC9, APOB, APOBEC3C, BCL2, BCL3, BNIP3L, BST2, CCL4, CCL5, CD28, CD37, CD4, CD86, CHUK, CLU, CXADR, CXCL12, CXCR4, DAG1, DDIT4, DDX21, DDX3X, DDX60, DICER1, DOCK2, ELMO1, FAM111A, GATA3, GBP3, HCK, HERC5, HSPA1A, HSPA1B, HSPB1, HYAL1, IFIT3, IFITM1, IFNAR1, IFNGR1, IFNGR2, IL15, IRAK3, IRF1, ITCH, ITGAV, ITGB1, ITGB7, LILRB1, MEF2C, MX1, MYD88, NLRP3, OAS1, OAS2, OAS3, PACS1, PAK2, PTPRC, RPS15…
GO:0090075	relaxation of muscle	BP	8.20108e-06	0.999999	0.000252617	1	14	25	ADORA1, ATP1B1, ATP2A2, CAMK2G, GUCY1A3, HRC, MRVI1, P2RX4, PDE4B, PDE4D, PDE5A, PRKG1, SLC8A1, TTN
GO:0035239	tube morphogenesis	BP	8.20569e-06	0.999996	0.000252617	1	92	339	ACVRL1, ADAMTS12, ADAMTS16, ADM, AGT, ALX1, ARHGAP35, BCL2, BMP2, CLIC4, COL4A1, CSF1R, CTSH, CXCL12, CXCR4, DAB2IP, DAG1, DCHS1, DICER1, DLG1, DLL1, DLL4, EDA, ENG, EPHA2, ESR1, ETV5, FGF2, FLT1, FZD3, GATA3, GATA6, GJA1, GLI3, HAND2, HES1, HHIP, HOXA11, HOXA5, IGF1, IRX1, IRX2, IRX3, ITGB1BP1, KAT2A, KDR, LAMA5, LRP5, LRP6, LUZP1, MED12, MEF2C, MEGF8, MET, MICAL2, MSX2, NCKAP1, NFATC4, NOTCH4, …
GO:0003823	antigen binding	MF	8.31314e-06	0.999998	0.000255507	1	20	61	ANXA11, ATP1B1, AZGP1, CD209, CD74, DHCR24, FCN1, HLA-B, HLA-DMA, HLA-DMB, HLA-DPA1, HLA-DPB1, HLA-DQA1, HLA-DQB1, HLA-DRA, HLA-DRB1, HLA-DRB5, LILRB4, SLC7A8, TGFB1
GO:0071216	cellular response to biotic stimulus	BP	8.3275e-06	0.999997	0.000255531	1	40	139	ADAM9, CCL3, CCL5, CCR5, CD14, CD86, DAB2IP, FZD5, HCK, IL18, IRAK1, IRF8, LBP, LILRB1, LILRB2, MAPK1, MAPK9, MEF2C, MTDH, MYD88, NLRP3, NR1D1, PDE4B, PDE4D, PPP1R15B, PRDM1, PRKCA, PTAFR, SCARB1, SYK, TGFB1, TLR2, TLR4, TLR5, TLR6, TNF, TNFRSF1B, TRIB1, WNT5A, ZC3H12A
GO:0007435	salivary gland morphogenesis	BP	8.67392e-06	0.999998	0.000265295	1	17	36	CDC42, DAG1, EDA, EGFR, FGFR1, HGF, LAMA5, MET, PDGFB, PLXNA1, SEMA3A, SEMA3C, SNAI2, TGFB1, TGFB2, TGM2, TNF
GO:0050678	regulation of epithelial cell proliferation	BP	8.7216e-06	0.999996	0.00026632	1	68	252	ACVRL1, ALDH1A2, AMICA1, APC, BMP2, BMPR1A, BNC1, C5AR1, CAV1, CAV2, CCND1, CDH13, CDKN2B, CXCL12, DAB2IP, DLG1, EGFL7, EGFR, ENG, ESR2, FBXW7, FGF2, FGF9, FLT4, FZD7, GATA3, GPX1, HOXA5, HPN, HYAL1, IGF1, INTU, JUN, KDR, LAMB1, LIMS1, LIMS2, LRG1, LRP6, MEF2C, NR2F2, OSR1, OSR2, PBLD, PDGFB, PEX2, PLA2G2A, PRKCA, PROX1, PTCH1, PTPRM, RGCC, SEMA5A, SERPINF1, SFRP1, SNAI2, SOX9, SPARC, SULF1, TBX1…
GO:0042605	peptide antigen binding	MF	9.02558e-06	0.999999	0.000272944	1	12	26	AZGP1, CD209, DHCR24, HLA-B, HLA-DPA1, HLA-DPB1, HLA-DQA1, HLA-DQB1, HLA-DRA, HLA-DRB1, HLA-DRB5, SLC7A8
GO:0051924	regulation of calcium ion transport	BP	8.98272e-06	0.999996	0.000272944	1	48	165	ADRA2A, ADRB1, AGT, AHNAK, AKAP6, ANK2, ARRB2, ASPH, ATP1B1, BCL2, CABP1, CACNA1C, CACNA2D1, CALM1, CAMK2G, CASQ2, CAV1, CCL3, CCL4, CCL5, CCR1, CXCL12, DIAPH1, DMD, GIMAP5, GJA1, HRC, LILRB1, LILRB2, MYLK, MYO5A, P2RX4, P2RX7, P2RY12, PDE4B, PDE4D, PDGFB, PDGFRB, PDPK1, PTK2B, PTPN6, RYR2, SLC8A1, STIM1, TGFB1, TRDN, TRPC1, TRPV2
GO:0002573	myeloid leukocyte differentiation	BP	9.01187e-06	0.999996	0.000272944	1	48	170	ANXA2, APC, ASXL2, C1QC, CCL3, CCR1, CD86, CDC42, CHUK, CSF1R, EPHA2, FAM20C, FARP2, FOS, FSTL3, GAB2, GATA2, GATA3, GIMAP5, HCLS1, IKZF1, INPP4B, INPP5D, ITGAM, JUN, JUNB, KLF10, LILRB1, LILRB4, MEF2C, NDFIP1, OSTM1, PDE2A, PIK3CD, PRDM16, PRKCA, PSEN1, PSEN2, RASSF2, SFRP1, SNX10, SPI1, TGFB1, TGFBR2, TLR4, TMEM64, TNF, TYROBP
GO:0060191	regulation of lipase activity	BP	9.07078e-06	0.999996	0.000273871	1	40	124	ABL1, ADCY1, ADCY2, ADCY3, AGT, AKAP6, ANGPTL4, ARF4, ARHGAP6, C5AR1, CALM1, CCL5, CD300A, CMYA5, CRY2, CYR61, EGFR, ESR1, FGF2, FGFR1, FLT1, GNA15, ITGA1, ITPR1, ITPR3, LPAR1, LRP1, NCKAP1L, NMUR1, PDE1A, PDE1C, PDGFRA, PDGFRB, PDPK1, PLA2R1, PLCB2, PLIN5, PRKAR2A, PRKCA, RASGRP4
GO:0006401	RNA catabolic process	BP	9.09156e-06	0.999996	0.000274058	1	53	232	AGO4, CCRN4L, CTIF, DDX6, DIS3, EIF4A1, ETF1, FAU, FEN1, GSPT1, HSPA1A, HSPA1B, OAS2, RNASE6, RNASET2, RPL10, RPL10A, RPL13, RPL13A, RPL18, RPL18A, RPL21, RPL24, RPL28, RPL3, RPL35, RPL36, RPL37A, RPL39, RPL41, RPL7A, RPL8, RPL9, RPLP0, RPLP1, RPS15A, RPS16, RPS18, RPS19, RPS2, RPS27, RPS27A, RPS28, RPS29, RPS3, RPS3A, RPS5, RPS8, RPS9, RPSA, SMG1, TOB1, ZFP36
GO:0048754	branching morphogenesis of an epithelial tube	BP	9.22761e-06	0.999996	0.000277714	1	53	170	ADAMTS16, AGT, BCL2, BMP2, CLIC4, COL4A1, CTSH, CXCL12, CXCR4, DAG1, DCHS1, DICER1, DLG1, DLL4, ENG, EPHA2, ESR1, ETV5, FGF2, FLT1, GLI3, HHIP, HOXA11, HOXA5, IGF1, KDR, LAMA5, LRP5, LRP6, MET, MSX2, NFATC4, NOTCH4, NPNT, PITX2, PSPN, PTCH1, PXN, SEMA5A, SIX1, SIX2, SLIT2, SOX9, SPI1, SPRY2, TCF21, TGFB1, TGFBR2, TNC, TNF, WNT2B, WNT5A, WT1
GO:0002521	leukocyte differentiation	BP	9.37511e-06	0.999995	0.000281253	1	95	416	ANXA1, ANXA2, APC, ASXL2, BCL2, BCL3, BLM, BTK, C1QC, CCL3, CCR1, CD28, CD4, CD46, CD74, CD86, CDC42, CEBPG, CHUK, CSF1R, DOCK2, EGR1, EPHA2, FAM20C, FARP2, FAS, FOS, FSTL3, FZD5, FZD7, GAB2, GAS6, GATA2, GATA3, GIMAP1, GIMAP5, GLI3, HCLS1, HLA-B, HLA-DMA, IKZF1, IL15, IL18R1, IL4R, INPP4B, INPP5D, IRF1, ITGA4, ITGAM, ITGB1, JUN, JUNB, KLF10, LGALS1, LGALS8, LILRB1, LILRB2, LILRB4, MEF2C, MERTK, …
GO:0010876	lipid localization	BP	9.56818e-06	0.999995	0.000286133	1	72	280	ABCA2, ABCA5, ABCD1, ACE, ACSL4, AKR1C1, ANXA1, APOB, APOD, APOL1, APOL3, ATP10A, ATP10D, ATP11A, ATP11B, ATP8A1, ATP8B1, ATP8B2, ATP8B4, ATP9A, C12orf39, C1QTNF1, C3, CAV1, CETP, CIDEA, CLU, COL4A3BP, CPT1A, EHD1, ENPP1, ESYT2, FABP3, FBXW7, FFAR2, FITM2, GULP1, ITGAV, LBP, LEP, LRP1, LRP6, MAPK9, MSR1, NRIP1, OSBPL11, OSBPL7, OSBPL8, OSBPL9, P2RX4, PITPNM3, PLA2R1, PLIN5, PLTP, PNPLA8, PRELID2,…
GO:0014808	release of sequestered calcium ion into cytosol by sarcoplasmic reticulum	BP	9.67618e-06	0.999998	0.000288903	1	15	27	AKAP6, ANK2, ASPH, CACNA1C, CALM1, CASQ2, CCL3, CCR5, DMD, HRC, PDE4D, RYR1, RYR2, SLC8A1, TRDN
GO:0052547	regulation of peptidase activity	BP	9.72514e-06	0.999995	0.000289905	1	78	366	A2M, AGT, APP, AQP1, ASPH, BIRC6, BST2, C3, C4A, C4B, CARD16, CASP3, CAST, CAV1, CD109, COL7A1, CPAMD8, CR1, CRB2, CRIM1, CRYAB, CSTA, CSTB, CTSH, CYFIP2, CYR61, DDX3X, DHCR24, FAS, FBLN1, FN1, GAS6, GPX1, HERPUD1, HGF, HIP1, HSPD1, HSPE1, IFI27, INTS1, ITIH5, KAL1, KLF4, LXN, MAPK9, MICAL1, NGFR, NLRP1, NLRP3, PAK2, PAPLN, PCOLCE, PERP, PICALM, PROS1, PSMD14, PSME4, RP11-551L14.1, S100A8, S100A9…
GO:0061134	peptidase regulator activity	MF	9.83043e-06	0.999996	0.00029258	1	47	203	A2M, AGT, APP, BIRC6, BST2, C3, C4A, C4B, CARD16, CAST, CAV1, CD109, COL7A1, CPAMD8, CRB2, CRIM1, CSTA, CSTB, CTSC, CTSH, FBLN1, FN1, GAS6, ITIH5, KAL1, LXN, MAPK9, NLRP1, PAPLN, PCOLCE, PROS1, PSMD14, PSME4, RP11-551L14.1, SERPINA1, SERPINB1, SERPINF1, SERPING1, SERPINI1, SLPI, TFPI, TFPI2, TIMP1, TNFAIP8, TNFSF14, USP14, XIAP
GO:0045600	positive regulation of fat cell differentiation	BP	9.93328e-06	0.999998	0.000294708	1	16	36	AAMDC, ASXL2, BMP2, CCRN4L, CEBPB, CMKLR1, FNDC3B, LRP5, MEDAG, METRNL, SFRP1, SH3PXD2B, SNAI2, ZBTB16, ZC3H12A, ZNF385A
GO:0033559	unsaturated fatty acid metabolic process	BP	9.96713e-06	0.999997	0.000295247	1	30	104	ABCD1, ACOX1, AKR1C2, AKR1C3, ALOX15, ALOX5, ALOX5AP, ANXA1, CD74, CYP1B1, DEGS1, DPEP2, ELOVL5, FADS2, FADS3, GGT5, GGTA1P, GPX1, HPGDS, MAPK9, MGLL, NCF1, PDPN, PNPLA8, PTGDS, PTGIS, PTGS1, SYK, TBXAS1, TLR2
GO:0001664	G-protein coupled receptor binding	MF	1.02929e-05	0.999995	0.000304418	1	52	227	ACE, ADM, ADORA1, ADRA2A, ADRB1, AGT, ARAP1, ARRB2, C12orf39, C3, CABP1, CALM1, CAV2, CCL21, CCL28, CCL3, CCL4, CCL5, CECR1, CLIC6, CXCL12, CXCL16, CXCL3, DLG4, DNAJA1, FCN1, FLNA, FZD7, GNA15, GNAL, GPRC5B, HSPA1A, HSPA1B, ITCH, ITGB4, LRP6, PDE4D, PTPN11, RALA, REEP1, ROR2, RSPO1, RSPO3, S1PR1, SAA1, SDCBP, SFRP1, STAT3, UCHL1, USP33, WNT2B, WNT5A
GO:0030316	osteoclast differentiation	BP	1.06539e-05	0.999997	0.000314105	1	27	76	ANXA2, APC, ASXL2, CCL3, CCR1, CHUK, CSF1R, EPHA2, FAM20C, FARP2, FOS, FSTL3, GAB2, INPP4B, INPP5D, JUNB, KLF10, LILRB1, LILRB4, OSTM1, RASSF2, SFRP1, SNX10, TLR4, TMEM64, TNF, TYROBP
GO:0042116	macrophage activation	BP	1.08157e-05	0.999998	0.000318378	1	19	47	AIF1, CD74, CLU, HSPD1, IL33, IL4R, JUN, LBP, SLC11A1, SLC7A2, SYK, THBS1, TLR2, TLR4, TLR6, TLR7, TYROBP, WNT5A, ZC3H12A
GO:0048659	smooth muscle cell proliferation	BP	1.09835e-05	0.999997	0.000322812	1	26	79	AGT, AIF1, APOD, CCL5, CDH13, EGFR, IGF1, IGFBP3, IL15, IRAK1, JUN, KLF4, MYD88, NPR3, OGN, PDE1A, PDGFB, PDGFRB, PPARGC1A, S1PR1, SKP2, TGFBR2, TGM2, TNF, TRIB1, VIPR2
GO:0050671	positive regulation of lymphocyte proliferation	BP	1.1325e-05	0.999996	0.000332328	1	33	112	ADK, AIF1, BCL2, BLM, CCL5, CD28, CD38, CD46, CD74, CD86, CDKN1A, CORO1A, HES1, HLA-DMB, HLA-DPA1, HLA-DPB1, ICOSLG, IGF1, IGF2, IGFBP2, IL15, IL18, IL6ST, ITGAL, LILRB2, MEF2C, MYD88, NCKAP1L, PTPRC, SYK, TLR4, TNFSF13B, VAV3
GO:0051384	response to glucocorticoid	BP	1.13915e-05	0.999996	0.000333241	1	37	132	ADAM9, ADM, ALPL, ANXA1, AQP1, BCHE, BCL2, BDH1, CAD, CALM1, CCND1, CDKN1A, EGFR, FAS, FBXO32, FOS, FOSB, FOSL2, HEY1, HNMT, IGFBP2, ISL1, JUNB, MAP2K1, MDK, PAM, PAPPA, PCK2, PLAT, PTGDS, PTPRU, SERPINF1, SLIT2, SPARC, SSTR2, TGFB1, TNF
GO:0051348	negative regulation of transferase activity	BP	1.22402e-05	0.999994	0.000356959	1	67	286	ABL1, APC, BAG5, CASP3, CAV1, CD300A, CDC27, CDKN1A, CDKN2B, CDKN2C, CHCHD10, DAB2IP, DEPTOR, DNAJA1, DUSP14, DUSP22, DUSP3, DUSP4, DUSP6, DUSP8, GADD45A, GMFB, GMFG, HEXIM1, HSPB1, IBTK, IGF1R, IRAK3, ITGB1BP1, LATS2, LRP5, LRP6, NR2F2, PAK2, PDPK1, PRKAR2A, PRKCA, PSEN1, PSMA3, PSMA4, PSMB1, PSMB2, PSMB3, PSMB9, PSMC1, PSMC2, PSMC4, PSMC6, PSMD1, PSMD11, PSMD14, PSMD6, PSMD7, PTPN6, PTPRC, RGS4…
GO:0050731	positive regulation of peptidyl-tyrosine phosphorylation	BP	1.29375e-05	0.999995	0.00037671	1	39	140	ABL1, ADORA1, ADRA2A, AFAP1L2, AGT, ANGPT1, ARL2BP, ARRB2, CCL5, CD4, CD74, CSF1R, CSPG4, EFNA1, ERBB4, FBXW7, GAS6, GPRC5B, GREM1, HCLS1, HES1, HGF, IGF1, IGF2, IL15, IL6ST, ISL1, ITGB1, LEP, PAK2, PDGFB, PPAP2B, PTK2B, RELN, SEMA4D, SYK, TNFRSF14, TREM2, VEGFC
GO:0014812	muscle cell migration	BP	1.34154e-05	0.999997	0.000388478	1	20	45	ACE, AIF1, BCL2, CCL5, IGF1, IGFBP3, ITGB1BP1, LPAR1, LRP1, MET, PDGFB, PDGFRB, PLAT, PLAU, PLXNA1, SEMA6D, SIX1, SLIT2, SORL1, TRIB1
GO:0031663	lipopolysaccharide-mediated signaling pathway	BP	1.34243e-05	0.999997	0.000388478	1	18	47	CCL3, CCL5, HCK, IL18, IRAK1, LBP, MAPK1, MTDH, MYD88, PRDM1, PRKCA, PTAFR, SCARB1, TGFB1, TLR2, TLR4, TNF, TRIB1
GO:0002275	myeloid cell activation involved in immune response	BP	1.3391e-05	0.999996	0.000388478	1	22	56	ANXA3, BTK, CCL3, CD300A, DOCK2, FCER1G, FES, GAB2, LAT2, LBP, MYO1F, PDPK1, PIK3CD, PIK3CG, STX11, SYK, TLR2, TLR6, TLR7, TYROBP, UNC13D, YWHAZ
GO:0014909	smooth muscle cell migration	BP	1.34773e-05	0.999997	0.000389414	1	17	35	ACE, AIF1, BCL2, CCL5, IGF1, IGFBP3, LPAR1, LRP1, PDGFB, PDGFRB, PLAT, PLAU, PLXNA1, SEMA6D, SLIT2, SORL1, TRIB1
GO:0033002	muscle cell proliferation	BP	1.37853e-05	0.999995	0.000397702	1	37	121	AGT, AIF1, ANGPT1, APOD, CCL5, CDH13, EGFR, ERBB4, FGF2, FGF9, FGFR1, GATA6, GJA1, IGF1, IGFBP3, IL15, IRAK1, JUN, KLF4, MEF2C, MYD88, NPR3, OGN, PDE1A, PDGFB, PDGFRB, PPARGC1A, RBP4, S1PR1, SKP2, TENM4, TGFB2, TGFBR2, TGM2, TNF, TRIB1, VIPR2
GO:0006979	response to oxidative stress	BP	1.39776e-05	0.999993	0.000402631	1	72	315	ABL1, ADAM9, AKR1C3, ANGPTL7, ANXA1, APOD, APP, AQP1, ATRN, BAG5, BCL2, BTK, CA3, CASP3, CAT, CD38, CHUK, COL1A1, CPEB2, CRYAB, CYGB, CYP1B1, CYP2E1, DHCR24, EGFR, ETV5, FBXW7, FOS, GCLM, GPX1, GPX3, HBA2, HGF, HSPB1, HYAL1, IDH1, JUN, KLF4, MAP2K1, MCL1, MET, MSRB3, NQO1, NR4A2, OLR1, PDGFRB, PDK2, PLA2R1, PPARGC1A, PPP1R15B, PPP2CB, PRKAA1, PRODH, PSEN1, PTGS1, PTK2B, PXDN, PXN, RCAN1, SCARA3, …
GO:0032946	positive regulation of mononuclear cell proliferation	BP	1.40489e-05	0.999995	0.00040345	1	33	113	ADK, AIF1, BCL2, BLM, CCL5, CD28, CD38, CD46, CD74, CD86, CDKN1A, CORO1A, HES1, HLA-DMB, HLA-DPA1, HLA-DPB1, ICOSLG, IGF1, IGF2, IGFBP2, IL15, IL18, IL6ST, ITGAL, LILRB2, MEF2C, MYD88, NCKAP1L, PTPRC, SYK, TLR4, TNFSF13B, VAV3
GO:0050901	leukocyte tethering or rolling	BP	1.4205e-05	0.999998	0.000407312	1	11	19	CCL21, CCL28, CXCL12, GCNT1, GOLPH3, ITGA4, ITGB1, ITGB7, LEP, SELPLG, TNF
GO:0007411	axon guidance	BP	1.47424e-05	0.999992	0.000420371	1	104	372	ABL1, ABLIM3, AGRN, ANK2, APBB2, APP, ARHGAP35, BOC, CACNA1C, CAP2, CDC42, CHL1, CNTN4, CNTNAP1, COL3A1, COL4A1, COL4A2, COL4A5, COL5A2, CXCL12, CXCR4, DAG1, DLG1, DLG3, DLG4, DPYSL3, EFNA1, EFNB3, EGFR, EPHB2, ETV1, EZR, FARP2, FES, FGFR1, FLRT3, FZD3, GATA3, GFRA1, GLI3, GPC1, GRB2, HOXA2, ISL1, ITGA1, ITGA9, ITGAV, ITGB1, KAL1, KCNQ3, KIF5B, LAMA2, LAMB1, MAP2K1, MAPK1, MEGF8, MET, MYCBP2, MYH…
GO:0097485	neuron projection guidance	BP	1.47424e-05	0.999992	0.000420371	1	104	372	ABL1, ABLIM3, AGRN, ANK2, APBB2, APP, ARHGAP35, BOC, CACNA1C, CAP2, CDC42, CHL1, CNTN4, CNTNAP1, COL3A1, COL4A1, COL4A2, COL4A5, COL5A2, CXCL12, CXCR4, DAG1, DLG1, DLG3, DLG4, DPYSL3, EFNA1, EFNB3, EGFR, EPHB2, ETV1, EZR, FARP2, FES, FGFR1, FLRT3, FZD3, GATA3, GFRA1, GLI3, GPC1, GRB2, HOXA2, ISL1, ITGA1, ITGA9, ITGAV, ITGB1, KAL1, KCNQ3, KIF5B, LAMA2, LAMB1, MAP2K1, MAPK1, MEGF8, MET, MYCBP2, MYH…
GO:0030027	lamellipodium	CC	1.48863e-05	0.999994	0.000423619	1	49	145	ABI2, ABI3, ABLIM3, AIF1, AMOT, ANTXR1, APBB1IP, APBB2, APC, ARAP3, ARHGAP31, ARHGEF6, ARHGEF7, CORO1A, CORO1C, CSPG4, CTNNA1, DAG1, DGKZ, DPP4, DPYSL3, DYSF, EPHA2, FAT1, FGD2, FGD5, ITGAV, ITGB1, ITGB1BP1, ITSN1, MCF2L, MYH10, MYLK, MYO10, NCKAP1, NHS, PDPN, PLEKHG5, PLEKHH2, PODXL, PTK2B, PTPRM, PTPRO, PXN, RAPH1, RDX, SLC39A6, SRGAP2, WASF3
GO:0045667	regulation of osteoblast differentiation	BP	1.50818e-05	0.999994	0.000428534	1	35	106	APC, AXIN2, BMP2, BMPR1A, CCRN4L, CEBPB, CYR61, DDR2, FAM20C, FNDC3B, GLI3, HAND2, HDAC7, HEY1, HGF, ID3, ID4, IFITM1, IGF1, IL6ST, JUND, LRP5, MEF2C, MSX2, NPNT, PTCH1, RASSF2, RORB, SEMA4D, SFRP1, SNAI2, TNF, TOB1, TWIST1, TWIST2
GO:0050851	antigen receptor-mediated signaling pathway	BP	1.5373e-05	0.999994	0.000436148	1	42	143	BCL2, BTK, BTN3A1, CD28, CD300A, CD38, CD4, CHUK, DUSP3, FYB, GATA3, HLA-DPA1, HLA-DPB1, HLA-DQA1, HLA-DQB1, HLA-DRA, HLA-DRB1, HLA-DRB5, INPP5D, LAT2, LCP2, MAPK1, MEF2C, MNDA, NCKAP1L, NFAM1, PAG1, PAK2, PDE4B, PDE4D, PDPK1, PIK3CD, PRKCB, PRKCH, PSEN1, PSEN2, PTPN6, PTPRC, RPS27A, SYK, THEMIS2, VAV3
GO:0046209	nitric oxide metabolic process	BP	1.56911e-05	0.999995	0.000444502	1	25	69	ACP5, ARG2, ATP2B4, CALM1, CAV1, CD34, CLU, CYP1B1, DDAH2, EGFR, ESR1, GIMAP5, KLF4, MAPK9, NOS1AP, NQO1, P2RX4, PTGIS, SLC7A2, SOD2, TLR2, TLR4, TLR6, TNF, ZC3H12A
GO:0072001	renal system development	BP	1.63535e-05	0.999992	0.000462571	1	76	264	ACE, ADAMTS16, AGT, ALDH1A2, ALDH9A1, ANGPT1, APC, AQP1, ARG2, ARID5B, BCL2, BMP2, BMPER, C1GALT1, CAT, CD34, COL4A1, CTSH, DACT2, DCHS1, DCN, DLG1, DLL1, EGR1, ENPEP, FGF2, FGFR1, FRAS1, FSTL3, GATA3, GCNT1, GLI3, HES1, HOXA11, ID3, IRX1, IRX2, IRX3, ITGA3, ITGB4, LAMA5, MEF2C, NPNT, OSR1, OSR2, PCSK5, PDGFB, PDGFRA, PDGFRB, PLCE1, PODXL, PRKCSH, PROX1, PSPN, PTCH1, PTPRO, RBP4, SERPINF1, SFRP1,…
GO:0002758	innate immune response-activating signal transduction	BP	1.65496e-05	0.999993	0.000467415	1	49	177	ARRB2, BTK, CD14, CD86, CHUK, CLEC7A, COLEC12, CTSK, CTSS, DAB2IP, DDX60, DUSP3, DUSP4, DUSP6, FCN1, FFAR2, FOS, HCK, HSPD1, IRAK1, IRAK3, IRF1, ITCH, ITGAM, ITGB2, JUN, LBP, LGMN, MAP2K1, MAP3K1, MAPK1, MAPK10, MAPK9, MARCO, MEF2C, MYD88, NFKB2, NR1D1, PDPK1, PIK3AP1, RPS27A, RSAD2, TLR2, TLR4, TLR5, TLR6, TLR7, TNIP1, XIAP
GO:0032855	positive regulation of Rac GTPase activity	BP	1.66158e-05	0.999996	0.000468579	1	21	47	ARHGAP15, ARHGAP24, ARHGEF4, ARHGEF7, DOCK2, DOCK4, DOCK7, EPHA2, EPS8L2, FARP2, NCKAP1L, PREX1, PREX2, PTK2B, RALBP1, S100A10, SFRP1, SRGAP2, TIAM1, VAV1, VAV3
GO:0002062	chondrocyte differentiation	BP	1.67948e-05	0.999994	0.000472211	1	31	88	ACVRL1, ADAMTS12, AXIN2, BMP2, CREB3L2, EFEMP1, FGF9, FGFR1, GLI3, HOXA11, HSPG2, IMPAD1, LOXL2, MAF, MEF2C, MEX3C, MSX2, NKX3-2, OSR1, OSR2, PRKCA, SHOX2, SIX2, SNAI2, SOX9, SULF1, SULF2, TGFB1, TGFBI, WNT2B, ZBTB16
GO:0001935	endothelial cell proliferation	BP	1.69004e-05	0.999994	0.000474206	1	32	99	ACVRL1, ALDH1A2, BMP2, BMPER, CAV1, CAV2, CD34, CDH13, CXCL12, DLG1, EGFL7, ENG, FGF2, FLT4, ITGB1BP1, JUN, KDR, LOXL2, LRG1, NR2F2, PDGFB, PRKCA, PROX1, PTPRM, RGCC, SCARB1, SEMA5A, SPARC, SULF1, THBS1, TNMD, WNT5A
GO:0060348	bone development	BP	1.69161e-05	0.999993	0.000474206	1	45	145	ACP5, ALPL, ASXL2, AXIN2, BMP2, COL1A1, CSGALNACT1, CYP26B1, DCHS1, DDR2, ENG, FREM1, GLI3, GREM1, HOXA11, HOXB4, HSPG2, IGF1, IMPAD1, INSIG1, LEP, LRP5, LRP6, MEF2C, MEGF8, MMP16, MSX2, NAB2, OSR2, PITX2, PTPRC, RYR1, SBDS, SEMA4D, SH3PXD2B, SHOX2, SLC38A10, SOX9, SPARC, SULF1, SULF2, TGFB1, THBS1, TWIST1, WHSC1
GO:0007517	muscle organ development	BP	1.7286e-05	0.999991	0.000483854	1	86	338	ADRB1, AEBP1, AKAP6, ARID5B, ATF3, BCL2, BCL9L, BMP2, BOC, CAV1, CAV2, CHODL, COL14A1, COPRS, CRYAB, CYP26B1, DCN, DISP1, DLL4, DMD, DSP, EGR1, ELN, ERBB4, ETV1, FAM65B, FGF2, FGF9, FGFR1, FHL1, FOS, GATA6, GJA1, GPC1, GPX1, GREM1, HEY1, ID3, IGF1, IGFBP3, ISL1, LAMA2, LAMA5, LMNA, LRP6, LY6E, MAFF, MAPK12, MBNL3, MEF2C, MEOX2, MET, MKL2, MKX, MYLK, NR1D2, NR2F2, PAX5, PITX2, PLAGL1, PLCB1, PROX1…
GO:0048660	regulation of smooth muscle cell proliferation	BP	1.76528e-05	0.999995	0.000493387	1	25	76	AIF1, APOD, CCL5, CDH13, EGFR, IGF1, IGFBP3, IL15, IRAK1, JUN, KLF4, MYD88, NPR3, OGN, PDE1A, PDGFB, PDGFRB, PPARGC1A, S1PR1, SKP2, TGFBR2, TGM2, TNF, TRIB1, VIPR2
GO:0005911	cell-cell junction	CC	1.8833e-05	0.999989	0.000523261	1	96	349	ADD3, AHNAK, AKAP6, AMICA1, AMOT, AMOTL2, ANK2, APC, APP, ARHGEF6, ASH1L, ATP1B1, CALB2, CCDC85C, CCND1, CD53, CDC42, CGN, CGNL1, CLDN1, CLDN11, CLDN15, CLDN5, CLIC4, CLMP, CORO1A, CTNNA1, CXADR, CXCR4, DAG1, DLG1, DLG3, DPP4, DSC3, DSP, EPB41L3, FAT1, FAT2, FGF13, FNDC1, FZD5, GJA1, GJC1, GRB2, HEG1, HPN, ITGA4, ITGAL, ITGB1, JAM2, KRT8, LCP2, LIN7A, MAGI1, MPP5, MTDH, MYADM, MYLK, NFASC, NHS, O…
GO:0006636	unsaturated fatty acid biosynthetic process	BP	1.89984e-05	0.999995	0.00052553	1	20	61	AKR1C3, ALOX15, ALOX5, ALOX5AP, ANXA1, CD74, DEGS1, ELOVL5, FADS2, FADS3, GGT5, GGTA1P, HPGDS, MAPK9, PNPLA8, PTGDS, PTGIS, PTGS1, SYK, TBXAS1
GO:0032602	chemokine production	BP	1.91671e-05	0.999995	0.000529418	1	21	63	APOD, CD74, CSF1R, DDX3X, FFAR2, IL18, IL33, IL4R, KLF4, LBP, MAPK9, MYD88, S100A8, S100A9, SNAI2, TLR2, TLR4, TLR7, TNF, TWIST1, WNT5A
GO:0030003	cellular cation homeostasis	BP	2.09911e-05	0.999988	0.000574734	1	99	439	ABL1, ACO1, ADM, AGT, AKAP6, ANK2, ANXA7, APP, ASPH, ATP1A1, ATP1B1, ATP2A2, ATP2B4, ATP7B, BCL2, C1QTNF1, C3AR1, C5AR1, C7, CACNA1C, CALB2, CALM1, CASQ2, CAV1, CCL21, CCL28, CCL3, CCL5, CCR1, CCR5, CD38, CD52, CDH23, CLIC4, CXCL12, CXCR4, DIAPH1, DISC1, DLG4, DMD, ESR1, FGF2, GIMAP5, GJA1, GNA15, HEPH, HERPUD1, HRC, IBTK, INPP4B, ITGB1, ITPR1, ITPR3, KCNMA1, LPAR1, LRP6, MAFG, MCUR1, NDFIP1, P2R…
GO:0032844	regulation of homeostatic process	BP	2.16068e-05	0.999988	0.000590732	1	79	315	ACOX1, ADORA1, ADRA2A, AGT, AKAP6, ANK2, ANXA1, ASPH, BCL2, C12orf39, CACNA1C, CALM1, CASQ2, CAV1, CCL21, CCL3, CCR5, CD38, CD74, CNR1, CSF1R, DIAPH1, DMD, FCER1G, FGF2, FHL1, GATA2, GCLM, GIMAP5, GJA1, GPD1L, HCAR2, HLA-DRB1, HLA-DRB5, HOXA5, HRC, HSPA1A, HSPA1B, IBTK, IL20RA, INPP5D, ITPR1, LMO2, LRP5, LRP6, METRNL, NCKAP1L, NR1D1, NR1D2, P2RX4, P2RX7, PDE4D, PDK4, PDPK1, PIM3, PPARGC1A, PRKAA1…
GO:0048704	embryonic skeletal system morphogenesis	BP	2.18277e-05	0.999992	0.000595043	1	32	93	ALX1, ASXL2, DLG1, GLI3, HOXA11, HOXA2, HOXA4, HOXA5, HOXA6, HOXB3, HOXB4, HOXB5, HOXB6, HOXC9, HOXD3, HSPG2, HYAL1, IRX5, MEF2C, MEGF8, MMP16, NDST1, OSR1, OSR2, PDGFRA, SATB2, SHOX2, SIX1, SIX2, TBX15, TGFBR2, TWIST1
GO:0002218	activation of innate immune response	BP	2.20151e-05	0.99999	0.000598417	1	50	184	ARRB2, BTK, CD14, CD86, CHUK, CLEC7A, COLEC12, CTSK, CTSS, DAB2IP, DDX60, DUSP3, DUSP4, DUSP6, FCN1, FFAR2, FOS, HCK, HSPD1, IRAK1, IRAK3, IRF1, ITCH, ITGAM, ITGB2, JUN, LBP, LGMN, MAP2K1, MAP3K1, MAPK1, MAPK10, MAPK9, MARCO, MEF2C, MYD88, NFKB2, NR1D1, PDPK1, PIK3AP1, RPS27A, RSAD2, TLR2, TLR4, TLR5, TLR6, TLR7, TMEM173, TNIP1, XIAP
GO:0051346	negative regulation of hydrolase activity	BP	2.23471e-05	0.999988	0.000606565	1	77	347	A2M, ABL1, AGT, AMOT, ANGPTL4, APP, AQP1, ARRB2, BIRC6, BST2, C3, C4A, C4B, CARD16, CAST, CD109, CMYA5, COL7A1, CPAMD8, CPEB2, CR1, CRB2, CRIM1, CRY2, CRYAB, CSRNP2, CSRNP3, CSTA, CSTB, DAB2IP, DDX3X, DHCR24, DLG3, GAS6, GMIP, GPX1, HERPUD1, HGF, HPN, INTS1, ITIH5, KAL1, KDM5A, KIAA1244, KLF4, LEPR, LXN, MICAL1, NCKAP1L, PAK2, PAPLN, PICALM, PLA2R1, PLIN5, PPP1R36, PROS1, RP11-551L14.1, SEMA4D, S…
GO:0042102	positive regulation of T cell proliferation	BP	2.3064e-05	0.999993	0.000624222	1	25	81	ADK, AIF1, BLM, CCL5, CD28, CD46, CD86, CORO1A, HES1, HLA-DMB, HLA-DPA1, HLA-DPB1, ICOSLG, IGF1, IGF2, IGFBP2, IL15, IL18, IL6ST, ITGAL, LILRB2, NCKAP1L, PTPRC, SYK, TNFSF13B
GO:0001885	endothelial cell development	BP	2.33261e-05	0.999995	0.000630408	1	18	40	AGT, CLIC4, ENG, EZR, GPX1, HEG1, MET, MYADM, MYD88, NOTCH4, PDE2A, PDE4D, RAP1B, RAPGEF1, RAPGEF3, RDX, S1PR3, TNMD
GO:0014068	positive regulation of phosphatidylinositol 3-kinase signaling	BP	2.37653e-05	0.999994	0.000639521	1	22	52	AGT, ANGPT1, CAT, CBL, CCL5, FGFR1, FLT1, HCLS1, HGF, IGF1, KDR, NTRK2, PDGFB, PDGFRA, PDGFRB, PIK3AP1, PTPN6, RELN, SEMA4D, SOX9, TGFB2, UNC5B
GO:0060333	interferon-gamma-mediated signaling pathway	BP	2.38057e-05	0.999993	0.000639693	1	24	74	CAMK2G, CIITA, HCK, HLA-B, HLA-DPA1, HLA-DPB1, HLA-DQA1, HLA-DQB1, HLA-DRA, HLA-DRB1, HLA-DRB5, IFNGR1, IFNGR2, IRF1, IRF8, NCAM1, OAS1, OAS2, OAS3, PTAFR, PTPN11, PTPN6, SOCS1, SOCS3
GO:0032649	regulation of interferon-gamma production	BP	2.49711e-05	0.999992	0.000666077	1	25	81	BCL3, CEBPG, FZD5, GAS6, GATA3, GIMAP5, HLA-DPA1, HLA-DPB1, HLA-DRB1, HLA-DRB5, HSPD1, IFNAR1, IL18, IL18R1, IL33, IRF8, ISL1, LILRB1, PDE4B, PDE4D, SLC11A1, TLR4, TLR7, TNF, WNT5A
GO:0032675	regulation of interleukin-6 production	BP	2.5e-05	0.999992	0.000666077	1	25	81	AFAP1L2, ARRB2, CEBPB, FCER1G, GAS6, HLA-B, HSPD1, IL33, INPP5D, IRAK3, ISL1, LBP, LILRB2, MYD88, NCKAP1L, PRG4, TBC1D23, TLR2, TLR4, TLR6, TLR7, TNF, TWIST1, WNT5A, ZC3H12A
GO:0006873	cellular ion homeostasis	BP	2.51464e-05	0.999985	0.000669031	1	101	452	ABL1, ACO1, ADM, AGT, AKAP6, ANK2, ANXA7, APP, ASPH, ATP1A1, ATP1B1, ATP2A2, ATP2B4, ATP7B, BCL2, C1QTNF1, C3AR1, C5AR1, C7, CACNA1C, CALB2, CALM1, CASQ2, CAV1, CCL21, CCL28, CCL3, CCL5, CCR1, CCR5, CD38, CD52, CDH23, CLIC4, CXCL12, CXCR4, DIAPH1, DISC1, DLG4, DMD, ENPP1, ESR1, FGF2, GIMAP5, GJA1, GNA15, HEPH, HERPUD1, HRC, IBTK, INPP4B, ITGB1, ITPR1, ITPR3, KCNMA1, LPAR1, LRP6, MAFG, MCUR1, NDFI…
GO:0043535	regulation of blood vessel endothelial cell migration	BP	2.53008e-05	0.999994	0.000671263	1	19	44	ACVRL1, AMOT, ANGPT1, DLL4, EFNA1, EPHA2, FGF2, HDAC7, HSPB1, ITGB1BP1, KLF4, MMRN2, PDGFB, PRKCA, RGCC, SRPX2, TGFB1, THBS1, VEGFC
GO:0060485	mesenchyme development	BP	2.53017e-05	0.999988	0.000671263	1	56	204	ALDH1A2, ALX1, AXIN2, BCL2, BCL9L, BMP2, BMPR1A, COL1A1, CRB2, DAB2IP, EFNA1, ENG, EPHA3, ERBB4, FGF9, FGFR1, FLNA, GLIPR2, GREM1, HAND2, HES1, HEY1, HGF, HNRNPAB, HOXA5, HPN, ISL1, LAMA5, LOXL2, LRP6, MEF2C, MSX2, NCKAP1, OSR1, PBLD, PDGFRB, PITX2, PTK7, RGCC, SEMA3A, SEMA3C, SFRP1, SIX1, SIX2, SNAI2, SOX9, TCF21, TGFB1, TGFB1I1, TGFB2, THBS1, TWIST1, VASN, WNT5A, WT1, YAP1
GO:0048732	gland development	BP	2.54458e-05	0.999985	0.000674136	1	100	403	AK4, ALDH1A2, ALDH9A1, ANXA1, APC, AR, ARID5B, ATP7B, BCL2, BDH1, BMP2, BMPR1A, CAD, CAV1, CBX7, CCND1, CDC42, CDKN2B, CEBPB, CEBPG, CHUK, CSF1R, DAG1, EDA, EGFR, EPHA2, ERBB4, ESR1, ESR2, ETV5, FBXW7, FGFR1, FKBP4, FSTL3, GATA2, GATA3, GATA6, GLI3, GPX1, HAND2, HES1, HGF, HOXA5, HOXB3, HOXD3, HPN, ICMT, IGF1, IGF1R, IKZF1, IRS1, ISL1, JUN, LAMA5, LIMS1, LIMS2, LRP5, LRP6, LY6E, MAPK1, MDK, MET, …
GO:0002221	pattern recognition receptor signaling pathway	BP	2.59263e-05	0.999988	0.000684934	1	48	175	ARRB2, BTK, CD14, CD86, CHUK, CLEC7A, COLEC12, CTSK, CTSS, DAB2IP, DDX60, DUSP3, DUSP4, DUSP6, FCN1, FFAR2, FOS, HSPD1, IRAK1, IRAK3, IRF1, ITCH, ITGAM, ITGB2, JUN, LBP, LGMN, MAP2K1, MAP3K1, MAPK1, MAPK10, MAPK9, MARCO, MEF2C, MYD88, NFKB2, NR1D1, PDPK1, PIK3AP1, RPS27A, RSAD2, TLR2, TLR4, TLR5, TLR6, TLR7, TNIP1, XIAP
GO:0010517	regulation of phospholipase activity	BP	2.64537e-05	0.999991	0.000697887	1	32	91	ABL1, ADCY1, ADCY2, ADCY3, AGT, ARF4, ARHGAP6, C5AR1, CALM1, CCL5, CYR61, EGFR, ESR1, FGF2, FGFR1, FLT1, GNA15, ITPR1, ITPR3, LPAR1, LRP1, NMUR1, PDE1A, PDE1C, PDGFRA, PDGFRB, PDPK1, PLA2R1, PLCB2, PRKAR2A, PRKCA, RASGRP4
GO:0032320	positive regulation of Ras GTPase activity	BP	2.66227e-05	0.999986	0.000701363	1	83	287	ADRB1, AGRN, ALDH1A1, ARAP1, ARAP3, ARHGAP15, ARHGAP24, ARHGAP35, ARHGAP4, ARHGAP6, ARHGEF1, ARHGEF10, ARHGEF25, ARHGEF4, ARHGEF40, ARHGEF6, ARHGEF7, ASAP3, CCL21, CDC42EP2, DAB2IP, DENND2A, DENND4B, DENND4C, DOCK10, DOCK11, DOCK2, DOCK4, DOCK7, DOCK9, EPHA2, EPS8L2, FARP2, FGD2, FGD5, GMIP, IQGAP2, ITSN1, JUN, MAP2K1, MCF2L, NCKAP1L, NDEL1, OBSCN, PLEKHG5, PREX1, PREX2, PTK2B, RAB3IL1, RALBP1, R…
GO:0007389	pattern specification process	BP	2.67547e-05	0.999984	0.000703854	1	105	443	ALDH1A2, ALX1, APC, ASPH, AXIN2, BARX1, BMP2, BMPR1A, CELSR2, COL4A1, CRB2, CXCL12, CXCR4, CXXC4, CYP26B1, DISP1, DLL1, DLL4, DMRT2, DMRT3, DUSP6, DYNC2H1, EN1, ENG, ERBB4, FGFR1, FLT1, FZD5, GJA1, GLI3, GREM1, HAND2, HES1, HEY1, HHIP, HIPK1, HOXA10, HOXA11, HOXA2, HOXA4, HOXA5, HOXA6, HOXB3, HOXB4, HOXB5, HOXB6, HOXC10, HOXC6, HOXC8, HOXC9, HOXD3, HOXD8, INTU, IRX1, IRX2, IRX3, ISL1, KAT2A, KIF3…
GO:0005539	glycosaminoglycan binding	MF	2.68298e-05	0.999987	0.000704845	1	52	187	AGRN, APOB, APP, BGN, CECR1, CFH, CRISPLD2, CYR61, DCN, DPYSL3, ECM2, EGFLAM, ENG, FBLN7, FGF2, FGF9, FGFR1, FN1, GPNMB, ITGAM, KAL1, LAMC2, LAYN, LTBP2, LTBP4, LXN, LYVE1, MAMDC2, MDK, NAV2, NLRP3, PCOLCE, PCSK6, PTCH1, PTN, PTPRF, RSPO1, RSPO3, SAA1, SEMA5A, SFRP1, SLIT2, SMOC2, SOD3, SPOCK2, STAB1, TGFBR2, THBS1, THBS2, TLR2, TNFAIP6, TNXB
GO:0002690	positive regulation of leukocyte chemotaxis	BP	2.70729e-05	0.999993	0.00070912	1	18	54	AIF1, C3AR1, CCL21, CCL3, CCL4, CCL5, CCR1, CD74, CMKLR1, CXCL12, GAS6, LBP, NCKAP1L, PTK2B, THBS1, TNFSF14, VEGFC, WNT5A
GO:0070665	positive regulation of leukocyte proliferation	BP	2.71056e-05	0.99999	0.00070912	1	33	116	ADK, AIF1, BCL2, BLM, CCL5, CD28, CD38, CD46, CD74, CD86, CDKN1A, CORO1A, HES1, HLA-DMB, HLA-DPA1, HLA-DPB1, ICOSLG, IGF1, IGF2, IGFBP2, IL15, IL18, IL6ST, ITGAL, LILRB2, MEF2C, MYD88, NCKAP1L, PTPRC, SYK, TLR4, TNFSF13B, VAV3
GO:0071229	cellular response to acid chemical	BP	2.72796e-05	0.999988	0.00071268	1	45	146	AKR1C1, AKR1C2, AKR1C3, ALDH1A2, ANXA2, APOB, AQP1, CEBPB, COL1A1, COL1A2, COL3A1, COL4A1, COL5A2, CPEB4, CPT1A, CYP26B1, DNMT1, EGFR, EGR1, EPHA3, FFAR2, FZD7, GNG2, LEP, MEF2C, OSR1, PDGFB, PDGFRA, PDK3, PDK4, PHC1, PPARGC1A, PTK2B, PTK7, RORB, RRAGC, S100A10, SFRP1, SIPA1, SNCG, SOCS1, SOX9, TNC, TNF, WNT5A
GO:0044283	small molecule biosynthetic process	BP	2.73587e-05	0.999984	0.000713754	1	94	446	ACER3, ACSS1, ADM, AGT, AKR1C3, ALDH1A2, ALDH9A1, ALOX15, ALOX5, ALOX5AP, ANXA1, APOB, ATP2B4, BBOX1, BCAT1, BDH1, BGN, BHMT2, BMP2, CARNS1, CBS, CD74, CSPG4, CYB5R3, CYP27A1, CYP3A4, DCN, DEGS1, DHCR24, DSE, DSEL, ELOVL1, ELOVL5, ELOVL6, FABP5, FADS2, FADS3, FGF2, GCLM, GGT5, GGTA1P, GPT, HPGDS, HRH1, IDI1, IMPAD1, INSIG1, ISYNA1, KYNU, LEP, LHCGR, LIPT2, LPCAT2, LPIN3, MAPK9, MGLL, MSMO1, MVD, …
GO:0050818	regulation of coagulation	BP	2.76309e-05	0.999991	0.000719857	1	27	85	ANXA2, ANXA5, C1QTNF1, CAV1, CD34, DMTN, ENPP4, FCER1G, PDGFB, PDGFRA, PDPN, PLAT, PLAU, PLEK, PRKCA, PRKG1, PROCR, PROS1, PSEN1, PSEN2, SCARA5, SERPING1, STXBP5, SYK, TC2N, THBS1, TLR4
GO:0005178	integrin binding	MF	2.83121e-05	0.999989	0.000736584	1	35	100	ADAM22, ADAM9, AMICA1, ANXA7, COL3A1, CXADR, CYR61, DST, ECM2, EDIL3, EGFR, EMP2, FERMT3, FN1, GPNMB, IGF1, ITGA1, ITGA3, ITGB1, ITGB1BP1, ITGB5, KDR, LAMA5, LAMB1, LTBP4, NPNT, PPAP2B, PXN, S1PR3, SYK, TGFBI, THBS1, TLN1, TNXB, VWF
GO:0070374	positive regulation of ERK1 and ERK2 cascade	BP	2.88596e-05	0.999989	0.000749792	1	33	114	ALOX15, ANGPT1, ARRB2, BMP2, BMPER, C5AR1, CCL21, CCL3, CCR1, CD74, CHI3L1, CSF1R, EGFR, ERBB4, FBXW7, FGF2, FLT4, GAS6, GLIPR2, KDR, NPNT, PDGFB, PDGFRA, PDGFRB, PRKCA, PTK2B, RAP1B, SCIMP, SPRY2, ST5, TLR4, TNF, TREM2
GO:0036293	response to decreased oxygen levels	BP	3.07983e-05	0.999984	0.000799057	1	64	246	ABAT, ADM, ADORA1, ALDOC, ANGPTL4, AQP1, ARNT2, ATP1B1, BCL2, BMP2, CAT, CAV1, CD34, CD38, CPEB2, CPEB4, CRYAB, CXCL12, CXCR4, DDIT4, DPP4, EGR1, ENG, FNDC1, GATA6, HIF3A, IRAK1, ITPR1, KCNMA1, LEP, LMNA, LOXL2, NR4A2, PAM, PDGFB, PDK3, PICK1, PLAT, PLAU, PLOD2, PPARGC1A, PRKAA1, PSEN2, PTGIS, PTK2B, RAMP2, RGCC, RPS27A, RYR1, RYR2, SFRP1, SOD2, SOD3, TCEB1, TGFB1, TGFB2, THBS1, TLR2, TNF, TWIST1…
GO:0048762	mesenchymal cell differentiation	BP	3.10517e-05	0.999986	0.000803969	1	46	154	ALDH1A2, ALX1, AXIN2, BCL2, BCL9L, BMP2, BMPR1A, COL1A1, CRB2, DAB2IP, EFNA1, EPHA3, ERBB4, FGFR1, FLNA, GLIPR2, GREM1, HAND2, HES1, HEY1, HGF, HNRNPAB, HPN, ISL1, LAMA5, LOXL2, LRP6, MEF2C, MSX2, OSR1, PBLD, PITX2, RGCC, SEMA3A, SEMA3C, SFRP1, SIX2, SNAI2, SOX9, TCF21, TGFB1, TGFB1I1, TGFB2, TWIST1, VASN, WNT5A
GO:0052548	regulation of endopeptidase activity	BP	3.10731e-05	0.999983	0.000803969	1	73	350	A2M, AGT, APP, AQP1, ASPH, BIRC6, BST2, C3, C4A, C4B, CARD16, CASP3, CAST, CD109, COL7A1, CPAMD8, CR1, CRB2, CRIM1, CRYAB, CSTA, CSTB, CTSH, CYFIP2, CYR61, DDX3X, DHCR24, FAS, GAS6, GPX1, HERPUD1, HGF, HIP1, HSPD1, HSPE1, IFI27, INTS1, ITIH5, KAL1, KLF4, LXN, MAPK9, MICAL1, NGFR, NLRP1, NLRP3, PAK2, PAPLN, PERP, PICALM, PROS1, PSMD14, RP11-551L14.1, S100A8, S100A9, SERPINA1, SERPINB1, SERPINF1, S…
GO:2000403	positive regulation of lymphocyte migration	BP	3.11353e-05	0.999996	0.00080447	1	10	24	AIF1, CCL21, CCL3, CCL4, CCL5, CXCL12, PTK2B, TNFRSF14, TNFSF14, WNT5A
GO:0051222	positive regulation of protein transport	BP	3.13165e-05	0.999985	0.000806937	1	59	230	ADAM9, ADRB1, AKAP6, ASPH, BMPR1A, C2CD5, CCL3, CD14, CD34, CDC42, CSF1R, EDA, EGFR, ERBB4, FCN1, FFAR2, FLNA, GAS6, GATA3, GLI3, GOLPH3, HCLS1, IFNAR1, IGF1, IL18, IL18R1, IL33, IL4R, ITGB1BP1, KPNA1, LEP, LRP1, MYO18A, MYO1C, NLRP1, NLRP3, P2RX7, RAB7L1, RBP4, RGCC, SAA1, SEC24A, SEMA5A, SORL1, SYK, TGFB1, TGFB2, TLR2, TLR4, TLR7, TMEM173, TMEM30B, TNF, TNFRSF14, TNFSF14, TWIST1, UBR5, VEGFC, W…
GO:0046578	regulation of Ras protein signal transduction	BP	3.19862e-05	0.999981	0.00082194	1	109	411	ADAP2, ADRB1, AGFG1, AGRN, ALDH1A1, ARAP1, ARAP2, ARAP3, ARFGEF2, ARHGAP15, ARHGAP24, ARHGAP35, ARHGAP4, ARHGAP6, ARHGEF1, ARHGEF10, ARHGEF25, ARHGEF4, ARHGEF40, ARHGEF6, ARHGEF7, ASAP3, CCL21, CDC42EP2, COL3A1, CRK, CYTH4, DAB2IP, DENND2A, DENND4B, DENND4C, DGKI, DGKZ, DOCK10, DOCK11, DOCK2, DOCK4, DOCK7, DOCK9, EPHA2, EPHA3, EPS8L2, FARP2, FBP1, FGD2, FGD5, GMIP, ICMT, IGF1, IQGAP2, ITGB1BP1, I…
GO:0015629	actin cytoskeleton	CC	3.22333e-05	0.999981	0.000826032	1	101	391	ABL1, ABLIM3, ACTR2, AHNAK, AIF1, AMOT, APOB, ARHGAP32, ARHGAP35, ARHGAP6, BAIAP2, BIN2, BMF, C10orf90, CAPZA2, CDC42EP3, CDC42EP4, CGN, CGNL1, CLIC4, CLIC5, CORO1A, CORO1C, CORO2B, CRYAB, CTNNA1, CTNNAL1, DAAM1, DAPK1, DENND2A, DMD, DMTN, DPYSL3, DST, DYNLL2, EZR, FAM129B, FBLIM1, FERMT3, FHOD1, FLNA, FMN1, FSCN1, FYB, GAS2L2, GAS7, GYS2, HCK, INTS6, IQGAP2, KLHL20, LASP1, LCP1, LRIF1, LSP1, MYA…
GO:0072330	monocarboxylic acid biosynthetic process	BP	3.24469e-05	0.999985	0.000830375	1	50	198	ACSS1, AGT, AKR1C3, ALDH1A2, ALDH9A1, ALOX15, ALOX5, ALOX5AP, ANXA1, BBOX1, BGN, CD74, CSPG4, CYP27A1, DCN, DEGS1, DSE, DSEL, ELOVL1, ELOVL5, ELOVL6, FADS2, FADS3, GGT5, GGTA1P, HPGDS, INSIG1, LIPT2, MAPK9, MGLL, MSMO1, MYO5A, NR1D1, PDK4, PEX2, PNPLA8, PRKAA1, PROX1, PTGDS, PTGIS, PTGS1, PTPLAD2, PTPLB, SC5D, SHMT1, SLC1A3, SLC27A2, SYK, TBXAS1, UST
GO:0042383	sarcolemma	CC	3.28759e-05	0.999987	0.000840211	1	37	102	ABCC9, AHNAK, AHNAK2, AKAP6, ANK2, ANXA1, ANXA2, AQP1, ATP1A1, ATP1B1, ATP2B4, BGN, CACNA2D1, DAG1, DLG1, DMD, DYSF, EZR, FLNC, ITGB1, KCNQ1, KRT19, KRT8, LAMA2, PGM5, PLEC, RDX, RYR1, SCN2A, SGCB, SGCD, SGCG, SLC27A6, SLC8A1, SLC8B1, SNTB1, SYNC
GO:0038127	ERBB signaling pathway	BP	3.36849e-05	0.999983	0.000858554	1	67	240	ADAM12, ADCY1, ADCY2, ADCY3, ADORA1, ADRA2A, AFAP1L2, AGO4, AGT, APP, ARF4, ARHGEF7, CALM1, CBL, CD28, CD86, CDC42, CDH13, CDKN1A, CHUK, DAB2IP, EFEMP1, EGFR, ERBB4, FBXW7, FGF2, FGF9, FGFR1, GRB2, IRS1, ITGA1, ITPR1, ITPR3, KIF16B, KLB, LGMN, MAP2K1, MAPK1, MOV10, PAG1, PDE1A, PDE1C, PDGFB, PDGFRA, PDGFRB, PDPK1, PIK3C2A, PIK3CD, PLCE1, PRKAR2A, PRKCA, PSEN1, PSEN2, PTK2B, PTPN11, PXN, RASSF2, R…
GO:0022612	gland morphogenesis	BP	3.37708e-05	0.999986	0.00085958	1	39	118	BCL2, CAV1, CDC42, CSF1R, DAG1, EDA, EGFR, EPHA2, ESR1, ESR2, ETV5, FGFR1, GLI3, HGF, IGF1, IGF1R, LAMA5, LRP5, LRP6, MET, MSX2, PDGFB, PLAG1, PLXNA1, PTCH1, SEMA3A, SEMA3C, SFRP1, SLIT2, SNAI2, SOX9, SULF1, TGFB1, TGFB2, TGFBR2, TGM2, TNC, TNF, WNT5A
GO:0060562	epithelial tube morphogenesis	BP	3.40794e-05	0.999981	0.000866261	1	86	322	ACVRL1, ADAMTS12, ADAMTS16, ADM, AGT, ALX1, ARHGAP35, BCL2, BMP2, CLIC4, COL4A1, CSF1R, CTSH, CXCL12, CXCR4, DAG1, DCHS1, DICER1, DLG1, DLL1, DLL4, ENG, EPHA2, ESR1, ETV5, FGF2, FLT1, FZD3, GATA3, GJA1, GLI3, HAND2, HES1, HHIP, HOXA11, HOXA5, IGF1, IRX1, IRX2, IRX3, KAT2A, KDR, LAMA5, LRP5, LRP6, LUZP1, MED12, MEF2C, MEGF8, MET, MICAL2, MSX2, NCKAP1, NFATC4, NOTCH4, NPNT, OSR1, PFN1, PITX2, PODXL…
GO:0097205	renal filtration	BP	3.6643e-05	0.999995	0.000928914	1	11	19	ADORA1, AQP1, CD34, GAS6, GJA1, ITGA3, MCAM, PDGFB, PTPRO, SULF1, SULF2
GO:0001101	response to acid chemical	BP	3.72013e-05	0.99998	0.000941797	1	69	276	AKR1C1, AKR1C2, AKR1C3, ALDH1A2, ANXA2, APOB, AQP1, ATP2B4, BCHE, BCL2, CCL21, CD38, CEBPB, CHUK, COL1A1, COL1A2, COL3A1, COL4A1, COL5A2, CPEB4, CPT1A, CTSH, CYP26B1, CYP2E1, DNMT1, EGFR, EGR1, EPHA3, FABP3, FFAR2, FZD7, GNG2, GPX1, IGFBP2, KLF4, KRT8, LEP, LRP6, MEF2C, OSR1, PDGFB, PDGFRA, PDGFRB, PDK3, PDK4, PHC1, PPARGC1A, PTCH1, PTK2B, PTK7, RBP4, RORB, RRAGC, RXRG, S100A10, SERPINF1, SFRP1, …
GO:2001235	positive regulation of apoptotic signaling pathway	BP	3.73132e-05	0.999985	0.000943363	1	36	128	AGT, BCL2, BMF, CAV1, CLU, CTNNA1, CTSC, CTSH, DAB2IP, DFNA5, FAS, FBXW7, IL20RA, INHBB, MAPK9, MCL1, NACC2, NFATC4, NGFR, PAK2, PEA15, PLEKHF1, PPP2R1B, PSEN2, RPS3, S100A8, S100A9, SEPT4, SFPQ, SFRP1, SIGLEC1, TGFB2, THBS1, TNFRSF12A, TNFSF10, TPD52L1
GO:0002688	regulation of leukocyte chemotaxis	BP	3.76196e-05	0.999989	0.000949831	1	21	67	AIF1, C3AR1, CCL21, CCL3, CCL4, CCL5, CCR1, CD74, CMKLR1, CXCL12, GAS6, GREM1, LBP, MTUS1, NCKAP1L, PTK2B, SLIT2, THBS1, TNFSF14, VEGFC, WNT5A
GO:0006936	muscle contraction	BP	3.79942e-05	0.99998	0.000958003	1	70	276	ADORA1, ADRA1B, ADRA2A, ADRB1, AGT, ANK2, ARG2, ASPH, ATP1A1, ATP1B1, CACNA1C, CALM1, CASQ2, CAV1, CHUK, CKMT2, COL4A3BP, CRYAB, DLG1, DMD, GJA1, GJC1, GUCY1A3, HRC, ITGA1, ITGB5, KCNMA1, KCNQ1, MAP2K1, MRVI1, MYH11, MYL12B, MYL9, MYLK, MYOF, NCF1, NMUR1, NPNT, P2RX4, P2RX6, PDE4B, PDE4D, PDE5A, PIK3C2A, PIK3CG, PLCE1, PPP1R13L, PRKCA, PRKG1, PSEN2, PXN, RCSD1, ROCK2, RYR1, RYR2, SCN4A, SCN7A, SL…
GO:0061135	endopeptidase regulator activity	MF	4.0721e-05	0.999983	0.00102128	1	38	166	A2M, AGT, APP, BIRC6, BST2, C3, C4A, C4B, CARD16, CAST, CD109, COL7A1, CPAMD8, CRB2, CRIM1, CSTA, CSTB, GAS6, ITIH5, KAL1, LXN, PAPLN, PROS1, PSMD14, RP11-551L14.1, SERPINA1, SERPINB1, SERPINF1, SERPING1, SERPINI1, SLPI, TFPI, TFPI2, TIMP1, TNFAIP8, TNFSF14, USP14, XIAP
GO:0043235	receptor complex	CC	4.10976e-05	0.999978	0.00102936	1	76	273	ADCYAP1R1, ADRA2A, APP, CD200R1, CD4, CD74, CHUK, CSF1R, CSF2RB, DLG3, DLG4, EGFR, ENG, ERBB4, FGFR1, FLT1, FLT4, HSPD1, IGF1R, IL4R, IL6ST, IRAK1, IRS1, ITGA1, ITGA3, ITGA4, ITGA9, ITGAL, ITGAM, ITGAV, ITGAX, ITGB1, ITGB2, ITGB4, ITGB5, ITGB7, ITGB8, ITLN1, ITPR3, LEPR, LOXL4, LRP1, LRP1B, LRP2, LRP5, LRP6, NLGN1, NOTCH2, NPNT, NR3C2, NRN1, NTRK2, OLFM2, OLR1, PEX5L, PLA2R1, PLXDC1, PLXNA1, PLXN…
GO:0071774	response to fibroblast growth factor	BP	4.15182e-05	0.99998	0.00103851	1	58	210	ADCY1, ADCY2, ADCY3, AGO4, CALM1, CBL, CCL5, CD28, CD86, CDKN1A, CHUK, DLL4, DUSP6, EGFR, ERBB4, FAM20C, FGF2, FGF9, FGFR1, GATA3, GPC1, GRB2, HHIP, HYAL1, IRS1, ITGB1BP1, ITPR1, ITPR3, KIF16B, KLB, MAP2K1, MAPK1, MOV10, NDST1, NGFR, PDE1A, PDE1C, PDGFB, PDGFRA, PDGFRB, PDPK1, PIK3CD, PPP2CB, PRKAR2A, PRKCA, PTPN11, RPS27A, SFRP1, SHOC2, SNAI2, SOS1, SPRY2, SULF1, SULF2, THBS1, TNC, VAV1, WNT5A
GO:0043277	apoptotic cell clearance	BP	4.20906e-05	0.999992	0.00105143	1	14	30	ALOX15, C2, C3, C4A, C4B, GAS6, ITGAV, LRP1, MARCO, MERTK, PEAR1, SCARB1, TGM2, THBS1
GO:0051493	regulation of cytoskeleton organization	BP	4.42857e-05	0.999975	0.00110333	1	86	341	ABI2, ABL1, ACTR2, ALOX15, AMOT, APC, ARAP1, ARHGAP6, ARHGEF10, ASAP3, BAIAP2, BST2, CAPZA2, CCL21, CDC42, CDC42EP2, CLIC4, CLIP1, CLIP3, CORO1A, CRK, CSF1R, CXCL12, DIXDC1, DLG1, DMTN, DST, ELN, EPHA3, FES, FGF13, FHOD1, FKBP4, FMN1, GAS2L2, GRB2, HCK, HCLS1, ITGB1BP1, LRP1, MAP3K1, MAPK1, MAPRE1, MEF2C, MID1, MYADM, MYCBP2, MYO1F, NCKAP1, NCKAP1L, P2RX7, PAM, PDGFRA, PDGFRB, PFN1, PFN2, PICK1, …
GO:0002263	cell activation involved in immune response	BP	4.46279e-05	0.99998	0.00110745	1	45	174	ANXA3, BCL3, BTK, CCL3, CD28, CD300A, CD46, CD86, DOCK2, FCER1G, FES, GAB2, GATA3, HLA-DMB, HSPD1, IL18R1, IL4R, ITGAL, LAT2, LBP, LCP1, LGALS1, LGALS8, LILRB1, MYO1F, NDFIP1, PDPK1, PIK3CD, PIK3CG, PSEN1, PSEN2, PTK2B, RC3H2, SLC11A1, STX11, SYK, TGFB1, TLR2, TLR4, TLR6, TLR7, TNFSF13, TYROBP, UNC13D, YWHAZ
GO:0002366	leukocyte activation involved in immune response	BP	4.46279e-05	0.99998	0.00110745	1	45	174	ANXA3, BCL3, BTK, CCL3, CD28, CD300A, CD46, CD86, DOCK2, FCER1G, FES, GAB2, GATA3, HLA-DMB, HSPD1, IL18R1, IL4R, ITGAL, LAT2, LBP, LCP1, LGALS1, LGALS8, LILRB1, MYO1F, NDFIP1, PDPK1, PIK3CD, PIK3CG, PSEN1, PSEN2, PTK2B, RC3H2, SLC11A1, STX11, SYK, TGFB1, TLR2, TLR4, TLR6, TLR7, TNFSF13, TYROBP, UNC13D, YWHAZ
GO:0009952	anterior/posterior pattern specification	BP	4.50389e-05	0.999978	0.00111618	1	58	209	ALDH1A2, ALX1, APC, AXIN2, BARX1, BMP2, BMPR1A, CELSR2, CRB2, DLL1, DMRT2, EN1, FZD5, GLI3, HES1, HEY1, HIPK1, HOXA10, HOXA11, HOXA2, HOXA4, HOXA5, HOXA6, HOXB3, HOXB4, HOXB5, HOXB6, HOXC10, HOXC6, HOXC8, HOXC9, HOXD3, HOXD8, KAT2A, LFNG, LRP5, LRP6, MED12, MEOX2, MSX2, NCKAP1, NR2F2, OSR1, PCSK5, PCSK6, PPP2R3A, PSEN1, PSEN2, ROR2, SEMA3C, SFRP1, SIX2, TBX18, TTN, WNT2B, WNT5A, WT1, ZBTB16
GO:0006631	fatty acid metabolic process	BP	4.66511e-05	0.999974	0.0011531	1	73	332	ABCD1, ABCD2, ACOT11, ACOX1, ACSF2, ACSL4, ACSL5, ACSM5, ACSS1, AGT, AKR1C2, AKR1C3, ALOX15, ALOX5, ALOX5AP, ANXA1, C3, CAV1, CD74, CNR1, CPT1A, CYP1B1, DEGS1, DLAT, DPEP2, ELOVL1, ELOVL5, ELOVL6, FABP3, FADS2, FADS3, GCDH, GGT5, GGTA1P, GPX1, HACL1, HADH, HPGDS, INSIG1, IRS1, LEP, LIPT2, LPIN3, MAPK9, MGLL, MSMO1, MYO5A, NCF1, PAM, PDK2, PDK3, PDK4, PDPN, PEX2, PLA2G15, PLIN5, PNPLA8, PPARGC1A, …
GO:0032635	interleukin-6 production	BP	4.67127e-05	0.999985	0.0011531	1	25	84	AFAP1L2, ARRB2, CEBPB, FCER1G, GAS6, HLA-B, HSPD1, IL33, INPP5D, IRAK3, ISL1, LBP, LILRB2, MYD88, NCKAP1L, PRG4, TBC1D23, TLR2, TLR4, TLR6, TLR7, TNF, TWIST1, WNT5A, ZC3H12A
GO:0055119	relaxation of cardiac muscle	BP	4.77021e-05	0.999995	0.00117599	1	10	15	ATP1B1, ATP2A2, CAMK2G, HRC, P2RX4, PDE4B, PDE4D, PDE5A, SLC8A1, TTN
GO:0004866	endopeptidase inhibitor activity	MF	4.86609e-05	0.999979	0.00119805	1	37	161	A2M, AGT, APP, BIRC6, BST2, C3, C4A, C4B, CARD16, CAST, CD109, COL7A1, CPAMD8, CRB2, CRIM1, CSTA, CSTB, GAS6, ITIH5, KAL1, LXN, PAPLN, PROS1, RP11-551L14.1, SERPINA1, SERPINB1, SERPINF1, SERPING1, SERPINI1, SLPI, TFPI, TFPI2, TIMP1, TNFAIP8, TNFSF14, USP14, XIAP
GO:0051047	positive regulation of secretion	BP	5.02974e-05	0.999974	0.0012335	1	61	269	ADAM9, ADORA1, ADRB1, AGT, AQP1, C1QTNF1, CADPS2, CCL3, CD14, CD34, CD38, CSF1R, CXCL12, FCER1G, FCN1, FFAR2, GAB2, GATA3, GOLPH3, HCAR2, HLA-DRB1, HLA-DRB5, IFNAR1, IL33, IL4R, INHBB, ISL1, KCNQ1, LEP, MAPK9, MYO18A, NLGN1, NLRP1, NLRP3, NNAT, P2RX4, P2RX7, PCK2, PFKM, PLA2R1, PLCB1, PTPN11, RAB5A, RAB9A, RBP4, RGCC, SAA1, SEC24A, STXBP1, STXBP5, SYK, SYTL2, TGFB1, TGFB2, TLR2, TNF, TNFRSF14, TW…
GO:0014066	regulation of phosphatidylinositol 3-kinase signaling	BP	5.15041e-05	0.999984	0.00126145	1	25	66	AGT, ANGPT1, CAT, CBL, CCL5, DAB2IP, FGFR1, FLT1, HCLS1, HGF, IGF1, KDR, KLF4, NTRK2, PDGFB, PDGFRA, PDGFRB, PIK3AP1, PTPN6, RELN, SEMA4D, SOX9, TGFB2, TWIST1, UNC5B
GO:0002700	regulation of production of molecular mediator of immune response	BP	5.17696e-05	0.999984	0.0012663	1	23	77	BST2, BTK, CD28, CD37, CD74, FCER1G, FFAR2, GIMAP5, GPRC5B, IL33, IRAK3, LILRB1, NDFIP1, RBP4, RSAD2, TGFB1, TGFB2, TLR2, TLR4, TNF, TNFRSF14, TNFSF13, WNT5A
GO:0072012	glomerulus vasculature development	BP	5.21984e-05	0.999993	0.00127513	1	11	19	ANGPT1, AQP1, CD34, EGR1, HES1, OSR1, PDGFB, PDGFRA, PDGFRB, TCF21, WT1
GO:0032609	interferon-gamma production	BP	5.30679e-05	0.999981	0.00129469	1	27	92	BCL3, BTN3A1, BTN3A2, CEBPG, FZD5, GAS6, GATA3, GIMAP5, HLA-DPA1, HLA-DPB1, HLA-DRB1, HLA-DRB5, HSPD1, IFNAR1, IL18, IL18R1, IL33, IRF8, ISL1, LILRB1, PDE4B, PDE4D, SLC11A1, TLR4, TLR7, TNF, WNT5A
GO:0007173	epidermal growth factor receptor signaling pathway	BP	5.3728e-05	0.999972	0.0013091	1	65	234	ADAM12, ADCY1, ADCY2, ADCY3, ADORA1, ADRA2A, AFAP1L2, AGO4, AGT, APP, ARF4, ARHGEF7, CALM1, CBL, CD28, CD86, CDC42, CDH13, CDKN1A, CHUK, DAB2IP, EFEMP1, EGFR, ERBB4, FBXW7, FGF2, FGF9, FGFR1, GRB2, IRS1, ITGA1, ITPR1, ITPR3, KIF16B, KLB, MAP2K1, MAPK1, MOV10, PAG1, PDE1A, PDE1C, PDGFB, PDGFRA, PDGFRB, PDPK1, PIK3C2A, PIK3CD, PLCE1, PRKAR2A, PRKCA, PSEN1, PSEN2, PTK2B, PTPN11, PXN, RASSF2, REPS2, …
GO:0032729	positive regulation of interferon-gamma production	BP	5.49737e-05	0.999987	0.00133599	1	16	41	BCL3, FZD5, HLA-DPA1, HLA-DPB1, HSPD1, IFNAR1, IL18, IL18R1, IRF8, ISL1, PDE4B, PDE4D, SLC11A1, TLR4, TNF, WNT5A
GO:0030099	myeloid cell differentiation	BP	5.50471e-05	0.99997	0.00133605	1	75	313	ANXA2, APC, ASXL2, C1QC, CASP3, CCL3, CCR1, CD86, CDC42, CDKN2B, CEBPG, CHUK, CSF1R, DLL1, DMTN, EPB42, EPHA2, FAM20C, FARP2, FAS, FES, FLI1, FOS, FSTL3, GAB2, GATA2, GATA3, GIMAP5, HCLS1, HOXA5, HOXA9, HSPA1A, HSPA1B, IKZF1, INPP4B, INPP5D, IRF8, ITGAM, JUN, JUNB, KLF10, LEP, LILRB1, LILRB4, LMO2, MEF2C, MEIS1, MEIS2, NCKAP1L, NDFIP1, OSTM1, PDE2A, PIK3CD, PRDM16, PRKCA, PSEN1, PSEN2, PTK2B, PTP…
GO:0019216	regulation of lipid metabolic process	BP	5.53301e-05	0.999971	0.00134119	1	61	245	ABCD2, ADORA1, ADRA2A, AGT, AKR1C3, ANXA1, APOB, APOD, ATP1A1, BMP2, C3, CAV1, CCL21, CDC42, CIDEA, CNR1, CPT1A, CYR61, DAB2IP, DLAT, DNAJC15, ERBB4, FABP3, FBXW7, FGF2, FITM2, FLT1, GIMAP5, HCAR2, IGF1R, IGF2, INSIG1, IRS1, KLF4, LEP, LHCGR, MAPK9, NR1D1, NR1D2, PDE8B, PDGFB, PDGFRA, PDGFRB, PDK2, PDK3, PDK4, PEX2, PIK3CG, PIK3R5, PLIN5, PPARGC1A, PRKAA1, PROX1, PTK2B, SCARB1, SNAI2, SORBS1, TGF…
GO:0007431	salivary gland development	BP	5.69861e-05	0.999987	0.00137955	1	17	40	CDC42, DAG1, EDA, EGFR, FGFR1, HGF, LAMA5, MET, PDGFB, PLXNA1, SEMA3A, SEMA3C, SNAI2, TGFB1, TGFB2, TGM2, TNF
GO:0050714	positive regulation of protein secretion	BP	5.73753e-05	0.999979	0.00138718	1	30	104	ADAM9, ADRB1, CCL3, CD14, CD34, CSF1R, FCN1, FFAR2, GATA3, GOLPH3, IFNAR1, IL33, IL4R, MYO18A, NLRP1, NLRP3, P2RX7, RBP4, RGCC, SAA1, SEC24A, SYK, TGFB1, TGFB2, TLR2, TNF, TNFRSF14, TWIST1, VEGFC, WNT5A
GO:0044344	cellular response to fibroblast growth factor stimulus	BP	5.79357e-05	0.999971	0.00139894	1	57	207	ADCY1, ADCY2, ADCY3, AGO4, CALM1, CBL, CCL5, CD28, CD86, CDKN1A, CHUK, DLL4, DUSP6, EGFR, ERBB4, FAM20C, FGF2, FGF9, FGFR1, GATA3, GPC1, GRB2, HHIP, HYAL1, IRS1, ITGB1BP1, ITPR1, ITPR3, KIF16B, KLB, MAP2K1, MAPK1, MOV10, NDST1, NGFR, PDE1A, PDE1C, PDGFB, PDGFRA, PDGFRB, PDPK1, PIK3CD, PPP2CB, PRKAR2A, PRKCA, PTPN11, RPS27A, SFRP1, SHOC2, SNAI2, SOS1, SPRY2, SULF1, SULF2, THBS1, VAV1, WNT5A
GO:0060627	regulation of vesicle-mediated transport	BP	5.89216e-05	0.999968	0.00142092	1	73	294	ABL1, ADRA2A, ALOX15, ANGPT1, ANXA1, ANXA2, ARRB2, C2, C2CD5, C3, C4A, C4B, CADPS2, CAV1, CBL, CCL21, CD14, CD300A, CDH13, CLIP3, CPLX1, DLG4, DOCK2, EHD1, FCER1G, FES, GAB2, GAS6, GATA2, GREM1, HCK, HIP1, INSIG1, ITGAV, ITGB1, LILRB1, LRRTM2, MAP2K1, MAPK1, MERTK, NCKAP1L, NLGN1, PCLO, PDPK1, PFN2, PICALM, PICK1, PLCB1, PRKAA1, RAB33B, RAB5A, RAB9A, RALA, RAP1B, RAPGEF4, RSPO1, SAR1A, SCARB1, SC…
GO:0055002	striated muscle cell development	BP	6.0199e-05	0.999974	0.00144986	1	42	136	ADRB1, AGT, AKAP6, BCL2, BOC, CAV2, COL14A1, CXADR, DICER1, GPX1, ID3, IGF1, IGFBP3, ITGB1, KRT19, KRT8, LMNA, MBNL3, MEF2C, MKX, MYH10, MYH11, NEBL, OBSCN, OBSL1, PDGFRA, PDGFRB, PITX2, PLCB1, PROX1, RCAN1, RYR1, SGCB, SHOX2, SLC8A1, SOX9, SPEG, TGFB1, TPM1, TTN, UCHL1, ZFHX3
GO:2000377	regulation of reactive oxygen species metabolic process	BP	6.13639e-05	0.99998	0.00147414	1	24	77	ACP5, AGT, AKR1C3, ARF4, CDKN1A, CRYAB, CYP1B1, EGFR, GADD45A, GRB2, IER3, PDGFB, PDGFRB, PDK3, PLIN5, PTK2B, RAC2, STK17A, SYK, TGFB1, TGFBR2, THBS1, TNF, ZC3H12A
GO:0032318	regulation of Ras GTPase activity	BP	6.13148e-05	0.999964	0.00147414	1	93	342	ADAP2, ADRB1, AGFG1, AGRN, ALDH1A1, ARAP1, ARAP2, ARAP3, ARHGAP15, ARHGAP24, ARHGAP35, ARHGAP4, ARHGAP6, ARHGEF1, ARHGEF10, ARHGEF25, ARHGEF4, ARHGEF40, ARHGEF6, ARHGEF7, ASAP3, CCL21, CDC42EP2, CRK, DAB2IP, DENND2A, DENND4B, DENND4C, DGKI, DOCK10, DOCK11, DOCK2, DOCK4, DOCK7, DOCK9, EPHA2, EPHA3, EPS8L2, FARP2, FGD2, FGD5, GMIP, IQGAP2, ITGB1BP1, ITSN1, JUN, MAP2K1, MCF2L, NCKAP1L, NDEL1, NTRK2,…
GO:0005100	Rho GTPase activator activity	MF	6.34068e-05	0.999984	0.00151356	1	19	39	ARAP1, ARAP3, ARHGAP15, ARHGAP24, ARHGAP35, ARHGAP4, ARHGAP6, CDC42EP2, DOCK2, DOCK4, GMIP, JUN, NCKAP1L, PREX1, PREX2, RALBP1, SOS1, SRGAP1, SRGAP2
GO:0010518	positive regulation of phospholipase activity	BP	6.33559e-05	0.999977	0.00151356	1	29	81	ADCY1, ADCY2, ADCY3, AGT, ARF4, ARHGAP6, C5AR1, CALM1, CCL5, CYR61, EGFR, ESR1, FGF2, FGFR1, FLT1, GNA15, ITPR1, ITPR3, LPAR1, NMUR1, PDE1A, PDE1C, PDGFRA, PDGFRB, PDPK1, PLCB2, PRKAR2A, PRKCA, RASGRP4
GO:0001676	long-chain fatty acid metabolic process	BP	6.33304e-05	0.999978	0.00151356	1	27	86	ABCD1, ACOX1, ACSL4, ACSL5, AKR1C3, ALOX15, ALOX5, ALOX5AP, CPT1A, CYP1B1, DPEP2, ELOVL5, ELOVL6, FADS2, GGT5, GPX1, HPGDS, MGLL, MYO5A, PAM, PNPLA8, PTGDS, PTGIS, PTGS1, SLC27A2, SLC27A6, TBXAS1
GO:0048146	positive regulation of fibroblast proliferation	BP	6.43494e-05	0.999984	0.00153217	1	17	49	AGT, ANXA2, AQP1, CD74, CDKN1A, DDR2, EGFR, ESR1, FNDC3B, FOSL2, GAS6, IGF1, JUN, NGFR, PDGFB, PDGFRA, WNT5A
GO:0005581	collagen trimer	CC	6.42799e-05	0.999976	0.00153217	1	32	90	C1QA, C1QB, C1QC, C1QTNF1, CCBE1, COL12A1, COL14A1, COL15A1, COL1A1, COL1A2, COL21A1, COL24A1, COL27A1, COL3A1, COL4A1, COL4A2, COL4A5, COL5A2, COL6A6, COL7A1, COL8A1, COLEC12, DCN, EDA, EMILIN1, EMILIN2, FCN1, LUM, MARCO, MSR1, SCARA3, TNXB
GO:0019199	transmembrane receptor protein kinase activity	MF	6.65335e-05	0.999975	0.00158017	1	32	81	ACVRL1, ALK, BMPR1A, CRIM1, CSF1R, DDR2, EFEMP1, EFNB3, EGFR, ENG, EPHA2, EPHA3, EPHB2, EPHB4, ERBB4, FGFR1, FLT1, FLT4, IGF1R, KDR, LTBP1, LTBP4, MERTK, MET, NTRK2, PDGFRA, PDGFRB, PDGFRL, PTK7, ROR2, TGFBR2, TIE1
GO:0032147	activation of protein kinase activity	BP	6.66488e-05	0.999965	0.00158091	1	65	259	ADAM9, ADCY1, ADCY2, ADCY3, ADORA1, ADRA2A, AGT, ALK, ANGPT1, BMP2, C5AR1, CARD10, CCL5, CD300A, CD74, CHI3L1, CRK, CSPG4, CXCR4, DAB2IP, DLG1, EFNA1, EGFR, FGF2, GADD45A, GAS6, GREM1, HGF, IRAK1, ITGA1, ITGB1BP1, LPAR1, MAP2K1, MAP3K1, MAP3K11, MAP3K12, MAP3K13, MAP3K2, MAP3K8, MAPK1, MAPK10, MET, MLTK, NRK, PDGFB, PDPK1, PLCE1, PRKAA1, PRKAR2A, PSEN1, PTK2B, PTPN11, PXN, RAPGEF1, RPS27A, SLC11A…
GO:0050853	B cell receptor signaling pathway	BP	6.7249e-05	0.999984	0.00159153	1	17	41	BCL2, BTK, CD300A, CD38, LAT2, MAPK1, MEF2C, MNDA, NCKAP1L, NFAM1, PIK3CD, PRKCB, PRKCH, PTPN6, PTPRC, SYK, VAV3
GO:0072562	blood microparticle	CC	6.73442e-05	0.999975	0.00159153	1	29	116	A2M, AGT, ANGPTL4, ANXA5, APOL1, BCHE, C1QB, C1QC, C1R, C3, C4A, C4B, CFH, CLU, ENG, F13A1, FN1, HBA2, HSPA1A, HSPA1B, HSPA2, HSPA6, HSPA7, PFN1, PROS1, SDCBP, SERPING1, TGFB1, YWHAZ
GO:0098581	detection of external biotic stimulus	BP	6.78151e-05	0.99999	0.0016005	1	11	22	C4A, C4B, HLA-B, HLA-DRB1, HLA-DRB5, LBP, SCARB1, SSC5D, TLR2, TLR4, TLR6
GO:0060402	calcium ion transport into cytosol	BP	6.86016e-05	0.999973	0.001613	1	34	108	AKAP6, ANK2, ASPH, ATP2B4, BCL2, CACNA1C, CALM1, CASQ2, CAV1, CCL21, CCL3, CCR5, DIAPH1, DMD, FGF2, GIMAP5, HRC, IBTK, ITPR1, ITPR3, P2RX4, P2RX7, PDE4D, PDPK1, PTK2B, PTPN6, PTPRC, RYR1, RYR2, SLC8A1, TGFB1, TPCN2, TRDN, TRPC1
GO:0001666	response to hypoxia	BP	6.94705e-05	0.999964	0.00163139	1	62	242	ABAT, ADM, ADORA1, ALDOC, ANGPTL4, AQP1, ARNT2, ATP1B1, BCL2, BMP2, CAT, CAV1, CD34, CD38, CPEB2, CRYAB, CXCL12, CXCR4, DDIT4, DPP4, EGR1, ENG, FNDC1, GATA6, HIF3A, IRAK1, ITPR1, KCNMA1, LEP, LMNA, LOXL2, NR4A2, PAM, PDGFB, PDK3, PLAT, PLAU, PLOD2, PPARGC1A, PRKAA1, PSEN2, PTGIS, PTK2B, RAMP2, RGCC, RPS27A, RYR1, RYR2, SFRP1, SOD2, SOD3, TCEB1, TGFB1, TGFB2, THBS1, TLR2, TNF, TWIST1, UBQLN1, UCP2…
GO:0043034	costamere	CC	7.01584e-05	0.999989	0.00164549	1	14	22	AHNAK, AHNAK2, ANK2, CMYA5, DAG1, DMD, FLNC, KRT19, KRT8, PGM5, PLEC, SYNM, TRPC1, VCL
GO:0051592	response to calcium ion	BP	7.06096e-05	0.999973	0.00165401	1	31	99	ADAM9, AKR1C3, ALOX15, ALOX5AP, ANXA11, ANXA7, ASPH, CALM1, CASQ2, CAV1, CCND1, CLIC4, DMTN, EGFR, FOS, FOSB, ITPR3, JUN, JUNB, JUND, KCNMA1, MEF2C, PTK2B, RYR2, SEC31A, SPARC, STIM1, THBS1, TRPC1, TTN, WNT5A
GO:0014065	phosphatidylinositol 3-kinase signaling	BP	7.12793e-05	0.999973	0.00166762	1	31	87	AGT, ANGPT1, CAT, CBL, CCL5, DAB2IP, FGFR1, FLT1, GATA3, HCLS1, HGF, IGF1, IGF1R, IRS1, KDR, KLF4, NTRK2, PDGFB, PDGFRA, PDGFRB, PIK3AP1, PIK3CD, PIK3CG, PIK3R5, PTPN6, RELN, SEMA4D, SOX9, TGFB2, TWIST1, UNC5B
GO:0071260	cellular response to mechanical stimulus	BP	7.17865e-05	0.999977	0.0016774	1	23	69	AGT, AQP1, ATP1A1, COL1A1, EGFR, EGR1, ENG, FAS, GADD45A, GJA1, HABP4, IGF2, IRF1, ITGB1, MAP3K1, MAP3K2, MYD88, PDE2A, SOX9, TLR4, TLR5, TLR7, TNFSF14
GO:0045833	negative regulation of lipid metabolic process	BP	7.23581e-05	0.999978	0.00168656	1	21	65	ADORA1, ADRA2A, AKR1C3, APOD, ATP1A1, BMP2, CIDEA, CNR1, DAB2IP, FBXW7, GIMAP5, HCAR2, INSIG1, PDE8B, PDGFB, PIK3CG, PLIN5, PRKAA1, PROX1, SNAI2, TNF
GO:0043236	laminin binding	MF	7.6048e-05	0.999985	0.00176819	1	14	29	ADAM9, AGRN, BCAM, CTSS, DAG1, GPC1, ITGA3, ITGA9, ITGB1, LGALS1, RPSA, SLIT2, SSC5D, THBS1
GO:0006641	triglyceride metabolic process	BP	7.67123e-05	0.99997	0.00177923	1	31	109	ACSL4, ACSL5, AGPAT3, AGPAT4, AGPAT9, APOB, C3, CAT, CAV1, CETP, CPT1A, CYP2E1, ELOVL1, ELOVL5, ELOVL6, FBXW7, FITM2, GPD1, GPD1L, GPX1, INSIG1, LPCAT4, MGLL, MOGAT1, PCK1, PIK3CG, PLIN5, PNPLA3, PTPN11, SCARB1, TNXB
GO:0043405	regulation of MAP kinase activity	BP	7.72803e-05	0.999958	0.0017902	1	68	271	ADRA2A, ALK, BMP2, C5AR1, CAV1, CD300A, CD74, CSPG4, CXCR4, DAB2IP, DNAJA1, DUSP14, DUSP22, DUSP3, DUSP4, DUSP6, DUSP8, EFNA1, EGFR, FGF2, FGFR1, FLT1, FZD5, HGF, IRAK1, IRAK3, ITGA1, LPAR1, MAP2K1, MAP3K1, MAP3K11, MAP3K2, MAPK1, MAPK10, MEF2C, MET, MLTK, PDE5A, PDGFB, PDGFRB, PIK3CG, PIK3R5, PLCE1, PRKAA1, PRKCA, PSEN1, PTK2B, PTPN11, PTPN6, PXN, RGS4, RPS27A, SFRP1, SORL1, SPRY2, STK38, SYK, T…
GO:0002699	positive regulation of immune effector process	BP	7.73966e-05	0.99997	0.00179069	1	31	118	AZGP1, C3, CD28, CD300A, CD37, CD46, CD74, CD86, FCER1G, FES, FFAR2, GAB2, GIMAP5, GPRC5B, HLA-B, HLA-DMB, HSPD1, IL4R, LBP, LILRB1, PDPK1, RPS19, RSAD2, SYK, TGFB1, TLR2, TLR4, TNF, TNFSF13, UNC13D, WNT5A
GO:0046849	bone remodeling	BP	7.91284e-05	0.999973	0.00182851	1	25	74	ACP5, CD38, CSF1R, CTSK, ENPP1, EPHA2, GJA1, GREM1, IL20RA, INPP4B, INPP5D, LRP5, LRP6, NOTCH2, P2RX7, PDK4, PTK2B, RAC2, RASSF2, S1PR1, SFRP1, SYK, TGFB1, TMEM64, TPP1
GO:0050995	negative regulation of lipid catabolic process	BP	7.99283e-05	0.999989	0.00184472	1	10	20	ADORA1, ADRA2A, CIDEA, CNR1, GIMAP5, HCAR2, PIK3CG, PLIN5, PRKAA1, TNF
GO:0001822	kidney development	BP	8.15342e-05	0.999956	0.00187948	1	70	249	ACE, ADAMTS16, AGT, ALDH1A2, ALDH9A1, ANGPT1, APC, AQP1, ARG2, ARID5B, BCL2, BMP2, BMPER, C1GALT1, CAT, CD34, CTSH, DACT2, DCHS1, DCN, DLG1, DLL1, EGR1, ENPEP, FGF2, FGFR1, FRAS1, FSTL3, GATA3, GCNT1, GLI3, HES1, HOXA11, ID3, IRX1, IRX2, IRX3, ITGA3, LAMA5, MEF2C, NPNT, OSR1, OSR2, PCSK5, PDGFB, PDGFRA, PDGFRB, PLCE1, PODXL, PROX1, PSPN, PTCH1, PTPRO, SERPINF1, SFRP1, SIM1, SIX1, SIX2, SLIT2, SOX…
GO:0009595	detection of biotic stimulus	BP	8.22162e-05	0.999986	0.00189288	1	12	25	C4A, C4B, HLA-B, HLA-DRB1, HLA-DRB5, LBP, NLRP3, SCARB1, SSC5D, TLR2, TLR4, TLR6
GO:0060401	cytosolic calcium ion transport	BP	8.27744e-05	0.999967	0.00190108	1	34	109	AKAP6, ANK2, ASPH, ATP2B4, BCL2, CACNA1C, CALM1, CASQ2, CAV1, CCL21, CCL3, CCR5, DIAPH1, DMD, FGF2, GIMAP5, HRC, IBTK, ITPR1, ITPR3, P2RX4, P2RX7, PDE4D, PDPK1, PTK2B, PTPN6, PTPRC, RYR1, RYR2, SLC8A1, TGFB1, TPCN2, TRDN, TRPC1
GO:0032321	positive regulation of Rho GTPase activity	BP	8.32068e-05	0.999961	0.00190868	1	49	151	AGRN, ARAP1, ARAP3, ARHGAP15, ARHGAP24, ARHGAP35, ARHGAP4, ARHGAP6, ARHGEF1, ARHGEF10, ARHGEF25, ARHGEF4, ARHGEF40, ARHGEF6, ARHGEF7, CCL21, CDC42EP2, DOCK10, DOCK11, DOCK2, DOCK4, DOCK7, DOCK9, EPHA2, EPS8L2, FARP2, FGD2, FGD5, GMIP, ITSN1, JUN, MCF2L, NCKAP1L, NDEL1, OBSCN, PLEKHG5, PREX1, PREX2, PTK2B, RALBP1, S100A10, SEMA4D, SFRP1, SOS1, SRGAP1, SRGAP2, TIAM1, VAV1, VAV3
GO:0030674	protein binding, bridging	MF	8.43292e-05	0.999963	0.00193207	1	39	133	ABI2, ADAP2, ANK2, ANXA1, ARHGAP4, ARHGAP6, BAIAP2, BCL3, CD28, CNTNAP1, COL14A1, COL1A2, CRK, CSTA, DOK2, DSP, FBXW7, FKBP4, FLRT3, FSCN1, GAB2, GAS2L2, GRB2, IRS1, LASP1, OBSL1, PAG1, PICALM, PSMC6, PTPN11, RAD50, SDCBP, SH2D3C, SLA, SORBS1, SORBS2, TOB1, TRDN, VAV3
GO:0051258	protein polymerization	BP	8.67113e-05	0.999958	0.00198423	1	49	188	ACTR2, AIF1, ALOX15, APC, ARHGAP6, CAPZA2, CASQ2, CCL21, CDC42EP2, CLIP1, CLIP3, CORO1A, DIAPH1, DIAPH2, DLG1, DMTN, ELN, FES, FGF13, FKBP4, FMN1, GAS7, GRB2, HCK, HCLS1, MAP3K1, MAPRE1, MYADM, NCKAP1L, NIN, PFN1, PFN2, PREX1, PTK2B, RANBP9, RASA1, RDX, SLAIN2, SLIT2, STMN1, TMSB10, TPPP, TUBA1C, TUBB2A, TUBB2B, TUBB4B, TWF1, UBE2S, WASF3
GO:0050850	positive regulation of calcium-mediated signaling	BP	8.71301e-05	0.999986	0.00198898	1	11	26	AKAP6, CCL3, CCL4, CD4, CDH13, IGF1, ITGAL, LMCD1, P2RX4, SYK, TREM2
GO:0010884	positive regulation of lipid storage	BP	8.86869e-05	0.999988	0.00201961	1	10	19	APOB, C3, CIDEA, EHD1, FITM2, MSR1, OSBPL11, PLIN5, SCARB1, ZC3H12A
GO:0002224	toll-like receptor signaling pathway	BP	8.92523e-05	0.99996	0.00203003	1	40	145	ARRB2, BTK, CD14, CD86, CHUK, CTSK, CTSS, DAB2IP, DUSP3, DUSP4, DUSP6, FOS, HSPD1, IRAK1, IRAK3, IRF1, ITGAM, ITGB2, JUN, LBP, LGMN, MAP2K1, MAP3K1, MAPK1, MAPK10, MAPK9, MEF2C, MYD88, NFKB2, NR1D1, PDPK1, PIK3AP1, RPS27A, RSAD2, TLR2, TLR4, TLR5, TLR6, TLR7, TNIP1
GO:0005811	lipid particle	CC	8.97596e-05	0.999975	0.0020391	1	19	52	ACSL4, ALOX15, ANXA2, CAV1, CAV2, CIDEA, CIDEC, CYB5R3, EHD1, GIMAP2, GIMAP7, HSD17B11, IRAK1, LPCAT2, PLIN4, PLIN5, RAP1B, RSAD2, SCCPDH
GO:0031571	mitotic G1 DNA damage checkpoint	BP	9.08685e-05	0.999971	0.00206181	1	21	80	CCND1, CDKN1A, DGKZ, GIGYF2, PSMA3, PSMA4, PSMB1, PSMB2, PSMB3, PSMB9, PSMC1, PSMC2, PSMC4, PSMC6, PSMD1, PSMD11, PSMD14, PSMD6, PSMD7, PSME4, RPS27A
GO:0051352	negative regulation of ligase activity	BP	9.15173e-05	0.999972	0.00207153	1	20	78	ABL1, BAG5, CDC27, PSEN1, PSMA3, PSMA4, PSMB1, PSMB2, PSMB3, PSMB9, PSMC1, PSMC2, PSMC4, PSMC6, PSMD1, PSMD11, PSMD14, PSMD6, PSMD7, RPS27A
GO:0051444	negative regulation of ubiquitin-protein transferase activity	BP	9.15173e-05	0.999972	0.00207153	1	20	78	ABL1, BAG5, CDC27, PSEN1, PSMA3, PSMA4, PSMB1, PSMB2, PSMB3, PSMB9, PSMC1, PSMC2, PSMC4, PSMC6, PSMD1, PSMD11, PSMD14, PSMD6, PSMD7, RPS27A
GO:2000401	regulation of lymphocyte migration	BP	9.19431e-05	0.999983	0.00207617	1	12	32	AIF1, APOD, CCL21, CCL3, CCL4, CCL5, CXCL12, PTK2B, STK10, TNFRSF14, TNFSF14, WNT5A
GO:0010038	response to metal ion	BP	9.18457e-05	0.999952	0.00207617	1	59	252	ABAT, ACO1, ADAM9, ADCY1, AKR1C3, ALOX15, ALOX5AP, ANXA11, ANXA7, AQP1, AQP9, ASPH, ATP7B, BCL2, BDH1, CALM1, CASQ2, CAV1, CCND1, CD14, CD86, CLIC4, D2HGDH, DMTN, EGFR, FAS, FBP1, FOS, FOSB, FSTL3, GGH, HVCN1, IGFBP2, ITPR3, JUN, JUNB, JUND, KCNMA1, LOXL2, MAPK9, MEF2C, MT1E, MT1M, NFATC4, PAM, PTK2B, RYR2, S100A8, S100A9, SEC31A, SLC40A1, SOD2, SOD3, SPARC, STIM1, THBS1, TRPC1, TTN, WNT5A
GO:0048145	regulation of fibroblast proliferation	BP	9.22738e-05	0.99997	0.00208114	1	23	75	AGT, ANXA2, AQP1, CD300A, CD74, CDKN1A, DAB2IP, DACH1, DDR2, EGFR, ESR1, FNDC3B, FOSL2, GAS6, IGF1, JUN, NGFR, PDGFB, PDGFRA, PEX2, SFRP1, SOD2, WNT5A
GO:0042180	cellular ketone metabolic process	BP	9.33449e-05	0.999953	0.00210278	1	53	242	ABCD2, ADH4, ADM, AGT, AKR1C1, AKR1C2, AKR1C3, ANXA1, ARPP19, ATP2B4, BMP2, CAV1, CNR1, CPT1A, DLAT, FABP3, FBP1, GATA3, HPN, INSIG1, IRS1, KAT2A, KYNU, LEP, LEPR, MAPK9, NQO1, NR1D1, PDK2, PDK3, PDK4, PLIN5, PPARGC1A, PROX1, PSMA3, PSMA4, PSMB1, PSMB2, PSMB3, PSMB9, PSMC1, PSMC2, PSMC4, PSMC6, PSMD1, PSMD11, PSMD14, PSMD6, PSMD7, PSME4, SESN2, TWIST1, VKORC1L1
GO:0002718	regulation of cytokine production involved in immune response	BP	9.58028e-05	0.999975	0.00214786	1	17	48	BST2, BTK, CD74, FCER1G, FFAR2, GIMAP5, GPRC5B, IRAK3, LILRB1, RSAD2, TGFB1, TGFB2, TLR2, TLR4, TNF, TNFRSF14, WNT5A
GO:0007178	transmembrane receptor protein serine/threonine kinase signaling pathway	BP	9.73062e-05	0.999944	0.00217896	1	78	310	ACVRL1, ADAM9, ARRB2, ASPN, BCL9L, BMP2, BMPER, BMPR1A, CAV1, CAV2, CBL, CD109, CDKN2B, CGN, CHRDL1, CIDEA, COL1A2, COL3A1, CRB2, CYR61, DACT2, DUSP22, EGR1, ENG, FAM83G, FMOD, FOS, FSTL3, GIPC1, GREM1, HES1, INHBB, IRAK1, ITGA3, ITGB5, JUN, JUNB, KLF10, LEFTY2, LRG1, LTBP1, LTBP2, LTBP4, MAP3K1, MEGF8, MSX2, NOTCH2, NPNT, PBLD, PCSK6, PDGFB, PDGFRB, PDPK1, PMEPA1, PPM1L, PPP1R15A, PRDM16, PXN, R…
GO:0051209	release of sequestered calcium ion into cytosol	BP	9.93812e-05	0.999965	0.00222014	1	27	80	AKAP6, ANK2, ASPH, CACNA1C, CALM1, CASQ2, CCL21, CCL3, CCR5, DIAPH1, DMD, FGF2, HRC, IBTK, ITPR1, PDE4D, PDPK1, PTK2B, PTPN6, PTPRC, RYR1, RYR2, SLC8A1, TGFB1, TPCN2, TRDN, TRPC1
GO:0051283	negative regulation of sequestering of calcium ion	BP	9.93812e-05	0.999965	0.00222014	1	27	80	AKAP6, ANK2, ASPH, CACNA1C, CALM1, CASQ2, CCL21, CCL3, CCR5, DIAPH1, DMD, FGF2, HRC, IBTK, ITPR1, PDE4D, PDPK1, PTK2B, PTPN6, PTPRC, RYR1, RYR2, SLC8A1, TGFB1, TPCN2, TRDN, TRPC1
GO:0006639	acylglycerol metabolic process	BP	9.97963e-05	0.99996	0.00222677	1	32	114	ACSL4, ACSL5, AGPAT3, AGPAT4, AGPAT9, APOB, C3, CAT, CAV1, CETP, CPT1A, CYP2E1, ELOVL1, ELOVL5, ELOVL6, FBXW7, FITM2, GPD1, GPD1L, GPX1, INSIG1, LPCAT4, MGLL, MOGAT1, PCK1, PIK3CG, PLCE1, PLIN5, PNPLA3, PTPN11, SCARB1, TNXB
GO:1900274	regulation of phospholipase C activity	BP	0.000100579	0.999966	0.00223892	1	26	69	ABL1, ADCY1, ADCY2, ADCY3, AGT, ARHGAP6, C5AR1, CALM1, EGFR, ESR1, FGF2, FGFR1, FLT1, GNA15, ITPR1, ITPR3, LPAR1, NMUR1, PDE1A, PDE1C, PDGFRA, PDGFRB, PLCB2, PRKAR2A, PRKCA, RASGRP4
GO:1902806	regulation of cell cycle G1/S phase transition	BP	0.00010112	0.999958	0.0022483	1	34	134	AIF1, ANXA1, BCL2, CCND1, CDK10, CDKN1A, CDKN2B, DDX3X, DGKZ, FBXW7, FHL1, GIGYF2, NACC2, PDPN, PLCB1, PSMA3, PSMA4, PSMB1, PSMB2, PSMB3, PSMB9, PSMC1, PSMC2, PSMC4, PSMC6, PSMD1, PSMD11, PSMD14, PSMD6, PSMD7, PSME4, PTPN6, RPS27A, SLFN11
GO:0003094	glomerular filtration	BP	0.000102802	0.999987	0.002283	1	10	18	ADORA1, AQP1, CD34, GAS6, GJA1, MCAM, PDGFB, PTPRO, SULF1, SULF2
GO:0035272	exocrine system development	BP	0.000104594	0.99997	0.00231732	1	20	52	CDC42, DAG1, EDA, EGFR, FGFR1, HGF, IGF1, IGF1R, IGF2, LAMA5, MET, PDGFB, PLXNA1, SEMA3A, SEMA3C, SNAI2, TGFB1, TGFB2, TGM2, TNF
GO:0045446	endothelial cell differentiation	BP	0.000105193	0.999963	0.00232786	1	27	74	ACVRL1, AGT, CLIC4, ENG, EZR, GPX1, HEG1, HEY1, HOXB5, KDR, LAMA5, MET, MYADM, MYD88, NOTCH4, NR2F2, PDE2A, PDE4D, PROX1, RAP1B, RAPGEF1, RAPGEF3, RDX, S1PR1, S1PR3, TMEM100, TNMD
GO:0060193	positive regulation of lipase activity	BP	0.000105722	0.99996	0.00233683	1	30	91	ADCY1, ADCY2, ADCY3, AGT, ARF4, ARHGAP6, C5AR1, CALM1, CCL5, CYR61, EGFR, ESR1, FGF2, FGFR1, FLT1, GNA15, ITPR1, ITPR3, LPAR1, NMUR1, PDE1A, PDE1C, PDGFRA, PDGFRB, PDPK1, PLCB2, PLIN5, PRKAR2A, PRKCA, RASGRP4
GO:0044783	G1 DNA damage checkpoint	BP	0.000107744	0.999965	0.00237853	1	21	81	CCND1, CDKN1A, DGKZ, GIGYF2, PSMA3, PSMA4, PSMB1, PSMB2, PSMB3, PSMB9, PSMC1, PSMC2, PSMC4, PSMC6, PSMD1, PSMD11, PSMD14, PSMD6, PSMD7, PSME4, RPS27A
GO:0060090	binding, bridging	MF	0.000107862	0.999951	0.00237853	1	41	143	ABI2, ADAP2, ANK2, ANXA1, ARHGAP4, ARHGAP6, BAIAP2, BCL3, CD28, CNTNAP1, COL14A1, COL1A2, CRK, CSTA, DAB2IP, DOK2, DSP, FBXW7, FKBP4, FLRT3, FSCN1, GAB2, GAS2L2, GAS6, GRB2, IRS1, LASP1, OBSL1, PAG1, PICALM, PSMC6, PTPN11, RAD50, SDCBP, SH2D3C, SLA, SORBS1, SORBS2, TOB1, TRDN, VAV3
GO:0004714	transmembrane receptor protein tyrosine kinase activity	MF	0.000109612	0.999963	0.0024101	1	26	64	ALK, CRIM1, CSF1R, DDR2, EFEMP1, EFNB3, EGFR, EPHA2, EPHA3, EPHB2, EPHB4, ERBB4, FGFR1, FLT1, FLT4, IGF1R, KDR, MERTK, MET, NTRK2, PDGFRA, PDGFRB, PDGFRL, PTK7, ROR2, TIE1
GO:0050715	positive regulation of cytokine secretion	BP	0.000112057	0.999965	0.00245663	1	21	68	CCL3, CD14, CD34, CSF1R, FCN1, FFAR2, GATA3, IFNAR1, IL33, IL4R, NLRP1, NLRP3, P2RX7, RGCC, SAA1, SYK, TLR2, TNF, TNFRSF14, TWIST1, WNT5A
GO:0048562	embryonic organ morphogenesis	BP	0.000112018	0.999938	0.00245663	1	72	279	ALX1, ASXL2, CLIC5, CRB2, DLG1, DLL1, EFNA1, ENG, EPHA2, EPHB2, FGF9, FGFR1, FZD3, GATA2, GATA3, GJA1, GLI3, HAND2, HES1, HIPK1, HOXA11, HOXA2, HOXA4, HOXA5, HOXA6, HOXB3, HOXB4, HOXB5, HOXB6, HOXC9, HOXD3, HPN, HSPG2, HYAL1, INSIG1, IRX5, LRP5, LRP6, MEF2C, MEGF8, MICAL2, MMP16, MYO6, NCKAP1, NDST1, NKX3-2, OSR1, OSR2, PDGFRA, PITX2, PROX1, PSEN1, PTK7, RBP4, ROR2, RYR2, SATB2, SHOX2, SIX1, SIX2…
GO:0019221	cytokine-mediated signaling pathway	BP	0.000113643	0.999933	0.00248562	1	81	390	CAMK2G, CAV1, CCL5, CCR1, CCR5, CD74, CIITA, CMKLR1, CSF1R, CSF2RB, CSF3R, CXCL12, CXCR4, EGR1, EIF4A1, EPOR, GAS6, HCK, HERC5, HIPK1, HLA-B, HLA-DPA1, HLA-DPB1, HLA-DQA1, HLA-DQB1, HLA-DRA, HLA-DRB1, HLA-DRB5, IFI27, IFIT3, IFITM1, IFNAR1, IFNGR1, IFNGR2, IL10RA, IL18R1, IL20RA, IL4R, IL6ST, IRAK1, IRAK3, IRF1, IRF8, KPNA1, KPNA3, KPNA4, KRT18, KRT8, LEP, LEPR, LIFR, MX1, MYD88, NCAM1, NUP153, N…
GO:0006638	neutral lipid metabolic process	BP	0.000113844	0.999954	0.00248711	1	32	115	ACSL4, ACSL5, AGPAT3, AGPAT4, AGPAT9, APOB, C3, CAT, CAV1, CETP, CPT1A, CYP2E1, ELOVL1, ELOVL5, ELOVL6, FBXW7, FITM2, GPD1, GPD1L, GPX1, INSIG1, LPCAT4, MGLL, MOGAT1, PCK1, PIK3CG, PLCE1, PLIN5, PNPLA3, PTPN11, SCARB1, TNXB
GO:0050830	defense response to Gram-positive bacterium	BP	0.000114739	0.99997	0.00250377	1	16	59	ACP5, C5AR1, DEFB1, FAU, LBP, MYD88, MYO1F, NCF1, PLA2G2A, PLD1, RPL39, SSC5D, TLR2, TNF, TNFAIP8, TNFRSF14
GO:0033238	regulation of cellular amine metabolic process	BP	0.000115531	0.999962	0.00251813	1	22	86	ATP2B4, GATA3, HPN, NQO1, NR4A2, PSMA3, PSMA4, PSMB1, PSMB2, PSMB3, PSMB9, PSMC1, PSMC2, PSMC4, PSMC6, PSMD1, PSMD11, PSMD14, PSMD6, PSMD7, PSME4, SCARB1
GO:0044819	mitotic G1/S transition checkpoint	BP	0.000118377	0.999962	0.00257716	1	21	81	CCND1, CDKN1A, DGKZ, GIGYF2, PSMA3, PSMA4, PSMB1, PSMB2, PSMB3, PSMB9, PSMC1, PSMC2, PSMC4, PSMC6, PSMD1, PSMD11, PSMD14, PSMD6, PSMD7, PSME4, RPS27A
GO:0051282	regulation of sequestering of calcium ion	BP	0.000118631	0.999957	0.00257971	1	27	81	AKAP6, ANK2, ASPH, CACNA1C, CALM1, CASQ2, CCL21, CCL3, CCR5, DIAPH1, DMD, FGF2, HRC, IBTK, ITPR1, PDE4D, PDPK1, PTK2B, PTPN6, PTPRC, RYR1, RYR2, SLC8A1, TGFB1, TPCN2, TRDN, TRPC1
GO:0060445	branching involved in salivary gland morphogenesis	BP	0.000121759	0.999978	0.00264467	1	12	26	DAG1, FGFR1, HGF, LAMA5, MET, PDGFB, PLXNA1, SEMA3A, SEMA3C, SNAI2, TGM2, TNF
GO:0030414	peptidase inhibitor activity	MF	0.000122045	0.999946	0.00264783	1	37	167	A2M, AGT, APP, BIRC6, BST2, C3, C4A, C4B, CARD16, CAST, CD109, COL7A1, CPAMD8, CRB2, CRIM1, CSTA, CSTB, GAS6, ITIH5, KAL1, LXN, PAPLN, PROS1, RP11-551L14.1, SERPINA1, SERPINB1, SERPINF1, SERPING1, SERPINI1, SLPI, TFPI, TFPI2, TIMP1, TNFAIP8, TNFSF14, USP14, XIAP
GO:0030134	ER to Golgi transport vesicle	CC	0.000124294	0.999968	0.00269352	1	17	45	APP, CD74, HLA-B, HLA-DPA1, HLA-DPB1, HLA-DQA1, HLA-DQB1, HLA-DRA, HLA-DRB1, HLA-DRB5, SAR1B, SEC23A, SEC23IP, SEC24A, SEC31A, YIPF5, YIPF6
GO:0051051	negative regulation of transport	BP	0.000125728	0.999927	0.00272146	1	79	358	ACSL4, ADORA1, ADRA2A, AGT, ANO9, ANXA1, APOD, AXIN2, BCL2, BST2, C12orf39, CABP1, CALM1, CASQ2, CAV1, CD300A, CD34, CD74, CIDEA, CNR1, CRYAB, DAB2IP, DDI2, DLG4, DMTN, DPH3, ENPP1, FLNA, G3BP2, GAS6, HADH, IL33, INHBB, INSIG1, IRS1, ITGAV, ITGB1BP1, KCNQ1, LEP, LILRB1, LILRB2, LRRTM2, NDFIP1, NDFIP2, NLRP3, NUP153, P2RY12, PBLD, PDE2A, PDE8B, PEA15, PICALM, PIM3, PLA2R1, PRKAA1, PRKCA, PRKCB, PT…
GO:0008329	signaling pattern recognition receptor activity	MF	0.000127594	0.999985	0.0027555	1	9	17	CD14, CLEC7A, COLEC12, FCN1, MARCO, PTAFR, SCARB1, TLR2, TLR4
GO:0038187	pattern recognition receptor activity	MF	0.000127594	0.999985	0.0027555	1	9	17	CD14, CLEC7A, COLEC12, FCN1, MARCO, PTAFR, SCARB1, TLR2, TLR4
GO:0010811	positive regulation of cell-substrate adhesion	BP	0.000129927	0.999951	0.00279946	1	29	90	ALOX15, ARHGEF7, CCL21, CCL28, CDC42, CDH13, COL8A1, CYR61, DMTN, ECM2, EDIL3, EGFLAM, EMILIN1, EMP2, FBLN2, ITGA3, ITGB1, ITGB1BP1, KDR, MYADM, NPNT, PREX1, PTK2B, S100A10, SFRP1, SMOC2, SPOCK2, THBS1, VEGFC
GO:0002532	production of molecular mediator involved in inflammatory response	BP	0.000132216	0.999975	0.00284551	1	12	30	ALOX5, ALOX5AP, APOD, BTK, FCER1G, IL4R, LBP, RPS19, SLC7A2, SYK, TLR4, YWHAZ
GO:0050680	negative regulation of epithelial cell proliferation	BP	0.000136123	0.999943	0.00292291	1	35	110	ACVRL1, APC, CAV1, CAV2, CDKN2B, DAB2IP, DLG1, ENG, ESR2, FBXW7, GATA3, HPN, INTU, LIMS1, LIMS2, LRP6, MEF2C, NR2F2, PBLD, PEX2, PLA2G2A, PTCH1, PTPRM, RGCC, SERPINF1, SFRP1, SNAI2, SOX9, SPARC, SULF1, TGFB1, TGFB2, THBS1, TNMD, WNT5A
GO:0010611	regulation of cardiac muscle hypertrophy	BP	0.000137674	0.999975	0.00294948	1	13	25	ADK, ADRB1, AGT, AKAP6, ATP2B4, COL14A1, IGF1, IL6ST, LMCD1, MEF2C, P2RX4, PDE5A, PRKCA
GO:0042493	response to drug	BP	0.000138269	0.999918	0.00295887	1	83	382	ABAT, ABCA2, ABCA3, ABCB1, ADCY1, AK4, ANXA1, APOD, AQP1, ATP1A1, ATP8B1, ATR, BCAR3, BCHE, BCL2, BDH1, CAD, CCND1, CD38, CD69, CD86, CDKN1A, CHUK, CPT1A, CYBB, CYP2E1, CYP3A4, DUSP6, EGFR, EGR1, ENG, FABP3, FBP1, FOS, FOSB, FOSL2, GAS6, GATA3, GATA6, GCLM, GGH, HADH, IGF2, IGFBP2, ITGA3, ITGB1, JUN, JUNB, KCNQ1, LGALS1, MAPK9, MDK, MEF2C, MYO6, NCF2, NCKAP1L, NNMT, PAM, PARP4, PDE2A, PDE4B, PDGF…
GO:0010644	cell communication by electrical coupling	BP	0.000139585	0.999974	0.00298364	1	13	26	ASPH, ATP1A1, ATP1B1, CABP1, CACNA1C, CALM1, CASQ2, GJA1, HRC, PDE4D, RYR2, SLC8A1, TRDN
GO:0048247	lymphocyte chemotaxis	BP	0.000141133	0.999975	0.00301329	1	11	27	CCL3, CCL4, CCL5, CXCL16, GAS6, PIK3CD, PIK3CG, PTK2B, SAA1, TNFSF14, WNT5A
GO:0006898	receptor-mediated endocytosis	BP	0.000141469	0.999927	0.00301704	1	55	202	ADM, ADRBK2, AMN, ANGPT1, APOB, ARRB2, CAV1, CBL, CCL21, CD163, CD163L1, CETP, CFI, COLEC12, CXCL16, DLG4, DNM1, ENPP1, ENPP2, EZR, GRB2, GREM1, HHIPL1, HIP1, LILRB1, LOXL2, LOXL4, LRP1, LRP1B, LRP2, LRP6, LRRTM2, MAPK1, MARCO, MICALL1, MSR1, OLR1, PICALM, PICK1, PLA2R1, PRG4, RAB5A, RAMP2, RSPO1, SBSPON, SCARA3, SCARA5, SCARB1, SCYL2, SORL1, SSC5D, STAB1, SYNJ2BP, TGFBR2, VLDLR
GO:0051403	stress-activated MAPK cascade	BP	0.000144569	0.999923	0.00307966	1	59	232	AGT, ARHGEF6, BMP2, CCL21, CDC42, CRYAB, DAB2IP, DIXDC1, DNAJA1, DUSP22, DUSP3, DUSP4, DUSP6, FLT4, FOS, FZD5, FZD7, GADD45A, IGF1R, IRAK1, ITCH, JUN, MAP2K1, MAP3K1, MAP3K11, MAP3K12, MAP3K13, MAP3K2, MAP4K4, MAPK1, MAPK10, MAPK9, MECOM, MEF2C, MID1, MLTK, MYD88, NRK, PLCB1, PTK2B, RAP2A, RB1CC1, ROR2, RPS27A, SDCBP, SFRP1, SH2D3C, SYK, TAOK1, TGFB2, TLR4, TLR6, TNF, TNIK, TNXB, TPD52L1, TRIB1, …
GO:0031214	biomineral tissue development	BP	0.000146339	0.999936	0.00311383	1	37	127	ALOX15, ALPL, ASPN, ASXL2, AXIN2, BMP2, BMPR1A, CCL3, CCR1, COL1A1, DDR2, DICER1, ENPP1, FAM20A, FAM20C, GAS6, GJA1, GPNMB, GREM1, IGF1, ITGB1BP1, KLF10, LEP, MEF2C, MGP, MSX2, OSR1, OSR2, P2RX7, PTK2B, PTN, S1PR1, SBDS, SOX9, SRGN, TGFB1, TWIST1
GO:0034103	regulation of tissue remodeling	BP	0.000147577	0.999955	0.00313645	1	20	57	AGT, CD38, CSF1R, FLT4, GJA1, GREM1, IL15, IL18, IL20RA, INPP4B, INPP5D, LRP5, LRP6, P2RX7, PDK4, S1PR1, SFRP1, SYK, TGFB1, TMEM64
GO:0042742	defense response to bacterium	BP	0.000153063	0.999932	0.00324591	1	35	189	ACP5, ANXA3, BCL3, C5AR1, CD4, CFP, DEFB1, DEFB132, FAU, FCER1G, IRF8, LBP, LYZ, MYD88, MYO1F, NCF1, NLRP1, OPTN, PLA2G2A, PLD1, RPL39, S100A8, S100A9, SLC11A1, SSC5D, STAB1, SYK, TLR2, TLR4, TLR5, TLR6, TNF, TNFAIP8, TNFRSF14, TREM1
GO:0030666	endocytic vesicle membrane	CC	0.000153792	0.999933	0.00325768	1	36	125	ANXA3, APOB, CAMK2G, CAV1, CD163, CD74, COLEC12, CORO1A, CYBB, DLG4, EGFR, FZD5, HLA-B, HLA-DPA1, HLA-DPB1, HLA-DQA1, HLA-DQB1, HLA-DRA, HLA-DRB1, HLA-DRB5, LRP1, MARCO, MSR1, PICALM, PICK1, RAB32, RAB34, RAB9A, ROR2, RPS27A, SCARB1, SLC11A1, STAB1, TCIRG1, TLR6, WNT5A
GO:2000045	regulation of G1/S transition of mitotic cell cycle	BP	0.000156639	0.999934	0.00331054	1	33	132	AIF1, ANXA1, BCL2, CCND1, CDK10, CDKN1A, CDKN2B, DDX3X, DGKZ, FHL1, GIGYF2, NACC2, PDPN, PLCB1, PSMA3, PSMA4, PSMB1, PSMB2, PSMB3, PSMB9, PSMC1, PSMC2, PSMC4, PSMC6, PSMD1, PSMD11, PSMD14, PSMD6, PSMD7, PSME4, PTPN6, RPS27A, SLFN11
GO:0045730	respiratory burst	BP	0.000161782	0.999972	0.00341156	1	11	25	CD52, CYBB, HCK, LBP, NCF1, NCF2, PIK3CD, PIK3CG, RAC2, RPS19, SLC11A1
GO:1901681	sulfur compound binding	MF	0.000167172	0.999915	0.00352129	1	51	206	AGRN, APOB, APP, CD34, CECR1, CFH, CHST15, CRISPLD2, CYR61, DPYSL3, ECM2, ENPP1, FBLN7, FGF2, FGF9, FGFR1, FN1, GCDH, GPC1, GPC4, GPC6, GPNMB, GPX1, HACL1, HPSE2, ITGAM, KAL1, LAMC2, LTBP2, LXN, MDK, NAV2, PCOLCE, PCSK6, PTCH1, PTN, PTPRF, RSPO1, RSPO3, RYR2, SAA1, SEMA5A, SFRP1, SLC6A6, SLIT2, SMOC2, SOAT1, SOD3, THBS1, THBS2, TNXB
GO:0010863	positive regulation of phospholipase C activity	BP	0.000169919	0.999941	0.00357514	1	25	67	ADCY1, ADCY2, ADCY3, AGT, ARHGAP6, C5AR1, CALM1, EGFR, ESR1, FGF2, FGFR1, FLT1, GNA15, ITPR1, ITPR3, LPAR1, NMUR1, PDE1A, PDE1C, PDGFRA, PDGFRB, PLCB2, PRKAR2A, PRKCA, RASGRP4
GO:0001764	neuron migration	BP	0.000170234	0.999921	0.00357777	1	42	134	APBB2, CELSR2, CHL1, COL3A1, CXCL12, CXCR4, DAB2IP, DDIT4, DISC1, ESR2, FGF13, FGFR1, FZD3, GAS6, GATA3, GJA1, ITGA3, MARK1, MDGA1, MEF2C, MYH10, NAV1, NDEL1, NR2F1, NR2F2, NR4A2, NRCAM, NTRK2, PEX2, PITX2, PRKG1, PSEN1, RELN, ROBO3, SATB2, SEMA3A, SRGAP2, STAT3, TUBB2B, TWIST1, ULK4, USP9X
GO:0022624	proteasome accessory complex	CC	0.000175454	0.999974	0.00368336	1	9	23	PSMC1, PSMC2, PSMC4, PSMC6, PSMD1, PSMD11, PSMD14, PSMD6, PSMD7
GO:0014031	mesenchymal cell development	BP	0.000176792	0.999918	0.00370732	1	41	141	ALDH1A2, ALX1, AXIN2, BCL2, BCL9L, BMP2, BMPR1A, COL1A1, CRB2, DAB2IP, EFNA1, EPHA3, ERBB4, FLNA, GLIPR2, GREM1, HAND2, HES1, HEY1, HGF, HNRNPAB, HPN, ISL1, LAMA5, LOXL2, LRP6, MSX2, PBLD, PITX2, RGCC, SEMA3A, SEMA3C, SFRP1, SNAI2, SOX9, TGFB1, TGFB1I1, TGFB2, TWIST1, VASN, WNT5A
GO:0010880	regulation of release of sequestered calcium ion into cytosol by sarcoplasmic reticulum	BP	0.000177612	0.999968	0.00372035	1	12	24	AKAP6, ANK2, ASPH, CACNA1C, CALM1, CASQ2, DMD, HRC, PDE4D, RYR2, SLC8A1, TRDN
GO:0071496	cellular response to external stimulus	BP	0.000179222	0.999903	0.0037499	1	60	239	AGT, AKR1C3, AQP1, ATP1A1, BCL2, CADPS2, CAV1, CDKN1A, CDKN2B, COL1A1, CPEB4, DNAJC15, EGFR, EGR1, EIF2AK4, ENG, FAS, FOS, GADD45A, GAS6, GJA1, GSDMD, HABP4, IGF2, IL15, INHBB, IRF1, ITGB1, JUN, KLF10, LDHA, LEP, MAP3K1, MAP3K2, MYD88, NR4A2, OPTN, PDE2A, PDK2, PDK4, PICK1, PRKAA1, PSEN1, RAB33B, RB1CC1, SFRP1, SIPA1, SKP2, SNAI2, SOX9, SQSTM1, TLR4, TLR5, TLR7, TNC, TNFSF14, TP53INP2, UCP2, VAMP…
GO:0031098	stress-activated protein kinase signaling cascade	BP	0.000179516	0.999904	0.00375188	1	59	235	AGT, ARHGEF6, BMP2, CCL21, CDC42, CRYAB, DAB2IP, DIXDC1, DNAJA1, DUSP22, DUSP3, DUSP4, DUSP6, FLT4, FOS, FZD5, FZD7, GADD45A, IGF1R, IRAK1, ITCH, JUN, MAP2K1, MAP3K1, MAP3K11, MAP3K12, MAP3K13, MAP3K2, MAP4K4, MAPK1, MAPK10, MAPK9, MECOM, MEF2C, MID1, MLTK, MYD88, NRK, PLCB1, PTK2B, RAP2A, RB1CC1, ROR2, RPS27A, SDCBP, SFRP1, SH2D3C, SYK, TAOK1, TGFB2, TLR4, TLR6, TNF, TNIK, TNXB, TPD52L1, TRIB1, …
GO:0005201	extracellular matrix structural constituent	MF	0.000181222	0.999935	0.00377914	1	27	70	BGN, CD4, CHI3L1, COL12A1, COL14A1, COL15A1, COL1A1, COL1A2, COL24A1, COL27A1, COL3A1, COL4A1, COL4A2, COL4A5, COL5A2, ELN, EMILIN1, EMILIN2, FBLN1, FBLN2, KAL1, LAMB1, LUM, MFAP5, MGP, PXDN, TFPI2
GO:0032642	regulation of chemokine production	BP	0.000181939	0.999947	0.00378988	1	18	56	APOD, CD74, CSF1R, DDX3X, FFAR2, IL33, IL4R, KLF4, LBP, MAPK9, MYD88, SNAI2, TLR2, TLR4, TLR7, TNF, TWIST1, WNT5A
GO:0032319	regulation of Rho GTPase activity	BP	0.000182872	0.999906	0.0038051	1	54	177	AGRN, ARAP1, ARAP3, ARHGAP15, ARHGAP24, ARHGAP35, ARHGAP4, ARHGAP6, ARHGEF1, ARHGEF10, ARHGEF25, ARHGEF4, ARHGEF40, ARHGEF6, ARHGEF7, CCL21, CDC42EP2, CRK, DOCK10, DOCK11, DOCK2, DOCK4, DOCK7, DOCK9, EPHA2, EPHA3, EPS8L2, FARP2, FGD2, FGD5, GMIP, ITGB1BP1, ITSN1, JUN, MCF2L, NCKAP1L, NDEL1, NTRK2, OBSCN, PLEKHG5, PREX1, PREX2, PTK2B, RALBP1, S100A10, SEMA4D, SFRP1, SOS1, SRGAP1, SRGAP2, STMN3, TI…
GO:0030175	filopodium	CC	0.000183837	0.999933	0.00381137	1	26	76	ABI2, ANTXR1, ARL4C, BAIAP2, CDC42, CXADR, DAG1, DMD, DYNC1H1, EZR, FAM65B, FAT1, FGF13, FSCN1, ITGA3, ITGAV, ITGB1, LCP1, MYO10, NLGN1, PDPN, PODXL, PPP1R9A, RAPH1, RDX, TWF1
GO:0006690	icosanoid metabolic process	BP	0.000183983	0.999932	0.00381137	1	25	93	ACOX1, AKR1C2, AKR1C3, ALOX15, ALOX5, ALOX5AP, ANXA1, CD74, CYP1B1, DPEP2, GGT5, GGTA1P, GPX1, HPGDS, MAPK9, MGLL, NCF1, PDPN, PNPLA8, PTGDS, PTGIS, PTGS1, SYK, TBXAS1, TLR2
GO:1901568	fatty acid derivative metabolic process	BP	0.000183983	0.999932	0.00381137	1	25	93	ACOX1, AKR1C2, AKR1C3, ALOX15, ALOX5, ALOX5AP, ANXA1, CD74, CYP1B1, DPEP2, GGT5, GGTA1P, GPX1, HPGDS, MAPK9, MGLL, NCF1, PDPN, PNPLA8, PTGDS, PTGIS, PTGS1, SYK, TBXAS1, TLR2
GO:1901617	organic hydroxy compound biosynthetic process	BP	0.000185521	0.999908	0.00383899	1	46	186	ACER3, AKR1C3, ALDH9A1, ALOX15, APOB, BBOX1, BMP2, CYB5R3, CYP27A1, CYP3A4, DHCR24, FABP5, FGF2, GATA3, HAND2, HRH1, IDI1, IMPAD1, INSIG1, ISYNA1, LEP, LHCGR, LPCAT2, LPIN3, MC1R, MSMO1, MVD, MYO5A, NR4A2, PCK1, PCYT1A, PDXK, PEMT, PEX2, PLEK, PLTP, PRKAA1, PTAFR, PTK2B, SC5D, SGMS1, SHMT1, SNAI2, SQLE, TGFB2, TNF
GO:0010883	regulation of lipid storage	BP	0.000186141	0.999956	0.00384337	1	14	39	APOB, C3, CIDEA, EHD1, FBXW7, FITM2, ITGAV, MSR1, OSBPL11, OSBPL8, PLIN5, SCARB1, TNF, ZC3H12A
GO:0090287	regulation of cellular response to growth factor stimulus	BP	0.000186407	0.999907	0.00384465	1	50	172	ADAMTS12, AGT, ASPN, BCL9L, CAV2, CCBE1, CD109, CDKN2B, CIDEA, DAB2IP, DMD, DUSP6, ENG, FAM20C, FGF9, FLT1, GATA3, GIPC1, GPC1, HHIP, ITGA3, LRG1, LTBP1, LTBP4, MMRN2, MYO1C, MYOF, NGFR, NPNT, PBLD, PDGFB, PDPK1, PMEPA1, PPP1R15A, PRDM16, PRKCB, RPS27A, SLIT2, SPRY2, SULF1, SULF2, TGFB1, TGFB1I1, TGFBR2, THBS1, TMEM204, VASN, VEGFC, WNT5A, ZFYVE9
GO:0051017	actin filament bundle assembly	BP	0.000188396	0.999923	0.00387717	1	32	101	AIF1, AMOT, ARAP1, ARHGAP6, ARHGEF10, ASAP3, BAIAP2, CDC42, DMTN, DPYSL3, ELN, EZR, FHOD1, FSCN1, GAS7, ITGB1BP1, ITGB5, LCP1, PFN1, PFN2, PHACTR1, PLEK, PTK2B, RAPGEF3, RGCC, ROCK2, S100A10, S1PR1, SFRP1, SORBS1, SYNPO, TPM1
GO:0061572	actin filament bundle organization	BP	0.000188396	0.999923	0.00387717	1	32	101	AIF1, AMOT, ARAP1, ARHGAP6, ARHGEF10, ASAP3, BAIAP2, CDC42, DMTN, DPYSL3, ELN, EZR, FHOD1, FSCN1, GAS7, ITGB1BP1, ITGB5, LCP1, PFN1, PFN2, PHACTR1, PLEK, PTK2B, RAPGEF3, RGCC, ROCK2, S100A10, S1PR1, SFRP1, SORBS1, SYNPO, TPM1
GO:0002687	positive regulation of leukocyte migration	BP	0.000190321	0.999937	0.00390823	1	21	76	AIF1, C3AR1, CCL21, CCL3, CCL4, CCL5, CCR1, CD74, CMKLR1, CXCL12, GAS6, LBP, NCKAP1L, PTK2B, THBS1, TLR2, TNF, TNFRSF14, TNFSF14, VEGFC, WNT5A
GO:0043536	positive regulation of blood vessel endothelial cell migration	BP	0.000197187	0.999967	0.00404039	1	11	22	AMOT, ANGPT1, FGF2, HDAC7, HSPB1, PDGFB, PRKCA, SRPX2, TGFB1, THBS1, VEGFC
GO:0006692	prostanoid metabolic process	BP	0.000199476	0.999957	0.004074	1	13	33	ACOX1, AKR1C2, AKR1C3, ANXA1, CD74, HPGDS, MAPK9, PDPN, PNPLA8, PTGDS, PTGIS, PTGS1, TBXAS1
GO:0006693	prostaglandin metabolic process	BP	0.000199476	0.999957	0.004074	1	13	33	ACOX1, AKR1C2, AKR1C3, ANXA1, CD74, HPGDS, MAPK9, PDPN, PNPLA8, PTGDS, PTGIS, PTGS1, TBXAS1
GO:0019915	lipid storage	BP	0.000199222	0.99994	0.004074	1	19	58	APOB, C3, CAV1, CIDEA, EHD1, ENPP1, FBXW7, FFAR2, FITM2, ITGAV, MSR1, NRIP1, OSBPL11, OSBPL8, PLIN5, SCARB1, SOAT1, TNF, ZC3H12A
GO:0048144	fibroblast proliferation	BP	0.000201012	0.99993	0.00409204	1	23	78	AGT, ANXA2, AQP1, CD300A, CD74, CDKN1A, DAB2IP, DACH1, DDR2, EGFR, ESR1, FNDC3B, FOSL2, GAS6, IGF1, JUN, NGFR, PDGFB, PDGFRA, PEX2, SFRP1, SOD2, WNT5A
GO:0002755	MyD88-dependent toll-like receptor signaling pathway	BP	0.000201616	0.999924	0.00409988	1	27	86	BTK, CD14, CHUK, DUSP3, DUSP4, DUSP6, FOS, HSPD1, IRAK1, IRAK3, IRF1, JUN, MAP2K1, MAP3K1, MAPK1, MAPK10, MAPK9, MEF2C, MYD88, NFKB2, RPS27A, TLR2, TLR4, TLR5, TLR6, TLR7, TNIP1
GO:0043254	regulation of protein complex assembly	BP	0.000205273	0.999888	0.00416974	1	61	248	ABI2, ACTR2, ALOX15, APC, BMF, CAPZA2, CCL21, CDC42, CDC42EP2, CLIP1, CLIP3, CLU, CORO1A, DAB2IP, DDX3X, DLG1, DMTN, DNAJC15, EIF4EBP1, ELN, FARP2, FAS, FBLIM1, FES, FKBP4, FMN1, GRB2, HCK, HCLS1, IDE, INSIG1, IRF8, MAP3K1, MAPRE1, MYADM, NCKAP1, NCKAP1L, PFN1, PFN2, PICK1, PLEK, PMEPA1, PREX1, PSEN2, PTK2B, RASA1, RDX, SAR1A, SLAIN2, SLIT2, SORL1, STMN1, STXBP1, TGFB1, TMC8, TMSB10, TNF, TPPP, T…
GO:0045089	positive regulation of innate immune response	BP	0.000206765	0.999892	0.00419551	1	53	218	ARRB2, BTK, CCL5, CD14, CD86, CHUK, CLEC7A, COLEC12, CTSK, CTSS, DAB2IP, DDX60, DUSP3, DUSP4, DUSP6, FCN1, FFAR2, FOS, GIMAP5, HCK, HSPD1, IRAK1, IRAK3, IRF1, ITCH, ITGAM, ITGB2, JUN, LBP, LGMN, MAP2K1, MAP3K1, MAPK1, MAPK10, MAPK9, MARCO, MEF2C, MYD88, NFKB2, NR1D1, PDPK1, PIK3AP1, RPS19, RPS27A, RSAD2, TLR2, TLR4, TLR5, TLR6, TLR7, TMEM173, TNIP1, XIAP
GO:0003002	regionalization	BP	0.000210596	0.999875	0.00426865	1	81	341	ALDH1A2, ALX1, APC, AXIN2, BARX1, BMP2, BMPR1A, CELSR2, CRB2, CXXC4, CYP26B1, DISP1, DLL1, DLL4, DMRT2, DMRT3, DUSP6, DYNC2H1, EN1, FGFR1, FZD5, GLI3, GREM1, HES1, HEY1, HHIP, HIPK1, HOXA10, HOXA11, HOXA2, HOXA4, HOXA5, HOXA6, HOXB3, HOXB4, HOXB5, HOXB6, HOXC10, HOXC6, HOXC8, HOXC9, HOXD3, HOXD8, INTU, IRX1, IRX2, IRX3, ISL1, KAT2A, LFNG, LRP5, LRP6, MED12, MEF2C, MEGF8, MEOX2, MSX2, NCKAP1, NR2F…
GO:0006977	DNA damage response, signal transduction by p53 class mediator resulting in cell cycle arrest	BP	0.000211504	0.999935	0.00428244	1	18	70	CDKN1A, PSMA3, PSMA4, PSMB1, PSMB2, PSMB3, PSMB9, PSMC1, PSMC2, PSMC4, PSMC6, PSMD1, PSMD11, PSMD14, PSMD6, PSMD7, PSME4, RPS27A
GO:0031099	regeneration	BP	0.000212216	0.999912	0.00429224	1	31	115	ADM, ALDOC, APOD, BCL2, C5AR1, CAD, CCND1, CDKN1A, CHL1, CTNNA1, CXCL12, EIF4A1, ERBB4, FZD7, GAS6, GJA1, GPX1, HGF, IGF1, ISL1, JUN, LCP1, NDEL1, NNMT, PRPS2, PTPRU, RTN4RL1, TGFB1, TGFBR2, TNC, UCP2
GO:0008154	actin polymerization or depolymerization	BP	0.000212788	0.999901	0.00429918	1	40	144	ABI2, ACTR2, AIF1, ALOX15, ARHGAP6, CAPZA2, CCL21, CDC42EP2, CORO1A, CXCL12, DIAPH1, DIAPH2, DLG1, DMTN, ELN, FMN1, GAS7, GRB2, HCK, HCLS1, MAP3K1, MICAL1, MICAL2, MICAL3, MYADM, NCKAP1L, PFN1, PFN2, PLEK, PLEKHH2, PREX1, PTK2B, RASA1, RDX, SEMA5A, SLIT2, SSH2, TMSB10, TWF1, WASF3
GO:0044773	mitotic DNA damage checkpoint	BP	0.000213379	0.99992	0.0043065	1	25	102	BLM, C10orf90, CCND1, CDKN1A, DGKZ, FOXN3, GIGYF2, IER3, PSMA3, PSMA4, PSMB1, PSMB2, PSMB3, PSMB9, PSMC1, PSMC2, PSMC4, PSMC6, PSMD1, PSMD11, PSMD14, PSMD6, PSMD7, PSME4, RPS27A
GO:0050866	negative regulation of cell activation	BP	0.000214671	0.999907	0.00432794	1	33	128	C1QTNF1, CASP3, CD300A, CD37, CD74, CNR1, DLG1, DUSP3, FAS, GIMAP5, GLI3, HLA-DRB1, HLA-DRB5, IL4R, INPP5D, IRF1, LILRB1, LILRB2, LST1, MERTK, MNDA, NDFIP1, PAG1, PDE5A, PDGFB, PDGFRA, PRDM1, PTPN6, SFRP1, TGFB1, TNFRSF14, VSIG4, ZC3H12A
GO:0043627	response to estrogen	BP	0.000219285	0.999897	0.00441622	1	40	162	ALDH1A2, ANXA1, AQP1, ARNT2, BDH1, CAV1, CCND1, CD38, COL1A1, CRYAB, CTNNA1, EGFR, ESR1, GATA3, GATA6, GLI3, GPX1, HCAR1, IGF2, IGFBP2, IL4R, KMT2D, KRT19, MAPK1, MSX2, NQO1, NR2F2, PAM, PDGFB, PDGFRB, PTCH1, RAMP2, RCAN1, RNF14, SFRP1, SSTR2, STAT3, STRN3, TGFB1, TGFBR2
GO:0043502	regulation of muscle adaptation	BP	0.000219886	0.999939	0.00442359	1	18	42	ADK, ADRB1, AGT, AKAP6, ATP2B4, CAMK2G, CMYA5, COL14A1, FBXO32, GTF2IRD1, IGF1, IL6ST, KLF4, LMCD1, MEF2C, P2RX4, PDE5A, PRKCA
GO:0032355	response to estradiol	BP	0.000221269	0.999914	0.00444666	1	27	98	ALDH1A2, ANXA1, ARNT2, BDH1, CD38, COL1A1, CRYAB, EGFR, ESR1, GPX1, HCAR1, IGF2, IGFBP2, MSX2, NQO1, NR2F2, PAM, PDGFB, PDGFRB, PTCH1, RAMP2, RNF14, SFRP1, SSTR2, STAT3, STRN3, TGFB1
GO:0070527	platelet aggregation	BP	0.000221566	0.999934	0.00444787	1	19	51	C1QTNF1, CSRP1, DMTN, FERMT3, FLNA, GAS6, HSPB1, MYL9, P2RY12, PDGFRA, PIK3CG, PLEK, PRKCA, PRKG1, PTPN6, STXBP1, SYK, TLN1, VCL
GO:0014743	regulation of muscle hypertrophy	BP	0.000223029	0.999956	0.00447246	1	13	26	ADK, ADRB1, AGT, AKAP6, ATP2B4, COL14A1, IGF1, IL6ST, LMCD1, MEF2C, P2RX4, PDE5A, PRKCA
GO:0061082	myeloid leukocyte cytokine production	BP	0.000224183	0.999968	0.00448605	1	10	18	CD74, FCER1G, GAS6, GPRC5B, IRAK3, TGFB1, TGFB2, TLR2, TLR4, WNT5A
GO:0043623	cellular protein complex assembly	BP	0.000223996	0.999864	0.00448605	1	85	388	ACTR2, AHCTF1, AIF1, ALOX15, ANGPT1, APC, ARHGAP6, CADPS2, CAPZA2, CASQ2, CCL21, CCL5, CDC42EP2, CLIP1, CLIP3, CLU, CORO1A, CRYAB, DIAPH1, DIAPH2, DLG1, DMD, DMTN, ELN, FES, FGF13, FKBP4, FMN1, FMOD, GAS7, GRB2, GREM1, HCK, HCLS1, HIP1, HLA-DMA, HLA-DMB, HLA-DRA, HLA-DRB1, HSPA4, HSPD1, INSIG1, MAP10, MAP3K1, MAPRE1, MBD2, MYADM, MYH11, NCKAP1L, NIN, NLRP3, NUP153, PFN1, PFN2, PICALM, PIK3C2A, PM…
GO:0038024	cargo receptor activity	MF	0.000225434	0.999924	0.00450151	1	23	62	CD163, CD163L1, CFI, COLEC12, CXCL16, ENPP1, ENPP2, HHIPL1, LOXL2, LOXL4, LRP1B, LRP6, MARCO, MSR1, OLR1, PRG4, SBSPON, SCARA3, SCARA5, SCARB1, SSC5D, STAB1, VLDLR
GO:0009266	response to temperature stimulus	BP	0.000225414	0.999904	0.00450151	1	32	121	ACOT11, ADM, ADORA1, ADRB1, AGT, ARPP21, ARRB2, CD14, CD34, CXCL12, DNAJA1, DNAJA2, FOS, HSPA1A, HSPA1B, HSPA6, LXN, METRNL, MMP24, MYOF, NGFR, PPARGC1A, PRKAA1, RBM3, SCARA5, ST8SIA1, TFEC, TGFB1I1, THBS1, TRPM3, TRPV2, XYLT1
GO:0036296	response to increased oxygen levels	BP	0.000228815	0.999969	0.00455932	1	9	18	CAT, CAV1, CDKN1A, EGR1, FAS, NCF2, PDGFRB, PDPN, SOD2
GO:0055093	response to hyperoxia	BP	0.000228815	0.999969	0.00455932	1	9	18	CAT, CAV1, CDKN1A, EGR1, FAS, NCF2, PDGFRB, PDPN, SOD2
GO:0006469	negative regulation of protein kinase activity	BP	0.000231166	0.999883	0.0046013	1	48	187	ABL1, APC, CASP3, CAV1, CD300A, CDKN1A, CDKN2B, CDKN2C, DAB2IP, DEPTOR, DNAJA1, DUSP14, DUSP22, DUSP3, DUSP4, DUSP6, DUSP8, GADD45A, GMFB, GMFG, HEXIM1, HSPB1, IBTK, IGF1R, IRAK3, ITGB1BP1, LATS2, LRP5, LRP6, NR2F2, PAK2, PDPK1, PRKAR2A, PRKCA, PSEN1, PTPN6, PTPRC, RGS4, SFRP1, SOCS1, SOCS3, SOCS4, SORL1, SPRY2, STK38, TRIB1, TRIB2, UCHL1
GO:0010810	regulation of cell-substrate adhesion	BP	0.00023367	0.999888	0.00464622	1	43	147	ACVRL1, ALOX15, APOD, ARHGAP6, ARHGEF7, BCL2, CCL21, CCL28, CDC42, CDH13, COL1A1, COL8A1, CYR61, DMTN, ECM2, EDIL3, EGFLAM, EMILIN1, EMP2, EPHA3, FBLN2, FZD7, ITGA3, ITGB1, ITGB1BP1, KDR, LGALS1, MYADM, NPNT, PLAU, PREX1, PTK2B, PTPRO, RAC2, RASA1, ROCK2, S100A10, SFRP1, SMOC2, SPOCK2, THBS1, VEGFC, WDPCP
GO:0070167	regulation of biomineral tissue development	BP	0.000235724	0.999917	0.00468212	1	24	71	ASPN, ASXL2, BMP2, BMPR1A, CCL3, CCR1, DDR2, DICER1, ENPP1, FAM20C, GAS6, GJA1, GREM1, MEF2C, MGP, OSR1, OSR2, P2RX7, PTK2B, S1PR1, SOX9, SRGN, TGFB1, TWIST1
GO:0072431	signal transduction involved in mitotic G1 DNA damage checkpoint	BP	0.000240103	0.999926	0.00475403	1	18	71	CDKN1A, PSMA3, PSMA4, PSMB1, PSMB2, PSMB3, PSMB9, PSMC1, PSMC2, PSMC4, PSMC6, PSMD1, PSMD11, PSMD14, PSMD6, PSMD7, PSME4, RPS27A
GO:1902400	intracellular signal transduction involved in G1 DNA damage checkpoint	BP	0.000240103	0.999926	0.00475403	1	18	71	CDKN1A, PSMA3, PSMA4, PSMB1, PSMB2, PSMB3, PSMB9, PSMC1, PSMC2, PSMC4, PSMC6, PSMD1, PSMD11, PSMD14, PSMD6, PSMD7, PSME4, RPS27A
GO:0045834	positive regulation of lipid metabolic process	BP	0.000242357	0.999902	0.00479363	1	29	104	ABCD2, AGT, ANXA1, CCL21, CDC42, CPT1A, CYR61, ERBB4, FABP3, FGF2, FLT1, IGF1R, IGF2, IRS1, MAPK9, NR1D1, PDGFB, PDGFRA, PDGFRB, PLIN5, PPARGC1A, PRKAA1, PTK2B, SCARB1, SORBS1, TGFB1, TNF, TWIST1, VAV3
GO:0031397	negative regulation of protein ubiquitination	BP	0.000243439	0.999903	0.00480996	1	27	117	ABL1, ARRB2, BAG5, CAV1, CDC27, DNAJA1, HSPA1A, HSPA1B, NXN, PSEN1, PSMA3, PSMA4, PSMB1, PSMB2, PSMB3, PSMB9, PSMC1, PSMC2, PSMC4, PSMC6, PSMD1, PSMD11, PSMD14, PSMD6, PSMD7, RPS27A, UBR5
GO:1901861	regulation of muscle tissue development	BP	0.000244734	0.999896	0.00483047	1	33	109	ADRB1, AKAP6, BCL2, BMP2, BOC, COL14A1, CYP26B1, ERBB4, FGF2, FGF9, FGFR1, GATA6, GJA1, GPC1, GREM1, ID3, IGFBP3, LRP6, MBNL3, MEF2C, MKL2, MKX, NR1D2, PLCB1, PPARGC1A, RBP4, SHOX2, SOX9, TGFB1, TGFBR2, TSC22D3, TWIST1, ZFHX3
GO:0046456	icosanoid biosynthetic process	BP	0.000245734	0.999932	0.00484005	1	16	53	AKR1C3, ALOX15, ALOX5, ALOX5AP, ANXA1, CD74, GGT5, GGTA1P, HPGDS, MAPK9, PNPLA8, PTGDS, PTGIS, PTGS1, SYK, TBXAS1
GO:1901570	fatty acid derivative biosynthetic process	BP	0.000245734	0.999932	0.00484005	1	16	53	AKR1C3, ALOX15, ALOX5, ALOX5AP, ANXA1, CD74, GGT5, GGTA1P, HPGDS, MAPK9, PNPLA8, PTGDS, PTGIS, PTGS1, SYK, TBXAS1
GO:0003300	cardiac muscle hypertrophy	BP	0.00024617	0.999934	0.00484146	1	17	41	ADK, ADRB1, AGT, AKAP6, ATP2B4, COL14A1, GATA6, IGF1, IL6ST, INPP5F, LMCD1, MEF2C, P2RX4, PDE5A, PRKCA, RYR2, TTN
GO:0043299	leukocyte degranulation	BP	0.00024632	0.999931	0.00484146	1	17	46	ANXA3, BTK, CCL3, CD300A, FCER1G, FES, GAB2, HCK, LAT2, MYO1F, PDPK1, PIK3CD, PIK3CG, STX11, SYK, UNC13D, YWHAZ
GO:0042107	cytokine metabolic process	BP	0.000248216	0.999899	0.00487363	1	29	109	BCL3, CD28, CD4, CD86, CEBPB, CEBPG, GATA3, HSPB1, IFNAR1, IL18, INHBB, INPP5D, IRF1, KLF4, LBP, LILRB1, MYD88, PCSK5, PRG4, SYK, THBS1, TLR2, TLR4, TLR6, TLR7, TNF, TREM1, TRIB2, WNT5A
GO:0001530	lipopolysaccharide binding	MF	0.000249508	0.999969	0.0048939	1	8	17	CD14, HSPD1, LBP, P2RX7, PTAFR, SCARB1, TLR4, TREM2
GO:0045995	regulation of embryonic development	BP	0.00024984	0.999896	0.0048953	1	32	100	AMOT, BMPR1A, CCRN4L, COL5A2, DMRT2, DUSP6, FGFR1, FZD7, GATA3, HES1, KLF4, LAMA2, LAMA3, LAMA5, LFNG, LRP6, MYADM, NRK, OSR1, OSR2, PLCB1, PPP2R3A, PTK7, SFRP1, SIX1, SULF1, TBX18, TENM4, TRAF3IP1, WDPCP, WNT2B, WNT5A
GO:0072511	divalent inorganic cation transport	BP	0.000254232	0.999845	0.004971	1	86	353	ADRA2A, ADRB1, AGT, AHNAK, AKAP6, ANK2, ARRB2, ASPH, ATP1B1, ATP2A2, ATP2B1, ATP2B4, BCL2, CABP1, CACHD1, CACNA1C, CACNA2D1, CALM1, CAMK2G, CASQ2, CATSPER2, CAV1, CCL21, CCL3, CCL4, CCL5, CCR1, CCR5, CDH23, CORO1A, CXCL12, DIAPH1, DMD, FGF2, GAS6, GIMAP5, GJA1, HRC, IBTK, ITGAV, ITPR1, ITPR3, LILRB1, LILRB2, LOXHD1, MCUR1, MYLK, MYO5A, NIPAL1, NIPAL3, NMUR1, P2RX4, P2RX7, P2RY12, PDE2A, PDE4B, PD…
GO:0032432	actin filament bundle	CC	0.000260075	0.999917	0.0050747	1	21	54	ABLIM3, AMOT, CRYAB, DAAM1, FBLIM1, FHOD1, FSCN1, GAS2L2, LCP1, MYH10, MYH11, MYL12B, MYL9, MYLK, NEBL, PGM5, PXN, SEPT11, SORBS1, SYNPO, TPM1
GO:0022407	regulation of cell-cell adhesion	BP	0.000274089	0.99989	0.00533155	1	29	95	BMP2, C1QTNF1, CCL21, CCL28, CCL5, CELSR2, CXCL12, DMTN, DPP4, FERMT3, FSTL3, FXYD5, ITGAL, KLF4, LGALS1, MAP2K1, MYADM, MYO10, PODXL, PPAP2B, PRKCA, PRKG1, RGCC, SNAI2, SYK, TBX18, TGFB1, TNF, WNT5A
GO:0031532	actin cytoskeleton reorganization	BP	0.000277827	0.999902	0.00539869	1	24	67	ABL1, ANTXR1, ARAP1, CSF1R, CXADR, DMTN, FARP2, FES, FLNA, HCK, HCLS1, PARVG, PDGFRA, PHACTR1, PLEK, PTK2B, PTK7, RALA, RAP2A, RAPGEF3, S1PR1, SIPA1L1, TGFB1, TNIK
GO:0072401	signal transduction involved in DNA integrity checkpoint	BP	0.000283232	0.999911	0.00544744	1	18	72	CDKN1A, PSMA3, PSMA4, PSMB1, PSMB2, PSMB3, PSMB9, PSMC1, PSMC2, PSMC4, PSMC6, PSMD1, PSMD11, PSMD14, PSMD6, PSMD7, PSME4, RPS27A
GO:0072413	signal transduction involved in mitotic cell cycle checkpoint	BP	0.000283232	0.999911	0.00544744	1	18	72	CDKN1A, PSMA3, PSMA4, PSMB1, PSMB2, PSMB3, PSMB9, PSMC1, PSMC2, PSMC4, PSMC6, PSMD1, PSMD11, PSMD14, PSMD6, PSMD7, PSME4, RPS27A
GO:0072422	signal transduction involved in DNA damage checkpoint	BP	0.000283232	0.999911	0.00544744	1	18	72	CDKN1A, PSMA3, PSMA4, PSMB1, PSMB2, PSMB3, PSMB9, PSMC1, PSMC2, PSMC4, PSMC6, PSMD1, PSMD11, PSMD14, PSMD6, PSMD7, PSME4, RPS27A
GO:1902402	signal transduction involved in mitotic DNA damage checkpoint	BP	0.000283232	0.999911	0.00544744	1	18	72	CDKN1A, PSMA3, PSMA4, PSMB1, PSMB2, PSMB3, PSMB9, PSMC1, PSMC2, PSMC4, PSMC6, PSMD1, PSMD11, PSMD14, PSMD6, PSMD7, PSME4, RPS27A
GO:1902403	signal transduction involved in mitotic DNA integrity checkpoint	BP	0.000283232	0.999911	0.00544744	1	18	72	CDKN1A, PSMA3, PSMA4, PSMB1, PSMB2, PSMB3, PSMB9, PSMC1, PSMC2, PSMC4, PSMC6, PSMD1, PSMD11, PSMD14, PSMD6, PSMD7, PSME4, RPS27A
GO:0006869	lipid transport	BP	0.000282989	0.999843	0.00544744	1	61	248	ABCA2, ABCA5, ABCD1, ACE, ACSL4, AKR1C1, ANXA1, APOB, APOD, APOL1, APOL3, ATP10A, ATP10D, ATP11A, ATP11B, ATP8A1, ATP8B1, ATP8B2, ATP8B4, ATP9A, C12orf39, C1QTNF1, CAV1, CETP, CLU, COL4A3BP, CPT1A, ESYT2, FABP3, GULP1, ITGAV, LBP, LEP, LRP1, LRP6, MAPK9, MSR1, OSBPL11, OSBPL7, OSBPL8, OSBPL9, P2RX4, PITPNM3, PLA2R1, PLTP, PNPLA8, PRELID2, PTCH1, PTPN11, RBP4, SCARB1, SLC27A2, SLC27A6, SLCO2A1, SO…
GO:0005096	GTPase activator activity	MF	0.000280626	0.99984	0.00544744	1	69	256	ADAP2, AGFG1, ALDH1A1, ARAP1, ARAP2, ARAP3, ARHGAP11B, ARHGAP15, ARHGAP18, ARHGAP20, ARHGAP21, ARHGAP24, ARHGAP25, ARHGAP30, ARHGAP31, ARHGAP32, ARHGAP35, ARHGAP4, ARHGAP44, ARHGAP6, ARHGAP9, ARHGDIB, ARHGDIG, ARHGEF1, ARHGEF6, ASAP3, AXIN2, CDC42EP2, CHM, DAB2IP, DOCK2, DOCK4, GARNL3, GMIP, HMHA1, IQGAP2, JUN, NCKAP1L, PLCB1, PREX1, PREX2, RALBP1, RALGAPB, RAP1GAP2, RASA1, RASA3, RASA4, RASGRP3,…
GO:0016053	organic acid biosynthetic process	BP	0.000281839	0.99984	0.00544744	1	64	297	ACSS1, AGT, AKR1C3, ALDH1A2, ALDH9A1, ALOX15, ALOX5, ALOX5AP, ANXA1, ATP2B4, BBOX1, BCAT1, BGN, BHMT2, CARNS1, CBS, CD74, CSPG4, CYP27A1, DCN, DEGS1, DSE, DSEL, ELOVL1, ELOVL5, ELOVL6, FADS2, FADS3, GCLM, GGT5, GGTA1P, GPT, HPGDS, INSIG1, KYNU, LIPT2, MAPK9, MGLL, MSMO1, MYO5A, NR1D1, OPLAH, PDK4, PEX2, PHGDH, PNPLA8, PRKAA1, PROX1, PTGDS, PTGIS, PTGS1, PTPLAD2, PTPLB, RGN, SC5D, SEPHS2, SHMT1, S…
GO:0046394	carboxylic acid biosynthetic process	BP	0.000281839	0.99984	0.00544744	1	64	297	ACSS1, AGT, AKR1C3, ALDH1A2, ALDH9A1, ALOX15, ALOX5, ALOX5AP, ANXA1, ATP2B4, BBOX1, BCAT1, BGN, BHMT2, CARNS1, CBS, CD74, CSPG4, CYP27A1, DCN, DEGS1, DSE, DSEL, ELOVL1, ELOVL5, ELOVL6, FADS2, FADS3, GCLM, GGT5, GGTA1P, GPT, HPGDS, INSIG1, KYNU, LIPT2, MAPK9, MGLL, MSMO1, MYO5A, NR1D1, OPLAH, PDK4, PEX2, PHGDH, PNPLA8, PRKAA1, PROX1, PTGDS, PTGIS, PTGS1, PTPLAD2, PTPLB, RGN, SC5D, SEPHS2, SHMT1, S…
GO:0010522	regulation of calcium ion transport into cytosol	BP	0.000284161	0.999899	0.00545972	1	23	72	AKAP6, ANK2, ASPH, BCL2, CACNA1C, CALM1, CASQ2, CAV1, DIAPH1, DMD, GIMAP5, HRC, P2RX4, P2RX7, PDE4D, PDPK1, PTK2B, PTPN6, RYR2, SLC8A1, TGFB1, TRDN, TRPC1
GO:0060589	nucleoside-triphosphatase regulator activity	MF	0.000285324	0.999828	0.00547647	1	82	322	ADAP2, AGFG1, AHSA2, ALDH1A1, ARAP1, ARAP2, ARAP3, ARHGAP11B, ARHGAP15, ARHGAP18, ARHGAP20, ARHGAP21, ARHGAP24, ARHGAP25, ARHGAP30, ARHGAP31, ARHGAP32, ARHGAP35, ARHGAP4, ARHGAP44, ARHGAP6, ARHGAP9, ARHGDIB, ARHGDIG, ARHGEF1, ARHGEF6, ARL2BP, ASAP3, ATP1B1, AXIN2, CDC42EP2, CHM, CPEB2, DAB2IP, DGKI, DOCK2, DOCK4, GARNL3, GMIP, GPSM3, HMHA1, IQGAP2, ITGB1BP1, JUN, MAP4K4, NCKAP1L, NRK, PFN1, PFN2,…
GO:0040036	regulation of fibroblast growth factor receptor signaling pathway	BP	0.000286893	0.999942	0.00550098	1	12	27	DUSP6, FAM20C, GATA3, GPC1, HHIP, NGFR, PDGFB, SPRY2, SULF1, SULF2, THBS1, WNT5A
GO:0032271	regulation of protein polymerization	BP	0.000288155	0.999868	0.00551394	1	37	134	ABI2, ACTR2, ALOX15, APC, CAPZA2, CCL21, CDC42EP2, CLIP1, CLIP3, CORO1A, DLG1, DMTN, ELN, FES, FKBP4, FMN1, GRB2, HCK, HCLS1, MAP3K1, MAPRE1, MYADM, NCKAP1, NCKAP1L, PFN1, PFN2, PICK1, PREX1, PTK2B, RASA1, RDX, SLAIN2, SLIT2, STMN1, TMSB10, TPPP, TWF1
GO:0000302	response to reactive oxygen species	BP	0.000287915	0.999866	0.00551394	1	37	160	ADAM9, AKR1C3, ANXA1, APOD, AQP1, BCL2, BTK, CAT, COL1A1, CRYAB, CYP1B1, CYP2E1, FOS, GPX1, GPX3, HBA2, HGF, HYAL1, JUN, KLF4, MET, NQO1, OLR1, PDGFRB, PDK2, PPP1R15B, PPP2CB, PRKAA1, PTK2B, PXDN, PXN, SESN2, SLC8A1, SOD2, SOD3, TPM1, UCP2
GO:0060491	regulation of cell projection assembly	BP	0.000293121	0.999882	0.00560325	1	29	93	AGRN, APC, AQP1, ARAP1, ARHGAP24, ATP8B1, CCL21, CDC42, CDC42EP2, CDC42EP4, DMTN, DPYSL3, EPHA2, EPS8L2, FAM110C, MYO10, NCKAP1, NLGN1, PFN1, PFN2, PODXL, PPP1R16B, RAB5A, RALA, RHOQ, SLIT2, SRGAP2, SSH2, WDPCP
GO:0012507	ER to Golgi transport vesicle membrane	CC	0.000295852	0.999928	0.00564399	1	14	37	CD74, HLA-B, HLA-DPA1, HLA-DPB1, HLA-DQA1, HLA-DQB1, HLA-DRA, HLA-DRB1, HLA-DRB5, SAR1B, SEC23A, SEC23IP, SEC24A, SEC31A
GO:0001709	cell fate determination	BP	0.000295569	0.99992	0.00564399	1	16	43	CDC42, CYP26B1, DLL1, EBF2, GATA2, GATA3, GATA6, HES1, HOXA2, ISL1, KLF4, MCL1, MEF2C, NOTCH2, NOTCH4, PROX1
GO:0043394	proteoglycan binding	MF	0.000300589	0.999938	0.00572856	1	13	26	AGRN, CECR1, CFH, CTSK, CTSS, GPC1, GPC4, GPC6, HPSE2, ITGAM, SEMA5A, SLIT2, THBS1
GO:0071158	positive regulation of cell cycle arrest	BP	0.000305594	0.99989	0.00581804	1	22	88	CDKN1A, DAB2IP, GATA6, PSMA3, PSMA4, PSMB1, PSMB2, PSMB3, PSMB9, PSMC1, PSMC2, PSMC4, PSMC6, PSMD1, PSMD11, PSMD14, PSMD6, PSMD7, PSME4, RGCC, RPS27A, TGFB1
GO:0070838	divalent metal ion transport	BP	0.000309314	0.999811	0.00587697	1	85	349	ADRA2A, ADRB1, AGT, AHNAK, AKAP6, ANK2, ARRB2, ASPH, ATP1B1, ATP2A2, ATP2B1, ATP2B4, BCL2, CABP1, CACHD1, CACNA1C, CACNA2D1, CALM1, CAMK2G, CASQ2, CATSPER2, CAV1, CCL21, CCL3, CCL4, CCL5, CCR1, CCR5, CDH23, CORO1A, CXCL12, DIAPH1, DMD, FGF2, GAS6, GIMAP5, GJA1, HRC, IBTK, ITGAV, ITPR1, ITPR3, LILRB1, LILRB2, LOXHD1, MCUR1, MYLK, MYO5A, NIPAL1, NIPAL3, NMUR1, P2RX4, P2RX7, P2RY12, PDE2A, PDE4B, PD…
GO:0046173	polyol biosynthetic process	BP	0.000314012	0.999929	0.0059542	1	13	32	ACER3, CYP27A1, CYP3A4, FGF2, HRH1, IMPAD1, ISYNA1, LEP, LHCGR, PCK1, PLEK, PTAFR, PTK2B
GO:0061041	regulation of wound healing	BP	0.00031706	0.999867	0.00600593	1	30	109	ADRA2A, ANXA2, C1QTNF1, CAV1, CD109, CD34, DMTN, ENPP4, FCER1G, FGF2, MYLK, PDGFB, PDGFRA, PDPN, PLAT, PLAU, PLEK, PPAP2B, PRKCA, PRKG1, PROS1, SCARA5, SERPING1, STXBP5, SYK, TC2N, TGFBR2, THBS1, TLR4, TNFRSF12A
GO:0006816	calcium ion transport	BP	0.000320207	0.999807	0.00605945	1	81	331	ADRA2A, ADRB1, AGT, AHNAK, AKAP6, ANK2, ARRB2, ASPH, ATP1B1, ATP2A2, ATP2B1, ATP2B4, BCL2, CABP1, CACHD1, CACNA1C, CACNA2D1, CALM1, CAMK2G, CASQ2, CATSPER2, CAV1, CCL21, CCL3, CCL4, CCL5, CCR1, CCR5, CDH23, CORO1A, CXCL12, DIAPH1, DMD, FGF2, GAS6, GIMAP5, GJA1, HRC, IBTK, ITGAV, ITPR1, ITPR3, LILRB1, LILRB2, LOXHD1, MCUR1, MYLK, MYO5A, NMUR1, P2RX4, P2RX7, P2RY12, PDE2A, PDE4B, PDE4D, PDGFB, PDGF…
GO:0014897	striated muscle hypertrophy	BP	0.000322482	0.99991	0.00609637	1	17	42	ADK, ADRB1, AGT, AKAP6, ATP2B4, COL14A1, GATA6, IGF1, IL6ST, INPP5F, LMCD1, MEF2C, P2RX4, PDE5A, PRKCA, RYR2, TTN
GO:0060541	respiratory system development	BP	0.000325386	0.999825	0.00614509	1	56	210	ADAMTS2, ALDH1A2, ANO1, ASAH1, BMPR1A, CHI3L1, CRISPLD2, CTSH, DAG1, DICER1, DISP1, EDA, EGFR, EIF4EBP1, FBXW7, FGF9, FGFR1, FNDC3B, FSTL3, GATA6, GLI3, HEG1, HES1, HHIP, HOXA5, HYDIN, IGF1, ITGA3, KDR, LAMA5, LRP6, MAN1A2, NUMA1, PDGFRA, PDPN, PITX2, PROX1, PSEN2, PTK7, RBP4, RC3H2, SOX9, SPARC, SPEG, SPRY2, STK40, TBX4, TCF21, TGFBR2, TNC, TNF, TNS3, WDPCP, WNT2B, WNT5A, WT1
GO:0002548	monocyte chemotaxis	BP	0.00033242	0.999933	0.00627164	1	11	31	AIF1, CCL3, CCL5, CCR1, CXCL12, FLT1, GREM1, PDGFB, PTPRO, RPS19, SLIT2
GO:0051235	maintenance of location	BP	0.000332816	0.999817	0.00627281	1	59	235	APC, APOB, ARHGAP21, ARL2BP, ATP7B, BCL3, BICD2, C3, CASQ2, CAV1, CCL21, CCL3, CCR5, CD4, CDC42, CEP350, CIDEA, DAG1, EHD1, ENPP1, EPB41L3, EZR, FBXW7, FFAR2, FGF2, FITM2, FLNA, G3BP2, GOLPH3, IBTK, ITGAV, ITPR1, LTBP1, MSR1, NIN, NRIP1, OSBPL11, OSBPL8, PEX5L, PLIN5, PTPRC, RYR1, RYR2, S100A8, S100A9, SCARB1, SOAT1, SORL1, SRGN, SYNE3, TLN1, TLN2, TMSB10, TNF, TNFSF14, TPCN2, TRDN, TWF1, ZC3H12A
GO:0008305	integrin complex	CC	0.000334387	0.999921	0.00628354	1	15	30	ITGA1, ITGA3, ITGA4, ITGA9, ITGAL, ITGAM, ITGAV, ITGAX, ITGB1, ITGB2, ITGB4, ITGB5, ITGB7, ITGB8, NPNT
GO:0098636	protein complex involved in cell adhesion	CC	0.000334387	0.999921	0.00628354	1	15	30	ITGA1, ITGA3, ITGA4, ITGA9, ITGAL, ITGAM, ITGAV, ITGAX, ITGB1, ITGB2, ITGB4, ITGB5, ITGB7, ITGB8, NPNT
GO:0006633	fatty acid biosynthetic process	BP	0.000334228	0.99985	0.00628354	1	34	137	ACSS1, AGT, AKR1C3, ALOX15, ALOX5, ALOX5AP, ANXA1, CD74, DEGS1, ELOVL1, ELOVL5, ELOVL6, FADS2, FADS3, GGT5, GGTA1P, HPGDS, INSIG1, LIPT2, MAPK9, MGLL, MSMO1, MYO5A, PDK4, PNPLA8, PRKAA1, PTGDS, PTGIS, PTGS1, PTPLAD2, PTPLB, SC5D, SYK, TBXAS1
GO:0007044	cell-substrate junction assembly	BP	0.000338718	0.99987	0.00635857	1	28	73	ACVRL1, APOD, ARHGAP6, ARHGEF7, BCL2, DMTN, DST, EPHA3, FN1, ITGB1BP1, ITGB4, KDR, LAMA3, LAMA5, LAMB3, LAMC2, PDPK1, PLEC, PTK2B, PXN, ROCK2, S100A10, SFRP1, SORBS1, THBS1, TLN1, TNS1, WDPCP
GO:0030282	bone mineralization	BP	0.00034378	0.999857	0.00644716	1	30	98	ALOX15, ASPN, ASXL2, AXIN2, BMP2, BMPR1A, CCL3, CCR1, DDR2, ENPP1, FAM20C, GJA1, GPNMB, GREM1, IGF1, KLF10, LEP, MEF2C, MGP, OSR1, OSR2, P2RX7, PTK2B, PTN, S1PR1, SBDS, SOX9, SRGN, TGFB1, TWIST1
GO:0055117	regulation of cardiac muscle contraction	BP	0.000345967	0.999875	0.0064817	1	24	69	ADORA1, ADRA1B, ADRB1, ANK2, ASPH, ATP1A1, ATP1B1, CACNA1C, CALM1, CASQ2, DMD, DSP, GJA1, GJC1, GPD1L, HRC, KCNQ1, P2RX4, PDE4B, PDE4D, PDE5A, PIK3CG, RYR2, SLC8A1
GO:0042089	cytokine biosynthetic process	BP	0.000348923	0.999857	0.00653059	1	28	105	BCL3, CD28, CD4, CD86, CEBPB, CEBPG, GATA3, HSPB1, IFNAR1, IL18, INHBB, INPP5D, IRF1, KLF4, LBP, LILRB1, MYD88, PCSK5, PRG4, SYK, THBS1, TLR2, TLR4, TLR6, TLR7, TNF, TRIB2, WNT5A
GO:0005044	scavenger receptor activity	MF	0.00035012	0.999897	0.00654647	1	18	45	CD163, CD163L1, CFI, COLEC12, CXCL16, ENPP1, ENPP2, HHIPL1, LOXL2, LOXL4, MARCO, MSR1, PRG4, SBSPON, SCARA3, SCARA5, SSC5D, STAB1
GO:0043202	lysosomal lumen	CC	0.000350863	0.999873	0.00655385	1	23	74	AGRN, ASAH1, BGN, CD74, CSPG4, CTSK, CTSS, DCN, FMOD, GNS, GPC1, GPC4, GPC6, HSPG2, HYAL1, LGMN, LUM, OGN, PDGFRB, PLBD2, RNASET2, TCN2, TPP1
GO:0048536	spleen development	BP	0.000353019	0.999915	0.00658106	1	14	34	BARX1, BCL2, BCL3, CDKN2B, DICER1, EPB42, FAS, HOXB4, NFKB2, NKX3-2, PITX2, RC3H2, SLC40A1, TCF21
GO:0007043	cell-cell junction assembly	BP	0.000354962	0.999859	0.00661073	1	28	84	AMOT, ANK2, APC, CLDN15, CNTNAP1, CTNNA1, DLG1, EPB41L3, FZD5, GJA1, GJC1, HDAC7, HEG1, ITGB1, MPP5, MTDH, MYO1C, NFASC, PARD6B, PRKCA, PRKCH, PTPRO, RAMP2, SNAI2, TLN1, TLN2, VCL, WWC2
GO:0010959	regulation of metal ion transport	BP	0.000367257	0.999796	0.00683295	1	59	244	ADORA1, ADRA2A, ADRB1, AGT, AHNAK, AKAP6, ANK2, ARRB2, ASPH, ATP1A1, ATP1B1, ATP2B4, BCL2, CABP1, CACNA1C, CACNA2D1, CALM1, CAMK2G, CASQ2, CAV1, CCL3, CCL4, CCL5, CCR1, CXCL12, DIAPH1, DLG1, DMD, FHL1, GIMAP5, GJA1, GLRX, GPD1L, HBP1, HRC, KCNQ1, KIF5B, LILRB1, LILRB2, MYLK, MYO5A, P2RX4, P2RX7, P2RY12, PDE4B, PDE4D, PDGFB, PDGFRB, PDPK1, PTK2B, PTPN6, RYR2, SLC31A2, SLC8A1, STIM1, TGFB1, TRDN, T…
GO:1902105	regulation of leukocyte differentiation	BP	0.000367892	0.999807	0.006838	1	49	209	APC, ASXL2, BTK, C1QC, CCL3, CCR1, CD46, CD74, CD86, FAS, FOS, FSTL3, GAS6, GATA2, GATA3, GIMAP5, GLI3, HCLS1, HLA-B, HLA-DMA, IKZF1, IL15, IL4R, INPP4B, INPP5D, IRF1, JUN, KLF10, LILRB1, LILRB2, LILRB4, NCKAP1L, NDFIP1, NFAM1, PRDM1, PRDM16, PRKCA, PTPN6, RASSF2, SFRP1, SYK, TGFBR2, TLR4, TMEM176A, TMEM176B, TMEM64, TNF, TYROBP, ZBTB16
GO:0051145	smooth muscle cell differentiation	BP	0.000369675	0.999889	0.00685759	1	18	48	ADM, AGT, GATA6, HES1, HEY1, MEF2C, MKL2, NFATC4, NPNT, PITX2, RAMP2, RCAN1, SGCB, SIX1, SOX9, TBX18, TGFB1, TMEM204
GO:0046631	alpha-beta T cell activation	BP	0.000375297	0.999847	0.00695502	1	28	96	ANXA1, BCL2, BCL3, BLM, CD28, CD300A, CD86, DOCK2, ELF4, GATA3, GIMAP5, GLI3, HSPH1, IKZF1, IL15, IL18, IL18R1, IL4R, IRF1, LILRB1, NCKAP1L, RC3H2, RSAD2, SYK, TCF7, TGFBR2, TNFRSF14, ZBTB16
GO:1902807	negative regulation of cell cycle G1/S phase transition	BP	0.000378332	0.999849	0.00697005	1	26	102	BCL2, CCND1, CDKN1A, CDKN2B, DGKZ, FHL1, GIGYF2, NACC2, PSMA3, PSMA4, PSMB1, PSMB2, PSMB3, PSMB9, PSMC1, PSMC2, PSMC4, PSMC6, PSMD1, PSMD11, PSMD14, PSMD6, PSMD7, PSME4, RPS27A, SLFN11
GO:2000134	negative regulation of G1/S transition of mitotic cell cycle	BP	0.000378332	0.999849	0.00697005	1	26	102	BCL2, CCND1, CDKN1A, CDKN2B, DGKZ, FHL1, GIGYF2, NACC2, PSMA3, PSMA4, PSMB1, PSMB2, PSMB3, PSMB9, PSMC1, PSMC2, PSMC4, PSMC6, PSMD1, PSMD11, PSMD14, PSMD6, PSMD7, PSME4, RPS27A, SLFN11
GO:0001823	mesonephros development	BP	0.000377666	0.999838	0.00697005	1	32	103	ADAMTS16, AGT, ARG2, BCL2, BMP2, BMPER, CAT, DCHS1, DLG1, FGF2, FGFR1, GATA3, GLI3, HES1, HOXA11, LAMA5, NPNT, OSR1, OSR2, PSPN, PTCH1, SFRP1, SIM1, SIX1, SIX2, SLIT2, SOX9, TCF21, TGFB1, WNT2B, WT1, ZBTB16
GO:0072073	kidney epithelium development	BP	0.000377236	0.999819	0.00697005	1	41	137	ADAMTS16, AGT, AQP1, ARG2, BCL2, BMP2, BMPER, CAT, CD34, DCHS1, DLG1, DLL1, FGF2, FGFR1, GATA3, GLI3, HES1, HOXA11, IRX1, IRX2, IRX3, LAMA5, MEF2C, NPNT, OSR1, PDGFB, PODXL, PSPN, PTCH1, PTPRO, SFRP1, SIM1, SIX1, SIX2, SLIT2, SOX9, TCF21, TGFB1, WNT2B, WT1, YAP1
GO:0006937	regulation of muscle contraction	BP	0.000377898	0.999824	0.00697005	1	37	139	ADORA1, ADRA1B, ADRA2A, ADRB1, ANK2, ASPH, ATP1A1, ATP1B1, CACNA1C, CALM1, CASQ2, CAV1, DMD, DSP, GJA1, GJC1, GPD1L, GUCY1A3, HRC, KCNQ1, MAP2K1, MRVI1, MYL9, NCF1, NPNT, P2RX4, PDE4B, PDE4D, PDE5A, PIK3CG, PLCE1, PRKCA, PRKG1, RYR2, SLC8A1, SSTR2, TPM1
GO:0070997	neuron death	BP	0.000377429	0.99979	0.00697005	1	59	241	AGRN, AGT, ANGPT1, APP, ATN1, BAG5, BCL2, BHLHB9, C5AR1, CASP3, CCL3, CCL5, CD34, CDC42, CEBPB, CHL1, CLU, CPEB4, DDIT4, DHCR24, EGR1, FAS, FBXW7, GATA3, GCLM, GPX1, ISL1, ITGA1, ITSN1, JUN, LGMN, LRP1, MAGI1, MAP3K11, MCL1, MDK, MEF2C, MEOX2, NCF2, NLRP1, NQO1, NR4A2, NTRK2, PICALM, PPARGC1A, PSEN1, PTK2B, RASA1, SCN2A, SIX1, SOD2, SORL1, STXBP1, SYNGAP1, TGFB2, TNF, TRIM2, UNC5B, XIAP
GO:0031100	organ regeneration	BP	0.000385848	0.999885	0.00710157	1	17	51	ADM, ALDOC, C5AR1, CAD, CCND1, CDKN1A, CXCL12, EIF4A1, GAS6, HGF, LCP1, NNMT, PRPS2, PTPRU, TGFB1, TGFBR2, UCP2
GO:0008543	fibroblast growth factor receptor signaling pathway	BP	0.000386558	0.999797	0.00710768	1	51	188	ADCY1, ADCY2, ADCY3, AGO4, CALM1, CBL, CD28, CD86, CDKN1A, CHUK, DUSP6, EGFR, ERBB4, FAM20C, FGF2, FGF9, FGFR1, GATA3, GPC1, GRB2, HHIP, IRS1, ITPR1, ITPR3, KIF16B, KLB, MAP2K1, MAPK1, MOV10, NDST1, NGFR, PDE1A, PDE1C, PDGFB, PDGFRA, PDGFRB, PDPK1, PIK3CD, PPP2CB, PRKAR2A, PRKCA, PTPN11, RPS27A, SHOC2, SOS1, SPRY2, SULF1, SULF2, THBS1, VAV1, WNT5A
GO:0048661	positive regulation of smooth muscle cell proliferation	BP	0.000391716	0.99989	0.00719548	1	16	45	AIF1, CCL5, CDH13, EGFR, IGF1, IRAK1, JUN, MYD88, PDGFB, PDGFRB, PPARGC1A, S1PR1, SKP2, TGFBR2, TGM2, TNF
GO:0051250	negative regulation of lymphocyte activation	BP	0.000400954	0.999837	0.007358	1	27	101	CASP3, CD300A, CD74, DLG1, DUSP3, FAS, GIMAP5, GLI3, HLA-DRB1, HLA-DRB5, IL4R, INPP5D, IRF1, LILRB1, LILRB2, LST1, MERTK, MNDA, NDFIP1, PAG1, PDE5A, PRDM1, PTPN6, SFRP1, TGFB1, TNFRSF14, VSIG4
GO:0016202	regulation of striated muscle tissue development	BP	0.000406619	0.999823	0.00745468	1	32	108	ADRB1, AKAP6, BCL2, BMP2, BOC, COL14A1, CYP26B1, ERBB4, FGF2, FGF9, FGFR1, GATA6, GJA1, GPC1, GREM1, ID3, IGFBP3, LRP6, MBNL3, MEF2C, MKL2, MKX, NR1D2, PLCB1, RBP4, SHOX2, SOX9, TGFB1, TGFBR2, TSC22D3, TWIST1, ZFHX3
GO:0045637	regulation of myeloid cell differentiation	BP	0.000413811	0.999795	0.00756128	1	42	168	APC, ASXL2, C1QC, CCL3, CCR1, DLL1, FAS, FES, FOS, FSTL3, GATA2, HCLS1, HOXA5, HOXA9, HSPA1A, HSPA1B, IKZF1, INPP4B, INPP5D, JUN, KLF10, LEP, LILRB1, LILRB4, LMO2, MEF2C, MEIS1, MEIS2, NCKAP1L, NDFIP1, PRDM16, PRKCA, PTK2B, RASSF2, SFRP1, SPI1, TLR4, TMEM64, TNF, TYROBP, ZBTB16, ZFP36
GO:0071902	positive regulation of protein serine/threonine kinase activity	BP	0.000414444	0.999764	0.00756128	1	63	258	ADRA2A, AGT, ALK, ATP2B4, BMP2, C5AR1, CALM1, CARD10, CCND1, CCND2, CCND3, CD74, CHI3L1, CSF1R, CSPG4, CXCR4, DAB2IP, EFNA1, EGFR, FGF2, FGFR1, FLT1, FZD5, GADD45A, HGF, HSPA2, IGF2, IRAK1, ITGA1, LPAR1, MAP2K1, MAP3K1, MAP3K11, MAP3K2, MAPK1, MAPK10, MEF2C, MET, MLTK, PDE5A, PDGFB, PDGFRB, PIK3CG, PIK3R5, PIM1, PLCE1, PRKAA1, PROX1, PSEN1, PTK2B, PTPN11, PXN, RGCC, RPS27A, SPRY2, SYK, TGFB1, THB…
GO:2001233	regulation of apoptotic signaling pathway	BP	0.000414409	0.999752	0.00756128	1	72	350	ACSL5, AGT, AR, ARRB2, BAG5, BCL2, BIRC6, BMF, CAV1, CD74, CLU, CTNNA1, CTSC, CTSH, CXCL12, DAB2IP, DAPK1, DDX3X, DEPTOR, DFNA5, DYNLL1, DYNLL2, FAIM, FAS, FBXW7, FGFR1, GCLM, GPX1, HGF, HSPA1A, HSPA1B, HSPB1, IER3, IGF1, IL20RA, INHBB, ITGAV, LMNA, MAPK9, MCL1, NACC2, NFATC4, NGFR, PAK2, PEA15, PLEKHF1, PPP2R1B, PPP3CC, PSEN1, PSEN2, RB1CC1, RPS3, S100A8, S100A9, SEPT4, SFPQ, SFRP1, SIGLEC1, SNA…
GO:0030695	GTPase regulator activity	MF	0.000424751	0.999744	0.00773434	1	78	301	ADAP2, AGFG1, ALDH1A1, ARAP1, ARAP2, ARAP3, ARHGAP11B, ARHGAP15, ARHGAP18, ARHGAP20, ARHGAP21, ARHGAP24, ARHGAP25, ARHGAP30, ARHGAP31, ARHGAP32, ARHGAP35, ARHGAP4, ARHGAP44, ARHGAP6, ARHGAP9, ARHGDIB, ARHGDIG, ARHGEF1, ARHGEF6, ARL2BP, ASAP3, AXIN2, CDC42EP2, CHM, CPEB2, DAB2IP, DGKI, DOCK2, DOCK4, GARNL3, GMIP, GPSM3, HMHA1, IQGAP2, ITGB1BP1, JUN, MAP4K4, NCKAP1L, NRK, PLCB1, PREX1, PREX2, RALBP…
GO:0035282	segmentation	BP	0.00042678	0.999824	0.00776376	1	29	93	AXIN2, BMPR1A, CRB2, DLL1, DMRT2, FZD5, HOXA2, HOXD8, IRX1, IRX2, IRX3, KAT2A, LFNG, LRP6, MED12, MEOX2, NCKAP1, OSR1, PCSK6, PPP2R3A, PSEN1, PSEN2, ROR2, SEMA3C, SFRP1, TBX18, TTN, WNT5A, WT1
GO:0072395	signal transduction involved in cell cycle checkpoint	BP	0.000428681	0.99986	0.00779081	1	18	73	CDKN1A, PSMA3, PSMA4, PSMB1, PSMB2, PSMB3, PSMB9, PSMC1, PSMC2, PSMC4, PSMC6, PSMD1, PSMD11, PSMD14, PSMD6, PSMD7, PSME4, RPS27A
GO:0043303	mast cell degranulation	BP	0.000429563	0.999907	0.00779931	1	12	29	BTK, CD300A, FCER1G, FES, GAB2, LAT2, PDPK1, PIK3CD, PIK3CG, SYK, UNC13D, YWHAZ
GO:0022617	extracellular matrix disassembly	BP	0.000430753	0.999797	0.00780584	1	39	124	A2M, ADAM9, CASP3, COL12A1, COL14A1, COL15A1, COL1A1, COL1A2, COL3A1, COL4A1, COL4A2, COL4A5, COL5A2, COL6A6, COL7A1, COL8A1, CTSK, CTSS, DCN, DDR2, DPP4, ELN, ENG, FN1, HPN, HSPG2, KLK7, LAMA3, LAMA5, LAMB1, LAMB3, LAMC2, MMP16, MMP19, PSEN1, SH3PXD2B, TGFB1, TIMP1, TLL1
GO:0032722	positive regulation of chemokine production	BP	0.000441072	0.999894	0.00797747	1	13	35	CD74, CSF1R, DDX3X, FFAR2, IL33, IL4R, LBP, MAPK9, TLR2, TLR4, TLR7, TNF, TWIST1
GO:0051436	negative regulation of ubiquitin-protein ligase activity involved in mitotic cell cycle	BP	0.000446148	0.999858	0.00806029	1	17	71	CDC27, PSMA3, PSMA4, PSMB1, PSMB2, PSMB3, PSMB9, PSMC1, PSMC2, PSMC4, PSMC6, PSMD1, PSMD11, PSMD14, PSMD6, PSMD7, RPS27A
GO:0001726	ruffle	CC	0.000446508	0.999777	0.00806029	1	44	149	AIF1, AMOT, ANXA2, APC, ARAP3, ARF4, ARHGEF4, ARHGEF7, ASAP3, BAIAP2, C2CD5, CLIP1, DIAPH1, EPHA2, EPS8L2, EZR, FGD2, FGD5, FRMD4B, GAS7, ITGAV, ITGB1, ITGB1BP1, LAYN, LCP1, MYADM, MYO10, MYO1C, MYO5A, MYO6, PDPN, PLEK, PODXL, RAB5A, RASA1, RASGRP2, RDX, RPS3, SPRY2, TLN1, TLN2, TNFRSF12A, TPM1, TWF1
GO:0070664	negative regulation of leukocyte proliferation	BP	0.000447982	0.999858	0.00807914	1	18	57	CASP3, CD300A, DLG1, GREM1, HLA-DRB1, HLA-DRB5, INPP5D, LILRB1, LILRB2, LST1, MNDA, NDFIP1, PDE5A, PRDM1, PTPN6, TGFB1, TNFRSF14, VSIG4
GO:0048015	phosphatidylinositol-mediated signaling	BP	0.000450918	0.999759	0.00811653	1	52	192	AGO4, AGT, ANGPT1, CAT, CBL, CCL5, CD28, CD86, CDKN1A, CHUK, CSF1R, DAB2IP, EGFR, ERBB4, FGF2, FGF9, FGFR1, FLT1, GAB2, GATA3, GRB2, HCLS1, HGF, IGF1, IGF1R, INPP5F, IRS1, KDR, KLB, KLF4, MOV10, NPR3, NTRK2, PDGFB, PDGFRA, PDGFRB, PDPK1, PIK3AP1, PIK3C2A, PIK3CD, PIK3CG, PIK3R5, PTAFR, PTPN11, PTPN6, RELN, SEMA4D, SOX9, TGFB2, TWIST1, UNC5B, VAV1
GO:0048017	inositol lipid-mediated signaling	BP	0.000450918	0.999759	0.00811653	1	52	192	AGO4, AGT, ANGPT1, CAT, CBL, CCL5, CD28, CD86, CDKN1A, CHUK, CSF1R, DAB2IP, EGFR, ERBB4, FGF2, FGF9, FGFR1, FLT1, GAB2, GATA3, GRB2, HCLS1, HGF, IGF1, IGF1R, INPP5F, IRS1, KDR, KLB, KLF4, MOV10, NPR3, NTRK2, PDGFB, PDGFRA, PDGFRB, PDPK1, PIK3AP1, PIK3C2A, PIK3CD, PIK3CG, PIK3R5, PTAFR, PTPN11, PTPN6, RELN, SEMA4D, SOX9, TGFB2, TWIST1, UNC5B, VAV1
GO:0002444	myeloid leukocyte mediated immunity	BP	0.00045139	0.999853	0.00811726	1	19	57	ANXA3, BTK, C3, CCL3, CD300A, FCER1G, FES, GAB2, LAT2, MYO1F, NCF1, PDPK1, PIK3CD, PIK3CG, STX11, SYK, TREM1, UNC13D, YWHAZ
GO:0002695	negative regulation of leukocyte activation	BP	0.000454502	0.999803	0.00816541	1	30	118	CASP3, CD300A, CD37, CD74, CNR1, DLG1, DUSP3, FAS, GIMAP5, GLI3, HLA-DRB1, HLA-DRB5, IL4R, INPP5D, IRF1, LILRB1, LILRB2, LST1, MERTK, MNDA, NDFIP1, PAG1, PDE5A, PRDM1, PTPN6, SFRP1, TGFB1, TNFRSF14, VSIG4, ZC3H12A
GO:0060048	cardiac muscle contraction	BP	0.000459347	0.999827	0.00824458	1	24	76	ADORA1, ADRA1B, ADRB1, ANK2, ASPH, ATP1A1, ATP1B1, CACNA1C, CALM1, CASQ2, DMD, HRC, KCNQ1, P2RX4, PDE4B, PDE4D, PDE5A, PIK3CG, PPP1R13L, PSEN2, RYR2, SLC8A1, TPM1, TTN
GO:0010882	regulation of cardiac muscle contraction by calcium ion signaling	BP	0.000467435	0.999921	0.00838174	1	10	20	ANK2, ASPH, ATP1B1, CACNA1C, CALM1, CASQ2, DMD, HRC, RYR2, SLC8A1
GO:0060675	ureteric bud morphogenesis	BP	0.000472467	0.999833	0.00846391	1	22	64	ADAMTS16, AGT, BCL2, BMP2, DCHS1, DLG1, FGF2, GATA3, GLI3, HES1, HOXA11, LAMA5, NPNT, PSPN, PTCH1, SIX1, SIX2, SOX9, TCF21, TGFB1, WNT2B, WT1
GO:0021700	developmental maturation	BP	0.000477601	0.999734	0.00854775	1	58	228	ACVRL1, AGRN, ALDH1A2, ANKS1A, APP, ARCN1, ASXL2, BCL2, BMP2, BTK, CCL21, DAB2IP, DAG1, DCHS1, DISC1, DLG4, EPB42, ESR2, FAM20C, FARP2, FGFR1, FZD5, GATA2, GATA3, GJA1, GREM1, HES1, HOXA5, IGF1, IL15, IRX5, KDR, LEP, LPHN1, MSX2, MYO5A, NFASC, NR4A2, NRCAM, NRXN3, PABPC1L, PICALM, PICK1, POU2F2, PSEN1, PSEN2, PTK2B, RAB32, REC8, RELN, RND1, RYR1, S1PR1, SEMA4D, SEPT4, STXBP1, TGFB2, TMEM79
GO:0016049	cell growth	BP	0.000479645	0.999698	0.00857616	1	88	403	ACSL4, ACVRL1, ADRA1B, ADRB1, AGT, AKAP6, APBB2, APP, AR, ARHGAP4, BCL2, BLZF1, BST2, C10orf90, CD320, CD38, CDH13, CDKN1A, CDKN2AIP, CDKN2C, CISH, COL14A1, CRIM1, CRYAB, CXCL12, CXCL16, CYR61, DAB2IP, DCBLD2, DCUN1D3, DDX3X, EMP1, EMP3, ENPP1, ESR2, FAM107A, FBP1, FGF13, FHL1, FN1, HPN, HSPA1A, HSPA1B, HYAL1, IGFBP2, IGFBP3, IGFBP6, ITCH, ITGAV, ITGB1, KMT2D, LEFTY2, LTBP4, MEGF8, MEX3C, NDEL1, …
GO:0051351	positive regulation of ligase activity	BP	0.000487353	0.999813	0.00869745	1	23	98	ARRDC4, CDC14B, CDC27, FBXW7, GCLM, PSMA3, PSMA4, PSMB1, PSMB2, PSMB3, PSMB9, PSMC1, PSMC2, PSMC4, PSMC6, PSMD1, PSMD11, PSMD14, PSMD6, PSMD7, PSME4, RPS27A, UBE2S
GO:0045576	mast cell activation	BP	0.000492396	0.999865	0.0087708	1	15	42	BTK, CD300A, CNR1, FCER1G, FES, GAB2, LAT2, LCP2, PDPK1, PIK3CD, PIK3CG, PTPRE, SYK, UNC13D, YWHAZ
GO:0014896	muscle hypertrophy	BP	0.000506334	0.999851	0.00901054	1	17	44	ADK, ADRB1, AGT, AKAP6, ATP2B4, COL14A1, GATA6, IGF1, IL6ST, INPP5F, LMCD1, MEF2C, P2RX4, PDE5A, PRKCA, RYR2, TTN
GO:0001936	regulation of endothelial cell proliferation	BP	0.000511458	0.999796	0.00909312	1	26	86	ACVRL1, ALDH1A2, BMP2, CAV1, CAV2, CDH13, CXCL12, EGFL7, ENG, FGF2, FLT4, JUN, KDR, LRG1, NR2F2, PDGFB, PRKCA, PROX1, PTPRM, RGCC, SEMA5A, SPARC, SULF1, THBS1, TNMD, WNT5A
GO:0044057	regulation of system process	BP	0.000530333	0.999669	0.0094198	1	84	384	ACE, ADK, ADM, ADORA1, ADRA1B, ADRA2A, ADRB1, AGT, AKAP6, ANK2, AQP1, ASPH, ATP1A1, ATP1B1, ATP2A2, ATP2B4, C12orf39, C1QTNF1, CACNA1C, CALM1, CAMK2G, CASQ2, CAV1, CCL3, CD38, CELF2, CMYA5, COL14A1, CXADR, DICER1, DMD, DSP, EGFR, FBXO32, GAS6, GJA1, GJC1, GPD1L, GTF2IRD1, GUCY1A3, HCAR2, HRC, HRH1, IGF1, IL6ST, INHBB, IRX5, KCNQ1, KLF4, LEP, LMCD1, MAP2K1, MEF2C, MGLL, MRVI1, MYL9, MYRF, NCF1, NL…
GO:0051443	positive regulation of ubiquitin-protein transferase activity	BP	0.000534426	0.999798	0.00948353	1	22	93	ARRDC4, CDC14B, CDC27, FBXW7, PSMA3, PSMA4, PSMB1, PSMB2, PSMB3, PSMB9, PSMC1, PSMC2, PSMC4, PSMC6, PSMD1, PSMD11, PSMD14, PSMD6, PSMD7, PSME4, RPS27A, UBE2S
GO:0035091	phosphatidylinositol binding	MF	0.000535389	0.999718	0.00949167	1	49	176	ADAP2, ALOX15, ANXA2, ARAP1, ARAP2, ARAP3, ARHGAP32, ARHGAP9, BTK, COL4A3BP, DAB2IP, EEA1, ESYT2, FES, GAB2, GOLPH3, HIP1, IQGAP2, ITPR1, ITPR3, KIF16B, MARK1, MCF2L, MYO10, NCF1, NCF1B, NCF1C, NCF4, PFN1, PFN2, PICALM, PIK3C2A, PLCB1, PLD1, PLEK, PLEKHA4, PLEKHF1, PXDC1, SCARB1, SH3PXD2A, SH3PXD2B, SNX10, SNX16, SNX29, SYTL2, TWF1, WIPI1, ZFYVE16, ZFYVE9
GO:0032755	positive regulation of interleukin-6 production	BP	0.000537627	0.999864	0.00952238	1	13	39	FCER1G, HSPD1, IL33, ISL1, LBP, LILRB2, MYD88, TBC1D23, TLR2, TLR4, TLR7, TNF, WNT5A
GO:0048736	appendage development	BP	0.000539423	0.999723	0.00953623	1	46	164	AFF3, ALDH1A2, ALX1, ASPH, BMPR1A, CYP26B1, DICER1, DYNC2H1, EN1, FGF9, FGFR1, FRAS1, GJA1, GLI3, HAND2, HOXA10, HOXA11, HOXC10, IMPAD1, INTU, ITGB4, LRP5, LRP6, MEGF8, MEOX2, MSX2, NOTCH2, NR2F2, OSR1, OSR2, PAM, PCSK5, PITX2, PSEN1, PSEN2, PTCH1, RC3H2, SEMA3C, SHOX2, SOX9, TBX4, TRAF3IP1, TWIST1, WDPCP, WNT5A, ZBTB16
GO:0060173	limb development	BP	0.000539423	0.999723	0.00953623	1	46	164	AFF3, ALDH1A2, ALX1, ASPH, BMPR1A, CYP26B1, DICER1, DYNC2H1, EN1, FGF9, FGFR1, FRAS1, GJA1, GLI3, HAND2, HOXA10, HOXA11, HOXC10, IMPAD1, INTU, ITGB4, LRP5, LRP6, MEGF8, MEOX2, MSX2, NOTCH2, NR2F2, OSR1, OSR2, PAM, PCSK5, PITX2, PSEN1, PSEN2, PTCH1, RC3H2, SEMA3C, SHOX2, SOX9, TBX4, TRAF3IP1, TWIST1, WDPCP, WNT5A, ZBTB16
GO:0030669	clathrin-coated endocytic vesicle membrane	CC	0.00054216	0.999862	0.00957561	1	14	35	APOB, CD74, EGFR, FZD5, HLA-DPA1, HLA-DPB1, HLA-DQA1, HLA-DQB1, HLA-DRA, HLA-DRB1, HLA-DRB5, PICALM, ROR2, WNT5A
GO:0048634	regulation of muscle organ development	BP	0.000545458	0.999758	0.00961581	1	32	110	ADRB1, AKAP6, BCL2, BMP2, BOC, COL14A1, CYP26B1, ERBB4, FGF2, FGF9, FGFR1, GATA6, GJA1, GPC1, GREM1, ID3, IGFBP3, LRP6, MBNL3, MEF2C, MKL2, MKX, NR1D2, PLCB1, RBP4, SHOX2, SOX9, TGFB1, TGFBR2, TSC22D3, TWIST1, ZFHX3
GO:0061028	establishment of endothelial barrier	BP	0.000548424	0.999896	0.00964986	1	11	22	ENG, EZR, MYADM, MYD88, PDE2A, PDE4D, RAP1B, RAPGEF1, RAPGEF3, RDX, S1PR3
GO:0051170	nuclear import	BP	0.000548929	0.999693	0.00964986	1	57	233	AGT, AKAP6, AKR1C3, APOD, AXIN2, BCL3, BMPR1A, CABP1, CDKN1A, DAB2IP, DAG1, EDA, EGFR, ERBB4, FGF9, FLNA, FYB, FZD7, G3BP2, GAS6, GLI3, HCLS1, HES1, HNRNPA1, IGF1, IL18, IL18R1, JUN, KPNA1, KPNA3, KPNA4, LEP, LMNA, MAPK1, NLRP3, NUP153, PBLD, PDE2A, SEMA5A, SIX2, SLC11A1, SNAI2, STAT3, TGFB1, TGFB2, TLR2, TLR4, TLR7, TMCO6, TMEM173, TNF, TNFSF14, TNPO1, TOB1, TXN, UBR5, ZFYVE9
GO:0032720	negative regulation of tumor necrosis factor production	BP	0.000549936	0.999885	0.00965854	1	11	28	ACP5, ARRB2, CD34, CIDEA, GAS6, IRAK3, LBP, MC1R, TLR4, TWIST1, ZC3H12A
GO:0045668	negative regulation of osteoblast differentiation	BP	0.000550907	0.99985	0.00966656	1	15	39	AXIN2, CCRN4L, FNDC3B, HAND2, HDAC7, ID3, LRP5, PTCH1, RORB, SEMA4D, SFRP1, TNF, TOB1, TWIST1, TWIST2
GO:0051340	regulation of ligase activity	BP	0.000561984	0.999767	0.00985174	1	26	114	ABL1, ARRDC4, BAG5, CDC14B, CDC27, FBXW7, GCLM, PSEN1, PSMA3, PSMA4, PSMB1, PSMB2, PSMB3, PSMB9, PSMC1, PSMC2, PSMC4, PSMC6, PSMD1, PSMD11, PSMD14, PSMD6, PSMD7, PSME4, RPS27A, UBE2S
GO:0030100	regulation of endocytosis	BP	0.00056341	0.999717	0.00986754	1	42	159	ABL1, ALOX15, ANGPT1, ARRB2, C2, C3, C4A, C4B, CAV1, CBL, CCL21, CD14, CD300A, CDH13, CLIP3, DLG4, DOCK2, FCER1G, GAS6, GATA2, GREM1, HCK, HIP1, ITGAV, ITGB1, LILRB1, LRRTM2, MERTK, NCKAP1L, NLGN1, PICALM, PICK1, RSPO1, SCARB1, SCYL2, SLC11A1, STON2, SYK, SYNJ2BP, TGFB1, VAMP8, ZFYVE16
GO:0010596	negative regulation of endothelial cell migration	BP	0.000564912	0.999866	0.00988465	1	13	31	ACVRL1, DAB2IP, DLL4, FGF2, ITGB1BP1, KLF4, MMRN2, NR2F2, PTPRM, RGCC, SLIT2, TGFB1, THBS1
GO:0005057	receptor signaling protein activity	MF	0.000569462	0.999734	0.00994576	1	37	116	ACVRL1, ADRB1, ALK, BMPR1A, DOK2, DOK4, DOK5, EGFR, ENG, ERBB4, FLRT3, IFITM1, IL4R, IRAK1, ITPR1, ITPR3, KDR, MAP2K1, MAP3K1, MAP3K11, MAP3K12, MAP3K13, MAP3K2, MAP3K8, MAPK1, MAPK10, MAPK12, MAPK6, MAPK9, MLTK, PLCE1, STK10, SYK, TGFB2, TGFBR2, TIAM1, TYROBP
GO:0001725	stress fiber	CC	0.000576708	0.999809	0.0100536	1	20	52	ABLIM3, AMOT, DAAM1, FBLIM1, FHOD1, FSCN1, GAS2L2, LCP1, MYH10, MYH11, MYL12B, MYL9, MYLK, NEBL, PGM5, PXN, SEPT11, SORBS1, SYNPO, TPM1
GO:0032652	regulation of interleukin-1 production	BP	0.000577587	0.999846	0.0100596	1	14	40	ACP5, ARRB2, CCL3, GAS6, HSPB1, IFNAR1, ISL1, NLRP1, NLRP3, P2RX7, S1PR3, SAA1, TLR4, WNT5A
GO:0001837	epithelial to mesenchymal transition	BP	0.000590369	0.99975	0.0102538	1	29	93	AXIN2, BCL9L, BMP2, COL1A1, CRB2, DAB2IP, EFNA1, EPHA3, FLNA, GLIPR2, GREM1, HEY1, HGF, HNRNPAB, HPN, LOXL2, LRP6, MSX2, PBLD, RGCC, SFRP1, SNAI2, SOX9, TGFB1, TGFB1I1, TGFB2, TWIST1, VASN, WNT5A
GO:2000027	regulation of organ morphogenesis	BP	0.000595251	0.999703	0.0103195	1	41	155	AGT, APC, ASPN, BCL2, BMP2, BMPR1A, CD34, DICER1, DMRT3, ESR1, ETV5, FBXW7, FGFR1, GATA3, GREM1, HAND2, HES1, HGF, HOXA11, HPN, ISL1, LIMS1, LIMS2, LRP6, MED12, MET, NGFR, PTK7, ROR2, SFRP1, SIX1, SIX2, SNAI2, SOX9, SULF1, TGFB1, TNF, TWIST1, WNT2B, WNT5A, WT1
GO:0046460	neutral lipid biosynthetic process	BP	0.000602683	0.999794	0.0104196	1	20	59	ACSL4, ACSL5, AGPAT3, AGPAT4, AGPAT9, C3, ELOVL1, ELOVL5, ELOVL6, FBXW7, FITM2, GPD1, GPD1L, LPCAT4, MOGAT1, PCK1, PLCE1, PLIN5, PNPLA3, SCARB1
GO:0046463	acylglycerol biosynthetic process	BP	0.000602683	0.999794	0.0104196	1	20	59	ACSL4, ACSL5, AGPAT3, AGPAT4, AGPAT9, C3, ELOVL1, ELOVL5, ELOVL6, FBXW7, FITM2, GPD1, GPD1L, LPCAT4, MOGAT1, PCK1, PLCE1, PLIN5, PNPLA3, SCARB1
GO:0007254	JNK cascade	BP	0.000606651	0.999681	0.0104785	1	47	182	ARHGEF6, CCL21, CDC42, DAB2IP, DIXDC1, DNAJA1, DUSP22, DUSP3, FLT4, FZD5, FZD7, GADD45A, IGF1R, IRAK1, ITCH, MAP3K1, MAP3K11, MAP3K12, MAP3K13, MAP3K2, MAP4K4, MAPK10, MAPK9, MECOM, MLTK, MYD88, NRK, PLCB1, PTK2B, RAP2A, RB1CC1, ROR2, RPS27A, SDCBP, SFRP1, SH2D3C, SYK, TAOK1, TLR4, TLR6, TNF, TNIK, TNXB, TPD52L1, TRIB1, ULK4, WNT5A
GO:1903321	negative regulation of protein modification by small protein conjugation or removal	BP	0.000621248	0.999735	0.010711	1	27	124	ABL1, ARRB2, BAG5, CAV1, CDC27, DNAJA1, HSPA1A, HSPA1B, NXN, PSEN1, PSMA3, PSMA4, PSMB1, PSMB2, PSMB3, PSMB9, PSMC1, PSMC2, PSMC4, PSMC6, PSMD1, PSMD11, PSMD14, PSMD6, PSMD7, RPS27A, UBR5
GO:0071901	negative regulation of protein serine/threonine kinase activity	BP	0.000623355	0.999719	0.0107375	1	32	116	ABL1, APC, CASP3, CAV1, CD300A, CDKN1A, CDKN2B, CDKN2C, DAB2IP, DNAJA1, DUSP14, DUSP22, DUSP3, DUSP4, DUSP6, DUSP8, HEXIM1, HSPB1, IRAK3, LATS2, LRP5, LRP6, NR2F2, PRKAR2A, PRKCA, PTPN6, RGS4, SFRP1, SORL1, SPRY2, STK38, UCHL1
GO:0030193	regulation of blood coagulation	BP	0.000625465	0.999761	0.0107541	1	23	80	ANXA2, C1QTNF1, CAV1, CD34, DMTN, ENPP4, FCER1G, PDGFB, PDGFRA, PDPN, PLAT, PLAU, PLEK, PRKCA, PRKG1, PROS1, SCARA5, SERPING1, STXBP5, SYK, TC2N, THBS1, TLR4
GO:1900046	regulation of hemostasis	BP	0.000625465	0.999761	0.0107541	1	23	80	ANXA2, C1QTNF1, CAV1, CD34, DMTN, ENPP4, FCER1G, PDGFB, PDGFRA, PDPN, PLAT, PLAU, PLEK, PRKCA, PRKG1, PROS1, SCARA5, SERPING1, STXBP5, SYK, TC2N, THBS1, TLR4
GO:0051438	regulation of ubiquitin-protein transferase activity	BP	0.000627224	0.999743	0.0107745	1	25	109	ABL1, ARRDC4, BAG5, CDC14B, CDC27, FBXW7, PSEN1, PSMA3, PSMA4, PSMB1, PSMB2, PSMB3, PSMB9, PSMC1, PSMC2, PSMC4, PSMC6, PSMD1, PSMD11, PSMD14, PSMD6, PSMD7, PSME4, RPS27A, UBE2S
GO:0050764	regulation of phagocytosis	BP	0.000628341	0.999798	0.0107778	1	18	52	ALOX15, C2, C3, C4A, C4B, CD300A, DOCK2, FCER1G, GAS6, GATA2, HCK, ITGAV, MERTK, NCKAP1L, SCARB1, SLC11A1, SYK, TGFB1
GO:0023023	MHC protein complex binding	MF	0.000630054	0.99992	0.0107837	1	7	16	ANXA11, ATP1B1, CD74, HLA-DMA, HLA-DMB, HLA-DRA, HLA-DRB1
GO:0023026	MHC class II protein complex binding	MF	0.000630054	0.99992	0.0107837	1	7	16	ANXA11, ATP1B1, CD74, HLA-DMA, HLA-DMB, HLA-DRA, HLA-DRB1
GO:0050994	regulation of lipid catabolic process	BP	0.000640118	0.999817	0.0109361	1	15	45	ABCD2, ADORA1, ADRA2A, CIDEA, CNR1, CPT1A, GIMAP5, HCAR2, IRS1, PIK3CG, PLIN5, PRKAA1, SCARB1, TNF, TWIST1
GO:0030032	lamellipodium assembly	BP	0.000644728	0.999787	0.0110048	1	19	53	ABLIM3, AQP1, ARHGEF4, ARHGEF6, ARHGEF7, CDH13, DMTN, EPHA2, GOLPH3, NCKAP1, PTPRO, PXN, S1PR1, SLIT2, SRGAP2, SSH2, VAV3, VCL, WASF3
GO:0010633	negative regulation of epithelial cell migration	BP	0.000649195	0.999811	0.011061	1	16	42	ACVRL1, DAB2IP, DLL4, FGF2, ITGB1BP1, KLF4, MMRN2, NR2F2, PBLD, PFN2, PTPRM, RGCC, SEMA3A, SLIT2, TGFB1, THBS1
GO:0072111	cell proliferation involved in kidney development	BP	0.00065189	0.999909	0.0110768	1	8	16	BMP2, EGR1, GATA3, OSR1, PDGFB, PDGFRB, PTCH1, WT1
GO:0002279	mast cell activation involved in immune response	BP	0.000651571	0.99985	0.0110768	1	12	30	BTK, CD300A, FCER1G, FES, GAB2, LAT2, PDPK1, PIK3CD, PIK3CG, SYK, UNC13D, YWHAZ
GO:0016525	negative regulation of angiogenesis	BP	0.000651419	0.999768	0.0110768	1	21	63	AGT, AMOT, BAI3, COL4A2, DAB2IP, DLL4, HOXA5, ITGB1BP1, KLF4, MMRN2, PTPRM, RGCC, ROCK2, SERPINF1, SPARC, STAB1, SULF1, THBS1, THBS2, TIE1, TNMD
GO:0045071	negative regulation of viral genome replication	BP	0.000659528	0.999829	0.0111965	1	13	40	APOBEC3C, BST2, CCL5, FAM111A, IFITM1, MX1, OAS1, OAS3, PROX1, RSAD2, SLPI, TNF, TNIP1
GO:0009954	proximal/distal pattern formation	BP	0.000671225	0.999845	0.0113848	1	12	30	ALDH1A2, APC, CYP26B1, EN1, GLI3, HOXA10, HOXA11, HOXC10, IRX1, IRX2, IRX3, OSR1
GO:0019887	protein kinase regulator activity	MF	0.000673896	0.999696	0.0114095	1	31	122	AFAP1L2, APC, CALM1, CASP3, CCL5, CCND1, CDKN1A, CDKN2B, CDKN2C, FGF13, GAS6, GMFB, GMFG, GPRC5B, GREM1, HEXIM1, HSPB1, IBTK, IGF2, MAP2K1, NCKAP1L, PAK2, PRKAR2A, RAPGEF3, RAPGEF4, RGCC, SOCS1, SOCS3, SPRY2, TRIB1, TRIB2
GO:0051048	negative regulation of secretion	BP	0.000677857	0.99967	0.0114663	1	37	151	ACSL4, ADORA1, ADRA2A, ANXA1, C12orf39, CD300A, CD34, CD74, CIDEA, CNR1, DPH3, GAS6, HADH, IL33, INHBB, IRS1, KCNQ1, LEP, LILRB1, NLRP3, P2RY12, PDE8B, PIM3, PLA2R1, PTPN11, RAP1B, RGCC, RHBDF2, RSAD2, SFRP1, SRGN, SSC5D, STXBP5, STXBP6, SYT11, TNF, UCP2
GO:0010762	regulation of fibroblast migration	BP	0.000680068	0.999888	0.0114933	1	9	19	ARHGAP4, ARHGEF7, DDR2, DMTN, FGF2, ITGB1BP1, TGFB1, THBS1, WDPCP
GO:0050709	negative regulation of protein secretion	BP	0.000691233	0.999808	0.0116715	1	14	44	ANXA1, CD34, CIDEA, DPH3, GAS6, IL33, LILRB1, NLRP3, RGCC, RHBDF2, RSAD2, SRGN, SSC5D, TNF
GO:2000379	positive regulation of reactive oxygen species metabolic process	BP	0.00069257	0.999824	0.0116836	1	13	36	AGT, AKR1C3, CDKN1A, EGFR, GADD45A, GRB2, PDGFB, PDGFRB, PTK2B, TGFB1, TGFBR2, THBS1, ZC3H12A
GO:0048608	reproductive structure development	BP	0.000699652	0.999547	0.0117925	1	93	432	ADM, AGT, AKR1C3, APC, AR, ARID5B, ARRB2, BCL2, BIRC6, CCND1, CEBPB, CTNNA1, CYR61, DCN, DHCR24, DICER1, DLG1, EGFR, EIF2S2, EPOR, ESR1, ESR2, FGF9, FKBP4, FSTL3, FZD3, FZD5, FZD7, GATA2, GATA3, GATA6, GRB2, HES1, HEY1, HOXA10, HOXA11, IDH1, IGF1, IGF1R, INHBB, IRX5, ITGA4, ITGB8, JUNB, KCNQ1, KDR, KRT19, KRT8, LEP, LFNG, LHCGR, LRP6, MAP2K1, MAPK1, MERTK, MET, MMP19, NOTCH2, NR2F2, NRIP1, NRK, O…
GO:0001974	blood vessel remodeling	BP	0.000710548	0.999801	0.0119548	1	15	39	ACE, ACVRL1, ADRA1B, AGT, BGN, DLL4, ELN, FLT4, IGF1, ITGA4, MEF2C, SEMA3C, TGFB1, TGFB2, TGM2
GO:0042692	muscle cell differentiation	BP	0.00071237	0.999568	0.0119747	1	73	302	ABL1, ADAM12, ADM, ADRB1, AGT, AKAP6, ANK2, BCL2, BMP2, BOC, CAV2, CD53, CDC42, CHUK, COL14A1, CTNNA1, CXADR, CYP26B1, DICER1, EHD1, GATA6, GPX1, GREM1, HES1, HEY1, ID3, IGF1, IGF2, IGFBP3, ISL1, ITGB1, KRT19, KRT8, LGALS1, LMNA, MAPK12, MBNL3, MEF2C, MET, MKL2, MKX, MYH10, MYH11, NEBL, NFATC4, NPNT, OBSCN, OBSL1, PDGFRA, PDGFRB, PITX2, PLCB1, PPAPDC3, PROX1, RAMP2, RCAN1, RYR1, SETD3, SGCB, SHOX…
GO:0031145	anaphase-promoting complex-dependent proteasomal ubiquitin-dependent protein catabolic process	BP	0.00071685	0.999736	0.0120392	1	20	87	CDC27, PSMA3, PSMA4, PSMB1, PSMB2, PSMB3, PSMB9, PSMC1, PSMC2, PSMC4, PSMC6, PSMD1, PSMD11, PSMD14, PSMD6, PSMD7, PSME4, RPS27A, SKP2, UBE2S
GO:0042770	signal transduction in response to DNA damage	BP	0.000721875	0.999671	0.0121128	1	31	129	ABL1, ATR, BCL3, CD74, CDKN1A, GADD45A, GRB2, HIC1, MYO6, PLA2R1, PSMA3, PSMA4, PSMB1, PSMB2, PSMB3, PSMB9, PSMC1, PSMC2, PSMC4, PSMC6, PSMD1, PSMD11, PSMD14, PSMD6, PSMD7, PSME4, RPS27A, SMYD2, SNAI2, TWIST1, ZNF385A
GO:0002448	mast cell mediated immunity	BP	0.000725383	0.999831	0.0121608	1	12	30	BTK, CD300A, FCER1G, FES, GAB2, LAT2, PDPK1, PIK3CD, PIK3CG, SYK, UNC13D, YWHAZ
GO:0001657	ureteric bud development	BP	0.000727887	0.999682	0.012192	1	30	98	ADAMTS16, AGT, ARG2, BCL2, BMP2, BMPER, CAT, DCHS1, DLG1, FGF2, FGFR1, GATA3, GLI3, HES1, HOXA11, LAMA5, NPNT, OSR1, PSPN, PTCH1, SFRP1, SIM1, SIX1, SIX2, SLIT2, SOX9, TCF21, TGFB1, WNT2B, WT1
GO:0005775	vacuolar lumen	CC	0.000728734	0.999719	0.0121953	1	23	79	AGRN, ASAH1, BGN, CD74, CSPG4, CTSK, CTSS, DCN, FMOD, GNS, GPC1, GPC4, GPC6, HSPG2, HYAL1, LGMN, LUM, OGN, PDGFRB, PLBD2, RNASET2, TCN2, TPP1
GO:0036230	granulocyte activation	BP	0.000731128	0.999845	0.0122194	1	11	26	ANXA3, CCL3, CCL5, CD300A, CXCR4, FCER1G, MYO1F, PREX1, STX11, SYK, TYROBP
GO:0097028	dendritic cell differentiation	BP	0.000731473	0.999821	0.0122194	1	12	36	CD86, GAS6, GIMAP5, HLA-B, LILRB1, LILRB2, SPI1, TGFB1, TGFBR2, TMEM176A, TMEM176B, TREM2
GO:0001776	leukocyte homeostasis	BP	0.000753234	0.999724	0.0125494	1	21	70	ANXA1, BCL2, CASP3, CD74, CHST3, CORO1A, FAS, FCER1G, GIMAP5, HCAR2, MEF2C, NCKAP1L, PDE4B, PIK3CD, RC3H2, SLC40A1, TGFB1, TGFB2, TNFSF13B, TNFSF14, TSC22D3
GO:0032612	interleukin-1 production	BP	0.000754962	0.999778	0.0125671	1	15	47	ACP5, ARRB2, CCL3, GAS6, HSPB1, IFNAR1, ISL1, NLRP1, NLRP3, P2RX7, S1PR3, SAA1, TLR4, TNFAIP8, WNT5A
GO:1902532	negative regulation of intracellular signal transduction	BP	0.000763747	0.999528	0.0127021	1	76	338	APC, ARAP3, ARHGAP24, ATP2B4, BAG5, BCL2, CAV1, CD300A, CD74, CLU, CMYA5, CXCL12, DAB2IP, DAG1, DDIT4, DDX3X, DEPTOR, DGKZ, DLG1, DNAJA1, DUSP14, DUSP22, DUSP3, DUSP4, DUSP6, DUSP8, EPHA2, ESR1, FBP1, G3BP2, GPD1L, GPX1, HSPB1, IGF1, IGF1R, IRAK3, ITCH, ITGB1BP1, ITPR1, KLF4, LEPR, MCL1, MECOM, MYADM, OTUD7B, P2RX7, PLEK, PPP2CB, PRKAA1, PRKCA, PTPN6, RAPGEF1, RASA1, RASA3, RASA4, RASSF2, RGS4, S…
GO:0070613	regulation of protein processing	BP	0.000770319	0.999592	0.0127888	1	45	198	A2M, ADAM9, ADRA2A, ASPH, BAG5, C19orf80, C2, C3, C4A, C4B, C6, C7, CCBE1, CD46, CFH, CFI, CFP, CLU, CR1, CSTA, CSTB, CTSC, CYFIP2, DAB2IP, FBXW7, GIPC1, HPN, IDE, IL33, MASP1, OSBPL7, PERP, PLAT, PROS1, PSEN1, SERPING1, SOCS4, THBS1, TIMP1, TNF, TNFRSF1B, TRIB1, TRIB2, XIAP, ZFAND2A
GO:1903317	regulation of protein maturation	BP	0.000770319	0.999592	0.0127888	1	45	198	A2M, ADAM9, ADRA2A, ASPH, BAG5, C19orf80, C2, C3, C4A, C4B, C6, C7, CCBE1, CD46, CFH, CFI, CFP, CLU, CR1, CSTA, CSTB, CTSC, CYFIP2, DAB2IP, FBXW7, GIPC1, HPN, IDE, IL33, MASP1, OSBPL7, PERP, PLAT, PROS1, PSEN1, SERPING1, SOCS4, THBS1, TIMP1, TNF, TNFRSF1B, TRIB1, TRIB2, XIAP, ZFAND2A
GO:0072132	mesenchyme morphogenesis	BP	0.000781403	0.999854	0.0129614	1	10	21	BMP2, BMPR1A, ENG, HEY1, ISL1, MSX2, OSR1, SNAI2, SOX9, TWIST1
GO:0060070	canonical Wnt signaling pathway	BP	0.000792302	0.999559	0.0131306	1	54	207	APC, AXIN2, BCL9L, BICC1, BMP2, CAV1, CCND1, CDC42, COL1A1, DAB2IP, DISC1, DIXDC1, DKK2, EDA, EGR1, FGF9, FZD3, FZD5, FZD7, GATA3, GLI3, GPRC5B, GREM1, ISL1, LATS2, LRP5, LRP6, MED12, PPAP2B, PPP2R3A, PSEN1, PTK7, PTPRO, PTPRU, RAB5A, RAPGEF1, ROR2, RSPO1, RSPO3, RYR2, SCYL2, SFRP1, SNAI2, SOX9, TBL1X, TBX18, TCF7, TLE2, TNKS2, UBR5, WNT2B, WNT5A, XIAP, YAP1
GO:0016010	dystrophin-associated glycoprotein complex	CC	0.000797789	0.999845	0.0132099	1	10	23	DAG1, DMD, KRT19, KRT8, PGM5, SGCB, SGCD, SGCG, SNTB1, SNTB2
GO:0032945	negative regulation of mononuclear cell proliferation	BP	0.000799509	0.999742	0.0132151	1	17	54	CASP3, CD300A, DLG1, HLA-DRB1, HLA-DRB5, INPP5D, LILRB1, LILRB2, LST1, MNDA, NDFIP1, PDE5A, PRDM1, PTPN6, TGFB1, TNFRSF14, VSIG4
GO:0050672	negative regulation of lymphocyte proliferation	BP	0.000799509	0.999742	0.0132151	1	17	54	CASP3, CD300A, DLG1, HLA-DRB1, HLA-DRB5, INPP5D, LILRB1, LILRB2, LST1, MNDA, NDFIP1, PDE5A, PRDM1, PTPN6, TGFB1, TNFRSF14, VSIG4
GO:0046850	regulation of bone remodeling	BP	0.000807002	0.999771	0.0133272	1	15	39	CD38, CSF1R, GJA1, GREM1, IL20RA, INPP4B, INPP5D, LRP5, LRP6, P2RX7, PDK4, S1PR1, SFRP1, SYK, TMEM64
GO:0051437	positive regulation of ubiquitin-protein ligase activity involved in mitotic cell cycle	BP	0.000815699	0.999716	0.013459	1	18	76	CDC27, PSMA3, PSMA4, PSMB1, PSMB2, PSMB3, PSMB9, PSMC1, PSMC2, PSMC4, PSMC6, PSMD1, PSMD11, PSMD14, PSMD6, PSMD7, PSME4, RPS27A
GO:0019955	cytokine binding	MF	0.000832643	0.999684	0.0137026	1	22	73	A2M, ACVRL1, CCR1, CCR5, CD109, CD74, CSF1R, CXCR4, ENG, GREM1, IFNGR1, IL10RA, IL20RA, IL6ST, ITGAV, KLHL20, LTBP1, LTBP4, TGFBR2, THBS1, VASN, ZFP36
GO:0042035	regulation of cytokine biosynthetic process	BP	0.000835243	0.999656	0.0137333	1	25	93	BCL3, CD28, CD4, CD86, CEBPB, CEBPG, GATA3, HSPB1, INHBB, INPP5D, IRF1, KLF4, LBP, LILRB1, MYD88, PRG4, SYK, THBS1, TLR2, TLR4, TLR6, TLR7, TNF, TRIB2, WNT5A
GO:0046777	protein autophosphorylation	BP	0.000836817	0.999533	0.0137472	1	55	196	ALK, ATR, BTK, CAD, CALM1, CAMK2G, CSF1R, DAPK1, DDR2, EEF2K, EGFR, EIF2S1, ENG, ENPP1, EPHB4, ERBB4, FES, FGFR1, FLT1, FLT4, GFRA2, GREM1, GRK5, HCK, IGF1R, IRAK1, IRAK3, JUN, KDR, MAP3K11, MAP3K12, MAP3K13, MET, NEK6, NTRK2, PAK2, PDGFB, PDGFRA, PDGFRB, PDPK1, PEAK1, PIM1, PIM3, PRKCA, PTK2B, RAD50, RAP2A, SLK, SMG1, STK10, STK17B, SYK, TNIK, UHMK1, VEGFC
GO:0051495	positive regulation of cytoskeleton organization	BP	0.000839325	0.999592	0.0137764	1	36	141	ABI2, ACTR2, ALOX15, AMOT, APC, ARHGEF10, CCL21, CDC42EP2, CLIP1, CORO1A, DLG1, FES, FHOD1, FMN1, GRB2, HCK, HCLS1, ITGB1BP1, MAP3K1, NCKAP1, NCKAP1L, P2RX7, PFN1, PFN2, PICK1, PLEK, PROX1, PTK2B, RAPGEF3, RGCC, S100A10, SEMA5A, SFRP1, SLAIN2, SYNPO, TPM1
GO:0001558	regulation of cell growth	BP	0.000841163	0.999488	0.0137945	1	70	321	ACSL4, ACVRL1, ADRB1, AGT, AKAP6, APBB2, ARHGAP4, BCL2, BLZF1, BST2, C10orf90, CD320, CD38, CDH13, CDKN1A, CDKN2AIP, CDKN2C, CISH, COL14A1, CRIM1, CRYAB, CXCL12, CXCL16, CYR61, DAB2IP, DCBLD2, DCUN1D3, DDX3X, ENPP1, ESR2, FAM107A, FBP1, FGF13, FHL1, FN1, HPN, HSPA1A, HSPA1B, HYAL1, IGFBP2, IGFBP3, IGFBP6, ITCH, LTBP4, MEGF8, NDEL1, NRCAM, OSGIN1, PLCE1, PLXNA4, PTK2B, RASGRP2, S100A8, S100A9, SEM…
GO:0003203	endocardial cushion morphogenesis	BP	0.000848009	0.999864	0.0138946	1	9	17	BMP2, BMPR1A, ENG, HEY1, ISL1, MSX2, SNAI2, SOX9, TWIST1
GO:0002504	antigen processing and presentation of peptide or polysaccharide antigen via MHC class II	BP	0.000856731	0.999635	0.0140131	1	27	96	CD74, CTSS, DCTN5, DYNC1H1, DYNC1LI2, DYNC2H1, DYNLL1, DYNLL2, FCER1G, HLA-DMA, HLA-DMB, HLA-DPA1, HLA-DPB1, HLA-DQA1, HLA-DQB1, HLA-DRA, HLA-DRB1, HLA-DRB5, KIF3B, LGMN, MARCH1, SAR1B, SEC23A, SEC24A, SEC31A, THBS1, TREM2
GO:0032637	interleukin-8 production	BP	0.000881956	0.999719	0.0144007	1	16	56	AFAP1L2, ANXA1, BCL3, CHI3L1, FCN1, FFAR2, KLF4, LBP, OTUD7B, SSC5D, TLR2, TLR4, TLR5, TLR7, TNF, WNT5A
GO:0032588	trans-Golgi network membrane	CC	0.00088456	0.999765	0.0144182	1	13	38	CD74, CLIP3, HLA-DPA1, HLA-DPB1, HLA-DQA1, HLA-DQB1, HLA-DRA, HLA-DRB1, HLA-DRB5, MARCH1, MMP24, TMEM165, TMEM79
GO:0050852	T cell receptor signaling pathway	BP	0.000887578	0.999601	0.0144548	1	30	111	BTN3A1, CD28, CD300A, CD4, CHUK, DUSP3, FYB, GATA3, HLA-DPA1, HLA-DPB1, HLA-DQA1, HLA-DQB1, HLA-DRA, HLA-DRB1, HLA-DRB5, INPP5D, LCP2, MAPK1, PAG1, PAK2, PDE4B, PDE4D, PDPK1, PIK3CD, PSEN1, PSEN2, PTPN6, PTPRC, RPS27A, THEMIS2
GO:1901888	regulation of cell junction assembly	BP	0.000896488	0.999702	0.0145747	1	19	48	ACVRL1, APOD, ARHGAP6, DMTN, EPHA3, FZD5, GJA1, ITGB1BP1, KDR, MYO1C, PRKCH, RAP1B, RAPGEF1, ROCK2, S100A10, SFRP1, SNAI2, THBS1, WDPCP
GO:0019001	guanyl nucleotide binding	MF	0.000895987	0.999438	0.0145747	1	77	386	ACSM5, AK4, ARF4, ARHGAP35, ARL4C, ARL5B, ATL3, CDC42, CIITA, DNM1, EHD1, FKBP4, GBP3, GBP4, GEM, GIMAP1, GIMAP2, GIMAP4, GIMAP5, GIMAP6, GIMAP7, GIMAP8, GNA15, GNAL, GNL3, GSPT1, GUCY1A2, GUCY1A3, GUCY1B3, GVINP1, MOCS1, MX1, NIN, PCK1, PCK2, PDE11A, PDE1A, PDE2A, PDE5A, PRKG1, PRPS2, RAB2A, RAB30, RAB32, RAB33B, RAB34, RAB5A, RAB6B, RAB7L1, RAB9A, RABL3, RAC2, RALA, RAP1B, RAP2A, RASL12, REM1, …
GO:0044774	mitotic DNA integrity checkpoint	BP	0.000902546	0.999621	0.0146605	1	25	107	BLM, C10orf90, CCND1, CDKN1A, DGKZ, FOXN3, GIGYF2, IER3, PSMA3, PSMA4, PSMB1, PSMB2, PSMB3, PSMB9, PSMC1, PSMC2, PSMC4, PSMC6, PSMD1, PSMD11, PSMD14, PSMD6, PSMD7, PSME4, RPS27A
GO:0035023	regulation of Rho protein signal transduction	BP	0.000906802	0.999489	0.014717	1	56	201	AGRN, ARAP1, ARAP3, ARHGAP15, ARHGAP24, ARHGAP35, ARHGAP4, ARHGAP6, ARHGEF1, ARHGEF10, ARHGEF25, ARHGEF4, ARHGEF40, ARHGEF6, ARHGEF7, CCL21, CDC42EP2, COL3A1, CRK, DOCK10, DOCK11, DOCK2, DOCK4, DOCK7, DOCK9, EPHA2, EPHA3, EPS8L2, FARP2, FGD2, FGD5, GMIP, ITGB1BP1, ITSN1, JUN, LPAR1, MCF2L, NCKAP1L, NDEL1, NTRK2, OBSCN, PLEKHG5, PREX1, PREX2, PTK2B, RALBP1, S100A10, SEMA4D, SFRP1, SOS1, SRGAP1, SR…
GO:0061458	reproductive system development	BP	0.000918809	0.999399	0.0148861	1	93	436	ADM, AGT, AKR1C3, APC, AR, ARID5B, ARRB2, BCL2, BIRC6, CCND1, CEBPB, CTNNA1, CYR61, DCN, DHCR24, DICER1, DLG1, EGFR, EIF2S2, EPOR, ESR1, ESR2, FGF9, FKBP4, FSTL3, FZD3, FZD5, FZD7, GATA2, GATA3, GATA6, GRB2, HES1, HEY1, HOXA10, HOXA11, IDH1, IGF1, IGF1R, INHBB, IRX5, ITGA4, ITGB8, JUNB, KCNQ1, KDR, KRT19, KRT8, LEP, LFNG, LHCGR, LRP6, MAP2K1, MAPK1, MERTK, MET, MMP19, NOTCH2, NR2F2, NRIP1, NRK, O…
GO:0019207	kinase regulator activity	MF	0.000929817	0.999549	0.0150515	1	35	142	AFAP1L2, APC, CALM1, CASP3, CCL5, CCND1, CDKN1A, CDKN2B, CDKN2C, FGF13, GAS6, GMFB, GMFG, GPRC5B, GREM1, HEXIM1, HSPB1, IBTK, IGF2, ITSN1, KLF4, LRP6, MAP2K1, NCKAP1L, PAK2, PIK3R5, PRKAR2A, RAPGEF3, RAPGEF4, RGCC, SOCS1, SOCS3, SPRY2, TRIB1, TRIB2
GO:0017038	protein import	BP	0.000956582	0.999441	0.0154715	1	60	260	AGT, AKAP6, AKR1C3, APOD, AXIN2, BCL3, BMPR1A, CABP1, CDKN1A, CLU, DAB2IP, DAG1, EDA, EGFR, ERBB4, FGF9, FLNA, FYB, FZD7, G3BP2, GAS6, GLI3, HCLS1, HES1, HSPA4, IGF1, IL18, IL18R1, JUN, KPNA1, KPNA3, KPNA4, LEP, LMNA, MAPK1, NLRP3, PBLD, PDE2A, PEX2, PEX5L, PEX6, SEMA5A, SIX2, SLC11A1, SNAI2, STAT3, TGFB1, TGFB2, TLR2, TLR4, TLR7, TMCO6, TMEM173, TNF, TNFSF14, TNPO1, TOB1, TXN, UBR5, ZFYVE9
GO:2000404	regulation of T cell migration	BP	0.000965898	0.999834	0.0156087	1	8	23	AIF1, APOD, CCL21, CCL5, CXCL12, TNFRSF14, TNFSF14, WNT5A
GO:0030323	respiratory tube development	BP	0.000968786	0.999472	0.0156419	1	49	187	ADAMTS2, ALDH1A2, ASAH1, BMPR1A, CHI3L1, CRISPLD2, CTSH, DAG1, DICER1, EGFR, EIF4EBP1, FBXW7, FGF9, FGFR1, FNDC3B, FSTL3, GATA6, GLI3, HEG1, HES1, HHIP, HOXA5, IGF1, ITGA3, KDR, LAMA5, MAN1A2, NUMA1, PCSK5, PDGFRA, PDPN, PITX2, PROX1, PSEN2, PTK7, RBP4, RC3H2, SOX9, SPARC, SPRY2, STK40, TBX4, TCF21, TGFBR2, TNC, TNF, TNS3, WNT2B, WNT5A
GO:0019432	triglyceride biosynthetic process	BP	0.000970827	0.999662	0.0156615	1	19	57	ACSL4, ACSL5, AGPAT3, AGPAT4, AGPAT9, C3, ELOVL1, ELOVL5, ELOVL6, FBXW7, FITM2, GPD1, GPD1L, LPCAT4, MOGAT1, PCK1, PLIN5, PNPLA3, SCARB1
GO:0071556	integral component of lumenal side of endoplasmic reticulum membrane	CC	0.000977194	0.99981	0.0157237	1	9	26	CD74, HLA-B, HLA-DPA1, HLA-DPB1, HLA-DQA1, HLA-DQB1, HLA-DRA, HLA-DRB1, HLA-DRB5
GO:0098553	lumenal side of endoplasmic reticulum membrane	CC	0.000977194	0.99981	0.0157237	1	9	26	CD74, HLA-B, HLA-DPA1, HLA-DPB1, HLA-DQA1, HLA-DQB1, HLA-DRA, HLA-DRB1, HLA-DRB5
GO:0098576	lumenal side of membrane	CC	0.000977194	0.99981	0.0157237	1	9	26	CD74, HLA-B, HLA-DPA1, HLA-DPB1, HLA-DQA1, HLA-DQB1, HLA-DRA, HLA-DRB1, HLA-DRB5
GO:0006606	protein import into nucleus	BP	0.000987681	0.999438	0.0158518	1	55	228	AGT, AKAP6, AKR1C3, APOD, AXIN2, BCL3, BMPR1A, CABP1, CDKN1A, DAB2IP, DAG1, EDA, EGFR, ERBB4, FGF9, FLNA, FYB, FZD7, G3BP2, GAS6, GLI3, HCLS1, HES1, IGF1, IL18, IL18R1, JUN, KPNA1, KPNA3, KPNA4, LEP, LMNA, MAPK1, NLRP3, PBLD, PDE2A, SEMA5A, SIX2, SLC11A1, SNAI2, STAT3, TGFB1, TGFB2, TLR2, TLR4, TLR7, TMCO6, TMEM173, TNF, TNFSF14, TNPO1, TOB1, TXN, UBR5, ZFYVE9
GO:0044744	protein targeting to nucleus	BP	0.000987681	0.999438	0.0158518	1	55	228	AGT, AKAP6, AKR1C3, APOD, AXIN2, BCL3, BMPR1A, CABP1, CDKN1A, DAB2IP, DAG1, EDA, EGFR, ERBB4, FGF9, FLNA, FYB, FZD7, G3BP2, GAS6, GLI3, HCLS1, HES1, IGF1, IL18, IL18R1, JUN, KPNA1, KPNA3, KPNA4, LEP, LMNA, MAPK1, NLRP3, PBLD, PDE2A, SEMA5A, SIX2, SLC11A1, SNAI2, STAT3, TGFB1, TGFB2, TLR2, TLR4, TLR7, TMCO6, TMEM173, TNF, TNFSF14, TNPO1, TOB1, TXN, UBR5, ZFYVE9
GO:1902593	single-organism nuclear import	BP	0.000987681	0.999438	0.0158518	1	55	228	AGT, AKAP6, AKR1C3, APOD, AXIN2, BCL3, BMPR1A, CABP1, CDKN1A, DAB2IP, DAG1, EDA, EGFR, ERBB4, FGF9, FLNA, FYB, FZD7, G3BP2, GAS6, GLI3, HCLS1, HES1, IGF1, IL18, IL18R1, JUN, KPNA1, KPNA3, KPNA4, LEP, LMNA, MAPK1, NLRP3, PBLD, PDE2A, SEMA5A, SIX2, SLC11A1, SNAI2, STAT3, TGFB1, TGFB2, TLR2, TLR4, TLR7, TMCO6, TMEM173, TNF, TNFSF14, TNPO1, TOB1, TXN, UBR5, ZFYVE9
GO:0097094	craniofacial suture morphogenesis	BP	0.000992466	0.999857	0.0158879	1	8	15	FREM1, GLI3, INSIG1, MEGF8, MMP16, MSX2, TGFB1, TWIST1
GO:0043552	positive regulation of phosphatidylinositol 3-kinase activity	BP	0.000991924	0.999776	0.0158879	1	12	25	CCL21, CDC42, ERBB4, FGF2, FLT1, IRS1, PDGFB, PDGFRA, PDGFRB, PTK2B, TGFB1, VAV3
GO:0060420	regulation of heart growth	BP	0.000992053	0.999714	0.0158879	1	15	38	ADRB1, AKAP6, COL14A1, DUSP6, ERBB4, FGF2, FGF9, FGFR1, GATA6, GJA1, MEF2C, PROX1, RBP4, TGFBR2, WT1
GO:0031348	negative regulation of defense response	BP	0.001008	0.999554	0.0161229	1	28	110	A2M, ACP5, ADORA1, ANXA1, AOAH, ARRB2, CR1, GATA3, GPX1, HLA-B, IER3, IRAK3, ISL1, ITCH, KLF4, LILRB1, METRNL, NDFIP1, NLRP3, NT5E, PTGIS, RPS19, SAA1, SERPINF1, SERPING1, TNFRSF1B, TRAF3IP1, ZFP36
GO:0033673	negative regulation of kinase activity	BP	0.00101215	0.999447	0.0161755	1	48	200	ABL1, APC, CASP3, CAV1, CD300A, CDKN1A, CDKN2B, CDKN2C, DAB2IP, DEPTOR, DNAJA1, DUSP14, DUSP22, DUSP3, DUSP4, DUSP6, DUSP8, GADD45A, GMFB, GMFG, HEXIM1, HSPB1, IBTK, IGF1R, IRAK3, ITGB1BP1, LATS2, LRP5, LRP6, NR2F2, PAK2, PDPK1, PRKAR2A, PRKCA, PSEN1, PTPN6, PTPRC, RGS4, SFRP1, SOCS1, SOCS3, SOCS4, SORL1, SPRY2, STK38, TRIB1, TRIB2, UCHL1
GO:0031344	regulation of cell projection organization	BP	0.00102882	0.999339	0.0164139	1	87	361	AGRN, APC, AQP1, ARAP1, ARHGAP24, ARHGAP4, ARHGEF1, ARHGEF7, ATP8B1, BHLHB9, CCL21, CDC42, CDC42EP2, CDC42EP4, CNR1, CXCL12, DAB2IP, DISC1, DIXDC1, DMD, DMTN, DPYSL3, EFNA1, EPHA2, EPHA3, EPHB2, EPS8L2, FAM110C, FES, FGF13, FGFR1, FKBP4, FN1, GATA3, GPRC5B, ITGA3, ITGB1, LGALS1, LPAR1, MEF2C, MEGF8, MYO10, NCKAP1, NDEL1, NEGR1, NGFR, NLGN1, NR2F1, NRCAM, NTRK2, OBSL1, PFN1, PFN2, PLXNA4, PODXL, P…
GO:0007272	ensheathment of neurons	BP	0.00103887	0.999529	0.0165463	1	31	101	ADAM22, ANK2, ARHGEF10, ATRN, CLDN11, CLDN5, CLU, CNTNAP1, CXCR4, DAG1, DICER1, DLG1, EPB41L3, GPC1, ID4, LAMA2, LPAR1, MPP5, MYO5A, MYRF, NAB2, NFASC, PIKFYVE, RXRG, SCN2A, SH3TC2, TENM4, TGFB1, TLR2, WASF3, ZNF24
GO:0008366	axon ensheathment	BP	0.00103887	0.999529	0.0165463	1	31	101	ADAM22, ANK2, ARHGEF10, ATRN, CLDN11, CLDN5, CLU, CNTNAP1, CXCR4, DAG1, DICER1, DLG1, EPB41L3, GPC1, ID4, LAMA2, LPAR1, MPP5, MYO5A, MYRF, NAB2, NFASC, PIKFYVE, RXRG, SCN2A, SH3TC2, TENM4, TGFB1, TLR2, WASF3, ZNF24
GO:0046165	alcohol biosynthetic process	BP	0.00104218	0.999497	0.0165678	1	34	137	ACER3, AKR1C3, APOB, BMP2, CYB5R3, CYP27A1, CYP3A4, DHCR24, FABP5, FGF2, HRH1, IDI1, IMPAD1, INSIG1, ISYNA1, LEP, LHCGR, LPCAT2, LPIN3, MSMO1, MVD, PCK1, PCYT1A, PEMT, PEX2, PLEK, PRKAA1, PTAFR, PTK2B, SC5D, SGMS1, SNAI2, SQLE, TNF
GO:0007009	plasma membrane organization	BP	0.00104287	0.999438	0.0165678	1	47	177	AGRN, AMN, ANK2, ANO9, ANXA2, APPL1, AR, ATP1B1, BIN2, BLZF1, CLIP3, CLU, CXCR4, DENND4C, DLG1, DYSF, EPB41L3, EPHA2, FCER1G, FGF13, GAS6, GOLPH3, ITGA3, ITGB1, KIF5B, KRT18, LAMA5, MICALL1, MPP5, MYADM, MYH10, MYO5A, MYOF, MYRF, OPTN, PACS1, PDPK1, PLEKHF1, PTCH1, RAB34, RAMP2, RHOQ, S100A10, SH3TC2, SORBS1, TGFB2, TREM2
GO:0051259	protein oligomerization	BP	0.00104209	0.999333	0.0165678	1	83	391	ACOT13, ACVRL1, AHNAK, AKR1C1, ALAD, ALDOC, ALOX5AP, ANGPTL4, ANXA2, AR, ATL3, BLM, BMF, C1QTNF1, CAMK2G, CAT, CAV1, CAV2, CCL5, CLU, COL1A1, COL1A2, COLEC12, CPT1A, CRYAB, CTNNA1, DGKH, DPYSL3, EHD1, FAS, FBP1, GJA1, GPX3, GRB2, HACL1, HBA2, HLA-DRB1, HLA-DRB5, HSF4, IDE, IGF1R, IRAK1, ITPR3, KCNAB2, KCNB1, KCNC4, KCTD1, KCTD10, KCTD15, KCTD20, KCTD9, LIMS1, LNX1, MAP2K1, ME1, MLKL, NACC1, NACC2…
GO:0048645	organ formation	BP	0.00104842	0.999655	0.0166073	1	17	52	AXIN2, BMPR1A, FGFR1, GATA6, GLI3, HAND2, HES1, HOXA11, ISL1, MEF2C, NKX3-2, SIX1, SULF1, TGFBR2, WNT2B, WNT5A, WT1
GO:0071559	response to transforming growth factor beta	BP	0.00104888	0.999397	0.0166073	1	57	225	ACVRL1, ADAM9, ARRB2, ASPN, BCL9L, BMPR1A, CAV2, CBL, CD109, CDKN2B, CGN, CIDEA, COL1A1, COL1A2, COL3A1, COL4A2, DUSP22, ENG, FMOD, FOS, GIPC1, ITGA3, ITGB5, JUN, JUNB, KLF10, LEFTY2, LIMS1, LRG1, LTBP1, LTBP2, LTBP4, MAP3K1, MEF2C, NPNT, PBLD, PDE2A, PDGFB, PDGFRB, PDPK1, PMEPA1, PPP1R15A, PRDM16, PXN, RPS27A, SFRP1, SOX9, TFDP2, TGFB1, TGFB1I1, TGFB2, TGFBR2, THBS1, USP9X, VASN, WNT5A, ZFYVE9
GO:0071560	cellular response to transforming growth factor beta stimulus	BP	0.00104888	0.999397	0.0166073	1	57	225	ACVRL1, ADAM9, ARRB2, ASPN, BCL9L, BMPR1A, CAV2, CBL, CD109, CDKN2B, CGN, CIDEA, COL1A1, COL1A2, COL3A1, COL4A2, DUSP22, ENG, FMOD, FOS, GIPC1, ITGA3, ITGB5, JUN, JUNB, KLF10, LEFTY2, LIMS1, LRG1, LTBP1, LTBP2, LTBP4, MAP3K1, MEF2C, NPNT, PBLD, PDE2A, PDGFB, PDGFRB, PDPK1, PMEPA1, PPP1R15A, PRDM16, PXN, RPS27A, SFRP1, SOX9, TFDP2, TGFB1, TGFB1I1, TGFB2, TGFBR2, THBS1, USP9X, VASN, WNT5A, ZFYVE9
GO:0050679	positive regulation of epithelial cell proliferation	BP	0.0010503	0.999483	0.0166157	1	36	140	ACVRL1, AMICA1, BMP2, BMPR1A, BNC1, C5AR1, CAV2, CCND1, CDH13, CXCL12, EGFL7, EGFR, FGF2, FGF9, FLT4, FZD7, HPN, HYAL1, IGF1, JUN, KDR, LAMB1, LRG1, OSR1, OSR2, PDGFB, PRKCA, PROX1, SEMA5A, SFRP1, SOX9, TBX18, TGFB1, TWIST1, VEGFC, WNT5A
GO:0030324	lung development	BP	0.00106682	0.999419	0.016863	1	48	183	ADAMTS2, ALDH1A2, ASAH1, BMPR1A, CHI3L1, CRISPLD2, CTSH, DAG1, DICER1, EGFR, EIF4EBP1, FBXW7, FGF9, FGFR1, FNDC3B, FSTL3, GATA6, GLI3, HEG1, HES1, HHIP, HOXA5, IGF1, ITGA3, KDR, LAMA5, MAN1A2, NUMA1, PDGFRA, PDPN, PITX2, PROX1, PSEN2, PTK7, RBP4, RC3H2, SOX9, SPARC, SPRY2, STK40, TBX4, TCF21, TGFBR2, TNC, TNF, TNS3, WNT2B, WNT5A
GO:0032653	regulation of interleukin-10 production	BP	0.00108803	0.99972	0.0171838	1	12	36	BCL3, CD34, CD46, DLL1, FCER1G, HLA-DRB1, HLA-DRB5, HSPD1, LILRB1, TLR2, TLR4, TRIB2
GO:0043500	muscle adaptation	BP	0.00112346	0.999593	0.0177136	1	20	59	ADK, ADRB1, AGT, AKAP6, ATP2B4, CAMK2G, CMYA5, COL14A1, GATA6, GTF2IRD1, IGF1, IL15, IL6ST, INPP5F, KLF4, LMCD1, MEF2C, P2RX4, PDE5A, PRKCA
GO:0006801	superoxide metabolic process	BP	0.00113751	0.999651	0.0179201	1	15	47	ACP5, AGT, CYBB, EGFR, NCF1, NCF2, NQO1, NRROS, PREX1, SH3PXD2A, SH3PXD2B, SOD2, SOD3, SYK, TGFB1
GO:0030500	regulation of bone mineralization	BP	0.00114156	0.999571	0.0179689	1	21	65	ASXL2, BMP2, BMPR1A, CCL3, CCR1, DDR2, ENPP1, FAM20C, GJA1, GREM1, MEF2C, MGP, OSR1, OSR2, P2RX7, PTK2B, S1PR1, SOX9, SRGN, TGFB1, TWIST1
GO:0060065	uterus development	BP	0.00114652	0.999825	0.0180318	1	8	16	ESR1, ESR2, GATA3, HOXA10, HOXA11, LHCGR, RBP4, WNT5A
GO:0030326	embryonic limb morphogenesis	BP	0.00115491	0.999436	0.0181334	1	36	123	AFF3, ALDH1A2, ALX1, BMPR1A, CYP26B1, DICER1, DYNC2H1, EN1, FGF9, FGFR1, FRAS1, GJA1, GLI3, HAND2, HOXA10, HOXA11, HOXC10, IMPAD1, LRP5, LRP6, MEGF8, MSX2, NOTCH2, OSR1, OSR2, PITX2, PSEN1, PSEN2, PTCH1, SHOX2, TBX4, TRAF3IP1, TWIST1, WDPCP, WNT5A, ZBTB16
GO:0035113	embryonic appendage morphogenesis	BP	0.00115491	0.999436	0.0181334	1	36	123	AFF3, ALDH1A2, ALX1, BMPR1A, CYP26B1, DICER1, DYNC2H1, EN1, FGF9, FGFR1, FRAS1, GJA1, GLI3, HAND2, HOXA10, HOXA11, HOXC10, IMPAD1, LRP5, LRP6, MEGF8, MSX2, NOTCH2, OSR1, OSR2, PITX2, PSEN1, PSEN2, PTCH1, SHOX2, TBX4, TRAF3IP1, TWIST1, WDPCP, WNT5A, ZBTB16
GO:0072163	mesonephric epithelium development	BP	0.00116225	0.999475	0.0182031	1	30	99	ADAMTS16, AGT, ARG2, BCL2, BMP2, BMPER, CAT, DCHS1, DLG1, FGF2, FGFR1, GATA3, GLI3, HES1, HOXA11, LAMA5, NPNT, OSR1, PSPN, PTCH1, SFRP1, SIM1, SIX1, SIX2, SLIT2, SOX9, TCF21, TGFB1, WNT2B, WT1
GO:0072164	mesonephric tubule development	BP	0.00116225	0.999475	0.0182031	1	30	99	ADAMTS16, AGT, ARG2, BCL2, BMP2, BMPER, CAT, DCHS1, DLG1, FGF2, FGFR1, GATA3, GLI3, HES1, HOXA11, LAMA5, NPNT, OSR1, PSPN, PTCH1, SFRP1, SIM1, SIX1, SIX2, SLIT2, SOX9, TCF21, TGFB1, WNT2B, WT1
GO:0071407	cellular response to organic cyclic compound	BP	0.00116183	0.999285	0.0182031	1	71	301	ABL1, AKAP6, AKR1C3, ALPL, ANXA1, AQP1, AQP9, AR, ATP2B4, AXIN2, BLM, BMP2, CASQ2, CCL3, CCL5, CIITA, CTNNA1, CYP1B1, DIAPH1, DICER1, DMTN, EGFR, EGR1, ESR1, ESR2, FBXO32, GNG2, GPD1, HEY1, HRH1, IL15, IL18, ISL1, ITGB1, KCNQ1, KLF4, LGALS1, LRP6, MEF2C, MSX2, NR1D1, NR1D2, NR2F1, NR2F2, NR3C2, NR4A2, OSBPL7, P2RX4, PAQR7, PDE2A, PDE4B, PDE4D, PDGFB, PTCH1, RAP1B, RAPGEF1, RAPGEF3, RBM3, RORB, RX…
GO:1901214	regulation of neuron death	BP	0.00117883	0.999338	0.0184475	1	51	211	AGRN, AGT, ANGPT1, BCL2, BHLHB9, C5AR1, CASP3, CCL3, CCL5, CD34, CDC42, CEBPB, CHL1, CLU, CPEB4, DDIT4, DHCR24, EGR1, FBXW7, GATA3, GCLM, GPX1, ISL1, ITGA1, ITSN1, JUN, LGMN, LRP1, MAP3K11, MCL1, MDK, MEF2C, NCF2, NQO1, NR4A2, NTRK2, PICALM, PPARGC1A, PSEN1, PTK2B, RASA1, SIX1, SOD2, SORL1, STXBP1, SYNGAP1, TGFB2, TNF, TRIM2, UNC5B, XIAP
GO:0045055	regulated secretory pathway	BP	0.00118647	0.999577	0.0185515	1	19	59	ANXA3, BTK, CCL3, CD300A, FCER1G, FES, GAB2, HCK, LAT2, MYO1F, PDPK1, PIK3CD, PIK3CG, STEAP2, STX11, SYK, TMEM79, UNC13D, YWHAZ
GO:0001516	prostaglandin biosynthetic process	BP	0.00120639	0.999741	0.0188075	1	10	26	AKR1C3, ANXA1, CD74, HPGDS, MAPK9, PNPLA8, PTGDS, PTGIS, PTGS1, TBXAS1
GO:0046457	prostanoid biosynthetic process	BP	0.00120639	0.999741	0.0188075	1	10	26	AKR1C3, ANXA1, CD74, HPGDS, MAPK9, PNPLA8, PTGDS, PTGIS, PTGS1, TBXAS1
GO:0051279	regulation of release of sequestered calcium ion into cytosol	BP	0.00121946	0.99958	0.0189885	1	18	54	AKAP6, ANK2, ASPH, CACNA1C, CALM1, CASQ2, DIAPH1, DMD, HRC, PDE4D, PDPK1, PTK2B, PTPN6, RYR2, SLC8A1, TGFB1, TRDN, TRPC1
GO:0001570	vasculogenesis	BP	0.00122638	0.999505	0.0190232	1	24	73	ADM, AMOT, CAV1, CD34, EGFL7, ENG, EPHA2, FBXW7, GJC1, HDAC7, HEG1, HEY1, JUNB, KDR, NTRK2, PDGFRB, PITX2, RAMP2, RASA1, TGFBR2, TIE1, TMEM100, WT1, YAP1
GO:0010720	positive regulation of cell development	BP	0.00122631	0.999309	0.0190232	1	52	204	ARHGEF7, AXIN2, BCL2, BCL9L, BHLHB9, BMP2, CDC42, COL1A1, CRB2, CXCL12, CXCR4, DICER1, DISC1, DIXDC1, DMTN, EPHB2, ETV5, FN1, GLI3, GLIPR2, HES1, HOXA11, IL6ST, MAPK9, MEGF8, MYADM, NDEL1, NGFR, NTRK2, OBSL1, PDE5A, PLAG1, PREX1, PRKCH, PTPRD, RGCC, S100A10, SEMA4D, SEMA5A, SERPINF1, SHOX2, SLIT2, TENM4, TGFB1, TGFB1I1, TGFB2, TIAM1, TLR2, TNFRSF12A, TRPV2, TWIST1, VEGFC
GO:0090066	regulation of anatomical structure size	BP	0.00122675	0.999223	0.0190232	1	78	351	ABI2, ACE, ACTR2, ADM, ADORA1, ADRA1B, ADRA2A, ADRB1, AGT, ALOX15, AMOT, ARHGAP4, CACNA1C, CAPZA2, CAV1, CCL21, CD38, CDC42EP2, CORO1A, CXCL12, DEPTOR, DLG1, DMTN, EGFR, ELN, FGF13, FMN1, FN1, GCLM, GJA1, GPX1, GRB2, GUCY1A3, HCK, HCLS1, HRH1, INF2, ITGA1, ITGB1BP1, LEP, MAP2K1, MAP3K1, MEGF8, MRVI1, MYADM, NCKAP1, NCKAP1L, NDEL1, NRCAM, P2RX4, PFN1, PFN2, PICK1, PIK3C2A, PLEK, PLEKHH2, PLXNA4, P…
GO:0030330	DNA damage response, signal transduction by p53 class mediator	BP	0.0012287	0.999445	0.0190378	1	28	116	ATR, BCL3, CD74, CDKN1A, HIC1, MYO6, PLA2R1, PSMA3, PSMA4, PSMB1, PSMB2, PSMB3, PSMB9, PSMC1, PSMC2, PSMC4, PSMC6, PSMD1, PSMD11, PSMD14, PSMD6, PSMD7, PSME4, RPS27A, SMYD2, SNAI2, TWIST1, ZNF385A
GO:0043551	regulation of phosphatidylinositol 3-kinase activity	BP	0.00123447	0.999642	0.0191114	1	15	36	CCL21, CDC42, DAB2IP, ERBB4, FGF2, FLT1, IRS1, KLF4, PDGFB, PDGFRA, PDGFRB, PIK3R5, PTK2B, TGFB1, VAV3
GO:0042554	superoxide anion generation	BP	0.00125077	0.999756	0.019316	1	9	23	ACP5, AGT, CYBB, EGFR, NCF1, NCF2, SOD2, SYK, TGFB1
GO:0043149	stress fiber assembly	BP	0.00125024	0.999516	0.019316	1	22	67	AMOT, ARAP1, ARHGAP6, ARHGEF10, ASAP3, ELN, FHOD1, ITGB1BP1, ITGB5, PFN1, PFN2, PHACTR1, PTK2B, RAPGEF3, RGCC, ROCK2, S100A10, S1PR1, SFRP1, SORBS1, SYNPO, TPM1
GO:0042063	gliogenesis	BP	0.00124889	0.999317	0.019316	1	47	185	ADAM22, AGT, ANXA1, APCDD1, ARHGEF10, BMP2, CCL3, CDKN2C, CLU, CSPG4, CXCR4, DAG1, DICER1, EGFR, EGR1, ETV5, GLI3, GPC1, HES1, ID4, IGF1, IL6ST, ITGAM, LAMA2, LRP6, MED12, MMP24, MPP5, MXRA8, MYRF, NAB2, NFIX, NTRK2, PHGDH, PICK1, PLAG1, PPAP2B, PRKCH, PTK2B, RELN, SH3TC2, SOX9, STAT3, TENM4, TGFB2, TLR2, WASF3
GO:0050864	regulation of B cell activation	BP	0.00125344	0.999469	0.0193414	1	25	91	BCL2, BTK, CASP3, CD28, CD300A, CD38, CD74, CDKN1A, FAS, INPP5D, MEF2C, MNDA, NCKAP1L, NDFIP1, NFAM1, PRDM1, PTPN6, PTPRC, SFRP1, SYK, TGFB1, TLR4, TNFSF13, TNFSF13B, VAV3
GO:0072224	metanephric glomerulus development	BP	0.00125729	0.999786	0.0193849	1	9	17	AQP1, CD34, EGR1, OSR1, PDGFB, PDGFRA, PDGFRB, TCF21, WT1
GO:0010881	regulation of cardiac muscle contraction by regulation of the release of sequestered calcium ion	BP	0.0012744	0.999775	0.0196305	1	9	18	ANK2, ASPH, CACNA1C, CALM1, CASQ2, DMD, HRC, RYR2, SLC8A1
GO:0001937	negative regulation of endothelial cell proliferation	BP	0.0012753	0.999705	0.0196305	1	11	27	ACVRL1, CAV1, CAV2, ENG, NR2F2, PTPRM, RGCC, SPARC, SULF1, THBS1, TNMD
GO:0033630	positive regulation of cell adhesion mediated by integrin	BP	0.00128306	0.9998	0.0197214	1	8	16	ADAM9, CCL21, CCL5, NCKAP1L, PODXL, PTPN6, SYK, TGFB2
GO:0090218	positive regulation of lipid kinase activity	BP	0.00128566	0.999694	0.0197214	1	12	26	CCL21, CDC42, ERBB4, FGF2, FLT1, IRS1, PDGFB, PDGFRA, PDGFRB, PTK2B, TGFB1, VAV3
GO:0042552	myelination	BP	0.00128504	0.999416	0.0197214	1	30	98	ADAM22, ANK2, ARHGEF10, ATRN, CLDN5, CLU, CNTNAP1, CXCR4, DAG1, DICER1, DLG1, EPB41L3, GPC1, ID4, LAMA2, LPAR1, MPP5, MYO5A, MYRF, NAB2, NFASC, PIKFYVE, RXRG, SCN2A, SH3TC2, TENM4, TGFB1, TLR2, WASF3, ZNF24
GO:0043112	receptor metabolic process	BP	0.00128604	0.999376	0.0197214	1	34	125	ADM, ADRBK2, AGRN, ANGPT1, ARAP1, ARFGEF2, ARRB2, CAV1, DLG4, DNM1, EZR, GPRASP1, GRB2, GREM1, HOXA5, ITGAV, KIF16B, LGMN, LILRB1, LRRTM2, MYLIP, NR1D1, OPTN, PICALM, PICK1, PSEN1, RAB5A, RAMP2, RSPO1, SCYL2, SEC24A, SYNJ2BP, TGFB1, TNF
GO:0042119	neutrophil activation	BP	0.00130325	0.999728	0.0199416	1	10	23	ANXA3, CCL5, CD300A, CXCR4, FCER1G, MYO1F, PREX1, STX11, SYK, TYROBP
GO:0060688	regulation of morphogenesis of a branching structure	BP	0.001304	0.999562	0.0199416	1	17	52	AGT, ESR1, ETV5, FGFR1, HGF, MET, SFRP1, SHOX2, SIX1, SIX2, SNAI2, SOX9, SULF1, TGFB1, TNF, WNT2B, WNT5A
GO:0032561	guanyl ribonucleotide binding	MF	0.00130375	0.999172	0.0199416	1	76	385	ACSM5, AK4, ARF4, ARHGAP35, ARL4C, ARL5B, ATL3, CDC42, CIITA, DNM1, EHD1, FKBP4, GBP3, GBP4, GEM, GIMAP1, GIMAP2, GIMAP4, GIMAP5, GIMAP6, GIMAP7, GIMAP8, GNA15, GNAL, GNL3, GSPT1, GUCY1A2, GUCY1A3, GUCY1B3, GVINP1, MOCS1, MX1, NIN, PCK1, PCK2, PDE11A, PDE1A, PDE2A, PDE5A, PRKG1, PRPS2, RAB2A, RAB30, RAB32, RAB33B, RAB34, RAB5A, RAB6B, RAB7L1, RAB9A, RABL3, RAC2, RALA, RAP1B, RAP2A, RASL12, REM1, …
GO:0032288	myelin assembly	BP	0.00131667	0.999758	0.0200909	1	10	18	ANK2, CNTNAP1, DICER1, EPB41L3, GPC1, MPP5, NFASC, PIKFYVE, TENM4, TLR2
GO:0032570	response to progesterone	BP	0.00131696	0.999663	0.0200909	1	12	32	CAV1, CD38, FOS, FOSB, FOSL2, JUNB, NCF2, RAMP2, TGFB1, TGFB2, THBS1, TLR2
GO:0006939	smooth muscle contraction	BP	0.00132856	0.999428	0.0202514	1	26	90	ADORA1, ADRA2A, ADRB1, AGT, CACNA1C, CAV1, DLG1, GUCY1A3, KCNMA1, MAP2K1, MRVI1, MYH11, MYLK, NCF1, NMUR1, NPNT, PDE4D, PIK3C2A, PLCE1, PRKG1, ROCK2, SLC8A1, SSTR2, SULF1, SULF2, TPCN2
GO:0005085	guanyl-nucleotide exchange factor activity	MF	0.00133587	0.999233	0.0203464	1	57	194	ADRB1, ARFGEF2, ARHGEF1, ARHGEF10, ARHGEF25, ARHGEF4, ARHGEF40, ARHGEF6, ARHGEF7, BCAR3, CYTH4, DENND2A, DENND4B, DENND4C, DIS3, DOCK10, DOCK11, DOCK2, DOCK4, DOCK5, DOCK6, DOCK7, DOCK9, EPS8L2, FARP2, FGD2, FGD5, ITSN1, KIAA1244, MCF2L, OBSCN, P2RY12, PLCE1, PLEKHG5, PREX1, PREX2, PSD3, PSD4, RAB3IL1, RALGPS2, RAPGEF1, RAPGEF3, RAPGEF4, RASGEF1B, RASGRP2, RASGRP3, RASGRP4, RGL3, RGP1, RIN3, SH2D…
GO:0001945	lymph vessel development	BP	0.00134468	0.999719	0.0204474	1	11	21	ACVRL1, CCBE1, FLT4, HEG1, KDR, NR2F2, PDPN, PROX1, SYK, TMEM204, VEGFC
GO:1901184	regulation of ERBB signaling pathway	BP	0.00134374	0.99946	0.0204474	1	23	74	ADORA1, ADRA2A, AFAP1L2, AGT, APP, ARHGEF7, CBL, CDC42, CDH13, DAB2IP, EGFR, FBXW7, GRB2, ITGA1, LGMN, PSEN1, PSEN2, RPS27A, SH3TC2, SOCS4, SOS1, SPRY2, STAM2
GO:0060349	bone morphogenesis	BP	0.00134648	0.999421	0.0204582	1	26	89	ACP5, ALPL, AXIN2, COL1A1, CSGALNACT1, CYP26B1, DDR2, FREM1, GLI3, HOXA11, HSPG2, IMPAD1, INSIG1, LRP5, LRP6, MEF2C, MEGF8, MMP16, MSX2, NAB2, OSR2, SHOX2, SOX9, TGFB1, THBS1, TWIST1
GO:0001658	branching involved in ureteric bud morphogenesis	BP	0.00134929	0.999502	0.0204678	1	20	60	ADAMTS16, AGT, BCL2, BMP2, DCHS1, DLG1, FGF2, GLI3, HOXA11, LAMA5, NPNT, PSPN, PTCH1, SIX1, SIX2, SOX9, TCF21, TGFB1, WNT2B, WT1
GO:0051604	protein maturation	BP	0.0013644	0.999129	0.0206804	1	77	396	A2M, ACE, ADAM9, ADAMTS2, ADRA2A, AGA, AGT, ASPH, BAG5, C19orf80, C2, C3, C4A, C4B, C6, C7, CASP3, CCBE1, CD46, CFH, CFI, CFP, CLU, CPA3, CR1, CSTA, CSTB, CTSC, CTSH, CYFIP2, DAB2IP, DHCR24, DISP1, DYNC2H1, ENPEP, FAS, FBXW7, GIPC1, GLI3, HIP1, HPN, HSPD1, HSPE1, IDE, IFI27, IL33, MAPK9, MASP1, NLRP1, NLRP3, NMT2, OSBPL7, PCSK5, PCSK6, PERP, PLAT, PROS1, PSEN1, PSEN2, PTCH1, RPS27A, S100A8, S100A…
GO:0045670	regulation of osteoclast differentiation	BP	0.0013712	0.999534	0.0207667	1	17	54	APC, ASXL2, CCL3, CCR1, FOS, FSTL3, INPP4B, INPP5D, KLF10, LILRB1, LILRB4, RASSF2, SFRP1, TLR4, TMEM64, TNF, TYROBP
GO:0034446	substrate adhesion-dependent cell spreading	BP	0.00139047	0.99946	0.0210416	1	22	65	ANTXR1, ARHGEF7, CDC42, DMTN, EFNA1, FERMT3, FN1, FNDC3B, FZD7, ITGA4, ITGAV, ITGB1BP1, ITGB7, LAMA5, LAMB1, MERTK, MYADM, PEAK1, PREX1, PXN, S100A10, SRGAP2
GO:0050654	chondroitin sulfate proteoglycan metabolic process	BP	0.00139181	0.999476	0.0210449	1	21	60	AGRN, BGN, CHST15, CHST3, CSGALNACT1, CSPG4, DCN, DSE, DSEL, EGFLAM, GPC1, GPC4, GPC6, HSPG2, HYAL1, IGF1, IMPAD1, MAMDC2, SPOCK2, UST, XYLT1
GO:0030730	sequestering of triglyceride	BP	0.00140144	0.999796	0.0211566	1	7	16	CIDEA, ENPP1, FITM2, OSBPL11, OSBPL8, PLIN5, TNF
GO:0005544	calcium-dependent phospholipid binding	MF	0.00142647	0.999632	0.0214655	1	12	32	ANXA1, ANXA11, ANXA2, ANXA2P2, ANXA3, ANXA5, ANXA7, ANXA8L2, C2CD5, DYSF, ESYT2, PCLO
GO:0061035	regulation of cartilage development	BP	0.00143392	0.999497	0.0215603	1	18	55	ACVRL1, ADAMTS12, AXIN2, BMP2, CYR61, EFEMP1, GLI3, HOXA11, LEP, LOXL2, MAF, NKX3-2, SHOX2, SNAI2, SOX9, TGFB1, WNT5A, ZBTB16
GO:0048011	neurotrophin TRK receptor signaling pathway	BP	0.00144428	0.999111	0.0216987	1	69	283	ADCY1, ADCY2, ADCY3, ADCYAP1R1, AGO4, AGT, ARHGAP4, ARHGEF1, ARHGEF4, ARHGEF6, ARHGEF7, CALM1, CASP3, CD28, CD86, CDKN1A, CHUK, CRK, DDIT4, DUSP3, DUSP4, DUSP6, EGFR, ERBB4, FGD2, FGF2, FGF9, FGFR1, GRB2, IRAK1, IRS1, ITPR1, ITPR3, ITSN1, KLB, MAP2K1, MAPK1, MAPK12, MCF2L, MEF2C, MOV10, MYD88, NGFR, NTRK2, OBSCN, PCSK5, PCSK6, PDE1A, PDE1C, PDGFB, PDGFRA, PDGFRB, PDPK1, PIK3CD, PLEKHG5, PRKAR2A, …
GO:0032655	regulation of interleukin-12 production	BP	0.00144585	0.999565	0.021705	1	14	44	ACP5, ARRB2, CMKLR1, HLA-B, HSPD1, IRAK3, IRF1, IRF8, ISL1, LILRB1, PLCB1, THBS1, TLR2, TLR4
GO:0050868	negative regulation of T cell activation	BP	0.00145405	0.999444	0.0217587	1	20	72	CASP3, CD300A, CD74, DLG1, DUSP3, GIMAP5, GLI3, HLA-DRB1, HLA-DRB5, IL4R, IRF1, LILRB1, LILRB2, NDFIP1, PAG1, PDE5A, PTPN6, TGFB1, TNFRSF14, VSIG4
GO:0055013	cardiac muscle cell development	BP	0.0014795	0.999473	0.0220868	1	19	53	ADRB1, AGT, AKAP6, COL14A1, CXADR, DICER1, LMNA, MYH10, MYH11, NEBL, OBSL1, PDGFRA, PDGFRB, PITX2, PROX1, SGCB, SLC8A1, SPEG, TTN
GO:0046890	regulation of lipid biosynthetic process	BP	0.00148562	0.999314	0.0221606	1	29	113	AGT, AKR1C3, ANXA1, APOB, ATP1A1, BMP2, C3, CYR61, FABP3, FBXW7, FITM2, IGF1R, IGF2, INSIG1, LEP, LHCGR, MAPK9, NR1D1, PDE8B, PDGFB, PDK4, PEX2, PLIN5, PRKAA1, PROX1, SCARB1, SNAI2, SORBS1, TNF
GO:0045334	clathrin-coated endocytic vesicle	CC	0.00150351	0.999538	0.0224097	1	15	41	APOB, CD74, EGFR, FZD5, HLA-DPA1, HLA-DPB1, HLA-DQA1, HLA-DQB1, HLA-DRA, HLA-DRB1, HLA-DRB5, MYO6, PICALM, ROR2, WNT5A
GO:0060419	heart growth	BP	0.00151077	0.99946	0.0225	1	19	53	ADRB1, AGT, AKAP6, COL14A1, DUSP6, ERBB4, FGF2, FGF9, FGFR1, GATA6, GJA1, MEF2C, PROX1, RBP4, S1PR1, TENM4, TGFB2, TGFBR2, WT1
GO:1901981	phosphatidylinositol phosphate binding	MF	0.00151384	0.999327	0.0225047	1	28	89	ADAP2, ALOX15, ANXA2, ARAP1, ARAP2, ARAP3, ARHGAP9, BTK, COL4A3BP, DAB2IP, GAB2, GOLPH3, IQGAP2, KIF16B, MARK1, MYO10, NCF1, NCF4, PFN1, PFN2, PLCB1, PLEK, PLEKHF1, SH3PXD2B, SYTL2, TWF1, WIPI1, ZFYVE16
GO:0035107	appendage morphogenesis	BP	0.00151467	0.999214	0.0225047	1	40	143	AFF3, ALDH1A2, ALX1, ASPH, BMPR1A, CYP26B1, DICER1, DYNC2H1, EN1, FGF9, FGFR1, FRAS1, GJA1, GLI3, HAND2, HOXA10, HOXA11, HOXC10, IMPAD1, LRP5, LRP6, MEGF8, MSX2, NOTCH2, OSR1, OSR2, PCSK5, PITX2, PSEN1, PSEN2, PTCH1, SEMA3C, SHOX2, SOX9, TBX4, TRAF3IP1, TWIST1, WDPCP, WNT5A, ZBTB16
GO:0035108	limb morphogenesis	BP	0.00151467	0.999214	0.0225047	1	40	143	AFF3, ALDH1A2, ALX1, ASPH, BMPR1A, CYP26B1, DICER1, DYNC2H1, EN1, FGF9, FGFR1, FRAS1, GJA1, GLI3, HAND2, HOXA10, HOXA11, HOXC10, IMPAD1, LRP5, LRP6, MEGF8, MSX2, NOTCH2, OSR1, OSR2, PCSK5, PITX2, PSEN1, PSEN2, PTCH1, SEMA3C, SHOX2, SOX9, TBX4, TRAF3IP1, TWIST1, WDPCP, WNT5A, ZBTB16
GO:0032677	regulation of interleukin-8 production	BP	0.00152323	0.999509	0.0225835	1	15	52	AFAP1L2, ANXA1, BCL3, FCN1, FFAR2, KLF4, LBP, OTUD7B, SSC5D, TLR2, TLR4, TLR5, TLR7, TNF, WNT5A
GO:0016485	protein processing	BP	0.00152357	0.999032	0.0225835	1	74	377	A2M, ACE, ADAM9, ADAMTS2, ADRA2A, AGT, ASPH, BAG5, C19orf80, C2, C3, C4A, C4B, C6, C7, CASP3, CCBE1, CD46, CFH, CFI, CFP, CLU, CPA3, CR1, CSTA, CSTB, CTSC, CTSH, CYFIP2, DAB2IP, DHCR24, DYNC2H1, ENPEP, FAS, FBXW7, GIPC1, GLI3, HIP1, HPN, HSPD1, HSPE1, IDE, IFI27, IL33, MAPK9, MASP1, NLRP1, NLRP3, NMT2, OSBPL7, PCSK5, PCSK6, PERP, PLAT, PROS1, PSEN1, PSEN2, PTCH1, RPS27A, S100A8, S100A9, SERPING1,…
GO:0034113	heterotypic cell-cell adhesion	BP	0.00153647	0.999571	0.0227567	1	13	36	ITGA4, ITGAV, ITGAX, ITGB1, ITGB2, ITGB7, KLF4, LILRB2, MYADM, NFASC, NRCAM, PERP, TNF
GO:0033273	response to vitamin	BP	0.00153797	0.999385	0.022761	1	22	74	ALDH1A2, ALPL, BCHE, CAT, CCND1, EGFR, GAS6, GPX1, IGF1R, IL15, ITGB1, KYNU, LEP, LRP6, MEF2C, PITX2, SFRP1, SNAI2, SOD2, SPARC, TGFB1, TNC
GO:0008201	heparin binding	MF	0.00160107	0.999197	0.0236328	1	35	140	APOB, APP, CECR1, CFH, CRISPLD2, CYR61, ECM2, FBLN7, FGF2, FGF9, FGFR1, FN1, GPNMB, ITGAM, KAL1, LAMC2, LTBP2, LXN, MDK, NAV2, PCOLCE, PCSK6, PTCH1, PTN, PTPRF, RSPO1, RSPO3, SAA1, SFRP1, SLIT2, SMOC2, SOD3, THBS1, THBS2, TNXB
GO:0030111	regulation of Wnt signaling pathway	BP	0.00160191	0.999078	0.0236328	1	53	214	APC, APCDD1, AXIN2, BARX1, BICC1, BMP2, CAV1, CCND1, COL1A1, CXXC4, DAB2IP, DISC1, DIXDC1, DKK2, EDA, EGR1, FGF9, FZD5, GLI3, GPRC5B, GREM1, HIC1, ISL1, ITGA3, LATS2, LRP1, LRP5, LRP6, MBD2, MED12, NXN, PPAP2B, PPP2R3A, PTPRO, RAPGEF1, ROR2, RSPO1, SCYL2, SFRP1, SNAI2, SOX9, SULF1, SULF2, TBX18, TLE2, TLR2, TNKS2, TSKU, UBR5, WNT2B, WNT5A, XIAP, YAP1
GO:0002495	antigen processing and presentation of peptide antigen via MHC class II	BP	0.00163742	0.999279	0.0241378	1	26	95	CD74, CTSS, DCTN5, DYNC1H1, DYNC1LI2, DYNC2H1, DYNLL1, DYNLL2, FCER1G, HLA-DMA, HLA-DMB, HLA-DPA1, HLA-DPB1, HLA-DQA1, HLA-DQB1, HLA-DRA, HLA-DRB1, HLA-DRB5, KIF3B, LGMN, MARCH1, SAR1B, SEC23A, SEC24A, SEC31A, TREM2
GO:0086065	cell communication involved in cardiac conduction	BP	0.00164373	0.999484	0.0242118	1	16	39	ANK2, ATP1A1, ATP1B1, CACNA1C, CALM1, CASQ2, CXADR, DSP, GJA1, GJC1, HRC, KCNQ1, PDE4D, RYR2, SLC8A1, TRDN
GO:0031256	leading edge membrane	CC	0.00164758	0.999177	0.0242497	1	36	123	ADORA1, AIF1, ANTXR1, APC, ARF4, ARHGAP44, ARHGEF4, C2CD5, CDC42, CSPG4, DIAPH1, DPP4, EPB41L3, EPHA2, EPS8L2, EZR, FGD2, FGD5, FZD3, FZD7, ITGAV, ITGB1, KCNB1, LCP1, MYO6, NCKAP1, PDPN, PLEK, RASGRP2, RPS3, SCIMP, SLC39A6, SPRY2, TLN1, TPM1, TWF1
GO:0048638	regulation of developmental growth	BP	0.00165543	0.999162	0.024346	1	37	130	ADRB1, AGRN, AKAP6, ARHGAP4, COL14A1, CXCL12, DUSP6, ERBB4, FGF13, FGF2, FGF9, FGFR1, FN1, GATA6, GJA1, LEP, MEF2C, MEGF8, NDEL1, NRCAM, NRK, PLCB1, PLXNA4, PPP2R3A, PROX1, RBP4, SEMA3A, SEMA4D, SEMA5A, SFRP1, SIX1, SLIT2, TGFBR2, TNFRSF12A, TRPV2, WNT5A, WT1
GO:0043122	regulation of I-kappaB kinase/NF-kappaB signaling	BP	0.00165892	0.999059	0.0243783	1	49	218	APOL3, BCL3, BST2, CASP10, CCL21, CHUK, DAB2IP, EDA, EEF1D, ESR1, FLNA, G3BP2, GJA1, GOLT1B, GPRC5B, HSPB1, IL18, IL18R1, IRAK1, LGALS1, LGALS9, LPAR1, MTDH, MYD88, NDFIP1, NDFIP2, NEK6, NLRP3, OTUD7B, PDPK1, PLEKHG5, PRKCB, RPS27A, SECTM1, SLC20A1, SQSTM1, TGM2, TLR2, TLR4, TLR6, TLR7, TNF, TNFSF10, TNFSF14, TNIP1, TRAF5, TRIM22, TRIM8, ZDHHC13
GO:1901019	regulation of calcium ion transmembrane transporter activity	BP	0.00167373	0.999433	0.0245385	1	17	48	ADRA2A, AHNAK, AKAP6, ANK2, ASPH, ATP1B1, CABP1, CALM1, CASQ2, DMD, HRC, MYO5A, PDE4B, PDE4D, RYR2, STIM1, TRDN
GO:1903169	regulation of calcium ion transmembrane transport	BP	0.00167373	0.999433	0.0245385	1	17	48	ADRA2A, AHNAK, AKAP6, ANK2, ASPH, ATP1B1, CABP1, CALM1, CASQ2, DMD, HRC, MYO5A, PDE4B, PDE4D, RYR2, STIM1, TRDN
GO:0022408	negative regulation of cell-cell adhesion	BP	0.00167645	0.999495	0.0245593	1	14	41	BMP2, C1QTNF1, CCL21, CCL28, CXCL12, FXYD5, KLF4, MAP2K1, MYADM, PODXL, PRKG1, RGCC, SNAI2, TGFB1
GO:0031396	regulation of protein ubiquitination	BP	0.00168339	0.999063	0.024636	1	45	220	ABL1, ANGPT1, ARRB2, ARRDC4, BAG5, CAV1, CDC14B, CDC27, CLU, DISC1, DNAJA1, FBXW7, HERPUD1, HSPA1A, HSPA1B, MAPK9, NDFIP1, NDFIP2, NXN, PSEN1, PSMA3, PSMA4, PSMB1, PSMB2, PSMB3, PSMB9, PSMC1, PSMC2, PSMC4, PSMC6, PSMD1, PSMD11, PSMD14, PSMD6, PSMD7, PSME4, PTK2B, RPS27A, SEPT4, SUMO3, UBE2S, UBQLN1, UBR5, UBXN2A, XIAP
GO:0051090	regulation of sequence-specific DNA binding transcription factor activity	BP	0.00168431	0.998931	0.024636	1	74	341	AGT, ALK, ANXA3, AR, ARID5B, ARRB2, BHLHE40, BTK, C14orf39, CAT, CEBPG, CHUK, CLOCK, CLU, CMKLR1, CYP1B1, DAB2IP, DDR2, EDA, ESR1, ESR2, FLNA, FOS, GAS6, HAND2, HCK, ID3, IGF1R, IRAK1, IRAK3, ITCH, JUN, KLF4, LRP5, LRP6, MAP3K13, MAPK1, MAPK10, MAPK9, MSX2, MTDH, MYD88, NFAM1, NFKB2, NLRP3, PIM1, PPAP2B, PPARGC1A, PRKCB, PRKCH, PROX1, PTCH1, PTGIS, RELN, RGCC, RLIM, RPS27A, RPS3, S100A8, S100A9, …
GO:0030141	secretory granule	CC	0.00168732	0.998984	0.0246608	1	59	294	A2M, ABCA3, ANXA11, ANXA3, ANXA7, APP, ATP8A1, BMF, CAV1, CAV2, CD46, CDC42, CLU, CPA3, CTNNA1, CTSH, CXADR, DENND4C, F13A1, F5, FN1, FSTL3, GAS6, HGF, HSPD1, ICA1, IGF1, IGF2, ITGA1, ITGB1, ITPR1, KCNQ1, KLK7, LEFTY2, MMRN1, MYO5A, NCF2, PAM, PCSK5, PDGFB, PLA2G2A, PLAT, PROS1, SERPINA1, SERPING1, SLC11A1, SPARC, SRGN, STXBP1, TGFB1, TGFB2, THBS1, THBS2, TIMP1, VAMP8, VEGFC, VEZT, VPS13A, VWF
GO:0045737	positive regulation of cyclin-dependent protein serine/threonine kinase activity	BP	0.00169453	0.999679	0.0247469	1	9	19	CCND1, CCND2, CCND3, EGFR, HSPA2, PDGFB, PIM1, PROX1, RGCC
GO:0032273	positive regulation of protein polymerization	BP	0.00169728	0.999309	0.0247679	1	22	79	ABI2, ACTR2, ALOX15, APC, CCL21, CDC42EP2, CLIP1, CORO1A, DLG1, FES, FMN1, GRB2, HCK, MAP3K1, NCKAP1, NCKAP1L, PFN1, PFN2, PICK1, PTK2B, SLAIN2, TPPP
GO:0050431	transforming growth factor beta binding	MF	0.00169892	0.999709	0.0247727	1	9	16	ACVRL1, CD109, ENG, ITGAV, LTBP1, LTBP4, TGFBR2, THBS1, VASN
GO:0046330	positive regulation of JNK cascade	BP	0.0017256	0.999375	0.0251421	1	18	60	CCL21, CDC42, DAB2IP, DIXDC1, DUSP22, FLT4, FZD7, GADD45A, MAP3K11, MYD88, PLCB1, PTK2B, SDCBP, TAOK1, TLR4, TNF, TPD52L1, WNT5A
GO:0010717	regulation of epithelial to mesenchymal transition	BP	0.00173011	0.999372	0.0251883	1	19	54	AXIN2, BCL9L, BMP2, COL1A1, CRB2, DAB2IP, EFNA1, EPHA3, GLIPR2, GREM1, HPN, PBLD, RGCC, SFRP1, TGFB1, TGFB1I1, TGFB2, TWIST1, VASN
GO:0048678	response to axon injury	BP	0.00175325	0.999457	0.0254857	1	14	46	APOD, ARF4, BCL2, CHL1, CTNNA1, DPYSL3, ISL1, JUN, LGALS1, MAP2K1, NDEL1, RTN4RL1, SOD2, TNC
GO:2000406	positive regulation of T cell migration	BP	0.00175626	0.999711	0.025494	1	7	20	AIF1, CCL21, CCL5, CXCL12, TNFRSF14, TNFSF14, WNT5A
GO:0042641	actomyosin	CC	0.00175652	0.99931	0.025494	1	22	62	ABLIM3, AMOT, DAAM1, FBLIM1, FHOD1, FSCN1, GAS2L2, LCP1, MYH10, MYH11, MYL12B, MYL9, MYLK, MYO18A, MYO5A, NEBL, PGM5, PXN, SEPT11, SORBS1, SYNPO, TPM1
GO:0032874	positive regulation of stress-activated MAPK cascade	BP	0.00176033	0.999301	0.0255296	1	21	73	BMP2, CCL21, CDC42, DAB2IP, DIXDC1, DUSP22, FLT4, FZD7, GADD45A, MAP3K11, MID1, MYD88, PLCB1, PTK2B, SDCBP, TAOK1, TGFB2, TLR4, TNF, TPD52L1, WNT5A
GO:0010761	fibroblast migration	BP	0.00179047	0.999567	0.0259267	1	11	27	ARHGAP4, ARHGEF7, ARID5B, DDR2, DMTN, FGF2, ITGB1BP1, TGFB1, THBS1, TNS1, WDPCP
GO:0043030	regulation of macrophage activation	BP	0.00180111	0.999624	0.0260607	1	9	24	CD74, HSPD1, IL33, IL4R, LBP, SLC7A2, THBS1, WNT5A, ZC3H12A
GO:0006022	aminoglycan metabolic process	BP	0.00180977	0.999005	0.0261659	1	45	175	ABCC5, AGRN, ANGPT1, B4GALT2, B4GALT5, BGN, CHI3L1, CHI3L2, CHST15, CHST3, CSGALNACT1, CSPG4, DCN, DSE, DSEL, EGFLAM, FGF2, FMOD, FUCA1, GNS, GPC1, GPC4, GPC6, HGF, HPSE2, HSPG2, HYAL1, IGF1, IL15, IMPAD1, ITIH5, LUM, LYVE1, MAMDC2, NDST1, OGN, PAPSS1, PDGFB, PDGFRB, PIM1, SPOCK2, ST3GAL6, TGFB1, UST, XYLT1
GO:0090288	negative regulation of cellular response to growth factor stimulus	BP	0.00181253	0.999144	0.0261857	1	31	102	ADAMTS12, AGT, ASPN, BCL9L, CAV2, CD109, CIDEA, DAB2IP, ENG, GATA3, GPC1, LTBP1, MMRN2, NGFR, PBLD, PDPK1, PMEPA1, PPP1R15A, PRDM16, RPS27A, SLIT2, SPRY2, SULF1, SULF2, TGFB1, TGFB1I1, TGFBR2, THBS1, VASN, WNT5A, ZFYVE9
GO:0019901	protein kinase binding	MF	0.0018285	0.998769	0.0263961	1	96	428	ABL1, ACVRL1, ADAM9, ADRA2A, ANK2, APC, APPL1, ARHGEF7, ARRB2, ATP1A1, AXIN2, BAG5, CACUL1, CALM1, CCND1, CCND2, CCND3, CD4, CDC42, CDK5RAP3, CDKN2B, CDKN2C, CSPG4, DAB2IP, DACT2, DIXDC1, DLG1, DNM1, DSP, EGFR, FLNA, FZD5, GATA6, GPRC5B, GRB2, GRK5, HCLS1, HDAC7, HSPB1, IBTK, IRS1, ITGAV, ITGB1, ITGB1BP1, ITGB2, KCNQ1, MAP2K1, MAP3K1, MAP3K11, MAP3K12, MAP3K13, MAP3K2, MAPK1, MAPK6, MAPK9, MLKL, …
GO:0051146	striated muscle cell differentiation	BP	0.00185964	0.998911	0.0268045	1	55	220	ADAM12, ADRB1, AGT, AKAP6, BCL2, BMP2, BOC, CAV2, CD53, CHUK, COL14A1, CXADR, CYP26B1, DICER1, EHD1, GATA6, GPX1, GREM1, ID3, IGF1, IGF2, IGFBP3, ITGB1, KRT19, KRT8, LMNA, MBNL3, MEF2C, MET, MKX, MYH10, MYH11, NEBL, OBSCN, OBSL1, PDGFRA, PDGFRB, PITX2, PLCB1, PPAPDC3, PROX1, RCAN1, RYR1, SGCB, SHOX2, SLC8A1, SOX9, SPEG, TGFB1, TPM1, TRDN, TTN, UCHL1, WT1, ZFHX3
GO:0006911	phagocytosis, engulfment	BP	0.00188173	0.999622	0.0270813	1	9	21	AIF1, ALOX15, BIN2, CD300A, ELMO1, FCER1G, GULP1, NCKAP1L, THBS1
GO:0046634	regulation of alpha-beta T cell activation	BP	0.00190574	0.999301	0.027385	1	18	61	BLM, CD28, CD300A, CD86, GATA3, GIMAP5, GLI3, HSPH1, IKZF1, IL18, IL4R, IRF1, LILRB1, NCKAP1L, SYK, TGFBR2, TNFRSF14, ZBTB16
GO:0032615	interleukin-12 production	BP	0.00193219	0.999397	0.0277015	1	14	45	ACP5, ARRB2, CMKLR1, HLA-B, HSPD1, IRAK3, IRF1, IRF8, ISL1, LILRB1, PLCB1, THBS1, TLR2, TLR4
GO:0070304	positive regulation of stress-activated protein kinase signaling cascade	BP	0.00193177	0.999225	0.0277015	1	21	74	BMP2, CCL21, CDC42, DAB2IP, DIXDC1, DUSP22, FLT4, FZD7, GADD45A, MAP3K11, MID1, MYD88, PLCB1, PTK2B, SDCBP, TAOK1, TGFB2, TLR4, TNF, TPD52L1, WNT5A
GO:0019079	viral genome replication	BP	0.00194023	0.999233	0.0277704	1	20	76	APOBEC3C, ATG16L2, BCL2, BST2, CCL5, CD209, CD28, DICER1, FAM111A, GAS6, HTATSF1, IFITM1, MX1, OAS1, OAS3, PROX1, RSAD2, SLPI, TNF, TNIP1
GO:0030041	actin filament polymerization	BP	0.00194024	0.999066	0.0277704	1	31	116	ACTR2, AIF1, ALOX15, ARHGAP6, CAPZA2, CCL21, CDC42EP2, CORO1A, DIAPH1, DIAPH2, DLG1, DMTN, ELN, FMN1, GAS7, GRB2, HCK, HCLS1, MAP3K1, MYADM, NCKAP1L, PFN1, PFN2, PREX1, PTK2B, RASA1, RDX, SLIT2, TMSB10, TWF1, WASF3
GO:0000077	DNA damage checkpoint	BP	0.00194558	0.999011	0.0277876	1	34	156	ATR, BLM, C10orf90, CCND1, CDC14B, CDKN1A, CLOCK, DGKZ, FOXN3, GIGYF2, H2AFX, IER3, MLTK, NEK6, PEA15, PSMA3, PSMA4, PSMB1, PSMB2, PSMB3, PSMB9, PSMC1, PSMC2, PSMC4, PSMC6, PSMD1, PSMD11, PSMD14, PSMD6, PSMD7, PSME4, PTPN11, RPS27A, TAOK1
GO:0008637	apoptotic mitochondrial changes	BP	0.00195442	0.999112	0.0278928	1	26	113	ARRB2, BCL2, BMF, BNIP3L, CASP3, CLU, DYNLL1, DYNLL2, ERBB4, EYA2, GCLM, GPX1, HGF, IER3, IGF1, JUN, LMNA, MAP3K1, MAPK9, MCL1, MTCH2, PPP2CB, PPP3CC, SOD2, TNFSF10, YWHAZ
GO:0002675	positive regulation of acute inflammatory response	BP	0.00196811	0.999578	0.0280456	1	9	25	ALOX5AP, C3, CNR1, FCER1G, FFAR2, IL6ST, PIK3CG, PTGER3, TNF
GO:0005605	basal lamina	CC	0.00197216	0.999532	0.028082	1	12	23	AGRN, COL4A5, DLG1, ENTPD1, FN1, HSPG2, LAMA2, LAMA3, LAMA5, LAMB1, LAMB3, LAMC2
GO:0042108	positive regulation of cytokine biosynthetic process	BP	0.00197504	0.999294	0.0281017	1	17	59	BCL3, CD28, CD4, CD86, CEBPG, HSPB1, IRF1, LBP, MYD88, SYK, THBS1, TLR2, TLR4, TLR6, TLR7, TNF, WNT5A
GO:0050777	negative regulation of immune response	BP	0.00201437	0.999208	0.0286397	1	20	71	A2M, ALOX15, ARRB2, CD46, COL3A1, CR1, GPX1, HLA-B, IL33, INPP5D, IRAK3, LILRB1, MASP1, NDFIP1, PTPN6, PTPRC, RPS19, SERPING1, TGFB1, TGFB2
GO:0045932	negative regulation of muscle contraction	BP	0.00207059	0.999586	0.0294168	1	9	20	ADORA1, ADRA2A, ADRB1, GUCY1A3, MRVI1, NCF1, PDE5A, PIK3CG, PRKG1
GO:0044291	cell-cell contact zone	CC	0.00207673	0.999222	0.0294595	1	20	53	AHNAK, AKAP6, ANK2, ATP1B1, CTNNA1, CXADR, DLG1, DSP, FGF13, GJA1, GJC1, ITGB1, OBSL1, PCDH9, PGM5, SCN2A, SLC8A1, TIAM1, TLN2, VCL
GO:0033687	osteoblast proliferation	BP	0.00210168	0.99953	0.0297238	1	10	23	BCL2, BMP2, CYR61, GREM1, ITGAV, JUNB, LRP5, NPR3, OSR2, SFRP1
GO:0070168	negative regulation of biomineral tissue development	BP	0.00211496	0.99962	0.029884	1	8	18	ASPN, CCL3, CCR1, GAS6, GREM1, PTK2B, SOX9, SRGN
GO:0035051	cardiocyte differentiation	BP	0.00211619	0.998974	0.029884	1	32	108	ADRB1, AGT, AKAP6, BMP2, COL14A1, CXADR, DICER1, GATA6, GREM1, HAND2, HES1, ISL1, ITGB1, LMNA, LRP6, MEF2C, MYH10, MYH11, NEBL, OBSL1, PDGFRA, PDGFRB, PITX2, PROX1, SGCB, SLC8A1, SPEG, TENM4, TGFB2, TTN, TWIST1, WT1
GO:1901654	response to ketone	BP	0.00212487	0.999035	0.0299841	1	26	105	AQP1, BDH1, CAD, CALM1, CAV1, CCL21, CCND1, CD38, CDKN1A, DEFB1, EGFR, FBXO32, FOS, FOSB, FOSL2, GAS6, GNG2, JUNB, NCF2, RAMP2, SFRP1, SLIT2, TGFB1, TGFB2, THBS1, TLR2
GO:0017048	Rho GTPase binding	MF	0.00212912	0.99913	0.0300216	1	23	65	ABI2, CDC42EP2, CDC42EP4, DAAM1, DIAPH1, DIAPH2, DOCK10, DOCK11, DOCK4, DOCK7, DOCK9, FLNA, FMNL3, INF2, KIF3B, MAP3K11, NCF2, NCKAP1, PFN1, RALBP1, ROCK2, SRGAP1, SRGAP2
GO:0035265	organ growth	BP	0.00213411	0.998995	0.0300694	1	30	98	ADRA1B, ADRB1, AGT, AKAP6, BCL2, CACNA1C, COL14A1, DUSP6, ERBB4, FGF2, FGF9, FGFR1, GATA6, GJA1, LATS2, LY6E, MEF2C, NLGN4X, PLAG1, PROX1, PTPN11, RBP4, S1PR1, SPRY2, TENM4, TGFB2, TGFBR2, WT1, WWC2, YAP1
GO:0002042	cell migration involved in sprouting angiogenesis	BP	0.00214145	0.999434	0.0301501	1	12	29	DLL4, EPHB4, FGF2, GREM1, HDAC7, ITGB1, ITGB1BP1, KDR, KLF4, MMRN2, SLIT2, SRPX2
GO:0030178	negative regulation of Wnt signaling pathway	BP	0.00215257	0.998919	0.0302842	1	34	126	APC, APCDD1, AXIN2, BARX1, BICC1, BMP2, CAV1, CCND1, CXXC4, DAB2IP, DKK2, EGR1, FGF9, GLI3, GREM1, HIC1, ISL1, LATS2, LRP1, LRP6, MED12, NXN, PPP2R3A, PTPRO, RAPGEF1, ROR2, SCYL2, SFRP1, SNAI2, SOX9, TBX18, TLE2, TSKU, WNT5A
GO:0032613	interleukin-10 production	BP	0.0021569	0.999389	0.0303223	1	12	38	BCL3, CD34, CD46, DLL1, FCER1G, HLA-DRB1, HLA-DRB5, HSPD1, LILRB1, TLR2, TLR4, TRIB2
GO:0007249	I-kappaB kinase/NF-kappaB signaling	BP	0.00218736	0.998716	0.0307047	1	52	240	APOL3, BCL3, BST2, BTK, CASP10, CCL21, CD14, CHUK, DAB2IP, EDA, EEF1D, ESR1, FLNA, G3BP2, GJA1, GOLT1B, GPRC5B, HSPB1, IL18, IL18R1, IRAK1, LGALS1, LGALS9, LPAR1, MTDH, MYD88, NDFIP1, NDFIP2, NEK6, NLRP3, OTUD7B, PDPK1, PLEKHG5, PRKCB, RPS27A, SECTM1, SLC20A1, SQSTM1, TGM2, TIFA, TLR2, TLR4, TLR6, TLR7, TNF, TNFSF10, TNFSF14, TNIP1, TRAF5, TRIM22, TRIM8, ZDHHC13
GO:0032760	positive regulation of tumor necrosis factor production	BP	0.00220231	0.999382	0.0308569	1	12	36	ARFGEF2, CCL3, CD14, CLU, FCER1G, ISL1, LBP, MYD88, NFATC4, TLR2, TLR4, TWIST1
GO:0050918	positive chemotaxis	BP	0.00220387	0.999242	0.0308569	1	16	51	ANGPT1, CCL3, CCL5, CDH13, CORO1A, CXCL12, FGF2, HGF, IL16, KDR, MET, PDGFB, PRKCA, S1PR1, SEMA5A, VEGFC
GO:0016323	basolateral plasma membrane	CC	0.00220477	0.998766	0.0308569	1	46	180	ADAM9, ADORA1, ADRA2A, ANK2, ANXA1, AQP1, AQP9, ARRB2, ATP1A1, ATP1B1, ATP7B, C5AR1, CA11, CAV1, CD34, CD46, CLCA2, CXADR, DAG1, DLG1, DSP, DST, EGFR, ENPP1, ERBB4, EZR, HEPH, ITGA3, ITGA9, ITGB4, KCNQ1, LIN7A, MET, MYO1C, OSCP1, P2RY12, PDGFB, SLC14A1, SLC16A10, SLC29A2, SLC40A1, SLC7A6, SLC7A7, SLC7A8, SLC8A1, TRPC1
GO:0038179	neurotrophin signaling pathway	BP	0.00220222	0.998617	0.0308569	1	69	286	ADCY1, ADCY2, ADCY3, ADCYAP1R1, AGO4, AGT, ARHGAP4, ARHGEF1, ARHGEF4, ARHGEF6, ARHGEF7, CALM1, CASP3, CD28, CD86, CDKN1A, CHUK, CRK, DDIT4, DUSP3, DUSP4, DUSP6, EGFR, ERBB4, FGD2, FGF2, FGF9, FGFR1, GRB2, IRAK1, IRS1, ITPR1, ITPR3, ITSN1, KLB, MAP2K1, MAPK1, MAPK12, MCF2L, MEF2C, MOV10, MYD88, NGFR, NTRK2, OBSCN, PCSK5, PCSK6, PDE1A, PDE1C, PDGFB, PDGFRA, PDGFRB, PDPK1, PIK3CD, PLEKHG5, PRKAR2A, …
GO:0006942	regulation of striated muscle contraction	BP	0.00226435	0.999027	0.0316436	1	24	79	ADORA1, ADRA1B, ADRB1, ANK2, ASPH, ATP1A1, ATP1B1, CACNA1C, CALM1, CASQ2, DMD, DSP, GJA1, GJC1, GPD1L, HRC, KCNQ1, P2RX4, PDE4B, PDE4D, PDE5A, PIK3CG, RYR2, SLC8A1
GO:0005770	late endosome	CC	0.00227792	0.998747	0.0318097	1	42	185	ABCA5, ANKRD13B, ANXA2, ATP7B, BST2, CD74, CHMP1B, CHMP2B, CHMP3, CXCR4, GJA1, HLA-DMA, HLA-DMB, HLA-DRA, HLA-DRB1, HLA-DRB5, KCNQ1, LGMN, LRAT, MAP2K1, MAPK1, MARCH1, MICALL1, NDFIP2, OSBPL11, OSBPL9, PARM1, PIKFYVE, PLD1, RAB9A, RASGEF1B, SLC11A1, SLC31A1, SLC31A2, SLC40A1, SNX16, SORL1, SQSTM1, TMEM165, UNC13D, UVRAG, VAMP8
GO:0048016	inositol phosphate-mediated signaling	BP	0.00229131	0.999433	0.031973	1	12	24	AKAP6, ATP2B4, CMYA5, HRH1, IGF1, ITPR1, ITPR3, LMCD1, NFAT5, NMUR1, PLCE1, RCAN1
GO:0008217	regulation of blood pressure	BP	0.00234478	0.998764	0.0326706	1	37	159	ABAT, ACE, ACVRL1, ADORA1, ADRA1B, ADRB1, AGT, ATP1A1, C12orf39, CACNA1C, CD34, CNR1, COL1A2, CPA3, ENG, ENPEP, ERAP1, GAS6, GJA1, GUCY1A3, IER3, KCNK6, LEP, LRP5, NAV2, NCF2, NPR3, P2RX4, PCSK5, PDE4D, PDGFB, PTGS1, PTPRO, RAMP2, SOD2, TPM1, VEGFC
GO:0046633	alpha-beta T cell proliferation	BP	0.00236045	0.999493	0.0328412	1	9	23	BLM, CD28, DOCK2, ELF4, IL15, IL18, IRF1, SYK, TNFRSF14
GO:0010770	positive regulation of cell morphogenesis involved in differentiation	BP	0.00236052	0.999134	0.0328412	1	18	54	ARHGEF7, AXIN2, BCL9L, BMP2, CDC42, COL1A1, CRB2, DMTN, GLIPR2, MAPK9, MYADM, PREX1, RGCC, S100A10, TGFB1, TGFB1I1, TGFB2, TWIST1
GO:0001656	metanephros development	BP	0.00237354	0.998919	0.032998	1	27	90	AQP1, BCL2, CD34, CTSH, EGR1, FRAS1, GATA3, GLI3, HES1, HOXA11, ID3, IRX1, IRX2, IRX3, OSR1, OSR2, PDGFB, PDGFRA, PDGFRB, PTCH1, SIX1, SIX2, SLIT2, SOX9, TCF21, WT1, YAP1
GO:0006026	aminoglycan catabolic process	BP	0.00238039	0.999058	0.0330688	1	20	67	AGRN, BGN, CHI3L1, CHI3L2, CSPG4, DCN, FGF2, FMOD, FUCA1, GNS, GPC1, GPC4, GPC6, HPSE2, HSPG2, HYAL1, LUM, LYVE1, OGN, TGFB1
GO:0030203	glycosaminoglycan metabolic process	BP	0.00238766	0.998687	0.0331453	1	43	166	ABCC5, AGRN, ANGPT1, B4GALT2, B4GALT5, BGN, CHST15, CHST3, CSGALNACT1, CSPG4, DCN, DSE, DSEL, EGFLAM, FGF2, FMOD, FUCA1, GNS, GPC1, GPC4, GPC6, HGF, HPSE2, HSPG2, HYAL1, IGF1, IL15, IMPAD1, ITIH5, LUM, LYVE1, MAMDC2, NDST1, OGN, PAPSS1, PDGFB, PDGFRB, PIM1, SPOCK2, ST3GAL6, TGFB1, UST, XYLT1
GO:0072659	protein localization to plasma membrane	BP	0.00240276	0.998768	0.0333303	1	35	134	AMN, ANK2, ANXA2, APPL1, AR, ATP1B1, BLZF1, CLIP3, DENND4C, DLG1, EPB41L3, EPHA2, FCER1G, FGF13, GAS6, GOLPH3, ITGA3, ITGB1, KIF5B, KRT18, LAMA5, MPP5, MYADM, MYO5A, OPTN, PACS1, PDPK1, PLEKHF1, PTCH1, RAB34, RAMP2, RHOQ, S100A10, SORBS1, TREM2
GO:0010638	positive regulation of organelle organization	BP	0.00242888	0.998467	0.0336678	1	67	319	ABI2, ACTR2, ALOX15, AMOT, ANXA1, ANXA2, APC, ARHGEF10, ARRB2, ASXL2, BCL2, BMF, C2CD5, CCL21, CD28, CDC42EP2, CLIP1, CORO1A, DLG1, DNMT1, DYNLL1, DYNLL2, FES, FHOD1, FMN1, GRB2, HCK, HCLS1, IGF1, IGF1R, IGF2, ITGB1BP1, JDP2, LRP5, MAP3K1, MSX2, NCKAP1, NCKAP1L, P2RX7, PDGFB, PDGFRB, PFN1, PFN2, PICK1, PLCB1, PLEK, PPARGC1A, PPP3CC, PROX1, PTK2B, RAPGEF3, RGCC, ROCK2, S100A10, SEMA5A, SFRP1, SLAI…
GO:0019900	kinase binding	MF	0.00243465	0.998316	0.033723	1	104	478	ABI2, ABL1, ACVRL1, ADAM9, ADRA2A, ANK2, APC, APPL1, ARHGEF7, ARRB2, ATP1A1, AXIN2, BAG5, CACUL1, CALM1, CCND1, CCND2, CCND3, CD4, CDC42, CDK5RAP3, CDKN2B, CDKN2C, CSPG4, DAB2IP, DACT2, DIXDC1, DLG1, DNM1, DSP, EGFR, FAS, FLNA, FZD5, GATA6, GPRC5B, GRB2, GRK5, HCLS1, HDAC7, HSPB1, IBTK, IRS1, ITGAV, ITGB1, ITGB1BP1, ITGB2, KCNQ1, MAP2K1, MAP3K1, MAP3K11, MAP3K12, MAP3K13, MAP3K2, MAPK1, MAPK6, MA…
GO:0045823	positive regulation of heart contraction	BP	0.00243974	0.999443	0.0337686	1	10	23	ADM, ADRA1B, ADRB1, ATP1A1, ATP2A2, HRC, PDE4D, RYR2, TGFB2, TPM1
GO:2000021	regulation of ion homeostasis	BP	0.0024486	0.998687	0.0338414	1	39	159	ADORA1, AGT, AKAP6, ANK2, ASPH, BCL2, C12orf39, CACNA1C, CALM1, CASQ2, CAV1, CCL21, CCL3, CCR5, DIAPH1, DMD, FGF2, FHL1, GCLM, GIMAP5, GJA1, GPD1L, HRC, IBTK, ITPR1, P2RX4, P2RX7, PDE4D, PDPK1, PTK2B, PTPN6, PTPRC, RYR1, RYR2, SLC8A1, TGFB1, TPCN2, TRDN, TRPC1
GO:0032732	positive regulation of interleukin-1 production	BP	0.00245048	0.999417	0.0338426	1	10	26	CCL3, HSPB1, IFNAR1, ISL1, NLRP1, NLRP3, P2RX7, SAA1, TLR4, WNT5A
GO:0045807	positive regulation of endocytosis	BP	0.00247869	0.9989	0.034182	1	25	86	ANGPT1, ARRB2, C2, C3, C4A, C4B, CBL, CCL21, CD14, CLIP3, DOCK2, FCER1G, GAS6, GATA2, GREM1, HIP1, ITGAV, ITGB1, MERTK, NCKAP1L, NLGN1, PICK1, SCYL2, SLC11A1, SYNJ2BP
GO:0031225	anchored component of membrane	CC	0.00247763	0.998747	0.034182	1	32	150	ALPL, BST2, CD109, CD14, CD52, CDH13, CNTN4, CPM, DPEP2, EFNA1, FOLR2, GFRA1, GFRA2, GGT5, GGTA1P, GPC1, GPC4, GPC6, ITLN1, LSAMP, LY6E, MDGA1, MMP17, MSLN, NCAM1, NEGR1, NRN1, NT5E, NTM, NTNG1, RTN4RL1, TFPI
GO:0051439	regulation of ubiquitin-protein ligase activity involved in mitotic cell cycle	BP	0.00248622	0.999029	0.0342356	1	18	82	CDC27, PSMA3, PSMA4, PSMB1, PSMB2, PSMB3, PSMB9, PSMC1, PSMC2, PSMC4, PSMC6, PSMD1, PSMD11, PSMD14, PSMD6, PSMD7, PSME4, RPS27A
GO:0008064	regulation of actin polymerization or depolymerization	BP	0.00250083	0.99874	0.0344115	1	33	128	ABI2, ACTR2, ALOX15, CAPZA2, CCL21, CDC42EP2, CORO1A, CXCL12, DLG1, DMTN, ELN, FMN1, GRB2, HCK, HCLS1, MAP3K1, MYADM, NCKAP1, NCKAP1L, PFN1, PFN2, PICK1, PLEK, PLEKHH2, PREX1, PTK2B, RASA1, RDX, SEMA5A, SLIT2, SSH2, TMSB10, TWF1
GO:1903320	regulation of protein modification by small protein conjugation or removal	BP	0.00250755	0.998553	0.0344788	1	47	236	ABL1, ANGPT1, ARRB2, ARRDC4, BAG5, CAV1, CDC14B, CDC27, CLU, DISC1, DNAJA1, EGR1, FBXW7, HERPUD1, HSPA1A, HSPA1B, ITCH, MAPK9, NDFIP1, NDFIP2, NXN, PSEN1, PSMA3, PSMA4, PSMB1, PSMB2, PSMB3, PSMB9, PSMC1, PSMC2, PSMC4, PSMC6, PSMD1, PSMD11, PSMD14, PSMD6, PSMD7, PSME4, PTK2B, RPS27A, SEPT4, SUMO3, UBE2S, UBQLN1, UBR5, UBXN2A, XIAP
GO:0006790	sulfur compound metabolic process	BP	0.00250951	0.998412	0.0344806	1	67	325	ACSL4, ACSL5, ACSS1, AGRN, ANGPT1, B4GALT2, B4GALT5, BGN, BHMT2, BTD, CBS, CHST15, CHST3, CSGALNACT1, CSPG4, DCN, DLAT, DSE, DSEL, EGFLAM, EGFR, ELOVL1, ELOVL5, ELOVL6, ENPP1, FMOD, GCDH, GCLM, GGT5, GGTA1P, GLYAT, GNS, GPC1, GPC4, GPC6, GPX1, HSPG2, HYAL1, IDH1, IGF1, IMPAD1, KYNU, LIPT2, LUM, MAMDC2, MICAL1, MICAL2, MVD, NDST1, NUDT7, OGN, OPLAH, PAPSS1, PCYOX1, PDK2, PDK3, PDK4, PHGDH, SOD2, S…
GO:0043268	positive regulation of potassium ion transport	BP	0.00251649	0.999433	0.0345512	1	10	22	ADORA1, ADRA2A, AKAP6, ANK2, ATP1B1, DLG1, FHL1, HBP1, KCNQ1, KIF5B
GO:0090025	regulation of monocyte chemotaxis	BP	0.00252318	0.999644	0.0346177	1	6	15	AIF1, CCL5, CCR1, CXCL12, GREM1, SLIT2
GO:0030031	cell projection assembly	BP	0.00254423	0.998396	0.0348304	1	68	285	ABLIM3, ACTR2, AGRN, AIF1, APC, AQP1, ARAP1, ARHGAP24, ARHGEF4, ARHGEF6, ARHGEF7, ATP8B1, BAIAP2, CCL21, CDC42, CDC42EP2, CDC42EP4, CDH13, CELSR2, DMD, DMTN, DPYSL3, DYNC2H1, DZIP1, DZIP1L, EPHA2, EPS8L2, EZR, FAM110C, FGD2, FGD5, FLNA, FXYD5, GOLPH3, HYDIN, INTU, ITGB4, LAMA5, LPAR1, MYH10, MYLK, MYO10, NCKAP1, NLGN1, P2RX7, PDGFB, PFN1, PFN2, PODXL, PPP1R16B, PTPRO, PXN, RAB5A, RAC2, RALA, RDX,…
GO:0030199	collagen fibril organization	BP	0.00260699	0.999128	0.0356636	1	16	41	ADAMTS2, ANXA2, COL12A1, COL14A1, COL1A1, COL1A2, COL3A1, COL5A2, CYP1B1, DDR2, GREM1, LOXL2, LUM, MKX, TGFB2, TNXB
GO:0005158	insulin receptor binding	MF	0.00261928	0.999222	0.0356847	1	14	32	DOK2, DOK3, DOK4, DOK5, ENPP1, IGF1, IGF1R, IGF2, IRS1, PDPK1, PTPN11, SORBS1, TLN1, TLN2
GO:0002698	negative regulation of immune effector process	BP	0.00261315	0.998946	0.0356847	1	20	72	A2M, ARRB2, BST2, CD300A, CD46, CR1, HLA-B, IL4R, IRAK3, ITCH, LILRB1, MASP1, NDFIP1, PTPN6, PTPRC, RPS19, SERPING1, TGFB1, TGFB2, TRAF3IP1
GO:0005088	Ras guanyl-nucleotide exchange factor activity	MF	0.00261926	0.998613	0.0356847	1	40	127	ADRB1, ARHGEF1, ARHGEF10, ARHGEF25, ARHGEF4, ARHGEF40, ARHGEF6, ARHGEF7, DENND2A, DENND4B, DENND4C, DOCK10, DOCK11, DOCK2, DOCK9, EPS8L2, FARP2, FGD2, FGD5, ITSN1, MCF2L, OBSCN, PLEKHG5, PREX1, PREX2, RAB3IL1, RAPGEF1, RAPGEF3, RAPGEF4, RASGEF1B, RASGRP3, RASGRP4, RGL3, RGP1, RIN3, SOS1, ST5, TIAM1, VAV1, VAV3
GO:0044437	vacuolar part	CC	0.00261678	0.998323	0.0356847	1	70	343	ABCA2, ABCA5, AGRN, AHNAK, ANXA2, ASAH1, ATP11A, BGN, BLOC1S1, CD74, CSPG4, CTSK, CTSS, DCN, DPP4, DRAM1, ENPEP, ENPP1, FMOD, GNS, GPC1, GPC4, GPC6, HLA-DMA, HLA-DMB, HLA-DPA1, HLA-DPB1, HLA-DQA1, HLA-DQB1, HLA-DRA, HLA-DRB1, HLA-DRB5, HSPG2, HYAL1, LAPTM5, LGMN, LNPEP, LRP1, LRP2, LUM, MARCH1, MARCH2, MYO6, OGN, OSTM1, P2RX4, PDGFRB, PLBD2, PLD1, PLEKHF1, PSEN1, PSEN2, RAB2A, RNASET2, SCARB1, SL…
GO:0071417	cellular response to organonitrogen compound	BP	0.00261992	0.998203	0.0356847	1	98	449	ABL1, ADCY1, ADCY2, ADCY3, AKAP6, APPL1, AQP1, AQP9, ATP2B4, BAIAP2, BLM, C2CD5, CASQ2, CEBPB, CISH, COL1A1, COL1A2, COL3A1, COL4A1, COL5A2, CPEB2, CPEB4, CRK, CTNNA1, DENND4C, DIAPH1, DMTN, DNMT1, EEF2K, EGFR, EGR1, EIF4EBP1, ENPP1, FGF2, FGF9, FGFR1, GNG12, GNG2, GPD1, GRB2, HRH1, IDE, IGF1R, IGF2, INHBB, IRS1, KCNQ1, KLB, KLF10, KLF4, LEP, LEPR, MAP2K1, MAPK1, MEF2C, MTUS1, MYO5A, NGFR, OSBPL8…
GO:0050871	positive regulation of B cell activation	BP	0.00265476	0.999027	0.036107	1	17	57	BCL2, BTK, CD28, CD38, CD74, CDKN1A, INPP5D, MEF2C, NCKAP1L, PRDM1, PTPRC, SYK, TGFB1, TLR4, TNFSF13, TNFSF13B, VAV3
GO:0090068	positive regulation of cell cycle process	BP	0.00270712	0.998444	0.036766	1	46	223	AIF1, ANXA1, APP, CCND1, CD28, CDC42, CDK10, CDKN1A, CENPV, DAB2IP, DDX3X, GATA6, GIPC1, IGF1, IGF1R, IGF2, LRP5, MAP10, MSX2, PDGFB, PDGFRB, PLCB1, PROX1, PSMA3, PSMA4, PSMB1, PSMB2, PSMB3, PSMB9, PSMC1, PSMC2, PSMC4, PSMC6, PSMD1, PSMD11, PSMD14, PSMD6, PSMD7, PSME4, RAD51B, RGCC, ROCK2, RPS27A, TGFB1, TNF, WNT5A
GO:0010543	regulation of platelet activation	BP	0.0027095	0.999306	0.0367718	1	11	27	C1QTNF1, DMTN, FCER1G, PDGFB, PDGFRA, PDPN, PLEK, PRKCA, PRKG1, SYK, TLR4
GO:0002020	protease binding	MF	0.00272165	0.998868	0.03691	1	21	77	A2M, ADAMTSL4, BCL2, CCBE1, CD28, CHL1, CSTA, CSTB, DPP4, FN1, ITGA3, ITGAV, ITGB1, LRP1, RYR1, SERPINA1, TIMP1, TNF, TTN, VWF, XIAP
GO:0032587	ruffle membrane	CC	0.00273258	0.998834	0.0370315	1	23	74	AIF1, APC, ARF4, ARHGEF4, C2CD5, DIAPH1, EPHA2, EPS8L2, EZR, FGD2, FGD5, ITGAV, ITGB1, LCP1, MYO6, PDPN, PLEK, RASGRP2, RPS3, SPRY2, TLN1, TPM1, TWF1
GO:0008038	neuron recognition	BP	0.00277102	0.999163	0.0374984	1	14	33	APP, CNTN4, DYNLL2, EFNB3, EPHA3, EPHB2, MEGF8, NCAM2, NRCAM, NTM, PCDH12, ROBO3, SEMA3A, SEMA5A
GO:0005614	interstitial matrix	CC	0.00277882	0.999524	0.037577	1	8	15	ADAMTSL4, COL14A1, ECM2, EGFLAM, MAMDC2, NAV2, SMOC2, TNC
GO:0004012	phospholipid-translocating ATPase activity	MF	0.00280045	0.999505	0.0378152	1	9	15	ATP10A, ATP10D, ATP11A, ATP11B, ATP8A1, ATP8B1, ATP8B2, ATP8B4, ATP9A
GO:0043406	positive regulation of MAP kinase activity	BP	0.00280271	0.998391	0.0378185	1	47	196	ADRA2A, ALK, BMP2, C5AR1, CD74, CSPG4, CXCR4, DAB2IP, EFNA1, EGFR, FGF2, FGFR1, FLT1, FZD5, HGF, IRAK1, ITGA1, LPAR1, MAP2K1, MAP3K1, MAP3K11, MAP3K2, MAPK1, MAPK10, MEF2C, MET, MLTK, PDE5A, PDGFB, PDGFRB, PIK3CG, PIK3R5, PLCE1, PRKAA1, PSEN1, PTK2B, PTPN11, PXN, RPS27A, SYK, TGFB1, THBS1, TLR4, TLR6, TNF, TPD52L1, WNT5A
GO:0030204	chondroitin sulfate metabolic process	BP	0.00283056	0.998888	0.0381669	1	20	58	AGRN, BGN, CHST15, CHST3, CSGALNACT1, CSPG4, DCN, DSE, DSEL, EGFLAM, GPC1, GPC4, GPC6, HSPG2, HYAL1, IMPAD1, MAMDC2, SPOCK2, UST, XYLT1
GO:1902107	positive regulation of leukocyte differentiation	BP	0.00284351	0.998635	0.0383141	1	28	115	ASXL2, BTK, CCR1, CD46, CD74, CD86, FOS, GAS6, GATA3, GIMAP5, GLI3, HCLS1, HLA-DMA, IKZF1, IL15, IL4R, INPP5D, JUN, KLF10, LILRB2, NCKAP1L, PRDM1, PRKCA, SYK, TGFBR2, TMEM64, TNF, ZBTB16
GO:0003007	heart morphogenesis	BP	0.002848	0.99831	0.0383471	1	54	206	ALDH1A2, AXIN2, BMP2, BMPR1A, COL4A3BP, CYR61, DCHS1, DLL1, DLL4, DSP, EFNA1, ENG, EPHB4, GATA3, GATA6, GJA1, HAND2, HEG1, HES1, HEY1, ISL1, JUN, LEFTY2, LRP6, LY6E, MEF2C, MEGF8, MICAL2, MKL2, MSX2, NOTCH2, PITX2, PPP1R13L, PROX1, PSEN1, PTCH1, RBP4, RYR1, RYR2, S1PR1, SEMA3C, SHOX2, SIX1, SLC8A1, SNAI2, SOX9, TGFB2, THBS1, TPM1, TTN, TWIST1, WHSC1, WNT5A, YAP1
GO:0045599	negative regulation of fat cell differentiation	BP	0.00288997	0.999088	0.0388566	1	14	38	ENPP1, GATA2, GATA3, ID4, INSIG1, JDP2, LRP6, MSX2, SOD2, TGFB1, TGFB1I1, TNF, TRIB2, WNT5A
GO:0071156	regulation of cell cycle arrest	BP	0.00290685	0.998699	0.0390555	1	23	108	CCND1, CDKN1A, DAB2IP, GATA6, PSMA3, PSMA4, PSMB1, PSMB2, PSMB3, PSMB9, PSMC1, PSMC2, PSMC4, PSMC6, PSMD1, PSMD11, PSMD14, PSMD6, PSMD7, PSME4, RGCC, RPS27A, TGFB1
GO:0097191	extrinsic apoptotic signaling pathway	BP	0.0029506	0.998271	0.0395586	1	49	224	ACSL5, AGT, AR, BCL2, BIRC6, CASP3, CAV1, CTNNA1, DAB2IP, DAPK1, DDX3X, DEPTOR, EYA2, FAIM, FAS, FGFR1, GCLM, GPX1, HGF, HIPK1, HSPA1A, HSPA1B, IGF1, IL33, ITGAV, KRT18, KRT8, LMNA, MCL1, PAK2, PDPK1, PEA15, PPP2R1B, PSEN2, RB1CC1, ROCK2, SFRP1, SIGLEC1, SNAI2, TGFB1, TGFB2, THBS1, TMC8, TNF, TNFRSF12A, TNFRSF1B, TNFSF10, UNC5B, YAP1
GO:0038093	Fc receptor signaling pathway	BP	0.00295417	0.998232	0.0395783	1	54	225	ABL1, ACTR2, AGO4, BAIAP2, BTK, CALM1, CD28, CD86, CDC42, CDKN1A, CHUK, CRK, CYFIP2, EGFR, ELMO1, ERBB4, FCER1G, FCGR2A, FCGR3A, FGF2, FGF9, FGFR1, FOS, GAB2, GRB2, HCK, IRS1, ITPR1, ITPR3, JUN, KLB, LAT2, LCP2, MAP2K1, MAP3K1, MAPK1, MAPK10, MAPK9, MOV10, MYO10, MYO1C, NCKAP1, PAK2, PDGFB, PDGFRA, PDGFRB, PDPK1, PIK3CD, PTPN11, RPS27A, SOS1, SYK, VAV1, VAV3
GO:0005099	Ras GTPase activator activity	MF	0.0029649	0.998478	0.0396937	1	35	118	ALDH1A1, ARAP1, ARAP3, ARHGAP15, ARHGAP24, ARHGAP35, ARHGAP4, ARHGAP6, CDC42EP2, DAB2IP, DOCK2, DOCK4, GMIP, IQGAP2, JUN, NCKAP1L, PREX1, PREX2, RALBP1, RALGAPB, RAP1GAP2, RASA1, RASA3, RASA4, RASGRP3, SIPA1, SOS1, SRGAP1, SRGAP2, SYNGAP1, TBC1D16, TBC1D2, TBC1D23, TBC1D9, TBC1D9B
GO:0006929	substrate-dependent cell migration	BP	0.00297769	0.999259	0.0398083	1	11	24	ANKS1A, ITGB1BP1, MYH10, PDGFB, PTPRC, SDCBP, SEMA3A, SLIT2, SNAI2, TNFRSF12A, VEGFC
GO:0051402	neuron apoptotic process	BP	0.00305279	0.998217	0.0407544	1	49	206	AGRN, AGT, ANGPT1, APP, ATN1, BCL2, BHLHB9, C5AR1, CASP3, CCL3, CDC42, CEBPB, CHL1, CPEB4, EGR1, FAS, FBXW7, GATA3, GCLM, GPX1, ISL1, ITGA1, ITSN1, JUN, LGMN, LRP1, MAP3K11, MCL1, MDK, MEF2C, NCF2, NLRP1, NQO1, NR4A2, NTRK2, PPARGC1A, PSEN1, PTK2B, RASA1, SCN2A, SIX1, SOD2, STXBP1, SYNGAP1, TGFB2, TNF, TRIM2, UNC5B, XIAP
GO:0044440	endosomal part	CC	0.00306688	0.997992	0.0409135	1	75	359	ABCA2, ABCA5, AMN, ANXA2, AP1G2, APOB, APPL1, ARHGAP32, ATP11B, ATP9A, CD14, CD320, CHMP1B, CHMP2B, CHMP3, CLIP3, CTSK, CTSS, EEA1, EGFR, EHD1, FGD2, HLA-B, HLA-DMA, HLA-DMB, HLA-DPA1, HLA-DPB1, HLA-DQA1, HLA-DQB1, HLA-DRA, HLA-DRB1, HLA-DRB5, HSD17B6, IRAK1, KIF16B, LEPR, LNPEP, MARCH1, MARCH2, MARCH3, MICALL1, MYD88, NCF4, NDFIP1, NDFIP2, NTRK2, OSBPL11, OSBPL9, PARM1, PIKFYVE, PLD1, PLEKHF1, P…
GO:0000060	protein import into nucleus, translocation	BP	0.00307703	0.999042	0.0410197	1	13	40	AKR1C3, BCL3, CDKN1A, GAS6, IGF1, PDE2A, SLC11A1, TGFB1, TMEM173, TNF, TNPO1, TXN, UBR5
GO:0046875	ephrin receptor binding	MF	0.00308106	0.999137	0.0410444	1	12	30	ANKS1A, AQP1, CBL, CRK, EFNA1, EFNB3, GRB2, NTRK2, PIK3CG, SDCBP, SIPA1L1, TIAM1
GO:0043537	negative regulation of blood vessel endothelial cell migration	BP	0.00308597	0.999342	0.0410807	1	9	20	ACVRL1, DLL4, FGF2, ITGB1BP1, KLF4, MMRN2, RGCC, TGFB1, THBS1
GO:0045069	regulation of viral genome replication	BP	0.00308908	0.998875	0.0410931	1	16	58	APOBEC3C, BCL2, BST2, CCL5, CD28, DICER1, FAM111A, IFITM1, MX1, OAS1, OAS3, PROX1, RSAD2, SLPI, TNF, TNIP1
GO:0030832	regulation of actin filament length	BP	0.00310006	0.998413	0.0412101	1	33	129	ABI2, ACTR2, ALOX15, CAPZA2, CCL21, CDC42EP2, CORO1A, CXCL12, DLG1, DMTN, ELN, FMN1, GRB2, HCK, HCLS1, MAP3K1, MYADM, NCKAP1, NCKAP1L, PFN1, PFN2, PICK1, PLEK, PLEKHH2, PREX1, PTK2B, RASA1, RDX, SEMA5A, SLIT2, SSH2, TMSB10, TWF1
GO:0071277	cellular response to calcium ion	BP	0.00313344	0.999044	0.0415656	1	13	36	AKR1C3, ALOX15, ALOX5AP, ASPH, CLIC4, DMTN, FOS, FOSB, JUN, JUNB, JUND, MEF2C, WNT5A
GO:0044259	multicellular organismal macromolecule metabolic process	BP	0.00315215	0.998383	0.0417549	1	34	121	ACE, ADAM9, ADAMTS2, AKR1C3, CIITA, COL12A1, COL14A1, COL15A1, COL1A1, COL1A2, COL3A1, COL4A1, COL4A2, COL4A5, COL5A2, COL6A6, COL7A1, COL8A1, CTSK, CTSS, ENG, ENPEP, ITGB1, LEPREL1, MFAP4, MKX, MMP16, MMP19, MRC2, PDGFRB, RGCC, TENC1, TGFB1, TNXB
GO:0043395	heparan sulfate proteoglycan binding	MF	0.00316751	0.999423	0.0419289	1	8	16	AGRN, CFH, GPC1, GPC4, GPC6, HPSE2, ITGAM, SEMA5A
GO:0042113	B cell activation	BP	0.00318766	0.998181	0.0421659	1	44	202	BANK1, BCL2, BCL3, BST2, BTK, CASP3, CD28, CD300A, CD38, CD74, CD86, CDKN1A, CEBPG, FAS, GIMAP1, HSPD1, ICOSLG, IKZF1, INPP5D, ITGA4, ITGB1, LAT2, LGALS1, LGALS8, MEF2C, MNDA, NCKAP1L, NDFIP1, NFAM1, PIK3CD, POU2F2, PRDM1, PRKCB, PTK2B, PTPN6, PTPRC, SFRP1, SYK, TGFB1, TLR4, TNFSF13, TNFSF13B, TSHR, VAV3
GO:2001236	regulation of extrinsic apoptotic signaling pathway	BP	0.00323112	0.998263	0.0427107	1	37	157	ACSL5, AGT, AR, BCL2, BIRC6, CAV1, CTNNA1, DAPK1, DEPTOR, FAIM, FAS, FGFR1, GCLM, GPX1, HGF, HSPA1A, HSPA1B, IGF1, ITGAV, LMNA, MCL1, PAK2, PEA15, PPP2R1B, PSEN2, RB1CC1, SFRP1, SIGLEC1, SNAI2, TGFB2, THBS1, TMC8, TNF, TNFRSF12A, TNFSF10, UNC5B, YAP1
GO:0055006	cardiac cell development	BP	0.0032378	0.998746	0.042769	1	19	55	ADRB1, AGT, AKAP6, COL14A1, CXADR, DICER1, LMNA, MYH10, MYH11, NEBL, OBSL1, PDGFRA, PDGFRB, PITX2, PROX1, SGCB, SLC8A1, SPEG, TTN
GO:0009991	response to extracellular stimulus	BP	0.00329341	0.997835	0.0434426	1	75	367	ACSL4, ADM, AKR1C3, ALDH1A2, ALPL, BCHE, BCL2, BDH1, C12orf39, CADPS2, CAT, CAV1, CCL28, CCND1, CCRN4L, CDKN1A, CDKN2B, CNR1, COL1A1, COX4I1, CPEB4, CYBB, DNAJC15, EGFR, EGR1, EIF2AK4, FOS, GAS6, GPX1, GSDMD, IGF1R, IGF2, IGFBP2, IL15, INHBB, ITGB1, JUN, KLF10, KYNU, LDHA, LEP, LRP6, MEF2C, NQO1, NR4A2, OPTN, PDK2, PDK4, PICK1, PITX2, PPARGC1A, PRKAA1, PROX1, PSEN1, RAB33B, RASGRP4, RB1CC1, RPS19…
GO:0090092	regulation of transmembrane receptor protein serine/threonine kinase signaling pathway	BP	0.00330538	0.998093	0.0435393	1	47	186	ACVRL1, ASPN, BCL9L, BMP2, BMPER, BMPR1A, CAV1, CAV2, CD109, CDKN2B, CHRDL1, CIDEA, CRB2, CYR61, DACT2, ENG, FSTL3, GIPC1, GREM1, HES1, ITGA3, LRG1, LTBP1, LTBP4, MSX2, NOTCH2, NPNT, PBLD, PCSK6, PDPK1, PMEPA1, PPP1R15A, PRDM16, RPS27A, SFRP1, SULF1, SYNJ2BP, TGFB1, TGFB1I1, TGFBR2, THBS1, TOB1, VASN, WNT5A, XIAP, ZFYVE9, ZNF423
GO:0012506	vesicle membrane	CC	0.0033202	0.997763	0.043704	1	85	400	ABCA3, AHNAK2, ANXA3, ANXA7, AP1G2, APOB, APPL1, AQP6, ARCN1, ARHGAP21, ATP8A1, C2CD5, CADPS2, CAMK2G, CAV1, CAV2, CD163, CD46, CD74, CLIC4, CLIP1, COLEC12, COPB2, CORO1A, CYBB, DENND4C, DLG4, DYSF, EGFR, FZD5, GIPC1, GJA1, GPRC5B, GRB2, HIP1, HLA-B, HLA-DPA1, HLA-DPB1, HLA-DQA1, HLA-DQB1, HLA-DRA, HLA-DRB1, HLA-DRB5, ICA1, ITPR1, KCNQ1, KIF1B, LNPEP, LRP1, MARCH1, MARCH3, MARCO, MSR1, MYO5B, MYO…
GO:0010256	endomembrane system organization	BP	0.0033235	0.997779	0.0437168	1	83	364	AGRN, AMN, ANK2, ANO9, ANXA2, APPL1, AQP1, AR, ARFGEF2, ARHGAP21, ATL3, ATP1B1, BIN2, BLOC1S1, BLZF1, CAV2, CDC42, CLIP3, CLU, COL4A3BP, CXCR4, DENND4C, DLG1, DNM1, DOPEY2, DYNC2H1, DYSF, EPB41L3, EPHA2, FCER1G, FGF13, GAS6, GOLGA5, GOLPH3, ITGA3, ITGB1, KIF5B, KRT18, LAMA5, LMNA, MAP2K1, MAPK1, MICALL1, MPP5, MYADM, MYH10, MYO18A, MYO5A, MYOF, MYRF, NDEL1, NEK6, NPLOC4, NUP153, NUP210, OBSL1, OP…
GO:0002702	positive regulation of production of molecular mediator of immune response	BP	0.00333673	0.999144	0.0438256	1	10	29	CD37, CD74, FCER1G, FFAR2, GIMAP5, GPRC5B, RSAD2, TLR2, TLR4, WNT5A
GO:0010742	macrophage derived foam cell differentiation	BP	0.00334808	0.999074	0.0438256	1	11	32	ABCA5, AGT, APOB, CETP, ITGAV, MAPK9, MSR1, PLA2G2A, PRKCH, SOAT1, TGFB1
GO:0090077	foam cell differentiation	BP	0.00334808	0.999074	0.0438256	1	11	32	ABCA5, AGT, APOB, CETP, ITGAV, MAPK9, MSR1, PLA2G2A, PRKCH, SOAT1, TGFB1
GO:0038123	toll-like receptor TLR1:TLR2 signaling pathway	BP	0.00334626	0.998592	0.0438256	1	21	73	BTK, CD14, CHUK, DUSP3, DUSP4, DUSP6, FOS, IRAK1, JUN, MAP2K1, MAP3K1, MAPK1, MAPK10, MAPK9, MEF2C, MYD88, NFKB2, RPS27A, TLR2, TLR4, TLR6
GO:0038124	toll-like receptor TLR6:TLR2 signaling pathway	BP	0.00334626	0.998592	0.0438256	1	21	73	BTK, CD14, CHUK, DUSP3, DUSP4, DUSP6, FOS, IRAK1, JUN, MAP2K1, MAP3K1, MAPK1, MAPK10, MAPK9, MEF2C, MYD88, NFKB2, RPS27A, TLR2, TLR4, TLR6
GO:0007179	transforming growth factor beta receptor signaling pathway	BP	0.00334431	0.998046	0.0438256	1	49	194	ACVRL1, ADAM9, ARRB2, ASPN, BCL9L, BMPR1A, CAV2, CBL, CD109, CDKN2B, CGN, CIDEA, COL1A2, COL3A1, DUSP22, ENG, FMOD, FOS, GIPC1, ITGA3, ITGB5, JUN, JUNB, KLF10, LEFTY2, LRG1, LTBP1, LTBP2, LTBP4, MAP3K1, NPNT, PBLD, PDGFB, PDGFRB, PDPK1, PMEPA1, PPP1R15A, PRDM16, PXN, RPS27A, TFDP2, TGFB1, TGFB1I1, TGFB2, TGFBR2, THBS1, USP9X, VASN, ZFYVE9
GO:0034599	cellular response to oxidative stress	BP	0.00335188	0.998168	0.0438448	1	38	173	ABL1, AKR1C3, ANXA1, AQP1, BAG5, BCL2, CASP3, CAT, CPEB2, CYP1B1, ETV5, FBXW7, FOS, GPX1, GPX3, HBA2, HGF, HSPB1, KLF4, MCL1, MET, NQO1, NR4A2, PDK2, PLA2R1, PPARGC1A, PRKAA1, PRODH, PXDN, PXN, SFPQ, SLC8A1, SOD2, SOD3, TPM1, TRAP1, UBQLN1, VKORC1L1
GO:0034134	toll-like receptor 2 signaling pathway	BP	0.00338221	0.998538	0.0442109	1	22	79	BTK, CD14, CHUK, DUSP3, DUSP4, DUSP6, FOS, IRAK1, JUN, MAP2K1, MAP3K1, MAPK1, MAPK10, MAPK9, MEF2C, MYD88, NFKB2, PIK3AP1, RPS27A, TLR2, TLR4, TLR6
GO:0007219	Notch signaling pathway	BP	0.00342934	0.998106	0.0447957	1	40	164	AGO4, APP, ARRB2, BMP2, CCND1, CD46, DLL1, DLL4, DTX3, EGFL7, FBXW7, GATA2, HDAC7, HES1, HEY1, HOXD3, IL6ST, ITCH, ITGB1BP1, LFNG, MDK, MFNG, MOV10, NEURL1B, NOTCH2, NOTCH2NL, NOTCH4, PSEN1, PSEN2, RPS27A, SEL1L, SLC35C1, SNAI2, STAT3, TBL1X, TFDP2, TLE2, TLE4, TMEM100, ZNF423
GO:0002260	lymphocyte homeostasis	BP	0.00344073	0.998701	0.0449134	1	17	58	BCL2, CASP3, CD74, CHST3, CORO1A, FAS, GIMAP5, MEF2C, NCKAP1L, PIK3CD, RC3H2, SLC40A1, TGFB1, TGFB2, TNFSF13B, TNFSF14, TSC22D3
GO:0061098	positive regulation of protein tyrosine kinase activity	BP	0.00346728	0.998988	0.0452286	1	12	33	ADORA1, ADRA2A, AFAP1L2, AGT, CCL5, CSF1R, FBXW7, GAS6, GPRC5B, PAK2, PDGFB, RELN
GO:0097581	lamellipodium organization	BP	0.00347841	0.998622	0.0453423	1	19	60	ABLIM3, AQP1, ARHGEF4, ARHGEF6, ARHGEF7, CDH13, DMTN, EPHA2, GOLPH3, NCKAP1, PTPRO, PXN, S1PR1, SLIT2, SRGAP2, SSH2, VAV3, VCL, WASF3
GO:0004702	receptor signaling protein serine/threonine kinase activity	MF	0.00350104	0.998601	0.0456057	1	20	57	ACVRL1, ALK, BMPR1A, EGFR, IRAK1, MAP3K1, MAP3K11, MAP3K12, MAP3K13, MAP3K2, MAP3K8, MAPK1, MAPK10, MAPK12, MAPK6, MAPK9, MLTK, STK10, TGFB2, TGFBR2
GO:0051092	positive regulation of NF-kappaB transcription factor activity	BP	0.00351428	0.998219	0.0457464	1	31	127	AGT, ALK, AR, BTK, CAT, CHUK, CLOCK, CLU, EDA, IRAK1, IRAK3, MAP3K13, MTDH, MYD88, NFKB2, NLRP3, PRKCB, PRKCH, RPS27A, RPS3, S100A8, S100A9, TGFB1, TLR2, TLR4, TNF, TRAF5, TRIM14, TRIM22, TRIM8, WNT5A
GO:0032872	regulation of stress-activated MAPK cascade	BP	0.00357109	0.997995	0.0464216	1	42	170	BMP2, CCL21, CDC42, DAB2IP, DIXDC1, DNAJA1, DUSP22, DUSP3, FLT4, FZD5, FZD7, GADD45A, IGF1R, ITCH, MAP2K1, MAP3K1, MAP3K11, MAP3K2, MAP4K4, MAPK1, MAPK9, MECOM, MID1, MLTK, MYD88, NRK, PLCB1, PTK2B, RAP2A, SDCBP, SFRP1, SYK, TAOK1, TGFB2, TLR4, TLR6, TNF, TNIK, TNXB, TPD52L1, ULK4, WNT5A
GO:0007202	activation of phospholipase C activity	BP	0.00359658	0.998574	0.0467207	1	19	59	ADCY1, ADCY2, ADCY3, AGT, ARHGAP6, C5AR1, CALM1, EGFR, GNA15, ITPR1, ITPR3, LPAR1, NMUR1, PDE1A, PDE1C, PLCB2, PRKAR2A, PRKCA, RASGRP4
GO:0043296	apical junction complex	CC	0.00361633	0.998127	0.0469449	1	34	121	AMICA1, AMOT, AMOTL2, APC, ASH1L, CCDC85C, CCND1, CGN, CGNL1, CLDN1, CLDN11, CLDN15, CLDN5, CLMP, CTNNA1, CXADR, DLG1, DLG3, FZD5, JAM2, LIN7A, MAGI1, MPP5, MTDH, NHS, PARD3B, PARD6B, PDZD3, PLEKHA7, PLXDC1, SHROOM3, SORBS1, SYNPO, WWC2
GO:0050819	negative regulation of coagulation	BP	0.00369043	0.998855	0.0478078	1	12	43	ANXA2, ANXA5, C1QTNF1, CD34, PDGFB, PDGFRA, PLAT, PLAU, PROCR, PROS1, SERPING1, THBS1
GO:0002720	positive regulation of cytokine production involved in immune response	BP	0.0036969	0.999136	0.0478587	1	9	24	CD74, FCER1G, FFAR2, GIMAP5, GPRC5B, RSAD2, TLR2, TLR4, WNT5A
GO:0070302	regulation of stress-activated protein kinase signaling cascade	BP	0.0037587	0.997882	0.0486253	1	42	171	BMP2, CCL21, CDC42, DAB2IP, DIXDC1, DNAJA1, DUSP22, DUSP3, FLT4, FZD5, FZD7, GADD45A, IGF1R, ITCH, MAP2K1, MAP3K1, MAP3K11, MAP3K2, MAP4K4, MAPK1, MAPK9, MECOM, MID1, MLTK, MYD88, NRK, PLCB1, PTK2B, RAP2A, SDCBP, SFRP1, SYK, TAOK1, TGFB2, TLR4, TLR6, TNF, TNIK, TNXB, TPD52L1, ULK4, WNT5A
GO:0048747	muscle fiber development	BP	0.00377016	0.998374	0.04874	1	22	72	BCL2, BOC, CAV2, CXADR, GPX1, ID3, IGFBP3, MBNL3, MEF2C, MKX, MYH11, PLCB1, RCAN1, RYR1, SGCB, SHOX2, SLC8A1, SOX9, TGFB1, TTN, UCHL1, ZFHX3
GO:2001244	positive regulation of intrinsic apoptotic signaling pathway	BP	0.00379691	0.998704	0.0490157	1	14	48	BCL2, BMF, CAV1, CLU, DFNA5, FBXW7, IL20RA, MCL1, NACC2, PLEKHF1, S100A8, S100A9, SEPT4, SFPQ
GO:0050810	regulation of steroid biosynthetic process	BP	0.00380289	0.998607	0.0490283	1	16	52	AKR1C3, APOB, ATP1A1, BMP2, IGF1R, IGF2, INSIG1, LEP, LHCGR, NR1D1, PDE8B, PEX2, PRKAA1, PROX1, SNAI2, TNF
GO:0019865	immunoglobulin binding	MF	0.00386655	0.999254	0.0497128	1	7	21	FCER1G, FCGR2A, FCGR2B, FCGR2C, FCGR3A, FCGRT, VWF
GO:0035455	response to interferon-alpha	BP	0.00387935	0.999299	0.0498345	1	7	17	BST2, GAS6, GATA3, IFIT3, IFITM1, KLHL20, OAS1
GO:0072577	endothelial cell apoptotic process	BP	0.00388132	0.998842	0.0498345	1	12	34	AKR1C3, ANGPT1, ANGPTL4, DAB2IP, GAS6, GATA3, HIPK1, KDR, RAMP2, RGCC, SEMA5A, THBS1
