# Supplementary material for: Methylome and transcriptome maps of human visceral and subcutaneous adipocytes reveal key epigenetic differences at developmental genes
Source: Sci Rep. 2019 Jul 2;9:9511. doi: 10.1038/s41598-019-45777-w (PMC6606599; doi:10.1038/s41598-019-45777-w)
Supplement: Supplementary file 6 — Supplementary_Table S5 [file 41598_2019_45777_MOESM6_ESM.xlsx]

## Sheet: VAT_minus_VA_pA
Table S5. VATvsVA Differentially-expressed genes, PolyA RNA-seq
	X-Rank	gene_id	gene_name	gene_type	E013VA	E018_VA	E023_VA	E013VAT	E018_VAT	E023_VAT	Mean VA	Mean VAT	logFC	logCPM	LR	PValue	FDR	result	E013VA.counts	E018_VA.counts	E023_VA.counts	E013VAT.counts	E018_VAT.counts	E023_VAT.counts
ENSG00000177575	2	ENSG00000177575.8	CD163	protein_coding	63.0402	112.27	84.2208	134.293	470.714	295.742	86.5104	300.25	1.94576	6.38244	31.2967	2.21456e-08	0.000199387	Up	765	1572	1175	1622	6297	3828
ENSG00000124491	1	ENSG00000124491.11	F13A1	protein_coding	73.4364	185.607	79.1992	160.295	624.322	377.537	112.747	387.385	1.99479	6.49206	30.8974	2.72034e-08	0.000199387	Up	742	2166	919	1612	6953	4068
ENSG00000155657	3	ENSG00000155657.19	TTN	protein_coding	37.0671	41.22	24.3298	73.8981	171.937	146.079	34.2056	130.638	2.17189	7.1819	29.0593	7.01965e-08	0.000343004	Up	1841	2367	1389	3654	9416	7742
ENSG00000152932	4	ENSG00000152932.6	RAB3C	protein_coding	2.08016	1.62802	1.80935	6.46901	19.7682	39.252	1.83917	21.8297	3.54825	2.17583	27.4036	1.65121e-07	0.000605129	Up	21	19	21	65	220	423
ENSG00000163492	6	ENSG00000163492.9	CCDC141	protein_coding	3.09248	4.32385	1.72558	6.89814	18.296	14.722	3.04731	13.3054	2.39019	3.90909	24.1247	9.02965e-07	0.00241496	Up	159	257	102	353	1037	808
ENSG00000133800	5	ENSG00000133800.4	LYVE1	protein_coding	49.9469	86.9933	41.3931	91.057	250.99	177.376	59.4444	173.141	1.78148	6.59905	23.9505	9.88455e-07	0.00241496	Up	1186	2388	1130	2152	6568	4492
ENSG00000163751	7	ENSG00000163751.3	CPA3	protein_coding	2.6802	4.25047	1.59735	6.88177	22.9621	22.6437	2.84268	17.4958	2.81102	2.90614	23.3745	1.33331e-06	0.00279215	Up	54	99	37	138	510	486
ENSG00000245164	9	ENSG00000245164.2	LINC00861	lincRNA	1.26826	1.94097	0.424286	3.72473	14.1596	7.31135	1.21117	8.39856	3.05837	0.832698	22.8545	1.74742e-06	0.00296824	Up	13	23	5	38	160	80
ENSG00000110077	8	ENSG00000110077.10	MS4A6A	protein_coding	38.863	54.7916	27.582	71.6255	190.398	120.388	40.4122	127.471	1.8887	5.20848	22.7738	1.82237e-06	0.00296824	Up	489	797	399	897	2639	1613
ENSG00000129538	10	ENSG00000129538.9	RNASE1	protein_coding	94.7532	145.211	78.3887	152.441	508.275	325.427	106.118	328.715	1.80898	6.85862	22.1027	2.58452e-06	0.00378864	Up	1432	2536	1361	2293	8467	5246
ENSG00000189223	14	ENSG00000189223.9	AC016683.6	processed_transcript	0.581346	10.661	2.89913	6.03563	20.3207	11.0736	4.71383	12.4766	2.3019	2.959	21.2309	4.07156e-06	0.00416706	Up	15	316	86	155	578	305
ENSG00000182578	13	ENSG00000182578.9	CSF1R	protein_coding	26.0972	32.3306	23.213	45.2601	118.189	153.628	27.2136	105.692	2.08812	5.19769	21.414	3.7006e-06	0.00416706	Up	398	569	407	687	1987	2501
ENSG00000165168	12	ENSG00000165168.6	CYBB	protein_coding	45.5621	61.4186	36.242	76.8515	175.032	107.451	47.7409	119.778	1.5631	6.41137	21.1424	4.264e-06	0.00416706	Up	1345	2094	1230	2258	5688	3384
ENSG00000100055	11	ENSG00000100055.16	CYTH4	protein_coding	10.4252	15.6467	10.773	21.486	58.7624	60.1835	12.2816	46.8106	2.10244	3.57372	21.282	3.96444e-06	0.00416706	Up	117	203	139	240	727	721
ENSG00000231389	15	ENSG00000231389.3	HLA-DPA1	protein_coding	19.2066	34.8268	26.1551	38.1447	90.111	117.083	26.7295	81.7797	1.78855	5.11391	21.2267	4.08036e-06	0.00416706	Up	343	719	537	678	1774	2229
ENSG00000173369	17	ENSG00000173369.11	C1QB	protein_coding	30.7008	57.8882	30.1545	57.9372	150.878	87.089	39.5812	98.6345	1.55805	5.37657	20.6555	5.49799e-06	0.00478234	Up	534	1164	603	1003	2891	1612
ENSG00000038427	16	ENSG00000038427.11	VCAN	protein_coding	10.5838	10.3162	6.38744	18.8018	33.0985	45.1018	9.09582	32.334	2.05434	5.26387	20.6388	5.54607e-06	0.00478234	Up	552	622	383	975	1903	2508
ENSG00000168079	18	ENSG00000168079.12	SCARA5	protein_coding	11.3205	16.9754	12.159	17.286	71.6398	77.1448	13.4849	55.3569	2.09103	5.39648	20.414	6.23718e-06	0.00507949	Up	379	657	467	576	2644	2754
ENSG00000165457	21	ENSG00000165457.9	FOLR2	protein_coding	9.5854	21.486	10.9475	19.6801	68.6539	50.9101	14.0063	46.4147	1.93075	3.69025	20.0913	7.38309e-06	0.00515375	Up	115	298	151	235	908	650
ENSG00000123338	19	ENSG00000123338.8	NCKAP1L	protein_coding	23.9473	26.0993	15.8666	44.4727	93.637	70.7024	21.9711	69.604	1.92061	4.20759	20.1674	7.09535e-06	0.00515375	Up	277	348	211	512	1194	873
ENSG00000155659	20	ENSG00000155659.10	VSIG4	protein_coding	12.5394	17.5009	14.176	28.3029	49.7052	34.9116	14.7388	37.6399	1.60983	4.67442	20.2604	6.75856e-06	0.00515375	Up	357	576	463	802	1560	1060
ENSG00000189058	29	ENSG00000189058.4	APOD	protein_coding	63.722	45.4933	39.2558	84.9136	218.179	286.155	49.4904	196.416	2.17068	6.18499	19.0979	1.24181e-05	0.00595504	Up	1042	857	736	1381	3931	4994
ENSG00000182326	28	ENSG00000182326.10	C1S	protein_coding	209.46	230.231	174.048	332.993	609.068	782.425	204.58	574.829	1.69733	7.29286	19.1289	1.22182e-05	0.00595504	Up	2393	3039	2285	3788	7668	9543
ENSG00000206384	30	ENSG00000206384.6	COL6A6	protein_coding	1.65975	2.07905	1.57778	3.36253	6.76287	19.9836	1.7722	10.0363	2.37933	4.61087	19.0757	1.25636e-05	0.00595504	Up	183	265	199	369	822	2351
ENSG00000158270	27	ENSG00000158270.10	COLEC12	protein_coding	11.2487	8.03812	4.49894	17.6005	28.1785	30.7384	7.92858	25.5058	2.02866	5.29824	19.0712	1.25934e-05	0.00595504	Up	759	627	349	1182	2091	2212
ENSG00000047457	22	ENSG00000047457.9	CP	protein_coding	2.20307	3.52909	2.62599	5.32876	28.5706	12.6887	2.78605	15.5294	2.49718	2.01891	19.1676	1.19728e-05	0.00595504	Up	27	50	37	65	386	165
ENSG00000153071	26	ENSG00000153071.10	DAB2	protein_coding	179.656	145.704	79.1342	271.432	481.172	506.789	134.832	419.798	1.95432	6.66144	19.6834	9.13903e-06	0.00595504	Up	1873	1756	949	2818	5531	5640
ENSG00000139329	25	ENSG00000139329.4	LUM	protein_coding	190.627	143.974	80.4343	285.615	561.852	674.209	138.345	507.225	2.16623	7.61595	19.3905	1.06533e-05	0.00595504	Up	3254	2842	1578	4854	10573	12288
ENSG00000134853	24	ENSG00000134853.7	PDGFRA	protein_coding	62.0659	57.6731	33.4247	90.6766	214.1	251.423	51.0546	185.4	2.07726	6.12608	19.323	1.10366e-05	0.00595504	Up	1024	1100	634	1489	3892	4424
ENSG00000263934	31	ENSG00000263934.2	SNORD3A	lincRNA	19.0478	35.6998	6942.23	2309.81	1626.05	7503.48	2332.33	3813.11	4.93146	9.72209	19.4301	1.04349e-05	0.00595504	Up	150	323	62841	18103	14115	63058
ENSG00000128016	23	ENSG00000128016.4	ZFP36	protein_coding	172.339	328.649	215.306	137.251	17.4633	15.6961	238.765	56.8035	-2.58763	6.97957	19.1537	1.20604e-05	0.00595504	Down	5040	11103	7233	3995	563	490
ENSG00000171223	32	ENSG00000171223.4	JUNB	protein_coding	174.8	224.109	162.317	144.72	6.27176	6.80673	187.075	52.5995	-3.24117	6.7529	19.0074	1.30214e-05	0.00596502	Down	5460	8086	5826	4500	216	226
ENSG00000006074	33	ENSG00000006074.4	CCL18	protein_coding	0.34174	1.87222	1.63488	3.54801	5.16669	5.12225	1.28294	4.61231	2.34534	0.862917	18.6961	1.53293e-05	0.00634354	Up	6	38	33	62	100	96
ENSG00000072694	34	ENSG00000072694.14	FCGR2B	protein_coding	2.14254	5.10859	2.50871	4.00175	19.9339	11.2965	3.25328	11.744	1.97991	3.291	18.6654	1.55786e-05	0.00634354	Up	78	215	105	145	800	439
ENSG00000197629	36	ENSG00000197629.5	MPEG1	protein_coding	6.43475	8.20224	4.18639	9.7503	29.2805	22.7032	6.27446	20.578	1.91926	5.18537	18.6686	1.55519e-05	0.00634354	Up	492	725	368	742	2466	1850
ENSG00000138119	35	ENSG00000138119.12	MYOF	protein_coding	32.012	23.4895	29.3415	48.9943	72.1636	131.097	28.281	84.0851	1.75468	5.70242	18.7452	1.49396e-05	0.00634354	Up	837	710	880	1275	2077	3657
ENSG00000162772	37	ENSG00000162772.12	ATF3	protein_coding	151.605	295.493	190.763	130.211	3.43964	2.60067	212.62	45.4171	-4.44448	5.78361	18.602	1.61055e-05	0.00638084	Down	2239	5043	3236	1913	56	41
ENSG00000066294	38	ENSG00000066294.10	CD84	protein_coding	13.8024	17.6594	11.2751	23.306	61.9358	52.3098	14.2456	45.8506	1.88495	4.34001	18.4856	1.71194e-05	0.00660404	Up	263	389	247	442	1301	1062
ENSG00000165072	39	ENSG00000165072.9	MAMDC2	protein_coding	8.4431	9.28865	7.09747	13.8347	31.9979	34.4247	8.27641	26.7524	1.88352	4.45553	18.2463	1.94107e-05	0.00729592	Up	298	379	288	486	1244	1296
ENSG00000100448	40	ENSG00000100448.3	CTSG	protein_coding	1.08446	1.25077	0.628849	2.85366	5.38713	6.09547	0.988026	4.77876	2.52164	0.99703	18.1549	2.03646e-05	0.00746311	Up	21	28	14	55	115	126
ENSG00000198759	46	ENSG00000198759.7	EGFL6	protein_coding	0.974354	0.568916	0.317815	2.96135	2.12127	4.58667	0.620362	3.22309	2.67039	1.46582	17.8789	2.35415e-05	0.00782967	Up	40	27	15	121	96	201
ENSG00000196639	45	ENSG00000196639.6	HRH1	protein_coding	1.29752	1.70729	1.4942	2.64402	6.16687	9.58709	1.49967	6.13266	2.14494	2.92246	17.8363	2.40746e-05	0.00782967	Up	71	108	94	144	372	560
ENSG00000110324	41	ENSG00000110324.5	IL10RA	protein_coding	7.2824	14.1243	8.46469	12.7306	40.0806	39.3418	9.95713	30.7177	1.79517	4.47614	17.9628	2.25262e-05	0.00782967	Up	223	500	298	388	1353	1285
ENSG00000148339	42	ENSG00000148339.8	SLC25A25	protein_coding	30.7344	151.254	61.2497	25.0702	6.38459	5.1103	81.0794	12.1884	-2.61306	6.32482	17.819	2.4295e-05	0.00782967	Down	1786	10156	4090	1450	409	316
ENSG00000184557	44	ENSG00000184557.3	SOCS3	protein_coding	214.522	420.607	221.689	169.406	3.37691	6.37587	285.606	59.7197	-4.11781	7.05138	17.8533	2.38611e-05	0.00782967	Down	5704	12923	6776	4483	99	181
ENSG00000165025	43	ENSG00000165025.10	SYK	protein_coding	1.81255	2.26022	1.50492	3.26382	7.8367	6.93529	1.85923	6.01194	1.90282	3.55948	17.7976	2.45695e-05	0.00782967	Up	154	222	147	275	734	627
ENSG00000060982	47	ENSG00000060982.10	BCAT1	protein_coding	10.5221	14.4575	9.68237	16.7279	49.4119	42.5233	11.554	36.2211	1.81975	4.72519	17.6471	2.65917e-05	0.008121	Up	328	521	347	519	1698	1415
ENSG00000106066	48	ENSG00000106066.9	CPVL	protein_coding	23.7031	21.8707	16.8981	40.3456	69.7329	102.665	20.824	70.9146	1.96504	4.13433	17.658	2.64396e-05	0.008121	Up	255	272	209	432	827	1179
ENSG00000107562	50	ENSG00000107562.12	CXCL12	protein_coding	88.0145	67.4393	53.8371	109.822	309.021	410.997	69.7636	276.613	2.13777	6.3126	17.5179	2.84619e-05	0.00813015	Up	1112	985	782	1380	4303	5540
ENSG00000179639	53	ENSG00000179639.6	FCER1A	protein_coding	0.842842	1.09362	0.314192	2.4195	3.71359	5.58338	0.750217	3.90549	2.6475	0.475594	17.4566	2.93948e-05	0.00813015	Up	14	21	6	40	68	99
ENSG00000128340	51	ENSG00000128340.10	RAC2	protein_coding	1.00432	1.938	0.604777	3.10481	5.67649	5.64503	1.18236	4.80877	2.36229	0.465176	17.4873	2.89232e-05	0.00813015	Up	13	29	9	40	81	78
ENSG00000088827	49	ENSG00000088827.8	SIGLEC1	protein_coding	2.53541	3.84186	1.68061	3.96163	13.5458	9.12388	2.68596	8.87711	1.93183	4.55131	17.5522	2.79533e-05	0.00813015	Up	290	504	221	451	1708	1113
ENSG00000140022	52	ENSG00000140022.5	STON2	protein_coding	8.36459	9.99823	6.6142	13.8031	36.0072	48.2026	8.32568	32.671	2.10186	3.87246	17.4917	2.88561e-05	0.00813015	Up	165	228	150	271	783	1015
ENSG00000010327	54	ENSG00000010327.6	STAB1	protein_coding	31.0114	42.5533	24.658	44.6155	125.456	172.544	32.7409	114.205	1.91099	6.62861	17.418	2.99972e-05	0.00814313	Up	1153	1829	1054	1651	5140	6846
ENSG00000162706	58	ENSG00000162706.8	CADM3	protein_coding	3.53745	3.76613	2.72189	6.69824	12.558	23.7069	3.34182	14.321	2.19896	3.24659	17.2073	3.3515e-05	0.00846166	Up	105	129	92	197	408	749
ENSG00000177675	59	ENSG00000177675.4	CD163L1	protein_coding	15.6491	20.1725	7.91795	26.1023	74.7823	59.1189	14.5798	53.3345	2.1272	3.56089	17.163	3.43062e-05	0.00846166	Up	153	228	89	254	806	616
ENSG00000248905	60	ENSG00000248905.4	FMN1	protein_coding	8.17791	14.3179	9.44639	16.0387	41.7803	35.302	10.6474	31.0403	1.75962	3.48838	17.2432	3.28866e-05	0.00846166	Up	125	253	166	244	704	575
ENSG00000145703	57	ENSG00000145703.11	IQGAP2	protein_coding	21.4344	30.5385	13.6666	35.1782	98.362	89.4042	21.8798	74.3148	1.98697	4.14229	17.1515	3.45143e-05	0.00846166	Up	221	364	162	361	1118	983
ENSG00000110079	56	ENSG00000110079.12	MS4A4A	protein_coding	9.54415	15.8136	5.1627	16.4115	49.8358	23.709	10.1735	29.9854	1.83069	3.88088	17.1917	3.37907e-05	0.00846166	Up	201	385	125	344	1157	533
ENSG00000053702	55	ENSG00000053702.10	NRIP2	protein_coding	2.45752	1.19046	1.28255	5.23457	7.49039	8.37999	1.64351	7.03498	2.41935	0.637643	17.1449	3.4634e-05	0.00846166	Up	25	14	15	53	84	91
ENSG00000203632	70	ENSG00000203632.3	AC007690.1	pseudogene	1.10209	1.25295	0.629945	2.68915	4.99867	8.20045	0.994996	5.29609	2.58045	1.85768	16.7207	4.33062e-05	0.00888627	Up	35	46	23	85	175	278
ENSG00000136250	64	ENSG00000136250.7	AOAH	protein_coding	4.57943	7.45659	3.98324	10.6456	24.5989	26.3287	5.33975	20.5244	2.16695	2.3628	16.8227	4.10398e-05	0.00888627	Up	51	96	51	118	302	313
ENSG00000173372	68	ENSG00000173372.12	C1QA	protein_coding	27.6789	57.5144	29.1494	48.0838	130.725	86.989	38.1142	88.5991	1.46973	5.20623	16.9699	3.79771e-05	0.00888627	Up	465	1117	562	804	2421	1559
ENSG00000174600	69	ENSG00000174600.9	CMKLR1	protein_coding	5.67762	7.59256	4.80499	9.65131	22.8841	25.0413	6.02506	19.1922	1.86565	3.86826	16.7603	4.2411e-05	0.00888627	Up	185	286	180	313	822	871
ENSG00000145824	65	ENSG00000145824.8	CXCL14	protein_coding	8.54902	3.91346	2.82244	12.1631	22.5009	16.485	5.09497	17.0497	2.17393	3.61922	16.7491	4.26635e-05	0.00888627	Up	274	145	104	388	795	564
ENSG00000007237	61	ENSG00000007237.14	GAS7	protein_coding	30.0329	39.6761	29.6794	43.6191	126.035	157.248	33.1295	108.967	1.83204	5.10483	16.7827	4.19143e-05	0.00888627	Up	404	615	459	584	1869	2256
ENSG00000146674	66	ENSG00000146674.10	IGFBP3	protein_coding	126.018	85.7425	46.2903	159.69	321.666	302.624	86.0169	261.327	1.95784	6.40382	16.9635	3.81056e-05	0.00888627	Up	1757	1381	742	2216	4941	4500
ENSG00000214548	71	ENSG00000214548.10	MEG3	lincRNA	31.7946	32.7898	14.473	42.1673	125.718	128.936	26.3525	98.9404	2.13275	5.99531	16.953	3.83165e-05	0.00888627	Up	900	1073	469	1188	3920	3895
ENSG00000120586	62	ENSG00000120586.4	MRC1	protein_coding	0.258404	0.719168	0.439753	0.756298	2.43577	1.90499	0.472441	1.69902	2.10077	1.78781	16.8436	4.05907e-05	0.00888627	Up	23	74	45	67	239	181
ENSG00000136040	63	ENSG00000136040.4	PLXNC1	protein_coding	13.9265	11.9755	9.96315	20.6159	52.1769	70.3264	11.9551	47.7064	2.14173	3.71011	16.7058	4.36463e-05	0.00888627	Up	169	168	139	249	697	910
ENSG00000229019	72	ENSG00000229019.1	RP11-88I18.3	sense_intronic	1.41228	0.721885	0.279185	2.7734	4.30919	3.72849	0.804448	3.60369	2.59967	0.268337	16.8521	4.04081e-05	0.00888627	Up	22	13	5	43	74	61
ENSG00000164483	67	ENSG00000164483.12	SAMD3	protein_coding	1.18818	1.56876	0.271973	2.51326	8.79282	5.38966	1.00964	5.56525	2.80124	0.920426	16.7783	4.20113e-05	0.00888627	Up	19	29	5	40	155	92
ENSG00000114771	73	ENSG00000114771.9	AADAC	protein_coding	1.5256	1.40482	1.71224	4.64788	4.10709	11.8483	1.54755	6.86776	2.26255	1.6139	16.6198	4.56716e-05	0.00894677	Up	31	33	40	94	92	257
ENSG00000154263	75	ENSG00000154263.13	ABCA10	protein_coding	87.9636	62.9041	45.5602	112.6	207.304	206.819	65.476	175.574	1.72019	6.56196	16.6155	4.57745e-05	0.00894677	Up	1985	1639	1181	2529	5156	4980
ENSG00000154258	74	ENSG00000154258.12	ABCA9	protein_coding	99.1047	88.9656	83.0531	129.821	284.758	308.631	90.3745	241.07	1.61776	7.16068	16.6277	4.54828e-05	0.00894677	Up	2436	2525	2347	3176	7714	8090
ENSG00000177606	76	ENSG00000177606.5	JUN	protein_coding	194.79	218.117	161.671	176.447	7.15682	9.7999	191.526	64.4679	-2.90193	7.71699	16.5753	4.6756e-05	0.00901838	Down	11134	14404	10621	10037	451	596
ENSG00000120129	77	ENSG00000120129.5	DUSP1	protein_coding	179.467	492.562	162.26	157.534	15.6874	11.7258	278.096	61.6489	-2.81054	7.42599	16.4904	4.88968e-05	0.0090386	Down	6236	19776	6476	5449	600	435
ENSG00000125740	78	ENSG00000125740.9	FOSB	protein_coding	206.292	330.546	197.842	160.262	0.0982755	0.575109	244.894	53.6453	-7.50154	7.8902	16.5372	4.7705e-05	0.0090386	Down	11422	21151	12592	8833	6	34
ENSG00000136167	79	ENSG00000136167.9	LCP1	protein_coding	35.7231	50.3812	28.584	55.7172	132.482	106.649	38.2294	98.2828	1.59882	5.01866	16.4738	4.93272e-05	0.0090386	Up	487	792	448	756	1991	1551
ENSG00000164530	80	ENSG00000164530.9	PI16	protein_coding	0.524963	1.74074	3.88126	1.97791	5.19859	13.483	2.04899	6.88651	2.06202	1.9043	16.5111	4.83665e-05	0.0090386	Up	12	46	100	45	131	329
ENSG00000204287	81	ENSG00000204287.9	HLA-DRA	protein_coding	56.1269	51.2187	41.0203	85.9468	114.74	153.427	49.4553	118.038	1.5067	5.92656	16.432	5.04266e-05	0.00912597	Up	1182	1248	994	1801	2666	3443
ENSG00000138185	83	ENSG00000138185.12	ENTPD1	protein_coding	11.0979	6.47371	3.06005	16.0025	29.7373	37.3612	6.87721	27.7003	2.40516	4.26802	16.3805	5.18164e-05	0.00915152	Up	347	234	110	498	1025	1247
ENSG00000128815	82	ENSG00000128815.13	WDFY4	protein_coding	1.80989	2.4961	0.995056	3.27663	8.64268	6.86197	1.76702	6.26043	2.08989	3.05666	16.3864	5.16533e-05	0.00915152	Up	106	169	67	191	557	429
ENSG00000145416	94	ENSG00000145416.9	MARCH1	protein_coding	10.4502	15.015	8.39641	18.5077	49.9688	36.2549	11.2872	34.9105	1.84663	3.19777	16.0515	6.1642e-05	0.00921353	Up	118	196	109	208	622	437
ENSG00000159403	96	ENSG00000159403.11	C1R	protein_coding	108.838	108.142	51.3321	174.465	244.489	410.849	89.4373	276.601	1.87068	6.13563	15.9523	6.49591e-05	0.00921353	Up	1184	1358	642	1889	2932	4766
ENSG00000179583	101	ENSG00000179583.13	CIITA	protein_coding	12.9474	9.22053	6.01924	19.1764	36.7535	48.1502	9.39572	34.6934	2.14752	3.81492	16.2552	5.53585e-05	0.00921353	Up	232	191	124	342	725	921
ENSG00000013297	84	ENSG00000013297.6	CLDN11	protein_coding	3.94252	8.72081	5.14388	7.4696	24.2171	36.2474	5.93574	22.6447	2.01711	3.21262	15.9419	6.53168e-05	0.00921353	Up	70	179	105	132	474	686
ENSG00000138061	92	ENSG00000138061.7	CYP1B1	protein_coding	34.6236	24.8236	15.872	51.1622	81.1371	93.2876	25.1064	75.1957	1.89657	4.48589	16.0218	6.26175e-05	0.00921353	Up	444	368	234	653	1147	1274
ENSG00000213088	103	ENSG00000213088.5	DARC	protein_coding	5.71098	2.06135	2.03702	8.17351	12.9701	29.5213	3.26979	16.8883	2.66273	3.16458	16.0871	6.04942e-05	0.00921353	Up	139	58	57	198	348	767
ENSG00000120738	90	ENSG00000120738.7	EGR1	protein_coding	96.4377	93.7984	43.3021	73.921	1.34354	3.22589	77.846	26.1635	-3.15882	6.32719	15.941	6.53478e-05	0.00921353	Down	5209	5853	2688	3973	80	185
ENSG00000132205	91	ENSG00000132205.6	EMILIN2	protein_coding	13.2823	13.5726	8.18208	19.9231	42.3923	49.4891	11.679	37.2681	1.89728	4.52661	15.9405	6.53665e-05	0.00921353	Up	352	417	249	527	1242	1402
ENSG00000227248	104	ENSG00000227248.1	FAM155A-IT1	sense_intronic	1.2059	1.04313	0.740403	3.13589	3.21735	7.30968	0.996476	4.55431	2.35667	0.485265	16.0881	6.04631e-05	0.00921353	Up	17	17	12	44	50	110
ENSG00000145864	95	ENSG00000145864.8	GABRB2	protein_coding	0.931521	0.752068	0.243075	2.87016	2.28152	4.07234	0.642221	3.07467	2.6005	1.0622	16.1168	5.95525e-05	0.00921353	Up	30	28	9	92	81	140
ENSG00000099860	87	ENSG00000099860.4	GADD45B	protein_coding	339.667	573.368	142.367	302.748	24.8042	13.1343	351.801	113.562	-2.50267	6.43825	15.9969	6.34451e-05	0.00921353	Down	4385	8552	2110	3890	353	181
ENSG00000139278	93	ENSG00000139278.5	GLIPR1	protein_coding	12.824	14.0856	8.61232	20.3757	45.504	39.1137	11.8407	34.9978	1.80665	3.78063	16.0449	6.18595e-05	0.00921353	Up	215	273	165	340	841	699
ENSG00000167914	98	ENSG00000167914.6	GSDMA	protein_coding	0.642891	0.481967	0.335516	1.98085	1.36076	1.36511	0.486791	1.56891	1.96331	-0.271977	16.0495	6.17063e-05	0.00921353	Up	15	13	9	46	35	34
ENSG00000169429	99	ENSG00000169429.6	IL8	protein_coding	47.4726	102.878	45.2627	41.5264	0.301144	0.388742	65.2043	14.0721	-5.33061	3.79469	16.0562	6.1489e-05	0.00921353	Down	572	1433	627	498	4	5
ENSG00000178695	100	ENSG00000178695.4	KCTD12	protein_coding	23.3932	18.1261	10.7067	29.5307	66.0941	89.2069	17.4087	61.6106	2.05325	6.93833	16.1357	5.8961e-05	0.00921353	Up	2024	1810	1064	2542	6303	8235
ENSG00000100600	88	ENSG00000100600.10	LGMN	protein_coding	114.671	134.888	117.645	167.064	330.457	346.869	122.401	281.463	1.41818	6.11174	16.3246	5.3368e-05	0.00921353	Up	1131	1538	1333	1640	3592	3649
ENSG00000166927	97	ENSG00000166927.8	MS4A7	protein_coding	26.9067	29.3558	22.9118	44.8941	79.087	82.9604	26.3914	68.9805	1.62617	4.35838	15.9647	6.45345e-05	0.00921353	Up	333	420	326	552	1079	1096
ENSG00000081237	85	ENSG00000081237.14	PTPRC	protein_coding	28.094	35.8547	13.774	40.5909	104.795	70.8225	25.9076	72.0694	1.76606	5.1615	16.1211	5.94174e-05	0.00921353	Up	589	869	332	847	2420	1584
ENSG00000212283	102	ENSG00000212283.1	SNORD89	snoRNA	13.2499	10.139	8.42208	46.5939	30.5107	28.1667	10.6037	35.0904	1.985	0.590075	16.2525	5.54366e-05	0.00921353	Up	26	23	19	91	66	59
ENSG00000120708	89	ENSG00000120708.12	TGFBI	protein_coding	46.3755	55.676	33.5417	67.7176	142.37	125.225	45.1977	111.771	1.55519	5.59754	16.14	5.88278e-05	0.00921353	Up	825	1145	682	1199	2790	2376
ENSG00000083067	86	ENSG00000083067.18	TRPM3	protein_coding	1.53242	1.36834	0.569713	3.35248	3.85639	6.79575	1.15682	4.66821	2.29671	3.05943	16.2591	5.52428e-05	0.00921353	Up	124	128	53	270	344	587
ENSG00000122870	105	ENSG00000122870.7	BICC1	protein_coding	16.9707	14.4805	6.73576	27.0828	41.0422	61.5857	12.729	43.2369	2.04838	4.9094	15.9138	6.62931e-05	0.00925515	Up	515	508	235	818	1373	1994
ENSG00000116132	106	ENSG00000116132.7	PRRX1	protein_coding	59.6069	42.1866	28.4614	80.6192	154.272	254.206	43.4183	163.032	2.11293	5.15763	15.8699	6.78493e-05	0.00938304	Up	572	468	314	770	1632	2604
ENSG00000156218	116	ENSG00000156218.8	ADAMTSL3	protein_coding	29.6684	26.0602	14.9455	37.4814	95.2171	64.6719	23.5581	65.7901	1.74405	5.34736	15.499	8.25473e-05	0.00983789	Up	777	788	450	977	2747	1806
ENSG00000078053	108	ENSG00000078053.12	AMPH	protein_coding	1.02745	2.51175	1.70967	1.97485	12.6432	9.12296	1.74963	7.91367	2.22839	1.98154	15.6009	7.82174e-05	0.00983789	Up	23	65	44	44	312	218
ENSG00000203710	121	ENSG00000203710.6	CR1	protein_coding	2.16383	2.88492	1.46771	4.10877	9.85034	5.78364	2.17215	6.58092	1.84508	2.93805	15.6478	7.63022e-05	0.00983789	Up	109	168	85	206	547	311
ENSG00000011465	107	ENSG00000011465.12	DCN	protein_coding	640.972	509.367	317.944	903.112	1926.03	2745.57	489.428	1858.24	2.13573	9.1634	15.7148	7.36461e-05	0.00983789	Up	8693	7981	4958	12191	28791	39730
ENSG00000106976	110	ENSG00000106976.14	DNM1	protein_coding	3.43117	4.14851	2.83186	4.52469	19.0464	16.5828	3.47051	13.3846	2.03533	3.96707	15.5138	8.19065e-05	0.00983789	Up	176	246	167	231	1077	907
ENSG00000170345	117	ENSG00000170345.5	FOS	protein_coding	1326.37	1999.13	1290.53	1077.67	3.87977	16.1602	1538.68	365.903	-5.41213	8.58257	15.6924	7.45221e-05	0.00983789	Down	18604	32406	20799	15046	60	242
ENSG00000114541	112	ENSG00000114541.10	FRMD4B	protein_coding	63.8953	73.4892	31.4169	105.701	177.298	308.148	56.2671	197.049	2.00385	5.47982	15.5123	8.19723e-05	0.00983789	Up	628	835	355	1034	1920	3231
ENSG00000254838	123	ENSG00000254838.4	GVINP1	pseudogene	1.97355	1.56893	0.736686	2.8258	6.45797	4.23654	1.42639	4.50677	2.00232	3.68977	15.6559	7.59743e-05	0.00983789	Up	247	227	104	352	890	566
ENSG00000198121	120	ENSG00000198121.9	LPAR1	protein_coding	5.01179	4.72461	2.56221	7.68681	15.3462	19.949	4.09954	14.3273	2.0376	4.0042	15.5142	8.18884e-05	0.00983789	Up	245	267	144	374	826	1041
ENSG00000111341	111	ENSG00000111341.5	MGP	protein_coding	116.25	105.459	96.8414	181.326	213.685	504.869	106.183	299.96	1.61534	6.96036	15.5559	8.01015e-05	0.00983789	Up	2011	2108	1925	3122	4073	9315
ENSG00000149090	115	ENSG00000149090.7	PAMR1	protein_coding	4.96296	6.69215	3.83014	8.23736	19.3984	43.6667	5.16175	23.7675	2.17473	4.46185	15.5053	8.22729e-05	0.00983789	Up	204	318	181	337	879	1916
ENSG00000184500	119	ENSG00000184500.10	PROS1	protein_coding	45.1216	36.4749	18.934	71.6957	91.2773	119.584	33.5102	94.1856	1.81815	4.93724	15.6543	7.60406e-05	0.00983789	Up	626	585	302	990	1395	1769
ENSG00000127329	113	ENSG00000127329.10	PTPRB	protein_coding	20.7955	12.778	5.69342	25.6872	43.9595	42.9621	13.089	37.5362	1.96516	6.39295	15.6699	7.54145e-05	0.00983789	Up	1991	1412	627	2449	4641	4391
ENSG00000251034	122	ENSG00000251034.1	RP11-582J16.4	antisense	0.85519	0.579478	0.371927	1.84735	2.15921	5.79489	0.602198	3.26715	2.55624	2.30116	15.7095	7.3852e-05	0.00983789	Up	60	47	30	129	167	433
ENSG00000137491	114	ENSG00000137491.10	SLCO2B1	protein_coding	33.479	41.7366	15.9617	52.7043	119.936	132.58	30.3924	101.74	2.00912	4.7134	15.5649	7.97209e-05	0.00983789	Up	374	539	205	586	1477	1578
ENSG00000102265	109	ENSG00000102265.7	TIMP1	protein_coding	39.3429	58.1334	27.0971	86.3636	94.0827	189.802	41.5245	123.416	1.79444	5.24322	15.569	7.95478e-05	0.00983789	Up	514	876	407	1123	1355	2643
ENSG00000172236	118	ENSG00000172236.12	TPSAB1	protein_coding	0.943746	1.92085	0.434584	2.11952	8.35952	9.309	1.09973	6.59601	2.77859	1.34946	15.5074	8.21833e-05	0.00983789	Up	17	40	9	38	166	179
ENSG00000163131	124	ENSG00000163131.6	CTSS	protein_coding	50.3905	50.219	48.5821	76.0249	134.913	141.617	49.7306	117.518	1.47526	5.14901	15.4573	8.43887e-05	0.00997624	Up	618	712	684	928	1823	1853
ENSG00000121807	127	ENSG00000121807.5	CCR2	protein_coding	0.702773	0.810553	0.31696	1.28143	5.02919	2.82848	0.610095	3.04637	2.5149	1.33507	15.4038	8.68123e-05	0.0100405	Up	27	36	14	49	213	116
ENSG00000128512	128	ENSG00000128512.15	DOCK4	protein_coding	76.2352	74.5499	39.19	103.723	208.223	248.549	63.325	186.831	1.81171	5.72859	15.3783	8.79947e-05	0.0100405	Up	916	1038	540	1244	2755	3184
ENSG00000211896	129	ENSG00000211896.2	IGHG1	IG_C_gene	19.3138	18.6671	5.3758	27.8915	71.8554	68.6571	14.4522	56.1347	2.31937	4.61377	15.3878	8.75497e-05	0.0100405	Up	375	419	120	539	1538	1423
ENSG00000105609	126	ENSG00000105609.12	LILRB5	protein_coding	4.88242	6.56974	3.73203	6.78841	24.6948	21.0673	5.0614	17.5169	1.93345	4.03622	15.3705	8.83569e-05	0.0100405	Up	198	308	173	274	1102	912
ENSG00000038295	125	ENSG00000038295.3	TLL1	protein_coding	3.24901	1.6559	0.977654	4.81715	7.37612	12.8821	1.96086	8.35845	2.44166	3.41723	15.3986	8.70547e-05	0.0100405	Up	185	110	64	275	470	797
ENSG00000101333	130	ENSG00000101333.12	PLCB4	protein_coding	3.44977	1.9406	0.938855	4.92268	8.26501	13.3433	2.10974	8.84365	2.41862	4.21464	15.3356	9.00059e-05	0.0100901	Up	326	212	102	463	861	1343
ENSG00000198774	131	ENSG00000198774.3	RASSF9	protein_coding	1.74988	1.07334	2.37995	4.02775	4.15599	9.44817	1.73439	5.8773	2.00063	2.08119	15.3321	9.017e-05	0.0100901	Up	55	39	86	126	144	317
ENSG00000106819	132	ENSG00000106819.7	ASPN	protein_coding	11.4382	11.4599	7.43032	17.7475	31.7515	54.9325	10.1095	34.8105	1.93573	4.4767	15.2329	9.50356e-05	0.0104154	Up	316	365	236	488	966	1620
ENSG00000225670	136	ENSG00000225670.3	CTA-134P22.2	antisense	1.38324	0.468208	0.549266	2.44721	3.02781	7.49314	0.800236	4.32272	2.71707	1.62741	15.2501	9.41735e-05	0.0104154	Up	46	18	21	81	111	267
ENSG00000137033	135	ENSG00000137033.7	IL33	protein_coding	22.5037	17.2288	13.9493	28.8993	65.7462	101.142	17.8939	65.2626	2.02222	4.85801	15.2014	9.66295e-05	0.0104154	Up	435	384	310	556	1399	2084
ENSG00000115648	133	ENSG00000115648.9	MLPH	protein_coding	2.12952	1.61182	0.868256	4.74719	6.82145	17.6426	1.53653	9.73707	2.74315	1.63524	15.221	9.56346e-05	0.0104154	Up	32	28	15	71	113	283
ENSG00000120594	134	ENSG00000120594.12	PLXDC2	protein_coding	30.2214	26.1956	14.0388	42.3403	68.5177	115.656	23.4853	75.5045	1.90253	6.4196	15.2151	9.59334e-05	0.0104154	Up	1468	1470	783	2047	3669	5995
ENSG00000184254	137	ENSG00000184254.12	ALDH1A3	protein_coding	23.0591	23.0479	10.7018	35.0386	71.4742	52.4393	18.9363	52.984	1.79931	3.93259	15.1499	9.93057e-05	0.0105487	Up	283	327	150	428	967	687
ENSG00000242574	138	ENSG00000242574.4	HLA-DMB	protein_coding	5.6669	4.33774	4.32629	10.4043	16.4203	14.4366	4.77698	13.7537	1.8019	2.9683	15.1586	9.88459e-05	0.0105487	Up	139	122	122	254	443	378
ENSG00000172260	139	ENSG00000172260.9	NEGR1	protein_coding	55.3194	48.339	34.5443	68.4343	175.922	143.879	46.0675	129.412	1.71414	5.45109	15.1041	0.000101742	0.0107297	Up	787	795	565	969	2759	2181
ENSG00000154175	146	ENSG00000154175.12	ABI3BP	protein_coding	131.52	75.5803	45.0659	187.381	214.323	493.501	84.0556	298.402	2.07222	6.06021	15.0069	0.000107116	0.0109159	Up	1287	855	507	1825	2312	5151
ENSG00000133083	141	ENSG00000133083.10	DCLK1	protein_coding	5.24249	5.52688	2.97057	6.39416	24.0981	16.3862	4.57998	15.6261	1.94392	4.83513	15.0035	0.000107311	0.0109159	Up	416	506	271	505	2108	1386
ENSG00000135905	142	ENSG00000135905.14	DOCK10	protein_coding	39.6852	30.5242	19.3056	54.5681	108.926	91.984	29.8383	85.1594	1.81377	4.28809	15.0158	0.000106617	0.0109159	Up	388	345	217	531	1174	960
ENSG00000143341	143	ENSG00000143341.7	HMCN1	protein_coding	98.0312	54.5772	44.0898	118.579	167.694	242.023	65.5661	176.099	1.74759	6.55919	15.0135	0.000106742	0.0109159	Up	2197	1413	1135	2645	4142	5788
ENSG00000112541	140	ENSG00000112541.9	PDE10A	protein_coding	1.61047	1.38168	0.815226	2.81175	4.51442	5.8616	1.26913	4.39593	2.05843	2.92764	15.0475	0.000104841	0.0109159	Up	122	121	73	213	382	474
ENSG00000150687	144	ENSG00000150687.7	PRSS23	protein_coding	21.0078	20.9999	9.86816	34.1963	54.2047	100.246	17.292	62.8824	2.04869	4.90386	14.9878	0.000108209	0.0109159	Up	437	505	236	708	1243	2225
ENSG00000152953	145	ENSG00000152953.8	STK32B	protein_coding	0.784549	1.59484	0.61417	2.52242	3.91426	7.31286	0.997851	4.58318	2.41906	1.35971	14.9789	0.000108719	0.0109159	Up	20	47	18	64	110	199
ENSG00000143119	148	ENSG00000143119.8	CD53	protein_coding	12.1539	17.4824	9.18224	20.6547	50.1487	32.0753	12.9395	34.2929	1.64893	3.55898	14.9289	0.000111642	0.0109836	Up	175	291	152	296	796	492
ENSG00000147459	149	ENSG00000147459.13	DOCK5	protein_coding	43.6673	32.7148	22.336	63.7349	84.182	125.758	32.906	91.2251	1.74589	5.08763	14.9472	0.000110564	0.0109836	Up	687	593	404	998	1458	2111
ENSG00000064205	147	ENSG00000064205.6	WISP2	protein_coding	2.53401	3.70702	3.6303	4.1185	11.899	29.5334	3.29044	15.1836	2.09277	3.20709	14.9354	0.000111255	0.0109836	Up	68	115	112	110	352	844
ENSG00000169744	150	ENSG00000169744.8	LDB2	protein_coding	64.2013	43.5029	21.735	79.6822	145.825	149.061	43.1464	124.856	1.90784	5.53973	14.916	0.000112404	0.0109849	Up	1020	798	397	1260	2552	2528
ENSG00000134516	151	ENSG00000134516.11	DOCK2	protein_coding	25.1776	38.1312	19.7027	36.5941	111.461	82.132	27.6705	76.7291	1.67347	4.49345	14.897	0.000113543	0.0110227	Up	309	540	278	447	1508	1074
ENSG00000166825	165	ENSG00000166825.9	ANPEP	protein_coding	4.09767	7.32547	5.70273	7.86811	25.3589	29.0033	5.70862	20.7434	1.99302	2.3912	14.6766	0.000127624	0.0112224	Up	45	93	72	86	307	340
ENSG00000150636	164	ENSG00000150636.11	CCDC102B	protein_coding	15.1276	8.09865	7.28628	21.9817	26.5066	37.7136	10.1708	28.734	1.83257	3.77104	14.7621	0.000121964	0.0112224	Up	307	190	169	444	593	816
ENSG00000105383	157	ENSG00000105383.10	CD33	protein_coding	1.64954	2.81897	1.60976	3.27424	10.5473	9.53548	2.02609	7.78569	2.11453	2.13063	14.7772	0.000120987	0.0112224	Up	41	81	46	81	289	253
ENSG00000026508	153	ENSG00000026508.12	CD44	protein_coding	99.5242	70.148	40.6351	128.978	193.501	209.738	70.1025	177.406	1.68887	5.73214	14.6878	0.000126868	0.0112224	Up	1242	1012	583	1602	2662	2791
ENSG00000121898	161	ENSG00000121898.8	CPXM2	protein_coding	4.25627	4.19418	1.85108	5.90758	16.6579	21.8271	3.43384	14.7975	2.29011	3.91762	14.7698	0.000121467	0.0112224	Up	194	221	97	268	837	1061
ENSG00000113657	158	ENSG00000113657.8	DPYSL3	protein_coding	63.1127	53.4014	33.1776	90.4991	140.071	311.906	49.8972	180.825	1.96837	5.7662	14.6524	0.000129271	0.0112224	Up	824	806	498	1176	2016	4341
ENSG00000115414	160	ENSG00000115414.14	FN1	protein_coding	67.0562	111.698	102.248	87.5793	371.445	353.485	93.6673	270.837	1.60082	8.43705	14.6508	0.00012938	0.0112224	Up	3550	6836	6223	4615	21680	19969
ENSG00000213203	169	ENSG00000213203.2	GIMAP1	protein_coding	2.96312	2.72463	1.56265	4.71183	9.5453	11.3656	2.4168	8.54092	2.07628	3.0582	14.8212	0.000118198	0.0112224	Up	127	132	77	201	451	520
ENSG00000077585	155	ENSG00000077585.9	GPR137B	protein_coding	6.26389	6.01384	5.32866	11.3421	21.1675	24.1812	5.8688	18.8969	1.90845	2.66448	14.6625	0.000128577	0.0112224	Up	91	101	89	164	339	375
ENSG00000121957	162	ENSG00000121957.8	GPSM2	protein_coding	2.69643	2.75656	2.77183	4.49477	13.2862	20.2654	2.74161	12.6821	2.27298	2.20409	14.6987	0.000126132	0.0112224	Up	44	52	52	73	239	353
ENSG00000197614	168	ENSG00000197614.6	MFAP5	protein_coding	22.4439	54.8072	58.3931	33.6253	316.652	121.5	45.2147	157.259	1.67088	5.1969	14.8089	0.000118976	0.0112224	Up	226	638	676	336	3514	1305
ENSG00000101825	156	ENSG00000101825.7	MXRA5	protein_coding	5.83747	4.93665	3.64301	7.91544	13.0123	26.2422	4.80571	15.7233	1.8349	5.95724	14.828	0.000117775	0.0112224	Up	984	961	705	1328	2415	4718
ENSG00000034971	154	ENSG00000034971.10	MYOC	protein_coding	1.77477	1.43926	1.51959	2.20108	11.672	13.1189	1.57787	8.99733	2.51942	2.82191	14.6795	0.000127426	0.0112224	Up	64	60	63	79	464	505
ENSG00000189056	167	ENSG00000189056.9	RELN	protein_coding	14.2795	5.2454	4.02672	21.2911	25.1967	105.977	7.85052	50.8216	2.75387	4.07402	14.6566	0.000128979	0.0112224	Up	219	93	71	325	426	1734
ENSG00000169291	166	ENSG00000169291.5	SHE	protein_coding	5.12748	3.24403	2.19355	6.52612	12.0122	15.7091	3.52168	11.4158	1.99397	4.82827	14.7488	0.000122825	0.0112224	Up	551	403	271	698	1423	1802
ENSG00000115112	159	ENSG00000115112.7	TFCP2L1	protein_coding	0.129167	0.436773	0.040855	0.330343	1.26757	0.352009	0.202265	0.649975	2.14488	0.363746	14.7737	0.000121212	0.0112224	Up	11	43	4	28	119	32
ENSG00000003436	152	ENSG00000003436.10	TFPI	protein_coding	81.7967	59.3176	43.1789	98.8812	186.548	251.744	61.431	179.058	1.78756	5.877	14.7113	0.000125296	0.0112224	Up	1131	949	687	1362	2846	3715
ENSG00000143494	163	ENSG00000143494.11	VASH2	protein_coding	1.60708	1.89989	1.21148	2.58348	11.614	10.94	1.57281	8.37914	2.48554	1.7654	14.7528	0.000122567	0.0112224	Up	30	41	26	48	239	218
ENSG00000244734	170	ENSG00000244734.2	HBB	protein_coding	165.136	251.36	96.5931	197.633	794.887	659.54	171.03	550.687	1.85864	6.97502	14.6326	0.000130636	0.0112646	Up	1606	2826	1080	1913	8517	6842
ENSG00000138172	179	ENSG00000138172.6	CALHM2	protein_coding	9.37325	6.58123	6.03531	13.0867	25.8946	39.1145	7.32993	26.0319	2.01909	3.29336	14.4149	0.000146635	0.0113341	Up	154	125	114	214	469	684
ENSG00000103811	173	ENSG00000103811.11	CTSH	protein_coding	21.4931	24.0438	21.6467	30.6059	69.3385	115.887	22.3945	71.9439	1.7753	4.39501	14.4039	0.000147495	0.0113341	Up	266	344	308	377	946	1529
ENSG00000142871	182	ENSG00000142871.11	CYR61	protein_coding	41.1845	115.403	71.5744	33.5717	3.45028	7.81589	76.0538	14.946	-2.5831	5.03781	14.5655	0.000135372	0.0113341	Down	1007	3261	2012	817	93	204
ENSG00000181381	189	ENSG00000181381.9	DDX60L	protein_coding	45.6118	41.9962	22.2854	57.6326	139.226	135.448	36.6311	110.769	1.85424	4.99503	14.5459	0.000136787	0.0113341	Up	559	595	314	703	1881	1772
ENSG00000196159	190	ENSG00000196159.7	FAT4	protein_coding	10.0462	5.7432	3.77857	11.6451	19.5616	26.8939	6.52264	19.3669	1.90615	6.24391	14.5613	0.000135669	0.0113341	Up	1672	1104	723	1929	3589	4775
ENSG00000082074	171	ENSG00000082074.11	FYB	protein_coding	20.0971	19.6488	12.0455	28.1671	68.3264	51.8925	17.2638	49.462	1.7603	3.78623	14.4186	0.00014635	0.0113341	Up	238	269	164	332	892	655
ENSG00000162654	186	ENSG00000162654.8	GBP4	protein_coding	36.7638	23.4258	16.0546	47.1979	86.8044	107.927	25.4147	80.6429	1.97004	4.62802	14.5867	0.000133859	0.0113341	Up	486	358	243	621	1265	1522
ENSG00000144730	183	ENSG00000144730.12	IL17RD	protein_coding	6.0219	5.05325	4.07394	9.25653	14.1234	31.0511	5.0497	18.1437	1.94917	4.02267	14.4451	0.000144303	0.0113341	Up	234	227	182	358	605	1288
ENSG00000160255	185	ENSG00000160255.12	ITGB2	protein_coding	21.7747	30.7934	14.9318	31.3185	95.8111	61.0258	22.5	62.7185	1.69096	4.04637	14.4114	0.000146913	0.0113341	Up	241	394	190	345	1169	721
ENSG00000135750	178	ENSG00000135750.10	KCNK1	protein_coding	1.21794	0.737484	0.423753	2.4474	2.5411	3.99337	0.79306	2.99395	2.22688	0.134074	14.5167	0.000138925	0.0113341	Up	20	14	8	40	46	70
ENSG00000118922	175	ENSG00000118922.12	KLF12	protein_coding	11.1018	8.82635	3.28133	15.7748	30.5707	37.3933	7.7365	27.9129	2.20131	4.13978	14.4282	0.000145606	0.0113341	Up	309	284	105	437	938	1111
ENSG00000130592	177	ENSG00000130592.9	LSP1	protein_coding	16.0468	18.1301	10.9383	20.9265	66.7219	69.395	15.0384	52.3478	1.94995	4.20709	14.4808	0.000141593	0.0113341	Up	245	319	191	318	1122	1129
ENSG00000166928	187	ENSG00000166928.6	MS4A14	protein_coding	0.743495	0.839656	0.305387	1.45252	3.54082	3.17295	0.629512	2.7221	2.39904	1.53279	14.4147	0.000146653	0.0113341	Up	36	47	17	70	189	164
ENSG00000214787	191	ENSG00000214787.4	MS4A4E	protein_coding	4.82586	7.0645	3.76707	8.82705	33.2253	22.2564	5.21914	21.4362	2.19295	1.94858	14.5071	0.000139631	0.0113341	Up	39	66	35	71	296	192
ENSG00000123358	176	ENSG00000123358.15	NR4A1	protein_coding	129.711	145.2	52.6301	101.542	2.38642	4.31284	109.18	36.0806	-3.01213	4.83407	14.5374	0.000137402	0.0113341	Down	1775	2294	828	1383	36	63
ENSG00000138964	180	ENSG00000138964.12	PARVG	protein_coding	2.87435	4.34062	2.24589	5.33532	16.4398	11.1814	3.15362	10.9855	2.00287	2.3623	14.5645	0.000135444	0.0113341	Up	59	103	53	109	372	245
ENSG00000108551	174	ENSG00000108551.4	RASD1	protein_coding	140.463	160.08	183.874	117	17.366	35.5915	161.472	56.6526	-1.67526	6.45202	14.4445	0.000144348	0.0113341	Down	3808	5016	5726	3157	519	1030
ENSG00000101347	172	ENSG00000101347.7	SAMHD1	protein_coding	37.8144	44.8506	31.2613	52.5543	105.552	108.497	37.9754	88.8675	1.45369	5.72557	14.5401	0.000137207	0.0113341	Up	908	1245	863	1256	2793	2781
ENSG00000159433	184	ENSG00000159433.7	STARD9	protein_coding	31.2951	21.5346	18.5429	37.8734	61.9852	101.64	23.7909	67.1661	1.71299	6.09392	14.4016	0.000147678	0.0113341	Up	1330	1055	905	1602	2904	4608
ENSG00000174292	188	ENSG00000174292.8	TNK1	protein_coding	1.69115	1.20473	1.29792	3.99797	3.42912	11.4626	1.39793	6.29655	2.24183	0.478032	14.4536	0.000143656	0.0113341	Up	17	14	15	40	38	123
ENSG00000140416	181	ENSG00000140416.15	TPM1	protein_coding	119.659	93.7174	63.9054	164.2	210.742	369.874	92.4273	248.272	1.65695	6.51019	14.4193	0.000146293	0.0113341	Up	1829	1656	1122	2498	3550	6034
ENSG00000183023	192	ENSG00000183023.14	SLC8A1	protein_coding	14.8225	14.512	6.9185	24.1334	31.7258	68.1708	12.0843	41.3433	1.94203	5.59622	14.3741	0.000149851	0.0114409	Up	751	850	403	1217	1771	3681
ENSG00000159388	193	ENSG00000159388.5	BTG2	protein_coding	187.65	417.487	199.595	157.323	40.5	36.774	268.244	78.1991	-1.75393	7.4591	14.3607	0.000150921	0.011463	Down	6438	16549	7872	5373	1531	1346
ENSG00000103490	194	ENSG00000103490.13	PYCARD	protein_coding	1.44723	2.26532	1.67842	3.66979	6.93917	7.74717	1.79699	6.11871	2.00535	1.02051	14.3412	0.000152488	0.0115223	Up	21	38	28	53	111	119
ENSG00000214425	195	ENSG00000214425.2	LRRC37A4P	pseudogene	2.75879	3.39367	2.55545	4.04975	10.254	15.7079	2.90264	10.0039	1.88142	3.70305	14.3291	0.000153473	0.0115372	Up	154	218	164	225	631	936
ENSG00000105835	196	ENSG00000105835.7	NAMPT	protein_coding	960.57	1585.21	523.463	787.475	223.897	85.2619	1023.08	365.545	-1.65067	8.19105	14.3089	0.000155127	0.0115432	Down	13773	26270	8626	11238	3536	1304
ENSG00000135749	197	ENSG00000135749.14	PCNXL2	protein_coding	15.8195	11.8754	9.48967	23.3847	39.5045	66.007	12.3949	42.9654	1.98505	3.44194	14.3127	0.000154817	0.0115432	Up	174	151	120	256	479	774
ENSG00000014257	198	ENSG00000014257.11	ACPP	protein_coding	2.39983	3.02737	1.47858	6.22886	11.0661	4.96466	2.30192	7.41988	1.94121	0.746346	14.2975	0.000156076	0.0115551	Up	24	35	17	62	122	53
ENSG00000163660	206	ENSG00000163660.7	CCNL1	protein_coding	695.111	1414.52	1051.51	577.556	185.495	167.833	1053.71	310.295	-1.69152	8.26869	14.2511	0.000159968	0.0115987	Down	10564	24844	18355	8735	3107	2722
ENSG00000187955	209	ENSG00000187955.7	COL14A1	protein_coding	19.1086	10.0385	5.84146	27.3319	28.9331	76.9215	11.6628	44.3955	2.15731	5.8107	14.1924	0.000165032	0.0115987	Up	1066	648	374	1519	1781	4582
ENSG00000088387	199	ENSG00000088387.13	DOCK9	protein_coding	110.27	89.1397	43.2149	136.258	240.148	224.257	80.8749	200.221	1.65961	6.06683	14.228	0.000161942	0.0115987	Up	1527	1427	685	1878	3666	3311
ENSG00000163013	205	ENSG00000163013.7	FBXO41	protein_coding	0.352845	0.351002	0.214836	0.762201	1.08825	1.57008	0.306227	1.14018	2.13416	0.541135	14.1739	0.000166671	0.0115987	Up	20	23	14	43	68	95
ENSG00000244682	210	ENSG00000244682.3	FCGR2C	polymorphic_pseudogene	5.748	15.7156	5.44608	10.8284	50.1862	21.5388	8.96988	27.5178	1.81473	2.64946	14.2041	0.00016401	0.0115987	Up	56	177	61	105	539	223
ENSG00000151892	202	ENSG00000151892.10	GFRA1	protein_coding	21.0945	11.6306	10.5669	26.0074	37.6464	56.7546	14.4307	40.1361	1.77267	5.17246	14.1727	0.000166769	0.0115987	Up	797	508	459	978	1568	2288
ENSG00000161405	203	ENSG00000161405.12	IKZF3	protein_coding	1.04612	0.811308	0.219638	1.81218	4.51576	1.96	0.692356	2.76265	2.37254	0.747038	14.2471	0.000160306	0.0115987	Up	29	26	7	50	138	58
ENSG00000101096	200	ENSG00000101096.15	NFATC2	protein_coding	2.5395	2.65297	1.3933	4.5927	6.716	13.2308	2.19525	8.17984	2.06326	3.24997	14.1796	0.000166166	0.0115987	Up	130	156	82	234	379	722
ENSG00000162745	204	ENSG00000162745.6	OLFML2B	protein_coding	3.72862	2.87665	2.279	7.59372	8.27297	20.4385	2.96142	12.1017	2.16391	2.42033	14.2195	0.000162677	0.0115987	Up	74	66	52	150	181	433
ENSG00000272761	211	ENSG00000272761.1	RP11-572C15.6	lincRNA	21.1961	17.6957	17.3486	30.6762	34.0298	74.3335	18.7468	46.3465	1.4652	6.64617	14.1707	0.00016695	0.0115987	Up	1864	1798	1754	2685	3298	6974
ENSG00000186340	208	ENSG00000186340.10	THBS2	protein_coding	39.6067	51.7439	29.3262	48.809	170.433	193.158	40.2256	137.467	1.8789	5.1462	14.2011	0.000164275	0.0115987	Up	437	659	372	536	2069	2274
ENSG00000106565	201	ENSG00000106565.13	TMEM176B	protein_coding	7.28843	9.27396	4.90805	11.6694	25.5503	33.434	7.15682	23.5512	1.90946	3.54246	14.2518	0.00015991	0.0115987	Up	155	228	120	247	598	759
ENSG00000183242	207	ENSG00000183242.7	WT1-AS	antisense	4.63285	4.44835	3.02228	10.0077	9.87604	34.9372	4.03449	18.2736	2.16324	3.1326	14.2634	0.000158928	0.0115987	Up	100	110	75	215	235	805
ENSG00000159167	212	ENSG00000159167.7	STC1	protein_coding	0.557126	0.713966	0.574335	1.03659	3.01358	4.25262	0.615142	2.7676	2.25784	1.57542	14.1589	0.000167998	0.0116164	Up	27	40	32	50	161	219
ENSG00000095585	213	ENSG00000095585.12	BLNK	protein_coding	1.58258	1.94305	1.15452	3.48786	7.03904	6.16931	1.56005	5.56541	2.0871	1.29776	14.1198	0.000171533	0.0118052	Up	31	44	26	68	152	129
ENSG00000010610	214	ENSG00000010610.5	CD4	protein_coding	26.0246	30.7133	24.3196	39.27	86.7952	80.8428	27.0192	68.9693	1.56453	4.1135	14.0625	0.000176831	0.011843	Up	269	367	289	404	989	891
ENSG00000019582	215	ENSG00000019582.10	CD74	protein_coding	149.222	148.191	100.363	191.741	352.023	484.692	132.592	342.819	1.57546	6.83045	14.0463	0.000178362	0.011843	Up	2033	2333	1572	2600	5285	7042
ENSG00000272636	224	ENSG00000272636.1	DOC2B	protein_coding	1.7781	1.9522	1.01124	3.64171	7.07219	8.20042	1.58051	6.30477	2.23764	1.03781	14.024	0.000180488	0.011843	Up	26	33	17	53	114	128
ENSG00000151702	220	ENSG00000151702.12	FLI1	protein_coding	8.24256	6.01307	3.84629	11.4626	17.2164	22.7505	6.03397	17.1432	1.8021	4.51484	14.0573	0.00017732	0.011843	Up	466	393	250	645	1073	1372
ENSG00000164116	222	ENSG00000164116.12	GUCY1A3	protein_coding	16.4387	8.09848	4.6069	19.8064	29.9635	44.3873	9.71469	31.3857	2.10274	5.04197	14.0421	0.000178768	0.011843	Up	748	426	241	897	1503	2155
ENSG00000085276	216	ENSG00000085276.13	MECOM	protein_coding	19.2895	13.7683	7.61449	25.2063	45.0341	47.2171	13.5574	39.1525	1.86784	4.59865	14.0288	0.000180035	0.011843	Up	509	420	231	662	1310	1327
ENSG00000087245	217	ENSG00000087245.8	MMP2	protein_coding	41.2389	32.7673	15.8642	52.0699	104.282	175.718	29.9568	110.69	2.09188	5.89946	14.019	0.000180969	0.011843	Up	970	891	429	1219	2699	4409
ENSG00000135318	219	ENSG00000135318.7	NT5E	protein_coding	13.7187	9.90639	9.80559	17.1396	40.6885	58.447	11.1436	38.7583	1.95761	3.9101	14.0517	0.000177857	0.011843	Up	230	192	189	286	752	1043
ENSG00000102934	218	ENSG00000102934.5	PLLP	protein_coding	2.44614	0.831274	1.06384	4.65208	3.72468	14.9768	1.44709	7.78452	2.55326	0.936138	14.036	0.000179341	0.011843	Up	28	11	14	53	47	183
ENSG00000168477	223	ENSG00000168477.13	TNXB	protein_coding	48.2266	53.2889	39.0437	55.7799	183.636	322.524	46.853	187.313	1.98483	7.68656	14.0249	0.000180406	0.011843	Up	2293	2936	2130	2654	9657	16405
ENSG00000162692	221	ENSG00000162692.6	VCAM1	protein_coding	6.75582	7.22003	2.39005	9.63153	21.3462	17.9219	5.4553	16.2999	1.93396	4.20316	14.069	0.000176221	0.011843	Up	327	404	133	464	1139	926
ENSG00000142192	225	ENSG00000142192.16	APP	protein_coding	65.1769	57.9585	26.1148	81.2632	156.645	188.774	49.7501	142.227	1.81289	6.74478	14.0065	0.000182183	0.0118694	Up	2070	2127	953	2570	5485	6396
ENSG00000213494	246	ENSG00000213494.5	CCL14	protein_coding	2.32901	0.895399	0.787812	3.70503	5.98599	14.1817	1.33741	7.95758	2.80853	1.39348	13.8899	0.000193838	0.0119051	Up	36	16	14	57	102	234
ENSG00000163624	240	ENSG00000163624.5	CDS1	protein_coding	0.416292	0.360102	0.241397	0.859755	1.11191	1.58159	0.339264	1.18442	2.05728	0.222862	13.9243	0.000190321	0.0119051	Up	18	18	12	37	53	73
ENSG00000143387	237	ENSG00000143387.8	CTSK	protein_coding	28.2709	23.3666	14.3551	44.8374	58.608	142.126	21.9975	81.8571	2.01026	4.66037	13.9279	0.000189958	0.0119051	Up	382	365	223	603	873	2048
ENSG00000143196	236	ENSG00000143196.4	DPT	protein_coding	50.5818	60.0181	40.658	65.7893	135.291	158.487	50.4193	119.856	1.45501	6.51557	13.9507	0.000187666	0.0119051	Up	1555	2132	1437	2013	4580	5199
ENSG00000108950	230	ENSG00000108950.7	FAM20A	protein_coding	4.33808	3.88752	2.63317	6.30269	13.4475	17.9513	3.61959	12.5672	1.99056	3.2119	13.8989	0.000192911	0.0119051	Up	139	144	97	201	475	614
ENSG00000185070	243	ENSG00000185070.6	FLRT2	protein_coding	132.409	111.873	40.801	202.337	256.797	471.642	95.0279	310.259	2.00223	6.12494	13.8648	0.00019644	0.0119051	Up	1290	1259	456	1962	2757	4901
ENSG00000155816	238	ENSG00000155816.15	FMN2	protein_coding	2.43669	2.2742	0.948182	4.89641	8.89971	18.742	1.88636	10.846	2.63767	1.86314	13.8741	0.000195476	0.0119051	Up	38	41	17	76	153	312
ENSG00000139926	235	ENSG00000139926.11	FRMD6	protein_coding	41.1573	31.3197	18.8283	53.2502	107.954	161.862	30.4351	107.689	2.03419	4.69269	13.9247	0.000190277	0.0119051	Up	431	382	226	555	1239	1801
ENSG00000060558	227	ENSG00000060558.3	GNA15	protein_coding	1.16337	2.07558	1.07516	2.99523	5.60641	4.49559	1.43804	4.36574	1.89742	0.489163	13.8822	0.000194628	0.0119051	Up	16	33	17	41	85	66
ENSG00000136235	234	ENSG00000136235.11	GPNMB	protein_coding	91.6452	83.4711	56.7652	117.775	211.934	421.69	77.2938	250.466	1.80245	6.32763	13.8255	0.000200597	0.0119051	Up	1247	1313	888	1595	3179	6120
ENSG00000160883	239	ENSG00000160883.6	HK3	protein_coding	5.24436	10.5852	6.8931	9.36737	48.8415	23.3635	7.57421	27.1908	1.90865	2.41374	13.8615	0.000196789	0.0119051	Up	45	105	68	80	462	214
ENSG00000271605	247	ENSG00000271605.1	MILR1	protein_coding	2.00495	1.56916	0.747399	3.93293	5.36962	4.65085	1.4405	4.65113	2.02922	0.157221	13.8299	0.000200125	0.0119051	Up	21	19	9	41	62	52
ENSG00000038945	226	ENSG00000038945.10	MSR1	protein_coding	26.8328	20.2463	21.5218	48.0401	45.4966	60.6885	22.867	51.4084	1.45237	3.90784	13.9678	0.000185964	0.0119051	Up	320	280	295	572	600	775
ENSG00000181631	242	ENSG00000181631.6	P2RY13	protein_coding	0.735657	1.18181	0.274236	1.60498	3.8896	2.54004	0.730568	2.6782	2.25392	1.51248	13.9827	0.000184497	0.0119051	Up	35	65	15	76	204	129
ENSG00000173193	241	ENSG00000173193.9	PARP14	protein_coding	38.6095	21.9568	14.8297	46.5888	58.6386	73.6813	25.132	59.6362	1.62351	6.2451	13.8731	0.000195578	0.0119051	Up	2019	1328	891	2426	3382	4112
ENSG00000104213	228	ENSG00000104213.8	PDGFRL	protein_coding	4.82422	3.8475	1.9344	7.21895	13.6251	17.981	3.53537	12.9417	2.14842	3.09832	13.94	0.000188738	0.0119051	Up	141	130	65	210	439	560
ENSG00000105851	229	ENSG00000105851.6	PIK3CG	protein_coding	1.60872	1.83793	0.778845	2.69895	6.11256	4.46424	1.4085	4.42525	1.94639	2.74597	13.8983	0.000192972	0.0119051	Up	106	140	59	177	444	313
ENSG00000205413	245	ENSG00000205413.3	SAMD9	protein_coding	4.27832	3.23591	2.59932	5.84298	9.73167	11.9834	3.37118	9.18602	1.70573	4.34948	13.8517	0.000197822	0.0119051	Up	398	348	278	541	997	1190
ENSG00000188404	244	ENSG00000188404.4	SELL	protein_coding	2.99282	3.35029	1.60785	6.54456	13.2549	7.17406	2.65032	8.99117	2.03409	1.19896	13.8387	0.000199196	0.0119051	Up	34	44	21	74	166	87
ENSG00000128872	231	ENSG00000128872.5	TMOD2	protein_coding	23.4624	16.2888	14.0353	27.8621	52.4256	78.0482	17.9288	52.7786	1.77078	5.37262	13.9452	0.000188219	0.0119051	Up	775	622	533	916	1909	2751
ENSG00000131747	232	ENSG00000131747.10	TOP2A	protein_coding	2.90981	1.99628	1.13458	6.85525	6.0983	5.1698	2.01356	6.04111	1.9169	0.442004	13.9125	0.000191516	0.0119051	Up	29	23	13	68	67	54
ENSG00000132530	233	ENSG00000132530.12	XAF1	protein_coding	78.926	52.0029	35.3957	95.1941	158.34	216.707	55.4415	156.747	1.79028	5.40454	13.8325	0.000199849	0.0119051	Up	898	684	463	1078	1986	2630
ENSG00000196569	249	ENSG00000196569.7	LAMA2	protein_coding	377.131	198.994	95.4979	427.637	626.708	640.057	223.874	564.801	1.82409	6.77759	13.8054	0.000202749	0.0119361	Up	3064	1869	892	3458	5611	5548
ENSG00000118898	248	ENSG00000118898.11	PPL	protein_coding	10.4809	9.46723	3.47187	14.5926	29.9709	40.456	7.80668	28.3399	2.14999	4.64987	13.8104	0.000202215	0.0119361	Up	407	425	155	564	1283	1675
ENSG00000159189	250	ENSG00000159189.7	C1QC	protein_coding	20.4809	28.692	16.8152	29.8628	73.2728	60.367	21.9961	54.5008	1.53258	4.73689	13.7913	0.000204283	0.0119784	Up	410	664	387	595	1617	1286
ENSG00000129450	251	ENSG00000129450.4	SIGLEC9	protein_coding	0.515644	0.892088	0.747522	1.27793	3.11836	2.28645	0.718418	2.22758	1.8746	0.600777	13.7706	0.000206547	0.0120629	Up	15	30	25	37	100	71
ENSG00000169604	253	ENSG00000169604.15	ANTXR1	protein_coding	39.3323	27.6326	23.7328	51.8333	69.7592	174.243	30.2325	98.6118	1.80683	5.80444	13.7544	0.000208334	0.012071	Up	948	769	659	1240	1860	4488
ENSG00000152580	252	ENSG00000152580.8	IGSF10	protein_coding	11.1387	5.90393	7.1002	14.8669	21.0504	26.1889	8.0476	20.7021	1.67498	4.18495	13.7612	0.000207583	0.012071	Up	408	250	299	542	850	1023
ENSG00000178573	254	ENSG00000178573.6	MAF	protein_coding	27.2036	23.2849	22.2488	33.0898	61.5832	81.5124	24.2458	58.7285	1.4797	6.04668	13.7392	0.000210027	0.0121212	Up	1238	1226	1164	1500	3091	3959
ENSG00000167244	255	ENSG00000167244.13	IGF2	protein_coding	11.0297	6.10289	3.98636	14.177	20.0623	40.7066	7.03964	24.982	2.08531	4.91286	13.7267	0.000211422	0.0121539	Up	580	371	241	742	1163	2284
ENSG00000135838	256	ENSG00000135838.9	NPL	protein_coding	10.2054	8.13887	7.44781	14.405	29.9854	28.681	8.59735	24.3571	1.73875	3.53233	13.7191	0.000212283	0.0121557	Up	205	189	172	288	663	615
ENSG00000019169	257	ENSG00000019169.9	MARCO	protein_coding	17.4263	26.432	23.3873	28.2273	89.4612	44.4073	22.4152	54.032	1.41095	4.77727	13.7052	0.00021386	0.0121983	Up	361	633	556	582	2042	982
ENSG00000184060	259	ENSG00000184060.6	ADAP2	protein_coding	15.9452	15.2922	9.82912	21.1053	50.8765	54.4239	13.6888	42.1352	1.83326	3.83498	13.6883	0.0002158	0.0122139	Up	230	255	163	303	809	838
ENSG00000118432	258	ENSG00000118432.11	CNR1	protein_coding	6.32853	6.29547	2.31194	8.80643	22.1881	12.1831	4.97865	14.3925	1.85594	3.40644	13.6917	0.000215404	0.0122139	Up	200	230	84	277	773	411
ENSG00000248441	260	ENSG00000248441.2	CTD-2536I1.1	lincRNA	2.22861	0.963901	0.616787	4.4274	3.95137	10.2015	1.26977	6.19343	2.57563	1.39194	13.6742	0.000217417	0.0122582	Up	44	22	14	87	86	215
ENSG00000128596	261	ENSG00000128596.12	CCDC136	protein_coding	2.65168	1.80721	1.46775	4.35962	9.69451	12.6462	1.97555	8.90011	2.38133	1.28407	13.6282	0.000222808	0.0122787	Up	33	26	21	54	133	168
ENSG00000139117	264	ENSG00000139117.9	CPNE8	protein_coding	23.9961	21.5766	16.8442	33.9437	65.8753	74.8328	20.8056	58.2173	1.71243	3.71853	13.6459	0.000220728	0.0122787	Up	228	237	184	321	690	758
ENSG00000130600	262	ENSG00000130600.11	H19	processed_transcript	74.9818	47.5084	32.316	85.8666	141.42	218.083	51.6021	148.456	1.79945	6.55316	13.6291	0.000222711	0.0122787	Up	1996	1462	989	2275	4147	6190
ENSG00000154721	265	ENSG00000154721.10	JAM2	protein_coding	24.0382	12.3869	8.75248	29.2932	45.3276	87.4166	15.0592	54.0125	2.11701	4.84744	13.6339	0.000222141	0.0122787	Up	559	333	234	678	1161	2170
ENSG00000166482	266	ENSG00000166482.7	MFAP4	protein_coding	23.1391	17.7621	21.9073	28.3594	48.2546	107.279	20.9362	61.2975	1.63331	5.5729	13.6399	0.000221424	0.0122787	Up	746	662	812	910	1714	3686
ENSG00000136011	263	ENSG00000136011.10	STAB2	protein_coding	9.75572	2.9394	4.2905	12.9957	16.9038	85.7433	5.66187	38.5476	2.71916	2.9248	13.6296	0.000222643	0.0122787	Up	89	31	45	118	170	832
ENSG00000174004	267	ENSG00000174004.5	NRROS	protein_coding	1.29102	0.989132	0.866272	2.2607	4.58408	6.53086	1.04881	4.45855	2.27386	1.42339	13.5986	0.000226359	0.0124277	Up	35	31	27	61	137	189
ENSG00000102575	269	ENSG00000102575.6	ACP5	protein_coding	2.42939	4.42035	3.49756	5.13424	15.0463	15.3815	3.4491	11.854	1.96113	1.70979	13.5537	0.000231833	0.0124825	Up	29	61	48	61	198	196
ENSG00000121281	270	ENSG00000121281.8	ADCY7	protein_coding	14.1299	18.0309	16.1501	19.359	56.3548	57.5416	16.1036	44.4185	1.60952	4.20083	13.5486	0.000232467	0.0124825	Up	242	356	318	330	1064	1052
ENSG00000171860	272	ENSG00000171860.4	C3AR1	protein_coding	3.63236	6.77628	2.62655	8.04654	16.0383	9.75735	4.34506	11.2807	1.70237	2.61616	13.5818	0.00022839	0.0124825	Up	83	179	69	183	403	238
ENSG00000100626	268	ENSG00000100626.12	GALNT16	protein_coding	10.1691	9.69248	5.15972	13.9067	39.8028	52.7479	8.34044	35.4858	2.23685	3.07906	13.5564	0.000231499	0.0124825	Up	108	119	63	145	466	598
ENSG00000171115	271	ENSG00000171115.3	GIMAP8	protein_coding	6.3039	4.52817	2.21019	8.13335	14.4094	16.0904	4.34742	12.8777	1.91876	4.43792	13.5756	0.000229147	0.0124825	Up	454	377	183	583	1143	1235
ENSG00000172716	273	ENSG00000172716.12	SLFN11	protein_coding	73.3389	57.3861	30.1027	100.27	141.23	187.161	53.6092	142.887	1.73427	5.15229	13.558	0.000231309	0.0124825	Up	765	692	361	1041	1624	2083
ENSG00000163734	274	ENSG00000163734.4	CXCL3	protein_coding	2.7501	9.24527	8.64408	2.00952	0.22679	0.468414	6.87982	0.901576	-2.98997	0.955905	13.5388	0.000233685	0.0125022	Down	44	171	159	32	4	8
ENSG00000125257	275	ENSG00000125257.9	ABCC4	protein_coding	2.54942	1.89345	0.694374	4.39848	6.54081	7.79207	1.71241	6.24379	2.26546	2.43663	13.5144	0.000236735	0.0125381	Up	99	85	31	170	280	323
ENSG00000205403	279	ENSG00000205403.8	CFI	protein_coding	22.4651	16.9246	6.34363	34.9899	38.127	63.0807	15.2444	45.3992	1.94003	5.16968	13.5054	0.000237879	0.0125381	Up	767	668	249	1189	1435	2299
ENSG00000170579	277	ENSG00000170579.10	DLGAP1	protein_coding	0.757886	0.158246	0.113658	1.18159	0.900858	1.83616	0.343263	1.3062	2.53847	0.14348	13.5022	0.000238288	0.0125381	Up	29	7	5	45	38	75
ENSG00000144645	276	ENSG00000144645.9	OSBPL10	protein_coding	20.5713	13.8602	8.99155	29.4968	43.8856	68.2719	14.4743	47.2181	1.981	3.39723	13.4994	0.000238633	0.0125381	Up	199	155	100	284	468	705
ENSG00000172575	278	ENSG00000172575.7	RASGRP1	protein_coding	1.21667	1.184	0.317482	2.16979	5.18725	3.76123	0.90605	3.70609	2.41522	1.42171	13.4999	0.000238582	0.0125381	Up	40	45	12	71	188	132
ENSG00000175471	280	ENSG00000175471.15	MCTP1	protein_coding	14.3968	11.7388	6.49625	18.2008	37.7954	41.592	10.8773	32.5294	1.85972	4.58632	13.4898	0.000239867	0.0125579	Up	453	427	235	570	1310	1393
ENSG00000151490	281	ENSG00000151490.9	PTPRO	protein_coding	1.41302	1.56293	1.55144	2.79284	6.19879	4.92592	1.50913	4.63919	1.83405	2.21442	13.4724	0.000242092	0.0126293	Up	61	78	77	120	295	226
ENSG00000132465	283	ENSG00000132465.6	IGJ	protein_coding	16.5362	6.53637	1.0478	28.7176	33.0804	5.53985	8.04014	22.446	2.08425	2.17429	13.4464	0.000245471	0.0127221	Up	151	69	11	261	333	54
ENSG00000154237	284	ENSG00000154237.8	LRRK1	protein_coding	4.06426	3.93956	2.15619	6.16864	11.8971	15.3915	3.38667	11.1524	1.95332	3.16029	13.4373	0.000246667	0.0127221	Up	141	158	86	213	455	569
ENSG00000174175	285	ENSG00000174175.12	SELP	protein_coding	2.53655	0.80838	1.25799	3.26391	4.25881	15.1745	1.53431	7.56574	2.4348	2.91457	13.4323	0.000247325	0.0127221	Up	114	42	65	146	211	728
ENSG00000105967	282	ENSG00000105967.11	TFEC	protein_coding	4.43302	7.10422	5.19531	8.25156	20.1065	16.2616	5.57752	14.8732	1.63633	2.93808	13.4322	0.000247343	0.0127221	Up	95	176	128	176	475	372
ENSG00000197635	287	ENSG00000197635.5	DPP4	protein_coding	20.3915	22.6196	11.0594	39.1279	42.6534	98.6597	18.0235	60.147	1.90458	4.11698	13.42	0.000248957	0.0127318	Up	255	326	159	487	588	1315
ENSG00000164035	286	ENSG00000164035.5	EMCN	protein_coding	72.2155	50.5946	29.4298	88.7195	146.244	170.11	50.7466	135.025	1.74318	5.20618	13.4177	0.000249268	0.0127318	Up	825	669	387	1010	1843	2077
ENSG00000152583	288	ENSG00000152583.8	SPARCL1	protein_coding	656.876	495.818	218.387	853.33	1352.35	1559.27	457.027	1254.98	1.8307	8.48979	13.3929	0.000252579	0.0128561	Up	7943	6928	3034	10269	18018	20120
ENSG00000124831	289	ENSG00000124831.14	LRRFIP1	protein_coding	64.7261	46.0703	35.5949	82.2864	114.077	131.452	48.7971	109.272	1.46846	5.63619	13.3798	0.000254354	0.0128905	Up	1191	979	753	1507	2314	2582
ENSG00000196562	290	ENSG00000196562.10	SULF2	protein_coding	21.8906	16.8022	10.3057	31.5528	42.7515	100.884	16.3328	58.3962	1.96823	4.93142	13.3749	0.000255014	0.0128905	Up	497	441	269	713	1068	2442
ENSG00000247809	291	ENSG00000247809.3	NR2F2-AS1	antisense	22.0108	12.9068	15.6476	30.3016	44.3488	73.5565	16.8551	49.4023	1.78878	3.4633	13.3572	0.000257437	0.0129683	Up	208	141	170	285	462	742
ENSG00000123329	292	ENSG00000123329.13	ARHGAP9	protein_coding	2.73582	4.66349	2.37965	6.06341	14.7444	10.7039	3.25965	10.5039	1.94356	1.58849	13.3313	0.000261015	0.0131035	Up	34	67	34	75	202	142
ENSG00000186818	293	ENSG00000186818.8	LILRB4	protein_coding	1.18088	3.40497	1.96092	2.84032	9.38119	6.93917	2.18226	6.38689	1.80555	2.08296	13.3124	0.000263651	0.0131907	Up	33	110	63	79	288	207
ENSG00000132514	294	ENSG00000132514.9	CLEC10A	protein_coding	2.48337	4.42654	3.79648	5.14143	10.7175	14.0994	3.5688	9.98614	1.69274	2.67401	13.3049	0.00026471	0.0131986	Up	66	136	116	136	314	400
ENSG00000163535	295	ENSG00000163535.13	SGOL2	protein_coding	18.6491	12.2742	6.84111	34.0528	26.5524	63.4249	12.5881	41.3434	1.96896	3.53588	13.2768	0.000268706	0.0133524	Up	230	174	97	418	361	835
ENSG00000161381	296	ENSG00000161381.9	PLXDC1	protein_coding	12.7583	11.7588	5.15233	16.5574	44.4335	56.985	9.88983	39.3253	2.2029	3.54899	13.2384	0.000274268	0.0135828	Up	168	179	78	217	645	799
ENSG00000170962	297	ENSG00000170962.8	PDGFD	protein_coding	3.9128	6.80899	2.89821	5.74337	16.1941	17.3395	4.54	13.0923	1.73475	4.35898	13.2238	0.000276417	0.0136431	Up	256	514	218	374	1168	1210
ENSG00000162771	301	ENSG00000162771.6	FAM71A	protein_coding	2.76528	1.98259	0.52006	1.67702	0.0225987	0	1.75598	0.566541	-3.37168	0.49878	13.154	0.000286904	0.0139725	Down	111	92	24	67	1	0
ENSG00000133574	299	ENSG00000133574.5	GIMAP4	protein_coding	28.0323	26.24	14.135	35.6481	79.4803	86.52	22.8024	67.2161	1.80925	4.55119	13.1583	0.000286254	0.0139725	Up	414	448	240	524	1294	1361
ENSG00000091490	298	ENSG00000091490.6	SEL1L3	protein_coding	23.4856	16.2853	6.45096	35.8247	44.5925	42.2208	15.4073	40.8793	1.8565	3.3307	13.163	0.000285532	0.0139725	Up	247	198	78	375	517	474
ENSG00000154760	300	ENSG00000154760.9	SLFN13	protein_coding	2.58463	1.64437	0.986283	3.93715	5.32448	7.65433	1.73843	5.63865	2.02635	2.9531	13.1688	0.000284642	0.0139725	Up	155	114	68	235	352	490
ENSG00000096433	302	ENSG00000096433.6	ITPR3	protein_coding	1.66656	2.05869	1.19284	2.34174	5.44463	10.485	1.63936	6.09044	1.93967	4.51916	13.1456	0.000288195	0.0139889	Up	271	386	223	379	976	1818
ENSG00000110090	303	ENSG00000110090.8	CPT1A	protein_coding	63.5571	38.6885	28.0918	79.0886	109.757	204.023	43.4458	130.956	1.83993	5.03305	13.1163	0.00029273	0.0141429	Up	675	475	343	836	1285	2310
ENSG00000153707	304	ENSG00000153707.11	PTPRD	protein_coding	2.21141	1.45382	0.951266	3.00558	4.3695	7.90237	1.53883	5.09248	1.96658	3.86968	13.1127	0.000293297	0.0141429	Up	275	209	136	372	599	1044
ENSG00000114770	305	ENSG00000114770.12	ABCC5	protein_coding	19.1452	17.6488	17.1176	25.8687	44.3446	52.1268	17.9706	40.78	1.41179	5.01503	13.0938	0.000296279	0.0142398	Up	609	649	625	818	1555	1768
ENSG00000174718	306	ENSG00000174718.7	KIAA1551	protein_coding	137.075	114.664	70.4537	174.045	257.321	216.99	107.397	216.119	1.33132	6.31598	13.0755	0.000299185	0.0143325	Up	2001	1935	1182	2530	4142	3382
ENSG00000111348	309	ENSG00000111348.4	ARHGDIB	protein_coding	40.7394	36.9783	19.4302	55.3025	97.9655	81.824	32.3826	78.364	1.59672	4.5631	13.0191	0.000308326	0.0143405	Up	507	532	276	685	1344	1087
ENSG00000142173	311	ENSG00000142173.10	COL6A2	protein_coding	69.8987	45.117	31.6786	82.2004	124.791	228.366	48.8981	145.119	1.79943	7.52048	13.0142	0.000309135	0.0143405	Up	3731	2782	1941	4365	7341	12996
ENSG00000081041	308	ENSG00000081041.8	CXCL2	protein_coding	16.5125	60.1832	22.5075	13.2522	0.913349	1.41483	33.0678	5.19346	-3.17111	2.5042	13.039	0.000305073	0.0143405	Down	164	691	257	131	10	15
ENSG00000204136	316	ENSG00000204136.6	GGTA1P	pseudogene	5.32849	8.38953	3.63447	8.01125	23.09	17.7044	5.78416	16.2685	1.72869	3.33809	13.0622	0.000301309	0.0143405	Up	139	253	109	208	663	493
ENSG00000197971	315	ENSG00000197971.10	MBP	protein_coding	32.8411	31.5169	21.3591	49.1435	71.8063	124.745	28.5724	81.8982	1.70809	4.28783	13.031	0.00030637	0.0143405	Up	329	365	246	490	793	1333
ENSG00000127083	310	ENSG00000127083.7	OMD	protein_coding	2.91784	2.27776	0.722188	4.98139	7.16585	12.6226	1.9726	8.25661	2.38326	2.94687	13.0595	0.000301757	0.0143405	Up	123	111	35	209	333	568
ENSG00000145623	312	ENSG00000145623.8	OSMR	protein_coding	50.3599	46.5803	25.0024	64.2379	119.367	126.823	40.6475	103.476	1.63479	5.04622	13.0327	0.000306091	0.0143405	Up	664	710	379	843	1735	1785
ENSG00000041353	307	ENSG00000041353.5	RAB27B	protein_coding	3.04876	5.46985	1.66968	6.80704	15.4669	20.0982	3.3961	14.1241	2.31022	1.48138	13.0498	0.00030331	0.0143405	Up	27	56	17	60	151	190
ENSG00000172348	314	ENSG00000172348.10	RCAN2	protein_coding	3.38124	1.11051	0.487553	4.92324	4.57621	6.50444	1.65977	5.33463	2.35924	2.72523	13.0229	0.000307702	0.0143405	Up	187	71	31	270	279	384
ENSG00000154096	313	ENSG00000154096.9	THY1	protein_coding	31.55	33.4754	15.4209	40.3182	101.942	115.902	26.8154	86.054	1.90693	4.39957	13.042	0.000304578	0.0143405	Up	331	406	186	421	1179	1297
ENSG00000143226	318	ENSG00000143226.9	FCGR2A	protein_coding	19.6679	34.5498	9.67224	27.6651	89.4806	41.9517	21.2966	53.0325	1.61019	4.08892	12.9724	0.000316111	0.0145951	Up	260	528	147	364	1303	592
ENSG00000116701	317	ENSG00000116701.10	NCF2	protein_coding	2.92087	5.63274	2.93685	4.92702	13.6612	11.7483	3.83016	10.1122	1.62879	3.19437	12.9695	0.000316613	0.0145951	Up	109	243	126	183	562	468
ENSG00000226266	330	ENSG00000226266.2	AC009961.3	lincRNA	3.04243	2.13048	2.52032	5.96805	7.7539	9.63615	2.56441	7.78603	1.87212	0.326653	12.9028	0.000328093	0.0146345	Up	21	17	20	41	59	71
ENSG00000169442	324	ENSG00000169442.4	CD52	protein_coding	3.97237	2.7919	3.88712	8.48117	11.9364	11.3965	3.55046	10.6047	1.87566	0.979246	12.8948	0.00032949	0.0146345	Up	31	26	36	68	106	98
ENSG00000128849	322	ENSG00000128849.9	CGNL1	protein_coding	27.4786	17.1208	10.5299	40.9944	44.6238	128.769	18.3765	71.4625	2.08653	4.6617	12.9073	0.000327305	0.0146345	Up	429	309	189	637	768	2146
ENSG00000182022	325	ENSG00000182022.13	CHST15	protein_coding	7.03334	5.68286	2.12886	10.8458	14.3494	21.8178	4.94835	15.671	2.0093	3.81023	12.9505	0.000319828	0.0146345	Up	273	255	95	419	614	904
ENSG00000232973	331	ENSG00000232973.7	CYP1B1-AS1	antisense	5.07099	3.81437	3.83548	7.86394	19.7001	22.3066	4.24028	16.6235	2.15709	1.7615	12.8825	0.000331675	0.0146345	Up	46	40	40	71	197	216
ENSG00000185862	328	ENSG00000185862.5	EVI2B	protein_coding	1.63702	1.91954	1.36061	3.54535	6.6989	4.70288	1.63906	4.98238	1.85412	1.65832	12.8781	0.000332442	0.0146345	Up	45	61	43	97	203	138
ENSG00000146192	323	ENSG00000146192.10	FGD2	protein_coding	2.96165	3.7056	1.88606	3.69298	15.9996	10.6024	2.8511	10.0983	1.9578	3.13104	12.8914	0.000330088	0.0146345	Up	112	162	82	139	667	428
ENSG00000118407	321	ENSG00000118407.10	FILIP1	protein_coding	4.32135	3.0743	2.01404	4.8287	14.1535	10.1521	3.13656	9.71143	1.88816	4.06902	12.912	0.000326479	0.0146345	Up	321	264	172	356	1159	804
ENSG00000204681	329	ENSG00000204681.6	GABBR1	protein_coding	23.5377	17.3595	12.7219	29.8687	53.5024	66.8509	17.873	50.074	1.74955	4.12963	12.8823	0.000331709	0.0146345	Up	346	294	215	437	867	1048
ENSG00000243701	333	ENSG00000243701.1	LINC00883	lincRNA	5.72981	5.58381	4.41607	9.25473	20.1327	21.4706	5.24323	16.9527	1.90243	2.43592	12.9032	0.000328019	0.0146345	Up	79	89	70	127	306	316
ENSG00000182836	326	ENSG00000182836.5	PLCXD3	protein_coding	0.983384	0.474781	0.185659	1.21015	2.76605	2.48517	0.547942	2.15379	2.508	2.64827	12.9317	0.000323056	0.0146345	Up	129	72	28	158	400	348
ENSG00000185532	327	ENSG00000185532.10	PRKG1	protein_coding	8.05199	4.82304	2.7222	10.5781	13.8779	22.3588	5.19908	15.6049	1.9223	4.58324	12.9493	0.000320043	0.0146345	Up	530	367	206	693	1005	1570
ENSG00000233218	332	ENSG00000233218.1	SNX18P16	pseudogene	3.50487	2.29681	1.01619	6.93615	7.22581	7.46214	2.27263	7.20803	2.06314	0.618195	12.9454	0.000320704	0.0146345	Up	33	25	11	65	75	75
ENSG00000101916	319	ENSG00000101916.11	TLR8	protein_coding	0.383067	0.768759	0.559769	0.969889	2.51582	1.69379	0.570531	1.7265	1.84849	1.39539	12.8912	0.000330128	0.0146345	Up	25	57	42	63	181	118
ENSG00000110900	320	ENSG00000110900.10	TSPAN11	protein_coding	1.4826	0.759989	0.764197	2.37233	3.88527	12.6029	1.00226	6.28683	2.62799	1.29465	12.9097	0.000326885	0.0146345	Up	27	16	16	43	77	245
ENSG00000153933	334	ENSG00000153933.5	DGKE	protein_coding	10.5235	6.85286	3.83965	13.0284	24.634	25.772	7.07199	21.1448	1.93201	3.64631	12.8666	0.000334505	0.0146812	Up	267	201	112	329	689	698
ENSG00000079257	335	ENSG00000079257.3	LXN	protein_coding	16.9459	14.4431	8.72465	25.1008	35.3219	65.367	13.3712	41.9299	1.84825	3.97579	12.8367	0.000339891	0.014873	Up	272	268	161	401	625	1119
ENSG00000091986	336	ENSG00000091986.11	CCDC80	protein_coding	426.539	331.575	449.722	624.185	646.792	1301.19	402.612	857.39	1.2965	8.09851	12.8243	0.000342155	0.0149275	Up	5378	4831	6517	7832	8988	17505
ENSG00000160593	337	ENSG00000160593.13	AMICA1	protein_coding	3.22216	3.66035	1.62082	5.42164	12.7481	7.89173	2.83444	8.68715	1.8965	2.36822	12.8174	0.000343416	0.014928	Up	83	109	48	139	362	217
ENSG00000174059	338	ENSG00000174059.12	CD34	protein_coding	25.3855	20.4938	10.6919	29.5762	59.2203	95.4026	18.857	61.3997	1.91121	5.97338	12.8131	0.000344202	0.014928	Up	1109	1035	537	1286	2850	4448
ENSG00000256006	342	ENSG00000256006.1	AC084117.3	sense_intronic	16.3529	26.9884	15.3469	11.4579	1.75667	0.60471	19.5627	4.60643	-2.61319	0.789298	12.7741	0.000351446	0.0150639	Down	76	144	82	53	9	3
ENSG00000168010	341	ENSG00000168010.6	ATG16L2	protein_coding	10.1101	11.1344	6.39163	13.4282	32.1212	42.689	9.21204	29.4128	1.84306	3.80844	12.7784	0.000350653	0.0150639	Up	205	261	149	271	718	924
ENSG00000149633	340	ENSG00000149633.7	KIAA1755	protein_coding	1.42789	0.921137	0.926236	2.52886	2.96377	9.47685	1.09176	4.98983	2.21875	2.19221	12.7861	0.000349212	0.0150639	Up	59	44	44	104	135	417
ENSG00000122420	339	ENSG00000122420.5	PTGFR	protein_coding	0.653212	0.518918	0.231907	1.28581	1.70508	4.03371	0.468012	2.34153	2.47543	1.93256	12.7752	0.000351247	0.0150639	Up	49	45	20	96	141	323
ENSG00000134874	345	ENSG00000134874.13	DZIP1	protein_coding	4.29327	2.42123	1.17156	5.87827	8.22814	11.6123	2.62869	8.57289	2.11094	3.22059	12.7489	0.000356223	0.0151372	Up	204	133	64	278	431	589
ENSG00000128052	344	ENSG00000128052.8	KDR	protein_coding	58.2385	38.363	23.7654	71.9816	85.0137	115.554	40.1223	90.8497	1.52232	6.29256	12.7478	0.000356423	0.0151372	Up	2042	1555	958	2512	3286	4316
ENSG00000143669	346	ENSG00000143669.9	LYST	protein_coding	118.077	80.5391	72.3856	140.14	200.816	216.454	90.334	185.803	1.33982	6.52582	12.7433	0.000357286	0.0151372	Up	2317	1827	1632	2737	4344	4530
ENSG00000111961	343	ENSG00000111961.12	SASH1	protein_coding	122.5	111.83	127.355	148.149	280.584	347.889	120.562	258.874	1.30856	6.12909	12.7471	0.000356566	0.0151372	Up	1300	1373	1555	1566	3285	3942
ENSG00000090006	347	ENSG00000090006.13	LTBP4	protein_coding	58.3053	48.8412	46.7799	64.9776	146.36	281.811	51.3088	164.383	1.74279	5.54282	12.7046	0.000364756	0.0153208	Up	696	674	641	772	1926	3587
ENSG00000142347	348	ENSG00000142347.12	MYO1F	protein_coding	8.66422	15.2262	8.72618	13.2868	45.8335	35.6276	10.8722	31.5826	1.70548	3.0428	12.7097	0.000363773	0.0153208	Up	95	193	110	145	553	416
ENSG00000271417	349	ENSG00000271417.1	RP11-909M7.3	lincRNA	1.38875	1.30141	0.654305	2.26738	5.30152	4.66181	1.11482	4.0769	2.13044	0.672552	12.7101	0.00036368	0.0153208	Up	24	26	13	39	101	86
ENSG00000156535	350	ENSG00000156535.9	CD109	protein_coding	4.55244	2.93568	1.64669	5.61725	8.03527	11.9222	3.04494	8.5249	1.81482	4.9963	12.6872	0.000368159	0.0154196	Up	719	535	299	883	1399	2008
ENSG00000187474	352	ENSG00000187474.4	FPR3	protein_coding	4.2714	5.62532	3.75706	7.28123	12.6689	12.3415	4.55126	10.7639	1.50096	3.46122	12.6804	0.000369507	0.0154216	Up	178	271	180	302	582	549
ENSG00000002933	351	ENSG00000002933.3	TMEM176A	protein_coding	6.53747	5.88826	3.34148	8.73525	23.5989	30.937	5.25574	21.0904	2.17419	2.82168	12.6763	0.000370313	0.0154216	Up	97	101	57	129	386	490
ENSG00000247287	353	ENSG00000247287.2	RP11-902B17.1	processed_transcript	0.726198	0.247464	0.267975	0.90651	2.31562	2.70058	0.413879	1.97423	2.62021	0.967276	12.6609	0.000373376	0.0155052	Up	33	13	14	41	116	131
ENSG00000115232	354	ENSG00000115232.9	ITGA4	protein_coding	6.34789	5.88643	1.89939	9.18415	20.6378	15.8895	4.71123	15.2372	2.07381	2.77935	12.6459	0.000376383	0.0155723	Up	125	134	43	180	448	333
ENSG00000128567	355	ENSG00000128567.12	PODXL	protein_coding	58.3843	46.7614	19.4246	78.7794	114.109	233.405	41.5234	142.098	1.99418	6.31835	12.6379	0.000378006	0.0155723	Up	1417	1311	542	1903	3051	6045
ENSG00000149418	356	ENSG00000149418.6	ST14	protein_coding	0.992621	1.33566	0.623562	2.16084	3.45165	3.0996	0.983948	2.90403	1.86282	0.307337	12.6319	0.000379217	0.0155723	Up	18	28	13	39	69	60
ENSG00000185215	357	ENSG00000185215.4	TNFAIP2	protein_coding	32.4013	41.5521	28.9028	38.7678	104.966	112.275	34.2854	85.3361	1.47822	5.59842	12.6318	0.000379242	0.0155723	Up	744	1100	763	886	2657	2752
ENSG00000211895	358	ENSG00000211895.3	IGHA1	IG_C_gene	5.86193	1.53932	0.318673	16.4594	4.17803	1.42188	2.57331	7.35311	1.88749	1.5225	12.6184	0.000381969	0.0156404	Up	112	34	7	313	87	29
ENSG00000092421	359	ENSG00000092421.12	SEMA6A	protein_coding	29.2012	17.0387	8.79986	37.5018	52.144	83.8616	18.3466	57.8358	2.0144	4.12668	12.6055	0.000384617	0.015705	Up	381	255	132	487	749	1167
ENSG00000153012	361	ENSG00000153012.7	LGI2	protein_coding	1.19502	0.907999	0.365211	2.22286	3.04702	2.31462	0.822744	2.52817	2.02957	1.82591	12.5931	0.000387178	0.015722	Up	74	65	26	137	208	153
ENSG00000073849	360	ENSG00000073849.10	ST6GAL1	protein_coding	49.6847	48.2238	20.5022	65.3473	125.54	175.549	39.4702	122.145	1.88505	4.87456	12.5957	0.000386636	0.015722	Up	508	570	241	665	1414	1916
ENSG00000056661	362	ENSG00000056661.9	PCGF2	protein_coding	2.38595	2.16218	1.12002	4.56613	6.59612	7.73429	1.88938	6.29885	2.04271	1.91607	12.5853	0.00038879	0.0157438	Up	63	66	34	120	192	218
ENSG00000156299	363	ENSG00000156299.8	TIAM1	protein_coding	4.2493	4.70954	2.19455	6.57084	12.5878	20.028	3.7178	13.0622	2.0003	3.17957	12.5685	0.000392299	0.0158422	Up	128	164	76	197	418	644
ENSG00000137841	364	ENSG00000137841.7	PLCB2	protein_coding	9.69984	14.1926	8.43704	12.3376	54.4787	46.4005	10.7765	37.7389	1.89702	3.08313	12.5534	0.000395488	0.0159271	Up	94	159	94	119	582	480
ENSG00000053747	365	ENSG00000053747.11	LAMA3	protein_coding	27.1623	24.1951	12.145	36.177	57.1801	92.2346	21.1674	61.8639	1.78785	5.02963	12.5445	0.000397365	0.0159588	Up	604	622	311	802	1404	2192
ENSG00000147408	368	ENSG00000147408.10	CSGALNACT1	protein_coding	18.3461	17.9341	8.17342	27.5742	43.4997	75.872	14.8179	48.982	1.93645	3.92832	12.5379	0.000398781	0.0159714	Up	246	278	126	368	641	1085
ENSG00000203747	370	ENSG00000203747.5	FCGR3A	protein_coding	8.16034	15.8515	8.06926	14.0388	39.8433	15.2355	10.6937	23.0392	1.29364	4.32947	12.5177	0.000403125	0.0159714	Up	285	640	324	488	1534	568
ENSG00000113263	366	ENSG00000113263.8	ITK	protein_coding	2.1623	3.35579	0.553175	3.96165	11.8265	7.68547	2.02375	7.82455	2.36108	1.45822	12.5306	0.00040035	0.0159714	Up	34	61	10	62	205	129
ENSG00000117707	367	ENSG00000117707.11	PROX1	protein_coding	2.43018	1.2038	0.939467	3.75641	4.06981	22.7658	1.52448	10.1973	2.51605	3.41119	12.5224	0.000402111	0.0159714	Up	116	67	52	180	216	1169
ENSG00000184584	369	ENSG00000184584.8	TMEM173	protein_coding	13.2414	11.2143	5.90953	18.8067	31.444	39.8113	10.1217	30.0207	1.86078	3.34321	12.5223	0.000402123	0.0159714	Up	191	187	97	270	500	613
ENSG00000112414	371	ENSG00000112414.10	GPR126	protein_coding	35.0289	46.2249	10.3075	65.1472	84.442	127.07	30.5204	92.2199	1.98961	4.84804	12.5029	0.000406313	0.0160543	Up	470	717	159	870	1249	1817
ENSG00000204472	376	ENSG00000204472.8	AIF1	protein_coding	11.3577	13.6415	7.7469	19.2105	39.4325	23.4995	10.9154	27.3808	1.58231	3.00622	12.4692	0.00041372	0.0161296	Up	139	193	109	234	532	307
ENSG00000155849	374	ENSG00000155849.11	ELMO1	protein_coding	30.1807	26.0406	12.7584	35.6472	84.0835	89.5674	22.9932	69.766	1.87531	4.41668	12.4848	0.000410267	0.0161296	Up	393	392	191	462	1207	1244
ENSG00000179144	375	ENSG00000179144.4	GIMAP7	protein_coding	8.09457	7.64217	3.2991	10.2241	26.2242	25.4354	6.34528	20.6279	1.97772	3.36997	12.4769	0.000412021	0.0161296	Up	175	191	82	220	625	587
ENSG00000081479	372	ENSG00000081479.8	LRP2	protein_coding	108.097	109.992	31.3712	207.127	187.379	459.291	83.1535	284.599	2.02958	5.98641	12.4722	0.000413059	0.0161296	Up	1055	1241	352	2012	2016	4778
ENSG00000148908	373	ENSG00000148908.10	RGS10	protein_coding	3.46371	5.03905	2.60194	7.67199	12.9965	12.9791	3.70157	11.2159	1.88404	1.72586	12.483	0.000410664	0.0161296	Up	44	74	38	97	182	176
ENSG00000133106	377	ENSG00000133106.10	EPSTI1	protein_coding	16.9709	13.5174	5.3346	23.4663	41.8401	32.3474	11.941	32.5513	1.84481	3.18597	12.4577	0.000416262	0.0161856	Up	202	186	73	278	549	410
ENSG00000198879	378	ENSG00000198879.7	SFMBT2	protein_coding	5.24846	5.1677	1.57783	7.41173	14.3708	15.5885	3.99799	12.457	2.00754	3.57937	12.4364	0.000421054	0.0163286	Up	217	247	75	305	655	687
ENSG00000047648	379	ENSG00000047648.17	ARHGAP6	protein_coding	2.99117	2.37988	1.23827	4.09814	7.16793	11.2834	2.20311	7.51648	2.01098	3.436	12.4312	0.00042221	0.0163303	Up	187	172	89	255	494	752
ENSG00000127954	380	ENSG00000127954.8	STEAP4	protein_coding	46.7109	29.9543	15.9052	49.4597	88.2706	81.4024	30.8568	73.0442	1.63332	6.16209	12.4231	0.000424045	0.0163581	Up	1875	1390	734	1976	3903	3485
ENSG00000205978	381	ENSG00000205978.5	NYNRIN	protein_coding	5.93445	5.04849	3.6975	7.32978	14.4318	23.6174	4.89348	15.1263	1.7855	4.67303	12.4053	0.000428116	0.0164718	Up	423	416	303	520	1133	1797
ENSG00000090382	382	ENSG00000090382.2	LYZ	protein_coding	38.4701	43.6439	36.4076	60.9879	103.51	81.1884	39.5072	81.8954	1.30621	4.57007	12.3897	0.000431702	0.0165627	Up	443	581	482	699	1313	998
ENSG00000183801	383	ENSG00000183801.3	OLFML1	protein_coding	13.6958	9.29599	4.81429	18.2255	27.2663	59.4954	9.26868	34.9957	2.10838	4.30469	12.3852	0.000432739	0.0165627	Up	339	266	137	449	744	1572
ENSG00000137959	384	ENSG00000137959.11	IFI44L	protein_coding	34.5964	17.222	10.6743	39.6788	58.3847	73.564	20.8309	57.2091	1.87985	4.37322	12.3609	0.000438419	0.0167364	Up	530	305	188	605	986	1201
ENSG00000152402	385	ENSG00000152402.6	GUCY1A2	protein_coding	25.5683	20.3854	6.74983	27.0109	68.1626	27.3638	17.5678	40.8458	1.58624	5.70007	12.3537	0.000440112	0.0167574	Up	1341	1236	407	1410	3938	1527
ENSG00000167261	386	ENSG00000167261.9	DPEP2	protein_coding	1.62506	2.74753	2.056	2.8944	10.3189	10.518	2.14286	7.91045	2.01347	1.29622	12.3487	0.000441298	0.016759	Up	22	43	32	39	154	152
ENSG00000106511	387	ENSG00000106511.5	MEOX2	protein_coding	11.3636	6.93509	5.84156	14.8961	17.5386	30.9345	8.04673	21.1231	1.65923	4.44906	12.3339	0.000444806	0.0168486	Up	489	345	289	638	832	1421
ENSG00000117020	389	ENSG00000117020.12	AKT3	protein_coding	97.6672	55.5957	32.2258	110.449	158.101	213.133	61.8296	160.561	1.75821	5.4699	12.3271	0.000446439	0.0168628	Up	1123	739	426	1264	2003	2615
ENSG00000134817	391	ENSG00000134817.9	APLNR	protein_coding	4.85675	1.86511	4.31918	5.42675	8.10013	22.2796	3.68035	11.9355	1.86909	3.69469	12.2943	0.000454351	0.0168628	Up	223	99	228	248	410	1090
ENSG00000140937	392	ENSG00000140937.9	CDH11	protein_coding	47.5191	24.2211	16.0886	71.0507	60.1626	216.547	29.2762	115.92	2.09486	4.67882	12.2981	0.000453408	0.0168628	Up	465	274	181	692	649	2261
ENSG00000105339	388	ENSG00000105339.6	DENND3	protein_coding	22.4599	21.3393	15.4182	28.7492	58.2112	58.9325	19.7391	48.631	1.53751	4.4984	12.3098	0.000450585	0.0168628	Up	427	469	337	544	1219	1195
ENSG00000130038	390	ENSG00000130038.5	EFCAB4B	protein_coding	1.13369	1.10075	0.744605	2.09213	3.75681	3.68461	0.993016	3.17785	1.93768	1.65764	12.3051	0.000451728	0.0168628	Up	49	55	37	90	179	170
ENSG00000187210	395	ENSG00000187210.8	GCNT1	protein_coding	3.12396	3.73512	1.15235	5.62012	7.68545	14.0043	2.67047	9.1033	2.0327	3.6764	12.2951	0.00045416	0.0168628	Up	191	264	81	341	518	914
ENSG00000169896	393	ENSG00000169896.12	ITGAM	protein_coding	30.212	41.3087	30.2347	38.1883	132.708	94.6458	33.9185	88.5141	1.52114	4.31364	12.2941	0.000454382	0.0168628	Up	279	441	321	351	1351	931
ENSG00000177409	394	ENSG00000177409.7	SAMD9L	protein_coding	50.8968	39.8241	35.2516	67.0917	90.1897	109.292	41.9909	88.8577	1.35539	5.23634	12.3015	0.000452601	0.0168628	Up	859	777	684	1127	1677	1968
ENSG00000155926	396	ENSG00000155926.9	SLA	protein_coding	5.76739	13.5066	3.48711	9.18663	37.324	17.2628	7.58703	21.2578	1.76756	2.84627	12.278	0.000458341	0.0169667	Up	82	220	57	130	585	262
ENSG00000177990	397	ENSG00000177990.7	DPY19L2	protein_coding	23.4491	15.384	8.59396	28.0602	51.0869	47.9448	15.809	42.364	1.78796	3.93364	12.2589	0.000463034	0.0170973	Up	356	270	150	424	854	777
ENSG00000144857	400	ENSG00000144857.10	BOC	protein_coding	91.8956	66.8389	108.684	111.178	156.826	324.298	89.1396	197.434	1.31739	5.92682	12.2353	0.000468949	0.0171429	Up	1112	935	1512	1339	2092	4188
ENSG00000111452	399	ENSG00000111452.8	GPR133	protein_coding	33.826	38.3911	12.6592	54.7951	79.2861	138.288	28.2921	90.7898	1.9452	4.72274	12.242	0.000467262	0.0171429	Up	423	555	182	682	1091	1845
ENSG00000153208	401	ENSG00000153208.12	MERTK	protein_coding	3.50782	4.22524	1.70602	4.52866	13.2242	9.27529	3.14636	9.0094	1.77754	3.49857	12.249	0.000465514	0.0171429	Up	186	259	104	239	773	524
ENSG00000074527	398	ENSG00000074527.7	NTN4	protein_coding	7.89311	4.53339	3.16871	9.53576	15.5666	25.7451	5.1984	16.9491	1.98371	3.6218	12.2362	0.0004687	0.0171429	Up	247	164	114	297	537	860
ENSG00000169507	402	ENSG00000169507.5	SLC38A11	protein_coding	4.43762	0.447842	0.128663	5.57324	4.76348	2.63285	1.67138	4.32319	2.74593	0.425128	12.2279	0.000470793	0.0171676	Up	60	7	2	75	71	38
ENSG00000131080	403	ENSG00000131080.10	EDA2R	protein_coding	1.8155	1.62111	0.71316	3.0009	6.21565	5.54114	1.38325	4.91923	2.12716	0.91554	12.2165	0.00047369	0.0172303	Up	31	32	14	51	117	99
ENSG00000155130	404	ENSG00000155130.5	MARCKS	protein_coding	15.3907	14.3012	15.7286	18.7146	35.3596	41.1522	15.1402	31.7421	1.28298	5.89844	12.2081	0.000475814	0.0172648	Up	1132	1214	1329	1370	2864	3230
ENSG00000196329	406	ENSG00000196329.6	GIMAP5	protein_coding	27.491	32.9385	11.2982	35.0401	92.1648	92.0955	23.9092	73.1002	1.89095	4.27298	12.1961	0.000478896	0.017291	Up	309	428	146	392	1142	1104
ENSG00000152377	405	ENSG00000152377.8	SPOCK1	protein_coding	21.401	9.30133	5.90227	26.4319	35.7964	61.3185	12.2015	41.1823	2.16018	3.17154	12.1991	0.000478128	0.017291	Up	205	103	65	252	378	625
ENSG00000104368	407	ENSG00000104368.13	PLAT	protein_coding	17.3059	13.8769	7.45011	22.2901	36.9061	75.3384	12.8776	44.8449	1.95707	4.88723	12.18	0.000483049	0.0173981	Up	492	457	244	631	1159	2288
ENSG00000174501	424	ENSG00000174501.10	ANKRD36C	protein_coding	21.5178	20.2973	15.9126	28.0758	44.2222	43.2959	19.2425	38.5313	1.26955	5.55405	12.1242	0.000497721	0.0174143	Up	1028	1121	874	1335	2329	2208
ENSG00000138772	418	ENSG00000138772.8	ANXA3	protein_coding	32.2378	30.4696	10.8621	48.0056	62.6739	66.8218	24.5232	59.1671	1.67034	4.39481	12.0932	0.000506069	0.0174143	Up	475	518	184	704	1018	1051
ENSG00000141480	419	ENSG00000141480.13	ARRB2	protein_coding	14.0921	17.1128	12.7878	21.238	39.2716	45.3797	14.6642	35.2964	1.49259	3.68055	12.1015	0.0005038	0.0174143	Up	208	291	216	312	638	714
ENSG00000122786	414	ENSG00000122786.15	CALD1	protein_coding	150.121	133.652	105	192.017	259.502	409.487	129.591	287.002	1.3706	7.28678	12.0954	0.000505475	0.0174143	Up	3251	3346	2609	4140	6194	9465
ENSG00000129277	415	ENSG00000129277.9	CCL4	protein_coding	9.44701	40.9706	17.4963	8.71682	1.8072	1.38468	22.638	3.96957	-2.54267	2.63659	12.1398	0.000493558	0.0174143	Down	147	737	313	135	31	23
ENSG00000111145	412	ENSG00000111145.3	ELK3	protein_coding	47.8941	28.7648	24.7243	56.4925	84.2073	123.366	33.7944	88.0218	1.66499	4.76887	12.1015	0.000503804	0.0174143	Up	615	426	365	722	1191	1689
ENSG00000142227	420	ENSG00000142227.6	EMP3	protein_coding	12.4553	14.466	13.5612	19.8652	40.9276	37.2073	13.4942	32.6667	1.50163	3.20049	12.1106	0.000501371	0.0174143	Up	143	191	179	227	518	456
ENSG00000114450	413	ENSG00000114450.5	GNB4	protein_coding	20.9567	15.8754	7.33449	27.036	43.9825	50.2419	14.7222	40.4201	1.81327	3.94935	12.1086	0.000501891	0.0174143	Up	338	296	136	434	782	864
ENSG00000196126	425	ENSG00000196126.6	HLA-DRB1	protein_coding	23.1627	10.2226	19.3249	30.6338	26.0285	69.1701	17.5701	41.9441	1.48555	4.45175	12.1215	0.000498439	0.0174143	Up	490	250	470	645	607	1562
ENSG00000162511	421	ENSG00000162511.7	LAPTM5	protein_coding	30.3188	34.3404	18.9497	44.7506	70.761	69.2771	27.8696	61.5962	1.43894	4.66064	12.1131	0.000500699	0.0174143	Up	501	655	359	736	1289	1222
ENSG00000081189	408	ENSG00000081189.9	MEF2C	protein_coding	88.4591	67.0274	38.2426	105.565	159.396	164.821	64.5763	143.261	1.4913	5.56148	12.1214	0.00049847	0.0174143	Up	1177	1028	585	1398	2338	2340
ENSG00000135540	417	ENSG00000135540.7	NHSL1	protein_coding	22.5133	19.227	8.96143	31.821	50.883	100.001	16.9006	60.9015	2.03139	3.87051	12.1637	0.000487298	0.0174143	Up	236	233	108	332	587	1115
ENSG00000133110	416	ENSG00000133110.10	POSTN	protein_coding	20.9848	12.089	5.85003	26.898	28.326	38.9896	12.9746	31.4045	1.70785	5.11294	12.117	0.000499639	0.0174143	Up	961	639	308	1226	1430	1906
ENSG00000168229	422	ENSG00000168229.3	PTGDR	protein_coding	2.26348	1.06358	0.413205	2.72339	7.02163	7.25128	1.24675	5.66543	2.68558	2.147	12.1126	0.000500814	0.0174143	Up	81	44	17	97	277	276
ENSG00000089159	409	ENSG00000089159.11	PXN	protein_coding	30.9431	24.382	16.1248	36.0055	75.7683	114.4	23.8166	75.3912	1.85358	4.68566	12.1653	0.000486858	0.0174143	Up	449	409	269	520	1212	1771
ENSG00000173166	423	ENSG00000173166.13	RAPH1	protein_coding	31.6837	31.0929	20.8117	39.2704	67.7397	72.7699	27.8628	59.9266	1.36607	5.78884	12.1112	0.00050119	0.0174143	Up	1160	1315	874	1431	2734	2843
ENSG00000101265	410	ENSG00000101265.11	RASSF2	protein_coding	1.9138	2.12168	0.880157	2.70745	5.60725	6.4913	1.63854	4.93533	1.86169	3.39923	12.1315	0.000495762	0.0174143	Up	174	223	92	245	562	630
ENSG00000212456	426	ENSG00000212456.1	RNVU1-13	snRNA	40.4596	56.2369	22.8599	27.1005	1.56846	1.94371	39.8522	10.2042	-2.68792	1.132	12.1064	0.000502502	0.0174143	Down	117	188	76	78	5	6
ENSG00000104723	411	ENSG00000104723.16	TUSC3	protein_coding	11.397	9.60805	5.54471	15.6237	25.5835	31.1704	8.84993	24.1259	1.73136	3.57162	12.1594	0.000488409	0.0174143	Up	236	230	132	322	584	687
ENSG00000102802	427	ENSG00000102802.5	MEDAG	protein_coding	17.4864	15.2685	8.44594	28.3171	28.9254	66.9506	13.7336	41.3977	1.77328	4.55939	12.0719	0.000511887	0.0175732	Up	424	429	236	684	775	1732
ENSG00000144802	428	ENSG00000144802.7	NFKBIZ	protein_coding	299.555	554.573	320.711	261.635	37.0163	69.5037	391.613	122.718	-1.80669	6.84132	12.0664	0.000513397	0.0175839	Down	4522	9673	5561	3931	615	1120
ENSG00000146592	430	ENSG00000146592.12	CREB5	protein_coding	24.2581	34.6166	13.7755	29.4957	97.2011	80.6226	24.2167	69.1064	1.72861	4.41872	12.0545	0.000516663	0.0176134	Up	314	518	205	380	1387	1112
ENSG00000141469	429	ENSG00000141469.12	SLC14A1	protein_coding	6.98287	10.6057	7.69817	10.4422	30.8615	36.2826	8.42892	25.8621	1.74805	2.91901	12.0575	0.000515852	0.0176134	Up	86	151	109	128	419	477
ENSG00000128641	431	ENSG00000128641.13	MYO1B	protein_coding	60.8011	47.7607	21.1002	66.8363	128.613	111.964	43.2207	102.471	1.61811	5.82074	12.0477	0.000518567	0.0176373	Up	1371	1245	545	1500	3196	2694
ENSG00000161905	432	ENSG00000161905.8	ALOX15	protein_coding	17.13	16.4442	8.57653	31.2736	29.4484	118.202	14.0503	59.6414	2.01281	5.01118	12.0322	0.000522903	0.0177148	Up	410	455	236	745	776	3017
ENSG00000197077	433	ENSG00000197077.8	KIAA1671	protein_coding	3.75722	2.25853	1.63008	4.57019	6.82479	16.3289	2.54861	9.24128	2.00441	4.55023	12.0309	0.000523262	0.0177148	Up	413	287	206	500	827	1916
ENSG00000110841	434	ENSG00000110841.9	PPFIBP1	protein_coding	83.8887	79.0553	40.5015	103.97	166.143	240.057	67.8152	170.057	1.5827	6.06687	12.0188	0.000526664	0.0177889	Up	1353	1474	751	1669	2953	4132
ENSG00000128591	435	ENSG00000128591.11	FLNC	protein_coding	2.36444	1.7674	1.11214	3.14382	4.85504	13.6812	1.748	7.22669	2.06854	4.67819	12.0134	0.000528194	0.0177995	Up	368	318	199	487	833	2271
ENSG00000107796	439	ENSG00000107796.8	ACTA2	protein_coding	96.6059	27.1877	20.8921	110.824	73.3481	139.097	48.2286	107.756	1.73557	5.30186	11.9744	0.000539355	0.0178169	Up	1460	475	363	1666	1221	2243
ENSG00000145536	444	ENSG00000145536.11	ADAMTS16	protein_coding	1.53375	3.12973	2.59974	1.97564	9.5251	12.5261	2.42108	8.00893	1.72433	3.27535	11.9646	0.000542197	0.0178169	Up	78	184	152	100	533	680
ENSG00000128284	441	ENSG00000128284.15	APOL3	protein_coding	54.5657	40.0464	19.4761	59.0798	139.893	144.185	38.0294	114.386	1.90884	4.73628	11.9907	0.000534678	0.0178169	Up	541	458	222	583	1528	1524
ENSG00000000971	436	ENSG00000000971.11	CFH	protein_coding	53.7334	58.8141	17.9548	88.5534	104.403	226.799	43.5007	139.919	1.92254	6.52055	11.9623	0.000542871	0.0178169	Up	1515	1916	582	2484	3243	6820
ENSG00000126860	440	ENSG00000126860.7	EVI2A	protein_coding	0.501367	1.19266	0.817678	1.57417	3.06992	1.99613	0.837234	2.21341	1.71165	0.761623	11.9639	0.000542399	0.0178169	Up	16	44	30	50	108	68
ENSG00000133561	442	ENSG00000133561.11	GIMAP6	protein_coding	16.045	15.6259	6.83758	19.0421	42.419	35.837	12.8362	32.4327	1.6485	4.86791	11.9943	0.00053364	0.0178169	Up	596	671	292	704	1737	1421
ENSG00000134460	443	ENSG00000134460.11	IL2RA	protein_coding	1.26689	3.40508	0.432911	2.50029	9.80946	4.23862	1.70163	5.51612	2.13697	1.49143	11.9882	0.000535398	0.0178169	Up	28	87	11	54	239	100
ENSG00000106333	438	ENSG00000106333.8	PCOLCE	protein_coding	26.3306	14.0226	7.74288	30.2208	51.4252	80.4947	16.032	54.0469	2.10703	3.73232	11.9626	0.000542801	0.0178169	Up	281	173	95	321	605	917
ENSG00000183943	446	ENSG00000183943.5	PRKX	protein_coding	14.524	17.1397	7.697	20.4876	46.9416	44.0617	13.1202	37.1636	1.769	3.19743	11.9839	0.000536629	0.0178169	Up	151	206	92	212	538	489
ENSG00000167994	445	ENSG00000167994.7	RAB3IL1	protein_coding	5.79611	5.07207	2.75525	8.93839	15.7734	25.1284	4.54114	16.6134	2.08175	2.48773	11.9837	0.000536671	0.0178169	Up	86	87	47	132	258	398
ENSG00000227896	447	ENSG00000227896.2	RP11-77P6.2	antisense	0.512946	0.230072	0.297444	0.839862	1.27528	1.03224	0.346821	1.04913	1.92361	0.355171	11.9609	0.000543293	0.0178169	Up	27	14	18	44	74	58
ENSG00000078269	437	ENSG00000078269.9	SYNJ2	protein_coding	1.86816	1.49938	0.603073	3.03801	4.36766	8.20914	1.32354	5.20494	2.23005	2.59715	12.0039	0.000530881	0.0178169	Up	97	89	36	157	250	454
ENSG00000169432	448	ENSG00000169432.10	SCN9A	protein_coding	4.96546	3.34355	1.24489	5.50738	11.561	7.1872	3.18463	8.0852	1.79368	4.30904	11.9563	0.000544634	0.017821	Up	510	397	147	563	1309	788
ENSG00000163606	452	ENSG00000163606.6	CD200R1	protein_coding	1.95713	1.93057	1.52314	3.2428	7.03915	7.49454	1.80362	5.9255	1.92539	1.99353	11.9454	0.00054781	0.0178585	Up	57	65	51	94	226	233
ENSG00000012124	449	ENSG00000012124.10	CD22	protein_coding	3.12448	0.760149	0.934214	4.51267	3.89716	13.9032	1.60628	7.43769	2.50698	0.73634	11.9388	0.000549763	0.0178585	Up	32	9	11	46	44	152
ENSG00000176435	453	ENSG00000176435.6	CLEC14A	protein_coding	8.09806	4.41138	2.42966	10.1447	13.3901	15.8926	4.9797	13.1425	1.82842	3.60231	11.9285	0.00055282	0.0178585	Up	316	199	109	394	576	661
ENSG00000197959	454	ENSG00000197959.9	DNM3	protein_coding	3.94081	3.60625	1.78605	5.10559	10.969	10.434	3.11104	8.8362	1.79559	3.3325	11.9276	0.000553091	0.0178585	Up	190	201	99	245	583	536
ENSG00000143851	451	ENSG00000143851.11	PTPN7	protein_coding	1.31691	1.18297	0.264337	1.88292	5.51354	4.12805	0.921405	3.8415	2.43487	0.74791	11.9282	0.000552893	0.0178585	Up	26	27	6	37	120	87
ENSG00000125735	450	ENSG00000125735.6	TNFSF14	protein_coding	1.77699	1.74209	0.927391	2.85663	5.09378	9.47757	1.48216	5.80932	2.1156	2.4725	11.9307	0.000552156	0.0178585	Up	75	85	45	120	237	427
ENSG00000116774	456	ENSG00000116774.7	OLFML3	protein_coding	13.4525	9.4176	5.85056	16.9736	24.8034	43.9025	9.57354	28.5599	1.81862	4.42859	11.9153	0.00055674	0.0179321	Up	430	347	215	540	873	1497
ENSG00000028137	455	ENSG00000028137.12	TNFRSF1B	protein_coding	8.39163	9.22542	5.61472	10.6589	24.9753	25.0297	7.74392	20.2213	1.60276	4.12655	11.9117	0.000557817	0.0179321	Up	299	380	230	378	979	952
ENSG00000077942	458	ENSG00000077942.13	FBLN1	protein_coding	135.083	108.767	55.2147	172.356	265.067	682.582	99.6883	373.335	1.97948	6.40543	11.8967	0.000562325	0.0179874	Up	1330	1237	624	1689	2875	7170
ENSG00000072163	457	ENSG00000072163.14	LIMS2	protein_coding	9.78781	6.09708	4.95285	10.6381	23.8163	27.4498	6.94591	20.6347	1.83642	3.98462	11.8938	0.00056322	0.0179874	Up	318	229	185	344	852	952
ENSG00000198838	459	ENSG00000198838.7	RYR3	protein_coding	22.831	8.80841	3.26317	28.0006	42.7825	102.622	11.6342	57.8017	2.73484	3.56336	11.8955	0.000562705	0.0179874	Up	213	95	35	260	440	1020
ENSG00000047365	460	ENSG00000047365.7	ARAP2	protein_coding	38.7817	30.8288	11.9331	55.1362	67.5786	95.2059	27.1812	72.6402	1.79163	4.49165	11.8813	0.000567004	0.0180297	Up	506	465	179	716	972	1325
ENSG00000183049	461	ENSG00000183049.8	CAMK1D	protein_coding	6.92144	7.57954	6.21249	9.32151	19.6039	29.3848	6.90449	19.4367	1.63811	3.66953	11.8822	0.000566731	0.0180297	Up	188	237	194	252	587	852
ENSG00000092964	462	ENSG00000092964.12	DPYSL2	protein_coding	196.442	187.301	165.734	237.11	397.949	516.759	183.159	383.939	1.2859	6.79792	11.8643	0.000572213	0.018156	Up	2229	2458	2162	2679	4979	6255
ENSG00000117632	463	ENSG00000117632.16	STMN1	protein_coding	7.51108	4.86189	3.59994	11.6535	13.2562	20.9175	5.3243	15.2757	1.81148	2.80362	11.8586	0.000573962	0.0181722	Up	147	110	81	227	285	436
ENSG00000125354	464	ENSG00000125354.18	SEPT6	protein_coding	6.41757	4.61638	1.8509	7.83928	16.3616	16.074	4.29495	13.425	2.03003	3.20278	11.846	0.000577862	0.0181903	Up	190	158	63	231	534	508
ENSG00000154065	465	ENSG00000154065.12	ANKRD29	protein_coding	27.4685	18.2959	12.006	30.0132	63.1032	79.5772	19.2568	57.5645	1.85418	4.30678	11.8447	0.000578258	0.0181903	Up	400	308	201	435	1013	1236
ENSG00000187193	466	ENSG00000187193.8	MT1X	protein_coding	42.3293	138.974	38.0272	39.8444	10.2782	4.80652	73.1101	18.3097	-2.02945	3.66656	11.8522	0.000575931	0.0181903	Down	396	1502	408	371	106	48
ENSG00000135842	468	ENSG00000135842.12	FAM129A	protein_coding	35.4102	18.0671	12.2977	42.4864	50.5432	84.2246	21.925	59.0847	1.78878	4.45199	11.8166	0.00058704	0.0182318	Up	551	325	220	658	867	1398
ENSG00000223865	472	ENSG00000223865.6	HLA-DPB1	protein_coding	22.2217	18.5941	11.6225	30.2796	45.0587	54.3558	17.4794	43.2314	1.59661	3.8523	11.8201	0.000585938	0.0182318	Up	306	296	184	415	684	799
ENSG00000138722	469	ENSG00000138722.5	MMRN1	protein_coding	8.49702	4.42872	1.8438	11.9665	13.9002	46.4134	4.92318	24.0934	2.42809	4.88954	11.8168	0.000586986	0.0182318	Up	473	285	118	663	853	2752
ENSG00000149573	470	ENSG00000149573.4	MPZL2	protein_coding	2.1615	1.1829	0.65228	3.23541	6.88264	3.55387	1.33223	4.55731	2.14085	1.21003	11.8344	0.000581474	0.0182318	Up	49	31	17	73	172	86
ENSG00000181143	471	ENSG00000181143.11	MUC16	protein_coding	18.5359	17.0476	6.51264	36.3907	32.5105	167.57	14.0321	78.8237	2.2877	6.83168	11.8295	0.000582986	0.0182318	Up	1218	1294	491	2380	2354	11748
ENSG00000072786	467	ENSG00000072786.8	STK10	protein_coding	38.7306	36.2565	23.9049	50.641	95.7748	84.3943	32.964	76.9367	1.49139	4.15539	11.8219	0.000585389	0.0182318	Up	365	395	259	475	995	847
ENSG00000138792	474	ENSG00000138792.5	ENPEP	protein_coding	56.1015	38.6283	23.5316	61.0711	122.784	129.48	39.4205	104.445	1.7203	4.85525	11.7925	0.000594713	0.0183415	Up	647	515	312	701	1560	1593
ENSG00000136068	473	ENSG00000136068.10	FLNB	protein_coding	20.1135	15.2075	8.52207	22.3083	37.4312	54.0127	14.6144	37.9174	1.65071	6.78224	11.7867	0.000596568	0.0183415	Up	2406	2102	1171	2656	4935	6887
ENSG00000166501	476	ENSG00000166501.8	PRKCB	protein_coding	8.67565	9.3808	4.31211	14.1127	27.2636	26.9942	7.45619	22.7902	1.90206	2.35861	11.7882	0.000596075	0.0183415	Up	84	105	48	136	291	279
ENSG00000188921	477	ENSG00000188921.12	PTPLAD2	protein_coding	4.22565	3.49021	2.44244	5.533	10.9308	14.021	3.3861	10.1616	1.81053	3.13346	11.8014	0.000591869	0.0183415	Up	155	148	103	202	442	548
ENSG00000153253	475	ENSG00000153253.11	SCN3A	protein_coding	2.70992	1.02721	0.609144	3.33458	5.63461	13.1781	1.44876	7.38243	2.67488	2.40461	11.7858	0.000596828	0.0183415	Up	89	39	23	109	204	461
ENSG00000171608	478	ENSG00000171608.11	PIK3CD	protein_coding	7.65049	6.89359	4.92155	11.3298	16.1932	23.7031	6.48854	17.0754	1.63189	3.36532	11.7799	0.000598732	0.0183615	Up	192	200	142	283	447	635
ENSG00000154262	481	ENSG00000154262.8	ABCA6	protein_coding	113.331	179.248	117.978	147.568	370.044	303.351	136.853	273.655	1.21446	7.70073	11.7675	0.000602732	0.0183689	Up	3328	6083	3982	4310	11978	9505
ENSG00000070961	479	ENSG00000070961.10	ATP2B1	protein_coding	60.0053	42.9094	27.1391	75.5142	85.6102	124.566	43.3513	95.2301	1.44856	5.86399	11.7728	0.000601031	0.0183689	Up	1477	1221	768	1850	2320	3273
ENSG00000116106	480	ENSG00000116106.7	EPHA4	protein_coding	23.875	19.6198	13.8445	33.6829	46.2029	114.719	19.1131	64.8682	1.8485	3.92487	11.7705	0.000601764	0.0183689	Up	240	228	160	337	512	1230
ENSG00000149451	483	ENSG00000149451.13	ADAM33	protein_coding	5.13304	6.40553	2.98628	6.01966	18.8695	25.5092	4.84161	16.7995	1.90874	4.54177	11.7603	0.000605075	0.0183935	Up	305	439	204	356	1235	1616
ENSG00000137077	482	ENSG00000137077.3	CCL21	protein_coding	11.7713	9.69759	3.41295	18.022	31.8889	110.123	8.29395	53.3446	2.57401	3.85793	11.7573	0.000606049	0.0183935	Up	147	140	49	224	439	1468
ENSG00000137628	484	ENSG00000137628.12	DDX60	protein_coding	57.7969	46.3753	23.056	76.4923	106.847	133.493	42.4094	105.611	1.6508	4.67862	11.747	0.000609422	0.0184355	Up	580	538	266	763	1182	1429
ENSG00000204131	485	ENSG00000204131.6	NHSL2	protein_coding	2.80167	1.93286	1.33059	4.09284	4.97378	11.8992	2.0217	6.9886	1.94442	3.22741	11.7454	0.000609949	0.0184355	Up	163	130	89	237	319	739
ENSG00000004846	486	ENSG00000004846.12	ABCB5	protein_coding	0.469884	0.451622	0.158943	1.02289	1.20769	3.9372	0.36015	2.05593	2.52046	0.758881	11.7337	0.000613768	0.0184701	Up	18	20	7	39	51	161
ENSG00000106624	490	ENSG00000106624.4	AEBP1	protein_coding	46.5695	39.6146	29.0007	64.4328	84.3484	306.252	38.3949	151.678	1.87867	5.49776	11.6875	0.000629211	0.0184701	Up	602	591	430	828	1201	4223
ENSG00000213983	504	ENSG00000213983.7	AP1G2	protein_coding	16.8568	14.9535	9.57537	21.5163	41.6609	72.9143	13.7952	45.3638	1.8624	3.62529	11.6703	0.000635042	0.0184701	Up	196	201	128	249	534	904
ENSG00000145246	496	ENSG00000145246.9	ATP10D	protein_coding	44.9508	34.2715	31.4229	56.4309	89.557	119.784	36.8817	88.5907	1.5057	4.56607	11.6902	0.000628296	0.0184701	Up	489	430	393	611	1074	1387
ENSG00000227051	505	ENSG00000227051.4	C14orf132	protein_coding	12.0845	7.59658	6.59404	14.4795	26.0097	64.3383	8.75839	34.9425	2.06173	3.41028	11.676	0.000633132	0.0184701	Up	161	117	101	192	382	914
ENSG00000102780	489	ENSG00000102780.12	DGKH	protein_coding	13.9187	9.56797	4.48205	15.5466	26.1251	28.0477	9.32292	23.2398	1.70599	5.24712	11.6896	0.000628512	0.0184701	Up	940	747	347	1045	1944	2021
ENSG00000154451	498	ENSG00000154451.10	GBP5	protein_coding	0.997354	1.09501	0.500487	1.58018	3.89728	3.89897	0.864283	3.12548	2.09777	1.88787	11.7141	0.00062027	0.0184701	Up	52	66	30	82	224	217
ENSG00000204388	503	ENSG00000204388.5	HSPA1B	protein_coding	221.469	184.88	124.751	172.943	8.56236	29.553	177.033	70.3528	-1.94596	7.00986	11.7349	0.000613394	0.0184701	Down	7953	7669	5149	6182	339	1133
ENSG00000165949	499	ENSG00000165949.8	IFI27	protein_coding	33.8511	29.9943	18.3031	46.0529	69.1327	78.7646	27.3828	64.6501	1.5359	4.1127	11.6695	0.000635331	0.0184701	Up	370	376	230	501	833	919
ENSG00000091106	488	ENSG00000091106.14	NLRC4	protein_coding	0.449953	0.5988	0.632221	0.991097	1.96233	1.89681	0.560325	1.61674	1.77064	1.14381	11.6928	0.000627436	0.0184701	Up	26	40	42	57	125	117
ENSG00000153234	497	ENSG00000153234.9	NR4A2	protein_coding	7.69482	14.6214	10.2404	5.82416	0.791085	1.68197	10.8522	2.76574	-2.09697	2.98929	11.7206	0.000618134	0.0184701	Down	300	659	459	226	34	70
ENSG00000174944	501	ENSG00000174944.4	P2RY14	protein_coding	1.72982	3.1903	0.709726	2.36105	13.1158	4.76973	1.87662	6.74887	2.04195	2.23189	11.6798	0.000631821	0.0184701	Up	53	113	25	72	443	156
ENSG00000113721	491	ENSG00000113721.9	PDGFRB	protein_coding	143.689	102.203	87.5092	151.255	270.755	392.739	111.134	271.583	1.5123	6.36023	11.7151	0.000619955	0.0184701	Up	1761	1447	1233	1845	3656	5130
ENSG00000165966	500	ENSG00000165966.10	PDZRN4	protein_coding	0.345592	0.708028	0.316421	0.767551	1.63348	2.45367	0.456681	1.61823	2.03401	1.03555	11.7298	0.000615076	0.0184701	Up	19	45	20	42	99	144
ENSG00000124126	494	ENSG00000124126.9	PREX1	protein_coding	2.21748	2.68189	1.33944	2.66117	7.93437	7.03981	2.0796	5.87845	1.7062	3.775	11.6667	0.000636292	0.0184701	Up	216	300	150	258	852	731
ENSG00000124212	495	ENSG00000124212.5	PTGIS	protein_coding	9.76937	17.0757	6.40964	15.2967	31.413	74.3788	11.0849	40.3628	1.88994	5.81169	11.7009	0.000624708	0.0184701	Up	582	1175	437	906	2063	4727
ENSG00000116191	493	ENSG00000116191.13	RALGPS2	protein_coding	22.423	20.1311	11.5988	28.3318	54.2412	77.6575	18.051	53.4101	1.78186	3.89775	11.6998	0.000625079	0.0184701	Up	264	274	157	332	704	975
ENSG00000026751	487	ENSG00000026751.12	SLAMF7	protein_coding	1.28768	0.779712	0.448016	1.81127	3.89362	2.65384	0.83847	2.78625	2.06695	0.567204	11.6775	0.000632589	0.0184701	Up	30	21	12	42	100	66
ENSG00000115525	492	ENSG00000115525.12	ST3GAL5	protein_coding	33.0619	25.8051	31.4847	47.5363	51.6229	168.923	30.1172	89.3608	1.585	4.49627	11.6745	0.00063363	0.0184701	Up	348	314	381	498	599	1897
ENSG00000204176	502	ENSG00000204176.9	SYT15	protein_coding	7.94399	3.81344	7.51723	11.0513	10.4529	30.7489	6.42489	17.4177	1.6108	3.26938	11.6854	0.000629915	0.0184701	Up	182	101	198	252	264	752
ENSG00000186517	507	ENSG00000186517.9	ARHGAP30	protein_coding	1.90205	2.42468	1.37869	2.76597	6.97725	6.36143	1.9018	5.36822	1.71329	2.93876	11.6571	0.000639595	0.0184928	Up	114	168	95	165	461	407
ENSG00000089041	506	ENSG00000089041.12	P2RX7	protein_coding	1.77586	1.78304	1.29641	3.18616	5.5807	6.26825	1.61844	5.0117	1.8721	1.87468	11.6574	0.000639463	0.0184928	Up	56	65	47	100	194	211
ENSG00000124762	509	ENSG00000124762.9	CDKN1A	protein_coding	119.122	133.652	66.9094	94.2171	14.6869	16.1968	106.561	41.7003	-1.56912	4.89217	11.6354	0.000647068	0.0185988	Down	1626	2109	1050	1280	221	236
ENSG00000154864	510	ENSG00000154864.7	PIEZO2	protein_coding	2.97267	3.68504	1.48625	5.15033	7.64387	17.9805	2.71466	10.2582	2.02491	3.32432	11.6365	0.000646696	0.0185988	Up	127	181	73	219	360	819
ENSG00000011600	508	ENSG00000011600.7	TYROBP	protein_coding	12.3494	16.8134	10.8351	19.6366	44.0305	39.2335	13.3326	34.3002	1.59209	2.95211	11.6394	0.000645683	0.0185988	Up	115	181	116	182	452	390
ENSG00000135245	512	ENSG00000135245.9	HILPDA	protein_coding	87.4661	141.372	177.189	76.7909	21.0988	40.7273	135.342	46.2057	-1.41116	5.72998	11.6151	0.000654191	0.0186936	Down	1695	3163	3948	1482	451	842
ENSG00000196209	513	ENSG00000196209.8	SIRPB2	protein_coding	1.39803	2.46345	1.98167	2.13296	11.6016	8.10052	1.94771	7.27835	1.95438	1.68583	11.6161	0.000653842	0.0186936	Up	27	55	44	41	247	167
ENSG00000082512	511	ENSG00000082512.10	TRAF5	protein_coding	10.4874	8.80726	4.71307	14.4225	19.2448	32.728	8.00258	22.1318	1.71994	4.59485	11.6217	0.00065186	0.0186936	Up	479	466	248	657	971	1598
ENSG00000178031	521	ENSG00000178031.11	ADAMTSL1	protein_coding	4.6124	4.40055	3.36293	5.65644	16.1516	15.5996	4.12529	12.4692	1.77	3.11804	11.5827	0.000665698	0.0187878	Up	136	150	114	166	525	491
ENSG00000090659	516	ENSG00000090659.13	CD209	protein_coding	4.8165	6.57171	3.19607	6.73505	20.4495	16.7458	4.86143	14.6434	1.7964	2.79724	11.5702	0.000670167	0.0187878	Up	97	153	74	135	454	360
ENSG00000183775	522	ENSG00000183775.6	KCTD16	protein_coding	0.164325	0.129784	0.142932	0.265597	0.460151	0.769691	0.14568	0.49848	1.94837	0.689156	11.5663	0.000671588	0.0187878	Up	23	21	23	37	71	115
ENSG00000077264	515	ENSG00000077264.10	PAK3	protein_coding	1.44029	0.588962	0.478333	1.76282	3.53948	6.57453	0.83586	3.95894	2.53582	1.73298	11.5752	0.000668367	0.0187878	Up	55	26	21	67	149	268
ENSG00000129116	517	ENSG00000129116.13	PALLD	protein_coding	77.1682	32.8439	59.0947	91.4852	85.7873	193.077	56.369	123.45	1.40713	5.14072	11.6018	0.000658886	0.0187878	Up	877	431	773	1036	1076	2344
ENSG00000140368	519	ENSG00000140368.8	PSTPIP1	protein_coding	1.43583	2.7229	1.00873	2.27489	9.66839	8.12219	1.72249	6.68849	2.12466	1.45934	11.5871	0.000664093	0.0187878	Up	26	57	21	41	193	157
ENSG00000198771	523	ENSG00000198771.6	RCSD1	protein_coding	11.4407	13.0289	5.06695	14.1312	37.371	30.4813	9.84552	27.3278	1.75582	3.63342	11.5774	0.000667567	0.0187878	Up	218	287	111	268	785	618
ENSG00000060709	514	ENSG00000060709.9	RIMBP2	protein_coding	0.595983	0.5585	0.151198	0.973048	1.91473	2.53567	0.435227	1.80782	2.35789	0.694459	11.5964	0.000660801	0.0187878	Up	24	26	7	39	85	109
ENSG00000251322	524	ENSG00000251322.3	SHANK3	protein_coding	7.91958	4.28339	2.79361	8.01419	13.9624	17.1993	4.99886	13.0586	1.75699	5.2735	11.5915	0.000662538	0.0187878	Up	973	609	395	981	1892	2256
ENSG00000174640	520	ENSG00000174640.8	SLCO2A1	protein_coding	3.15014	2.75988	0.562058	4.01715	12.8957	10.48	2.15736	9.13094	2.51101	2.32383	11.5874	0.000663996	0.0187878	Up	78	79	16	99	352	277
ENSG00000132274	518	ENSG00000132274.11	TRIM22	protein_coding	70.5808	64.1475	40.7643	82.2607	157.19	126.656	58.4976	122.036	1.34113	5.61824	11.5683	0.000670843	0.0187878	Up	1125	1182	747	1305	2761	2155
ENSG00000136237	525	ENSG00000136237.14	RAPGEF5	protein_coding	66.8741	48.1834	19.2968	79.9386	117.779	101.895	44.7847	99.871	1.59853	4.9444	11.5531	0.000676355	0.0188851	Up	839	700	278	1002	1632	1365
ENSG00000120156	526	ENSG00000120156.16	TEK	protein_coding	8.3432	6.72558	3.62851	9.23891	19.6261	23.6437	6.23243	17.5029	1.76265	4.8251	11.5458	0.000679007	0.0189231	Up	561	526	283	622	1473	1706
ENSG00000042062	527	ENSG00000042062.7	FAM65C	protein_coding	4.11279	3.3714	2.07899	5.14906	10.2353	11.962	3.18772	9.11545	1.77413	3.32716	11.5356	0.000682758	0.0189915	Up	191	181	111	238	524	592
ENSG00000151067	529	ENSG00000151067.16	CACNA1C	protein_coding	1.55748	0.780798	0.461836	2.02718	2.58484	4.53463	0.933372	3.04888	2.06974	2.98389	11.5082	0.000692901	0.0192045	Up	176	102	60	228	322	546
ENSG00000132122	528	ENSG00000132122.7	SPATA6	protein_coding	26.7487	18.9924	15.7175	35.1394	46.12	63.8282	20.4862	48.3625	1.5168	4.19509	11.5078	0.000693034	0.0192045	Up	413	339	279	540	785	1052
ENSG00000124920	530	ENSG00000124920.9	MYRF	protein_coding	6.4901	5.28706	2.41153	11.3639	11.1745	42.4412	4.72956	21.6598	2.17013	3.93782	11.5011	0.000695534	0.0192246	Up	206	194	88	359	391	1437
ENSG00000171408	531	ENSG00000171408.9	PDE7B	protein_coding	5.35156	4.05263	1.95471	7.11811	10.2101	12.9704	3.7863	10.0995	1.76018	3.65932	11.4989	0.000696383	0.0192246	Up	281	246	118	372	591	727
ENSG00000146966	534	ENSG00000146966.8	DENND2A	protein_coding	5.52762	5.65089	2.84109	6.75986	17.246	16.0316	4.6732	13.3458	1.75936	3.50665	11.4808	0.00070318	0.0192312	Up	198	234	117	241	681	613
ENSG00000140749	533	ENSG00000140749.7	IGSF6	protein_coding	2.19124	2.47869	0.928547	3.83867	7.9509	6.26348	1.86616	6.01769	2.00974	1.2965	11.4824	0.000702586	0.0192312	Up	39	51	19	68	156	119
ENSG00000173269	536	ENSG00000173269.9	MMRN2	protein_coding	54.8722	37.9483	25.6015	59.2153	111.313	113.64	39.474	94.7227	1.57321	5.05012	11.4835	0.000702177	0.0192312	Up	783	625	420	841	1751	1731
ENSG00000124813	532	ENSG00000124813.16	RUNX2	protein_coding	0.951853	0.482668	0.199846	1.22017	2.38193	2.21385	0.544789	1.93865	2.27269	0.418782	11.4924	0.000698818	0.0192312	Up	29	17	7	37	80	72
ENSG00000150961	535	ENSG00000150961.10	SEC24D	protein_coding	9.56204	9.70212	7.39555	12.1778	23.7245	30.7224	8.88657	22.2082	1.51861	4.39787	11.4812	0.000703022	0.0192312	Up	370	433	329	469	1012	1265
ENSG00000095303	537	ENSG00000095303.10	PTGS1	protein_coding	5.87995	7.58596	2.77579	8.33142	17.7567	32.0376	5.4139	19.3752	1.98111	4.15822	11.4722	0.000706452	0.0192577	Up	234	348	126	330	779	1359
ENSG00000136546	538	ENSG00000136546.9	SCN7A	protein_coding	4.96413	2.14705	0.7084	5.78639	8.37293	10.9901	2.60653	8.38315	2.30457	3.3063	11.4679	0.000708092	0.0192577	Up	256	128	42	297	476	605
ENSG00000156587	539	ENSG00000156587.11	UBE2L6	protein_coding	14.524	15.7233	7.4891	23.1559	33.4504	42.7733	12.5788	33.1265	1.68842	3.18905	11.4685	0.000707861	0.0192577	Up	167	209	99	265	424	525
ENSG00000071991	540	ENSG00000071991.4	CDH19	protein_coding	0.947055	0.537616	0.051485	1.5165	2.68468	3.43788	0.512052	2.54635	2.92017	0.884511	11.4455	0.000716684	0.0193835	Up	32	21	2	51	100	124
ENSG00000154783	542	ENSG00000154783.6	FGD5	protein_coding	13.4237	9.50059	6.97857	14.8176	28.4993	45.7282	9.96762	29.6817	1.77575	4.76534	11.4461	0.000716449	0.0193835	Up	517	423	309	568	1210	1880
ENSG00000117226	541	ENSG00000117226.7	GBP3	protein_coding	26.8962	17.8968	13.8928	39.2462	37.0103	87.9155	19.562	54.724	1.68036	3.97343	11.4519	0.000714198	0.0193835	Up	325	249	193	472	493	1134
ENSG00000089327	543	ENSG00000089327.10	FXYD5	protein_coding	11.1928	8.70229	4.52011	14.5257	25.8666	36.6987	8.13839	25.697	1.92911	3.16685	11.4389	0.000719224	0.0194164	Up	168	151	78	217	428	587
ENSG00000154556	544	ENSG00000154556.13	SORBS2	protein_coding	76.0919	51.1003	18.1202	101.804	118.354	209.633	48.4375	143.264	1.94256	5.09825	11.4296	0.000722835	0.019478	Up	777	604	213	1036	1333	2288
ENSG00000163565	545	ENSG00000163565.14	IFI16	protein_coding	22.4091	15.0332	8.17901	27.6372	33.0301	42.7495	15.2071	34.4723	1.54891	5.22476	11.421	0.000726197	0.0195327	Up	989	767	415	1214	1607	2014
ENSG00000160179	568	ENSG00000160179.14	ABCG1	protein_coding	1.21354	1.66626	0.737212	1.97407	4.38586	7.21802	1.20567	4.52598	2.04649	2.42703	11.3181	0.000767565	0.0196023	Up	63	100	44	102	251	400
ENSG00000143153	564	ENSG00000143153.8	ATP1B1	protein_coding	6.65194	5.66734	2.26786	10.4113	12.1896	21.7946	4.86238	14.7985	1.9027	3.36465	11.3469	0.000755752	0.0196023	Up	199	195	78	310	402	696
ENSG00000151746	565	ENSG00000151746.9	BICD1	protein_coding	7.43697	5.10868	4.90865	10.0654	15.3974	20.6139	5.8181	15.3589	1.6575	3.07453	11.3759	0.000744025	0.0196023	Up	170	135	129	229	388	502
ENSG00000170458	572	ENSG00000170458.9	CD14	protein_coding	31.2216	38.289	24.235	47.3846	77.8553	61.2731	31.2485	62.171	1.26947	4.58553	11.3928	0.000737307	0.0196023	Up	474	672	423	716	1302	992
ENSG00000064309	547	ENSG00000064309.10	CDON	protein_coding	57.1637	55.6973	34.6054	85.9667	86.0418	245.204	49.1554	139.071	1.5813	6.64835	11.3192	0.000767116	0.0196023	Up	1717	1934	1195	2570	2847	7856
ENSG00000093072	551	ENSG00000093072.11	CECR1	protein_coding	3.80541	4.73387	3.68827	5.06144	14.5969	17.3151	4.07585	12.3245	1.72272	3.01646	11.3747	0.000744501	0.0196023	Up	105	151	117	139	444	510
ENSG00000088882	549	ENSG00000088882.7	CPXM1	protein_coding	6.22022	4.26667	1.54282	8.78852	11.1969	24.4464	4.0099	14.8106	2.15583	3.79204	11.3286	0.000763227	0.0196023	Up	256	203	73	360	508	1074
ENSG00000127334	558	ENSG00000127334.10	DYRK2	protein_coding	54.5097	38.9094	31.1038	64.3413	106.981	135.244	41.5076	102.189	1.56628	4.60685	11.3645	0.000748627	0.0196023	Up	532	439	349	625	1151	1407
ENSG00000164308	570	ENSG00000164308.12	ERAP2	protein_coding	8.24734	33.7788	20.966	12.7728	64.3976	55.491	20.9974	44.2205	1.27455	4.66381	11.3437	0.000757052	0.0196023	Up	181	857	529	278	1558	1300
ENSG00000092820	550	ENSG00000092820.13	EZR	protein_coding	25.9418	26.1598	13.4106	39.8127	41.9361	108.136	21.8374	63.2948	1.66337	5.98909	11.3807	0.000742097	0.0196023	Up	1092	1272	649	1668	1945	4859
ENSG00000162636	569	ENSG00000162636.11	FAM102B	protein_coding	4.94852	4.51391	3.74482	6.90022	9.41075	13.052	4.40242	9.78766	1.3951	4.55886	11.3224	0.000765796	0.0196023	Up	477	503	415	662	1000	1343
ENSG00000107249	553	ENSG00000107249.17	GLIS3	protein_coding	13.3179	8.05244	2.65961	20.4808	21.3266	49.9681	8.00998	30.5919	2.25585	3.33638	11.3189	0.000767208	0.0196023	Up	196	137	45	300	346	785
ENSG00000130755	561	ENSG00000130755.8	GMFG	protein_coding	11.8899	11.6089	7.27013	18.688	35.0267	28.7834	10.2563	27.4994	1.70568	2.4691	11.3252	0.000764607	0.0196023	Up	101	112	71	158	328	261
ENSG00000101336	552	ENSG00000101336.8	HCK	protein_coding	2.26021	3.21029	2.30576	4.06518	9.18837	6.53505	2.59209	6.5962	1.57682	2.51303	11.3232	0.000765438	0.0196023	Up	81	133	95	145	363	250
ENSG00000173706	573	ENSG00000173706.8	HEG1	protein_coding	147.457	109.125	41.362	192.06	235.931	480.347	99.3149	302.779	1.8921	6.61033	11.3741	0.000744746	0.0196023	Up	2028	1733	654	2629	3575	7045
ENSG00000188290	574	ENSG00000188290.6	HES4	protein_coding	1.67959	0.882109	0.365232	2.65183	2.88396	2.52873	0.975644	2.68817	1.91205	0.0750021	11.3559	0.000752088	0.0196023	Up	28	17	7	44	53	45
ENSG00000077238	548	ENSG00000077238.9	IL4R	protein_coding	18.5135	18.6003	10.0646	25.5764	45.1341	71.0898	15.7261	47.2668	1.78514	3.53206	11.3949	0.000736462	0.0196023	Up	192	223	120	264	516	783
ENSG00000109452	555	ENSG00000109452.8	INPP4B	protein_coding	51.7942	28.1514	11.1126	55.0746	94.5158	79.6546	30.3527	76.415	1.8593	4.40426	11.3495	0.000754679	0.0196023	Up	600	377	148	635	1206	985
ENSG00000168918	571	ENSG00000168918.9	INPP5D	protein_coding	16.1377	12.7539	6.76319	18.9409	41.8541	40.9553	11.885	33.9168	1.81226	3.45235	11.329	0.000763064	0.0196023	Up	220	201	106	257	629	596
ENSG00000049130	546	ENSG00000049130.9	KITLG	protein_coding	15.6739	15.2416	6.30887	21.329	32.4803	42.1271	12.4081	31.9788	1.68228	4.44618	11.3368	0.00075985	0.0196023	Up	443	498	205	600	1011	1271
ENSG00000128833	559	ENSG00000128833.8	MYO5C	protein_coding	14.1551	8.04761	2.82791	17.1367	22.5275	30.7847	8.34353	23.483	1.98466	4.46253	11.3674	0.00074745	0.0196023	Up	566	372	130	682	993	1313
ENSG00000158517	567	ENSG00000158517.9	NCF1	protein_coding	0.940531	3.50466	2.83183	2.39878	12.8633	6.43869	2.42567	7.2336	1.76997	1.24829	11.4098	0.000730588	0.0196023	Up	13	56	45	33	196	94
ENSG00000107281	554	ENSG00000107281.5	NPDC1	protein_coding	22.1409	14.9888	10.8852	23.4062	54.7523	90.8117	16.005	56.3234	1.97902	3.76184	11.349	0.000754903	0.0196023	Up	230	180	130	242	627	1005
ENSG00000154330	566	ENSG00000154330.8	PGM5	protein_coding	20.1404	10.4117	6.84077	21.3693	34.2443	53.559	12.4643	36.3908	1.89166	4.65354	11.3424	0.000757579	0.0196023	Up	589	351	230	622	1104	1671
ENSG00000130300	560	ENSG00000130300.4	PLVAP	protein_coding	36.919	21.5607	18.4199	38.3173	76.8403	126.404	25.6332	80.5205	1.86923	4.34071	11.3496	0.000754655	0.0196023	Up	394	266	226	407	904	1440
ENSG00000136514	562	ENSG00000136514.2	RTP4	protein_coding	1.2337	0.97016	0.325177	1.95319	3.39126	3.01187	0.843011	2.78544	2.11877	0.763793	11.3821	0.000741547	0.0196023	Up	33	30	10	52	100	86
ENSG00000138449	563	ENSG00000138449.6	SLC40A1	protein_coding	264.206	174.761	265.721	322.759	358.539	697.726	234.896	459.675	1.19189	7.19366	11.331	0.000762228	0.0196023	Up	3238	2475	3744	3936	4844	9124
ENSG00000120896	557	ENSG00000120896.9	SORBS3	protein_coding	39.0933	23.3168	24.2469	47.7729	61.6608	99.4373	28.8857	69.6236	1.53257	4.34953	11.3205	0.000766551	0.0196023	Up	467	322	333	568	811	1266
ENSG00000111962	556	ENSG00000111962.7	UST	protein_coding	13.6765	12.5383	6.1005	18.3215	38.2792	64.8268	10.7718	40.4759	2.07213	2.98119	11.3199	0.000766829	0.0196023	Up	117	124	60	156	361	589
ENSG00000188536	575	ENSG00000188536.8	HBA2	protein_coding	19.1228	26.2509	13.1981	20.9883	85.791	100.475	19.5239	69.0847	1.89514	3.95282	11.3062	0.000772479	0.0196593	Up	184	292	145	201	910	1030
ENSG00000259070	576	ENSG00000259070.1	LINC00639	lincRNA	1.17977	1.43426	0.721101	1.45766	6.00181	4.48056	1.11171	3.98001	1.98478	2.51681	11.3081	0.000771682	0.0196593	Up	74	104	52	91	415	300
ENSG00000264198	577	ENSG00000264198.1	RP11-94L15.2	lincRNA	0.541443	0.534096	0.173509	0.782599	2.06803	1.59285	0.416349	1.48116	2.16422	1.81971	11.2956	0.000776918	0.019738	Up	57	65	21	82	240	179
ENSG00000234745	578	ENSG00000234745.5	HLA-B	protein_coding	195.004	248.422	132.421	225.334	532.289	487.263	191.949	414.962	1.34807	7.37566	11.2916	0.000778602	0.0197466	Up	3078	4532	2403	3540	9261	8207
ENSG00000070882	579	ENSG00000070882.8	OSBPL3	protein_coding	2.30896	2.45432	0.987162	3.55845	6.24806	6.89235	1.91681	5.56628	1.85311	2.74013	11.2754	0.000785407	0.0198848	Up	118	145	58	181	352	376
ENSG00000026652	581	ENSG00000026652.9	AGPAT4	protein_coding	7.89544	7.36255	3.55554	11.5334	18.1847	31.9462	6.27118	20.5548	1.92002	3.08966	11.2569	0.000793256	0.0199133	Up	141	152	73	205	358	607
ENSG00000006075	580	ENSG00000006075.11	CCL3	protein_coding	6.03323	28.4789	14.7481	6.21851	0.377441	0.828295	16.4201	2.47475	-3.2246	2.44472	11.2588	0.000792447	0.0199133	Down	116	633	325	119	8	17
ENSG00000134061	584	ENSG00000134061.4	CD180	protein_coding	1.25632	1.4283	1.15521	2.92123	4.23295	3.26173	1.27994	3.47197	1.70884	1.18531	11.2579	0.000792837	0.0199133	Up	35	46	37	81	130	97
ENSG00000096696	582	ENSG00000096696.9	DSP	protein_coding	2.93752	2.27727	1.17081	4.5728	4.74248	15.9886	2.12853	8.43462	2.01515	4.68827	11.2568	0.000793328	0.0199133	Up	395	354	181	612	703	2293
ENSG00000102755	583	ENSG00000102755.6	FLT1	protein_coding	38.1075	37.2408	12.9019	41.2864	91.9177	67.6697	29.4168	66.9579	1.55832	5.77988	11.2656	0.000789586	0.0199133	Up	1264	1426	491	1363	3360	2396
ENSG00000119147	586	ENSG00000119147.5	C2orf40	protein_coding	6.29094	2.22619	1.32653	9.67254	8.64647	12.9474	3.28122	10.4221	2.19948	1.30248	11.2233	0.000807756	0.0201433	Up	66	27	16	101	100	145
ENSG00000137809	587	ENSG00000137809.12	ITGA11	protein_coding	8.58432	12.226	7.3159	10.6286	36.2609	58.8103	9.37542	35.2333	1.91529	3.23551	11.2299	0.000804906	0.0201433	Up	99	163	97	122	461	723
ENSG00000111679	585	ENSG00000111679.12	PTPN6	protein_coding	7.2131	10.2989	5.14018	11.1764	29.0107	22.9582	7.55074	21.0484	1.71509	2.52862	11.2228	0.000807988	0.0201433	Up	83	137	68	128	368	282
ENSG00000196628	588	ENSG00000196628.9	TCF4	protein_coding	178.581	157.164	104.443	203.18	359.567	326.179	146.729	296.309	1.2979	7.45198	11.228	0.000805746	0.0201433	Up	4139	4210	2782	4687	9184	8068
ENSG00000168685	589	ENSG00000168685.10	IL7R	protein_coding	8.63086	21.1935	1.45301	13.1473	56.0676	19.5613	10.4258	29.5921	2.10073	2.91296	11.2102	0.000813488	0.020246	Up	93	264	18	141	665	225
ENSG00000129467	590	ENSG00000129467.9	ADCY4	protein_coding	27.1542	17.4363	10.7207	29.3464	55.3207	83.8909	18.4371	56.186	1.8763	4.36742	11.2033	0.000816499	0.0202865	Up	423	314	192	455	950	1394
ENSG00000175899	600	ENSG00000175899.10	A2M	protein_coding	1023.77	789.759	448.968	1162.46	2098.27	2016.36	754.165	1759.03	1.54758	8.77903	11.15	0.000840301	0.0205364	Up	10395	9269	5241	11750	23487	21844
ENSG00000003400	591	ENSG00000003400.10	CASP10	protein_coding	13.8061	9.79907	6.56888	16.203	28.152	31.3573	10.058	25.2374	1.63174	3.95937	11.1713	0.00083073	0.0205364	Up	350	288	192	410	789	851
ENSG00000134954	596	ENSG00000134954.10	ETS1	protein_coding	39.9018	31.0621	15.8138	42.3369	76.5934	76.5051	28.9259	65.1452	1.51172	5.92608	11.1599	0.000835823	0.0205364	Up	1499	1347	683	1583	3172	3067
ENSG00000167779	599	ENSG00000167779.3	IGFBP6	protein_coding	21.7435	18.114	13.9159	26.8734	44.0429	100.746	17.9245	57.2209	1.74878	4.45321	11.1609	0.000835393	0.0205364	Up	352	339	259	433	784	1740
ENSG00000069424	592	ENSG00000069424.10	KCNAB2	protein_coding	4.39979	4.82441	3.28798	6.47522	15.1214	18.0542	4.17073	13.217	1.84606	2.31875	11.1634	0.00083428	0.0205364	Up	71	90	61	104	269	311
ENSG00000149294	598	ENSG00000149294.12	NCAM1	protein_coding	11.7347	2.62974	4.1251	14.417	9.81752	32.7512	6.16318	18.9952	2.02173	2.85732	11.1659	0.000833151	0.0205364	Up	193	50	78	236	178	575
ENSG00000117461	594	ENSG00000117461.10	PIK3R3	protein_coding	8.15635	6.20175	4.36779	10.1051	15.2321	17.1715	6.24196	14.1696	1.48108	4.59351	11.1508	0.000839943	0.0205364	Up	562	494	346	693	1157	1263
ENSG00000079337	593	ENSG00000079337.11	RAPGEF3	protein_coding	19.6152	17.0973	5.15106	20.9129	49.5949	44.2882	13.9545	38.2653	1.85731	5.19152	11.1534	0.000838778	0.0205364	Up	785	791	237	833	2186	1891
ENSG00000127863	595	ENSG00000127863.11	TNFRSF19	protein_coding	1.50156	1.39166	0.964005	2.33482	4.76734	7.10022	1.28574	4.73413	2.04986	1.59285	11.159	0.000836256	0.0205364	Up	42	45	31	65	147	212
ENSG00000143816	597	ENSG00000143816.7	WNT9A	protein_coding	0.0731502	0.708698	0.0509015	0.279284	1.03516	0.575624	0.277583	0.630022	2.07222	0.147498	11.1494	0.000840566	0.0205364	Up	5	56	4	19	78	42
ENSG00000184792	601	ENSG00000184792.11	OSBP2	protein_coding	0.858656	0.506425	0.543178	1.45093	1.4162	4.31442	0.636086	2.39385	2.01592	0.477399	11.1463	0.000841989	0.020537	Up	22	15	16	37	40	118
ENSG00000006740	603	ENSG00000006740.12	ARHGAP44	protein_coding	3.80731	3.41245	2.41391	5.43838	7.73963	17.2317	3.21122	10.1366	1.77131	3.37822	11.1228	0.00085271	0.0206581	Up	166	172	121	236	372	801
ENSG00000267121	607	ENSG00000267121.1	CTD-2020K17.1	antisense	1.23901	1.54812	2.45478	2.28226	6.43142	6.96419	1.7473	5.22596	1.78529	0.851389	11.1249	0.000851746	0.0206581	Up	18	26	41	33	103	107
ENSG00000005844	602	ENSG00000005844.13	ITGAL	protein_coding	7.05742	9.64387	4.35932	9.0433	37.6695	25.0082	7.0202	23.907	1.92419	2.43141	11.117	0.000855412	0.0206581	Up	69	109	49	88	406	261
ENSG00000155629	606	ENSG00000155629.10	PIK3AP1	protein_coding	6.69019	10.2147	4.83766	9.23236	25.7377	17.9336	7.24752	17.6346	1.5112	3.45879	11.1175	0.000855162	0.0206581	Up	170	299	143	233	722	484
ENSG00000111728	605	ENSG00000111728.6	ST8SIA1	protein_coding	9.81256	5.23565	3.58952	12.531	19.0503	46.3054	6.21258	25.9622	2.235	2.66996	11.1198	0.000854102	0.0206581	Up	107	66	45	136	229	539
ENSG00000009790	604	ENSG00000009790.10	TRAF3IP3	protein_coding	3.94401	3.51997	1.03461	5.09483	16.2984	10.2045	2.83286	10.5326	2.24757	1.91811	11.1216	0.000853268	0.0206581	Up	63	65	19	81	287	174
ENSG00000157404	609	ENSG00000157404.11	KIT	protein_coding	2.92133	2.59854	0.575323	4.09811	8.60003	10.0948	2.03173	7.59763	2.32425	2.63512	11.1096	0.000858814	0.0206722	Up	106	108	24	148	344	391
ENSG00000135269	608	ENSG00000135269.13	TES	protein_coding	10.2413	9.66428	5.45276	14.3432	26.2938	23.7814	8.45277	21.4728	1.63435	3.05646	11.1115	0.000857931	0.0206722	Up	165	180	101	230	465	409
ENSG00000150165	620	ENSG00000150165.13	ANXA8L1	protein_coding	0.879372	0.661458	0.66512	2.30485	1.21389	7.87973	0.735317	3.79949	2.19429	1.10767	11.075	0.000874988	0.020762	Up	23	20	20	60	35	220
ENSG00000139971	618	ENSG00000139971.11	C14orf37	protein_coding	5.55917	4.11565	2.96225	7.5479	12.7662	20.5028	4.21236	13.6056	1.90555	2.6593	11.0752	0.00087488	0.020762	Up	111	95	68	150	281	437
ENSG00000005059	610	ENSG00000005059.11	CCDC109B	protein_coding	5.19264	5.51463	5.6346	8.21318	13.758	22.1067	5.44729	14.6926	1.60501	2.78939	11.0562	0.00088389	0.020762	Up	101	124	126	159	295	459
ENSG00000101224	613	ENSG00000101224.13	CDC25B	protein_coding	4.92037	3.30755	2.60397	5.80726	10.8896	17.5489	3.61063	11.4153	1.8677	3.17517	11.0589	0.000882614	0.020762	Up	166	129	101	195	405	632
ENSG00000136048	617	ENSG00000136048.9	DRAM1	protein_coding	10.4732	12.0138	5.74308	15.6315	28.7769	31.7798	9.41001	25.3961	1.70637	3.00017	11.0765	0.000874264	0.020762	Up	138	183	87	205	418	446
ENSG00000149557	619	ENSG00000149557.8	FEZ1	protein_coding	2.55622	4.28837	3.43621	5.05877	10.6103	14.0776	3.42693	9.91557	1.7648	1.6036	11.0506	0.000886585	0.020762	Up	33	60	51	65	151	194
ENSG00000185811	625	ENSG00000185811.12	IKZF1	protein_coding	3.11718	3.11419	1.16474	4.03619	9.63798	7.67055	2.46537	7.11491	1.85623	2.93131	11.0822	0.000871596	0.020762	Up	142	164	61	183	484	373
ENSG00000118308	615	ENSG00000118308.10	LRMP	protein_coding	8.17497	9.04229	2.91422	11.3105	26.5021	19.0829	6.71049	18.9652	1.85011	2.7373	11.0556	0.00088421	0.020762	Up	122	156	50	168	436	304
ENSG00000151690	621	ENSG00000151690.10	MFSD6	protein_coding	29.9136	19.3862	7.27869	35.3701	57.4118	52.5317	18.8595	48.4379	1.82983	3.58454	11.0734	0.000875773	0.020762	Up	311	233	87	365	658	582
ENSG00000120279	616	ENSG00000120279.6	MYCT1	protein_coding	9.70291	6.03724	3.4055	10.8727	18.8168	18.1565	6.38188	15.9486	1.70414	3.98315	11.088	0.000868863	0.020762	Up	399	287	161	445	852	797
ENSG00000163072	623	ENSG00000163072.10	NOSTRIN	protein_coding	19.3653	14.5482	8.15834	22.8282	39.3876	34.5025	14.0239	32.2395	1.54406	4.29071	11.0811	0.000872112	0.020762	Up	479	415	232	562	1073	911
ENSG00000091129	612	ENSG00000091129.15	NRCAM	protein_coding	1.65273	1.42965	0.130688	2.91852	4.13424	2.81503	1.07102	3.28926	2.25282	0.584208	11.0822	0.000871595	0.020762	Up	33	33	3	58	91	60
ENSG00000260244	626	ENSG00000260244.1	RP11-588K22.2	sense_overlapping	5.48745	2.65204	1.33336	6.51784	8.56504	14.3188	3.15762	9.80056	2.05442	3.35509	11.0797	0.000872798	0.020762	Up	247	138	69	292	425	688
ENSG00000079102	611	ENSG00000079102.12	RUNX1T1	protein_coding	85.1286	56.7168	45.3168	104	129.209	145.038	62.3874	126.082	1.3403	5.01797	11.0527	0.000885564	0.020762	Up	866	666	529	1053	1449	1575
ENSG00000159713	622	ENSG00000159713.6	TPPP3	protein_coding	5.04955	6.52945	5.07136	7.47936	17.5667	21.7013	5.55012	15.5825	1.65296	2.84512	11.0557	0.000884138	0.020762	Up	97	145	112	143	372	443
ENSG00000168016	624	ENSG00000168016.9	TRANK1	protein_coding	73.4968	55.7312	27.6105	89.6618	121.389	179.062	52.2795	130.038	1.63283	5.20711	11.0591	0.000882553	0.020762	Up	859	753	371	1043	1563	2234
ENSG00000112299	614	ENSG00000112299.7	VNN1	protein_coding	0.448906	0.501572	0.406733	0.902054	1.25557	1.85735	0.452404	1.33833	1.78999	0.753394	11.0505	0.000886622	0.020762	Up	24	31	25	48	74	106
ENSG00000196154	627	ENSG00000196154.7	S100A4	protein_coding	41.7229	50.3866	75.2442	59.2416	146.765	134.746	55.7846	113.584	1.24716	4.84647	11.0441	0.000889682	0.0208004	Up	409	571	847	578	1585	1408
ENSG00000162591	628	ENSG00000162591.11	MEGF6	protein_coding	6.63105	6.07846	2.84084	11.684	12.6139	49.6954	5.18345	24.6645	2.16234	3.47346	11.0346	0.000894288	0.0208748	Up	134	142	66	235	281	1072
ENSG00000185567	629	ENSG00000185567.6	AHNAK2	protein_coding	3.07488	2.35864	1.80323	3.5469	5.92847	16.681	2.41225	8.71877	1.84002	5.2465	11.0155	0.000903538	0.0210572	Up	574	509	386	659	1218	3319
ENSG00000145014	630	ENSG00000145014.13	TMEM44	protein_coding	2.86388	1.25832	1.34437	3.65386	6.59784	9.15582	1.82219	6.46917	2.1484	1.69366	11.0117	0.000905389	0.0210668	Up	63	32	34	80	160	215
ENSG00000023892	631	ENSG00000023892.9	DEF6	protein_coding	1.65583	1.75972	0.823005	2.56678	6.60898	4.65351	1.41285	4.60976	1.965	1.1643	10.997	0.000912604	0.0212011	Up	35	43	20	54	154	105
ENSG00000163359	632	ENSG00000163359.11	COL6A3	protein_coding	56.1711	71.9174	32.4978	68.3728	152.426	186.402	53.5288	135.733	1.56519	8.2842	10.9816	0.000920232	0.0213444	Up	5253	7772	3494	6363	15709	18591
ENSG00000169129	647	ENSG00000169129.10	AFAP1L2	protein_coding	3.22975	1.83397	1.15473	3.64317	6.72233	11.2115	2.07282	7.19232	2.07507	3.06323	10.9581	0.000931933	0.0213615	Up	163	106	67	183	374	604
ENSG00000125730	639	ENSG00000125730.12	C3	protein_coding	1192.04	1205.41	473.204	1957.44	2203.7	5033.06	956.885	3064.73	1.8762	9.47914	10.9388	0.00094173	0.0213615	Up	11911	13915	5434	19466	24267	53654
ENSG00000150637	644	ENSG00000150637.4	CD226	protein_coding	1.97478	2.12375	1.53199	3.75372	7.60123	4.8499	1.87684	5.40162	1.76318	1.24194	10.9312	0.000945558	0.0213615	Up	37	46	33	70	157	97
ENSG00000112782	637	ENSG00000112782.11	CLIC5	protein_coding	41.3511	31.4854	15.5222	61.6088	60.7586	171.152	29.4529	97.8397	1.86987	4.85044	10.9421	0.000940032	0.0213615	Up	526	463	227	780	851	2321
ENSG00000144655	642	ENSG00000144655.10	CSRNP1	protein_coding	15.3816	45.1685	10.5272	12.3024	2.75389	2.40788	23.6924	5.8214	-1.84936	4.43322	10.9527	0.000934649	0.0213615	Down	760	2578	598	605	150	127
ENSG00000146094	643	ENSG00000146094.9	DOK3	protein_coding	2.73961	1.67282	1.61199	4.45267	5.62818	8.52968	2.00814	6.20351	1.89718	0.836837	10.9422	0.000939982	0.0213615	Up	34	24	23	55	77	113
ENSG00000127951	640	ENSG00000127951.5	FGL2	protein_coding	7.21256	11.5817	4.87418	10.5069	19.3683	28.8277	7.88948	19.5677	1.53505	5.14806	10.9331	0.000944589	0.0213615	Up	529	981	411	767	1566	2255
ENSG00000120457	638	ENSG00000120457.7	KCNJ5	protein_coding	0.737087	1.76788	0.728554	1.2455	5.1059	5.2729	1.07784	3.87477	2.0052	1.4197	10.9582	0.000931894	0.0213615	Up	22	61	25	37	168	168
ENSG00000102271	634	ENSG00000102271.9	KLHL4	protein_coding	0.689023	1.16771	0.648245	1.39869	2.27052	5.75656	0.834994	3.14192	1.95529	2.36221	10.9651	0.00092845	0.0213615	Up	49	96	53	99	178	437
ENSG00000166963	646	ENSG00000166963.8	MAP1A	protein_coding	0.954985	0.669666	0.329314	1.02195	2.57837	3.35087	0.651322	2.31706	2.09888	3.23698	10.9554	0.000933302	0.0213615	Up	169	137	67	180	503	633
ENSG00000157601	645	ENSG00000157601.9	MX1	protein_coding	32.579	24.3779	15.2409	42.3721	53.6068	68.0298	24.0659	54.6696	1.50158	4.33634	10.9388	0.000941691	0.0213615	Up	489	423	263	633	886	1089
ENSG00000133392	641	ENSG00000133392.12	MYH11	protein_coding	36.5747	7.02109	2.76958	37.5045	21.4566	30.2947	15.4551	29.7519	1.97111	5.68563	10.9386	0.000941835	0.0213615	Up	2571	571	224	2625	1664	2272
ENSG00000105894	635	ENSG00000105894.7	PTN	protein_coding	7.2326	5.22407	2.70513	8.10246	19.0265	15.7529	5.05393	14.294	1.82921	3.22259	10.9368	0.000942703	0.0213615	Up	200	167	86	223	579	465
ENSG00000249859	649	ENSG00000249859.3	PVT1	processed_transcript	6.44373	3.00818	1.51242	9.0433	11.9689	20.6964	3.65478	13.9029	2.34634	1.60019	10.9605	0.000930766	0.0213615	Up	63	33	17	88	129	216
ENSG00000090104	633	ENSG00000090104.7	RGS1	protein_coding	7.02333	28.8431	7.23588	6.64546	0.865966	0.447144	14.3674	2.65286	-2.80697	1.91114	10.9314	0.000945461	0.0213615	Down	103	489	121	97	14	7
ENSG00000184860	648	ENSG00000184860.5	SDR42E1	protein_coding	1.5341	0.807761	0.52215	2.47957	2.42022	7.87303	0.954672	4.2576	2.26787	0.495085	10.9309	0.00094574	0.0213615	Up	23	14	9	37	40	126
ENSG00000112562	636	ENSG00000112562.14	SMOC2	protein_coding	31.9009	24.4541	13.3851	45.4282	51.5239	144.239	23.2467	80.3972	1.89089	4.42723	10.965	0.000928483	0.0213615	Up	369	327	178	523	657	1777
ENSG00000089820	652	ENSG00000089820.11	ARHGAP4	protein_coding	6.05165	6.17709	4.1584	7.2355	23.8798	22.3932	5.46238	17.8361	1.8587	2.7803	10.9173	0.000952703	0.0214522	Up	100	118	79	119	435	394
ENSG00000068650	651	ENSG00000068650.14	ATP11A	protein_coding	18.9801	13.6327	6.29391	22.0768	36.4623	55.0804	12.9689	37.8732	1.85791	4.56384	10.9145	0.000954147	0.0214522	Up	501	415	190	580	1060	1552
ENSG00000061273	650	ENSG00000061273.13	HDAC7	protein_coding	57.3616	42.3152	33.1295	59.6614	120.553	184.766	44.2688	121.66	1.64822	5.00353	10.9149	0.000953921	0.0214522	Up	625	533	415	647	1447	2149
ENSG00000179954	654	ENSG00000179954.10	SSC5D	protein_coding	1.13611	0.682938	0.703469	1.62516	2.34068	7.05328	0.840841	3.67304	2.15087	2.0982	10.9067	0.000958166	0.0214767	Up	59	41	42	84	134	391
ENSG00000006042	653	ENSG00000006042.7	TMEM98	protein_coding	17.7595	16.4197	7.50483	34.0253	26.9371	105.749	13.8947	55.5706	1.99725	4.12592	10.9074	0.000957827	0.0214767	Up	247	264	120	471	413	1570
ENSG00000172508	656	ENSG00000172508.6	CARNS1	protein_coding	2.89696	3.80971	1.39611	5.05431	7.51085	24.9015	2.70093	12.4889	2.13301	3.8437	10.8967	0.000963335	0.0215267	Up	148	225	82	257	423	1357
ENSG00000167460	655	ENSG00000167460.10	TPM4	protein_coding	169.839	148.608	141.615	220.431	269.877	330.96	153.354	273.756	1.10357	6.33945	10.8975	0.000962956	0.0215267	Up	1907	1931	1830	2466	3344	3969
ENSG00000138615	657	ENSG00000138615.4	CILP	protein_coding	3.07827	3.76851	2.96115	4.33781	7.3714	20.3692	3.26931	10.6928	1.67221	4.28441	10.8849	0.00096952	0.0215966	Up	236	333	261	331	623	1666
ENSG00000140563	658	ENSG00000140563.10	MCTP2	protein_coding	10.1484	7.31146	3.36158	16.2024	14.3762	46.9876	6.94047	25.8554	2.00099	4.40314	10.8862	0.000968826	0.0215966	Up	365	304	139	580	570	1802
ENSG00000156103	659	ENSG00000156103.11	MMP16	protein_coding	10.2086	6.69424	3.62822	13.1244	18.7202	44.115	6.8437	25.3198	2.05428	3.39895	10.8823	0.000970883	0.0215966	Up	186	141	76	238	375	857
ENSG00000145569	660	ENSG00000145569.5	FAM105A	protein_coding	9.39933	13.2339	6.2622	13.4624	40.8177	24.6359	9.63182	26.3053	1.66622	2.65081	10.8776	0.000973357	0.0216058	Up	94	153	72	134	450	263
ENSG00000180448	661	ENSG00000180448.6	HMHA1	protein_coding	4.08864	5.65883	4.72025	5.97522	16.0495	14.6593	4.82257	12.228	1.52316	3.01034	10.8759	0.000974242	0.0216058	Up	110	176	146	160	476	421
ENSG00000183087	662	ENSG00000183087.10	GAS6	protein_coding	14.1623	13.0984	7.61032	14.8153	36.6997	48.0635	11.6237	33.1928	1.69808	5.09638	10.8645	0.000980254	0.0217063	Up	607	649	375	632	1734	2199
ENSG00000132535	663	ENSG00000132535.14	DLG4	protein_coding	6.0805	4.5307	3.08955	9.01263	12.5061	21.7132	4.56692	14.4106	1.88587	2.47588	10.8581	0.000983629	0.0217154	Up	101	87	59	149	229	385
ENSG00000140092	664	ENSG00000140092.10	FBLN5	protein_coding	54.2874	61.3102	49.0165	67.2557	116.936	176.515	54.8714	120.235	1.31115	5.56445	10.8584	0.000983504	0.0217154	Up	839	1097	872	1037	1997	2913
ENSG00000106785	665	ENSG00000106785.10	TRIM14	protein_coding	4.73986	4.02486	1.4373	5.89821	14.5557	12.3839	3.40067	10.9459	2.04175	2.53798	10.8523	0.000986717	0.0217508	Up	109	107	38	135	369	304
ENSG00000177374	666	ENSG00000177374.8	HIC1	protein_coding	9.85182	3.61542	2.75254	11.5181	14.8406	20.7515	5.40659	15.7034	2.02776	2.61526	10.8365	0.000995177	0.0219044	Up	165	70	53	192	274	371
ENSG00000188511	669	ENSG00000188511.8	C22orf34	protein_coding	1.38584	1.29342	0.824762	1.97866	4.83003	6.83288	1.16801	4.54719	2.11016	1.49439	10.821	0.00100355	0.021924	Up	38	41	26	54	146	199
ENSG00000154358	668	ENSG00000154358.15	OBSCN	protein_coding	6.08282	6.80181	2.79601	7.90031	14.7368	29.8468	5.22688	17.4946	1.86083	5.05308	10.8312	0.000998044	0.021924	Up	492	636	260	636	1314	2575
ENSG00000270571	671	ENSG00000270571.2	RP11-355F16.1	antisense	0.540741	0.306963	0.367456	0.882857	1.07301	1.4722	0.405053	1.14269	1.80429	0.669979	10.8269	0.00100036	0.021924	Up	32	21	24	52	70	93
ENSG00000237807	670	ENSG00000237807.3	RP11-400K9.4	lincRNA	0.657138	0.231587	0.444568	1.02705	1.03767	1.52761	0.444431	1.19744	1.77782	0.22421	10.8261	0.00100082	0.021924	Up	27	11	21	42	47	66
ENSG00000015285	667	ENSG00000015285.6	WAS	protein_coding	2.34649	1.7498	1.26683	3.25183	9.46842	5.53335	1.78771	6.08453	1.97061	0.77103	10.8233	0.0010023	0.021924	Up	29	25	18	40	127	73
ENSG00000132470	672	ENSG00000132470.9	ITGB4	protein_coding	6.82022	3.00346	2.53471	8.22294	9.05521	33.8625	4.11946	17.0469	2.11274	3.64007	10.8127	0.00100804	0.0219894	Up	220	112	94	264	322	1165
ENSG00000163106	673	ENSG00000163106.6	HPGDS	protein_coding	4.34456	5.24392	1.84554	7.10596	15.3976	17.6049	3.81134	13.3695	2.08567	1.59548	10.802	0.00101389	0.0220842	Up	43	60	21	70	168	186
ENSG00000139567	675	ENSG00000139567.8	ACVRL1	protein_coding	29.8009	21.8706	13.9947	30.101	79.8771	70.7585	21.8887	60.2455	1.72449	4.18504	10.7881	0.00102155	0.0221523	Up	376	319	203	377	1110	953
ENSG00000168405	676	ENSG00000168405.10	CMAHP	pseudogene	33.7656	39.2692	12.3363	47.7576	72.6176	95.3391	28.457	71.9047	1.68206	4.87694	10.7925	0.00101912	0.0221523	Up	569	765	239	801	1348	1714
ENSG00000137573	674	ENSG00000137573.9	SULF1	protein_coding	265.426	234.292	103.725	404.827	351.544	843.062	201.148	533.144	1.62598	7.01814	10.7897	0.00102065	0.0221523	Up	2691	2746	1209	4084	3926	9121
ENSG00000135074	678	ENSG00000135074.11	ADAM19	protein_coding	2.14867	1.2745	0.872171	2.65227	4.56649	8.87575	1.43178	5.36483	2.11211	2.57736	10.7747	0.00102897	0.0222472	Up	105	72	49	129	246	462
ENSG00000069122	677	ENSG00000069122.14	GPR116	protein_coding	27.4186	24.5018	8.56913	28.1553	59.4737	34.298	20.1632	40.6423	1.40181	6.57464	10.7772	0.00102756	0.0222472	Up	2541	2625	910	2597	6076	3393
ENSG00000111339	680	ENSG00000111339.6	ART4	protein_coding	4.90387	3.28969	0.78345	6.93808	13.1637	9.93786	2.99234	10.0132	2.26636	1.17796	10.7622	0.00103593	0.0222663	Up	49	38	9	69	145	106
ENSG00000127084	681	ENSG00000127084.13	FGD3	protein_coding	2.59743	2.80855	0.941366	3.47961	10.5636	9.53026	2.11578	7.85782	2.16555	2.04132	10.7652	0.00103428	0.0222663	Up	60	75	25	80	269	235
ENSG00000143140	682	ENSG00000143140.6	GJA5	protein_coding	3.10312	2.28747	1.26742	4.25646	7.02506	8.51874	2.21934	6.60009	1.8863	2.51462	10.7648	0.00103449	0.0222663	Up	115	98	54	157	287	337
ENSG00000111252	679	ENSG00000111252.6	SH2B3	protein_coding	11.6643	9.50493	6.32269	14.0689	23.5643	28.3997	9.16396	22.011	1.53789	4.26169	10.7645	0.00103464	0.0222663	Up	414	390	257	497	922	1076
ENSG00000010671	683	ENSG00000010671.11	BTK	protein_coding	6.21561	6.50401	4.09841	10.1733	20.9164	17.75	5.60601	16.2799	1.79103	1.92928	10.7492	0.00104323	0.0222983	Up	62	75	47	101	230	189
ENSG00000172889	687	ENSG00000172889.11	EGFL7	protein_coding	28.5495	13.2496	12.8105	26.4078	51.6314	80.0226	18.2032	52.6873	1.83178	4.79486	10.7497	0.00104298	0.0222983	Up	630	338	324	580	1256	1884
ENSG00000158869	686	ENSG00000158869.6	FCER1G	protein_coding	14.1622	13.7707	8.7218	21.9149	39.197	26.8246	12.2182	29.3121	1.54235	2.77708	10.7563	0.00103927	0.0222983	Up	137	153	97	211	418	277
ENSG00000091409	685	ENSG00000091409.10	ITGA6	protein_coding	36.039	26.6692	14.7158	38.8258	60.9921	50.5107	25.808	50.1095	1.3194	6.19347	10.748	0.00104394	0.0222983	Up	2062	1761	965	2211	3847	3082
ENSG00000072135	684	ENSG00000072135.8	PTPN18	protein_coding	30.7164	35.0818	28.7269	44.1861	70.9396	80.0728	31.5083	65.0662	1.29033	4.27581	10.7461	0.00104502	0.0222983	Up	359	473	386	514	913	999
ENSG00000076641	688	ENSG00000076641.4	PAG1	protein_coding	29.4228	24.3976	11.7366	32.5745	76.0753	53.8094	21.8523	54.1531	1.6296	3.80667	10.743	0.00104672	0.0223021	Up	314	300	144	346	893	613
ENSG00000197646	689	ENSG00000197646.6	PDCD1LG2	protein_coding	0.849995	1.13632	0.716932	1.2422	3.92535	4.97066	0.901082	3.3794	2.01113	1.58775	10.739	0.001049	0.0223182	Up	33	51	32	48	168	206
ENSG00000141506	691	ENSG00000141506.9	PIK3R5	protein_coding	4.20803	7.71471	3.27778	5.9948	22.8463	16.0036	5.06684	14.9482	1.74897	2.49876	10.7309	0.0010536	0.0223513	Up	67	142	60	95	401	272
ENSG00000126785	690	ENSG00000126785.8	RHOJ	protein_coding	12.4989	6.77819	3.47058	14.5383	20.6702	33.7306	7.58256	22.9797	1.97133	3.48142	10.7336	0.00105209	0.0223513	Up	260	163	83	301	474	748
ENSG00000075884	693	ENSG00000075884.8	ARHGAP15	protein_coding	12.4884	14.7781	6.95202	18.7709	38.3357	28.1713	11.4062	28.4259	1.60797	2.77987	10.7008	0.00107092	0.022489	Up	125	171	80	187	422	301
ENSG00000166341	697	ENSG00000166341.6	DCHS1	protein_coding	3.1091	1.95171	1.25357	3.18887	6.00302	10.1283	2.10479	6.44007	1.85116	4.81937	10.7084	0.00106648	0.022489	Up	576	418	267	588	1225	2002
ENSG00000106571	694	ENSG00000106571.8	GLI3	protein_coding	60.7281	29.193	43.7458	72.2546	70.5228	166.97	44.5556	103.249	1.43977	4.7704	10.7013	0.00107062	0.022489	Up	646	359	535	765	826	1893
ENSG00000112218	695	ENSG00000112218.7	GPR63	protein_coding	0.484726	0.36997	0.148807	0.802145	1.1122	2.01669	0.334501	1.31034	2.23113	1.0389	10.7078	0.00106687	0.022489	Up	34	30	12	56	86	151
ENSG00000113594	696	ENSG00000113594.5	LIFR	protein_coding	360.164	454.612	191.516	387.08	1176.46	589.173	335.431	717.571	1.32939	7.87926	10.6956	0.0010739	0.022489	Up	4692	6843	2866	5020	16895	8189
ENSG00000170190	698	ENSG00000170190.11	SLC16A5	protein_coding	1.38892	2.29026	2.90699	3.22705	4.64597	11.9541	2.19539	6.60905	1.71274	1.86235	10.7087	0.00106633	0.022489	Up	32	61	77	74	118	293
ENSG00000066056	692	ENSG00000066056.9	TIE1	protein_coding	35.1153	30.5294	17.3983	37.157	92.5782	97.1885	27.681	75.6412	1.69012	4.35628	10.6986	0.00107219	0.022489	Up	395	397	225	416	1148	1166
ENSG00000184497	699	ENSG00000184497.8	TMEM255B	protein_coding	2.62877	2.09203	1.64631	3.90897	6.86772	11.328	2.12237	7.36824	1.97463	0.690516	10.7151	0.00106262	0.022489	Up	25	23	18	37	72	115
ENSG00000206538	700	ENSG00000206538.3	VGLL3	protein_coding	20.9615	18.9646	71.6234	30.3526	30.1083	144.647	37.1832	68.3692	1.02188	6.31774	10.6967	0.00107327	0.022489	Up	893	932	3505	1287	1414	6574
ENSG00000185305	701	ENSG00000185305.6	ARL15	protein_coding	13.7937	14.8096	7.83395	19.4025	33.8577	40.7419	12.1457	31.334	1.62842	3.22418	10.691	0.00107661	0.0225135	Up	170	211	111	238	460	536
ENSG00000157554	705	ENSG00000157554.14	ERG	protein_coding	10.1238	6.05919	2.91459	11.2282	16.6209	18.6672	6.36585	15.5054	1.71307	4.39779	10.6704	0.00108865	0.0226438	Up	568	393	188	627	1028	1118
ENSG00000120820	703	ENSG00000120820.8	GLT8D2	protein_coding	10.7835	8.57005	4.9829	17.4028	16.9961	39.5867	8.11214	24.6619	1.79699	3.09537	10.6698	0.00108902	0.0226438	Up	160	147	85	257	278	627
ENSG00000145335	704	ENSG00000145335.11	SNCA	protein_coding	4.11535	3.46741	1.30167	6.60493	9.35708	18.9257	2.96147	11.6292	2.19608	2.29006	10.6713	0.00108814	0.0226438	Up	77	75	28	123	193	378
ENSG00000065308	702	ENSG00000065308.4	TRAM2	protein_coding	3.39762	2.52435	2.45786	4.115	6.03443	10.817	2.79328	6.98882	1.50993	4.35167	10.6724	0.00108749	0.0226438	Up	404	347	336	487	790	1373
ENSG00000173334	706	ENSG00000173334.3	TRIB1	protein_coding	74.0134	107.182	81.9287	66.2284	22.7259	17.3537	87.7081	35.436	-1.27455	5.43893	10.6546	0.00109795	0.0227973	Down	1744	2920	2222	1555	591	437
ENSG00000110446	707	ENSG00000110446.5	SLC15A3	protein_coding	7.39861	8.79995	4.02212	10.3056	24.4816	28.9053	6.74023	21.2308	1.87343	2.56443	10.6371	0.00110841	0.0229818	Up	88	121	55	122	321	367
ENSG00000147113	708	ENSG00000147113.12	CXorf36	protein_coding	19.4409	13.3874	7.0839	19.6768	38.3905	44.6802	13.3041	34.2491	1.69456	5.11978	10.6243	0.0011161	0.0230984	Up	814	648	341	819	1772	1996
ENSG00000196218	710	ENSG00000196218.7	RYR1	protein_coding	2.49079	6.58022	2.75206	4.26111	15.2055	19.9281	3.94102	13.1316	1.88527	2.2002	10.6199	0.00111876	0.0230984	Up	37	113	47	63	249	316
ENSG00000166444	709	ENSG00000166444.13	ST5	protein_coding	26.8743	18.2898	12.0315	30.0786	52.4313	93.2055	19.0652	58.5718	1.82145	3.81103	10.6214	0.00111787	0.0230984	Up	272	215	142	304	585	1009
ENSG00000264868	712	ENSG00000264868.1	CTB-167B5.2	lincRNA	5.83194	3.77918	2.75728	6.96198	10.4147	12.716	4.1228	10.0309	1.59685	3.58607	10.6141	0.00112228	0.0231061	Up	287	215	156	341	564	667
ENSG00000162618	711	ENSG00000162618.8	ELTD1	protein_coding	26.7403	22.582	12.2191	27.9969	57.3318	58.4773	20.5138	47.9353	1.51689	5.36327	10.6153	0.00112157	0.0231061	Up	926	905	487	966	2191	2164
ENSG00000152767	713	ENSG00000152767.11	FARP1	protein_coding	27.7162	21.4374	11.0131	31.8031	58.0578	60.6799	20.0555	50.1803	1.65311	3.97844	10.6057	0.0011274	0.0231788	Up	359	321	164	410	828	839
ENSG00000173210	716	ENSG00000173210.15	ABLIM3	protein_coding	41.2538	36.691	20.1989	42.9969	88.0626	75.6211	32.7145	68.8935	1.36931	6.01059	10.5894	0.00113737	0.0231972	Up	1526	1569	859	1583	3590	2984
ENSG00000114013	714	ENSG00000114013.11	CD86	protein_coding	1.73667	3.75566	1.69041	3.6144	8.43954	7.04993	2.39425	6.36795	1.70402	1.88882	10.5895	0.00113729	0.0231972	Up	42	105	47	87	224	182
ENSG00000179776	718	ENSG00000179776.13	CDH5	protein_coding	43.016	29.1848	18.4661	45.663	71.5487	75.5489	30.2223	64.2535	1.43132	5.53708	10.5971	0.00113268	0.0231972	Up	1237	971	610	1308	2270	2320
ENSG00000172965	715	ENSG00000172965.10	MIR4435-1HG	lincRNA	11.9403	11.967	7.37753	15.1407	32.7929	39.1883	10.4283	29.0406	1.69327	3.07873	10.5887	0.00113778	0.0231972	Up	144	168	103	183	439	508
ENSG00000177425	717	ENSG00000177425.6	PAWR	protein_coding	98.7736	51.173	40.5553	115.567	112.145	231.724	63.5007	153.145	1.56174	5.1379	10.5974	0.00113246	0.0231972	Up	930	557	439	1083	1162	2325
ENSG00000197943	719	ENSG00000197943.5	PLCG2	protein_coding	31.7618	17.476	9.17978	38.476	46.9561	59.4143	19.4725	48.2821	1.74142	3.52812	10.596	0.0011333	0.0231972	Up	316	201	105	381	515	631
ENSG00000162946	723	ENSG00000162946.16	DISC1	protein_coding	2.56789	2.06941	1.12634	3.13132	7.02802	8.01863	1.92121	6.05932	1.91905	2.68512	10.5704	0.00114914	0.0232365	Up	117	109	59	142	353	389
ENSG00000166503	725	ENSG00000166503.4	HDGFRP3	protein_coding	22.0719	16.026	6.86367	27.6915	44.7122	51.1027	14.9872	41.1688	1.83541	3.08988	10.5738	0.00114704	0.0232365	Up	193	162	69	241	430	476
ENSG00000147168	722	ENSG00000147168.8	IL2RG	protein_coding	1.63232	3.46581	0.64537	2.5346	10.4997	6.88118	1.9145	6.63848	2.11203	1.04462	10.5739	0.00114693	0.0232365	Up	22	54	10	34	156	99
ENSG00000163431	724	ENSG00000163431.11	LMOD1	protein_coding	7.02419	2.96209	2.12567	7.91015	8.25681	13.0508	4.03732	9.73924	1.70915	4.00966	10.5756	0.00114593	0.0232365	Up	480	234	167	538	622	952
ENSG00000135596	721	ENSG00000135596.13	MICAL1	protein_coding	2.42996	1.85889	1.20778	3.25526	5.36824	6.19421	1.83221	4.93924	1.7204	2.82962	10.5703	0.00114922	0.0232365	Up	147	130	84	196	358	398
ENSG00000110436	720	ENSG00000110436.7	SLC1A2	protein_coding	1.7598	1.01484	0.667225	2.17614	4.78907	11.9627	1.14729	6.3093	2.5107	1.61024	10.5738	0.00114705	0.0232365	Up	39	26	17	48	117	283
ENSG00000225485	735	ENSG00000225485.3	ARHGAP23	protein_coding	25.649	17.5994	14.9291	32.7456	40.0609	107.854	19.3925	60.2202	1.72669	3.88525	10.5533	0.00115983	0.0232839	Up	266	211	178	338	458	1194
ENSG00000116824	726	ENSG00000116824.4	CD2	protein_coding	2.05994	1.63742	0.096852	2.51717	9.34311	4.22457	1.26474	5.36162	2.74881	1.07854	10.5608	0.00115509	0.0232839	Up	37	34	2	45	185	81
ENSG00000182218	733	ENSG00000182218.5	HHIPL1	protein_coding	0.868633	0.678336	0.440736	1.32123	1.94801	3.42445	0.662569	2.23123	1.97086	2.08789	10.5607	0.00115515	0.0232839	Up	72	64	42	109	178	303
ENSG00000140443	729	ENSG00000140443.9	IGF1R	protein_coding	62.5648	43.1379	25.6196	76.8408	94.6208	197.049	43.7741	122.837	1.71045	4.85233	10.5409	0.00116761	0.0232839	Up	616	491	290	752	1026	2069
ENSG00000165379	732	ENSG00000165379.9	LRFN5	protein_coding	2.30083	1.91919	0.881519	4.10051	4.22397	11.1619	1.70051	6.49546	2.08264	2.41821	10.5387	0.00116901	0.0232839	Up	84	81	37	149	170	435
ENSG00000136286	728	ENSG00000136286.10	MYO1G	protein_coding	0.629424	0.8167	0.232679	0.837928	3.25451	2.01952	0.559601	2.03732	2.12296	1.55606	10.5577	0.00115706	0.0232839	Up	40	60	17	53	228	137
ENSG00000124253	727	ENSG00000124253.9	PCK1	protein_coding	602.16	367.58	702.855	513.416	77.587	175.111	557.532	255.371	-1.21911	7.95854	10.5438	0.00116579	0.0232839	Down	12407	8753	16641	10533	1762	3850
ENSG00000143248	730	ENSG00000143248.8	RGS5	protein_coding	655.081	353.859	177.212	701.451	803.769	718.677	395.384	741.299	1.39021	7.55572	10.5401	0.00116815	0.0232839	Up	6539	4078	2033	6968	8844	7655
ENSG00000269996	736	ENSG00000269996.1	RP11-343N15.5	lincRNA	7.66725	5.34378	5.29715	10.2126	14.6257	20.8091	6.10273	15.2158	1.56855	3.07785	10.5386	0.00116904	0.0232839	Up	175	141	139	232	367	507
ENSG00000182957	734	ENSG00000182957.11	SPATA13	protein_coding	4.15862	3.78916	1.88095	4.65181	12.7004	13.5053	3.27624	10.2858	1.88283	3.12143	10.5471	0.00116371	0.0232839	Up	150	158	78	167	505	520
ENSG00000163486	731	ENSG00000163486.8	SRGAP2	protein_coding	20.9759	17.1612	16.1931	23.5309	40.4533	61.6129	18.1101	41.8657	1.39991	5.20526	10.555	0.00115874	0.0232839	Up	738	698	655	823	1567	2313
ENSG00000196912	738	ENSG00000196912.8	ANKRD36B	pseudogene	7.30416	6.9707	6.88844	9.77161	16.1864	18.5751	7.05443	14.8444	1.30859	4.24624	10.5259	0.00117711	0.0233811	Up	368	406	399	490	898	998
ENSG00000134321	737	ENSG00000134321.7	RSAD2	protein_coding	11.0781	8.09714	5.67697	15.2721	23.7599	27.1918	8.28409	22.0746	1.71772	2.61383	10.5284	0.00117555	0.0233811	Up	129	109	75	177	305	338
ENSG00000113555	739	ENSG00000113555.4	PCDH12	protein_coding	22.8524	26.7086	13.8699	28.8791	62.927	69.0765	21.1436	53.6275	1.57698	3.68865	10.5186	0.00118177	0.0234419	Up	225	304	157	283	683	725
ENSG00000108798	740	ENSG00000108798.4	ABI3	protein_coding	1.9785	2.72276	1.48625	2.84624	9.87109	7.41378	2.0625	6.71037	1.87024	1.79469	10.5044	0.00119092	0.0235902	Up	44	70	38	63	242	176
ENSG00000155511	741	ENSG00000155511.13	GRIA1	protein_coding	0.870455	0.801542	0.244236	1.41059	2.59808	5.12936	0.638745	3.04601	2.42885	1.2524	10.502	0.00119246	0.0235902	Up	31	33	10	50	102	195
ENSG00000138735	742	ENSG00000138735.11	PDE5A	protein_coding	64.2156	34.5906	17.7921	73.9527	84.5637	108.062	38.8661	88.8596	1.64127	4.69431	10.4937	0.00119785	0.0236649	Up	766	477	244	878	1111	1376
ENSG00000175489	743	ENSG00000175489.9	LRRC25	protein_coding	0.749797	0.857068	0.815228	1.21073	2.84209	3.66254	0.807364	2.57179	1.83317	1.17171	10.4908	0.0011997	0.0236695	Up	28	37	35	45	117	146
ENSG00000152092	744	ENSG00000152092.11	ASTN1	protein_coding	0.619926	0.676696	0.243932	1.2902	1.51299	4.7289	0.513518	2.5107	2.32101	1.90086	10.4832	0.00120468	0.0237357	Up	42	53	19	87	113	342
ENSG00000154678	745	ENSG00000154678.12	PDE1C	protein_coding	15.2806	7.66266	5.13672	17.0587	26.5845	34.4385	9.36	26.0272	1.86566	3.06134	10.4752	0.00120991	0.0238068	Up	207	120	80	230	397	498
ENSG00000205885	746	ENSG00000205885.3	C1RL-AS1	antisense	9.21664	14.8703	7.65644	13.7342	34.1941	46.4689	10.5811	31.4657	1.73075	2.85814	10.4589	0.0012206	0.023985	Up	89	166	85	132	363	479
ENSG00000141837	752	ENSG00000141837.14	CACNA1A	protein_coding	2.10832	1.21583	0.88296	3.21665	4.17918	3.65752	1.40237	3.68445	1.7381	0.175165	10.438	0.00123449	0.0240357	Up	27	18	13	41	59	50
ENSG00000172322	756	ENSG00000172322.9	CLEC12A	protein_coding	0.650934	1.58364	0.636964	1.26714	3.98573	2.28672	0.957181	2.5132	1.66923	0.591044	10.4323	0.00123831	0.0240357	Up	16	45	18	31	108	60
ENSG00000037280	747	ENSG00000037280.11	FLT4	protein_coding	18.37	12.8584	7.11407	20.9351	35.683	69.322	12.7808	41.9801	1.91252	3.91867	10.4193	0.00124703	0.0240357	Up	283	229	126	321	606	1140
ENSG00000180353	759	ENSG00000180353.6	HCLS1	protein_coding	14.7696	18.5194	7.48411	18.1067	49.2278	30.0839	13.591	32.4728	1.52738	3.55554	10.4228	0.00124468	0.0240357	Up	218	316	127	266	801	474
ENSG00000206503	761	ENSG00000206503.7	HLA-A	protein_coding	63.8459	65.8734	39.0659	77.5689	117.868	118.143	56.2617	104.527	1.18575	6.2794	10.42	0.00124656	0.0240357	Up	1821	2172	1281	2201	3706	3595
ENSG00000173083	758	ENSG00000173083.10	HPSE	protein_coding	1.75289	2.44464	0.933482	3.34264	5.35439	7.23864	1.71034	5.31189	1.91665	1.78887	10.4231	0.00124447	0.0240357	Up	49	79	30	93	165	216
ENSG00000137965	751	ENSG00000137965.6	IFI44	protein_coding	26.5715	15.8637	9.1401	31.4044	41.2252	40.8806	17.1918	37.8367	1.54654	3.79845	10.4205	0.00124623	0.0240357	Up	397	274	157	467	679	652
ENSG00000172349	757	ENSG00000172349.12	IL16	protein_coding	25.8912	28.8838	29.6428	34.3687	49.0095	76.9939	28.1393	53.4574	1.13088	5.78418	10.4443	0.00123031	0.0240357	Up	1015	1309	1335	1341	2118	3221
ENSG00000078596	748	ENSG00000078596.6	ITM2A	protein_coding	32.4044	28.6041	19.6075	33.8898	84.5008	97.8232	26.872	72.0713	1.62054	4.39921	10.4158	0.00124942	0.0240357	Up	390	399	272	407	1124	1260
ENSG00000118263	749	ENSG00000118263.10	KLF7	protein_coding	55.8481	44.496	29.4773	66.8828	96.9308	129.824	43.2738	97.879	1.45795	4.81402	10.4213	0.00124571	0.0240357	Up	646	592	391	770	1236	1600
ENSG00000157483	753	ENSG00000157483.4	MYO1E	protein_coding	43.3171	28.6538	19.4151	51.9189	67.6782	111.426	30.462	77.0076	1.61632	4.19672	10.4182	0.0012478	0.0240357	Up	425	325	219	507	731	1167
ENSG00000204301	760	ENSG00000204301.5	NOTCH4	protein_coding	24.2406	11.3171	10.3921	23.5367	34.9991	47.8218	15.3166	35.4525	1.57239	5.14977	10.4185	0.00124757	0.0240357	Up	982	530	484	949	1561	2066
ENSG00000129465	750	ENSG00000129465.11	RIPK3	protein_coding	4.775	2.75366	2.23051	7.46288	9.14433	13.0882	3.25306	9.89848	1.91896	1.37172	10.4433	0.00123097	0.0240357	Up	54	36	29	84	114	158
ENSG00000169413	755	ENSG00000169413.2	RNASE6	protein_coding	1.75218	3.31555	2.0956	4.01606	8.64264	5.74503	2.38778	6.13457	1.62941	1.43324	10.4242	0.00124376	0.0240357	Up	32	70	44	73	174	112
ENSG00000250138	762	ENSG00000250138.3	RP11-848G14.5	pseudogene	0.102057	0.750393	0.710163	0.307617	1.34239	3.21874	0.520871	1.62292	1.83949	1.21524	10.4358	0.00123598	0.0240357	Up	6	51	48	18	87	202
ENSG00000157570	754	ENSG00000157570.7	TSPAN18	protein_coding	8.92162	7.83894	5.3771	10.5871	24.534	36.3923	7.37922	23.8378	1.8438	2.99113	10.4429	0.00123124	0.0240357	Up	127	129	88	150	385	551
ENSG00000139734	763	ENSG00000139734.13	DIAPH3	protein_coding	0.118081	0.744184	0.0880357	1.10165	0.933424	0.284445	0.316767	0.773173	1.9011	0.12067	10.4121	0.00125194	0.0240526	Up	7	51	6	65	61	18
ENSG00000144891	767	ENSG00000144891.13	AGTR1	protein_coding	6.59225	6.81568	4.52325	7.62615	21.2278	14.3195	5.97706	14.3911	1.47088	3.75079	10.3953	0.00126336	0.024114	Up	251	300	198	289	891	582
ENSG00000130429	764	ENSG00000130429.8	ARPC1B	protein_coding	19.2655	23.2275	19.5358	28.2826	52.2475	54.3304	20.6762	44.9535	1.35183	3.50433	10.3956	0.00126315	0.024114	Up	193	269	225	282	577	580
ENSG00000131504	765	ENSG00000131504.11	DIAPH1	protein_coding	7.82043	5.22526	2.97112	8.81472	13.6663	20.8163	5.33894	14.4325	1.73391	4.26855	10.3979	0.00126159	0.024114	Up	435	336	190	488	838	1236
ENSG00000143867	766	ENSG00000143867.5	OSR1	protein_coding	4.05254	3.57137	3.35946	5.42892	7.33506	20.7465	3.66112	11.1702	1.62721	3.80956	10.3969	0.00126224	0.024114	Up	213	217	203	284	425	1162
ENSG00000248300	768	ENSG00000248300.1	RP11-74M11.2	lincRNA	10.169	14.7627	4.9225	17.1469	28.0747	67.0979	9.95139	37.4398	2.00181	3.28364	10.4036	0.00125767	0.024114	Up	115	193	64	193	350	810
ENSG00000155254	770	ENSG00000155254.8	MARVELD1	protein_coding	15.398	14.4069	12.3	19.8909	33.3519	60.2011	14.035	37.8146	1.57406	3.54671	10.3846	0.00127069	0.0241597	Up	196	211	180	252	467	818
ENSG00000166068	771	ENSG00000166068.8	SPRED1	protein_coding	51.3337	40.6902	28.8941	52.1713	108.49	108.293	40.306	89.6514	1.41518	5.50951	10.3852	0.0012703	0.0241597	Up	1040	953	673	1052	2423	2341
ENSG00000115705	769	ENSG00000115705.16	TPO	protein_coding	2.48159	1.68664	0.809445	3.51736	5.78858	11.4161	1.65923	6.90736	2.26868	1.79719	10.3855	0.0012701	0.0241597	Up	56	44	21	79	144	274
ENSG00000072952	772	ENSG00000072952.14	MRVI1	protein_coding	8.34885	3.98517	2.14472	8.82293	12.6355	13.6364	4.82624	11.6983	1.76662	3.70678	10.3685	0.00128181	0.0243395	Up	386	213	114	406	643	672
ENSG00000100596	773	ENSG00000100596.2	SPTLC2	protein_coding	111.394	105.11	69.3121	128.478	226.034	208.022	95.272	187.511	1.25356	5.52946	10.3656	0.00128383	0.0243463	Up	1067	1164	764	1226	2389	2127
ENSG00000102879	774	ENSG00000102879.11	CORO1A	protein_coding	8.14572	9.4393	5.4142	10.1144	31.5086	24.6203	7.6664	22.0811	1.71509	2.77193	10.3619	0.00128643	0.0243493	Up	106	142	81	131	452	342
ENSG00000125170	775	ENSG00000125170.6	DOK4	protein_coding	7.07514	6.46496	7.36752	12.415	14.3728	34.6334	6.96921	20.4737	1.67797	2.28512	10.3582	0.00128898	0.0243493	Up	71	75	85	124	159	370
ENSG00000125538	776	ENSG00000125538.7	IL1B	protein_coding	28.8833	36.5412	12.6843	25.0496	0.7681	1.41017	26.0362	9.07597	-2.6075	2.45016	10.3603	0.00128752	0.0243493	Down	307	449	155	265	9	16
ENSG00000272568	778	ENSG00000272568.1	CTB-113D17.1	antisense	1.40096	0.492318	1.14241	1.62751	3.01825	7.4233	1.01189	4.02302	2.16681	1.06325	10.3526	0.00129293	0.0243613	Up	32	13	30	37	76	181
ENSG00000183580	777	ENSG00000183580.8	FBXL7	protein_coding	8.52602	6.68914	6.66868	10.4257	15.948	29.9362	7.29461	18.7699	1.52547	3.79817	10.3536	0.00129226	0.0243613	Up	258	234	231	314	532	967
ENSG00000129009	779	ENSG00000129009.8	ISLR	protein_coding	10.4825	10.2694	10.253	11.5472	28.145	48.3505	10.3349	29.3475	1.57743	4.08244	10.3461	0.00129748	0.0244157	Up	249	282	280	273	737	1226
ENSG00000126878	780	ENSG00000126878.8	AIF1L	protein_coding	22.1855	18.0932	10.6707	23.4709	60.0339	36.855	16.9831	40.1199	1.50609	4.38684	10.3365	0.00130426	0.0244555	Up	472	445	261	497	1408	837
ENSG00000228784	781	ENSG00000228784.3	LINC00954	lincRNA	0.715254	0.277353	0.386154	0.941658	1.14104	2.12566	0.459587	1.40279	1.90576	0.408625	10.336	0.0013046	0.0244555	Up	29	13	18	38	51	91
ENSG00000259583	782	ENSG00000259583.1	RP11-66B24.4	antisense	0.600207	0.429677	0.198025	0.956551	1.27667	3.00524	0.409303	1.74615	2.25636	0.906342	10.3385	0.00130285	0.0244555	Up	29	24	11	46	68	155
ENSG00000174705	783	ENSG00000174705.7	SH3PXD2B	protein_coding	16.9459	14.0658	7.96598	18.5909	39.9561	45.9904	12.9926	34.8458	1.6828	3.75314	10.3309	0.00130819	0.0244915	Up	272	261	147	297	707	787
ENSG00000168071	787	ENSG00000168071.17	CCDC88B	protein_coding	0.744191	0.965614	0.953926	1.06253	3.8195	3.76096	0.88791	2.881	1.80792	1.78725	10.3139	0.00132035	0.0245036	Up	38	57	56	54	215	205
ENSG00000131459	786	ENSG00000131459.8	GFPT2	protein_coding	26.6368	45.3679	16.0586	38.7598	80.321	127.348	29.3544	82.1428	1.68386	4.43541	10.3136	0.00132054	0.0245036	Up	290	571	201	420	962	1480
ENSG00000106560	784	ENSG00000106560.6	GIMAP2	protein_coding	10.8669	10.3943	4.99872	14.0677	34.8807	25.5479	8.7533	24.8321	1.78322	2.48625	10.3252	0.00131224	0.0245036	Up	104	115	55	134	367	261
ENSG00000170873	788	ENSG00000170873.14	MTSS1	protein_coding	23.1454	38.4747	22.8003	29.4654	78.6709	60.9112	28.1401	56.3492	1.22176	4.97195	10.3223	0.0013143	0.0245036	Up	498	955	562	631	1866	1399
ENSG00000170915	789	ENSG00000170915.8	PAQR8	protein_coding	0.836181	0.63695	0.303955	1.37932	1.67554	2.43183	0.592362	1.8289	1.95332	1.75529	10.3153	0.00131931	0.0245036	Up	67	59	28	110	148	208
ENSG00000197457	790	ENSG00000197457.5	STMN3	protein_coding	3.78299	3.55286	2.28767	5.39361	8.75886	15.4243	3.20784	9.85893	1.79628	2.68693	10.3161	0.00131876	0.0245036	Up	105	113	73	149	268	457
ENSG00000124496	785	ENSG00000124496.8	TRERF1	protein_coding	0.940889	1.01391	0.624201	1.23374	2.8643	3.16713	0.859668	2.42172	1.69991	2.85901	10.32	0.00131595	0.0245036	Up	118	147	90	154	396	423
ENSG00000152061	791	ENSG00000152061.17	RABGAP1L	protein_coding	30.7468	21.9286	23.3829	36.7827	45.0248	70.62	25.3528	50.8092	1.24892	5.2912	10.3062	0.00132582	0.0245084	Up	923	761	807	1099	1490	2261
ENSG00000170989	792	ENSG00000170989.8	S1PR1	protein_coding	33.4261	27.6629	19.405	38.7861	69.7604	73.1833	26.8313	60.5766	1.44649	4.30774	10.3073	0.00132502	0.0245084	Up	439	420	293	507	1010	1026
ENSG00000198106	793	ENSG00000198106.7	SNX29P2	lincRNA	1.4108	0.959608	1.2481	1.7688	3.21583	5.36557	1.20617	3.45007	1.6944	2.77696	10.3063	0.00132578	0.0245084	Up	117	92	119	146	294	475
ENSG00000161638	794	ENSG00000161638.6	ITGA5	protein_coding	41.7935	40.1692	24.3209	51.223	86.2204	148.277	35.4279	95.2402	1.60319	4.5478	10.2984	0.00133143	0.0245812	Up	423	469	283	516	962	1601
ENSG00000272021	795	ENSG00000272021.1	AC008592.8	lincRNA	7.00974	10.106	6.55906	5.44221	0.674409	0.696466	7.89159	2.27103	-2.12056	0.571035	10.2954	0.0013336	0.0245903	Down	66	110	70	51	7	7
ENSG00000182782	796	ENSG00000182782.7	HCAR2	protein_coding	76.8191	52.0675	38.4599	73.1409	11.0231	6.95224	55.7822	30.3721	-1.32412	5.4648	10.2821	0.00134327	0.0247375	Down	2710	2123	1561	2570	429	262
ENSG00000143515	802	ENSG00000143515.12	ATP8B2	protein_coding	12.8551	10.0311	3.51704	16.3652	24.1182	44.6683	8.80106	28.3839	1.97445	4.1147	10.2604	0.00135915	0.0249205	Up	337	304	106	426	697	1250
ENSG00000106991	799	ENSG00000106991.9	ENG	protein_coding	46.6573	30.5301	24.6771	50.2802	77.2072	130.42	33.9549	85.9691	1.57699	4.82859	10.2523	0.00136511	0.0249205	Up	627	477	381	673	1153	1882
ENSG00000104972	798	ENSG00000104972.10	LILRB1	protein_coding	0.607755	1.76834	0.408489	0.943697	5.43792	2.38088	0.928194	2.92083	1.88884	1.31252	10.2558	0.00136255	0.0249205	Up	22	74	17	34	217	92
ENSG00000079691	797	ENSG00000079691.15	LRRC16A	protein_coding	21.1667	14.6478	11.5167	28.3255	27.494	67.4603	15.7771	41.0933	1.55224	4.46613	10.2589	0.00136029	0.0249205	Up	470	376	294	626	673	1599
ENSG00000116991	800	ENSG00000116991.6	SIPA1L2	protein_coding	20.8256	13.03	6.09673	23.1924	32.5555	34.378	13.3174	30.042	1.60656	4.45331	10.2529	0.0013647	0.0249205	Up	618	446	208	685	1065	1088
ENSG00000118785	801	ENSG00000118785.9	SPP1	protein_coding	2.93228	1.90237	1.33903	5.00844	5.1204	7.62278	2.0579	5.9172	1.83111	0.912523	10.2617	0.00135823	0.0249205	Up	40	30	21	68	77	111
ENSG00000196369	803	ENSG00000196369.6	SRGAP2B	pseudogene	16.8098	16.8006	12.1515	22.9373	40.079	55.1155	15.2539	39.3773	1.57774	3.07569	10.255	0.00136315	0.0249205	Up	148	171	123	201	389	518
ENSG00000019991	804	ENSG00000019991.11	HGF	protein_coding	19.4919	9.19686	6.25326	21.6695	25.2134	46.6694	11.6473	31.1841	1.78056	3.88096	10.2417	0.00137302	0.0250137	Up	385	210	142	426	549	984
ENSG00000161929	805	ENSG00000161929.10	SCIMP	protein_coding	1.08232	1.08723	0.819939	2.03455	2.72369	3.49961	0.996495	2.75262	1.7212	0.904429	10.2409	0.00137363	0.0250137	Up	31	36	27	58	86	107
ENSG00000174348	806	ENSG00000174348.9	PODN	protein_coding	16.5509	22.5878	6.73605	22.8931	45.0158	100.938	15.2916	56.2824	1.9621	5.54673	10.2357	0.00137746	0.0250523	Up	592	934	277	815	1775	3851
ENSG00000133962	809	ENSG00000133962.3	CATSPERB	protein_coding	5.92282	1.05481	1.13641	7.351	5.29372	9.62821	2.70468	7.42431	2.16795	0.985171	10.2277	0.00138344	0.0250679	Up	68	14	15	84	67	118
ENSG00000127241	808	ENSG00000127241.12	MASP1	protein_coding	5.80959	7.70131	3.87197	7.8838	20.7379	29.3323	5.79429	19.318	1.87114	2.58239	10.2311	0.00138096	0.0250679	Up	77	118	59	104	303	415
ENSG00000101000	807	ENSG00000101000.4	PROCR	protein_coding	14.3516	11.9671	6.03541	22.7766	19.5085	43.0385	10.7847	28.4412	1.64087	3.97771	10.2289	0.00138256	0.0250679	Up	333	320	161	527	499	1065
ENSG00000110852	810	ENSG00000110852.4	CLEC2B	protein_coding	13.9756	11.1676	8.93995	18.1975	28.3683	30.5877	11.3611	25.7178	1.4572	3.34409	10.2252	0.00138537	0.0250717	Up	222	206	164	289	499	521
ENSG00000138443	812	ENSG00000138443.11	ABI2	protein_coding	67.1141	41.8507	39.3218	78.5531	89.6009	139.595	49.4288	102.583	1.33592	5.06814	10.213	0.00139451	0.0251943	Up	867	625	584	1010	1275	1925
ENSG00000101445	811	ENSG00000101445.5	PPP1R16B	protein_coding	7.47401	5.31966	3.04536	7.94676	14.9914	16.9432	5.27967	13.2938	1.64775	4.15512	10.2114	0.00139577	0.0251943	Up	412	339	193	436	911	996
ENSG00000184937	813	ENSG00000184937.8	WT1	protein_coding	8.30284	6.41411	2.46296	13.6945	11.6676	39.4298	5.72664	21.5973	2.01755	4.35297	10.2094	0.0013973	0.0251943	Up	346	309	118	568	536	1753
ENSG00000162545	814	ENSG00000162545.5	CAMK2N1	protein_coding	1.21802	0.925905	1.34839	2.00254	2.91291	6.05094	1.1641	3.65546	1.80578	1.21444	10.207	0.00139912	0.0251961	Up	33	29	42	54	87	174
ENSG00000077274	815	ENSG00000077274.7	CAPN6	protein_coding	1.12746	0.496838	0.11102	1.47476	2.31564	3.36786	0.578438	2.38609	2.6477	1.30533	10.1961	0.00140736	0.0252797	Up	53	27	6	69	120	169
ENSG00000168676	816	ENSG00000168676.6	KCTD19	protein_coding	2.1517	2.00444	1.00777	4.90577	3.60343	4.96172	1.7213	4.49031	1.68167	0.353545	10.1946	0.0014085	0.0252797	Up	26	28	14	59	48	63
ENSG00000224259	817	ENSG00000224259.1	RP11-48O20.4	lincRNA	1.33345	2.67394	1.26529	2.98399	5.05834	12.2645	1.75756	6.76895	2.02925	1.35289	10.1941	0.00140893	0.0252797	Up	22	51	24	49	92	216
ENSG00000227184	819	ENSG00000227184.3	EPPK1	protein_coding	0.188882	0.201093	0.208525	0.430643	0.36245	2.32069	0.1995	1.03793	2.08688	1.65868	10.1888	0.00141296	0.02529	Up	26	32	33	59	55	341
ENSG00000178209	818	ENSG00000178209.10	PLEC	protein_coding	8.16341	5.26356	4.40253	8.22988	12.0758	20.0327	5.94317	13.4461	1.42168	6.40981	10.189	0.00141284	0.02529	Up	2058	1533	1276	2065	3355	5386
ENSG00000154930	821	ENSG00000154930.10	ACSS1	protein_coding	2.40295	2.41438	1.23799	3.45431	5.66741	7.72289	2.01844	5.61487	1.73019	2.85454	10.1813	0.00141875	0.0253319	Up	130	151	77	186	337	446
ENSG00000112902	820	ENSG00000112902.7	SEMA5A	protein_coding	63.151	46.012	20.6724	91.6491	81.788	260.033	43.2785	144.49	1.85818	5.47348	10.1814	0.00141866	0.0253319	Up	836	705	315	1209	1195	3678
ENSG00000183748	822	ENSG00000183748.4	MRC1L1	protein_coding	1.99058	2.04847	0.77616	2.84481	5.69732	3.56878	1.60507	4.03697	1.67554	2.49476	10.1714	0.00142635	0.0254344	Up	116	138	52	165	366	222
ENSG00000207205	823	ENSG00000207205.1	RNVU1-15	snRNA	21.1258	36.5486	17.4567	16.6267	1.91637	1.97905	25.0437	6.84071	-2.18623	0.501016	10.1693	0.00142797	0.0254344	Down	60	120	57	47	6	6
ENSG00000151789	824	ENSG00000151789.5	ZNF385D	protein_coding	11.2444	5.32649	2.40631	11.7458	24.5287	28.4241	6.32572	21.5662	2.25012	2.46641	10.1635	0.00143249	0.025484	Up	126	69	31	131	303	340
ENSG00000156113	825	ENSG00000156113.16	KCNMA1	protein_coding	2.53971	1.41426	0.731755	3.47671	3.74373	5.81413	1.56191	4.34486	1.85323	2.69207	10.16	0.00143522	0.0255016	Up	162	104	55	219	262	392
ENSG00000128918	826	ENSG00000128918.10	ALDH1A2	protein_coding	55.963	45.1586	17.1386	94.8009	73.6145	261.844	39.4201	143.42	1.95422	5.00944	10.1563	0.0014381	0.0255219	Up	551	513	194	929	799	2750
ENSG00000160888	828	ENSG00000160888.6	IER2	protein_coding	34.6068	48.1332	30.7315	28.7793	6.59701	8.03959	37.8238	14.472	-1.40507	4.8031	10.1471	0.0014453	0.0255877	Down	1242	1995	1267	1028	261	308
ENSG00000100979	827	ENSG00000100979.10	PLTP	protein_coding	26.1301	20.2524	16.9401	33.2895	44.5937	41.2544	21.1075	39.7126	1.21054	4.87288	10.148	0.00144456	0.0255877	Up	749	671	559	951	1411	1262
ENSG00000066336	829	ENSG00000066336.7	SPI1	protein_coding	2.31627	2.985	1.7269	3.75204	8.53323	7.79382	2.34272	6.69303	1.74824	1.74672	10.1446	0.00144725	0.0255913	Up	49	73	42	79	199	176
ENSG00000166278	830	ENSG00000166278.10	C2	protein_coding	2.56358	2.84222	2.5439	4.64351	6.28865	10.0459	2.6499	6.9927	1.60923	2.22267	10.1415	0.00144967	0.0256033	Up	71	91	81	128	192	297
ENSG00000075340	831	ENSG00000075340.18	ADD2	protein_coding	4.34136	2.08632	1.15383	5.57351	8.04041	14.6863	2.52717	9.43339	2.25118	1.81852	10.1389	0.00145172	0.0256086	Up	72	40	22	92	147	260
ENSG00000167851	833	ENSG00000167851.9	CD300A	protein_coding	1.60613	1.30995	0.518896	2.30531	4.28762	3.95497	1.14499	3.51597	1.97035	0.830891	10.1289	0.00145961	0.0256245	Up	35	33	13	50	103	92
ENSG00000211897	835	ENSG00000211897.3	IGHG3	IG_C_gene	2.65738	2.1798	0.55793	4.69541	5.77707	12.3613	1.79837	7.61125	2.36297	1.87645	10.1303	0.00145855	0.0256245	Up	58	55	14	102	139	288
ENSG00000169282	834	ENSG00000169282.13	KCNAB1	protein_coding	17.6901	17.9976	9.79177	20.0964	63.8238	34.2739	15.1598	39.398	1.58218	3.23604	10.1341	0.00145551	0.0256245	Up	176	205	112	199	699	364
ENSG00000140548	832	ENSG00000140548.5	ZNF710	protein_coding	5.52242	6.01905	2.97815	9.76539	14.0267	22.9698	4.83987	15.5873	1.91401	1.70772	10.1311	0.00145788	0.0256245	Up	50	63	31	88	140	222
ENSG00000120278	836	ENSG00000120278.10	PLEKHG1	protein_coding	4.56024	2.78931	1.33783	4.94779	7.97969	8.83472	2.8958	7.25407	1.73905	3.69866	10.1207	0.00146611	0.0257077	Up	338	239	114	365	652	699
ENSG00000235568	837	ENSG00000235568.2	NFAM1	protein_coding	0.759423	1.42599	0.757222	1.24687	4.80544	2.49866	0.98088	2.85032	1.69123	1.86101	10.1183	0.00146806	0.0257112	Up	41	89	47	67	285	143
ENSG00000157873	838	ENSG00000157873.13	TNFRSF14	protein_coding	16.1012	13.6437	9.66063	16.7056	40.9559	59.4107	13.1352	39.0241	1.72133	3.82686	10.109	0.00147547	0.0258101	Up	245	240	169	253	686	965
ENSG00000152804	839	ENSG00000152804.6	HHEX	protein_coding	3.23068	1.00736	1.17631	3.84984	4.87302	7.9885	1.80478	5.57046	2.06985	1.77857	10.105	0.00147868	0.0258354	Up	86	31	36	102	143	227
ENSG00000176463	840	ENSG00000176463.9	SLCO3A1	protein_coding	11.478	6.32998	3.6187	12.3533	18.5664	25.9244	7.14223	18.948	1.79227	3.60927	10.0961	0.00148586	0.0259301	Up	309	196	111	331	551	743
ENSG00000126217	841	ENSG00000126217.16	MCF2L	protein_coding	27.6049	29.3553	9.92024	26.1918	93.6189	48.7983	22.2935	56.203	1.61483	4.87316	10.0923	0.00148889	0.0259521	Up	593	729	243	560	2213	1118
ENSG00000105483	842	ENSG00000105483.12	CARD8	protein_coding	38.2302	36.4618	22.2753	43.3661	79.1684	61.2107	32.3225	61.2484	1.20723	5.6921	10.0882	0.00149219	0.0259786	Up	1248	1376	836	1409	2847	2130
ENSG00000154217	843	ENSG00000154217.10	PITPNC1	protein_coding	16.9065	17.3315	7.91835	20.6205	38.7464	32.3612	14.0521	30.576	1.44157	4.23272	10.0834	0.00149613	0.0260163	Up	416	493	224	505	1051	850
ENSG00000173442	844	ENSG00000173442.7	EHBP1L1	protein_coding	39.8712	31.98	25.5574	44.1702	82.5254	95.0501	32.4695	73.9153	1.43291	4.6324	10.0807	0.0014983	0.0260231	Up	535	497	395	591	1223	1364
ENSG00000271927	848	ENSG00000271927.1	CTD-2541M15.4	lincRNA	0.592815	0.328191	0.453761	1.00064	1.07551	1.35504	0.458256	1.14373	1.62179	0.229629	10.0764	0.00150183	0.0260475	Up	25	16	22	42	50	61
ENSG00000141753	846	ENSG00000141753.5	IGFBP4	protein_coding	79.8968	63.8008	27.3923	91.2005	121.396	184.241	57.03	132.279	1.54215	6.57514	10.0704	0.00150674	0.0260475	Up	2328	2149	918	2645	3900	5728
ENSG00000067057	845	ENSG00000067057.12	PFKP	protein_coding	8.35428	8.63875	5.84674	13.9896	19.0766	28.5163	7.61326	20.5275	1.66263	2.35176	10.0703	0.00150681	0.0260475	Up	87	104	70	145	219	316
ENSG00000205045	847	ENSG00000205045.4	SLFN12L	protein_coding	4.831	2.83953	2.63976	5.38277	11.2367	12.2135	3.43676	9.61098	1.76332	2.88486	10.0731	0.00150446	0.0260475	Up	156	106	98	173	400	421
ENSG00000198626	849	ENSG00000198626.11	RYR2	protein_coding	6.09479	2.33191	0.730631	7.20307	6.94636	11.6387	3.05244	8.59606	2.15198	3.35628	10.0586	0.00151641	0.0261826	Up	312	137	43	367	392	636
ENSG00000240771	862	ENSG00000240771.2	ARHGEF25	protein_coding	18.5196	14.4106	8.38531	21.8358	36.591	71.5353	13.7719	43.3207	1.82029	3.59312	10.0552	0.0015192	0.0261892	Up	219	197	114	257	477	902
ENSG00000118971	853	ENSG00000118971.3	CCND2	protein_coding	167.164	119.679	172.756	190.115	282.791	355.51	153.2	276.139	1.11164	6.11503	10.0396	0.00153212	0.0261892	Up	1584	1311	1879	1793	2954	3594
ENSG00000155962	857	ENSG00000155962.8	CLIC2	protein_coding	20.2634	20.2855	10.2979	24.4004	47.6402	50.5491	16.9489	40.8632	1.54609	3.7265	10.0389	0.0015327	0.0261892	Up	267	309	156	320	692	711
ENSG00000198756	860	ENSG00000198756.6	COLGALT2	protein_coding	2.02545	1.00423	0.451183	2.68027	3.60746	5.73857	1.16029	4.00877	2.21698	1.87956	10.0283	0.00154154	0.0261892	Up	82	47	21	108	161	248
ENSG00000204389	861	ENSG00000204389.8	HSPA1A	protein_coding	346.628	216.97	121.739	264.822	17.033	42.0509	228.445	107.969	-1.53664	7.32032	10.028	0.0015418	0.0261892	Down	11389	8238	4598	8661	617	1473
ENSG00000137269	855	ENSG00000137269.10	LRRC1	protein_coding	5.57442	3.67677	2.54557	7.49101	9.38648	14.067	3.93225	10.3148	1.69581	2.82351	10.0383	0.0015332	0.0261892	Up	160	121	84	214	297	431
ENSG00000065911	851	ENSG00000065911.7	MTHFD2	protein_coding	7.71245	6.55232	1.47744	8.85588	22.1545	9.6333	5.2474	13.5479	1.8388	2.80697	10.0313	0.001539	0.0261892	Up	168	164	37	192	531	224
ENSG00000172915	859	ENSG00000172915.14	NBEA	protein_coding	5.10918	2.35156	1.18925	5.78402	5.75162	9.16802	2.88333	6.90122	1.73477	4.38316	10.0447	0.00152788	0.0261892	Up	638	340	171	720	791	1224
ENSG00000074181	852	ENSG00000074181.4	NOTCH3	protein_coding	84.1328	40.9848	29.503	80.3483	120.263	169.909	51.5402	123.506	1.64252	5.09727	10.0453	0.00152738	0.0261892	Up	949	535	383	903	1496	2047
ENSG00000026297	850	ENSG00000026297.11	RNASET2	protein_coding	6.58196	5.77101	4.71247	9.76214	14.5002	15.6456	5.68848	13.3026	1.49491	2.8648	10.0524	0.00152153	0.0261892	Up	147	149	121	217	357	373
ENSG00000270562	863	ENSG00000270562.1	RP11-154H23.3	lincRNA	0.824222	0.3463	0.307251	1.06472	1.32445	2.75759	0.492591	1.71559	2.08702	0.729917	10.0412	0.00153082	0.0261892	Up	35	17	15	45	62	124
ENSG00000153993	856	ENSG00000153993.9	SEMA3D	protein_coding	15.5894	10.2837	4.94269	26.2554	17.4989	75.7171	10.2719	39.8238	1.97642	4.58992	10.0285	0.00154133	0.0261892	Up	417	318	152	699	516	2161
ENSG00000131018	854	ENSG00000131018.18	SYNE1	protein_coding	115.105	98.6921	82.624	133.323	205.437	249.981	98.807	196.247	1.24278	8.10117	10.0476	0.0015255	0.0261892	Up	6253	6198	5159	7211	12308	14495
ENSG00000158427	858	ENSG00000158427.10	TMSB15B	protein_coding	1.04993	0.877936	0.547943	1.61749	2.44453	4.68832	0.825268	2.91678	1.99112	0.933386	10.0298	0.00154026	0.0261892	Up	30	29	18	46	77	143
ENSG00000100368	864	ENSG00000100368.9	CSF2RB	protein_coding	1.62548	1.84005	0.96003	2.17755	5.13349	6.65494	1.47519	4.65533	1.84364	2.44539	10.0192	0.0015492	0.0261935	Up	81	106	55	108	282	354
ENSG00000125968	865	ENSG00000125968.7	ID1	protein_coding	24.4338	13.9696	6.52179	28.4477	33.4846	39.2952	14.9751	33.7425	1.63145	3.97704	10.0213	0.0015474	0.0261935	Up	466	307	143	540	704	800
ENSG00000137507	866	ENSG00000137507.7	LRRC32	protein_coding	4.04659	2.11916	1.82648	4.76897	5.95258	13.5035	2.66407	8.07502	1.81435	3.11963	10.0207	0.00154794	0.0261935	Up	185	112	96	217	299	658
ENSG00000140853	867	ENSG00000140853.11	NLRC5	protein_coding	25.2029	22.2381	10.7412	28.5366	53.3621	53.4248	19.3941	45.1079	1.53514	4.30984	10.0221	0.00154672	0.0261935	Up	449	458	220	506	1048	1014
ENSG00000240694	868	ENSG00000240694.4	PNMA2	protein_coding	5.29481	4.58014	1.36459	8.2753	13.075	22.2288	3.74651	14.5264	2.24689	1.73375	10.013	0.00155438	0.0262508	Up	54	54	16	84	147	242
ENSG00000146151	869	ENSG00000146151.8	HMGCLL1	protein_coding	2.10408	1.13249	0.65072	2.63078	4.75044	6.08847	1.29576	4.4899	2.1486	1.12966	10.0069	0.00155953	0.0263009	Up	45	28	16	56	112	139
ENSG00000153885	870	ENSG00000153885.10	KCTD15	protein_coding	11.5476	7.51104	4.82745	13.9405	23.2238	36.9814	7.96202	24.7153	1.89515	2.69175	10.0053	0.00156094	0.0263009	Up	129	97	62	155	286	441
ENSG00000198435	871	ENSG00000198435.2	NRARP	protein_coding	0.687132	0.402648	0.404877	1.0467	1.22652	1.9311	0.498219	1.40144	1.76641	0.583462	10.0023	0.00156345	0.0263129	Up	31	21	21	47	61	93
ENSG00000170776	872	ENSG00000170776.15	AKAP13	protein_coding	245.88	256.622	177.974	290.07	463.746	511.982	226.825	421.933	1.15413	6.99686	9.9968	0.00156813	0.0263313	Up	2842	3427	2364	3337	5907	6307
ENSG00000240184	873	ENSG00000240184.2	PCDHGC3	protein_coding	2.76236	1.66412	1.15846	3.12234	4.6872	7.69397	1.86165	5.16784	1.75133	3.32181	9.99839	0.00156677	0.0263313	Up	224	156	108	252	419	664
ENSG00000125810	874	ENSG00000125810.9	CD93	protein_coding	11.4061	10.8255	5.12256	12.2432	22.7912	22.9525	9.11806	19.3289	1.39551	5.81878	9.99425	0.0015703	0.0263375	Up	1316	1445	679	1407	2900	2826
ENSG00000178562	877	ENSG00000178562.13	CD28	protein_coding	2.78206	1.76952	1.13876	3.39809	7.05144	5.8512	1.89678	5.43358	1.8605	2.22295	9.98387	0.00157917	0.0263773	Up	102	75	47	124	285	229
ENSG00000080854	875	ENSG00000080854.10	IGSF9B	protein_coding	3.149	2.446	1.62106	5.48837	5.71308	17.5794	2.40536	9.59361	2.05261	1.74806	9.98306	0.00157987	0.0263773	Up	49	44	29	85	98	292
ENSG00000102043	876	ENSG00000102043.11	MTMR8	protein_coding	2.00908	2.24479	1.01939	3.86893	4.55621	5.41102	1.75775	4.61206	1.70428	0.403044	9.98693	0.00157655	0.0263773	Up	24	31	14	46	60	69
ENSG00000271811	878	ENSG00000271811.1	RP1-79C4.4	lincRNA	1.10794	0.540633	0.568336	1.42715	2.11316	5.69521	0.73897	3.07851	2.17273	1.28429	9.98373	0.00157929	0.0263773	Up	39	22	23	50	82	214
ENSG00000102034	879	ENSG00000102034.12	ELF4	protein_coding	1.44364	1.12754	0.780237	1.91517	3.12768	5.26513	1.11714	3.436	1.82255	2.52577	9.98019	0.00158234	0.0263792	Up	103	93	64	136	246	401
ENSG00000150681	880	ENSG00000150681.5	RGS18	protein_coding	1.46424	3.42727	1.1987	2.76924	7.96949	4.67989	2.03007	5.13954	1.64564	0.551656	9.97874	0.00158358	0.0263792	Up	17	46	16	32	102	58
ENSG00000107438	881	ENSG00000107438.4	PDLIM1	protein_coding	23.3845	20.2914	19.8952	29.7359	45.6735	64.2818	21.1903	46.5637	1.35862	4.00489	9.97355	0.00158805	0.0264237	Up	320	321	312	405	689	939
ENSG00000132002	882	ENSG00000132002.3	DNAJB1	protein_coding	1245.58	911.696	416.957	1086.4	128.329	125.092	858.079	446.607	-1.30294	7.5903	9.95975	0.0016	0.0265923	Down	12714	10753	4887	11037	1443	1360
ENSG00000165124	883	ENSG00000165124.13	SVEP1	protein_coding	34.9186	45.9027	66.5559	45.2435	99.9503	117.624	49.1257	87.606	1.05704	7.85872	9.94534	0.00161257	0.0267709	Up	3429	5208	7510	4422	10817	12326
ENSG00000204442	884	ENSG00000204442.2	FAM155A	protein_coding	0.718264	0.36123	0.116233	0.889486	1.65162	2.86359	0.398576	1.80156	2.56444	1.24298	9.93941	0.00161778	0.0267966	Up	43	25	8	53	109	182
ENSG00000252835	885	ENSG00000252835.1	SCARNA21	snoRNA	150.046	152.932	186.134	178.051	404.161	482.376	163.037	354.863	1.3027	4.43637	9.94065	0.00161668	0.0267966	Up	359	422	512	424	1066	1231
ENSG00000182230	886	ENSG00000182230.7	FAM153B	protein_coding	15.3424	10.3129	2.805	24.1533	22.7821	37.8083	9.48677	28.2479	2.03357	2.73406	9.93582	0.00162094	0.0268186	Up	157	122	33	246	257	413
ENSG00000165810	887	ENSG00000165810.12	BTNL9	protein_coding	221.421	142.983	75.8844	221.082	382.062	201.584	146.763	268.242	1.23953	6.71504	9.93037	0.00162574	0.0268678	Up	3371	2517	1329	3351	6415	3273
ENSG00000133789	888	ENSG00000133789.10	SWAP70	protein_coding	46.3842	43.767	33.1075	54.4481	90.909	92.0057	41.0862	79.1209	1.20655	5.31719	9.9106	0.00164329	0.0270967	Up	903	984	741	1055	1950	1909
ENSG00000167895	889	ENSG00000167895.10	TMC8	protein_coding	5.56878	5.27279	2.22552	7.78776	16.9296	12.9715	4.3557	12.563	1.85006	1.96844	9.91163	0.00164238	0.0270967	Up	74	81	34	103	248	184
ENSG00000204642	891	ENSG00000204642.9	HLA-F	protein_coding	28.2649	20.7726	13.4278	33.7185	48.0999	58.4061	20.8218	46.7415	1.47883	3.95834	9.90642	0.00164703	0.0270974	Up	379	322	207	450	711	836
ENSG00000182621	890	ENSG00000182621.12	PLCB1	protein_coding	23.3625	13.1434	13.864	26.9152	28.1518	46.1207	16.79	33.7293	1.29841	5.11349	9.90692	0.00164658	0.0270974	Up	941	612	642	1079	1250	1981
ENSG00000260495	892	ENSG00000260495.1	RP11-55K13.1	antisense	0.755052	0.279916	0.450345	0.997044	1.31115	1.85926	0.495105	1.38915	1.83717	0.610309	9.89304	0.00165905	0.0272646	Up	35	15	24	46	67	92
ENSG00000173258	893	ENSG00000173258.8	ZNF483	protein_coding	7.02467	6.4597	5.06426	10.9365	10.9649	22.6173	6.18288	14.8396	1.45415	3.52516	9.8743	0.00167603	0.0275128	Up	222	236	184	344	382	762
ENSG00000185585	895	ENSG00000185585.15	OLFML2A	protein_coding	2.54243	1.46617	0.974386	2.60337	4.89536	5.65775	1.66099	4.38549	1.74487	3.43665	9.86704	0.00168266	0.0275599	Up	261	174	115	266	554	620
ENSG00000114251	894	ENSG00000114251.9	WNT5A	protein_coding	8.74783	7.43354	3.93876	11.4776	17.6445	23.9581	6.70671	17.6934	1.68316	3.0456	9.86762	0.00168213	0.0275599	Up	170	167	88	222	378	496
ENSG00000186377	896	ENSG00000186377.6	CYP4X1	protein_coding	4.22834	2.9434	1.2187	6.13367	6.55916	9.39878	2.79681	7.36387	1.78993	2.80027	9.86497	0.00168456	0.0275602	Up	169	136	56	244	289	401
ENSG00000156966	898	ENSG00000156966.6	B3GNT7	protein_coding	1.26033	0.997431	0.653086	2.37092	2.11628	6.48113	0.970282	3.65611	2.00134	1.62151	9.85831	0.00169066	0.0275744	Up	47	43	28	88	87	258
ENSG00000177570	899	ENSG00000177570.9	SAMD12	protein_coding	14.9894	9.08459	7.39095	26.1875	16.1955	39.3533	10.4883	27.2454	1.6141	2.75314	9.85787	0.00169107	0.0275744	Up	156	110	89	273	187	440
ENSG00000136155	897	ENSG00000136155.12	SCEL	protein_coding	7.2072	7.85618	1.35544	9.83441	16.0574	14.735	5.47294	13.5423	1.8414	3.74169	9.85869	0.00169032	0.0275744	Up	296	373	64	401	727	642
ENSG00000126882	900	ENSG00000126882.8	FAM78A	protein_coding	0.655245	0.72498	0.609704	0.995168	2.5849	2.22692	0.66331	1.93566	1.73212	1.58482	9.85567	0.00169309	0.0275767	Up	43	55	46	65	187	155
ENSG00000196776	905	ENSG00000196776.10	CD47	protein_coding	65.42	58.5061	43.336	73.5422	114.341	128.161	55.7541	105.348	1.18588	5.92302	9.83345	0.00171366	0.0277656	Up	1446	1495	1101	1619	2786	3024
ENSG00000049323	901	ENSG00000049323.11	LTBP1	protein_coding	10.4052	8.11433	4.66243	11.1936	20.5938	27.2489	7.72733	19.6788	1.61639	4.21564	9.83879	0.0017087	0.0277656	Up	402	361	211	433	881	1123
ENSG00000156453	903	ENSG00000156453.9	PCDH1	protein_coding	6.87709	4.68849	2.97399	7.43659	12.8116	14.1042	4.84653	11.4508	1.56371	3.85624	9.83798	0.00170946	0.0277656	Up	354	279	176	381	727	774
ENSG00000169908	904	ENSG00000169908.6	TM4SF1	protein_coding	67.5071	57.6634	30.1319	102.674	78.7338	239.528	51.7675	140.312	1.5666	6.31405	9.83603	0.00171127	0.0277656	Up	1596	1576	816	2416	2051	6041
ENSG00000141655	902	ENSG00000141655.11	TNFRSF11A	protein_coding	1.56187	1.15804	0.46093	2.18574	3.66852	5.38229	1.06028	3.74552	2.13256	1.60806	9.83292	0.00171416	0.0277656	Up	56	48	19	78	145	205
ENSG00000141756	906	ENSG00000141756.14	FKBP10	protein_coding	12.1747	11.7073	4.67798	15.1419	27.3955	44.0706	9.51999	28.8693	1.83493	3.52941	9.83007	0.00171682	0.027778	Up	206	229	91	255	511	796
ENSG00000234358	907	ENSG00000234358.1	AC003080.4	pseudogene	2.12084	1.76906	0.856483	2.96799	5.29063	7.02472	1.58213	5.09445	1.95281	0.64421	9.82034	0.00172592	0.0278944	Up	28	27	13	39	77	99
ENSG00000100311	909	ENSG00000100311.12	PDGFB	protein_coding	14.9992	9.92529	4.99012	16.5284	30.1592	29.4621	9.97153	25.3832	1.73104	3.14406	9.81425	0.00173165	0.0278947	Up	217	165	83	238	481	455
ENSG00000075391	908	ENSG00000075391.12	RASAL2	protein_coding	21.2351	14.9358	7.26269	23.7176	32.51	22.7095	14.4779	26.3124	1.26081	5.29881	9.81773	0.00172837	0.0278947	Up	1236	1005	486	1374	2083	1408
ENSG00000164023	910	ENSG00000164023.10	SGMS2	protein_coding	29.4979	31.3981	21.048	45.2094	49.1627	120.182	27.3147	71.5181	1.51066	4.12107	9.81558	0.00173039	0.0278947	Up	295	363	242	450	542	1281
ENSG00000078018	911	ENSG00000078018.15	MAP2	protein_coding	18.6585	11.964	3.40477	22.6796	29.3535	33.9805	11.3424	28.6712	1.87116	3.39297	9.8087	0.00173688	0.02794	Up	286	211	60	346	498	556
ENSG00000160293	912	ENSG00000160293.12	VAV2	protein_coding	1.77099	0.921311	0.721739	2.26464	2.78611	3.88659	1.13801	2.97911	1.7459	2.519	9.80723	0.00173827	0.02794	Up	143	86	67	182	248	335
ENSG00000168961	913	ENSG00000168961.12	LGALS9	protein_coding	4.27122	3.9452	3.27438	6.47348	11.8206	15.1234	3.83027	11.1392	1.75115	1.86124	9.79939	0.00174569	0.028003	Up	59	63	52	89	180	222
ENSG00000172403	914	ENSG00000172403.6	SYNPO2	protein_coding	15.0317	14.0407	8.30406	17.0918	25.39	31.3826	12.4588	24.6215	1.26334	6.20929	9.79906	0.00174601	0.028003	Up	1753	1894	1114	1985	3266	3907
ENSG00000100060	915	ENSG00000100060.13	MFNG	protein_coding	8.49058	10.0588	3.05041	11.0343	28.2128	23.6024	7.19994	20.9498	1.87501	2.42027	9.79358	0.00175122	0.0280559	Up	91	126	38	119	337	273
ENSG00000157445	916	ENSG00000157445.10	CACNA2D3	protein_coding	1.67924	1.14678	0.35875	2.78236	2.99312	5.13329	1.06159	3.63625	2.16408	1.47857	9.7856	0.00175884	0.0281167	Up	57	45	14	94	112	186
ENSG00000183963	917	ENSG00000183963.14	SMTN	protein_coding	37.5344	28.8606	19.4875	38.7837	86.9246	78.8646	28.6275	68.191	1.52348	4.11451	9.78559	0.00175885	0.0281167	Up	387	344	231	398	988	868
ENSG00000184702	934	ENSG00000184702.13	SEPT5	protein_coding	2.41456	1.26585	1.05011	3.0876	4.6793	7.47129	1.57684	5.0794	1.98047	1.68264	9.76	0.0017835	0.0282297	Up	66	40	33	84	141	218
ENSG00000239713	937	ENSG00000239713.3	APOBEC3G	protein_coding	3.63801	2.875	1.21106	5.23461	8.67812	7.44726	2.57469	7.11999	1.84906	1.89568	9.75023	0.00179301	0.0282297	Up	81	74	31	116	213	177
ENSG00000198844	935	ENSG00000198844.6	ARHGEF15	protein_coding	24.4658	14.3999	10.9694	23.2299	52.0138	59.7796	16.6117	45.0078	1.73016	3.68792	9.76483	0.00177882	0.0282297	Up	291	198	150	275	682	759
ENSG00000112936	922	ENSG00000112936.14	C7	protein_coding	1185.2	596.875	144.452	1420.15	1413.15	2084.87	642.174	1639.39	1.98792	8.63536	9.74107	0.00180196	0.0282297	Up	12114	7052	1698	14451	15920	22739
ENSG00000183287	933	ENSG00000183287.9	CCBE1	protein_coding	6.30857	3.60721	1.64308	10.3133	6.88659	23.8063	3.85295	13.6687	2.00516	3.11829	9.75681	0.00178659	0.0282297	Up	177	117	53	288	213	713
ENSG00000084636	920	ENSG00000084636.13	COL16A1	protein_coding	31.2969	22.4951	19.3976	36.002	49.3743	123.365	24.3966	69.5806	1.60427	4.47196	9.76963	0.00177418	0.0282297	Up	414	344	295	474	720	1740
ENSG00000144810	925	ENSG00000144810.11	COL8A1	protein_coding	84.277	60.7115	73.906	125.486	78.3297	293.604	72.9648	165.807	1.24143	5.90864	9.75728	0.00178614	0.0282297	Up	1220	1016	1228	1808	1250	4535
ENSG00000267254	938	ENSG00000267254.1	CTD-2162K18.5	antisense	2.67517	1.61986	0.775633	3.58375	5.01522	6.43229	1.69022	5.01042	1.93175	0.398388	9.74187	0.00180118	0.0282297	Up	30	21	10	40	62	77
ENSG00000161791	929	ENSG00000161791.9	FMNL3	protein_coding	14.2832	7.35593	4.28227	14.9567	18.87	26.9613	8.64045	20.2627	1.64457	4.67246	9.74557	0.00179755	0.0282297	Up	734	436	253	765	1069	1477
ENSG00000074047	919	ENSG00000074047.16	GLI2	protein_coding	0.685681	0.503262	0.487975	0.918561	1.7529	3.44529	0.558973	2.03892	1.97872	1.17212	9.74843	0.00179475	0.0282297	Up	33	28	27	44	93	177
ENSG00000120694	924	ENSG00000120694.15	HSPH1	protein_coding	199.164	119.601	51.3705	172.881	15.3559	16.2611	123.379	68.1662	-1.31607	7.32215	9.76347	0.00178014	0.0282297	Down	11576	8031	3432	10002	984	1009
ENSG00000005884	918	ENSG00000005884.13	ITGA3	protein_coding	21.9177	11.0596	9.89875	25.762	25.8084	78.1808	14.292	43.2504	1.73908	3.86581	9.75418	0.00178915	0.0282297	Up	312	182	162	365	405	1188
ENSG00000160932	928	ENSG00000160932.6	LY6E	protein_coding	17.0004	16.6742	8.55792	24.0072	30.7823	80.3818	14.0775	45.0571	1.75976	3.98635	9.73825	0.00180473	0.0282297	Up	254	288	147	357	507	1281
ENSG00000172936	932	ENSG00000172936.8	MYD88	protein_coding	4.04264	2.98618	3.04222	7.53019	6.96352	9.95714	3.35701	8.15028	1.55587	2.10804	9.76047	0.00178305	0.0282297	Up	89	76	77	165	169	234
ENSG00000116690	923	ENSG00000116690.7	PRG4	protein_coding	5.77911	4.7354	0.986259	10.9023	6.74651	13.6716	3.83359	10.4402	1.90045	4.30856	9.76252	0.00178106	0.0282297	Up	473	448	93	890	610	1197
ENSG00000168461	930	ENSG00000168461.8	RAB31	protein_coding	54.6231	58.35	44.1327	74.5154	103.905	128.037	52.3686	102.153	1.23101	4.51106	9.74151	0.00180153	0.0282297	Up	468	575	443	645	996	1180
ENSG00000152689	927	ENSG00000152689.13	RASGRP3	protein_coding	32.8594	30.9635	12.8493	39.7699	67.0027	75.7587	25.5574	60.8438	1.58328	3.97995	9.73659	0.00180636	0.0282297	Up	347	378	156	418	780	854
ENSG00000145284	926	ENSG00000145284.7	SCD5	protein_coding	1.48516	1.25951	0.531921	2.54548	2.98502	6.60179	1.09219	4.0441	2.09172	1.6496	9.77426	0.00176972	0.0282297	Up	51	50	21	87	113	242
ENSG00000169902	931	ENSG00000169902.9	TPST1	protein_coding	16.9532	17.0793	7.19324	20.5647	45.1046	41.3505	13.7419	35.6733	1.68047	3.05716	9.75793	0.00178551	0.0282297	Up	164	191	80	198	480	427
ENSG00000211772	936	ENSG00000211772.4	TRBC2	TR_C_gene	3.44896	3.71272	0.733321	4.38933	13.9746	8.25692	2.63167	8.87362	2.15564	1.4048	9.73965	0.00180335	0.0282297	Up	45	56	11	57	201	115
ENSG00000110799	921	ENSG00000110799.9	VWF	protein_coding	407.39	298.139	129.633	389.163	736.498	720.012	278.387	615.224	1.53039	7.58712	9.74535	0.00179777	0.0282297	Up	5098	4309	1863	4845	10155	9615
ENSG00000136895	939	ENSG00000136895.14	GARNL3	protein_coding	20.6428	16.877	14.6218	28.0913	34.1327	58.9932	17.3805	40.4057	1.4358	3.52301	9.73422	0.00180869	0.028236	Up	237	224	193	321	432	723
ENSG00000088881	940	ENSG00000088881.16	EBF4	protein_coding	1.19931	0.549227	0.644312	1.6657	1.79187	4.09749	0.797616	2.51835	1.89402	0.73247	9.72272	0.00182004	0.0282616	Up	34	18	21	47	56	124
ENSG00000133816	942	ENSG00000133816.9	MICAL2	protein_coding	41.5259	29.1912	29.8801	53.9038	54.7166	137.621	33.5324	82.0806	1.43257	4.32386	9.72258	0.00182018	0.0282616	Up	411	334	340	531	596	1453
ENSG00000091622	941	ENSG00000091622.11	PITPNM3	protein_coding	0.454466	0.542885	0.367064	0.880611	1.06009	2.69636	0.454805	1.54569	1.85491	1.72505	9.72973	0.00181311	0.0282616	Up	42	58	39	81	108	266
ENSG00000205664	945	ENSG00000205664.6	RP11-706O15.1	protein_coding	3.71943	1.39887	1.05496	4.38692	6.30789	9.01384	2.05775	6.56955	2.11357	0.904534	9.72638	0.00181642	0.0282616	Up	46	20	15	54	86	119
ENSG00000142910	944	ENSG00000142910.11	TINAGL1	protein_coding	45.2275	29.6173	16.6513	46.7196	75.8631	76.6106	30.4987	66.3978	1.49494	4.83912	9.72084	0.0018219	0.0282616	Up	782	592	331	804	1445	1412
ENSG00000137831	943	ENSG00000137831.10	UACA	protein_coding	124.228	109.44	102.406	141.525	227.202	225.223	112.025	197.984	1.08139	6.81118	9.72836	0.00181446	0.0282616	Up	2659	2704	2517	3015	5361	5143
ENSG00000023171	946	ENSG00000023171.10	GRAMD1B	protein_coding	0.4971	1.14044	0.244391	1.06404	2.09781	1.72099	0.627311	1.62762	1.81749	0.865863	9.71494	0.00182776	0.0283226	Up	23	61	13	49	107	85
ENSG00000196411	947	ENSG00000196411.5	EPHB4	protein_coding	19.0843	10.5195	7.75006	20.5657	27.6881	56.3978	12.4513	34.8839	1.73402	3.794	9.70992	0.00183276	0.0283701	Up	317	202	148	340	507	999
ENSG00000137501	948	ENSG00000137501.12	SYTL2	protein_coding	20.1661	6.92728	12.1582	21.4683	24.3689	34.4071	13.0839	26.7481	1.43436	4.21454	9.70608	0.00183659	0.0283993	Up	554	220	384	587	737	1008
ENSG00000176454	949	ENSG00000176454.9	LPCAT4	protein_coding	9.37148	4.3066	5.79516	9.93069	18.4633	29.561	6.49108	19.3184	1.83313	2.6447	9.70009	0.00184259	0.0284322	Up	128	68	91	135	278	431
ENSG00000185483	950	ENSG00000185483.7	ROR1	protein_coding	5.04464	5.38329	4.08033	7.67377	9.00255	17.6003	4.83609	11.4255	1.42209	3.58575	9.70009	0.00184259	0.0284322	Up	214	264	198	324	420	797
ENSG00000153317	951	ENSG00000153317.10	ASAP1	protein_coding	83.4009	67.2872	42.1104	94.9132	142.084	126.608	64.2662	121.202	1.23785	5.26288	9.69473	0.00184798	0.0284853	Up	1025	956	594	1161	1923	1660
ENSG00000131386	952	ENSG00000131386.13	GALNT15	protein_coding	60.8759	50.0693	21.5151	65.9621	116.91	77.9964	44.1534	86.9563	1.35674	4.95239	9.69059	0.00185214	0.0285194	Up	854	812	345	920	1808	1166
ENSG00000187244	956	ENSG00000187244.6	BCAM	protein_coding	27.0592	13.6493	12.2503	28.2353	36.553	76.169	17.653	46.9858	1.6622	4.12421	9.68082	0.00186201	0.0285792	Up	415	242	216	431	618	1246
ENSG00000089472	953	ENSG00000089472.12	HEPH	protein_coding	1.4227	0.583614	0.5103	1.8273	1.92919	4.25938	0.83887	2.67196	1.99136	2.07311	9.67712	0.00186577	0.0285792	Up	97	46	40	124	145	310
ENSG00000163803	955	ENSG00000163803.8	PLB1	protein_coding	1.70819	1.50778	0.849031	2.4518	4.58538	6.04165	1.355	4.35961	1.92652	1.5363	9.67742	0.00186546	0.0285792	Up	49	50	28	70	145	185
ENSG00000260359	957	ENSG00000260359.1	RP11-4F5.2	lincRNA	0.813564	0.767729	0.514653	1.82059	1.29151	5.24839	0.698649	2.78683	1.98282	1.7564	9.68051	0.00186233	0.0285792	Up	44	48	32	98	77	303
ENSG00000148143	954	ENSG00000148143.8	ZNF462	protein_coding	63.1444	53.4481	43.2574	79.6442	91.3197	163.06	53.2833	111.341	1.28338	5.23227	9.68155	0.00186128	0.0285792	Up	836	818	660	1052	1336	2309
ENSG00000110876	958	ENSG00000110876.8	SELPLG	protein_coding	1.57085	2.56172	1.76953	2.89782	6.61089	4.65594	1.96737	4.72155	1.50265	2.16899	9.67446	0.00186847	0.0285907	Up	61	115	79	112	283	193
ENSG00000143079	960	ENSG00000143079.10	CTTNBP2NL	protein_coding	18.8406	17.5575	17.0008	23.9807	37.0372	48.4159	17.7997	36.4779	1.26397	4.31373	9.6706	0.0018724	0.0286034	Up	401	432	416	508	868	1100
ENSG00000214922	961	ENSG00000214922.5	HLA-F-AS1	processed_transcript	1.67731	1.10797	0.928419	2.38997	3.59634	5.31383	1.2379	3.76671	1.86071	1.52793	9.66861	0.00187444	0.0286034	Up	55	42	35	78	130	186
ENSG00000131042	959	ENSG00000131042.9	LILRB2	protein_coding	1.00553	1.0987	0.874623	1.38249	3.76859	4.46199	0.992953	3.20436	1.84743	1.50133	9.66791	0.00187515	0.0286034	Up	38	48	37	52	157	180
ENSG00000163531	962	ENSG00000163531.11	NFASC	protein_coding	7.94303	3.15552	1.88333	8.67812	8.18737	22.367	4.32729	13.0775	1.93175	4.70585	9.66413	0.001879	0.0286323	Up	675	309	184	734	766	2029
ENSG00000124593	963	ENSG00000124593.10	PRICKLE4	protein_coding	6.92753	6.56661	7.21635	8.83579	15.0518	27.6297	6.9035	17.1724	1.44936	3.35729	9.65902	0.00188424	0.0286526	Up	167	183	200	212	400	709
ENSG00000228623	964	ENSG00000228623.2	ZNF883	lincRNA	0.375782	0.433413	0.958788	0.880968	1.06809	2.11218	0.589328	1.35375	1.51006	0.452343	9.65936	0.00188389	0.0286526	Up	15	20	44	35	47	90
ENSG00000104728	965	ENSG00000104728.11	ARHGEF10	protein_coding	13.5835	13.2605	14.808	17.0532	28.79	36.4189	13.884	27.4207	1.20255	4.79308	9.64943	0.00189411	0.0287728	Up	529	597	663	661	1236	1514
ENSG00000010932	966	ENSG00000010932.11	FMO1	protein_coding	4.98891	3.06402	0.998066	7.01748	8.96062	9.02001	3.017	8.33271	1.97791	1.95986	9.64647	0.00189716	0.0287807	Up	100	71	23	140	198	193
ENSG00000187800	967	ENSG00000187800.9	PEAR1	protein_coding	17.3695	10.1534	6.34235	17.5111	30.7059	44.0389	11.2884	30.752	1.76618	3.63822	9.64512	0.00189856	0.0287807	Up	292	198	123	294	571	793
ENSG00000135919	968	ENSG00000135919.8	SERPINE2	protein_coding	2.62119	2.52758	0.822275	3.54022	8.10773	7.00426	1.99035	6.2174	1.99016	1.74383	9.6426	0.00190116	0.0287904	Up	61	68	22	81	208	174
ENSG00000144283	969	ENSG00000144283.17	PKP4	protein_coding	84.9306	53.784	51.6153	99.2992	106.467	141.437	63.4433	115.734	1.17365	5.4436	9.63925	0.00190463	0.0288131	Up	1228	899	856	1429	1696	2180
ENSG00000178498	970	ENSG00000178498.11	DTX3	protein_coding	4.00988	2.94971	1.73019	5.61498	6.70209	15.9722	2.89659	9.42976	1.86544	2.79618	9.63573	0.00190829	0.0288387	Up	127	108	63	177	234	540
ENSG00000134955	971	ENSG00000134955.7	SLC37A2	protein_coding	1.50842	2.2182	1.64943	2.33828	5.88381	5.32934	1.79202	4.51715	1.53618	2.35913	9.62006	0.00192464	0.029055	Up	70	119	88	108	301	264
ENSG00000168952	972	ENSG00000168952.11	STXBP6	protein_coding	3.80425	3.31627	1.92383	5.0963	8.64069	9.17194	3.01478	7.63631	1.6341	2.64461	9.61822	0.00192656	0.029055	Up	129	130	75	172	323	332
ENSG00000078549	973	ENSG00000078549.10	ADCYAP1R1	protein_coding	13.3961	10.7473	5.19211	14.3311	27.1686	32.7714	9.7785	24.757	1.64609	4.11911	9.61556	0.00192935	0.0290672	Up	386	358	172	411	863	1008
ENSG00000197948	975	ENSG00000197948.6	FCHSD1	protein_coding	2.94111	4.26066	1.57192	4.84195	8.19674	15.0375	2.92456	9.35874	1.86427	2.63087	9.60923	0.00193602	0.029125	Up	83	139	51	136	255	453
ENSG00000196535	974	ENSG00000196535.10	MYO18A	protein_coding	39.1066	27.9733	24.6939	43.825	64.3829	121.617	30.5912	76.6084	1.50735	4.32545	9.60814	0.00193717	0.029125	Up	416	344	301	464	754	1381
ENSG00000166265	976	ENSG00000166265.7	CYYR1	protein_coding	21.4317	16.9685	8.43492	21.622	46.3939	43.7631	15.6117	37.2596	1.57847	4.37175	9.59717	0.00194878	0.0292696	Up	484	442	219	486	1155	1055
ENSG00000188176	977	ENSG00000188176.7	SMTNL2	protein_coding	1.73573	1.94305	0.799284	3.59045	3.79738	12.8647	1.49269	6.75084	2.18214	1.55131	9.59172	0.00195457	0.0293266	Up	34	44	18	70	82	269
ENSG00000267519	978	ENSG00000267519.2	MIR24-2	lincRNA	15.2867	36.5139	49.5749	11.8827	9.41585	7.89691	33.7919	9.73181	-1.38298	3.40875	9.58761	0.00195895	0.0293622	Down	243	671	906	188	165	134
ENSG00000130702	979	ENSG00000130702.9	LAMA5	protein_coding	51.9086	30.5835	16.3549	50.8622	86.0114	118.408	32.949	85.0938	1.72999	4.68058	9.58439	0.00196239	0.0293837	Up	646	440	234	630	1180	1570
ENSG00000120549	981	ENSG00000120549.11	KIAA1217	protein_coding	18.5649	15.067	9.08712	19.9849	33.2424	30.2168	14.2397	27.8147	1.28353	5.31561	9.57841	0.00196879	0.0294421	Up	1035	972	583	1110	2044	1800
ENSG00000023902	980	ENSG00000023902.9	PLEKHO1	protein_coding	13.5434	10.6714	6.1817	15.0894	30.1665	32.6606	10.1322	25.9722	1.64416	3.23041	9.577	0.0019703	0.0294421	Up	202	184	106	224	495	520
ENSG00000135929	982	ENSG00000135929.4	CYP27A1	protein_coding	11.6192	11.2138	9.64711	15.6298	22.5609	33.329	10.8267	23.8399	1.35517	3.64168	9.57174	0.00197595	0.0294964	Up	242	270	231	324	518	738
ENSG00000162367	983	ENSG00000162367.7	TAL1	protein_coding	4.9168	2.85408	1.43494	5.62254	9.06702	11.4545	3.06861	8.71468	1.89885	2.66592	9.5649	0.00198333	0.0295764	Up	152	102	51	173	309	377
ENSG00000167693	984	ENSG00000167693.12	NXN	protein_coding	8.0724	5.55326	3.0408	10.6651	13.8958	32.2137	5.55549	18.9248	1.94511	2.78124	9.56009	0.00198853	0.0296239	Up	127	101	55	167	240	541
ENSG00000143603	985	ENSG00000143603.14	KCNN3	protein_coding	8.53785	3.44283	1.89846	10.7711	8.67661	33.9773	4.62638	17.8084	2.12113	3.65238	9.55802	0.00199078	0.0296272	Up	266	124	68	334	298	1129
ENSG00000167861	989	ENSG00000167861.11	HID1	protein_coding	7.65574	6.13951	4.64746	9.77514	17.2171	29.8827	6.14757	18.9583	1.79528	2.48233	9.55026	0.00199921	0.0296413	Up	96	89	66	122	237	399
ENSG00000158764	988	ENSG00000158764.6	ITLN2	protein_coding	4.66607	3.12668	0.857452	11.159	5.42502	20.3782	2.8834	12.3207	2.30197	2.01919	9.55087	0.00199855	0.0296413	Up	71	55	15	169	91	331
ENSG00000111335	986	ENSG00000111335.8	OAS2	protein_coding	7.20539	5.82412	3.83574	8.86138	15.9297	15.1598	5.62175	13.3169	1.53513	3.05111	9.54971	0.00199981	0.0296413	Up	183	171	112	224	446	411
ENSG00000122861	987	ENSG00000122861.11	PLAU	protein_coding	5.21902	4.65035	3.5156	6.42646	12.1383	19.0787	4.46165	12.5478	1.66169	2.94176	9.55498	0.00199408	0.0296413	Up	133	137	103	163	341	519
ENSG00000163563	990	ENSG00000163563.7	MNDA	protein_coding	7.508	6.05321	2.59954	10.6927	18.779	10.8575	5.38692	13.4431	1.68229	2.13481	9.54543	0.00200448	0.0296805	Up	103	96	41	146	284	159
ENSG00000138756	991	ENSG00000138756.13	BMP2K	protein_coding	20.0294	19.9294	19.3391	25.2349	38.7224	41.1604	19.766	35.0393	1.07805	5.45411	9.53911	0.00201139	0.0297527	Up	945	1087	1049	1185	2012	2073
ENSG00000164309	992	ENSG00000164309.10	CMYA5	protein_coding	10.0095	7.10522	4.36427	13.3195	11.4596	24.7186	7.15967	16.4992	1.45104	4.99545	9.5291	0.00202239	0.0298853	Up	786	645	394	1041	991	2068
ENSG00000109861	993	ENSG00000109861.11	CTSC	protein_coding	136.561	97.2177	133.673	165.954	266.593	206.039	122.484	212.862	1.0684	6.14846	9.52124	0.00203107	0.0299834	Up	1723	1417	1939	2083	3707	2772
ENSG00000214357	996	ENSG00000214357.4	NEURL1B	protein_coding	35.6487	21.6058	13.7234	35.0777	56.6225	73.8148	23.6593	55.1717	1.55907	4.88996	9.51727	0.00203547	0.0299861	Up	775	543	343	759	1357	1709
ENSG00000145687	994	ENSG00000145687.11	SSBP2	protein_coding	71.0901	53.1684	59.2038	82.4784	106.648	152.451	61.1541	113.859	1.14679	5.4387	9.51554	0.00203739	0.0299861	Up	1034	894	990	1194	1709	2364
ENSG00000179588	995	ENSG00000179588.4	ZFPM1	protein_coding	3.70332	1.50162	0.905961	4.88358	4.61914	8.4563	2.03697	5.98634	1.96014	0.276345	9.51812	0.00203453	0.0299861	Up	32	15	9	42	44	78
ENSG00000104081	997	ENSG00000104081.9	BMF	protein_coding	9.26417	8.98735	8.05809	13.3965	19.9491	36.9855	8.76987	23.4437	1.57436	2.71486	9.50949	0.00204412	0.0300549	Up	107	120	107	154	254	456
ENSG00000211899	998	ENSG00000211899.3	IGHM	IG_C_gene	2.18705	0.791135	0.276701	2.99643	3.31856	1.30379	1.08496	2.53959	1.80149	0.600045	9.50453	0.00204965	0.030106	Up	55	23	8	75	92	35
ENSG00000135976	999	ENSG00000135976.12	ANKRD36	protein_coding	26.8952	20.5391	17.0035	31.3481	39.172	43.6798	21.4793	38.0666	1.12308	5.77063	9.50256	0.00205185	0.0301082	Up	1468	1295	1066	1703	2355	2545
ENSG00000081985	1000	ENSG00000081985.6	IL12RB2	protein_coding	0.664903	0.821652	0.516376	0.787338	3.51119	3.00316	0.667643	2.4339	1.95737	1.23589	9.49997	0.00205476	0.0301207	Up	28	40	25	33	163	135
ENSG00000225746	1002	ENSG00000225746.4	AL132709.5	lincRNA	9.02043	5.29481	3.08239	10.3578	22.1127	21.4275	5.79921	17.966	1.99086	1.95683	9.49626	0.00205891	0.0301411	Up	84	57	33	96	227	213
ENSG00000115355	1001	ENSG00000115355.11	CCDC88A	protein_coding	23.3144	21.4572	15.6766	28.5207	38.4661	34.9589	20.1494	33.9819	1.04826	5.95056	9.49505	0.00206026	0.0301411	Up	1594	1695	1231	1942	2901	2553
ENSG00000138642	1005	ENSG00000138642.10	HERC6	protein_coding	9.95012	8.05179	3.29438	11.6096	22.8271	25.7386	7.09877	20.0584	1.83641	2.89012	9.48944	0.00206658	0.0301432	Up	155	145	59	180	392	428
ENSG00000116852	1004	ENSG00000116852.10	KIF21B	protein_coding	0.460229	0.324042	0.121025	0.505418	1.48547	1.4739	0.301765	1.15493	2.26316	1.28413	9.49044	0.00206545	0.0301432	Up	43	35	13	47	153	147
ENSG00000091592	1003	ENSG00000091592.11	NLRP1	protein_coding	10.3131	7.07257	7.90833	11.3887	16.1339	22.9657	8.43134	16.8294	1.24889	5.02972	9.4925	0.00206314	0.0301432	Up	777	615	685	854	1340	1846
ENSG00000104894	1006	ENSG00000104894.7	CD37	protein_coding	2.17046	2.62849	2.26547	3.56183	7.48172	8.67529	2.35481	6.57295	1.68287	1.12377	9.48401	0.00207271	0.0301813	Up	30	42	36	49	114	128
ENSG00000123560	1007	ENSG00000123560.9	PLP1	protein_coding	4.44611	2.39306	1.80473	4.8642	13.0854	11.8474	2.8813	9.93233	2.08645	1.20193	9.48348	0.0020733	0.0301813	Up	45	28	21	49	146	128
ENSG00000106789	1008	ENSG00000106789.8	CORO2A	protein_coding	0.397989	0.208374	0.100209	0.515621	0.684048	0.775101	0.235524	0.658257	1.9155	0.566574	9.46993	0.00208868	0.030225	Up	38	23	11	49	72	79
ENSG00000138759	1009	ENSG00000138759.13	FRAS1	protein_coding	12.899	11.3548	3.07991	23.1754	17.2991	55.3953	9.11122	31.9566	1.99675	4.84738	9.47222	0.00208606	0.030225	Up	510	519	140	912	754	2335
ENSG00000163827	1011	ENSG00000163827.8	LRRC2	protein_coding	3.13036	2.50873	2.52262	5.41152	6.30565	9.14252	2.72057	6.95323	1.61525	1.85756	9.47374	0.00208433	0.030225	Up	68	63	62	117	151	212
ENSG00000148773	1010	ENSG00000148773.8	MKI67	protein_coding	3.88363	2.53671	0.827272	6.45021	6.11121	6.31109	2.41587	6.29084	1.85201	0.897144	9.47344	0.00208468	0.030225	Up	49	37	12	81	85	85
ENSG00000197283	1012	ENSG00000197283.8	SYNGAP1	protein_coding	1.78199	1.37164	1.07712	2.15456	3.83573	6.63499	1.41025	4.20843	1.74764	2.72617	9.47047	0.00208806	0.030225	Up	118	105	82	142	280	469
ENSG00000204514	1013	ENSG00000204514.5	ZNF814	protein_coding	16.0448	13.616	14.5512	19.1003	35.2484	49.4374	14.7374	34.5954	1.42426	3.50496	9.47324	0.00208491	0.030225	Up	211	207	220	250	511	694
ENSG00000182752	1014	ENSG00000182752.8	PAPPA	protein_coding	14.2457	7.3809	4.67894	16.4749	16.961	46.083	8.76852	26.5063	1.80962	4.07472	9.45914	0.00210099	0.0303732	Up	384	230	145	442	504	1325
ENSG00000172673	1015	ENSG00000172673.6	THEMIS	protein_coding	0.586068	0.415969	0.026142	0.573739	2.61729	0.971352	0.342726	1.38746	2.67951	1.03137	9.45648	0.00210405	0.0303874	Up	39	32	2	38	192	69
ENSG00000196581	1017	ENSG00000196581.6	AJAP1	protein_coding	0.926414	0.463951	0.106027	1.07776	1.79132	1.3703	0.498797	1.41313	2.10961	0.443444	9.44746	0.00211442	0.0304978	Up	38	22	5	44	81	60
ENSG00000160791	1016	ENSG00000160791.12	CCR5	protein_coding	0.606218	1.07792	0.820238	1.09973	3.20784	2.17695	0.834791	2.16151	1.57172	1.63787	9.44622	0.00211585	0.0304978	Up	36	74	56	65	210	137
ENSG00000134569	1018	ENSG00000134569.5	LRP4	protein_coding	5.4328	3.94151	1.6768	7.39535	12.1616	25.1187	3.6837	14.8919	2.20225	1.92759	9.43417	0.00212979	0.0306686	Up	62	52	22	84	151	305
ENSG00000220785	1019	ENSG00000220785.3	MTMR9LP	pseudogene	4.277	2.49583	2.00772	4.02437	11.9164	12.4016	2.92685	9.44746	1.93891	2.69662	9.43208	0.00213222	0.0306734	Up	126	85	68	118	387	388
ENSG00000128656	1020	ENSG00000128656.9	CHN1	protein_coding	9.68265	5.99238	5.06695	14.6321	15.353	18.5838	6.91399	16.1897	1.55607	2.31512	9.42573	0.00213962	0.0307497	Up	123	88	74	185	215	252
ENSG00000102383	1021	ENSG00000102383.9	ZDHHC15	protein_coding	0.954525	0.795661	0.317008	1.44727	2.0781	3.2191	0.689065	2.24816	2.00586	1.57567	9.42257	0.00214331	0.0307726	Up	55	53	21	83	132	198
ENSG00000112773	1023	ENSG00000112773.11	FAM46A	protein_coding	4.78449	3.5669	3.01169	5.86129	7.77607	9.17057	3.78769	7.60264	1.29396	4.20576	9.4168	0.00215006	0.0308091	Up	456	393	330	556	817	933
ENSG00000105808	1022	ENSG00000105808.13	RASA4	protein_coding	23.0865	8.99979	9.57806	24.6453	24.7312	57.8387	13.8881	35.7384	1.67432	3.50912	9.41794	0.00214872	0.0308091	Up	304	136	145	323	358	813
ENSG00000238261	1024	ENSG00000238261.5	RP11-435B5.5	lincRNA	26.9669	14.0262	6.56168	25.8746	49.6326	38.5029	15.8516	38.0034	1.75019	3.41004	9.41335	0.00215411	0.0308371	Up	311	187	87	296	631	474
ENSG00000168398	1025	ENSG00000168398.5	BDKRB2	protein_coding	0.916895	0.805337	0.539864	1.23303	2.46962	3.25076	0.754032	2.3178	1.83051	1.94457	9.4022	0.00216725	0.0309949	Up	65	66	44	87	193	245
ENSG00000140030	1026	ENSG00000140030.4	GPR65	protein_coding	1.04091	1.09738	0.509286	1.79752	2.44911	3.01678	0.882525	2.42114	1.75594	0.823001	9.3993	0.00217069	0.0310138	Up	32	39	18	55	83	99
ENSG00000176658	1030	ENSG00000176658.12	MYO1D	protein_coding	56.296	33.82	16.9601	70.4263	67.4853	173.201	35.692	103.704	1.77594	4.61618	9.39213	0.00217919	0.0310446	Up	563	391	195	701	744	1847
ENSG00000169403	1029	ENSG00000169403.7	PTAFR	protein_coding	1.23372	1.37896	1.03694	1.65738	3.84783	4.10354	1.21654	3.20292	1.58976	2.48487	9.39034	0.00218132	0.0310446	Up	89	115	86	119	306	315
ENSG00000138594	1027	ENSG00000138594.8	TMOD3	protein_coding	116.084	107.874	77.6269	129.195	213.832	237.284	100.528	193.437	1.20347	5.54209	9.39114	0.00218037	0.0310446	Up	1077	1156	828	1193	2187	2346
ENSG00000162714	1028	ENSG00000162714.8	ZNF496	protein_coding	7.27107	4.67006	3.3994	8.51083	10.207	16.3135	5.11351	11.6771	1.48379	3.991	9.39275	0.00217845	0.0310446	Up	400	297	215	466	619	957
ENSG00000183486	1031	ENSG00000183486.8	MX2	protein_coding	12.1758	9.81012	4.35729	13.911	28.2751	24.8981	8.78106	22.3614	1.69879	2.9546	9.38804	0.00218406	0.0310535	Up	175	163	72	199	448	382
ENSG00000100342	1032	ENSG00000100342.16	APOL1	protein_coding	17.9512	21.2906	9.94182	21.9814	42.9998	57.15	16.3945	40.7104	1.54232	3.83756	9.37985	0.00219384	0.0311623	Up	256	351	163	312	676	870
ENSG00000229164	1033	ENSG00000229164.5	TRAC	TR_C_gene	1.49117	2.4766	0.674459	2.03757	7.57498	4.13487	1.54741	4.58247	1.8317	0.863152	9.35834	0.00221973	0.0314996	Up	25	48	13	34	140	74
ENSG00000003989	1034	ENSG00000003989.12	SLC7A2	protein_coding	7.09292	5.59046	1.72452	8.08384	10.9304	9.63936	4.80263	9.5512	1.47485	4.9697	9.35484	0.00222398	0.0315293	Up	923	840	258	1047	1564	1338
ENSG00000137821	1035	ENSG00000137821.7	LRRC49	protein_coding	6.4551	4.56238	4.10833	9.80749	11.4969	20.2799	5.04194	13.8614	1.69188	2.06583	9.34925	0.00223077	0.031534	Up	82	67	60	124	161	275
ENSG00000253159	1037	ENSG00000253159.1	PCDHGA12	protein_coding	1.07698	0.772817	0.76645	1.67229	1.94281	3.15285	0.872083	2.25598	1.61706	2.14718	9.35254	0.00222677	0.031534	Up	88	73	72	136	175	275
ENSG00000141968	1036	ENSG00000141968.3	VAV1	protein_coding	2.3515	3.44003	1.50394	3.61341	8.65789	6.54382	2.43182	6.27171	1.6381	2.13173	9.35063	0.00222909	0.031534	Up	68	115	50	104	276	202
ENSG00000196730	1042	ENSG00000196730.8	DAPK1	protein_coding	97.7391	94.8635	49.195	130.759	136.701	295.835	80.5992	187.765	1.41918	5.95809	9.34362	0.00223764	0.0315458	Up	1303	1461	754	1735	2008	4206
ENSG00000012223	1038	ENSG00000012223.8	LTF	protein_coding	2.74902	3.80474	1.99261	3.86681	12.4685	9.1851	2.84879	8.50681	1.77017	1.13446	9.34085	0.00224102	0.0315458	Up	30	48	25	42	150	107
ENSG00000162631	1040	ENSG00000162631.14	NTNG1	protein_coding	3.01057	2.1995	1.23854	4.35326	4.46549	10.6523	2.14954	6.49035	1.79257	2.90288	9.34116	0.00224064	0.0315458	Up	148	124	70	213	242	559
ENSG00000186642	1041	ENSG00000186642.11	PDE2A	protein_coding	54.0073	48.2803	23.5708	59.0391	107.729	119.626	41.9528	95.4647	1.49047	4.64309	9.34346	0.00223782	0.0315458	Up	568	586	285	618	1248	1342
ENSG00000057704	1039	ENSG00000057704.6	TMCC3	protein_coding	4.50337	3.38564	5.4142	5.21164	8.89744	18.6861	4.4344	10.9317	1.42867	3.53289	9.33975	0.00224236	0.0315458	Up	191	166	264	220	416	846
ENSG00000158710	1043	ENSG00000158710.10	TAGLN2	protein_coding	34.1058	41.4084	38.849	43.2641	75.5654	98.0251	38.121	72.2849	1.13425	5.10545	9.33729	0.00224537	0.0315579	Up	617	865	806	779	1507	1892
ENSG00000146376	1044	ENSG00000146376.6	ARHGAP18	protein_coding	117.819	169.175	49.1167	150.832	264.41	221.566	112.037	212.269	1.31945	5.45745	9.33274	0.00225095	0.031606	Up	941	1562	450	1199	2327	1888
ENSG00000154309	1045	ENSG00000154309.7	DISP1	protein_coding	26.2985	23.5244	11.2814	36.9919	38.3324	84.7713	20.3681	53.3652	1.59898	4.43008	9.32584	0.00225945	0.031695	Up	440	455	217	616	706	1513
ENSG00000131620	1049	ENSG00000131620.13	ANO1	protein_coding	9.23036	4.56712	3.46839	10.3869	11.8228	20.9948	5.75529	14.4015	1.66065	3.24043	9.31431	0.00227371	0.0318618	Up	250	143	108	280	353	607
ENSG00000205929	1056	ENSG00000205929.5	C21orf62	protein_coding	6.4487	5.97672	2.15352	12.0906	9.8715	19.6336	4.85965	13.8652	1.82052	2.48733	9.2937	0.00229943	0.0318618	Up	112	120	43	209	189	364
ENSG00000235436	1057	ENSG00000235436.6	DPY19L2P4	pseudogene	1.00761	0.423351	0.27545	1.18592	1.64525	1.80694	0.568803	1.54604	1.88763	0.353999	9.29829	0.00229368	0.0318618	Up	35	17	11	41	63	67
ENSG00000013016	1046	ENSG00000013016.10	EHD3	protein_coding	0.583585	0.416472	0.203044	0.791563	1.25729	1.7631	0.401034	1.27065	1.9677	1.01377	9.30847	0.00228097	0.0318618	Up	40	33	16	54	95	129
ENSG00000168672	1054	ENSG00000168672.3	FAM84B	protein_coding	8.2755	3.37817	2.49104	9.02462	8.18169	24.442	4.7149	13.8828	1.81327	4.14273	9.29854	0.00229337	0.0318618	Up	445	210	154	483	485	1402
ENSG00000155324	1051	ENSG00000155324.5	GRAMD3	protein_coding	9.56351	6.95074	10.7197	13.2244	15.3383	29.2323	9.07797	19.265	1.3048	3.313	9.29431	0.00229867	0.0318618	Up	194	163	250	267	343	632
ENSG00000164107	1053	ENSG00000164107.7	HAND2	protein_coding	3.34273	2.37912	2.24507	4.50638	7.21605	10.8214	2.65564	7.5146	1.72528	2.07869	9.30497	0.00228533	0.0318618	Up	79	65	61	106	188	273
ENSG00000139625	1050	ENSG00000139625.8	MAP3K12	protein_coding	13.9786	9.2261	9.27718	16.4801	22.7219	50.6392	10.8273	29.9471	1.61512	3.15877	9.30146	0.00228971	0.0318618	Up	173	132	131	203	310	667
ENSG00000155465	1052	ENSG00000155465.14	SLC7A7	protein_coding	6.74257	8.27398	4.56907	10.1616	19.5581	18.4351	6.52854	16.0516	1.56505	2.31734	9.3041	0.00228642	0.0318618	Up	86	121	67	129	274	251
ENSG00000200087	1055	ENSG00000200087.1	SNORA73B	snoRNA	869.729	518.802	640.574	1260.69	691.303	1433.16	676.368	1128.38	0.981507	6.70606	9.30239	0.00228855	0.0318618	Up	3054	2106	2586	4406	2675	5369
ENSG00000054654	1047	ENSG00000054654.11	SYNE2	protein_coding	361.687	284.144	274.127	414.751	589.904	678.351	306.653	561.002	1.14034	8.10823	9.29357	0.00229959	0.0318618	Up	6785	6159	5912	7742	12197	13581
ENSG00000071575	1048	ENSG00000071575.7	TRIB2	protein_coding	15.6189	9.77786	6.72273	17.0517	23.2827	28.9315	10.7065	23.0886	1.45231	4.16392	9.30947	0.00227972	0.0318618	Up	485	351	238	526	797	959
ENSG00000249459	1058	ENSG00000249459.4	ZNF286B	protein_coding	2.57517	1.96027	1.52314	3.82926	4.95233	8.10568	2.01953	5.62909	1.71365	0.387983	9.30575	0.00228436	0.0318618	Up	25	22	17	37	53	84
ENSG00000135636	1059	ENSG00000135636.9	DYSF	protein_coding	2.68176	2.45759	1.24715	2.9701	5.78867	6.33453	2.12883	5.0311	1.52449	3.81141	9.2906	0.00230333	0.0318833	Up	303	321	162	334	721	762
ENSG00000198873	1060	ENSG00000198873.10	GRK5	protein_coding	7.81037	7.64739	3.41123	8.38156	20.2902	18.6498	6.28967	15.7739	1.61014	3.53482	9.28708	0.00230775	0.0319145	Up	235	266	118	251	673	599
ENSG00000233766	1062	ENSG00000233766.3	AC098617.1	antisense	9.43733	7.48946	3.46423	14.7883	15.5509	26.6036	6.79701	18.9809	1.7878	2.36694	9.28144	0.00231487	0.0319526	Up	109	100	46	170	198	328
ENSG00000166257	1061	ENSG00000166257.4	SCN3B	protein_coding	0.782813	0.331666	0.347398	1.01123	1.11589	3.54694	0.487292	1.89135	2.09338	1.42214	9.28249	0.00231354	0.0319526	Up	49	24	25	63	77	237
ENSG00000125637	1063	ENSG00000125637.11	PSD4	protein_coding	3.34086	3.31581	1.37649	3.78065	10.3359	11.794	2.67772	8.63685	1.92082	2.52128	9.2789	0.00231808	0.0319668	Up	95	109	45	107	324	358
ENSG00000217527	1064	ENSG00000217527.1	RPS16P5	pseudogene	34.6562	52.6177	32.8962	30.7745	3.3916	5.3885	40.0567	13.1849	-1.94628	2.46537	9.27551	0.00232238	0.0319961	Down	241	423	263	213	26	40
ENSG00000177106	1066	ENSG00000177106.10	EPS8L2	protein_coding	5.98927	6.47607	4.16763	9.32723	14.3975	32.4486	5.54432	18.7244	1.84064	2.12668	9.27159	0.00232736	0.032019	Up	60	75	48	93	159	347
ENSG00000168386	1065	ENSG00000168386.14	FILIP1L	protein_coding	8.91365	9.24485	7.49932	10.6025	22.1595	19.2876	8.5526	17.3499	1.24893	4.30829	9.27076	0.00232842	0.032019	Up	397	476	384	470	1088	917
ENSG00000186260	1067	ENSG00000186260.12	MKL2	protein_coding	44.8929	31.3251	24.2429	47.5401	63.4754	76.4548	33.487	62.4901	1.20803	5.84935	9.2549	0.00234866	0.0322672	Up	1592	1284	987	1679	2481	2895
ENSG00000018236	1068	ENSG00000018236.10	CNTN1	protein_coding	8.02215	2.83543	1.42556	10.8767	6.88585	21.4544	4.09438	13.0723	2.06446	2.7926	9.24341	0.00236345	0.0324399	Up	186	76	38	251	176	531
ENSG00000150782	1069	ENSG00000150782.7	IL18	protein_coding	9.08301	8.36721	3.02682	16.0593	13.2687	28.2894	6.82568	19.2058	1.78045	2.93266	9.22	0.00239386	0.0328265	Up	154	164	59	271	248	512
ENSG00000171365	1070	ENSG00000171365.11	CLCN5	protein_coding	4.48212	4.40509	2.57142	5.99801	8.91025	9.25527	3.81954	8.05451	1.3716	3.40735	9.21645	0.0023985	0.0328595	Up	235	267	155	313	514	517
ENSG00000166557	1071	ENSG00000166557.8	TMED3	protein_coding	3.54307	3.15498	1.99411	5.54911	7.65689	10.9336	2.89738	8.04653	1.73119	1.87249	9.21379	0.00240199	0.0328765	Up	68	70	44	106	162	224
ENSG00000166900	1072	ENSG00000166900.10	STX3	protein_coding	11.1766	6.96886	7.30353	12.9395	19.6082	27.1588	8.48301	19.9022	1.49905	3.11547	9.21195	0.0024044	0.0328788	Up	197	141	148	227	381	511
ENSG00000139182	1073	ENSG00000139182.9	CLSTN3	protein_coding	26.8056	36.0596	7.09228	30.0044	82.6561	56.429	23.3192	56.3632	1.70114	3.76182	9.20501	0.00241353	0.0329729	Up	263	409	80	293	893	591
ENSG00000124019	1075	ENSG00000124019.9	FAM124B	protein_coding	0.949355	0.460681	0.684777	1.09343	1.93241	4.88058	0.698271	2.63547	2.01804	1.38464	9.20019	0.0024199	0.0329984	Up	41	23	34	47	92	225
ENSG00000010810	1074	ENSG00000010810.13	FYN	protein_coding	97.3898	53.7873	69.2142	106.482	132.23	146.12	73.4638	128.277	1.12453	5.58549	9.20019	0.0024199	0.0329984	Up	1383	883	1129	1505	2070	2212
ENSG00000108821	1076	ENSG00000108821.9	COL1A1	protein_coding	357.375	174.417	117.114	389.104	381.175	1464.04	216.302	744.772	1.84285	7.52262	9.19771	0.00242318	0.0330125	Up	3776	2131	1423	4092	4441	16506
ENSG00000189212	1077	ENSG00000189212.8	DPY19L2P1	pseudogene	1.96872	1.36561	0.953139	2.40722	4.73426	4.12355	1.42916	3.75501	1.69687	2.27359	9.19011	0.00243326	0.033119	Up	106	85	59	129	281	237
ENSG00000115419	1078	ENSG00000115419.8	GLS	protein_coding	164.647	152.213	144.962	193.389	253.691	388.428	153.941	278.503	1.07891	6.46073	9.18659	0.00243795	0.033152	Up	1963	2097	1985	2296	3335	4939
ENSG00000182871	1080	ENSG00000182871.10	COL18A1	protein_coding	24.0207	13.4467	12.6704	23.9446	29.4629	51.37	16.7126	34.9258	1.33945	5.69559	9.18238	0.00244357	0.0331669	Up	1399	905	849	1389	1893	3195
ENSG00000028277	1079	ENSG00000028277.16	POU2F2	protein_coding	1.01351	1.09589	0.724142	1.41835	3.31634	3.45871	0.944513	2.73113	1.74083	0.846118	9.18286	0.00244292	0.0331669	Up	28	35	23	39	101	102
ENSG00000105928	1081	ENSG00000105928.9	DFNA5	protein_coding	5.45737	5.55777	3.90524	9.7997	8.32109	19.9059	4.97346	12.6755	1.5188	2.98523	9.17653	0.00245138	0.0332215	Up	141	166	116	252	237	549
ENSG00000214021	1082	ENSG00000214021.11	TTLL3	protein_coding	28.4119	23.4765	15.5532	34.0139	47.443	64.6201	22.4805	48.6923	1.39073	4.11354	9.17598	0.00245212	0.0332215	Up	401	383	253	479	740	976
ENSG00000111801	1084	ENSG00000111801.11	BTN3A3	protein_coding	36.7967	34.5111	21.5679	43.5981	70.1468	79.8862	30.9586	64.5437	1.33391	4.36567	9.17257	0.00245669	0.033222	Up	463	502	312	546	973	1072
ENSG00000007908	1083	ENSG00000007908.11	SELE	protein_coding	3.53555	6.13102	2.39668	2.83513	0.210801	0.419841	4.02109	1.15526	-2.18896	2.21698	9.17273	0.00245648	0.033222	Down	213	427	166	170	14	27
ENSG00000142089	1085	ENSG00000142089.11	IFITM3	protein_coding	90.2891	92.4263	70.649	115.904	145.849	206.776	84.4548	156.176	1.13325	5.46905	9.16563	0.00246603	0.0333176	Up	976	1155	878	1247	1738	2386
ENSG00000124440	1086	ENSG00000124440.11	HIF3A	protein_coding	11.885	6.25642	1.25821	11.3913	22.0234	9.08285	6.46655	14.1659	1.82369	3.14127	9.16217	0.00247069	0.0333498	Up	304	185	37	290	621	246
ENSG00000159110	1087	ENSG00000159110.15	IFNAR2	protein_coding	16.0833	8.38315	9.99889	19.8366	20.0607	31.0028	11.4885	23.6334	1.35131	3.53075	9.15934	0.00247451	0.0333707	Up	312	188	223	383	429	641
ENSG00000182809	1091	ENSG00000182809.6	CRIP2	protein_coding	9.28744	7.69198	5.24232	10.9196	17.5219	31.8398	7.40725	20.0938	1.61481	3.29929	9.15186	0.00248466	0.0334147	Up	188	180	122	220	391	688
ENSG00000138411	1088	ENSG00000138411.6	HECW2	protein_coding	40.6867	54.8228	11.9951	43.0408	134.235	49.2014	35.8349	75.4923	1.42493	4.27825	9.146	0.00249263	0.0334147	Up	416	648	141	438	1513	537
ENSG00000155090	1089	ENSG00000155090.10	KLF10	protein_coding	67.7957	99.8093	68.4986	58.3186	13.4325	24.1186	78.7012	31.9565	-1.24341	6.59068	9.15013	0.002487	0.0334147	Down	3941	6698	4577	3374	860	1496
ENSG00000269728	1094	ENSG00000269728.1	RP11-145M9.4	lincRNA	5.25616	4.7151	1.91099	6.34279	10.974	12.4792	3.96075	9.93198	1.66246	3.11498	9.14841	0.00248934	0.0334147	Up	189	196	79	227	434	479
ENSG00000203727	1092	ENSG00000203727.3	SAMD5	protein_coding	0.717012	0.945853	0.327424	1.51284	1.69109	5.84372	0.66343	3.01588	2.17076	1.89919	9.14528	0.0024936	0.0334147	Up	40	61	21	84	103	347
ENSG00000169247	1090	ENSG00000169247.7	SH3TC2	protein_coding	2.00392	1.99422	0.940929	2.77954	4.42386	6.03048	1.64635	4.4113	1.69327	2.57594	9.14718	0.00249101	0.0334147	Up	113	130	61	156	275	362
ENSG00000225614	1093	ENSG00000225614.2	ZNF469	protein_coding	0.223766	0.121451	0.106858	0.220415	0.581091	1.17553	0.150692	0.659013	2.23187	1.75699	9.14518	0.00249373	0.0334147	Up	51	32	28	50	146	286
ENSG00000143195	1095	ENSG00000143195.8	ILDR2	protein_coding	1.59201	1.0711	0.637426	3.09752	1.94846	9.61118	1.10018	4.88572	2.08926	2.09344	9.14249	0.0024974	0.0334333	Up	63	49	29	122	85	405
ENSG00000196735	1098	ENSG00000196735.7	HLA-DQA1	protein_coding	4.57638	0.583383	4.27389	7.1148	1.74793	16.0654	3.14455	8.30939	1.64405	2.04377	9.13624	0.00250596	0.033514	Up	95	14	102	147	40	354
ENSG00000187008	1097	ENSG00000187008.2	PKD1L3	processed_transcript	0.27963	0.309614	0.165393	0.427046	0.750831	0.806823	0.251546	0.661567	1.66314	0.519423	9.13205	0.0025117	0.033514	Up	25	32	17	38	74	77
ENSG00000221995	1099	ENSG00000221995.4	TIAF1	protein_coding	0.711497	0.427055	0.277859	0.962871	1.29083	2.40765	0.472137	1.55379	1.97595	1.30282	9.13179	0.00251205	0.033514	Up	49	34	22	66	98	177
ENSG00000034510	1096	ENSG00000034510.4	TMSB10	protein_coding	289.889	269.044	262.112	359.476	474.945	490.589	273.682	441.67	0.962415	6.66304	9.13141	0.00251258	0.033514	Up	2454	2630	2549	3029	4434	4431
ENSG00000125266	1100	ENSG00000125266.6	EFNB2	protein_coding	4.05017	3.37957	1.97101	5.02449	6.48563	12.4073	3.13358	7.97248	1.55663	3.89834	9.12288	0.00252432	0.0336401	Up	311	300	174	384	549	1013
ENSG00000170959	1102	ENSG00000170959.10	DCDC1	protein_coding	0.655047	0.508014	0.353649	1.06664	1.12695	3.04706	0.50557	1.74688	1.89996	0.830464	9.11846	0.00253044	0.0336582	Up	29	26	18	47	55	144
ENSG00000102886	1101	ENSG00000102886.10	GDPD3	protein_coding	7.05279	3.20552	4.99086	9.36809	11.2774	23.7405	5.08306	14.7953	1.78568	1.55001	9.11691	0.00253257	0.0336582	Up	59	31	48	78	104	212
ENSG00000222041	1103	ENSG00000222041.6	LINC00152	lincRNA	5.97497	7.75273	5.66113	9.648	18.8734	22.6891	6.46294	17.0702	1.61196	1.95342	9.11995	0.00252837	0.0336582	Up	56	84	61	90	195	227
ENSG00000105472	1104	ENSG00000105472.8	CLEC11A	protein_coding	1.04549	0.986587	0.744037	2.05311	1.68123	4.76348	0.925371	2.83261	1.7377	0.484002	9.11038	0.00254164	0.033748	Up	22	24	18	43	39	107
ENSG00000100365	1105	ENSG00000100365.10	NCF4	protein_coding	2.67514	3.97319	2.37077	3.9556	10.943	9.55137	3.00636	8.14998	1.63845	1.96096	9.10609	0.0025476	0.0337966	Up	53	91	54	78	239	202
ENSG00000144619	1107	ENSG00000144619.10	CNTN4	protein_coding	2.65115	2.46971	1.17517	3.43205	6.22043	8.57313	2.09868	6.0752	1.78507	2.49733	9.09814	0.0025587	0.0338961	Up	104	112	53	133	269	359
ENSG00000231607	1108	ENSG00000231607.4	DLEU2	processed_transcript	11.7279	11.8917	11.4847	15.8412	29.3797	32.014	11.7014	25.745	1.36029	3.05969	9.09575	0.00256204	0.0338961	Up	151	177	170	202	417	440
ENSG00000100599	1106	ENSG00000100599.11	RIN3	protein_coding	6.37969	7.33853	4.36846	6.75078	25.3651	22.6978	6.0289	18.2712	1.73244	2.67572	9.09714	0.0025601	0.0338961	Up	94	125	74	99	412	357
ENSG00000115267	1109	ENSG00000115267.5	IFIH1	protein_coding	10.024	6.99271	4.75012	11.8401	16.0024	20.6319	7.2556	16.1581	1.46608	3.48141	9.08939	0.00257097	0.0339837	Up	279	225	152	328	491	612
ENSG00000120318	1113	ENSG00000120318.11	ARAP3	protein_coding	4.25599	2.91934	1.60512	4.2928	8.21909	11.0265	2.92682	7.84613	1.71885	3.50932	9.07656	0.00258907	0.0340518	Up	256	203	111	257	545	708
ENSG00000111913	1112	ENSG00000111913.11	FAM65B	protein_coding	4.76844	3.37861	2.73036	5.12803	9.93359	11.6727	3.6258	8.91143	1.5535	3.18937	9.07679	0.00258873	0.0340518	Up	199	163	131	213	457	520
ENSG00000184922	1115	ENSG00000184922.9	FMNL1	protein_coding	6.12229	7.06122	7.95923	7.40792	21.8564	26.2715	7.04758	18.5119	1.51566	2.78785	9.0782	0.00258674	0.0340518	Up	93	124	139	112	366	426
ENSG00000170382	1114	ENSG00000170382.7	LRRN2	protein_coding	0.713794	0.51203	0.348291	1.067	1.32659	2.43007	0.524705	1.60789	1.84386	1.10403	9.08407	0.00257845	0.0340518	Up	41	34	23	61	84	148
ENSG00000111490	1110	ENSG00000111490.8	TBC1D30	protein_coding	2.57846	2.09102	2.52312	4.37171	5.4089	8.83161	2.39753	6.20407	1.60123	0.899586	9.07855	0.00258624	0.0340518	Up	32	30	36	54	74	117
ENSG00000111907	1111	ENSG00000111907.16	TPD52L1	protein_coding	27.8558	28.5227	10.8248	34.473	52.7002	47.1238	22.4011	44.7657	1.37414	4.28923	9.07586	0.00259006	0.0340518	Up	479	567	214	590	999	864
ENSG00000164181	1117	ENSG00000164181.9	ELOVL7	protein_coding	1.07563	0.971796	0.270283	1.48898	2.86214	5.17256	0.772569	3.17456	2.26515	1.57216	9.07082	0.00259721	0.0340846	Up	45	47	13	62	132	230
ENSG00000266714	1118	ENSG00000266714.2	MYO15B	protein_coding	128.439	105.308	60.9122	128.205	223.05	302.616	98.2196	217.957	1.41261	5.71276	9.07123	0.00259662	0.0340846	Up	1227	1162	669	1219	2349	3082
ENSG00000164099	1116	ENSG00000164099.3	PRSS12	protein_coding	4.43373	0.913161	0.734573	5.09106	3.83042	7.51583	2.02715	5.4791	2.11804	0.868518	9.06918	0.00259953	0.0340846	Up	63	15	12	72	60	114
ENSG00000253476	1120	ENSG00000253476.1	RP11-395I14.2	lincRNA	2.64072	2.85536	1.62699	4.53255	6.48772	5.97838	2.37436	5.66622	1.54968	0.343492	9.06386	0.00260711	0.0341343	Up	24	30	17	41	65	58
ENSG00000156298	1119	ENSG00000156298.8	TSPAN7	protein_coding	7.25602	4.45971	2.6159	6.85864	17.6245	18.1562	4.77721	14.2131	1.89044	2.81307	9.06325	0.00260798	0.0341343	Up	152	108	63	143	407	406
ENSG00000178038	1121	ENSG00000178038.12	ALS2CL	protein_coding	4.06838	3.81952	3.24886	4.50613	9.54751	11.0435	3.71225	8.3657	1.37182	3.92152	9.05722	0.0026166	0.0341861	Up	293	318	269	322	758	848
ENSG00000179915	1122	ENSG00000179915.16	NRXN1	protein_coding	1.82182	0.557143	0.27211	1.83043	2.6709	3.4823	0.883692	2.66121	2.27123	1.74124	9.05841	0.0026149	0.0341861	Up	99	35	17	99	160	201
ENSG00000169071	1123	ENSG00000169071.10	ROR2	protein_coding	8.47751	7.07442	2.77603	15.1312	12.9376	46.0617	6.10932	24.7102	2.07252	2.4749	9.0489	0.00262853	0.0343113	Up	85	82	32	151	143	493
ENSG00000159314	1125	ENSG00000159314.7	ARHGAP27	protein_coding	7.37671	4.35204	4.19872	7.85558	12.6123	18.6933	5.30916	13.0537	1.55803	3.23478	9.04041	0.00264076	0.0344165	Up	217	148	142	230	407	587
ENSG00000100968	1124	ENSG00000100968.9	NFATC4	protein_coding	6.95561	4.06848	3.22671	7.05503	10.536	20.2719	4.75026	12.621	1.63595	3.79488	9.04005	0.00264128	0.0344165	Up	315	213	168	318	526	980
ENSG00000061918	1126	ENSG00000061918.8	GUCY1B3	protein_coding	6.98137	3.86243	2.59636	6.56822	12.5988	15.2526	4.48006	11.4732	1.70296	3.49697	9.03127	0.002654	0.0344935	Up	283	181	121	265	563	660
ENSG00000136114	1127	ENSG00000136114.11	THSD1	protein_coding	2.37326	1.6118	1.55248	2.95596	4.35907	7.23937	1.84585	4.85147	1.61444	2.58125	9.0311	0.00265425	0.0344935	Up	121	95	91	150	245	394
ENSG00000166348	1128	ENSG00000166348.13	USP54	protein_coding	6.72028	5.52344	4.62532	8.6872	11.5086	12.6695	5.62301	10.9551	1.24546	3.74562	9.03239	0.00265237	0.0344935	Up	321	305	254	413	606	646
ENSG00000171603	1129	ENSG00000171603.12	CLSTN1	protein_coding	12.1319	8.69193	6.62956	13.291	16.688	31.7323	9.15112	20.5704	1.38392	5.23435	9.02762	0.00265931	0.034526	Up	885	732	555	965	1339	2468
ENSG00000234420	1130	ENSG00000234420.3	ZNF37BP	pseudogene	20.5044	14.672	17.5072	24.6913	30.2251	38.511	17.5612	31.1425	1.10298	5.03185	9.02614	0.00266146	0.034526	Up	816	675	799	978	1326	1635
ENSG00000112655	1131	ENSG00000112655.11	PTK7	protein_coding	4.54396	4.57803	1.7437	6.44532	8.60758	22.1101	3.6219	12.3877	1.88108	3.43031	9.02342	0.00266542	0.0345468	Up	170	198	75	240	355	883
ENSG00000081803	1132	ENSG00000081803.11	CADPS2	protein_coding	7.74517	4.84899	2.12155	8.55564	10.5193	13.5225	4.90523	10.8658	1.57615	4.23525	9.01987	0.0026706	0.0345834	Up	542	393	171	597	813	1011
ENSG00000165171	1133	ENSG00000165171.6	WBSCR27	protein_coding	1.76476	0.671685	1.04381	2.62419	2.30523	2.97579	1.16008	2.63507	1.53715	-0.10388	9.01383	0.00267944	0.0346672	Up	25	11	17	37	36	45
ENSG00000163453	1134	ENSG00000163453.7	IGFBP7	protein_coding	130.283	88.4511	62.0815	137.186	160.454	245.146	93.6053	180.929	1.24903	6.52093	9.01028	0.00268466	0.0347041	Up	2561	2009	1403	2684	3475	5140
ENSG00000085563	1135	ENSG00000085563.10	ABCB1	protein_coding	15.2049	5.62679	3.04114	19.0347	14.2353	39.2278	7.95763	24.166	1.99768	2.78301	9.00094	0.00269841	0.0348395	Up	187	80	43	233	193	515
ENSG00000144596	1136	ENSG00000144596.7	GRIP2	processed_transcript	1.10094	0.525008	0.319204	1.27632	1.85654	3.78164	0.648385	2.30483	2.13227	1.89948	8.99994	0.00269989	0.0348395	Up	78	43	26	90	145	286
ENSG00000227558	1137	ENSG00000227558.4	PGM5P2	pseudogene	2.19975	1.0246	0.932153	2.6635	3.78623	4.914	1.3855	3.78791	1.82472	0.674185	8.99501	0.00270718	0.0349029	Up	39	21	18	47	74	93
ENSG00000003096	1138	ENSG00000003096.9	KLHL13	protein_coding	1.10625	0.818021	0.713911	1.18318	3.12381	5.61622	0.879394	3.30774	1.98595	2.09315	8.99242	0.00271102	0.0349133	Up	62	53	46	66	193	336
ENSG00000149177	1140	ENSG00000149177.8	PTPRJ	protein_coding	28.2471	28.4648	21.5301	34.3298	58.82	74.9294	26.0807	56.0264	1.32581	3.87118	8.98965	0.00271513	0.0349133	Up	291	339	255	352	667	823
ENSG00000103056	1139	ENSG00000103056.7	SMPD3	protein_coding	12.3588	10.6064	5.41722	24.6388	14.9185	96.8143	9.4608	45.4572	2.01607	3.37376	8.99055	0.00271379	0.0349133	Up	127	126	64	252	169	1061
ENSG00000124508	1141	ENSG00000124508.12	BTN2A2	protein_coding	6.56935	4.89201	3.97503	9.7571	10.5193	18.2483	5.14546	12.8416	1.56531	2.44423	8.98712	0.00271889	0.034931	Up	115	99	80	170	203	341
ENSG00000211893	1142	ENSG00000211893.3	IGHG2	IG_C_gene	4.87554	3.41836	0.982081	7.27052	8.10056	14.0387	3.09199	9.80325	2.0637	2.12856	8.98211	0.00272635	0.0349961	Up	95	77	22	141	174	290
ENSG00000067191	1143	ENSG00000067191.11	CACNB1	protein_coding	2.76647	3.50412	2.06255	3.87151	9.41075	15.1794	2.77772	9.48724	1.87297	1.15367	8.97316	0.00273974	0.0350249	Up	28	41	24	39	105	162
ENSG00000213626	1147	ENSG00000213626.7	LBH	protein_coding	12.4642	4.75131	3.03195	14.7518	15.7142	25.8266	6.74916	18.7642	1.95805	2.05958	8.97263	0.00274054	0.0350249	Up	118	52	33	139	164	261
ENSG00000087253	1144	ENSG00000087253.7	LPCAT2	protein_coding	18.6362	13.9259	9.36069	18.1968	42.3824	51.883	13.9743	37.4874	1.6539	3.37491	8.97628	0.00273507	0.0350249	Up	213	184	123	207	534	632
ENSG00000181804	1145	ENSG00000181804.10	SLC9A9	protein_coding	44.7269	52.5502	53.0121	63.9013	101.12	102.586	50.0964	89.2024	1.08646	4.58751	8.97366	0.002739	0.0350249	Up	455	618	620	647	1133	1113
ENSG00000196664	1146	ENSG00000196664.4	TLR7	protein_coding	1.0722	1.9496	2.32202	1.89072	4.26763	6.45707	1.78127	4.20514	1.43416	2.27686	8.97646	0.00273481	0.0350249	Up	49	103	122	86	215	315
ENSG00000138356	1148	ENSG00000138356.9	AOX1	protein_coding	234.815	207.327	418.763	375.525	262.635	754.369	286.968	464.176	0.902692	7.19822	8.96662	0.00274957	0.0350835	Up	2704	2759	5541	4304	3333	9265
ENSG00000139597	1149	ENSG00000139597.12	N4BP2L1	protein_coding	12.6153	10.4535	6.56958	13.8645	23.9243	30.7497	9.87946	22.8462	1.46929	3.7963	8.96639	0.00274991	0.0350835	Up	309	295	185	338	644	802
ENSG00000065361	1150	ENSG00000065361.10	ERBB3	protein_coding	4.87031	3.38539	1.36165	8.12642	7.49479	17.6796	3.20579	11.1003	2.05006	1.53306	8.9623	0.00275608	0.0351115	Up	56	45	18	93	95	217
ENSG00000271778	1151	ENSG00000271778.1	RP11-379F4.8	sense_intronic	2.71382	1.91279	2.18566	4.34244	4.83237	7.62687	2.27076	5.60056	1.5563	0.449163	8.96176	0.00275689	0.0351115	Up	27	22	25	43	53	81
ENSG00000161249	1152	ENSG00000161249.16	DMKN	protein_coding	6.69034	6.51987	2.28354	10.2957	13.9049	40.5402	5.16458	21.5803	2.10977	2.52331	8.95977	0.00275989	0.0351192	Up	79	89	31	121	181	511
ENSG00000219481	1153	ENSG00000219481.6	NBPF1	protein_coding	31.8745	25.6349	34.4763	37.2898	48.3611	71.4924	30.6619	52.3811	1.01678	6.02086	8.95262	0.00277071	0.0352263	Up	1466	1362	1823	1707	2452	3507
ENSG00000154133	1154	ENSG00000154133.10	ROBO4	protein_coding	35.977	30.3195	13.8335	35.3713	75.4261	99.1563	26.71	69.9846	1.65608	4.46421	8.9432	0.00278504	0.0353778	Up	466	454	206	456	1077	1370
ENSG00000112343	1155	ENSG00000112343.8	TRIM38	protein_coding	8.95966	6.89696	6.92339	10.6313	14.2446	18.5337	7.59333	14.4699	1.18984	4.79611	8.94014	0.00278972	0.0354065	Up	663	590	589	783	1161	1461
ENSG00000170537	1156	ENSG00000170537.8	TMC7	protein_coding	1.14579	1.08291	0.350664	1.98263	2.27123	2.76294	0.859788	2.33893	1.83515	1.37401	8.93716	0.00279427	0.0354336	Up	54	59	19	93	118	139
ENSG00000198039	1157	ENSG00000198039.7	ZNF273	protein_coding	4.10617	3.13569	2.53918	4.80242	7.97342	17.5503	3.26035	10.1087	1.73185	2.90202	8.93264	0.00280119	0.0354907	Up	128	113	91	149	274	584
ENSG00000012779	1158	ENSG00000012779.6	ALOX5	protein_coding	5.96348	7.15541	4.68513	7.82782	22.4238	19.6431	5.93468	16.6315	1.66758	2.04752	8.91843	0.00282306	0.0356603	Up	62	86	56	81	256	218
ENSG00000130303	1160	ENSG00000130303.8	BST2	protein_coding	39.49	36.459	18.7157	42.3472	89.4411	73.988	31.5549	68.5921	1.4172	3.76511	8.91885	0.00282242	0.0356603	Up	312	333	170	333	778	624
ENSG00000115956	1159	ENSG00000115956.9	PLEK	protein_coding	7.7547	14.084	8.81625	12.1558	23.0883	20.4674	10.2183	18.5705	1.14004	3.93234	8.9192	0.00282188	0.0356603	Up	241	506	315	376	791	679
ENSG00000174125	1161	ENSG00000174125.3	TLR1	protein_coding	22.3081	21.1856	19.4038	27.0869	54.7669	50.0664	20.9658	43.9734	1.29804	3.55731	8.91763	0.00282431	0.0356603	Up	235	258	235	284	636	563
ENSG00000172578	1162	ENSG00000172578.7	KLHL6	protein_coding	0.734781	0.7398	0.429573	1.01661	2.18537	1.90704	0.634718	1.70301	1.67916	1.75606	8.91579	0.00282716	0.0356655	Up	61	71	41	84	200	168
ENSG00000186470	1163	ENSG00000186470.9	BTN3A2	protein_coding	39.048	31.1883	28.6982	46.6143	64.4251	82.7192	32.9782	64.5862	1.22893	4.61335	8.9131	0.00283132	0.0356873	Up	574	530	485	682	1044	1297
ENSG00000116396	1164	ENSG00000116396.9	KCNC4	protein_coding	1.71323	1.28217	0.90416	2.39825	3.3527	4.49024	1.29985	3.41373	1.67384	2.08666	8.90861	0.00283829	0.0357444	Up	89	77	54	124	192	249
ENSG00000171943	1165	ENSG00000171943.7	SRGAP2C	pseudogene	3.29882	2.37796	2.01917	5.33988	5.98488	8.87035	2.56532	6.7317	1.66371	1.39488	8.90575	0.00284275	0.0357698	Up	54	45	38	87	108	155
ENSG00000026950	1166	ENSG00000026950.12	BTN3A1	protein_coding	18.2748	19.4671	12.4175	22.2126	35.2834	47.0559	16.7198	34.8506	1.29709	4.75177	8.90021	0.00285139	0.0358477	Up	553	681	432	669	1177	1520
ENSG00000136141	1167	ENSG00000136141.10	LRCH1	protein_coding	10.8984	7.84056	5.57509	12.1424	18.0888	18.4985	8.10468	16.2432	1.31934	4.25923	8.89791	0.00285497	0.0358621	Up	505	420	297	560	924	913
ENSG00000162704	1170	ENSG00000162704.11	ARPC5	protein_coding	26.2032	23.7054	25.4587	32.7103	41.0018	62.7444	25.1224	45.4855	1.08516	5.25066	8.89228	0.00286379	0.0358788	Up	829	867	926	1030	1430	2113
ENSG00000163823	1171	ENSG00000163823.3	CCR1	protein_coding	1.93582	2.72341	2.16489	3.65483	6.38732	4.34434	2.27471	4.7955	1.33369	2.49879	8.89203	0.00286418	0.0358788	Up	91	148	117	171	331	218
ENSG00000165617	1172	ENSG00000165617.10	DACT1	protein_coding	1.49769	0.605977	0.525286	2.1358	1.66537	3.98279	0.876318	2.59465	1.88654	1.31827	8.88805	0.00287043	0.0358788	Up	62	29	25	88	76	176
ENSG00000144369	1169	ENSG00000144369.8	FAM171B	protein_coding	2.23638	1.33862	0.72946	2.50775	3.22414	6.2009	1.43482	3.9776	1.76224	3.25044	8.88735	0.00287153	0.0358788	Up	224	155	84	250	356	663
ENSG00000188257	1174	ENSG00000188257.6	PLA2G2A	protein_coding	7.52368	5.03675	2.8453	27.0818	5.57863	9.92868	5.13524	14.1964	1.54861	2.21321	8.88614	0.00287344	0.0358788	Up	115	89	50	412	93	162
ENSG00000132334	1168	ENSG00000132334.12	PTPRE	protein_coding	14.9507	14.3584	6.34856	18.6289	27.9252	61.7024	11.8859	36.0855	1.74771	3.86437	8.89357	0.00286176	0.0358788	Up	254	282	122	315	523	1119
ENSG00000182319	1173	ENSG00000182319.5	SGK223	protein_coding	2.49035	1.71069	0.934411	2.72289	5.06073	4.26562	1.71182	4.01641	1.58814	3.00727	8.88868	0.00286944	0.0358788	Up	204	162	88	222	455	373
ENSG00000172123	1175	ENSG00000172123.8	SLFN12	protein_coding	12.8775	7.12105	8.1834	16.1287	19.3625	23.1907	9.39399	19.5606	1.37931	3.0617	8.88167	0.00288048	0.0359362	Up	219	140	160	273	363	421
ENSG00000174799	1176	ENSG00000174799.6	CEP135	protein_coding	6.94262	6.05357	5.28997	8.95645	12.3437	17.2481	6.09539	12.8494	1.31549	3.55181	8.87848	0.00288551	0.0359683	Up	250	252	219	320	490	663
ENSG00000004660	1177	ENSG00000004660.10	CAMKK1	protein_coding	0.880488	1.04373	0.255286	1.2123	2.95819	1.68022	0.726502	1.95024	1.81341	1.50825	8.86422	0.00290814	0.0359751	Up	54	74	18	74	200	110
ENSG00000176593	1183	ENSG00000176593.3	CTD-2368P22.1	protein_coding	6.91017	3.96258	4.08582	7.6449	12.7833	15.638	4.98619	12.0221	1.55971	2.92509	8.87136	0.00289679	0.0359751	Up	178	118	121	196	363	430
ENSG00000075618	1178	ENSG00000075618.13	FSCN1	protein_coding	7.50008	4.56545	2.51972	7.69501	14.039	17.026	4.86175	12.92	1.76603	2.96744	8.86559	0.00290596	0.0359751	Up	189	133	73	193	390	458
ENSG00000150471	1182	ENSG00000150471.11	LPHN3	protein_coding	3.99462	2.90547	0.646916	3.92913	8.5748	3.68594	2.51567	5.39662	1.63766	3.47365	8.8681	0.00290197	0.0359751	Up	333	280	62	326	788	327
ENSG00000185565	1185	ENSG00000185565.7	LSAMP	protein_coding	30.9293	20.7657	6.80749	39.4681	40.7539	90.6595	19.5008	56.9605	1.86847	4.155	8.87304	0.00289412	0.0359751	Up	411	319	104	522	597	1284
ENSG00000104967	1179	ENSG00000104967.6	NOVA2	protein_coding	8.73935	4.17586	3.40262	8.6134	16.6859	27.7577	5.43928	17.6857	1.98617	2.30909	8.86873	0.00290096	0.0359751	Up	105	58	47	103	221	356
ENSG00000132182	1180	ENSG00000132182.7	NUP210	protein_coding	1.69871	1.80852	0.454633	2.15311	5.28662	6.46329	1.32062	4.63434	2.12084	2.02584	8.8675	0.00290293	0.0359751	Up	65	80	20	82	223	264
ENSG00000134247	1181	ENSG00000134247.9	PTGFRN	protein_coding	52.633	47.528	41.3032	64.7035	82.0522	195.847	47.1547	114.201	1.37292	4.76471	8.87257	0.00289487	0.0359751	Up	501	527	457	615	865	1992
ENSG00000176641	1184	ENSG00000176641.6	RNF152	protein_coding	68.8089	36.8232	19.7861	71.1256	84.7656	98.5023	41.8061	84.7978	1.47108	4.49884	8.86687	0.00290392	0.0359751	Up	729	451	241	750	989	1113
ENSG00000249437	1186	ENSG00000249437.3	NAIP	protein_coding	5.392	4.63886	3.42831	6.35965	10.5799	9.81414	4.48639	8.9179	1.27115	3.95974	8.8619	0.00291184	0.0359905	Up	368	365	269	432	795	715
ENSG00000152217	1188	ENSG00000152217.12	SETBP1	protein_coding	16.5337	14.8651	8.52117	20.5359	25.9515	49.9114	13.3067	32.133	1.47579	4.60701	8.85766	0.00291861	0.0360337	Up	508	528	301	628	878	1635
ENSG00000115353	1187	ENSG00000115353.6	TACR1	protein_coding	3.0649	1.10797	0.915156	3.40111	4.19112	12.0418	1.69601	6.54468	2.19785	1.69658	8.85663	0.00292026	0.0360337	Up	67	28	23	74	101	281
ENSG00000164930	1190	ENSG00000164930.7	FZD6	protein_coding	8.36938	5.69229	3.38983	9.56436	12.0353	15.6608	5.81717	12.4202	1.43723	3.8685	8.8454	0.00293828	0.0361648	Up	393	309	183	447	623	785
ENSG00000164120	1189	ENSG00000164120.9	HPGD	protein_coding	4.21839	2.36112	1.02522	5.17324	7.76575	10.1119	2.53491	7.68362	2.02366	1.52408	8.8462	0.002937	0.0361648	Up	68	44	19	83	138	174
ENSG00000165929	1191	ENSG00000165929.8	TC2N	protein_coding	45.1966	16.6946	15.3025	49.3675	35.0442	45.7529	25.7313	43.3882	1.2123	5.10206	8.84836	0.00293353	0.0361648	Up	1376	587	536	1496	1175	1488
ENSG00000168077	1192	ENSG00000168077.9	SCARA3	protein_coding	7.95335	4.45056	2.44272	8.89556	9.9372	26.6898	4.94888	15.1742	1.81689	4.0622	8.84376	0.00294093	0.0361671	Up	371	240	131	413	511	1329
ENSG00000137960	1193	ENSG00000137960.5	GIPC2	protein_coding	3.26868	2.34415	1.21502	3.76131	7.27336	7.43274	2.27595	6.1558	1.73718	2.4273	8.83116	0.0029613	0.036387	Up	118	101	54	134	296	289
ENSG00000154589	1194	ENSG00000154589.2	LY96	protein_coding	4.59389	6.29996	4.38566	8.10544	14.5345	15.7446	5.09317	12.7948	1.57374	1.47696	8.82314	0.00297434	0.0365166	Up	41	65	45	72	143	150
ENSG00000236882	1195	ENSG00000236882.3	C5orf27	protein_coding	8.46214	11.543	5.48497	6.49923	0.553574	1.06713	8.49671	2.70664	-2.01648	2.04074	8.81709	0.00298423	0.0366073	Down	208	328	155	159	15	28
ENSG00000206172	1199	ENSG00000206172.4	HBA1	protein_coding	10.2111	16.55	8.13382	11.3393	42.9987	50.4465	11.6316	34.9282	1.67904	2.96329	8.81139	0.00299355	0.0366441	Up	95	178	87	105	441	501
ENSG00000132622	1197	ENSG00000132622.6	HSPA12B	protein_coding	4.11247	3.17325	1.51144	4.46168	8.19664	8.68177	2.93239	7.11337	1.61851	3.1705	8.80843	0.00299842	0.0366441	Up	213	190	90	230	468	479
ENSG00000129911	1196	ENSG00000129911.4	KLF16	protein_coding	1.23063	0.754036	1.11502	1.90618	2.27918	3.07425	1.03323	2.41987	1.51155	0.232087	8.80764	0.00299972	0.0366441	Up	24	17	25	37	49	64
ENSG00000253485	1200	ENSG00000253485.1	PCDHGA5	protein_coding	0.719571	0.447724	0.636872	0.963962	1.75209	2.1287	0.601389	1.61492	1.67429	1.62008	8.81279	0.00299126	0.0366441	Up	57	41	58	76	153	180
ENSG00000197506	1198	ENSG00000197506.6	SLC28A3	protein_coding	4.35543	4.88161	1.54795	7.88153	7.0097	25.819	3.595	13.5701	1.94519	3.72708	8.80945	0.00299675	0.0366441	Up	186	241	76	335	330	1177
ENSG00000164742	1203	ENSG00000164742.10	ADCY1	protein_coding	3.77469	2.90899	1.373	4.20625	8.37351	13.5979	2.68556	8.7259	1.92601	2.56906	8.80089	0.00301083	0.0366577	Up	110	98	46	122	269	422
ENSG00000025423	1201	ENSG00000025423.7	HSD17B6	protein_coding	3.47913	3.82162	1.96942	7.15759	5.66076	23.7975	3.09006	12.2053	1.93098	2.3224	8.80234	0.00300844	0.0366577	Up	63	80	41	129	113	460
ENSG00000104881	1202	ENSG00000104881.10	PPP1R13L	protein_coding	8.6068	5.58381	3.27526	12.3407	12.1178	38.7182	5.82195	21.0589	1.94537	2.42609	8.80348	0.00300656	0.0366577	Up	96	72	42	137	149	461
ENSG00000168785	1204	ENSG00000168785.3	TSPAN5	protein_coding	5.5666	6.87891	1.3834	11.0083	12.1832	28.9709	4.60964	17.3874	2.16984	2.1505	8.80398	0.00300574	0.0366577	Up	63	90	18	124	152	350
ENSG00000115935	1205	ENSG00000115935.12	WIPF1	protein_coding	60.2014	48.2306	31.0656	63.6982	103.278	110.09	46.4992	92.3554	1.29092	4.92546	8.79928	0.0030135	0.0366597	Up	772	715	457	813	1460	1507
ENSG00000068001	1207	ENSG00000068001.9	HYAL2	protein_coding	8.07888	8.14573	4.52062	9.56468	19.6517	22.0299	6.91508	17.0821	1.55031	3.02586	8.79389	0.00302241	0.0367071	Up	157	183	101	185	421	457
ENSG00000065485	1206	ENSG00000065485.13	PDIA5	protein_coding	7.52862	6.80188	5.31155	11.7665	13.4312	26.1736	6.54735	17.1238	1.58466	2.30351	8.79526	0.00302014	0.0367071	Up	90	93	73	140	177	334
ENSG00000117091	1208	ENSG00000117091.5	CD48	protein_coding	1.55241	1.3773	0.450101	1.75971	4.7302	3.76623	1.1266	3.41871	1.96823	1.00328	8.78848	0.00303139	0.0367709	Up	39	38	13	44	131	101
ENSG00000185551	1209	ENSG00000185551.8	NR2F2	protein_coding	19.7327	9.53333	9.9513	19.6941	23.5175	40.3386	13.0724	27.8501	1.4023	4.74369	8.78771	0.00303267	0.0367709	Up	752	419	436	747	987	1638
ENSG00000070214	1210	ENSG00000070214.11	SLC44A1	protein_coding	25.4163	24.2355	14.4195	28.022	45.8621	40.1122	21.3571	37.9988	1.13119	5.56542	8.78031	0.00304499	0.0368897	Up	1202	1324	784	1319	2391	2025
ENSG00000178175	1211	ENSG00000178175.7	ZNF366	protein_coding	14.2859	15.0122	6.90335	17.7557	39.1652	27.3606	12.0671	28.0938	1.51488	2.70707	8.7748	0.0030542	0.0369707	Up	135	164	75	167	408	276
ENSG00000240583	1216	ENSG00000240583.6	AQP1	protein_coding	60.0586	49.3488	33.0055	58.8524	98.9909	207.44	47.4709	121.761	1.47593	6.10837	8.7691	0.00306376	0.0370157	Up	1377	1307	870	1343	2501	5074
ENSG00000082196	1212	ENSG00000082196.16	C1QTNF3	protein_coding	2.52163	2.488	1.50792	3.04817	7.32692	11.2207	2.17252	7.19858	1.86146	2.09479	8.76507	0.00307055	0.0370157	Up	64	73	44	77	205	304
ENSG00000105559	1213	ENSG00000105559.7	PLEKHA4	protein_coding	5.68329	6.63294	3.13867	9.9701	11.9476	28.3951	5.15163	16.7709	1.8379	2.11085	8.76595	0.00306906	0.0370157	Up	63	85	40	110	146	335
ENSG00000106278	1214	ENSG00000106278.7	PTPRZ1	protein_coding	13.8137	5	1.7043	21.9504	10.8422	40.6573	6.83933	24.4833	2.21421	2.47629	8.76728	0.00306683	0.0370157	Up	141	59	20	223	122	443
ENSG00000163220	1215	ENSG00000163220.10	S100A9	protein_coding	19.231	37.8867	13.487	30.2474	101.838	20.0906	23.5349	50.7255	1.1696	3.64587	8.76872	0.00306441	0.0370157	Up	191	435	154	299	1115	213
ENSG00000188112	1217	ENSG00000188112.4	C6orf132	protein_coding	0.457963	0.721556	0.327209	0.755923	1.51335	2.91119	0.502243	1.72682	1.89421	1.29699	8.76345	0.00307327	0.0370182	Up	28	51	23	46	102	190
ENSG00000185885	1218	ENSG00000185885.11	IFITM1	protein_coding	15.5759	11.6856	4.75147	18.6162	26.2497	31.3957	10.671	25.4205	1.64157	3.06923	8.75913	0.00308056	0.0370755	Up	211	183	74	251	392	453
ENSG00000262202	1219	ENSG00000262202.3	SNORD3D	lincRNA	22.8842	36.8806	3.55446	18.8866	0.494258	0.382817	21.1064	6.58788	-2.74634	1.59303	8.75428	0.00308876	0.0371436	Down	168	313	30	138	4	3
ENSG00000138771	1220	ENSG00000138771.10	SHROOM3	protein_coding	4.97027	4.94836	3.75221	9.70485	8.25169	27.9367	4.55695	15.2977	1.78189	1.91589	8.75264	0.00309155	0.0371467	Up	53	61	46	103	97	318
ENSG00000177098	1221	ENSG00000177098.4	SCN4B	protein_coding	6.93783	4.02034	2.7146	6.88038	11.6093	12.8093	4.55759	10.433	1.55386	3.52312	8.75021	0.00309567	0.0371657	Up	309	207	139	305	570	609
ENSG00000188153	1222	ENSG00000188153.8	COL4A5	protein_coding	41.2436	19.8204	18.4514	49.7559	36.0051	95.4149	26.5052	60.392	1.43124	4.33519	8.74828	0.00309894	0.0371746	Up	558	310	287	670	537	1377
ENSG00000130413	1223	ENSG00000130413.11	STK33	protein_coding	2.12319	1.37746	1.01573	3.62648	2.84085	11.8842	1.50546	6.11719	2.00422	1.36643	8.74598	0.00310286	0.0371912	Up	40	30	22	68	59	238
ENSG00000168874	1225	ENSG00000168874.8	ATOH8	protein_coding	9.94351	5.68115	7.36766	9.95966	18.6246	21.7638	7.6641	16.7827	1.39829	3.78541	8.74265	0.00310853	0.0372143	Up	324	214	276	323	669	757
ENSG00000001461	1224	ENSG00000001461.12	NIPAL3	protein_coding	8.67922	6.58781	7.66865	10.9606	13.848	23.01	7.64522	15.9395	1.28562	3.56484	8.74186	0.00310986	0.0372143	Up	253	221	256	317	444	716
ENSG00000159640	1227	ENSG00000159640.10	ACE	protein_coding	5.50809	5.21601	2.67288	6.05841	17.7771	13.9047	4.46566	12.5801	1.7342	2.36963	8.73299	0.00312503	0.0373483	Up	95	104	53	104	338	256
ENSG00000059377	1226	ENSG00000059377.11	TBXAS1	protein_coding	4.5748	6.65388	4.12007	6.26414	15.755	12.5535	5.11625	11.5242	1.39371	2.83391	8.73233	0.00312616	0.0373483	Up	113	189	117	154	429	331
ENSG00000158352	1228	ENSG00000158352.11	SHROOM4	protein_coding	4.80653	4.43066	1.33171	4.98773	9.99966	7.50165	3.52297	7.49634	1.51644	4.34008	8.7278	0.00313394	0.0374108	Up	518	551	165	535	1188	861
ENSG00000177839	1229	ENSG00000177839.4	PCDHB9	pseudogene	0.661276	0.40518	0.371474	1.06581	1.09974	1.23896	0.47931	1.13484	1.56404	0.996328	8.72549	0.00313791	0.0374277	Up	48	34	31	77	88	96
ENSG00000170379	1230	ENSG00000170379.15	FAM115C	protein_coding	0.396288	0.617038	0.379166	0.756506	1.24022	1.16941	0.464164	1.05538	1.46933	0.419764	8.72381	0.00314081	0.0374318	Up	20	36	22	38	69	63
ENSG00000103742	1231	ENSG00000103742.7	IGDCC4	protein_coding	1.54534	1.71508	0.659395	2.3436	3.9145	5.08047	1.3066	3.77952	1.82308	1.614	8.71952	0.00314821	0.0374591	Up	53	68	26	80	148	186
ENSG00000143061	1232	ENSG00000143061.13	IGSF3	protein_coding	0.565512	0.561652	0.245945	0.87332	1.22548	2.63903	0.457703	1.57928	1.94499	1.79684	8.7199	0.00314756	0.0374591	Up	54	62	27	83	129	269
ENSG00000234062	1233	ENSG00000234062.3	RP11-308D16.4	processed_transcript	2.28158	1.31575	0.80852	3.90551	2.3763	6.01631	1.46862	4.09937	1.73103	0.195416	8.71148	0.00316212	0.0375941	Up	27	18	11	46	31	76
ENSG00000177189	1234	ENSG00000177189.8	RPS6KA3	protein_coding	88.5181	67.8163	95.5227	102.493	132.487	184.046	83.9524	139.676	0.993493	5.92081	8.70268	0.00317743	0.0377455	Up	1417	1254	1756	1632	2338	3140
ENSG00000006534	1235	ENSG00000006534.11	ALDH3B1	protein_coding	1.79101	3.02591	3.74856	3.79576	4.92478	9.88333	2.85516	6.20129	1.34537	2.50029	8.69771	0.0031861	0.0377638	Up	64	125	154	135	194	377
ENSG00000134884	1236	ENSG00000134884.9	ARGLU1	protein_coding	89.312	69.5685	70.6096	106.241	121.868	150.076	76.4967	126.062	0.999537	5.97612	8.70019	0.00318176	0.0377638	Up	1658	1492	1506	1963	2493	2973
ENSG00000260822	1238	ENSG00000260822.1	GS1-358P8.4	sense_overlapping	2.62845	2.19247	1.42891	3.21857	4.66223	5.63915	2.08328	4.50665	1.40105	3.26774	8.69589	0.00318928	0.0377638	Up	224	216	140	273	438	513
ENSG00000186594	1237	ENSG00000186594.8	MIR22HG	lincRNA	87.0938	189.34	165.427	76.4542	57.2355	32.1298	147.287	55.2732	-1.15106	4.9472	8.69661	0.00318802	0.0377638	Down	871	2186	1902	761	631	342
ENSG00000144935	1239	ENSG00000144935.10	TRPC1	protein_coding	11.3859	7.88461	7.38708	14.0964	16.5085	20.225	8.88585	16.9433	1.22867	3.8086	8.68727	0.0032044	0.0379123	Up	365	293	273	451	585	694
ENSG00000187764	1240	ENSG00000187764.7	SEMA4D	protein_coding	4.31597	3.90121	1.60287	4.87232	9.14995	13.2425	3.27335	9.08827	1.73861	3.16952	8.6843	0.00320963	0.0379435	Up	178	186	76	200	416	583
ENSG00000128805	1241	ENSG00000128805.10	ARHGAP22	protein_coding	2.02487	1.67428	1.32094	2.60288	5.40238	5.83013	1.67337	4.6118	1.6951	1.88808	8.67566	0.00322488	0.0379883	Up	68	65	51	87	200	209
ENSG00000256043	1245	ENSG00000256043.2	CTSO	protein_coding	8.18141	6.15845	6.99655	9.52422	14.4328	17.7605	7.11213	13.9058	1.22333	4.19229	8.67335	0.00322897	0.0379883	Up	416	362	407	482	809	964
ENSG00000165359	1243	ENSG00000165359.10	DDX26B	protein_coding	6.09282	3.54686	2.92195	6.60142	8.48461	10.8755	4.18721	8.65385	1.38173	3.73023	8.67472	0.00322655	0.0379883	Up	370	248	204	399	568	704
ENSG00000249751	1244	ENSG00000249751.1	ECSCR	protein_coding	17.4288	13.4464	9.01391	20.3508	34.6112	69.133	13.2964	41.365	1.77863	2.63472	8.67467	0.00322663	0.0379883	Up	111	99	66	129	243	468
ENSG00000134201	1242	ENSG00000134201.6	GSTM5	protein_coding	7.59996	6.25808	11.632	10.536	13.8877	24.679	8.49668	16.3676	1.18862	3.55511	8.67757	0.0032215	0.0379883	Up	208	198	366	287	419	721
ENSG00000259453	1246	ENSG00000259453.1	RP11-815J21.1	sense_intronic	1.63541	1.81885	1.62571	2.97329	4.30927	4.23135	1.69332	3.83797	1.44857	0.306002	8.68026	0.00321675	0.0379883	Up	21	27	24	38	61	58
ENSG00000103222	1247	ENSG00000103222.14	ABCC1	protein_coding	3.5448	3.97039	3.79556	4.57913	7.98518	8.98317	3.77025	7.18249	1.16081	4.1242	8.66623	0.00324161	0.0379921	Up	329	426	404	423	817	890
ENSG00000137845	1250	ENSG00000137845.10	ADAM10	protein_coding	98.2408	80.7456	71.6823	116.249	137.228	184.598	83.5563	146.025	1.07192	5.56914	8.66832	0.00323789	0.0379921	Up	1204	1144	1010	1417	1852	2415
ENSG00000110934	1248	ENSG00000110934.6	BIN2	protein_coding	2.7685	3.64749	2.22284	3.2951	12.3251	8.85784	2.87961	8.15933	1.64391	2.19736	8.66947	0.00323585	0.0379921	Up	65	99	60	77	319	222
ENSG00000124749	1249	ENSG00000124749.12	COL21A1	protein_coding	8.67532	5.29928	1.82389	11.8558	10.4431	25.2283	5.26617	15.8424	1.91415	3.16587	8.66442	0.00324484	0.0379921	Up	211	149	51	287	280	655
ENSG00000165757	1252	ENSG00000165757.8	KIAA1462	protein_coding	128.932	99.2595	48.9072	134.064	185.375	207.511	92.3663	175.65	1.29159	5.73895	8.66626	0.00324156	0.0379921	Up	1518	1349	662	1571	2406	2607
ENSG00000142552	1251	ENSG00000142552.3	RCN3	protein_coding	15.8177	18.328	18.2596	19.5222	43.223	51.0395	17.4685	37.9283	1.29945	3.30641	8.66482	0.00324412	0.0379921	Up	162	217	215	199	487	557
ENSG00000237125	1254	ENSG00000237125.4	HAND2-AS1	antisense	25.4744	19.7712	11.3252	29.434	39.2203	99.766	18.8569	56.1401	1.68032	4.24396	8.66024	0.00325229	0.0380186	Up	360	323	184	414	611	1504
ENSG00000120693	1253	ENSG00000120693.9	SMAD9	protein_coding	2.10166	1.26146	0.671528	2.62872	2.65544	6.02701	1.34488	3.77039	1.75473	3.06123	8.66031	0.00325216	0.0380186	Up	196	136	72	244	273	600
ENSG00000011028	1255	ENSG00000011028.9	MRC2	protein_coding	17.9308	18.1164	20.9367	19.2839	35.9663	67.7275	18.9946	40.9925	1.21601	5.20399	8.65477	0.00326205	0.0380649	Up	625	730	839	668	1381	2518
ENSG00000087074	1256	ENSG00000087074.7	PPP1R15A	protein_coding	46.6693	73.685	58.5748	42.5081	10.0956	18.3845	59.6431	23.6627	-1.26857	5.46692	8.65569	0.00326041	0.0380649	Down	1648	3006	2378	1494	393	693
ENSG00000240207	1257	ENSG00000240207.2	RP11-379F4.4	antisense	26.1269	17.1959	17.2206	29.8374	35.1825	79.4315	20.1811	48.1505	1.4215	3.88172	8.65366	0.00326405	0.0380649	Up	322	245	244	366	478	1044
ENSG00000064763	1258	ENSG00000064763.6	FAR2	protein_coding	9.49889	10.491	5.38522	11.5889	26.3116	26.9339	8.45838	21.6115	1.59632	2.63393	8.64062	0.00328749	0.0383079	Up	112	143	73	136	342	339
ENSG00000118762	1260	ENSG00000118762.3	PKD2	protein_coding	59.1196	51.2136	72.237	75.5558	73.7107	173.941	60.8567	107.736	0.994307	6.08382	8.63567	0.00329643	0.0383511	Up	1386	1388	1947	1763	1904	4351
ENSG00000117676	1259	ENSG00000117676.9	RPS6KA1	protein_coding	6.1825	7.13067	3.24364	7.5921	21.8101	18.5703	5.51894	15.9908	1.76688	1.95152	8.63581	0.00329618	0.0383511	Up	63	84	38	77	245	202
ENSG00000173801	1262	ENSG00000173801.12	JUP	protein_coding	29.4459	11.5442	22.737	32.5989	28.1549	63.8864	21.2423	41.5467	1.26721	4.1292	8.63021	0.00330633	0.0384075	Up	480	218	426	530	507	1112
ENSG00000138496	1261	ENSG00000138496.12	PARP9	protein_coding	10.033	9.76983	6.68226	12.9029	16.7289	20.4627	8.82836	16.6981	1.19616	4.50125	8.63011	0.00330652	0.0384075	Up	525	590	402	672	965	1141
ENSG00000044459	1263	ENSG00000044459.10	CNTLN	protein_coding	7.04617	5.69831	4.7989	8.37246	11.7433	12.4854	5.84779	10.8671	1.1763	4.4713	8.62835	0.00330971	0.0384098	Up	553	517	433	654	1016	1045
ENSG00000204525	1264	ENSG00000204525.10	HLA-C	protein_coding	86.8486	87.1493	38.2056	93.1006	149.819	133.911	70.7345	125.61	1.17497	6.18699	8.62712	0.00331196	0.0384098	Up	1910	2217	967	2040	3636	3143
ENSG00000188483	1265	ENSG00000188483.6	IER5L	protein_coding	1.3311	0.352857	0.859015	1.85508	1.4217	2.83583	0.847656	2.03754	1.67574	1.20058	8.62228	0.00332076	0.0384815	Up	62	19	46	86	73	141
ENSG00000143344	1267	ENSG00000143344.11	RGL1	protein_coding	20.257	21.9605	15.6053	23.6515	34.8099	46.3705	19.2743	34.944	1.09776	5.98145	8.62009	0.00332475	0.0384847	Up	1382	1731	1224	1606	2617	3376
ENSG00000127364	1266	ENSG00000127364.2	TAS2R4	protein_coding	2.39631	0.85948	1.11843	3.11231	2.65092	5.85851	1.45807	3.87391	1.73494	0.664972	8.61925	0.00332629	0.0384847	Up	41	17	22	53	50	107
ENSG00000113448	1268	ENSG00000113448.12	PDE4D	protein_coding	34.3548	24.9339	19.0469	39.6245	51.5347	55.5228	26.1118	48.894	1.21991	4.49988	8.61416	0.0033356	0.0385619	Up	614	515	392	706	1017	1061
ENSG00000181467	1269	ENSG00000181467.2	RAP2B	protein_coding	4.99269	4.23822	3.75935	6.29843	8.20457	9.02265	4.33009	7.84188	1.13397	4.46034	8.61191	0.00333972	0.0385792	Up	536	525	464	673	969	1033
ENSG00000272168	1275	ENSG00000272168.1	CASC15	lincRNA	3.89175	2.73881	2.38104	5.16933	5.89381	14.0269	3.00386	8.36336	1.62672	2.60389	8.60169	0.00335851	0.0386361	Up	118	96	83	156	197	454
ENSG00000089280	1270	ENSG00000089280.14	FUS	protein_coding	107.621	73.8319	44.2389	124.787	120.057	150.636	75.2307	131.827	1.168	5.61515	8.60305	0.00335601	0.0386361	Up	1532	1215	724	1768	1883	2287
ENSG00000253755	1274	ENSG00000253755.1	IGHGP	IG_C_pseudogene	1.38089	0.597249	0.0857937	1.93247	1.34211	1.24741	0.687977	1.50733	1.74678	-0.393099	8.60271	0.00335663	0.0386361	Up	28	14	2	39	30	27
ENSG00000105855	1271	ENSG00000105855.5	ITGB8	protein_coding	11.6022	10.9325	4.21104	18.5864	15.1629	63.2717	8.91525	32.3403	1.82585	5.45632	8.60063	0.00336047	0.0386361	Up	683	743	285	1089	984	3970
ENSG00000132669	1272	ENSG00000132669.8	RIN2	protein_coding	56.295	51.0043	47.9798	64.8709	99.1079	117.158	51.7597	93.7123	1.10383	5.21359	8.60148	0.0033589	0.0386361	Up	844	881	827	968	1636	1873
ENSG00000134802	1273	ENSG00000134802.13	SLC43A3	protein_coding	9.99605	9.75977	8.006	14.2197	22.9834	27.7219	9.25394	21.6417	1.46449	2.43465	8.60744	0.00334793	0.0386361	Up	101	114	93	143	256	299
ENSG00000164692	1276	ENSG00000164692.13	COL1A2	protein_coding	508.737	374.902	188.583	583.85	736.16	2164.54	357.408	1161.52	1.77078	8.56355	8.59709	0.003367	0.0386809	Up	7023	5977	2992	8022	11198	31870
ENSG00000272077	1277	ENSG00000272077.1	RP11-348P10.2	lincRNA	0.832916	0.411709	0.36224	1.22539	1.10635	1.25401	0.535622	1.19525	1.50989	0.000852461	8.59536	0.0033702	0.0386873	Up	28	16	14	41	41	45
ENSG00000167601	1278	ENSG00000167601.7	AXL	protein_coding	18.4489	13.3645	14.2685	19.1068	32.1107	37.29	15.3606	29.5025	1.19413	5.07888	8.59024	0.0033797	0.0387661	Up	812	680	722	837	1557	1750
ENSG00000273329	1279	ENSG00000273329.1	RP11-448A19.1	lincRNA	1.68964	0.723696	0.813314	2.02727	2.26932	2.5049	1.07555	2.26716	1.46938	2.77869	8.5869	0.00338591	0.0388069	Up	206	102	114	246	305	326
ENSG00000118849	1280	ENSG00000118849.5	RARRES1	protein_coding	54.7106	37.8796	35.2398	96.5526	43.1904	226.903	42.61	122.215	1.4711	4.72859	8.58521	0.00338904	0.0388125	Up	501	400	371	880	436	2218
ENSG00000105643	1281	ENSG00000105643.5	ARRDC2	protein_coding	14.6421	15.9343	9.03833	15.9451	39.161	48.4063	13.2049	34.5041	1.56834	3.15879	8.58222	0.00339461	0.0388197	Up	155	195	110	168	457	547
ENSG00000167880	1282	ENSG00000167880.3	EVPL	protein_coding	0.242727	0.21804	0.0974434	0.375191	0.482711	1.3993	0.18607	0.7524	2.06281	0.862457	8.58203	0.00339497	0.0388197	Up	26	27	12	40	57	160
ENSG00000069869	1283	ENSG00000069869.11	NEDD4	protein_coding	39.7755	25.2627	23.4031	45.2476	45.3702	50.4922	29.4804	47.0366	0.997385	6.18109	8.57975	0.00339923	0.0388381	Up	2283	1677	1545	2586	2872	3092
ENSG00000198734	1287	ENSG00000198734.6	F5	protein_coding	0.29254	0.241552	0.254455	0.587846	0.373931	1.59447	0.262849	0.852084	1.70852	0.577092	8.56798	0.00342126	0.0390183	Up	22	21	22	44	31	128
ENSG00000226149	1288	ENSG00000226149.1	RP1-69D17.4	lincRNA	3.10273	4.62747	1.39593	4.83733	10.0936	8.9203	3.04204	7.95041	1.72282	0.847383	8.56722	0.00342269	0.0390183	Up	29	50	15	45	104	89
ENSG00000110660	1284	ENSG00000110660.10	SLC35F2	protein_coding	1.76718	1.67196	0.960694	2.82974	3.50667	6.77712	1.46661	4.37118	1.77302	0.899595	8.56494	0.00342698	0.0390183	Up	32	35	20	51	70	131
ENSG00000187688	1285	ENSG00000187688.10	TRPV2	protein_coding	10.8279	10.7173	4.9808	13.0758	27.4834	30.7232	8.84201	23.7608	1.69488	2.4574	8.56582	0.00342533	0.0390183	Up	104	119	55	125	291	315
ENSG00000196693	1286	ENSG00000196693.10	ZNF33B	protein_coding	4.06613	1.94843	3.53677	4.81032	4.91798	8.21199	3.18377	5.9801	1.21982	3.99536	8.56424	0.00342831	0.0390183	Up	417	231	417	491	556	899
ENSG00000184613	1289	ENSG00000184613.6	NELL2	protein_coding	13.2706	10.7779	5.5791	20.963	16.3852	58.0844	9.87587	31.8109	1.74344	3.32824	8.56187	0.00343276	0.0390387	Up	180	169	87	282	245	840
ENSG00000078114	1290	ENSG00000078114.14	NEBL	protein_coding	25.5403	17.5872	4.89614	35.3683	32.4661	82.0884	16.0079	49.9743	1.94512	3.78828	8.55861	0.00343893	0.0390785	Up	304	242	67	419	425	1043
ENSG00000119121	1291	ENSG00000119121.17	TRPM6	protein_coding	0.372532	0.280935	0.0830853	0.441473	0.89249	0.903783	0.245517	0.745915	2.00688	0.868065	8.557	0.00344196	0.0390827	Up	39	34	10	46	103	101
ENSG00000173715	1293	ENSG00000173715.11	C11orf80	protein_coding	3.29927	3.2262	3.61838	5.11642	7.41707	16.1928	3.38128	9.57542	1.61985	1.68317	8.55474	0.00344624	0.0390831	Up	46	52	58	71	114	241
ENSG00000173376	1292	ENSG00000173376.9	NDNF	protein_coding	6.11948	4.8863	3.48029	7.17314	15.3724	19.403	4.82869	13.9828	1.75147	2.08321	8.55416	0.00344733	0.0390831	Up	78	72	51	91	216	264
ENSG00000099204	1294	ENSG00000099204.14	ABLIM1	protein_coding	58.0959	51.9731	63.7829	65.4053	99.2635	127.019	57.9506	97.2291	0.984967	6.80173	8.55092	0.00345348	0.0390924	Up	2456	2539	3100	2751	4621	5732
ENSG00000171345	1295	ENSG00000171345.9	KRT19	protein_coding	20.2536	25.1271	12.3627	36.2361	31.1044	130.484	19.2478	65.9415	1.70881	4.11587	8.55103	0.00345327	0.0390924	Up	228	326	160	406	386	1567
ENSG00000178162	1298	ENSG00000178162.4	AC140481.1	pseudogene	7.92673	3.81898	3.57829	11.7951	8.10072	39.3845	5.108	19.7601	1.92965	2.15788	8.54597	0.00346287	0.0391081	Up	79	44	41	117	89	419
ENSG00000122223	1296	ENSG00000122223.8	CD244	protein_coding	1.00009	1.17968	0.593105	1.68991	2.18553	5.32315	0.924289	3.0662	1.83899	0.652997	8.54626	0.00346233	0.0391081	Up	22	30	15	37	53	125
ENSG00000166801	1297	ENSG00000166801.11	FAM111A	protein_coding	60.6422	45.6172	29.725	72.5086	80.2356	85.4963	45.3281	79.4135	1.14687	4.95334	8.5481	0.00345883	0.0391081	Up	905	785	509	1077	1319	1360
ENSG00000140945	1299	ENSG00000140945.11	CDH13	protein_coding	32.7776	26.9264	9.85696	37.4003	55.2376	40.5827	23.187	44.4069	1.36417	3.97898	8.53636	0.00348122	0.0392849	Up	457	434	158	518	848	604
ENSG00000108669	1300	ENSG00000108669.12	CYTH1	protein_coding	31.2481	35.2695	22.2382	37.6637	65.13	67.1036	29.5853	56.6325	1.19805	4.72536	8.53492	0.00348396	0.0392857	Up	561	732	459	673	1289	1286
ENSG00000182287	1305	ENSG00000182287.9	AP1S2	protein_coding	25.384	21.3999	15.8073	26.5052	52.8066	51.4034	20.8637	43.5717	1.31718	4.24069	8.53126	0.00349098	0.0393075	Up	433	422	310	450	992	935
ENSG00000168546	1304	ENSG00000168546.6	GFRA2	protein_coding	1.54613	2.70831	1.2776	2.44666	5.85558	6.51783	1.84402	4.94002	1.65095	1.63239	8.52898	0.00349535	0.0393075	Up	40	81	38	63	167	180
ENSG00000147588	1301	ENSG00000147588.6	PMP2	protein_coding	1.04935	0.144409	0.0622322	1.36581	0.432678	0.670245	0.418664	0.822911	1.8038	-0.218116	8.53086	0.00349174	0.0393075	Up	44	7	3	57	20	30
ENSG00000163406	1303	ENSG00000163406.6	SLC15A2	protein_coding	6.70337	7.11643	4.50552	10.8169	16.4919	16.5555	6.10844	14.6214	1.53646	1.80975	8.52704	0.00349908	0.0393075	Up	66	81	51	106	179	173
ENSG00000155158	1302	ENSG00000155158.16	TTC39B	protein_coding	9.02721	7.62834	5.23465	10.806	15.5398	18.5041	7.29673	14.95	1.31739	3.6729	8.52693	0.0034993	0.0393075	Up	303	296	202	361	575	662
ENSG00000264063	1306	ENSG00000264063.1	MIR3687	miRNA	448.576	18.1245	45.5621	641.118	42.333	163.272	170.754	282.241	1.4402	2.82424	8.52299	0.00350688	0.0393624	Up	471	22	55	670	48	183
ENSG00000117643	1308	ENSG00000117643.10	MAN1C1	protein_coding	8.02625	6.26902	3.92186	9.08406	12.5701	20.8098	6.07238	14.1546	1.46605	3.89621	8.51738	0.0035177	0.0394309	Up	340	307	191	383	586	941
ENSG00000039560	1307	ENSG00000039560.9	RAI14	protein_coding	25.8653	18.7033	10.3701	31.0632	36.936	70.4198	18.3129	46.1396	1.58855	3.47376	8.51704	0.00351836	0.0394309	Up	256	214	118	306	403	743
ENSG00000163840	1311	ENSG00000163840.5	DTX3L	protein_coding	14.925	13.7385	7.49315	16.6696	24.9391	28.0962	12.0522	23.235	1.25154	5.0816	8.50229	0.00354699	0.0395528	Up	842	896	486	936	1549	1689
ENSG00000225492	1313	ENSG00000225492.2	GBP1P1	pseudogene	2.07067	1.14906	1.25737	2.78702	3.54406	5.78277	1.49236	4.03795	1.70252	1.3005	8.50306	0.0035455	0.0395528	Up	53	34	37	71	100	157
ENSG00000261534	1314	ENSG00000261534.1	RP11-244O19.1	sense_overlapping	0.32284	0.186176	0.574993	0.586948	0.655441	1.09453	0.361336	0.778971	1.46605	0.372572	8.5071	0.00353763	0.0395528	Up	21	14	43	38	47	76
ENSG00000165821	1312	ENSG00000165821.7	SALL2	protein_coding	3.41299	1.91414	3.68636	4.63496	5.13734	12.6485	3.0045	7.47361	1.5062	2.29471	8.50952	0.00353293	0.0395528	Up	91	59	113	123	151	360
ENSG00000124107	1310	ENSG00000124107.5	SLPI	protein_coding	13.0618	21.0798	9.7504	30.8501	21.31	62.7336	14.6307	38.2979	1.56591	3.24006	8.50171	0.00354812	0.0395528	Up	134	250	115	315	241	687
ENSG00000110719	1309	ENSG00000110719.5	TCIRG1	protein_coding	20.3507	22.0048	16.8641	24.1771	44.1559	55.39	19.7399	41.241	1.27398	3.94076	8.50794	0.00353599	0.0395528	Up	296	370	282	350	708	858
ENSG00000273274	1315	ENSG00000273274.1	ZBTB8B	protein_coding	0.135801	0.0704829	0.110247	0.254694	0.147827	0.339248	0.10551	0.247256	1.45947	0.406207	8.50417	0.00354334	0.0395528	Up	30	18	28	56	35	79
ENSG00000105193	1316	ENSG00000105193.4	RPS16	protein_coding	64.8173	37.8597	24.7451	132.132	43.9562	57.6942	42.474	77.9274	1.10093	4.17986	8.48927	0.00357247	0.039794	Up	622	419	273	1262	465	591
ENSG00000102524	1317	ENSG00000102524.7	TNFSF13B	protein_coding	10.3598	7.73143	8.12761	14.7967	32.0624	17.0312	8.7396	21.2968	1.4832	2.36688	8.48432	0.0035822	0.039872	Up	103	92	94	147	355	182
ENSG00000123700	1318	ENSG00000123700.4	KCNJ2	protein_coding	1.03435	1.00835	0.3713	1.69907	2.12975	2.09175	0.804667	1.97352	1.67779	1.52988	8.48188	0.00358702	0.0398954	Up	63	71	26	103	143	136
ENSG00000142303	1321	ENSG00000142303.9	ADAMTS10	protein_coding	8.50326	7.70818	19.4025	10.8256	18.9668	43.5937	11.8713	24.462	1.23136	3.46424	8.46815	0.00361419	0.0399374	Up	146	153	383	185	359	799
ENSG00000182240	1327	ENSG00000182240.11	BACE2	protein_coding	18.5258	8.8139	11.0784	20.5329	19.221	48.6479	12.806	29.4673	1.41963	3.66485	8.4651	0.00362025	0.0399374	Up	320	176	220	353	366	897
ENSG00000149218	1324	ENSG00000149218.4	ENDOD1	protein_coding	6.12318	5.6398	3.68724	7.39749	10.0183	13.2954	5.15008	10.2371	1.26255	4.40658	8.47296	0.00360465	0.0399374	Up	493	525	342	594	891	1145
ENSG00000164867	1325	ENSG00000164867.6	NOS3	protein_coding	6.44364	3.61189	2.19707	6.37051	12.2048	18.93	4.0842	12.5018	1.91289	2.5135	8.47755	0.00359557	0.0399374	Up	125	81	49	123	261	392
ENSG00000196923	1328	ENSG00000196923.9	PDLIM7	protein_coding	9.04823	3.67056	3.74516	9.27908	13.4156	19.2325	5.48798	13.9757	1.73193	2.43615	8.46545	0.00361955	0.0399374	Up	145	68	69	148	237	329
ENSG00000114554	1320	ENSG00000114554.7	PLXNA1	protein_coding	5.4228	3.94484	5.71702	6.44621	8.13143	14.9464	5.02822	9.84134	1.18002	4.29465	8.46886	0.00361277	0.0399374	Up	415	349	503	491	686	1219
ENSG00000143878	1322	ENSG00000143878.8	RHOB	protein_coding	169.745	423.614	202.685	149.898	126.984	51.6866	265.348	109.523	-1.02041	7.85935	8.47469	0.00360122	0.0399374	Down	6912	19927	9480	6075	5700	2246
ENSG00000239665	1329	ENSG00000239665.4	RP11-295P9.3	protein_coding	46.691	31.5827	40.4127	54.0638	67.1424	104.33	39.5621	75.1788	1.17717	4.67839	8.46484	0.00362076	0.0399374	Up	610	477	606	703	965	1455
ENSG00000146409	1323	ENSG00000146409.6	SLC18B1	protein_coding	10.6729	9.99375	6.31656	13.1555	21.1599	24.8412	8.99441	19.7189	1.39999	3.16748	8.4675	0.00361547	0.0399374	Up	194	210	132	238	424	481
ENSG00000111371	1319	ENSG00000111371.11	SLC38A1	protein_coding	16.4673	9.67336	2.72828	21.5121	18.4018	45.992	9.62299	28.6353	1.93776	4.29389	8.46672	0.00361704	0.0399374	Up	483	328	92	628	594	1440
ENSG00000169946	1326	ENSG00000169946.9	ZFPM2	protein_coding	16.1772	12.8096	9.78797	20.9512	18.4967	36.3881	12.9249	25.2786	1.20135	5.19056	8.46998	0.00361055	0.0399374	Up	909	831	632	1173	1145	2184
ENSG00000004139	1330	ENSG00000004139.9	SARM1	protein_coding	9.3069	6.85058	4.92755	10.4544	16.885	28.8636	7.02834	18.7344	1.61893	2.97095	8.44883	0.00365279	0.0402604	Up	161	137	98	180	321	532
ENSG00000204161	1334	ENSG00000204161.9	C10orf128	protein_coding	30.3447	22.5845	27.823	39.0005	49.2496	60.6599	26.9174	49.6367	1.15515	3.90595	8.44067	0.0036692	0.04032	Up	351	302	370	448	628	749
ENSG00000175898	1333	ENSG00000175898.4	CTD-2369P2.2	lincRNA	1.903	1.45801	1.13503	2.45828	4.53759	5.04255	1.49868	4.01281	1.67636	0.829545	8.44147	0.0036676	0.04032	Up	35	31	24	45	92	99
ENSG00000143797	1332	ENSG00000143797.7	MBOAT2	protein_coding	17.8826	9.01701	8.05081	18.8699	25.3515	41.7544	11.6501	28.6586	1.60937	2.96237	8.44156	0.00366743	0.04032	Up	199	116	103	209	311	496
ENSG00000102032	1331	ENSG00000102032.8	RENBP	protein_coding	2.57337	3.03549	2.30618	3.60408	9.47896	8.10879	2.63835	7.06395	1.61565	1.1312	8.44304	0.00366443	0.04032	Up	33	45	34	46	134	111
ENSG00000244405	1338	ENSG00000244405.3	ETV5	protein_coding	15.7891	13.4829	5.10607	15.457	42.9681	33.2801	11.4594	30.5684	1.74839	2.85878	8.4324	0.00368593	0.0403827	Up	156	154	58	152	468	350
ENSG00000104365	1335	ENSG00000104365.9	IKBKB	protein_coding	29.6527	24.2869	21.839	31.45	50.9712	62.7677	25.2595	48.3963	1.1816	5.10533	8.43308	0.00368455	0.0403827	Up	809	766	685	854	1531	1827
ENSG00000136244	1336	ENSG00000136244.7	IL6	protein_coding	3.5043	8.49954	6.39501	2.34724	0.311651	1.54485	6.13295	1.40125	-1.99482	0.790189	8.43379	0.00368311	0.0403827	Down	51	143	106	34	5	24
ENSG00000167984	1337	ENSG00000167984.12	NLRC3	polymorphic_pseudogene	0.414313	0.453961	0.104108	0.425521	1.75389	1.18163	0.324127	1.12035	2.10337	1.4844	8.43395	0.00368279	0.0403827	Up	45	57	13	46	210	137
ENSG00000146242	1339	ENSG00000146242.5	TPBG	protein_coding	2.87739	2.74087	1.08752	3.76861	5.14262	10.9907	2.23526	6.63397	1.75731	3.20085	8.42976	0.00369129	0.0404112	Up	168	185	73	219	331	685
ENSG00000205038	1340	ENSG00000205038.7	PKHD1L1	protein_coding	81.0213	81.9638	20.6944	150.882	94.9847	334.296	61.2265	193.388	1.83363	7.43669	8.4237	0.00370361	0.0405158	Up	3133	3662	919	5807	4048	13785
ENSG00000006453	1341	ENSG00000006453.9	BAIAP2L1	protein_coding	5.48074	3.35515	2.86033	6.69269	10.0964	17.8517	3.89874	11.5469	1.79319	1.69364	8.4199	0.00371136	0.0405703	Up	65	46	39	79	132	226
ENSG00000140750	1343	ENSG00000140750.12	ARHGAP17	protein_coding	39.681	31.5502	23.0445	43.5092	63.2618	81.1906	31.4252	62.6539	1.26966	4.75999	8.413	0.00372547	0.0406639	Up	668	614	445	729	1174	1458
ENSG00000139514	1342	ENSG00000139514.8	SLC7A1	protein_coding	9.44258	4.91467	2.64495	10.2108	15.5342	21.3647	5.6674	15.7033	1.87537	2.21845	8.41359	0.00372427	0.0406639	Up	118	71	38	127	214	285
ENSG00000184305	1344	ENSG00000184305.10	CCSER1	protein_coding	15.3182	7.82988	5.75351	17.052	21.3169	31.309	9.63385	23.226	1.63262	2.69938	8.41081	0.00372997	0.0406828	Up	176	104	76	195	270	383
ENSG00000166510	1345	ENSG00000166510.9	CCDC68	protein_coding	8.04041	6.68239	3.01687	8.9496	19.1637	23.4089	5.91322	17.1741	1.82011	2.36985	8.40284	0.00374635	0.0407746	Up	102	98	44	113	268	317
ENSG00000196167	1346	ENSG00000196167.5	COLCA1	protein_coding	0.836628	0.379083	0.623751	1.02071	1.44557	2.50053	0.613154	1.6556	1.70293	1.00123	8.40265	0.00374674	0.0407746	Up	42	22	36	51	80	134
ENSG00000243508	1347	ENSG00000243508.1	RP11-775J23.2	pseudogene	2.60739	1.19821	1.63008	3.68397	3.3261	5.9538	1.81189	4.32129	1.55419	0.383213	8.40335	0.0037453	0.0407746	Up	32	17	23	45	45	78
ENSG00000114654	1348	ENSG00000114654.6	EFCC1	protein_coding	0.8642	0.48591	0.150338	1.04194	1.45028	2.14538	0.50015	1.54587	2.07018	0.733235	8.39735	0.00375768	0.0408634	Up	40	26	8	48	74	106
ENSG00000115468	1350	ENSG00000115468.7	EFHD1	protein_coding	4.14046	3.35775	1.72568	4.81003	11.033	7.99995	3.07463	7.94766	1.67789	2.14639	8.39264	0.00376744	0.0409313	Up	96	90	46	111	282	198
ENSG00000043462	1349	ENSG00000043462.7	LCP2	protein_coding	16.2506	21.9643	7.83313	18.3003	45.9438	34.7602	15.3493	33.0014	1.4065	3.62336	8.39164	0.00376951	0.0409313	Up	240	375	133	269	747	548
ENSG00000165288	1356	ENSG00000165288.10	BRWD3	protein_coding	32.5337	24.7549	21.3734	39.0866	46.0249	54.8673	26.2207	46.6596	1.12462	4.83034	8.37862	0.0037966	0.0410777	Up	756	664	570	904	1179	1360
ENSG00000203685	1359	ENSG00000203685.5	C1orf95	protein_coding	0.723842	0.195669	0.111493	0.598477	1.12172	1.57515	0.343668	1.09845	2.36552	1.75462	8.37466	0.00380488	0.0410777	Up	96	30	17	79	164	223
ENSG00000163171	1355	ENSG00000163171.6	CDC42EP3	protein_coding	18.7632	14.5672	7.29858	22.3646	29.3895	29.5865	13.543	27.1135	1.36757	3.55597	8.37677	0.00380048	0.0410777	Up	322	289	144	380	556	541
ENSG00000065357	1351	ENSG00000065357.15	DGKA	protein_coding	15.5181	10.3193	5.39913	14.3246	35.1921	39.7958	10.4122	29.7708	1.82354	2.8716	8.37174	0.00381101	0.0410777	Up	160	123	64	147	400	438
ENSG00000134755	1352	ENSG00000134755.10	DSC2	protein_coding	3.69011	3.48497	1.70642	4.78696	6.40877	5.48068	2.9605	5.5588	1.2558	3.61219	8.37983	0.00379409	0.0410777	Up	316	345	168	408	605	501
ENSG00000185010	1357	ENSG00000185010.9	F8	protein_coding	105.616	105.718	67.9729	115.191	230.055	131.828	93.1022	159.025	1.02254	5.84632	8.37206	0.00381034	0.0410777	Up	1438	1664	1063	1561	3453	1916
ENSG00000242068	1360	ENSG00000242068.1	RP11-259P15.4	pseudogene	1.24669	0.819598	0.910886	2.00413	2.03563	2.61608	0.992392	2.21862	1.44906	0.156463	8.37371	0.00380688	0.0410777	Up	25	19	21	40	45	56
ENSG00000135899	1353	ENSG00000135899.12	SP110	protein_coding	24.6891	17.9603	12.5029	25.7418	42.8001	47.13	18.3841	38.5573	1.3682	3.87535	8.37236	0.00380971	0.0410777	Up	371	312	216	385	709	756
ENSG00000196632	1358	ENSG00000196632.6	WNK3	protein_coding	0.273392	0.133405	0.128046	0.380332	0.343386	0.643564	0.178281	0.455761	1.65653	0.647213	8.37197	0.00381052	0.0410777	Up	39	22	21	54	54	98
ENSG00000159840	1354	ENSG00000159840.11	ZYX	protein_coding	22.8368	25.29	16.5349	28.0506	44.5049	59.302	21.5539	43.9525	1.26085	4.16958	8.37795	0.003798	0.0410777	Up	364	466	303	445	781	1008
ENSG00000144791	1361	ENSG00000144791.5	LIMD1	protein_coding	18.3266	17.3974	17.6402	19.7671	43.9449	41.6897	17.7881	35.1339	1.18893	4.75826	8.3671	0.00382075	0.0411523	Up	544	597	602	584	1437	1320
ENSG00000163815	1362	ENSG00000163815.5	CLEC3B	protein_coding	6.87571	8.21978	14.985	10.013	36.6519	23.9552	10.0268	23.54	1.40446	2.92804	8.35983	0.00383606	0.0412567	Up	89	123	223	129	523	331
ENSG00000236535	1363	ENSG00000236535.1	RC3H1-IT1	sense_intronic	2.46389	2.80437	1.80473	4.95106	5.88172	4.25186	2.35766	5.02822	1.37565	-0.0237975	8.36007	0.00383555	0.0412567	Up	19	25	16	38	50	35
ENSG00000187239	1364	ENSG00000187239.12	FNBP1	protein_coding	45.4791	37.7161	27.8694	49.8802	71.2784	89.9368	37.0215	70.3651	1.19896	4.96251	8.3578	0.00384036	0.0412726	Up	774	742	545	846	1338	1635
ENSG00000135643	1365	ENSG00000135643.4	KCNMB4	protein_coding	0.982594	1.04314	0.233092	1.50329	2.26885	2.19662	0.752943	1.98959	1.84952	1.08605	8.35343	0.00384959	0.0413415	Up	44	54	12	67	112	105
ENSG00000139178	1366	ENSG00000139178.6	C1RL	protein_coding	45.0332	59.971	41.9115	57.6044	101.251	120.466	48.9719	93.107	1.15833	4.58615	8.34904	0.00385892	0.0414114	Up	443	681	474	564	1098	1263
ENSG00000140464	1367	ENSG00000140464.15	PML	protein_coding	17.8818	13.711	8.55577	17.5098	31.254	37.9602	13.3829	28.908	1.39311	4.77338	8.34455	0.00386846	0.0414831	Up	669	593	368	652	1289	1515
ENSG00000231925	1368	ENSG00000231925.7	TAPBP	protein_coding	26.3602	22.832	21.4299	29.4275	42.1352	64.9794	23.5407	45.514	1.16482	5.10813	8.34323	0.00387126	0.0414831	Up	765	766	715	850	1348	2012
ENSG00000109667	1369	ENSG00000109667.7	SLC2A9	protein_coding	2.20418	2.11095	2.32806	3.71736	6.64108	5.16216	2.2144	5.17353	1.4735	0.701565	8.34187	0.00387417	0.0414839	Up	28	31	34	47	93	70
ENSG00000204261	1370	ENSG00000204261.4	TAPSAR1	lincRNA	3.50835	2.67474	2.12061	4.77956	8.03719	8.52288	2.7679	7.11321	1.63539	1.52767	8.3389	0.00388051	0.0415214	Up	59	52	41	80	149	153
ENSG00000085063	1371	ENSG00000085063.10	CD59	protein_coding	200.838	169.767	208.924	230.765	319.608	383.324	193.176	311.232	0.948129	6.82273	8.33144	0.00389647	0.0416619	Up	2673	2613	3194	3058	4689	5444
ENSG00000149564	1373	ENSG00000149564.7	ESAM	protein_coding	11.3901	8.94449	4.9813	11.9234	19.8564	22.9498	8.43863	18.2432	1.42392	3.85119	8.3223	0.00391612	0.0417805	Up	358	325	180	373	688	770
ENSG00000089639	1372	ENSG00000089639.6	GMIP	protein_coding	4.61291	4.27942	2.38416	5.37357	13.645	13.2145	3.75883	10.7444	1.75166	1.93468	8.32283	0.00391498	0.0417805	Up	69	74	41	80	225	211
ENSG00000184005	1374	ENSG00000184005.9	ST6GALNAC3	protein_coding	3.50592	2.29079	0.785276	4.38421	5.3915	3.14336	2.19399	4.30636	1.45672	2.83256	8.32394	0.00391261	0.0417805	Up	233	176	60	290	394	223
ENSG00000100065	1375	ENSG00000100065.10	CARD10	protein_coding	4.64767	2.9284	1.92148	4.58316	8.48408	14.943	3.16585	9.33676	1.77978	2.95411	8.31787	0.00392569	0.0418522	Up	162	118	77	159	326	555
ENSG00000152495	1376	ENSG00000152495.6	CAMK4	protein_coding	3.02276	2.9974	0.641275	3.18519	11.5031	5.249	2.22048	6.64576	1.94517	1.07831	8.31247	0.00393738	0.0419463	Up	41	47	10	43	172	76
ENSG00000163219	1377	ENSG00000163219.7	ARHGAP25	protein_coding	10.1798	9.0515	7.1248	12.5113	21.0457	19.4719	8.78537	17.6763	1.27684	3.25215	8.30921	0.00394446	0.0419912	Up	215	221	173	263	490	439
ENSG00000196975	1381	ENSG00000196975.10	ANXA4	protein_coding	34.2064	24.5673	26.9552	39.0975	53.8745	72.7612	28.5763	55.2444	1.20936	4.18964	8.3038	0.00395622	0.0420376	Up	436	362	394	496	757	989
ENSG00000125378	1380	ENSG00000125378.11	BMP4	protein_coding	5.90363	5.28755	7.63441	8.97602	11.0424	20.2621	6.27519	13.4269	1.30992	2.70733	8.30385	0.0039561	0.0420376	Up	113	117	168	171	233	413
ENSG00000257017	1382	ENSG00000257017.4	HP	protein_coding	16.8566	23.232	14.9311	48.0637	22.0714	33.6105	18.3399	34.5819	1.15714	4.05673	8.30062	0.00396316	0.0420376	Up	327	521	332	928	472	696
ENSG00000064692	1378	ENSG00000064692.14	SNCAIP	protein_coding	2.90101	3.12044	1.0971	4.30871	5.51487	12.9266	2.37285	7.58338	1.84017	2.8152	8.30099	0.00396235	0.0420376	Up	115	143	50	170	241	547
ENSG00000120949	1379	ENSG00000120949.10	TNFRSF8	protein_coding	1.08388	0.833404	0.293306	1.4278	2.22862	3.83585	0.736863	2.49742	2.04362	1.24992	8.3029	0.00395819	0.0420376	Up	45	40	14	59	102	169
ENSG00000144063	1383	ENSG00000144063.3	MALL	protein_coding	5.97247	4.227	3.77813	6.49166	11.8206	21.7187	4.6592	13.3437	1.67108	2.56105	8.29786	0.00396918	0.042071	Up	110	90	80	119	240	427
ENSG00000079385	1384	ENSG00000079385.17	CEACAM1	protein_coding	5.82755	2.58954	2.98578	6.61705	8.50879	11.2923	3.80095	8.80606	1.56877	2.43592	8.29538	0.00397461	0.0420982	Up	146	75	86	165	235	301
ENSG00000258399	1385	ENSG00000258399.2	MEG8	lincRNA	9.80368	7.74753	3.15828	10.2148	28.6557	21.0893	6.90317	19.9866	1.8643	1.96156	8.29027	0.0039858	0.0421861	Up	81	74	30	84	261	186
ENSG00000240457	1386	ENSG00000240457.2	RN7SL472P	misc_RNA	45.7181	11.2252	6.4251	46.1347	0	0.374047	21.1228	15.5029	-2.83453	1.40568	8.28896	0.00398869	0.0421863	Down	229	65	37	230	0	2
ENSG00000132718	1387	ENSG00000132718.7	SYT11	protein_coding	2.60289	2.12903	1.12431	2.95321	5.38085	6.15399	1.95208	4.82935	1.60596	2.73488	8.28705	0.00399288	0.0422002	Up	147	139	73	166	335	371
ENSG00000163975	1388	ENSG00000163975.7	MFI2	protein_coding	4.39683	4.92567	3.94981	5.21423	16.2155	16.003	4.4241	12.4776	1.6376	2.05741	8.28477	0.00399789	0.0422227	Up	61	79	63	72	248	237
ENSG00000164574	1390	ENSG00000164574.11	GALNT10	protein_coding	6.4018	7.81981	3.88341	7.26618	14.744	17.3866	6.03501	13.1323	1.36051	4.175	8.27914	0.00401031	0.0423228	Up	347	490	242	392	880	1006
ENSG00000128604	1389	ENSG00000128604.14	IRF5	protein_coding	2.5283	3.51827	1.72107	3.31336	10.0215	7.72335	2.58921	7.01941	1.64936	1.62186	8.27655	0.00401603	0.0423228	Up	46	74	36	60	201	150
ENSG00000250539	1391	ENSG00000250539.1	KRT8P33	pseudogene	1.5514	1.58921	0.710225	2.46116	3.29608	3.93932	1.28361	3.23219	1.64774	0.937809	8.27681	0.00401546	0.0423228	Up	38	45	20	60	89	103
ENSG00000103710	1392	ENSG00000103710.6	RASL12	protein_coding	3.28053	2.80474	1.69216	4.52246	6.50534	9.11234	2.59247	6.71338	1.63981	2.08504	8.2703	0.00402988	0.0424077	Up	86	85	51	118	188	255
ENSG00000185985	1393	ENSG00000185985.7	SLITRK2	protein_coding	0.672276	0.169614	0.134006	0.689525	0.673363	1.78439	0.325299	1.04909	2.16375	0.792197	8.27096	0.00402843	0.0424077	Up	48	14	11	49	53	136
ENSG00000206337	1396	ENSG00000206337.6	HCP5	sense_overlapping	17.8544	12.7506	6.80187	21.4152	24.4198	43.4354	12.469	29.7568	1.54352	3.39872	8.2605	0.00405169	0.0425469	Up	258	213	113	308	388	670
ENSG00000071073	1394	ENSG00000071073.8	MGAT4A	protein_coding	34.174	33.1197	22.4038	41.0755	62.2873	61.1824	29.8992	54.8484	1.15783	4.5013	8.26056	0.00405156	0.0425469	Up	540	605	407	646	1083	1032
ENSG00000158296	1395	ENSG00000158296.9	SLC13A3	protein_coding	0.800402	0.807761	0.609175	1.3068	1.51264	3.74906	0.739113	2.1895	1.68073	0.643664	8.26045	0.00405181	0.0425469	Up	24	28	21	39	50	120
ENSG00000180801	1398	ENSG00000180801.11	ARSJ	protein_coding	1.06427	0.989665	0.624858	1.41682	2.4377	6.55529	0.892931	3.46994	1.94851	1.57748	8.25729	0.00405886	0.04257	Up	40	43	27	53	101	263
ENSG00000026103	1397	ENSG00000026103.15	FAS	protein_coding	11.2582	15.7723	11.4423	15.7376	25.6424	41.04	12.8243	27.4733	1.28359	3.52167	8.25687	0.00405982	0.04257	Up	184	298	215	256	461	716
ENSG00000187715	1399	ENSG00000187715.9	KBTBD12	protein_coding	0.521608	0.499982	0.208457	0.892341	1.01027	0.871627	0.410016	0.924745	1.52582	0.682587	8.25306	0.00406834	0.0426289	Up	37	41	17	63	79	65
ENSG00000116667	1403	ENSG00000116667.8	C1orf21	protein_coding	91.1074	108.775	57.0498	103.43	189.524	170.799	85.6439	154.584	1.13677	5.2319	8.25026	0.00407461	0.0426299	Up	839	1156	604	948	1923	1678
ENSG00000087303	1401	ENSG00000087303.12	NID2	protein_coding	51.3621	50.3722	24.5667	59.603	79.038	111.606	42.1003	83.4156	1.27762	5.29929	8.2456	0.0040851	0.0426299	Up	942	1068	518	1088	1597	2184
ENSG00000088320	1402	ENSG00000088320.3	REM1	protein_coding	1.63994	0.392376	0.576647	1.57758	2.21562	3.17064	0.869656	2.32128	1.92086	0.668264	8.24785	0.00408004	0.0426299	Up	47	13	19	45	69	97
ENSG00000251637	1405	ENSG00000251637.2	RP11-119D9.1	lincRNA	1.80069	1.7216	1.56626	3.80884	2.75107	4.88306	1.69618	3.81432	1.41215	0.0120425	8.24525	0.00408588	0.0426299	Up	19	21	19	40	32	55
ENSG00000011347	1400	ENSG00000011347.5	SYT7	protein_coding	1.60035	0.992548	0.840457	1.94164	3.14996	4.89362	1.14445	3.32841	1.78597	1.38422	8.24886	0.00407777	0.0426299	Up	53	38	32	64	115	173
ENSG00000121060	1404	ENSG00000121060.10	TRIM25	protein_coding	65.2869	53.1189	33.3317	74.2464	97.6756	124.182	50.5792	98.7014	1.26437	4.74566	8.24738	0.00408108	0.0426299	Up	690	649	405	781	1137	1400
ENSG00000211892	1407	ENSG00000211892.2	IGHG4	IG_C_gene	7.37975	6.42893	2.27624	14.356	8.45103	35.9884	5.36164	19.5985	1.91898	3.08268	8.23836	0.00410142	0.0427311	Up	141	142	50	273	178	733
ENSG00000132481	1406	ENSG00000132481.2	TRIM47	protein_coding	7.66543	4.46705	3.93031	8.02593	15.4441	22.8278	5.35426	15.4326	1.77301	2.18741	8.2389	0.0041002	0.0427311	Up	95	64	56	99	211	302
ENSG00000270640	1408	ENSG00000270640.1	RP11-373D23.2	sense_intronic	26.6927	37.6907	37.3872	26.6216	1.95845	5.1482	33.9235	11.2428	-2.0605	1.79595	8.23477	0.00410954	0.0427853	Down	136	222	219	135	11	28
ENSG00000136010	1409	ENSG00000136010.9	ALDH1L2	protein_coding	4.09718	3.95309	6.35083	6.17481	10.8641	10.4075	4.80037	9.14877	1.20238	3.18124	8.23002	0.00412031	0.0428273	Up	156	174	278	234	456	422
ENSG00000154529	1411	ENSG00000154529.10	CNTNAP3B	protein_coding	16.7061	9.21464	4.24506	16.785	23.2852	22.3323	10.0553	20.8008	1.52918	3.47048	8.23167	0.00411657	0.0428273	Up	356	227	104	356	546	506
ENSG00000154310	1410	ENSG00000154310.12	TNIK	protein_coding	2.05887	1.40671	1.06412	2.44334	3.6947	4.54231	1.5099	3.56012	1.53173	2.5503	8.22913	0.00412234	0.0428273	Up	138	109	82	163	273	324
ENSG00000105329	1412	ENSG00000105329.5	TGFB1	protein_coding	10.5519	9.33743	5.38029	11.8203	26.2951	35.9038	8.42319	24.6731	1.75188	2.27625	8.22769	0.0041256	0.0428309	Up	87	89	51	97	239	316
ENSG00000169499	1414	ENSG00000169499.10	PLEKHA2	protein_coding	27.9668	37.4101	26.75	30.7543	78.9413	62.9768	30.709	57.5575	1.10702	4.98038	8.22075	0.00414141	0.0429341	Up	582	900	639	637	1809	1399
ENSG00000122122	1413	ENSG00000122122.9	SASH3	protein_coding	1.75575	2.46378	0.882367	2.43047	5.98142	5.7019	1.70063	4.70459	1.74373	1.53134	8.22121	0.00414035	0.0429341	Up	45	73	26	62	169	156
ENSG00000264456	1415	ENSG00000264456.1	RP11-848P1.2	sense_intronic	2.20352	2.02711	1.82538	3.02219	5.80622	6.45485	2.01867	5.09442	1.56636	1.82597	8.2188	0.00414586	0.0429499	Up	63	66	60	86	183	197
ENSG00000197146	1417	ENSG00000197146.2	AL133458.1	pseudogene	0.758432	0.590455	0.373826	0.96522	1.67411	1.63414	0.574238	1.42449	1.59641	0.458702	8.21404	0.00415675	0.0429717	Up	30	27	17	38	73	68
ENSG00000138767	1416	ENSG00000138767.8	CNOT6L	protein_coding	38.7921	29.7803	24.4107	46.264	51.7522	54.0495	30.9944	50.6885	1.01511	5.46318	8.21479	0.00415503	0.0429717	Up	1262	1120	913	1498	1856	1875
ENSG00000260711	1418	ENSG00000260711.1	RP11-747H7.3	sense_intronic	1.96838	0.611647	0.764637	2.4385	1.78557	4.49355	1.11489	2.90587	1.74852	1.8578	8.21653	0.00415104	0.0429717	Up	103	37	46	127	103	251
ENSG00000137962	1420	ENSG00000137962.8	ARHGAP29	protein_coding	53.4164	32.3095	31.0336	55.0946	61.2205	76.1523	38.9198	64.1558	1.04102	6.67011	8.20849	0.00416948	0.0430426	Up	3162	2211	2110	3245	3991	4809
ENSG00000135931	1419	ENSG00000135931.13	ARMC9	protein_coding	9.51605	5.6722	6.8165	13.0158	12.4769	27.4179	7.33491	17.6369	1.48496	2.43495	8.20858	0.00416928	0.0430426	Up	119	82	97	162	172	366
ENSG00000099998	1421	ENSG00000099998.13	GGT5	protein_coding	4.48697	1.69244	1.20261	4.16744	5.86873	10.0685	2.46068	6.70157	1.88764	2.61884	8.20295	0.00418223	0.0431438	Up	172	75	53	159	248	412
ENSG00000160360	1422	ENSG00000160360.7	GPSM1	protein_coding	1.27363	1.28533	1.24629	1.59955	3.70671	5.74191	1.26842	3.68272	1.65659	1.73653	8.20137	0.00418587	0.043151	Up	48	56	54	60	154	231
ENSG00000139083	1423	ENSG00000139083.6	ETV6	protein_coding	20.8504	19.3464	12.0131	26.4099	34.9988	48.8312	17.4033	36.7466	1.34797	3.38213	8.19685	0.00419632	0.0432283	Up	234	250	155	295	433	585
ENSG00000179388	1424	ENSG00000179388.8	EGR3	protein_coding	9.14042	7.50464	4.14367	6.18726	0.281068	1.01591	6.92957	2.49475	-1.98978	1.85171	8.1946	0.00420152	0.0432515	Down	236	223	122	159	8	28
ENSG00000148204	1425	ENSG00000148204.7	CRB2	protein_coding	1.17559	0.88684	0.54694	1.64811	1.74841	7.36323	0.869789	3.58658	1.93614	2.57065	8.19309	0.00420503	0.0432573	Up	86	75	45	120	141	572
ENSG00000160991	1426	ENSG00000160991.11	ORAI2	protein_coding	6.44821	5.41695	4.42227	8.16064	14.5108	16.089	5.42914	12.9202	1.49955	2.35909	8.1885	0.00421568	0.0433364	Up	104	101	82	131	258	277
ENSG00000128274	1428	ENSG00000128274.11	A4GALT	protein_coding	2.58204	1.29856	0.861795	2.8959	4.08529	7.20026	1.5808	4.72715	1.90393	1.88624	8.1825	0.00422965	0.0434491	Up	86	50	33	96	150	256
ENSG00000122707	1427	ENSG00000122707.7	RECK	protein_coding	14.82	12.5855	12.7729	16.5898	24.6466	42.5058	13.3928	27.9141	1.24079	4.40715	8.18124	0.00423257	0.0434491	Up	438	430	434	488	803	1340
ENSG00000142156	1429	ENSG00000142156.10	COL6A1	protein_coding	230.162	166.05	188.055	238.646	294.442	550.124	194.756	361.071	1.09294	7.23379	8.17623	0.00424428	0.0435083	Up	3627	3024	3407	3743	5113	9247
ENSG00000198502	1430	ENSG00000198502.5	HLA-DRB5	protein_coding	18.1204	0.518497	15.0795	21.3562	1.29659	48.7655	11.2395	23.8061	1.34129	3.70958	8.17732	0.00424173	0.0435083	Up	393	13	376	461	31	1129
ENSG00000112214	1431	ENSG00000112214.6	FHL5	protein_coding	7.35352	2.79777	1.03507	8.00141	7.50092	7.83201	3.72879	7.77811	1.74367	2.64496	8.17075	0.00425713	0.0436095	Up	241	106	39	261	270	274
ENSG00000176771	1432	ENSG00000176771.11	NCKAP5	protein_coding	2.07293	1.53697	1.03032	2.29911	4.83533	6.83451	1.54674	4.65632	1.80311	2.02996	8.16487	0.00427094	0.0437205	Up	77	66	44	85	197	271
ENSG00000163347	1433	ENSG00000163347.5	CLDN1	protein_coding	21.3795	16.3105	5.70799	37.3821	20.0134	88.6248	14.466	48.6735	1.81625	5.2333	8.16125	0.00427949	0.0437775	Up	720	634	221	1253	743	3185
ENSG00000264462	1437	ENSG00000264462.1	MIR3648	miRNA	296.612	54.4421	66.5345	408.917	84.9059	195.321	139.196	229.715	1.15783	4.14715	8.15352	0.00429776	0.0438419	Up	919	195	237	1260	290	645
ENSG00000111404	1436	ENSG00000111404.2	RERGL	protein_coding	15.3386	4.33108	0.483895	16.9282	14.6349	13.8479	6.71785	15.137	2.33067	2.18234	8.15463	0.00429514	0.0438419	Up	193	63	7	212	203	186
ENSG00000092295	1435	ENSG00000092295.7	TGM1	protein_coding	11.061	9.65741	4.31594	19.2145	14.5348	49.6787	8.34477	27.8093	1.82474	2.63267	8.15585	0.00429224	0.0438419	Up	107	108	48	185	155	513
ENSG00000075407	1434	ENSG00000075407.13	ZNF37A	protein_coding	58.7538	42.8124	41.1567	71.1834	74.9647	85.0966	47.5743	77.0816	0.99384	5.35382	8.15502	0.00429422	0.0438419	Up	1161	978	935	1400	1633	1794
ENSG00000115919	1438	ENSG00000115919.10	KYNU	protein_coding	2.80049	4.15284	2.68446	3.96218	10.4208	10.7081	3.2126	8.36369	1.56753	1.83737	8.14514	0.00431768	0.0440146	Up	49	84	54	69	201	200
ENSG00000111731	1439	ENSG00000111731.8	C2CD5	protein_coding	85.027	61.1791	51.2442	99.798	105.981	119.846	65.8168	108.542	1.03279	5.34725	8.14367	0.00432118	0.0440195	Up	1195	994	827	1396	1641	1798
ENSG00000185046	1447	ENSG00000185046.14	ANKS1B	protein_coding	10.815	7.43619	14.2311	15.324	14.0869	39.9411	10.8274	23.1174	1.25017	3.1092	8.13644	0.00433844	0.0440548	Up	157	130	236	222	230	619
ENSG00000171310	1446	ENSG00000171310.6	CHST11	protein_coding	6.72978	6.83126	2.32951	8.90045	14.9504	16.919	5.29685	13.59	1.71097	2.25541	8.13844	0.00433365	0.0440548	Up	98	115	39	129	240	263
ENSG00000103196	1441	ENSG00000103196.7	CRISPLD2	protein_coding	28.9703	20.7193	4.40978	34.149	39.9358	59.7548	18.0331	44.6132	1.82316	4.38072	8.13506	0.00434174	0.0440548	Up	560	463	98	657	851	1233
ENSG00000130226	1443	ENSG00000130226.12	DPP6	protein_coding	1.75498	1.30871	0.894846	3.58735	1.86647	6.23607	1.31951	3.89663	1.69519	0.584354	8.13845	0.00433364	0.0440548	Up	29	25	17	59	34	110
ENSG00000196937	1448	ENSG00000196937.6	FAM3C	protein_coding	52.3038	39.171	27.7852	60.222	71.3284	95.3651	39.7534	75.6385	1.22822	4.47725	8.13323	0.00434612	0.0440548	Up	596	516	364	683	896	1160
ENSG00000095015	1440	ENSG00000095015.5	MAP3K1	protein_coding	15.8512	10.3376	16.0777	18.6258	19.5095	29.2419	14.0888	22.4591	0.955282	5.82215	8.13252	0.00434782	0.0440548	Up	1463	1102	1705	1711	1984	2879
ENSG00000163239	1445	ENSG00000163239.8	TDRD10	protein_coding	2.67057	2.08288	1.33281	3.47495	5.08337	11.1555	2.02875	6.57126	1.8337	1.81005	8.13208	0.00434889	0.0440548	Up	61	55	35	79	128	272
ENSG00000145850	1444	ENSG00000145850.4	TIMD4	protein_coding	2.28324	5.17904	1.94186	4.53709	16.2933	3.32722	3.13472	8.05255	1.43094	1.92506	8.13444	0.00434324	0.0440548	Up	45	118	44	89	354	70
ENSG00000103534	1442	ENSG00000103534.12	TMC5	protein_coding	0.794234	0.828478	0.528285	1.47862	1.37737	5.95227	0.716999	2.93609	1.92363	1.50702	8.13091	0.00435168	0.0440548	Up	34	41	26	63	65	272
ENSG00000144815	1449	ENSG00000144815.10	NXPE3	protein_coding	3.13213	1.63144	1.50865	3.68833	4.23129	5.75789	2.09074	4.55917	1.46735	2.74848	8.12889	0.00435653	0.0440735	Up	186	112	103	218	276	365
ENSG00000106852	1450	ENSG00000106852.11	LHX6	protein_coding	2.97242	1.00277	0.904905	2.80727	4.01757	8.827	1.6267	5.21728	2.04539	2.03394	8.1268	0.00436155	0.0440938	Up	100	39	35	94	149	317
ENSG00000124785	1452	ENSG00000124785.4	NRN1	protein_coding	10.1795	6.62509	4.04766	10.9581	16.2256	21.706	6.95075	16.2966	1.55247	3.04742	8.12037	0.00437706	0.0441896	Up	210	158	96	225	367	477
ENSG00000100918	1451	ENSG00000100918.8	REC8	protein_coding	7.20705	8.05893	2.14056	12.0096	13.7929	28.8175	5.80218	18.2067	1.91983	2.26871	8.12068	0.00437631	0.0441896	Up	82	106	28	136	173	350
ENSG00000105711	1453	ENSG00000105711.6	SCN1B	protein_coding	4.03526	2.97727	1.34203	4.05433	11.3044	9.78407	2.78485	8.38094	1.90439	1.73045	8.11514	0.0043897	0.0442867	Up	68	58	26	68	210	176
ENSG00000181264	1454	ENSG00000181264.4	TMEM136	protein_coding	1.46163	0.785223	1.39179	1.74678	2.94485	4.12215	1.21288	2.93793	1.5417	2.23508	8.11288	0.00439517	0.0443115	Up	95	59	104	113	211	286
ENSG00000169515	1455	ENSG00000169515.5	CCDC8	protein_coding	1.41036	0.813328	0.50328	1.76219	2.01747	6.89403	0.908989	3.5579	2.01496	2.1623	8.1045	0.00441555	0.0444863	Up	78	52	32	97	123	407
ENSG00000113578	1456	ENSG00000113578.13	FGF1	protein_coding	45.0092	31.867	39.5443	73.647	34.7218	250.293	38.8068	119.554	1.40083	5.23361	8.10055	0.00442517	0.0445526	Up	595	487	600	969	506	3530
ENSG00000207501	1457	ENSG00000207501.1	RNVU1-14	snRNA	75.0996	106.331	64.7063	70.1157	9.64028	10.9511	82.0455	30.2357	-1.75481	2.24497	8.09887	0.00442928	0.0445633	Down	212	347	210	197	30	33
ENSG00000104870	1458	ENSG00000104870.8	FCGRT	protein_coding	96.4009	117.444	99.1523	108.901	204.237	207.329	104.332	173.489	0.964024	6.05791	8.09063	0.00444946	0.0447357	Up	1359	1913	1607	1528	3173	3117
ENSG00000180884	1459	ENSG00000180884.9	ZNF792	protein_coding	3.45605	2.14875	1.87882	3.92452	5.79662	6.54267	2.49454	5.42127	1.43162	2.91178	8.0871	0.00445814	0.0447922	Up	192	138	120	217	355	388
ENSG00000055163	1460	ENSG00000055163.14	CYFIP2	protein_coding	8.84068	5.82658	2.30169	9.66798	15.2754	18.5357	5.65632	14.493	1.77073	2.53704	8.08407	0.0044656	0.0448365	Up	147	112	44	160	280	329
ENSG00000107738	1461	ENSG00000107738.15	C10orf54	protein_coding	42.8733	45.6741	21.7482	51.2034	73.7136	112.568	36.7652	79.1616	1.36236	4.76964	8.07931	0.00447735	0.0448623	Up	583	718	340	692	1105	1634
ENSG00000273320	1463	ENSG00000273320.1	RP11-22N19.2	antisense	7.47633	13.587	7.63655	9.02777	0.933298	0.514039	9.56664	3.4917	-2.23964	1.51732	8.07963	0.00447656	0.0448623	Down	109	229	127	131	15	8
ENSG00000133985	1462	ENSG00000133985.2	TTC9	protein_coding	0.434299	0.260085	0.116233	0.559425	0.666708	1.43962	0.270206	0.888584	1.98677	0.881731	8.0799	0.0044759	0.0448623	Up	39	27	12	50	66	138
ENSG00000104549	1464	ENSG00000104549.7	SQLE	protein_coding	6.75168	5.97618	3.2095	10.0965	12.819	14.9298	5.31245	12.6151	1.56765	1.9674	8.07348	0.00449177	0.044976	Up	86	88	47	128	180	203
ENSG00000134242	1465	ENSG00000134242.11	PTPN22	protein_coding	1.08061	1.86951	0.31331	1.52518	4.29444	2.6754	1.08781	2.83167	1.81247	1.41158	8.07164	0.00449633	0.044991	Up	42	84	14	59	184	111
ENSG00000198513	1466	ENSG00000198513.7	ATL1	protein_coding	5.27257	4.05413	5.69022	8.14243	9.21147	21.3122	5.00564	12.8887	1.52611	1.68742	8.06562	0.00451131	0.04511	Up	54	48	67	83	104	233
ENSG00000198561	1467	ENSG00000198561.8	CTNND1	protein_coding	29.7047	25.3806	24.1765	35.073	39.7314	52.0955	26.4206	42.3	0.945997	6.832	8.05785	0.0045307	0.0452731	Up	2940	2904	2750	3455	4333	5501
ENSG00000268001	1468	ENSG00000268001.1	CTC-241F20.3	antisense	1.00318	1.123	0.641601	1.30437	3.15827	2.76404	0.922594	2.40889	1.61728	0.987419	8.05646	0.00453416	0.0452767	Up	34	44	25	44	118	100
ENSG00000047617	1469	ENSG00000047617.10	ANO2	protein_coding	21.6952	18.6098	6.55343	22.8009	43.8071	35.6306	15.6195	34.0795	1.52684	3.22766	8.04845	0.00455426	0.0453925	Up	239	237	83	250	532	419
ENSG00000117724	1470	ENSG00000117724.8	CENPF	protein_coding	4.59068	3.56025	2.82266	6.28237	9.62102	11.9377	3.65786	9.28035	1.60732	1.50556	8.04844	0.00455429	0.0453925	Up	58	52	41	79	134	161
ENSG00000168824	1471	ENSG00000168824.10	NSG1	protein_coding	1.8847	1.42652	0.573767	3.55051	2.43626	9.13685	1.295	5.04121	2.04376	1.25808	8.04814	0.00455504	0.0453925	Up	40	35	14	75	57	207
ENSG00000178718	1472	ENSG00000178718.5	RPP25	protein_coding	0.878369	0.498625	0.740141	1.15831	1.51888	2.57141	0.705712	1.74953	1.5587	0.648537	8.04663	0.00455883	0.0453994	Up	32	21	31	42	61	100
ENSG00000115641	1473	ENSG00000115641.14	FHL2	protein_coding	2.82135	1.99367	0.587587	3.3537	5.65933	5.99333	1.80087	5.00212	1.93195	1.57231	8.03485	0.00458859	0.0456368	Up	71	58	17	84	157	161
ENSG00000182404	1474	ENSG00000182404.6	RP1-86D1.3	sense_intronic	0.671276	0.765428	0.345022	1.22627	1.21786	1.68645	0.593909	1.37686	1.51762	0.165666	8.03472	0.0045889	0.0456368	Up	22	29	13	40	44	59
ENSG00000225014	1475	ENSG00000225014.1	KCTD9P1	pseudogene	1.54325	0.732067	1.77535	2.65093	3.70301	2.93805	1.35022	3.09733	1.5326	0.617069	8.02358	0.00461723	0.0458874	Up	31	17	41	53	82	63
ENSG00000124406	1476	ENSG00000124406.12	ATP8A1	protein_coding	66.4962	25.3309	13.3843	75.7238	44.4391	78.8411	35.0705	66.3346	1.43684	4.40934	8.01954	0.00462753	0.0459587	Up	847	373	196	960	624	1072
ENSG00000179044	1477	ENSG00000179044.11	EXOC3L1	protein_coding	1.00762	0.817143	0.520389	1.23385	2.48505	2.18285	0.781719	1.96725	1.6012	0.603758	8.01379	0.00464226	0.0460737	Up	32	30	19	39	87	73
ENSG00000127507	1478	ENSG00000127507.13	EMR2	protein_coding	0.720495	0.893317	0.334237	1.18237	1.65573	1.86738	0.64935	1.56849	1.6034	0.680574	8.01232	0.00464601	0.0460798	Up	30	43	16	49	76	83
ENSG00000172345	1479	ENSG00000172345.9	STARD5	protein_coding	2.77247	1.85319	0.87692	2.65896	7.48777	8.73615	1.8342	6.29429	2.05666	1.20611	8.007	0.00465968	0.0461841	Up	44	34	16	42	131	148
ENSG00000135299	1480	ENSG00000135299.12	ANKRD6	protein_coding	21.5039	17.0704	11.0841	26.0511	33.1534	41.7816	16.5528	33.662	1.32943	3.27132	8.00338	0.00466901	0.0462453	Up	243	222	144	293	413	504
ENSG00000230006	1482	ENSG00000230006.3	ANKRD36BP2	pseudogene	2.67569	1.44658	0.727296	2.35229	6.61407	6.70507	1.61652	5.22381	2.06898	1.85997	7.99875	0.00468097	0.0463287	Up	80	50	25	70	218	214
ENSG00000131941	1481	ENSG00000131941.3	RHPN2	protein_coding	1.28097	1.59693	0.819269	2.57405	2.42653	7.83534	1.23239	4.27864	1.84551	1.38729	7.99767	0.00468375	0.0463287	Up	34	49	25	68	71	222
ENSG00000198795	1483	ENSG00000198795.6	ZNF521	protein_coding	97.8243	56.4428	111.127	115.517	105.492	217.791	88.4648	146.267	0.988967	5.29116	7.99059	0.00470211	0.0464789	Up	964	643	1258	1133	1146	2289
ENSG00000232044	1485	ENSG00000232044.4	AC073479.1	processed_transcript	0.850776	0.911165	0.246672	1.83171	1.32302	5.54106	0.669538	2.8986	2.12948	0.66461	7.98546	0.00471545	0.046548	Up	21	26	7	45	36	146
ENSG00000150867	1484	ENSG00000150867.9	PIP4K2A	protein_coding	36.6	38.2493	21.9342	42.4032	73.1528	66.3586	32.2612	60.6382	1.19827	4.17211	7.98637	0.00471309	0.046548	Up	418	505	288	482	921	809
ENSG00000166974	1486	ENSG00000166974.8	MAPRE2	protein_coding	35.4508	47.9387	20.3263	42.2331	82.824	65.268	34.5719	63.4417	1.1857	4.52441	7.98365	0.00472016	0.0465631	Up	490	766	323	581	1262	962
ENSG00000130558	1487	ENSG00000130558.14	OLFM1	protein_coding	4.35351	2.69719	2.66095	5.7336	7.04448	11.9595	3.23722	8.24585	1.60113	1.76291	7.97785	0.00473531	0.0466812	Up	74	53	52	97	132	217
ENSG00000158023	1488	ENSG00000158023.5	WDR66	protein_coding	1.75315	0.906425	0.823804	2.794	1.91936	3.1903	1.16113	2.63456	1.51623	1.66089	7.9711	0.00475301	0.0468242	Up	87	52	46	138	105	169
ENSG00000168214	1489	ENSG00000168214.16	RBPJ	protein_coding	159.472	144.643	136.829	172.686	291.21	253.952	146.981	239.283	0.959012	6.2863	7.96595	0.00476654	0.0469259	Up	1916	2009	1889	2064	3856	3257
ENSG00000237940	1490	ENSG00000237940.3	AC093642.3	lincRNA	4.20206	2.19783	0.595	5.00739	6.38253	3.93646	2.33163	5.10879	1.69064	0.369516	7.95682	0.00479066	0.0471317	Up	43	26	7	51	72	43
ENSG00000117616	1491	ENSG00000117616.13	C1orf63	protein_coding	115.213	108.06	117.495	139.953	179.399	212.197	113.589	177.183	0.905366	6.01731	7.95443	0.00479697	0.0471622	Up	1531	1658	1792	1851	2627	3007
ENSG00000169255	1492	ENSG00000169255.9	B3GALNT1	protein_coding	9.12684	6.90807	4.57999	10.9334	16.4788	29.2672	6.87163	18.8931	1.66867	2.37067	7.95301	0.00480074	0.0471676	Up	104	91	60	124	207	356
ENSG00000068831	1493	ENSG00000068831.14	RASGRP2	protein_coding	7.16812	5.84627	2.85025	7.95648	18.7021	12.2789	5.28821	12.9792	1.60866	2.20659	7.9499	0.00480899	0.0471854	Up	105	99	48	116	302	192
ENSG00000092969	1494	ENSG00000092969.7	TGFB2	protein_coding	2.20651	1.52074	1.85684	2.59544	3.97062	6.73891	1.86136	4.43499	1.45442	2.61839	7.95027	0.00480803	0.0471854	Up	123	98	119	144	244	401
ENSG00000175048	1495	ENSG00000175048.12	ZDHHC14	protein_coding	2.29724	1.91744	0.911443	2.61179	4.9355	5.56887	1.70871	4.37205	1.6638	2.39459	7.94346	0.00482615	0.0473221	Up	114	110	52	129	270	295
ENSG00000135052	1496	ENSG00000135052.12	GOLM1	protein_coding	20.4173	15.1673	11.9977	25.2116	27.9937	45.627	15.8608	32.9441	1.31629	3.42009	7.94071	0.00483348	0.0473623	Up	262	224	177	322	396	624
ENSG00000151883	1497	ENSG00000151883.12	PARP8	protein_coding	68.9949	73.0665	54.4261	77.4361	146.625	121.428	65.4959	115.163	1.06321	4.97521	7.93755	0.00484194	0.0474135	Up	709	868	643	792	1660	1331
ENSG00000107742	1498	ENSG00000107742.8	SPOCK2	protein_coding	15.9549	15.9056	8.40134	19.2651	28.9462	43.2978	13.4206	30.503	1.43109	3.41421	7.93586	0.00484645	0.047426	Up	223	257	135	268	446	646
ENSG00000131634	1499	ENSG00000131634.9	TMEM204	protein_coding	4.1039	3.16169	1.42227	4.28436	9.71406	7.2385	2.89596	7.07897	1.63943	2.42595	7.93372	0.00485218	0.0474504	Up	128	114	51	133	334	241
ENSG00000133321	1501	ENSG00000133321.6	RARRES3	protein_coding	7.59587	7.00383	4.42885	10.6509	14.1594	23.4586	6.34285	16.0896	1.56961	2.22818	7.93141	0.00485839	0.0474621	Up	91	97	61	127	187	300
ENSG00000121068	1500	ENSG00000121068.9	TBX2	protein_coding	3.91189	2.15064	1.64837	4.12252	5.89851	6.48233	2.5703	5.50112	1.46401	2.98408	7.93087	0.00485985	0.0474621	Up	225	143	109	236	374	398
ENSG00000197535	1502	ENSG00000197535.10	MYO5A	protein_coding	40.5672	34.48	25.9978	45.4618	58.3838	58.4891	33.6817	54.1116	0.980642	5.90754	7.92178	0.00488433	0.0476693	Up	1664	1634	1226	1854	2638	2560
ENSG00000156738	1503	ENSG00000156738.13	MS4A1	protein_coding	3.33058	0.0654779	0.263362	3.27026	2.67793	1.06366	1.21981	2.33728	2.17261	-0.347712	7.9197	0.00488993	0.0476923	Up	44	1	4	43	39	15
ENSG00000236532	1504	ENSG00000236532.1	AL035610.2	lincRNA	8.39308	3.51667	2.85172	7.64218	14.2755	36.1188	4.92049	19.3455	2.15434	1.7503	7.91759	0.00489565	0.0477163	Up	64	31	25	58	120	294
ENSG00000181827	1506	ENSG00000181827.10	RFX7	protein_coding	7.71159	4.91526	5.12507	9.18234	9.3314	13.229	5.91731	10.5809	1.13172	4.30763	7.9139	0.00490563	0.0477715	Up	551	406	421	653	735	1008
ENSG00000118473	1505	ENSG00000118473.17	SGIP1	protein_coding	3.45683	2.80716	0.552268	4.04021	8.44739	11.1029	2.27209	7.86349	2.19856	1.35367	7.91309	0.00490783	0.0477715	Up	49	46	9	57	132	168
ENSG00000186104	1507	ENSG00000186104.6	CYP2R1	protein_coding	4.24807	5.1284	2.6393	5.95664	10.9254	10.2769	4.00526	9.05298	1.4719	2.26739	7.90827	0.00492093	0.0478672	Up	91	127	63	127	258	235
ENSG00000114948	1509	ENSG00000114948.8	ADAM23	protein_coding	0.77434	0.493553	0.0886224	0.798473	1.62666	1.46988	0.452172	1.29834	2.07687	0.590387	7.8915	0.00496675	0.0480414	Up	38	28	5	39	88	77
ENSG00000213928	1515	ENSG00000213928.4	IRF9	protein_coding	4.32629	4.65883	3.30228	7.89509	9.53089	10.2562	4.0958	9.22738	1.4557	1.36588	7.89708	0.00495147	0.0480414	Up	49	61	43	89	119	124
ENSG00000267361	1518	ENSG00000267361.1	LOC100421166	pseudogene	7.62778	14.3999	4.38143	9.59183	25.1098	20.3135	8.80303	18.3384	1.37768	3.29013	7.8947	0.00495798	0.0480414	Up	159	347	105	199	576	450
ENSG00000073756	1508	ENSG00000073756.7	PTGS2	protein_coding	13.9703	21.1628	5.92757	11.8795	0.834549	1.50025	13.6869	4.7381	-1.90497	2.99169	7.88855	0.00497489	0.0480414	Down	410	718	200	347	27	47
ENSG00000122679	1510	ENSG00000122679.4	RAMP3	protein_coding	7.27498	8.09103	4.7911	7.72703	22.1548	35.2441	6.71903	21.7086	1.76295	2.30479	7.88945	0.00497239	0.0480414	Up	70	90	53	74	235	362
ENSG00000260336	1517	ENSG00000260336.1	RP11-395B7.7	sense_overlapping	7.54165	4.47303	4.02095	8.18764	9.11266	13.2555	5.34521	10.1853	1.24048	4.14956	7.88967	0.00497178	0.0480414	Up	509	349	312	550	678	954
ENSG00000185710	1512	ENSG00000185710.5	RP11-645C24.2	pseudogene	1.35632	1.17325	2.21203	2.89581	2.10186	5.77062	1.58053	3.58943	1.39784	0.671631	7.89275	0.00496334	0.0480414	Up	24	24	45	51	41	109
ENSG00000257027	1516	ENSG00000257027.1	RP11-705C15.3	sense_intronic	7.29673	4.58861	5.50055	8.19234	11.2209	13.7362	5.7953	11.0498	1.21613	3.62756	7.89403	0.00495982	0.0480414	Up	315	229	273	352	534	632
ENSG00000213445	1514	ENSG00000213445.4	SIPA1	protein_coding	19.641	18.1523	13.0377	20.4608	43.0416	54.7144	16.9437	39.4056	1.42426	3.25286	7.90045	0.00494226	0.0480414	Up	190	203	143	197	459	565
ENSG00000198053	1513	ENSG00000198053.7	SIRPA	protein_coding	8.99549	6.43255	5.04673	9.21876	12.9609	21.292	6.82492	14.4905	1.32373	4.62101	7.89029	0.0049701	0.0480414	Up	600	496	387	612	953	1516
ENSG00000183018	1511	ENSG00000183018.4	SPNS2	protein_coding	8.32916	4.44303	3.56203	7.88035	14.5445	25.879	5.44474	16.1013	1.80363	2.46493	7.89359	0.00496103	0.0480414	Up	120	74	59	113	231	398
ENSG00000235833	1521	ENSG00000235833.1	AC159540.14	pseudogene	2.82568	2.24873	1.52384	4.03142	6.04925	5.55886	2.19942	5.21317	1.54896	1.17195	7.88307	0.00498997	0.0481026	Up	50	46	31	71	118	105
ENSG00000134369	1520	ENSG00000134369.11	NAV1	protein_coding	16.7107	10.8068	11.4572	17.6564	17.6513	34.9905	12.9915	23.4327	1.07877	6.27921	7.88399	0.00498743	0.0481026	Up	2092	1564	1649	2200	2435	4674
ENSG00000071242	1519	ENSG00000071242.7	RPS6KA2	protein_coding	28.9607	18.4115	14.1127	32.6033	35.3972	47.723	20.495	38.5745	1.23696	4.09527	7.88267	0.00499106	0.0481026	Up	497	366	279	558	669	874
ENSG00000150967	1525	ENSG00000150967.13	ABCB9	protein_coding	1.84757	0.887885	0.959761	2.26881	2.93296	3.87025	1.23174	3.02401	1.63438	1.51512	7.87242	0.00501943	0.0482315	Up	72	40	43	88	126	161
ENSG00000122877	1524	ENSG00000122877.9	EGR2	protein_coding	2.6629	3.886	2.03332	2.36913	0.0737582	0.323725	2.86074	0.922204	-2.32959	1.48679	7.8719	0.00502089	0.0482315	Down	131	221	115	116	4	17
ENSG00000115461	1522	ENSG00000115461.4	IGFBP5	protein_coding	683.638	746.535	666.353	787.675	1321.54	1810.31	698.842	1306.51	1.10619	8.73755	7.87382	0.00501556	0.0482315	Up	8448	10663	9462	9689	18001	23863
ENSG00000188906	1526	ENSG00000188906.9	LRRK2	protein_coding	13.5802	9.13907	9.92527	15.2822	17.7669	20.4606	10.8815	17.8366	1.01	5.28996	7.87286	0.00501822	0.0482315	Up	1108	862	931	1241	1598	1781
ENSG00000120802	1523	ENSG00000120802.9	TMPO	protein_coding	68.4363	54.5559	38.3113	71.6148	105.4	113.728	53.7679	96.9145	1.14822	5.01353	7.87606	0.00500936	0.0482315	Up	867	799	558	903	1472	1538
ENSG00000130224	1527	ENSG00000130224.10	LRCH2	protein_coding	1.50135	1.04978	0.402649	1.57129	2.86001	4.43033	0.984593	2.95388	1.90358	2.47838	7.86735	0.00503354	0.0483064	Up	120	97	37	125	252	378
ENSG00000225479	1529	ENSG00000225479.1	PLCB1-IT1	sense_intronic	8.56542	4.34893	4.21104	11.2251	12.6683	16.5714	5.70846	13.4883	1.57981	0.825488	7.86577	0.00503793	0.0483064	Up	46	27	26	60	75	95
ENSG00000170006	1528	ENSG00000170006.7	TMEM154	protein_coding	5.0288	5.15135	2.53238	6.58163	13.145	11.3435	4.23751	10.3567	1.58204	1.93263	7.86554	0.00503857	0.0483064	Up	76	90	44	99	219	183
ENSG00000155792	1530	ENSG00000155792.5	DEPTOR	protein_coding	11.7273	13.0582	6.11309	14.2061	21.5026	41.451	10.2995	25.7199	1.48922	3.95797	7.85883	0.0050573	0.048391	Up	287	371	173	346	583	1078
ENSG00000250334	1532	ENSG00000250334.1	LINC00989	lincRNA	1.20916	0.632435	0.415805	1.55391	1.58152	2.66061	0.752466	1.93201	1.70439	0.725119	7.86036	0.00505303	0.048391	Up	43	26	17	55	62	101
ENSG00000198440	1531	ENSG00000198440.5	ZNF583	protein_coding	8.9129	7.07905	4.15818	10.5018	17.2727	22.3161	6.71671	16.6969	1.59991	2.32819	7.8591	0.00505656	0.048391	Up	110	100	59	129	235	294
ENSG00000197057	1533	ENSG00000197057.4	DTHD1	protein_coding	0.420832	0.782664	0.128116	0.549667	1.77512	0.808178	0.44387	1.04432	1.61385	0.315158	7.85486	0.00506843	0.0484586	Up	20	43	7	26	93	41
ENSG00000229994	1534	ENSG00000229994.1	RPL5P4	pseudogene	1.83599	1.64489	2.33841	3.95285	3.50938	4.72984	1.93976	4.06402	1.35165	0.645486	7.85395	0.00507098	0.0484586	Up	28	29	41	60	59	77
ENSG00000101331	1535	ENSG00000101331.11	CCM2L	protein_coding	2.39476	1.6134	0.821178	2.72997	4.55357	4.78878	1.60978	4.02411	1.69064	2.07925	7.84573	0.00509408	0.0486376	Up	104	81	41	118	218	222
ENSG00000143369	1536	ENSG00000143369.10	ECM1	protein_coding	3.62093	3.2366	3.07954	4.16354	9.0875	12.2491	3.31236	8.50006	1.52848	2.37312	7.84493	0.00509635	0.0486376	Up	90	93	88	103	249	325
ENSG00000143850	1537	ENSG00000143850.8	PLEKHA6	protein_coding	4.53756	1.73002	1.08491	5.5097	3.5114	17.9902	2.45083	9.00376	1.94153	3.25775	7.8436	0.00510009	0.0486416	Up	211	93	58	255	180	891
ENSG00000102010	1538	ENSG00000102010.10	BMX	protein_coding	1.18563	0.522854	0.444864	1.00437	2.5728	4.42099	0.717783	2.66605	2.13603	1.39548	7.83945	0.00511182	0.0486902	Up	51	26	22	43	122	203
ENSG00000152527	1539	ENSG00000152527.9	PLEKHH2	protein_coding	178.782	81.4247	43.0699	213.204	113.035	193.66	101.092	173.3	1.2196	5.76968	7.8405	0.00510884	0.0486902	Up	2187	1152	606	2597	1523	2527
ENSG00000019549	1540	ENSG00000019549.4	SNAI2	protein_coding	7.25522	4.02784	5.60426	7.83349	12.7699	13.0354	5.6291	11.2129	1.29114	3.40419	7.83115	0.00513534	0.0488824	Up	268	172	237	288	520	511
ENSG00000269821	1541	ENSG00000269821.1	KCNQ1OT1	antisense	4.01684	2.71208	2.87097	4.62929	4.45267	6.51184	3.19996	5.19793	0.982935	7.78866	7.82853	0.00514278	0.0489215	Up	6337	4946	5205	7270	7743	10960
ENSG00000272040	1542	ENSG00000272040.1	CTC-366B18.4	lincRNA	1.49347	0.77513	1.90525	2.90101	2.39341	3.21786	1.39128	2.83743	1.37525	0.532533	7.82412	0.00515535	0.0490092	Up	30	18	44	58	53	69
ENSG00000072682	1543	ENSG00000072682.14	P4HA2	protein_coding	20.5712	22.458	14.0677	28.0805	32.3022	59.9394	19.0323	40.1074	1.28403	3.84741	7.81877	0.00517064	0.0491228	Up	290	366	228	394	502	902
ENSG00000096093	1544	ENSG00000096093.10	EFHC1	protein_coding	9.50892	8.26224	8.49301	12.2469	13.5658	22.2	8.75472	16.0042	1.10244	4.30755	7.81432	0.00518338	0.0491954	Up	447	449	459	573	703	1113
ENSG00000112303	1545	ENSG00000112303.9	VNN2	protein_coding	1.44188	2.28665	0.731598	1.99196	5.61336	2.75778	1.48671	3.45437	1.49793	0.522728	7.81284	0.00518763	0.0491954	Up	24	44	14	33	103	49
ENSG00000188227	1546	ENSG00000188227.8	ZNF793	protein_coding	3.84278	3.20322	1.88395	4.94902	6.49642	12.5669	2.97665	8.00412	1.62865	2.46332	7.81259	0.00518835	0.0491954	Up	110	106	62	141	205	383
ENSG00000076356	1547	ENSG00000076356.6	PLXNA2	protein_coding	31.9442	25.2606	14.1312	33.7481	47.6323	83.5463	23.7786	54.9755	1.44873	4.32303	7.80928	0.00519787	0.0492219	Up	466	425	237	490	766	1300
ENSG00000234444	1548	ENSG00000234444.5	ZNF736	protein_coding	36.6782	36.0644	30.6026	47.4563	68.1393	63.1169	34.4484	59.5708	1.06181	4.16726	7.8093	0.00519779	0.0492219	Up	417	474	400	537	854	766
ENSG00000152558	1549	ENSG00000152558.10	TMEM123	protein_coding	171.321	152.001	123.751	198.028	238.172	281.222	149.025	239.14	0.962238	5.98816	7.79816	0.00522994	0.0494937	Up	1673	1717	1391	1927	2567	2932
ENSG00000115252	1550	ENSG00000115252.14	PDE1A	protein_coding	13.8674	10.9657	9.59478	17.205	18.3291	31.1978	11.4759	22.244	1.19399	4.03641	7.79035	0.0052526	0.0496761	Up	396	362	315	489	577	949
ENSG00000165731	1551	ENSG00000165731.13	RET	protein_coding	2.28668	1.23627	0.600838	3.03938	5.44504	1.49504	1.37459	3.32649	1.56549	1.71995	7.789	0.00525652	0.0496811	Up	96	60	29	127	251	67
ENSG00000169860	1552	ENSG00000169860.4	P2RY1	protein_coding	0.673359	0.533931	0.47181	0.80809	1.59492	2.10266	0.5597	1.50189	1.63136	0.959715	7.78501	0.00526815	0.0497589	Up	36	33	29	43	94	120
ENSG00000225151	1553	ENSG00000225151.6	AC103965.1	pseudogene	6.00658	7.48646	5.44931	7.85194	13.5339	36.3633	6.31412	19.2497	1.58251	2.83939	7.78341	0.00527281	0.0497709	Up	93	134	97	121	231	600
ENSG00000005483	1554	ENSG00000005483.15	KMT2E	protein_coding	141.881	102.061	88.7106	152.598	171.776	206.167	110.884	176.847	0.97485	6.54723	7.7806	0.00528102	0.0498163	Up	2767	2301	1988	2962	3693	4290
ENSG00000078098	1555	ENSG00000078098.9	FAP	protein_coding	6.74768	7.04699	2.00412	10.4174	12.5406	33.3019	5.26626	18.7533	1.97695	2.38868	7.77232	0.0053053	0.0499388	Up	82	99	28	126	168	432
ENSG00000162444	1556	ENSG00000162444.11	RBP7	protein_coding	27.9419	26.1846	16.4729	34.6245	51.116	38.9002	23.5331	41.5469	1.12478	3.80746	7.77152	0.00530763	0.0499388	Up	360	389	242	443	726	534
ENSG00000213064	1558	ENSG00000213064.5	SFT2D2	protein_coding	134.521	129.844	110.687	136.292	234.239	294.32	125.017	221.617	1.04721	6.19962	7.77328	0.00530247	0.0499388	Up	1666	1859	1574	1680	3198	3887
ENSG00000198040	1557	ENSG00000198040.6	ZNF84	protein_coding	99.2569	73.8962	75.8601	117.592	130.065	155.56	83.0044	134.405	0.982965	5.26847	7.77175	0.00530696	0.0499388	Up	1055	907	927	1244	1524	1765
