# Supplementary material for: Methylome and transcriptome maps of human visceral and subcutaneous adipocytes reveal key epigenetic differences at developmental genes
Source: Sci Rep. 2019 Jul 2;9:9511. doi: 10.1038/s41598-019-45777-w (PMC6606599; doi:10.1038/s41598-019-45777-w)
Supplement: Supplementary file 7 — Supplementary_Table S6 [file 41598_2019_45777_MOESM7_ESM.xlsx]

## Sheet: Gene Ontology VATvsVA
Table S6. Gene Ontology of VATvsVA Differentially-expressed genes
category	over_represented_pvalue	under_represented_pvalue	numDEInCat	numInCat	term	ontology	over_rep_adjust_FDR	under_rep_adjust_FDR	genes
GO:0050900	1.50796e-31	1	93	303	leukocyte migration	BP	9.45489e-29	1	ADAM10, AIF1, AMICA1, APOD, ATP1B1, C3AR1, CAMK1D, CCL21, CCL3, CCL4, CCR1, CCR2, CCR5, CD2, CD244, CD300A, CD34, CD44, CD47, CD48, CD74, CD84, CMKLR1, COL1A1, COL1A2, CORO1A, CXCL12, CXCL3, ECM1, EMR2, ESAM, FCER1G, FLT1, FN1, FYN, GAS6, GCNT1, HCK, HRH1, IL16, IL1B, IL33, IL6, IL8, INPP5D, ITGA3, ITGA4, ITGA5, ITGA6, ITGAL, ITGAM, ITGB2, JAM2, KIT, LYST, MERTK, NCKAP1L, PDE4D, PDGFB, PIK3CD, PI…
GO:0098552	2.918e-30	1	91	302	side of membrane	CC	1.77057e-27	1	ABCG1, ACE, ANO1, ANPEP, ASTN1, BCAM, C10orf54, CCR1, CCR5, CD2, CD22, CD226, CD244, CD28, CD33, CD34, CD4, CD44, CD48, CD59, CD74, CD86, CDH13, CXCL12, ENG, ENPEP, FAS, FCER1A, FCER1G, FCGR3A, FOLR2, GGT5, GGTA1P, HEG1, HLA-A, HLA-B, HLA-C, HLA-DPA1, HLA-DPB1, HLA-DQA1, HLA-DRA, HLA-DRB1, HLA-DRB5, HLA-F, HYAL2, IKBKB, IL12RB2, IL2RA, IL2RG, IL6, IL7R, ITGA3, ITGA4, ITGA5, ITGA6, ITGAL, ITGAM, J…
GO:0050778	1.02034e-27	1	115	488	positive regulation of immune response	BP	5.1872e-25	1	A2M, ARPC5, ARRB2, BTK, BTN3A1, C1QA, C1QB, C1QC, C1R, C1RL, C1S, C2, C3, C3AR1, C7, CCR2, CD14, CD226, CD28, CD300A, CD4, CD59, CD74, CD86, CFH, CFI, CNR1, COLEC12, CR1, CTSG, CTSK, CTSS, CYFIP2, DDX60, ELMO1, FCER1A, FCER1G, FCGR2A, FCGR3A, FOS, FYB, FYN, GIMAP5, HCK, HLA-A, HLA-B, HLA-C, HLA-DPA1, HLA-DPB1, HLA-DQA1, HLA-DRA, HLA-DRB1, HLA-DRB5, HLA-F, IFI16, IFIH1, IKBKB, IL1B, IL33, INPP5D, …
GO:0050865	4.13622e-27	1	101	407	regulation of cell activation	BP	1.99493e-24	1	AIF1, AXL, BMP4, BTK, BTN2A2, C10orf54, CAMK4, CCL21, CCR2, CD2, CD209, CD226, CD28, CD300A, CD37, CD4, CD47, CD59, CD74, CD86, CDKN1A, CNR1, CORO1A, DPP4, EGR3, FAS, FCER1A, FCER1G, FYN, GAS6, GIMAP5, GLI2, GLI3, HLA-A, HLA-DMB, HLA-DPA1, HLA-DPB1, HLA-DQA1, HLA-DRA, HLA-DRB1, HLA-DRB5, HSPH1, IGF2, IKZF1, IKZF3, IL18, IL1B, IL2RA, IL33, IL4R, IL6, IL7R, INPP5D, ITGAL, LILRB1, LILRB2, LRRC32, LY…
GO:0002694	2.66299e-25	1	93	377	regulation of leukocyte activation	BP	1.1649e-22	1	AIF1, AXL, BMP4, BTK, BTN2A2, C10orf54, CAMK4, CCL21, CCR2, CD2, CD209, CD226, CD28, CD300A, CD37, CD4, CD47, CD59, CD74, CD86, CDKN1A, CNR1, CORO1A, DPP4, EGR3, FAS, FCER1A, FCER1G, FYN, GAS6, GIMAP5, GLI2, GLI3, HLA-A, HLA-DMB, HLA-DPA1, HLA-DPB1, HLA-DQA1, HLA-DRA, HLA-DRB1, HLA-DRB5, HSPH1, IGF2, IKZF1, IKZF3, IL18, IL1B, IL2RA, IL33, IL4R, IL6, IL7R, INPP5D, ITGAL, LILRB1, LILRB2, LRRC32, LY…
GO:0009897	1.63636e-24	1	69	223	external side of plasma membrane	CC	6.2816e-22	1	ABCG1, ACE, ANO1, ANPEP, ASTN1, BCAM, C10orf54, CCR1, CCR5, CD2, CD22, CD226, CD244, CD28, CD33, CD34, CD4, CD44, CD48, CD59, CD74, CD86, CDH13, CXCL12, ENG, ENPEP, FAS, FCER1A, FCER1G, FCGR3A, FOLR2, GGT5, GGTA1P, HEG1, HLA-DRB1, HLA-DRB5, HYAL2, IL12RB2, IL2RA, IL2RG, IL6, IL7R, ITGA3, ITGA4, ITGA5, ITGA6, ITGAL, ITGAM, KDR, KIT, LILRB1, MS4A1, NCAM1, NRCAM, PDGFRA, PTPRC, ROBO4, S1PR1, SELL, S…
GO:0002253	4.63515e-24	1	99	406	activation of immune response	BP	1.74374e-21	1	A2M, ARPC5, ARRB2, BTK, BTN3A1, C1QA, C1QB, C1QC, C1R, C1RL, C1S, C2, C3, C3AR1, C7, CD14, CD226, CD28, CD300A, CD4, CD59, CD86, CFH, CFI, COLEC12, CR1, CTSK, CTSS, CYFIP2, DDX60, ELMO1, FCER1G, FCGR2A, FCGR3A, FOS, FYB, FYN, HCK, HLA-DPA1, HLA-DPB1, HLA-DQA1, HLA-DRA, HLA-DRB1, HLA-DRB5, IFI16, IFIH1, IKBKB, INPP5D, ITGAM, ITGB2, ITK, ITPR3, JUN, KLHL6, LCP2, LGMN, LTF, LY96, MAP3K1, MARCO, MASP…
GO:0060326	6.8702e-23	1	61	203	cell chemotaxis	BP	2.34961e-20	1	ADAM10, AGTR1, AIF1, AMICA1, ARRB2, BIN2, C3AR1, CAMK1D, CCL14, CCL18, CCL21, CCL3, CCL4, CCR1, CCR2, CCR5, CD74, CMKLR1, CORO1A, CXCL12, CXCL14, CXCL2, CXCL3, DOCK4, EGR3, EMR2, ENG, FCER1G, FLT1, GAS6, HGF, HRH1, IL16, IL1B, IL6, IL8, ITGAM, ITGB2, KIT, LPAR1, LYST, NCKAP1L, NR4A1, PDE4D, PDGFB, PDGFRA, PDGFRB, PIK3CD, PIK3CG, PREX1, PTPRO, S100A9, SEMA5A, SPP1, SYK, TGFB2, TNFRSF11A, TNFSF14, …
GO:0051249	1.3157e-22	1	82	331	regulation of lymphocyte activation	BP	4.26694e-20	1	AIF1, AXL, BMP4, BTK, BTN2A2, C10orf54, CAMK4, CCL21, CCR2, CD2, CD209, CD28, CD300A, CD4, CD47, CD59, CD74, CD86, CDKN1A, CORO1A, DPP4, EGR3, FAS, FYN, GAS6, GIMAP5, GLI2, GLI3, HLA-A, HLA-DMB, HLA-DPA1, HLA-DPB1, HLA-DQA1, HLA-DRA, HLA-DRB1, HLA-DRB5, HSPH1, IGF2, IKZF1, IKZF3, IL18, IL1B, IL2RA, IL4R, IL6, IL7R, INPP5D, ITGAL, LILRB1, LILRB2, LRRC32, LYST, MEF2C, MERTK, MNDA, MYD88, NCKAP1L, N…
GO:0050867	8.05847e-22	1	70	259	positive regulation of cell activation	BP	2.22911e-19	1	AIF1, AXL, BTK, CCL21, CCR2, CD2, CD226, CD28, CD4, CD47, CD59, CD74, CD86, CDKN1A, CORO1A, DPP4, EGR3, FCER1A, FCER1G, FYN, GAS6, GIMAP5, GLI2, GLI3, HLA-A, HLA-DMB, HLA-DPA1, HLA-DPB1, HLA-DQA1, HLA-DRA, HLA-DRB1, HLA-DRB5, HSPH1, IGF2, IKZF1, IL18, IL1B, IL2RA, IL33, IL4R, IL6, IL7R, INPP5D, ITGAL, LILRB1, LILRB2, LYST, MEF2C, MYD88, NCKAP1L, NFATC2, PDCD1LG2, PLEK, PTPN6, PTPRC, PYCARD, RPS6K…
GO:0042110	1.19606e-21	1	90	391	T cell activation	BP	3.21398e-19	1	AIF1, AMICA1, BMP4, BTN2A2, BTN3A1, C10orf54, CAMK4, CCL21, CCR2, CD2, CD209, CD28, CD300A, CD4, CD47, CD48, CD59, CD74, CD86, CORO1A, CXCL12, DOCK2, DPP4, EGR1, EGR3, ELF4, FAS, FYN, GIMAP1, GIMAP5, GLI2, GLI3, HLA-A, HLA-DMB, HLA-DPA1, HLA-DPB1, HLA-DQA1, HLA-DRA, HLA-DRB1, HLA-DRB5, HSPH1, IGF2, IKZF1, IL18, IL1B, IL2RA, IL4R, IL6, IL7R, ITGAL, ITGAM, ITK, KIT, LCP1, LILRB1, LILRB2, LRRC32, MP…
GO:0070661	2.74058e-21	1	64	239	leukocyte proliferation	BP	6.96626e-19	1	ACE, AIF1, BMP4, BTN2A2, BTN3A1, C10orf54, CCR2, CD180, CD209, CD28, CD300A, CD59, CD74, CD86, CDKN1A, CORO1A, CXCL12, DOCK2, ELF4, FYN, HLA-DMB, HLA-DPA1, HLA-DPB1, HLA-DRB1, HLA-DRB5, IGF2, IKZF3, IL18, IL1B, IL2RA, IL6, IL7R, INPP5D, ITGAL, ITGAM, KIT, KITLG, LILRB1, LILRB2, LRRC32, MEF2C, MNDA, MS4A1, MYD88, NCKAP1L, NFATC2, PAWR, PDCD1LG2, PDE5A, PIK3CG, PTPN22, PTPN6, PTPRC, PYCARD, RIPK3, …
GO:0032943	4.07679e-21	1	62	229	mononuclear cell proliferation	BP	1.02246e-18	1	ACE, AIF1, BMP4, BTN2A2, BTN3A1, C10orf54, CCR2, CD180, CD209, CD28, CD300A, CD59, CD74, CD86, CDKN1A, CORO1A, CXCL12, DOCK2, ELF4, FYN, HLA-DMB, HLA-DPA1, HLA-DPB1, HLA-DRB1, HLA-DRB5, IGF2, IKZF3, IL18, IL1B, IL2RA, IL6, IL7R, INPP5D, ITGAL, ITGAM, LILRB1, LILRB2, LRRC32, MEF2C, MNDA, MS4A1, MYD88, NCKAP1L, NFATC2, PAWR, PDCD1LG2, PDE5A, PIK3CG, PTPN22, PTPN6, PTPRC, PYCARD, RIPK3, SASH3, SYK, …
GO:0002696	6.7234e-21	1	67	250	positive regulation of leukocyte activation	BP	1.66404e-18	1	AIF1, AXL, BTK, CCL21, CCR2, CD2, CD226, CD28, CD4, CD47, CD59, CD74, CD86, CDKN1A, CORO1A, DPP4, EGR3, FCER1A, FCER1G, FYN, GAS6, GIMAP5, GLI2, GLI3, HLA-A, HLA-DMB, HLA-DPA1, HLA-DPB1, HLA-DQA1, HLA-DRA, HLA-DRB1, HLA-DRB5, HSPH1, IGF2, IKZF1, IL18, IL1B, IL2RA, IL33, IL4R, IL6, IL7R, INPP5D, ITGAL, LILRB1, LILRB2, LYST, MEF2C, MYD88, NCKAP1L, NFATC2, PDCD1LG2, PTPN6, PTPRC, PYCARD, SASH3, SYK,…
GO:0050863	8.96532e-21	1	66	249	regulation of T cell activation	BP	2.16202e-18	1	AIF1, BMP4, BTN2A2, C10orf54, CAMK4, CCL21, CCR2, CD2, CD209, CD28, CD300A, CD4, CD47, CD59, CD74, CD86, CORO1A, DPP4, EGR3, FYN, GIMAP5, GLI2, GLI3, HLA-A, HLA-DMB, HLA-DPA1, HLA-DPB1, HLA-DQA1, HLA-DRA, HLA-DRB1, HLA-DRB5, HSPH1, IGF2, IKZF1, IL18, IL1B, IL2RA, IL4R, IL6, IL7R, ITGAL, LILRB1, LILRB2, LRRC32, NCKAP1L, NRARP, PAG1, PAWR, PDCD1LG2, PDE5A, PTPN22, PTPN6, PTPRC, PYCARD, RIPK3, SASH3…
GO:0046651	1.10359e-20	1	61	227	lymphocyte proliferation	BP	2.5826e-18	1	AIF1, BMP4, BTN2A2, BTN3A1, C10orf54, CCR2, CD180, CD209, CD28, CD300A, CD59, CD74, CD86, CDKN1A, CORO1A, CXCL12, DOCK2, ELF4, FYN, HLA-DMB, HLA-DPA1, HLA-DPB1, HLA-DRB1, HLA-DRB5, IGF2, IKZF3, IL18, IL1B, IL2RA, IL6, IL7R, INPP5D, ITGAL, ITGAM, LILRB1, LILRB2, LRRC32, MEF2C, MNDA, MS4A1, MYD88, NCKAP1L, NFATC2, PAWR, PDCD1LG2, PDE5A, PIK3CG, PTPN22, PTPN6, PTPRC, PYCARD, RIPK3, SASH3, SYK, TACR1…
GO:0048514	1.11212e-20	1	108	466	blood vessel morphogenesis	BP	2.5826e-18	1	ACVRL1, ANPEP, ANXA3, APOD, AQP1, ARHGAP22, BMP4, C3, C3AR1, CCBE1, CCR2, CD34, CDH13, CEACAM1, COL18A1, COL8A1, CTSH, CXCL12, CYP1B1, CYR61, ECM1, ECSCR, EFNB2, EGFL7, EGR3, ELK3, ENG, ENPEP, EPHB4, ETS1, FGF1, FLT1, FLT4, FN1, FZD6, GJA5, HAND2, HDAC7, HEG1, HHEX, HPGD, HPSE, ID1, IL18, IL1B, IL6, IL8, ITGA5, JUN, JUNB, KDR, LAMA5, MEOX2, MKL2, MMP2, MMRN2, MYO1E, NEDD4, NFATC4, NOS3, NOTCH3, N…
GO:0002250	1.68977e-20	1	63	230	adaptive immune response	BP	3.82946e-18	1	ALOX15, BTK, BTN3A2, BTN3A3, C10orf54, C1QA, C1QB, C1QC, C1R, C1RL, C1S, C2, C3, C7, CCR2, CD226, CD28, CD74, CFI, CR1, CTSC, CTSH, CTSS, FAS, FCER1A, FCER1G, GIMAP5, HLA-A, HLA-B, HLA-C, HLA-DRB1, HLA-DRB5, HLA-F, IGJ, IL18, IL1B, IL33, IL4R, IL6, IL7R, INPP5D, ITK, KLHL6, LILRB1, LYST, MEF2C, MYD88, NEDD4, PIK3CD, PIK3CG, POU2F2, PTPN6, PTPRC, PYCARD, RIPK3, RSAD2, SASH3, SWAP70, SYK, TGFB1, TL…
GO:0002443	3.84988e-20	1	63	238	leukocyte mediated immunity	BP	8.42049e-18	1	ANXA3, ARRB2, BST2, BTK, BTN3A2, BTN3A3, C10orf54, C1QA, C1QB, C1QC, C1R, C1RL, C1S, C2, C3, C7, CCL3, CCR2, CD226, CD28, CD300A, CD74, CFI, CR1, CTSC, CTSG, CTSH, FAS, FCER1A, FCER1G, GIMAP5, HLA-A, HLA-B, HLA-C, HLA-DRB1, HLA-DRB5, HLA-F, IL1B, IL6, IL7R, INPP5D, KIT, KMT2E, LILRB1, LYST, MILR1, MYD88, MYO1F, NCF1, PIK3CD, PIK3CG, POU2F2, PTPN6, PTPRC, RASGRP1, RIPK3, RSAD2, SASH3, SLAMF7, SWAP…
GO:0030198	7.29473e-20	1	95	370	extracellular matrix organization	BP	1.57717e-17	1	A2M, ABI3BP, ADAM10, APP, BMP4, CCDC80, CD44, CD47, COL14A1, COL16A1, COL18A1, COL1A1, COL1A2, COL21A1, COL4A5, COL6A1, COL6A2, COL6A3, COL6A6, COL8A1, COLGALT2, CRISPLD2, CSGALNACT1, CTSG, CTSK, CTSS, CYP1B1, CYR61, DCN, DPP4, DPT, EGFL6, ENG, ETS1, FAP, FBLN1, FBLN5, FN1, GAS6, ITGA11, ITGA3, ITGA4, ITGA5, ITGA6, ITGAL, ITGAM, ITGB2, ITGB4, ITGB8, JAM2, KDR, LAMA2, LAMA3, LAMA5, LRP4, LTBP1, LT…
GO:0043062	9.56926e-20	1	95	371	extracellular structure organization	BP	2.04543e-17	1	A2M, ABI3BP, ADAM10, APP, BMP4, CCDC80, CD44, CD47, COL14A1, COL16A1, COL18A1, COL1A1, COL1A2, COL21A1, COL4A5, COL6A1, COL6A2, COL6A3, COL6A6, COL8A1, COLGALT2, CRISPLD2, CSGALNACT1, CTSG, CTSK, CTSS, CYP1B1, CYR61, DCN, DPP4, DPT, EGFL6, ENG, ETS1, FAP, FBLN1, FBLN5, FN1, GAS6, ITGA11, ITGA3, ITGA4, ITGA5, ITGA6, ITGAL, ITGAM, ITGB2, ITGB4, ITGB8, JAM2, KDR, LAMA2, LAMA3, LAMA5, LRP4, LTBP1, LT…
GO:0002274	3.97297e-19	1	46	137	myeloid leukocyte activation	BP	8.21226e-17	1	ADAM10, AIF1, ANXA3, BTK, CAMK4, CCL3, CCR2, CD2, CD226, CD300A, CD37, CD48, CD74, CD86, CD93, CNR1, DOCK2, FCER1A, FCER1G, GIMAP5, HYAL2, IL33, IL4R, IL8, JUN, KIT, KMT2E, LCP2, MILR1, MYO1F, PIK3CD, PIK3CG, PREX1, PTPRE, PYCARD, RASGRP1, SLC7A2, SNCA, SPI1, SYK, TGFB1, TLR1, TLR7, TLR8, TYROBP, WNT5A
GO:0001817	4.59064e-19	1	96	480	regulation of cytokine production	BP	9.28495e-17	1	ACP5, AFAP1L2, ANXA4, APOD, ARRB2, AXL, BST2, BTK, BTN2A2, C10orf54, C1QTNF3, C3, C3AR1, CARD8, CCBE1, CCL3, CCR2, CD14, CD2, CD28, CD34, CD4, CD74, CD86, CMKLR1, CSF1R, CYP1B1, DARC, DDX60, FCER1A, FCER1G, FLT4, GAS6, GIMAP5, HDAC7, HILPDA, HLA-A, HLA-B, HLA-DPA1, HLA-DPB1, HLA-DRB1, HLA-DRB5, HPSE, HYAL2, IFI16, IFIH1, IKBKB, IL12RB2, IL18, IL1B, IL33, IL4R, IL6, INPP5D, IRF5, LILRB1, LILRB2, L…
GO:0030335	5.87613e-19	1	73	278	positive regulation of cell migration	BP	1.17585e-16	1	ADAM10, AIF1, ANXA3, AQP1, BMP4, C3AR1, CAMK1D, CCBE1, CCL21, CCL3, CCL4, CCR1, CCR2, CD74, CDH13, CMKLR1, COL18A1, COL1A1, CORO1A, CSF1R, CTSH, CXCL12, CYR61, DAB2, DIAPH1, ETS1, FGF1, FLT1, FLT4, GAS6, HDAC7, HGF, IGF1R, IL6, IL8, ITGA3, ITGA5, KDR, KIT, LPAR1, LRRC16A, MYO1F, MYOC, NCKAP1L, PDGFB, PDGFRA, PDGFRB, PLVAP, PODXL, PROX1, PTGS2, PTPRC, PYCARD, RELN, RET, ROR2, S1PR1, SASH1, SELE, S…
GO:0042098	6.14445e-19	1	47	152	T cell proliferation	BP	1.2166e-16	1	AIF1, BMP4, BTN2A2, BTN3A1, C10orf54, CCR2, CD209, CD28, CD59, CD86, CORO1A, CXCL12, DOCK2, ELF4, FYN, HLA-DMB, HLA-DPA1, HLA-DPB1, HLA-DRB1, HLA-DRB5, IGF2, IL18, IL1B, IL2RA, IL6, ITGAL, ITGAM, LILRB1, LILRB2, LRRC32, NCKAP1L, PAWR, PDCD1LG2, PDE5A, PIK3CG, PTPN6, PTPRC, PYCARD, RIPK3, SASH3, SYK, TGFB1, TNFRSF14, TNFSF13B, TNFSF14, VCAM1, VSIG4
GO:0001525	6.96121e-19	1	91	385	angiogenesis	BP	1.36396e-16	1	ACVRL1, ANPEP, ANXA3, APOD, AQP1, ARHGAP22, BMP4, C3, C3AR1, CCBE1, CCR2, CD34, CDH13, CEACAM1, COL18A1, COL8A1, CTSH, CXCL12, CYP1B1, CYR61, ECM1, ECSCR, EFNB2, EGFL7, EGR3, ELK3, ENG, ENPEP, EPHB4, ETS1, FGF1, FLT1, FLT4, FN1, FZD6, GJA5, HAND2, HDAC7, HHEX, HPSE, ID1, IL18, IL1B, IL6, IL8, ITGA5, JUN, KDR, LAMA5, MEOX2, MMP2, MMRN2, NFATC4, NOS3, NOTCH4, NR4A1, NRARP, NRCAM, NRXN1, PDGFRB, PIK…
GO:0070663	1.01841e-18	1	51	174	regulation of leukocyte proliferation	BP	1.96396e-16	1	AIF1, BMP4, BTN2A2, C10orf54, CCR2, CD209, CD28, CD300A, CD59, CD74, CD86, CDKN1A, CORO1A, HLA-DMB, HLA-DPA1, HLA-DPB1, HLA-DRB1, HLA-DRB5, IGF2, IKZF3, IL18, IL1B, IL2RA, IL6, INPP5D, ITGAL, KITLG, LILRB1, LILRB2, LRRC32, MEF2C, MNDA, MYD88, NCKAP1L, NFATC2, PAWR, PDCD1LG2, PDE5A, PTPN22, PTPN6, PTPRC, PYCARD, RIPK3, SASH3, SYK, TACR1, TGFB1, TNFRSF14, TNFSF13B, VCAM1, VSIG4
GO:0051251	1.02322e-18	1	61	231	positive regulation of lymphocyte activation	BP	1.96396e-16	1	AIF1, AXL, BTK, CCL21, CCR2, CD28, CD4, CD47, CD59, CD74, CD86, CDKN1A, CORO1A, DPP4, EGR3, FYN, GAS6, GIMAP5, GLI2, GLI3, HLA-A, HLA-DMB, HLA-DPA1, HLA-DPB1, HLA-DQA1, HLA-DRA, HLA-DRB1, HLA-DRB5, HSPH1, IGF2, IKZF1, IL18, IL1B, IL2RA, IL4R, IL6, IL7R, INPP5D, ITGAL, LILRB1, LILRB2, LYST, MEF2C, MYD88, NCKAP1L, NFATC2, PDCD1LG2, PTPN6, PTPRC, PYCARD, SASH3, SYK, TACR1, TGFB1, THY1, TNFRSF14, TNF…
GO:0050670	1.05584e-18	1	50	168	regulation of lymphocyte proliferation	BP	2.0061e-16	1	AIF1, BMP4, BTN2A2, C10orf54, CCR2, CD209, CD28, CD300A, CD59, CD74, CD86, CDKN1A, CORO1A, HLA-DMB, HLA-DPA1, HLA-DPB1, HLA-DRB1, HLA-DRB5, IGF2, IKZF3, IL18, IL1B, IL2RA, IL6, INPP5D, ITGAL, LILRB1, LILRB2, LRRC32, MEF2C, MNDA, MYD88, NCKAP1L, NFATC2, PAWR, PDCD1LG2, PDE5A, PTPN22, PTPN6, PTPRC, PYCARD, RIPK3, SASH3, SYK, TACR1, TGFB1, TNFRSF14, TNFSF13B, VCAM1, VSIG4
GO:2000147	1.20671e-18	1	73	285	positive regulation of cell motility	BP	2.24734e-16	1	ADAM10, AIF1, ANXA3, AQP1, BMP4, C3AR1, CAMK1D, CCBE1, CCL21, CCL3, CCL4, CCR1, CCR2, CD74, CDH13, CMKLR1, COL18A1, COL1A1, CORO1A, CSF1R, CTSH, CXCL12, CYR61, DAB2, DIAPH1, ETS1, FGF1, FLT1, FLT4, GAS6, HDAC7, HGF, IGF1R, IL6, IL8, ITGA3, ITGA5, KDR, KIT, LPAR1, LRRC16A, MYO1F, MYOC, NCKAP1L, PDGFB, PDGFRA, PDGFRB, PLVAP, PODXL, PROX1, PTGS2, PTPRC, PYCARD, RELN, RET, ROR2, S1PR1, SASH1, SELE, S…
GO:0051272	1.23051e-18	1	74	292	positive regulation of cellular component movement	BP	2.26921e-16	1	ADAM10, AIF1, ANXA3, AQP1, BMP4, C3AR1, CAMK1D, CCBE1, CCL21, CCL3, CCL4, CCR1, CCR2, CD74, CDH13, CMKLR1, COL18A1, COL1A1, CORO1A, CSF1R, CTSH, CXCL12, CYR61, DAB2, DIAPH1, ETS1, FGF1, FLT1, FLT4, GAS6, HDAC7, HGF, IGF1R, IL6, IL8, ITGA3, ITGA5, KDR, KIT, LPAR1, LRRC16A, MYO1F, MYOC, NCKAP1L, PDGFB, PDGFRA, PDGFRB, PLVAP, PODXL, PROX1, PTGS2, PTPRC, PYCARD, RELN, RET, ROR2, S1PR1, SASH1, SELE, S…
GO:0032944	1.42075e-18	1	50	169	regulation of mononuclear cell proliferation	BP	2.56964e-16	1	AIF1, BMP4, BTN2A2, C10orf54, CCR2, CD209, CD28, CD300A, CD59, CD74, CD86, CDKN1A, CORO1A, HLA-DMB, HLA-DPA1, HLA-DPB1, HLA-DRB1, HLA-DRB5, IGF2, IKZF3, IL18, IL1B, IL2RA, IL6, INPP5D, ITGAL, LILRB1, LILRB2, LRRC32, MEF2C, MNDA, MYD88, NCKAP1L, NFATC2, PAWR, PDCD1LG2, PDE5A, PTPN22, PTPN6, PTPRC, PYCARD, RIPK3, SASH3, SYK, TACR1, TGFB1, TNFRSF14, TNFSF13B, VCAM1, VSIG4
GO:0040017	3.18167e-18	1	75	301	positive regulation of locomotion	BP	5.5932e-16	1	ADAM10, AIF1, ANXA3, AQP1, BMP4, C3AR1, CAMK1D, CCBE1, CCL21, CCL3, CCL4, CCR1, CCR2, CD74, CDH13, CMKLR1, COL18A1, COL1A1, CORO1A, CSF1R, CTSH, CXCL12, CYR61, DAB2, DIAPH1, ETS1, FGF1, FLT1, FLT4, GAS6, HDAC7, HGF, IGF1R, IL16, IL6, IL8, ITGA3, ITGA5, KDR, KIT, LPAR1, LRRC16A, MYO1F, MYOC, NCKAP1L, PDGFB, PDGFRA, PDGFRB, PLVAP, PODXL, PROX1, PTGS2, PTPRC, PYCARD, RELN, RET, ROR2, S1PR1, SASH1, S…
GO:0050870	2.09336e-17	1	50	180	positive regulation of T cell activation	BP	3.61249e-15	1	AIF1, CCL21, CCR2, CD28, CD4, CD47, CD59, CD74, CD86, CORO1A, DPP4, EGR3, FYN, GIMAP5, GLI2, GLI3, HLA-A, HLA-DMB, HLA-DPA1, HLA-DPB1, HLA-DQA1, HLA-DRA, HLA-DRB1, HLA-DRB5, HSPH1, IGF2, IKZF1, IL18, IL1B, IL2RA, IL4R, IL6, IL7R, ITGAL, LILRB1, LILRB2, NCKAP1L, PDCD1LG2, PTPN6, PTPRC, PYCARD, SASH3, SYK, THY1, TNFRSF14, TNFSF13B, TNFSF14, VAV1, VCAM1, VNN1
GO:0002460	3.3556e-17	1	53	194	adaptive immune response based on somatic recombination of immune receptors built from immunoglobulin superfamily domains	BP	5.68638e-15	1	BTK, BTN3A2, BTN3A3, C10orf54, C1QA, C1QB, C1QC, C1R, C1RL, C1S, C2, C3, C7, CCR2, CD226, CD28, CD74, CFI, CR1, CTSC, CTSH, FAS, FCER1A, FCER1G, GIMAP5, HLA-A, HLA-B, HLA-C, HLA-DRB1, HLA-DRB5, HLA-F, IL18, IL1B, IL33, IL4R, IL6, IL7R, INPP5D, KLHL6, LILRB1, LYST, MEF2C, MYD88, POU2F2, PTPN6, PTPRC, RIPK3, RSAD2, SASH3, SWAP70, TGFB1, TLR8, TNFSF13B
GO:0030595	3.46049e-17	1	44	143	leukocyte chemotaxis	BP	5.81176e-15	1	ADAM10, AIF1, AMICA1, C3AR1, CAMK1D, CCL21, CCL3, CCL4, CCR1, CCR2, CCR5, CD74, CMKLR1, CORO1A, CXCL12, CXCL3, EMR2, FCER1G, FLT1, GAS6, HRH1, IL16, IL1B, IL6, IL8, ITGAM, ITGB2, KIT, LYST, NCKAP1L, PDE4D, PDGFB, PIK3CD, PIK3CG, PREX1, PTPRO, S100A9, SPP1, SYK, TGFB2, TNFRSF11A, TNFSF14, VAV1, WNT5A
GO:0032103	5.38328e-17	1	51	186	positive regulation of response to external stimulus	BP	8.72926e-15	1	ADAM10, AGTR1, AIF1, C3, C3AR1, CAMK1D, CCL21, CCL3, CCL4, CCR1, CCR2, CD180, CD28, CD47, CD74, CDH13, CMKLR1, CNR1, CTSS, CXCL12, DDX60, FCER1A, FCER1G, GAS6, HYAL2, IL16, IL18, IL1B, IL33, IL6, IL8, KDR, LPAR1, LY96, NCKAP1L, OSMR, PDE2A, PDGFB, PDGFRB, PIK3CG, PLA2G2A, PTGS2, S100A9, S1PR1, SASH1, SEMA5A, TGFB1, TLR7, TNFRSF11A, TNFSF14, WNT5A
GO:1903034	8.68606e-17	1	73	349	regulation of response to wounding	BP	1.39645e-14	1	A2M, ACP5, AGTR1, AOAH, APOD, C1QTNF3, C2, C3, C7, CCL3, CCR2, CD109, CD28, CD34, CD47, CD59, CFH, CFI, CNR1, CR1, CTSS, EPHA4, FAM46A, FAP, FCER1A, FCER1G, HCK, HPSE, HYAL2, IL18, IL1B, IL2RA, IL33, IL6, LBH, MASP1, MYD88, NLRP1, NOS3, NT5E, OSMR, PDE2A, PDGFB, PDGFRA, PIK3AP1, PIK3CG, PLA2G2A, PLAT, PLAU, PLEK, PRKG1, PROS1, PTGIS, PTGS2, S100A9, SCARA5, SELE, SELP, SERPINE2, SLC7A2, SPP1, STAB…
GO:0002757	2.61939e-16	1	79	356	immune response-activating signal transduction	BP	4.1404e-14	1	ARPC5, ARRB2, BTK, BTN3A1, C3AR1, CD14, CD226, CD28, CD300A, CD4, CD86, COLEC12, CR1, CTSK, CTSS, CYFIP2, DDX60, ELMO1, FCER1G, FCGR2A, FCGR3A, FOS, FYB, FYN, HCK, HLA-DPA1, HLA-DPB1, HLA-DQA1, HLA-DRA, HLA-DRB1, HLA-DRB5, IFIH1, IKBKB, INPP5D, ITGAM, ITGB2, ITK, ITPR3, JUN, KLHL6, LCP2, LGMN, LTF, LY96, MAP3K1, MARCO, MEF2C, MNDA, MYD88, NCKAP1L, NFAM1, NFATC2, PAG1, PAWR, PDE4D, PIK3AP1, PIK3CD…
GO:0042129	2.69995e-16	1	39	124	regulation of T cell proliferation	BP	4.23217e-14	1	AIF1, BMP4, BTN2A2, C10orf54, CCR2, CD209, CD28, CD59, CD86, CORO1A, HLA-DMB, HLA-DPA1, HLA-DPB1, HLA-DRB1, HLA-DRB5, IGF2, IL18, IL1B, IL2RA, IL6, ITGAL, LILRB1, LILRB2, LRRC32, NCKAP1L, PAWR, PDCD1LG2, PDE5A, PTPN6, PTPRC, PYCARD, RIPK3, SASH3, SYK, TGFB1, TNFRSF14, TNFSF13B, VCAM1, VSIG4
GO:0031012	4.93664e-16	1	92	411	extracellular matrix	CC	7.42866e-14	1	ABI3BP, ADAMTS10, ADAMTS16, ADAMTSL1, ADAMTSL3, AEBP1, ASPN, BMP4, CCBE1, CCDC80, CDON, CILP, CLEC3B, COL14A1, COL16A1, COL18A1, COL1A1, COL1A2, COL21A1, COL4A5, COL6A1, COL6A2, COL6A3, COL6A6, COL8A1, CPXM2, CRIP2, CRISPLD2, CTSG, CYR61, DCN, DPT, ECM1, EGFL6, EGFL7, EMILIN2, ENTPD1, FBLN1, FBLN5, FLRT2, FN1, FRAS1, HMCN1, IGFBP7, ITGA6, ITGB4, LAMA2, LAMA3, LAMA5, LTBP1, LTBP4, LUM, MAMDC2, MFA…
GO:0002764	1.51142e-15	1	93	462	immune response-regulating signaling pathway	BP	2.1869e-13	1	ARPC5, ARRB2, BTK, BTN3A1, C3AR1, CD14, CD226, CD28, CD300A, CD4, CD86, CDKN1A, COLEC12, CR1, CTSH, CTSK, CTSS, CYFIP2, DDX60, ELMO1, ERBB3, FCER1A, FCER1G, FCGR2A, FCGR3A, FGF1, FOS, FYB, FYN, HCK, HLA-DPA1, HLA-DPB1, HLA-DQA1, HLA-DRA, HLA-DRB1, HLA-DRB5, IFIH1, IKBKB, INPP5D, ITGAM, ITGB2, ITK, ITPR3, JUN, KIT, KITLG, KLHL6, LCP2, LGMN, LILRB1, LILRB2, LTF, LY96, MAP3K1, MARCO, MEF2C, MNDA, MY…
GO:0097529	2.28246e-15	1	37	116	myeloid leukocyte migration	BP	3.27734e-13	1	AIF1, AMICA1, C3AR1, CAMK1D, CCL21, CCL3, CCR1, CCR2, CD300A, CD74, CMKLR1, CXCL12, CXCL3, EMR2, FCER1G, FLT1, HRH1, IL1B, IL6, IL8, ITGAM, ITGB2, KIT, NCKAP1L, PDE4D, PDGFB, PIK3CD, PIK3CG, PREX1, PTPRO, RAC2, S100A9, SPP1, SYK, TGFB2, TNFRSF11A, VAV1
GO:0002683	4.10295e-15	1	54	224	negative regulation of immune system process	BP	5.8467e-13	1	A2M, ALOX15, APOD, ARRB2, AXL, BMP4, BST2, BTN2A2, C10orf54, CCR2, CD300A, CD37, CD59, CD74, CD86, CNR1, CR1, FAS, GIMAP5, GLI3, HLA-A, HLA-B, HLA-DRB1, HLA-DRB5, IFI16, IL2RA, IL33, IL4R, IL7R, INPP5D, LILRB1, LILRB2, LRRC32, MASP1, MERTK, MILR1, MNDA, NRARP, PAG1, PAWR, PDCD1LG2, PDE5A, PIK3AP1, PLCB1, PTPN22, PTPN6, PTPRC, PTPRJ, TGFB1, TGFB2, THY1, TNFRSF14, TRIM38, VSIG4
GO:0009617	6.40116e-15	1	73	416	response to bacterium	BP	8.98551e-13	1	ACP5, ANXA3, AXL, BAIAP2L1, CCL3, CCR5, CD14, CD180, CD4, CD47, CD86, CNR1, CSF2RB, CTSG, CXCL2, DCN, FCER1G, FOS, HCK, HLA-A, HLA-B, HLA-DRB1, HLA-DRB5, HP, IGJ, IL10RA, IL12RB2, IL18, IL1B, IL6, IL8, IRF5, JUN, LILRB1, LILRB2, LTF, LY96, LYST, LYZ, MEF2C, MYD88, MYO1F, NCF1, NCF2, NLRC3, NLRC4, NLRP1, NOS3, PDE4D, PLA2G2A, PTAFR, PTGFR, PTGS2, PYCARD, RBPJ, RPS6KA3, S100A9, SASH1, SELE, SELP, S…
GO:0002449	7.3942e-15	1	47	186	lymphocyte mediated immunity	BP	1.03026e-12	1	ARRB2, BTK, BTN3A2, BTN3A3, C10orf54, C1QA, C1QB, C1QC, C1R, C1RL, C1S, C2, C3, C7, CD226, CD28, CD74, CFI, CR1, CTSC, CTSH, FAS, FCER1A, FCER1G, GIMAP5, HLA-A, HLA-B, HLA-C, HLA-DRB1, HLA-DRB5, HLA-F, IL1B, IL7R, INPP5D, LILRB1, LYST, MYD88, POU2F2, PTPN6, PTPRC, RIPK3, RSAD2, SASH3, SLAMF7, SWAP70, TGFB1, TLR8
GO:0098542	7.59208e-15	1	67	388	defense response to other organism	BP	1.05005e-12	1	ACP5, ANXA3, AP1S2, APOBEC3G, BST2, CD28, CD37, CD4, CD86, CTSG, DDX60, DOCK2, ELMO1, FAM111A, FCER1G, FYN, GBP3, HCK, HLA-A, HP, HYAL2, IFI16, IFI44L, IFIH1, IFITM1, IFITM3, IGJ, IL2RA, IL4R, IL6, IRF5, IRF9, LILRB1, LTF, LYST, LYZ, MX1, MX2, MYD88, MYO1F, NCF1, NLRC4, NLRC5, NLRP1, OAS2, PLA2G2A, PML, PTPRC, PYCARD, RBPJ, RSAD2, S100A9, SAMHD1, SELP, SLFN11, SSC5D, STAB1, STAB2, SYK, TGFB1, TLR…
GO:0098602	1.16512e-14	1	84	371	single organism cell adhesion	BP	1.57668e-12	1	ANTXR1, ASTN1, AXL, CCL21, CD2, CD209, CD34, CD44, CD47, CD93, CNTN4, COL14A1, CTNND1, CXCL12, CYFIP2, CYP1B1, CYR61, DAB2, DPP4, DSC2, DSP, ESAM, EZR, FN1, FXYD5, GAS6, GCNT1, HBB, IL1B, ITGA4, ITGA5, ITGA6, ITGAL, ITGAM, ITGB2, JAM2, JUP, KIT, LAMA5, LILRB2, LIMS2, LRRC16A, MERTK, MFI2, MGP, MPZL2, MYOC, NEGR1, NFASC, NRARP, NRCAM, NRXN1, PDGFRA, PIK3CG, PKP4, PLEK, PODXL, PREX1, PRKG1, PTPN6, …
GO:0002521	1.54273e-14	1	81	416	leukocyte differentiation	BP	2.07277e-12	1	AXL, BLNK, BMP4, BTK, C1QC, CAMK4, CCL3, CCR1, CD2, CD28, CD4, CD74, CD86, CSF1R, DOCK2, EGR1, EGR3, FAS, FOS, GAS6, GIMAP1, GIMAP5, GLI2, GLI3, HCLS1, HHEX, HLA-B, IFI16, IKZF1, IKZF3, IL2RA, IL4R, IL6, IL7R, INPP4B, INPP5D, ITGA4, ITGAM, ITK, JUN, JUNB, KIT, KITLG, KLF10, KMT2E, LILRB1, LILRB2, LILRB4, LTF, MEF2C, MERTK, MPZL2, NCKAP1L, NFAM1, NRARP, PDE2A, PIK3CD, PLCG2, POU2F2, PREX1, PTPN22,…
GO:0030155	2.6662e-14	1	76	332	regulation of cell adhesion	BP	3.48272e-12	1	ABI3BP, ACVRL1, ADAM10, ALOX15, APOD, ARHGAP6, ARHGDIB, CCDC80, CCL21, CD44, CD47, CDH13, COL1A1, COL8A1, CXCL12, CYP1B1, CYR61, CYTH1, CYTH4, DAB2, DPP4, EGFL6, ENG, ERBB3, FXYD5, IL18, IL1B, IL8, ITGA3, ITGA5, ITGA6, ITGAL, JAM2, KDR, LAMA2, LAMA3, LAMA5, LRRC16A, MFI2, MYO1F, MYOC, NCKAP1L, NDNF, NRARP, PIK3CG, PKP4, PLAU, PLEKHA2, PODXL, PREX1, PRKG1, PRKX, PTPN6, PTPRC, PTPRJ, PTPRO, RAC2, R…
GO:0002697	2.79495e-14	1	57	264	regulation of immune effector process	BP	3.61256e-12	1	A2M, AP1S2, APOBEC3G, ARRB2, BST2, BTK, C10orf54, C2, C3, C7, CCR2, CD226, CD28, CD300A, CD37, CD4, CD59, CD74, CD86, CFH, CFI, CR1, DDX60, DOCK2, ELMO1, FCER1A, FCER1G, FYN, GIMAP5, HCK, HLA-A, HLA-B, HLA-C, HLA-DMB, HLA-F, IL1B, IL2RA, IL33, IL4R, IL6, IL7R, LILRB1, MASP1, PML, PROS1, PTPN6, PTPRC, RIPK3, RSAD2, SASH3, SYK, TGFB1, TGFB2, TMEM173, TNFRSF14, TRIM38, WNT5A
GO:0031349	2.80401e-14	1	62	286	positive regulation of defense response	BP	3.61256e-12	1	AGTR1, ARRB2, BTK, C3, CCL3, CCR2, CD14, CD226, CD28, CD47, CD86, CNR1, COLEC12, CTSK, CTSS, DDX60, FCER1A, FCER1G, FOS, GIMAP5, HCK, HYAL2, IFI16, IFIH1, IKBKB, IL18, IL1B, IL33, IL6, ITGAM, ITGB2, JUN, LGMN, LTF, LY96, MAP3K1, MARCO, MEF2C, MMP2, MYD88, NLRC4, OSMR, PDE2A, PIK3AP1, PIK3CG, PLA2G2A, PTGS2, PYCARD, RIPK3, RPS6KA1, RPS6KA2, RPS6KA3, RSAD2, S100A9, SARM1, TGFB1, TLR1, TLR7, TLR8, T…
GO:0050866	1.08732e-13	1	37	128	negative regulation of cell activation	BP	1.33677e-11	1	AXL, BMP4, BTN2A2, C10orf54, CCR2, CD300A, CD37, CD74, CNR1, FAS, GIMAP5, GLI3, HLA-DRB1, HLA-DRB5, IL2RA, IL4R, INPP5D, LILRB1, LILRB2, LRRC32, MERTK, MILR1, MNDA, NOS3, NRARP, PAG1, PAWR, PDCD1LG2, PDE5A, PDGFB, PDGFRA, PTPN22, PTPN6, SERPINE2, TGFB1, TNFRSF14, VSIG4
GO:0002685	1.94755e-13	1	32	108	regulation of leukocyte migration	BP	2.36345e-11	1	ADAM10, AIF1, APOD, C3AR1, CAMK1D, CCL21, CCL3, CCL4, CCR1, CCR2, CD300A, CD74, CMKLR1, CXCL12, ECM1, GAS6, IL33, IL6, IL8, NCKAP1L, PLCB1, PLVAP, PYCARD, RAC2, RIPK3, SELE, SELP, STK10, TACR1, TNFRSF14, TNFSF14, WNT5A
GO:0030168	3.23473e-13	1	57	243	platelet activation	BP	3.90033e-11	1	A2M, ABCC4, APP, ARRB2, AXL, COL1A1, COL1A2, DGKA, DGKE, DGKH, ENTPD1, F13A1, F5, F8, FCER1G, FN1, FYN, FZD6, GAS6, GNA15, HBB, HGF, IGF2, IL6, ITPR3, LCP2, MERTK, MMRN1, NOS3, P2RY1, PDGFB, PDGFRA, PIK3CG, PIK3R5, PLCG2, PLEK, PRKCB, PRKG1, PROS1, PTPN6, RAC2, RAP2B, RAPGEF3, RASGRP1, RASGRP2, RHOB, SELP, SEPT5, SERPINE2, SYK, TGFB1, TGFB2, TIMP1, TTN, VAV1, VAV2, VWF
GO:0072676	3.25746e-13	1	22	52	lymphocyte migration	BP	3.90272e-11	1	ADAM10, AIF1, APOD, CCL21, CCL3, CCL4, CCR2, CXCL12, ECM1, GAS6, ITGA4, PIK3CD, PIK3CG, PYCARD, RET, RIPK3, S1PR1, SPNS2, STK10, TNFRSF14, TNFSF14, WNT5A
GO:0072678	3.45e-13	1	17	34	T cell migration	BP	4.08141e-11	1	ADAM10, AIF1, APOD, CCL21, CCL3, CCR2, CXCL12, ECM1, ITGA4, PIK3CD, PIK3CG, PYCARD, RIPK3, S1PR1, TNFRSF14, TNFSF14, WNT5A
GO:0034341	5.14765e-13	1	34	117	response to interferon-gamma	BP	5.86832e-11	1	AIF1, BST2, CCL3, CD44, CD86, CIITA, DAPK1, HCK, HLA-A, HLA-B, HLA-C, HLA-DPA1, HLA-DPB1, HLA-DQA1, HLA-DRA, HLA-DRB1, HLA-DRB5, HLA-F, IFITM1, IFITM3, IRF5, IRF9, KYNU, NCAM1, NLRC5, OAS2, PARP9, PML, PTAFR, PTPN6, SNCA, SOCS3, VCAM1, WNT5A
GO:0030139	5.71642e-13	1	52	212	endocytic vesicle	CC	6.47747e-11	1	ANXA3, ARRB2, CD163, CD74, COLEC12, CORO1A, CYBB, DLG4, DPP4, EHD3, FMNL1, GRIA1, HBA1, HBA2, HBB, HLA-A, HLA-B, HLA-C, HLA-DPA1, HLA-DPB1, HLA-DQA1, HLA-DRA, HLA-DRB1, HLA-DRB5, HLA-F, HP, HSPH1, HYAL2, LPAR1, LRP2, LTF, MARCO, MSR1, MTSS1, MYO1E, NCF1, NCF2, NCF4, NOS3, NOSTRIN, NRXN1, RAB31, ROR2, SGIP1, SRGAP2, STAB1, STAB2, SYK, TCIRG1, TLR1, TLR7, WNT5A
GO:0097530	1.34858e-12	1	27	79	granulocyte migration	BP	1.47481e-10	1	AMICA1, C3AR1, CAMK1D, CCL21, CCL3, CD300A, CD74, CMKLR1, CXCL3, EMR2, FCER1G, HRH1, IL1B, IL8, ITGAM, ITGB2, NCKAP1L, PDE4D, PIK3CD, PIK3CG, PREX1, RAC2, S100A9, SPP1, SYK, TGFB2, VAV1
GO:0006959	1.68939e-12	1	34	150	humoral immune response	BP	1.83684e-10	1	A2M, BLNK, BST2, C1QA, C1QB, C1QC, C1R, C1RL, C1S, C2, C3, C7, CD28, CD37, CD59, CFH, CFI, CR1, GIMAP5, HLA-DRB1, HLA-DRB5, IGJ, IL6, LTF, MASP1, MEF2C, MS4A1, POU2F2, PROS1, PTPN6, RBPJ, SPNS2, ST6GAL1, VSIG4
GO:0050727	1.81024e-12	1	51	247	regulation of inflammatory response	BP	1.95693e-10	1	A2M, ACP5, AGTR1, AOAH, APOD, C1QTNF3, C2, C3, C7, CCL3, CCR2, CD28, CD47, CD59, CFH, CFI, CNR1, CR1, CTSS, FCER1A, FCER1G, HCK, HYAL2, IL18, IL1B, IL2RA, IL33, IL6, MASP1, MYD88, NLRP1, NT5E, OSMR, PDE2A, PIK3AP1, PIK3CG, PLA2G2A, PROS1, PTGIS, PTGS2, S100A9, SELE, SLC7A2, TEK, TLR7, TNFRSF11A, TNFRSF1B, UACA, WNT5A, ZFP36, ZYX
GO:0002429	1.88255e-12	1	51	211	immune response-activating cell surface receptor signaling pathway	BP	2.02348e-10	1	ARPC5, BTK, BTN3A1, C3AR1, CD226, CD28, CD300A, CD4, CR1, CYFIP2, ELMO1, FCER1G, FCGR2A, FCGR3A, FYB, FYN, HCK, HLA-DPA1, HLA-DPB1, HLA-DQA1, HLA-DRA, HLA-DRB1, HLA-DRB5, IKBKB, INPP5D, ITK, ITPR3, KLHL6, LCP2, MEF2C, MNDA, NCKAP1L, NFAM1, NFATC2, PAG1, PAWR, PDE4D, PIK3CD, PLCG2, PRKCB, PTPN22, PTPN6, PTPRC, PTPRJ, SYK, THEMIS, THY1, VAV1, VAV2, WAS, WIPF1
GO:0016337	2.50415e-12	1	72	327	single organismal cell-cell adhesion	BP	2.67631e-10	1	ASTN1, CCL21, CD2, CD209, CD34, CD44, CD47, CD93, CNTN4, COL14A1, CTNND1, CXCL12, CYFIP2, CYP1B1, CYR61, DPP4, DSC2, DSP, ESAM, EZR, FXYD5, GAS6, GCNT1, HBB, IL1B, ITGA4, ITGA5, ITGA6, ITGAL, ITGAM, ITGB2, JAM2, JUP, KIT, LILRB2, LIMS2, MGP, MPZL2, NEGR1, NFASC, NRARP, NRCAM, NRXN1, PDGFRA, PIK3CG, PKP4, PLEK, PODXL, PRKG1, PTPN6, RAC2, RAP2B, RET, ROR2, S100A9, SELE, SELP, SELPLG, SEMA4D, SERPIN…
GO:1902105	2.96664e-12	1	48	209	regulation of leukocyte differentiation	BP	3.15268e-10	1	AXL, BMP4, BTK, C1QC, CAMK4, CCL3, CCR1, CD2, CD74, CD86, EGR3, FAS, FOS, GAS6, GIMAP5, GLI2, GLI3, HCLS1, HLA-B, IKZF1, IKZF3, IL2RA, IL4R, IL6, IL7R, INPP4B, INPP5D, JUN, KITLG, KLF10, KMT2E, LILRB1, LILRB2, LILRB4, LTF, NCKAP1L, NFAM1, NRARP, PTPN6, RASSF2, SASH3, SYK, TAL1, TMEM176A, TMEM176B, TYROBP, VNN1, ZFPM1
GO:0030036	3.15939e-12	1	93	488	actin cytoskeleton organization	BP	3.33866e-10	1	ABI2, ABLIM3, ADD2, AIF1, ALOX15, ANTXR1, AQP1, ARHGAP6, ARHGDIB, ARHGEF10, ARHGEF15, ARPC1B, ARPC5, BAIAP2L1, BST2, CCDC88A, CCL21, CORO1A, CORO2A, CSF1R, CXCL12, DIAPH1, DIAPH3, DOCK2, DPYSL3, ELMO1, EZR, FGD2, FGD3, FGD5, FLNB, FMN1, FMN2, FMNL1, FMNL3, FSCN1, GAS7, GPR65, HCK, HCLS1, KIT, KRT19, LCP1, LRRC16A, MAP3K1, MEF2C, MICAL1, MICAL2, MTSS1, MYH11, MYO18A, MYO1B, MYO1F, MYOC, NCKAP1L, N…
GO:0019221	3.54028e-12	1	69	390	cytokine-mediated signaling pathway	BP	3.72026e-10	1	AXL, CCR1, CCR2, CCR5, CD44, CD74, CIITA, CMKLR1, CSF1R, CSF2RB, CXCL12, DARC, ECM1, EDA2R, EGR1, FLNB, GAS6, HCK, HLA-A, HLA-B, HLA-C, HLA-DPA1, HLA-DPB1, HLA-DQA1, HLA-DRA, HLA-DRB1, HLA-DRB5, HLA-F, IFI27, IFITM1, IFITM3, IFNAR2, IL10RA, IL12RB2, IL1B, IL2RA, IL2RG, IL4R, IL6, IL7R, IRF5, IRF9, KIT, LIFR, MX1, MX2, MYD88, NCAM1, NEDD4, NLRC5, NUP210, OAS2, OSMR, PLCB1, PLVAP, PML, PTAFR, PTPN6…
GO:0002695	4.77944e-12	1	33	118	negative regulation of leukocyte activation	BP	4.99452e-10	1	AXL, BMP4, BTN2A2, C10orf54, CCR2, CD300A, CD37, CD74, CNR1, FAS, GIMAP5, GLI3, HLA-DRB1, HLA-DRB5, IL2RA, IL4R, INPP5D, LILRB1, LILRB2, LRRC32, MERTK, MILR1, MNDA, NRARP, PAG1, PAWR, PDCD1LG2, PDE5A, PTPN22, PTPN6, TGFB1, TNFRSF14, VSIG4
GO:0002768	5.86079e-12	1	68	330	immune response-regulating cell surface receptor signaling pathway	BP	6.09069e-10	1	ARPC5, BTK, BTN3A1, C3AR1, CD226, CD28, CD300A, CD4, CD86, CDKN1A, CR1, CYFIP2, ELMO1, ERBB3, FCER1A, FCER1G, FCGR2A, FCGR3A, FGF1, FOS, FYB, FYN, HCK, HLA-DPA1, HLA-DPB1, HLA-DQA1, HLA-DRA, HLA-DRB1, HLA-DRB5, IKBKB, INPP5D, ITK, ITPR3, JUN, KIT, KITLG, KLHL6, LCP2, LILRB1, LILRB2, MAP3K1, MEF2C, MNDA, NCKAP1L, NFAM1, NFATC2, NR4A1, PAG1, PAWR, PDE4D, PDGFB, PDGFRA, PDGFRB, PIK3CD, PLCG2, PRKCB,…
GO:0031589	5.93862e-12	1	65	277	cell-substrate adhesion	BP	6.13767e-10	1	ABI3BP, ACVRL1, ALOX15, ANTXR1, APOD, ARHGAP6, AXL, BCAM, CCDC80, CCL21, CD34, CD44, CDH13, COL1A1, COL8A1, CORO1A, CYR61, DAB2, EGFL6, FBLN5, FN1, GAS6, HPSE, ITGA11, ITGA3, ITGA4, ITGA5, ITGA6, ITGAL, ITGB2, ITGB4, KDR, LAMA5, LRRC16A, LYVE1, MERTK, MFI2, MYOC, NDNF, NID2, PARVG, PLAU, PLEKHA2, PPFIBP1, PREX1, PRKX, PTPRJ, PTPRO, PXN, RAC2, RAPH1, SIGLEC1, SMOC2, SORBS3, SPOCK1, SPOCK2, SPP1, S…
GO:0071621	7.36163e-12	1	25	73	granulocyte chemotaxis	BP	7.48499e-10	1	AMICA1, C3AR1, CAMK1D, CCL21, CCL3, CD74, CMKLR1, CXCL3, EMR2, FCER1G, HRH1, IL1B, IL8, ITGAM, ITGB2, NCKAP1L, PDE4D, PIK3CD, PIK3CG, PREX1, S100A9, SPP1, SYK, TGFB2, VAV1
GO:1990266	7.72207e-12	1	23	61	neutrophil migration	BP	7.80926e-10	1	AMICA1, C3AR1, CAMK1D, CCL21, CCL3, CD74, CXCL3, FCER1G, IL1B, IL8, ITGAM, ITGB2, NCKAP1L, PDE4D, PIK3CD, PIK3CG, PREX1, RAC2, S100A9, SPP1, SYK, TGFB2, VAV1
GO:0003823	1.35601e-11	1	21	61	antigen binding	MF	1.34245e-09	1	ATP1B1, CD209, CD48, CD74, HLA-A, HLA-B, HLA-C, HLA-DMB, HLA-DPA1, HLA-DPB1, HLA-DQA1, HLA-DRA, HLA-DRB1, HLA-DRB5, HLA-F, IGJ, IL7R, LILRB4, MS4A1, TAPBP, TGFB1
GO:0003779	1.39153e-11	1	79	378	actin binding	MF	1.3704e-09	1	ABLIM1, ABLIM3, ACE, ADD2, AIF1, AIF1L, ANTXR1, ANXA8L1, ARPC1B, ARPC5, BAIAP2L1, CALD1, CCDC88A, CCR5, CORO1A, CORO2A, DIAPH1, DIAPH3, EPS8L2, EZR, FLNB, FLNC, FMN1, FMN2, FMNL1, FMNL3, FSCN1, FXYD5, GAS7, GMFG, HCLS1, IQGAP2, KCNMA1, KLHL4, LCP1, LMOD1, LRRK2, LSP1, MARCKS, MICAL1, MICAL2, MKL2, MLPH, MTSS1, MYH11, MYO18A, MYO1B, MYO1D, MYO1E, MYO1F, MYO1G, MYO5A, MYO5C, NEBL, NOS3, PALLD, PARV…
GO:0009615	1.67166e-11	1	57	306	response to virus	BP	1.6377e-09	1	ACTA2, ANPEP, AP1S2, APOBEC3G, BST2, CCL4, CD28, CD37, CD4, CD86, CXCL12, DCLK1, DDX60, DOCK2, ELMO1, FAM111A, FYN, GBP3, HCK, HLA-A, HSPA1A, HSPA1B, HYAL2, IFI16, IFI44, IFI44L, IFIH1, IFITM1, IFITM3, IFNAR2, IKBKB, IL2RA, IL6, IRF5, IRF9, LILRB1, LYST, MEF2C, MX1, MX2, MYD88, NLRC5, OAS2, PML, PTPRC, PYCARD, RSAD2, SAMHD1, SLFN11, STMN1, TLR7, TLR8, TMEM173, TNFRSF14, TRIM22, TRIM25, TRIM38
GO:0002687	1.75168e-11	1	24	76	positive regulation of leukocyte migration	BP	1.7072e-09	1	ADAM10, AIF1, C3AR1, CAMK1D, CCL21, CCL3, CCL4, CCR1, CCR2, CD74, CMKLR1, CXCL12, GAS6, IL6, IL8, NCKAP1L, PLVAP, PYCARD, SELE, SELP, TACR1, TNFRSF14, TNFSF14, WNT5A
GO:0042611	3.15647e-11	1	12	24	MHC protein complex	CC	3.02925e-09	1	CD74, HLA-A, HLA-B, HLA-C, HLA-DMB, HLA-DPA1, HLA-DPB1, HLA-DQA1, HLA-DRA, HLA-DRB1, HLA-DRB5, HLA-F
GO:0030593	3.38656e-11	1	22	59	neutrophil chemotaxis	BP	3.23356e-09	1	AMICA1, C3AR1, CAMK1D, CCL21, CCL3, CD74, CXCL3, FCER1G, IL1B, IL8, ITGAM, ITGB2, NCKAP1L, PDE4D, PIK3CD, PIK3CG, PREX1, S100A9, SPP1, SYK, TGFB2, VAV1
GO:0050663	3.69974e-11	1	32	123	cytokine secretion	BP	3.51475e-09	1	ANXA4, BTN2A2, BTN3A1, BTN3A2, C1QTNF3, CARD8, CCL3, CD14, CD2, CD34, CSF1R, GAS6, HLA-DRB1, HLA-DRB5, HYAL2, IL33, IL4R, IL6, LCP2, LILRB1, LRRC32, NLRC4, NLRP1, P2RX7, PYCARD, RBPJ, SSC5D, SYK, TLR1, TLR8, TNFRSF14, WNT5A
GO:0007159	3.97394e-11	1	21	51	leukocyte cell-cell adhesion	BP	3.75627e-09	1	CCL21, CD209, CD44, CXCL12, EZR, GCNT1, IL1B, ITGA4, ITGA5, ITGAL, ITGAM, ITGB2, RAC2, S100A9, SELE, SELP, SELPLG, SEMA4D, STK10, SYK, VCAM1
GO:2000401	4.69954e-11	1	15	32	regulation of lymphocyte migration	BP	4.39793e-09	1	ADAM10, AIF1, APOD, CCL21, CCL3, CCL4, CCR2, CXCL12, ECM1, PYCARD, RIPK3, STK10, TNFRSF14, TNFSF14, WNT5A
GO:0051250	5.31867e-11	1	29	101	negative regulation of lymphocyte activation	BP	4.92829e-09	1	AXL, BMP4, BTN2A2, C10orf54, CD300A, CD74, FAS, GIMAP5, GLI3, HLA-DRB1, HLA-DRB5, IL2RA, IL4R, INPP5D, LILRB1, LILRB2, LRRC32, MERTK, MNDA, NRARP, PAG1, PAWR, PDCD1LG2, PDE5A, PTPN22, PTPN6, TGFB1, TNFRSF14, VSIG4
GO:0070665	8.48285e-11	1	31	116	positive regulation of leukocyte proliferation	BP	7.70833e-09	1	AIF1, CCR2, CD28, CD59, CD74, CD86, CDKN1A, CORO1A, HLA-DMB, HLA-DPA1, HLA-DPB1, IGF2, IL18, IL1B, IL2RA, IL6, ITGAL, KITLG, LILRB2, MEF2C, MYD88, NCKAP1L, NFATC2, PDCD1LG2, PTPRC, PYCARD, SASH3, SYK, TACR1, TNFSF13B, VCAM1
GO:0002237	8.4682e-11	1	50	247	response to molecule of bacterial origin	BP	7.70833e-09	1	ACP5, AXL, CCL3, CCR5, CD14, CD180, CD86, CNR1, CSF2RB, CTSG, CXCL2, DCN, FOS, HCK, IL10RA, IL12RB2, IL18, IL1B, IL6, IL8, IRF5, JUN, LILRB1, LILRB2, LTF, LY96, MEF2C, MYD88, NCF2, NLRC3, NOS3, PDE4D, PTAFR, PTGFR, PTGS2, PYCARD, RPS6KA3, S100A9, SASH1, SELE, SELP, SNCA, SSC5D, TGFB1, TLR1, TNFRSF11A, TNFRSF1B, TRIB1, VCAM1, WNT5A
GO:0048520	9.22844e-11	1	29	101	positive regulation of behavior	BP	8.34553e-09	1	ADAM10, AIF1, C3AR1, CAMK1D, CCL21, CCL3, CCL4, CCR1, CCR2, CD74, CDH13, CMKLR1, CXCL12, GAS6, IL16, IL6, IL8, KDR, LPAR1, MEF2C, NCKAP1L, PDGFB, PDGFRB, S1PR1, SEMA5A, SGIP1, TGFB1, TNFSF14, WNT5A
GO:0050868	9.57647e-11	1	24	72	negative regulation of T cell activation	BP	8.61883e-09	1	BMP4, BTN2A2, C10orf54, CD300A, CD74, GIMAP5, GLI3, HLA-DRB1, HLA-DRB5, IL2RA, IL4R, LILRB1, LILRB2, LRRC32, NRARP, PAG1, PAWR, PDCD1LG2, PDE5A, PTPN22, PTPN6, TGFB1, TNFRSF14, VSIG4
GO:0071556	1.33319e-10	1	13	26	integral component of lumenal side of endoplasmic reticulum membrane	CC	1.16639e-08	1	CD74, HLA-A, HLA-B, HLA-C, HLA-DPA1, HLA-DPB1, HLA-DQA1, HLA-DRA, HLA-DRB1, HLA-DRB5, HLA-F, PKD2, TAPBP
GO:0098553	1.33319e-10	1	13	26	lumenal side of endoplasmic reticulum membrane	CC	1.16639e-08	1	CD74, HLA-A, HLA-B, HLA-C, HLA-DPA1, HLA-DPB1, HLA-DQA1, HLA-DRA, HLA-DRB1, HLA-DRB5, HLA-F, PKD2, TAPBP
GO:0098576	1.33319e-10	1	13	26	lumenal side of membrane	CC	1.16639e-08	1	CD74, HLA-A, HLA-B, HLA-C, HLA-DPA1, HLA-DPB1, HLA-DQA1, HLA-DRA, HLA-DRB1, HLA-DRB5, HLA-F, PKD2, TAPBP
GO:0050921	1.36906e-10	1	27	87	positive regulation of chemotaxis	BP	1.19222e-08	1	ADAM10, AIF1, C3AR1, CAMK1D, CCL21, CCL3, CCL4, CCR1, CCR2, CD74, CDH13, CMKLR1, CXCL12, GAS6, IL16, IL6, IL8, KDR, LPAR1, NCKAP1L, PDGFB, PDGFRB, S1PR1, SEMA5A, TGFB1, TNFSF14, WNT5A
GO:2000404	1.4514e-10	1	12	23	regulation of T cell migration	BP	1.2581e-08	1	ADAM10, AIF1, APOD, CCL21, CCR2, CXCL12, ECM1, PYCARD, RIPK3, TNFRSF14, TNFSF14, WNT5A
GO:0051607	1.66399e-10	1	43	207	defense response to virus	BP	1.43577e-08	1	AP1S2, APOBEC3G, BST2, CD28, CD37, CD4, CD86, DDX60, DOCK2, ELMO1, FAM111A, FYN, GBP3, HCK, HLA-A, HYAL2, IFI16, IFI44L, IFIH1, IFITM1, IFITM3, IL2RA, IL6, IRF5, IRF9, LILRB1, LYST, MX1, MX2, NLRC5, OAS2, PML, PTPRC, PYCARD, RSAD2, SAMHD1, SLFN11, TLR7, TLR8, TMEM173, TRIM22, TRIM25, TRIM38
GO:0050671	1.75823e-10	1	30	112	positive regulation of lymphocyte proliferation	BP	1.51015e-08	1	AIF1, CCR2, CD28, CD59, CD74, CD86, CDKN1A, CORO1A, HLA-DMB, HLA-DPA1, HLA-DPB1, IGF2, IL18, IL1B, IL2RA, IL6, ITGAL, LILRB2, MEF2C, MYD88, NCKAP1L, NFATC2, PDCD1LG2, PTPRC, PYCARD, SASH3, SYK, TACR1, TNFSF13B, VCAM1
GO:0050851	1.84291e-10	1	37	143	antigen receptor-mediated signaling pathway	BP	1.57569e-08	1	BTK, BTN3A1, CD28, CD300A, CD4, FYB, FYN, HLA-DPA1, HLA-DPB1, HLA-DQA1, HLA-DRA, HLA-DRB1, HLA-DRB5, IKBKB, INPP5D, ITK, KLHL6, LCP2, MEF2C, MNDA, NCKAP1L, NFAM1, NFATC2, PAG1, PAWR, PDE4D, PIK3CD, PLCG2, PRKCB, PTPN22, PTPN6, PTPRC, PTPRJ, SYK, THEMIS, THY1, WAS
GO:0030098	1.98164e-10	1	55	278	lymphocyte differentiation	BP	1.68664e-08	1	AXL, BLNK, BMP4, BTK, CAMK4, CD2, CD28, CD4, CD74, CD86, DOCK2, EGR1, EGR3, FAS, GAS6, GIMAP1, GIMAP5, GLI2, GLI3, HHEX, IKZF1, IKZF3, IL2RA, IL4R, IL6, IL7R, INPP5D, ITGA4, ITK, KIT, LILRB2, MERTK, MPZL2, NCKAP1L, NFAM1, NRARP, PIK3CD, PLCG2, POU2F2, PREX1, PTPN22, PTPN6, PTPRC, RBPJ, RIPK3, RSAD2, RUNX2, SASH3, SPI1, SYK, TGFB1, THEMIS, VCAM1, VNN1, ZFPM1
GO:0032946	2.26497e-10	1	30	113	positive regulation of mononuclear cell proliferation	BP	1.9191e-08	1	AIF1, CCR2, CD28, CD59, CD74, CD86, CDKN1A, CORO1A, HLA-DMB, HLA-DPA1, HLA-DPB1, IGF2, IL18, IL1B, IL2RA, IL6, ITGAL, LILRB2, MEF2C, MYD88, NCKAP1L, NFATC2, PDCD1LG2, PTPRC, PYCARD, SASH3, SYK, TACR1, TNFSF13B, VCAM1
GO:0019724	2.41257e-10	1	28	103	B cell mediated immunity	BP	2.035e-08	1	BTK, C1QA, C1QB, C1QC, C1R, C1RL, C1S, C2, C3, C7, CD226, CD28, CD74, CFI, CR1, FAS, FCER1A, FCER1G, GIMAP5, HLA-DRB1, HLA-DRB5, INPP5D, MYD88, POU2F2, PTPN6, SWAP70, TGFB1, TLR8
GO:0015629	2.70417e-10	1	77	391	actin cytoskeleton	CC	2.25068e-08	1	ABLIM1, ABLIM3, ACTA2, ADD2, AIF1, AIF1L, AMPH, ARHGAP6, ARPC1B, ARPC5, BAIAP2L1, BIN2, BMF, CALD1, CDC42EP3, CGNL1, CLIC5, CORO1A, CORO2A, CTTNBP2NL, DAPK1, DENND2A, DPYSL3, EZR, FHL2, FLNB, FMN1, FMN2, FSCN1, FYB, GAS7, HCK, IQGAP2, JUP, LCP1, LRRC16A, LSP1, MARCKS, MLPH, MTSS1, MYH11, MYO18A, MYO1B, MYO1D, MYO1E, MYO1F, MYO1G, MYO5A, MYO5C, NEBL, NFATC2, NOTCH3, PALLD, PAWR, PDLIM7, PGM5, PKD2…
GO:0002819	3.01225e-10	1	29	111	regulation of adaptive immune response	BP	2.48511e-08	1	ALOX15, BTK, C10orf54, C3, CCR2, CD226, CD28, CR1, FCER1A, FCER1G, GIMAP5, HLA-A, HLA-B, HLA-C, HLA-F, IL1B, IL33, IL4R, IL7R, LILRB1, MEF2C, PTPN6, PTPRC, PYCARD, RIPK3, RSAD2, SASH3, TGFB1, TNFSF13B
GO:0007015	3.09427e-10	1	56	267	actin filament organization	BP	2.54163e-08	1	ABI2, ADD2, AIF1, ALOX15, ARHGAP6, ARHGEF10, ARHGEF15, ARPC1B, ARPC5, BAIAP2L1, CCL21, CORO1A, CXCL12, DIAPH1, DPYSL3, EZR, FMN1, FMN2, FSCN1, GAS7, GPR65, HCK, HCLS1, LCP1, LRRC16A, MAP3K1, MICAL1, MICAL2, MTSS1, MYO1B, MYOC, NCKAP1L, NEBL, PAK3, PAWR, PLEK, PLEKHH2, PREX1, PROX1, PYCARD, RAC2, RAPGEF3, S1PR1, SEMA5A, SHANK3, SHROOM4, SORBS2, SORBS3, TACR1, TMSB10, TMSB15B, TPM1, TTN, WAS, WIPF1…
GO:0050729	3.76309e-10	1	24	79	positive regulation of inflammatory response	BP	3.07756e-08	1	AGTR1, C3, CCL3, CCR2, CD28, CD47, CNR1, CTSS, FCER1A, FCER1G, HYAL2, IL18, IL1B, IL33, IL6, OSMR, PDE2A, PIK3CG, PLA2G2A, PTGS2, S100A9, TLR7, TNFRSF11A, WNT5A
GO:0005578	3.91799e-10	1	70	333	proteinaceous extracellular matrix	CC	3.19037e-08	1	ABI3BP, ADAMTS10, ADAMTS16, ADAMTSL1, ADAMTSL3, ASPN, BMP4, CCDC80, CILP, COL14A1, COL16A1, COL18A1, COL1A1, COL1A2, COL21A1, COL4A5, COL6A1, COL6A2, COL6A3, COL6A6, COL8A1, DCN, DPT, ECM1, EGFL6, EMILIN2, ENTPD1, FBLN1, FBLN5, FLRT2, FN1, FRAS1, HMCN1, ITGA6, ITGB4, LAMA2, LAMA3, LAMA5, LTBP1, LTBP4, LUM, MAMDC2, MFAP4, MFAP5, MGP, MMP16, MMP2, MMRN2, MYOC, NID2, NTN4, OMD, PODN, POSTN, PTPRZ1, …
GO:0071346	4.17405e-10	1	27	97	cellular response to interferon-gamma	BP	3.38422e-08	1	AIF1, CCL3, CD44, CIITA, DAPK1, HCK, HLA-A, HLA-B, HLA-C, HLA-DPA1, HLA-DPB1, HLA-DQA1, HLA-DRA, HLA-DRB1, HLA-DRB5, HLA-F, IRF5, IRF9, NCAM1, NLRC5, OAS2, PML, PTAFR, PTPN6, SOCS3, VCAM1, WNT5A
GO:0042102	4.21985e-10	1	24	81	positive regulation of T cell proliferation	BP	3.40667e-08	1	AIF1, CCR2, CD28, CD59, CD86, CORO1A, HLA-DMB, HLA-DPA1, HLA-DPB1, IGF2, IL18, IL1B, IL2RA, IL6, ITGAL, LILRB2, NCKAP1L, PDCD1LG2, PTPRC, PYCARD, SASH3, SYK, TNFSF13B, VCAM1
GO:0001819	5.15015e-10	1	52	278	positive regulation of cytokine production	BP	4.13993e-08	1	AFAP1L2, C3, C3AR1, CARD8, CCBE1, CCL3, CCR2, CD14, CD2, CD34, CD74, CSF1R, CYP1B1, DDX60, FCER1G, FLT4, GIMAP5, HILPDA, HLA-A, HLA-DPA1, HLA-DPB1, HPSE, IFI16, IFIH1, IKBKB, IL12RB2, IL18, IL1B, IL33, IL4R, IL6, IRF5, LILRB2, LRRFIP1, MYD88, NFAM1, NFATC4, NLRP1, P2RX7, PDE4D, PLCB1, PTGS2, PYCARD, RIPK3, RSAD2, SASH3, SULF1, SULF2, TGFB1, TLR7, TMEM173, WNT5A
GO:0032609	6.11674e-10	1	26	92	interferon-gamma production	BP	4.87525e-08	1	AXL, BTN3A1, BTN3A2, CCR2, CD2, GAS6, GIMAP5, HLA-A, HLA-DPA1, HLA-DPB1, HLA-DRB1, HLA-DRB5, IL12RB2, IL18, IL1B, IL33, ITK, LILRB1, PDE4D, PYCARD, RIPK3, SASH3, TLR7, TLR8, WNT5A, ZFPM1
GO:0032970	6.11059e-10	1	58	275	regulation of actin filament-based process	BP	4.87525e-08	1	ABI2, ADD2, ALOX15, ARHGAP6, ARHGEF10, ARHGEF15, ARPC1B, ARPC5, BAIAP2L1, BST2, CCDC88A, CCL21, CORO1A, CSF1R, CXCL12, DSC2, DSP, FMN1, FRMD6, GJA5, GPR65, HCK, HCLS1, JUP, KCNJ2, LRRC16A, MAP3K1, MEF2C, MTSS1, MYO1F, MYOC, NCKAP1L, PAK3, PDE4D, PDGFRA, PDGFRB, PLEK, PLEKHH2, PREX1, PROX1, PYCARD, RAPGEF3, RYR2, S1PR1, SCN1B, SCN3B, SCN4B, SEMA5A, SHANK3, SORBS3, STC1, TACR1, TEK, TGFB1, TMSB10, …
GO:0045088	6.27813e-10	1	53	279	regulation of innate immune response	BP	4.98277e-08	1	A2M, ARRB2, BTK, CD14, CD226, CD86, COLEC12, CR1, CTSK, CTSS, DDX60, FOS, GIMAP5, HCK, HLA-A, HLA-B, IFI16, IFIH1, IFNAR2, IKBKB, ITGAM, ITGB2, JUN, LGMN, LILRB1, LTF, LY96, MAP3K1, MARCO, MEF2C, MMP2, MYD88, MYO1F, NLRC4, NLRC5, PARP9, PIK3AP1, PTPN22, PTPN6, PYCARD, RIPK3, RPS6KA1, RPS6KA2, RPS6KA3, RSAD2, SAMHD1, SARM1, SOCS3, TLR1, TLR7, TLR8, TMEM173, WNT5A
GO:0060333	6.76709e-10	1	23	74	interferon-gamma-mediated signaling pathway	BP	5.32646e-08	1	CD44, CIITA, HCK, HLA-A, HLA-B, HLA-C, HLA-DPA1, HLA-DPB1, HLA-DQA1, HLA-DRA, HLA-DRB1, HLA-DRB5, HLA-F, IRF5, IRF9, NCAM1, NLRC5, OAS2, PML, PTAFR, PTPN6, SOCS3, VCAM1
GO:0001503	7.48253e-10	1	67	354	ossification	BP	5.8401e-08	1	ALOX15, ASPN, BMP2K, BMP4, CCL3, CCR1, CDH11, CLEC3B, COL1A1, COL6A1, CSGALNACT1, CTSK, CYR61, DCHS1, ECM1, EGR2, FAT4, FHL2, GLI2, GLI3, GPNMB, HAND2, HDAC7, HGF, ID1, IFITM1, IGF2, IGFBP3, IGFBP5, IGSF10, IL6, ITGA11, JUNB, KLF10, LIMD1, LRP4, LTF, MEF2C, MGP, MMP16, MMP2, MRC2, MTSS1, MYOC, OSR1, P2RX7, PDLIM7, PTGS2, PTN, RASSF2, RBPJ, RSAD2, RUNX2, RYR1, S1PR1, SEMA4D, SNAI2, SPP1, STC1, TAC…
GO:0002822	8.94971e-10	1	27	102	regulation of adaptive immune response based on somatic recombination of immune receptors built from immunoglobulin superfamily domains	BP	6.95636e-08	1	BTK, C10orf54, C3, CCR2, CD226, CD28, CR1, FCER1A, FCER1G, GIMAP5, HLA-A, HLA-B, HLA-C, HLA-F, IL1B, IL33, IL4R, IL7R, LILRB1, MEF2C, PTPN6, PTPRC, RIPK3, RSAD2, SASH3, TGFB1, TNFSF13B
GO:0032496	9.42654e-10	1	46	233	response to lipopolysaccharide	BP	7.29684e-08	1	ACP5, AXL, CCL3, CCR5, CD14, CD180, CD86, CNR1, CSF2RB, CTSG, DCN, FOS, HCK, IL10RA, IL12RB2, IL18, IL1B, IL6, IL8, JUN, LILRB1, LILRB2, LTF, LY96, MEF2C, MYD88, NCF2, NLRC3, NOS3, PDE4D, PTAFR, PTGFR, PTGS2, PYCARD, RPS6KA3, S100A9, SASH1, SELE, SELP, SNCA, TGFB1, TNFRSF11A, TNFRSF1B, TRIB1, VCAM1, WNT5A
GO:0072376	1.37816e-09	1	21	69	protein activation cascade	BP	1.06242e-07	1	A2M, C1QA, C1QB, C1QC, C1R, C1RL, C1S, C2, C3, C7, CD59, CFH, CFI, CR1, F8, MASP1, PROS1, SEPT5, TFPI, VSIG4, VWF
GO:0050707	1.54091e-09	1	27	104	regulation of cytokine secretion	BP	1.18304e-07	1	ANXA4, BTN2A2, C1QTNF3, CARD8, CCL3, CD14, CD2, CD34, CSF1R, GAS6, HLA-DRB1, HLA-DRB5, HYAL2, IL33, IL4R, IL6, LILRB1, LRRC32, NLRP1, P2RX7, PYCARD, SSC5D, SYK, TLR1, TLR8, TNFRSF14, WNT5A
GO:0002690	1.59504e-09	1	18	54	positive regulation of leukocyte chemotaxis	BP	1.21962e-07	1	ADAM10, AIF1, C3AR1, CAMK1D, CCL21, CCL3, CCL4, CCR1, CCR2, CD74, CMKLR1, CXCL12, GAS6, IL6, IL8, NCKAP1L, TNFSF14, WNT5A
GO:0016064	2.77749e-09	1	26	100	immunoglobulin mediated immune response	BP	2.08146e-07	1	C1QA, C1QB, C1QC, C1R, C1RL, C1S, C2, C3, C7, CD226, CD28, CD74, CFI, CR1, FCER1A, FCER1G, GIMAP5, HLA-DRB1, HLA-DRB5, INPP5D, MYD88, POU2F2, PTPN6, SWAP70, TGFB1, TLR8
GO:0032649	2.9902e-09	1	23	81	regulation of interferon-gamma production	BP	2.23197e-07	1	AXL, CCR2, CD2, GAS6, GIMAP5, HLA-A, HLA-DPA1, HLA-DPB1, HLA-DRB1, HLA-DRB5, IL12RB2, IL18, IL1B, IL33, LILRB1, PDE4D, PYCARD, RIPK3, SASH3, TLR7, TLR8, WNT5A, ZFPM1
GO:0031091	3.57768e-09	1	20	61	platelet alpha granule	CC	2.65993e-07	1	A2M, APP, F13A1, F5, F8, FN1, GAS6, HGF, IGF2, MMRN1, PDGFB, PROS1, SELP, SERPINE2, SNCA, TGFB1, TGFB2, THBS2, TIMP1, VWF
GO:2000403	4.04387e-09	1	11	24	positive regulation of lymphocyte migration	BP	2.99469e-07	1	ADAM10, AIF1, CCL21, CCL3, CCL4, CCR2, CXCL12, PYCARD, TNFRSF14, TNFSF14, WNT5A
GO:0032945	4.1023e-09	1	19	54	negative regulation of mononuclear cell proliferation	BP	3.01423e-07	1	BMP4, BTN2A2, C10orf54, CD300A, HLA-DRB1, HLA-DRB5, IL2RA, INPP5D, LILRB1, LILRB2, LRRC32, MNDA, PAWR, PDCD1LG2, PDE5A, PTPN6, TGFB1, TNFRSF14, VSIG4
GO:0050672	4.1023e-09	1	19	54	negative regulation of lymphocyte proliferation	BP	3.01423e-07	1	BMP4, BTN2A2, C10orf54, CD300A, HLA-DRB1, HLA-DRB5, IL2RA, INPP5D, LILRB1, LILRB2, LRRC32, MNDA, PAWR, PDCD1LG2, PDE5A, PTPN6, TGFB1, TNFRSF14, VSIG4
GO:0006956	4.14486e-09	1	17	47	complement activation	BP	3.03365e-07	1	A2M, C1QA, C1QB, C1QC, C1R, C1RL, C1S, C2, C3, C7, CD59, CFH, CFI, CR1, MASP1, PROS1, VSIG4
GO:0042605	5.66807e-09	1	12	26	peptide antigen binding	MF	4.10063e-07	1	CD209, HLA-A, HLA-B, HLA-C, HLA-DPA1, HLA-DPB1, HLA-DQA1, HLA-DRA, HLA-DRB1, HLA-DRB5, HLA-F, TAPBP
GO:0031983	6.01537e-09	1	22	81	vesicle lumen	CC	4.30225e-07	1	A2M, APP, F13A1, F5, F8, FN1, GAS6, HBA1, HBA2, HBB, HGF, HP, HSPH1, IGF2, LTF, MMRN1, PDGFB, PROS1, TGFB1, TGFB2, TIMP1, VWF
GO:0060205	6.01537e-09	1	22	81	cytoplasmic membrane-bounded vesicle lumen	CC	4.30225e-07	1	A2M, APP, F13A1, F5, F8, FN1, GAS6, HBA1, HBA2, HBB, HGF, HP, HSPH1, IGF2, LTF, MMRN1, PDGFB, PROS1, TGFB1, TGFB2, TIMP1, VWF
GO:0045123	6.57703e-09	1	16	37	cellular extravasation	BP	4.68613e-07	1	AMICA1, CCL21, CCR2, CXCL12, GCNT1, ITGA4, ITGAM, PIK3CD, PIK3CG, PLCB1, PLVAP, RIPK3, SELE, SELP, SELPLG, VCAM1
GO:0002444	7.42292e-09	1	20	57	myeloid leukocyte mediated immunity	BP	5.22941e-07	1	ANXA3, BTK, C3, CCL3, CCR2, CD300A, CTSG, FCER1A, FCER1G, IL6, KIT, KMT2E, LYST, MILR1, MYO1F, NCF1, PIK3CD, PIK3CG, RASGRP1, SYK
GO:0051056	7.4078e-09	1	88	482	regulation of small GTPase mediated signal transduction	BP	5.22941e-07	1	A2M, ADAP2, AKAP13, ALS2CL, ARAP2, ARAP3, ARHGAP15, ARHGAP17, ARHGAP18, ARHGAP22, ARHGAP23, ARHGAP25, ARHGAP27, ARHGAP29, ARHGAP30, ARHGAP4, ARHGAP44, ARHGAP6, ARHGAP9, ARHGDIB, ARHGEF10, ARHGEF15, ARHGEF25, ASAP1, CCL21, CDON, CHN1, CYTH1, CYTH4, DENND2A, DENND3, DOCK10, DOCK2, DOCK4, DOCK9, EPHA4, EPS8L2, FARP1, FGD2, FGD3, FGD5, GARNL3, GMIP, GPR65, HMHA1, IQGAP2, JUN, KITLG, LPAR1, MCF2L, MYO…
GO:0009306	8.66986e-09	1	40	210	protein secretion	BP	6.08508e-07	1	ANXA4, BTN2A2, BTN3A1, BTN3A2, C1QTNF3, CARD8, CCL3, CD14, CD2, CD34, CSF1R, GAS6, HLA-DRB1, HLA-DRB5, HYAL2, IL33, IL4R, IL6, LCP2, LILRB1, LRRC32, LYST, MYO18A, NLRC4, NLRP1, P2RX7, PLEK, POU2F2, PYCARD, RBPJ, RSAD2, SSC5D, SYK, TGFB1, TGFB2, TLR1, TLR8, TNFRSF14, TNFSF13B, WNT5A
GO:0070664	8.84734e-09	1	19	57	negative regulation of leukocyte proliferation	BP	6.16365e-07	1	BMP4, BTN2A2, C10orf54, CD300A, HLA-DRB1, HLA-DRB5, IL2RA, INPP5D, LILRB1, LILRB2, LRRC32, MNDA, PAWR, PDCD1LG2, PDE5A, PTPN6, TGFB1, TNFRSF14, VSIG4
GO:0005539	1.31785e-08	1	41	187	glycosaminoglycan binding	MF	9.04697e-07	1	ABI3BP, APP, BMP4, CCDC80, CD44, CECR1, CFH, CLEC3B, CRISPLD2, CTSG, CYR61, DCN, DPYSL3, EMR2, ENG, FGF1, FN1, GPNMB, HYAL2, IGJ, ITGAM, LTBP4, LTF, LXN, LYVE1, MAMDC2, NDNF, PCOLCE, POSTN, PTN, SELL, SELP, SEMA5A, SERPINE2, SMOC2, SPOCK2, STAB1, STAB2, THBS2, TNXB, VCAN
GO:0031225	1.3988e-08	1	31	150	anchored component of membrane	CC	9.53316e-07	1	ART4, BST2, CD109, CD14, CD2, CD48, CD52, CD59, CDH13, CNTN1, CNTN4, DPEP2, FOLR2, GFRA1, GFRA2, GGT5, GGTA1P, HYAL2, LSAMP, LY6E, MFI2, NCAM1, NEGR1, NRN1, NT5E, NTNG1, RECK, TFPI, THY1, VNN1, VNN2
GO:0050920	1.5167e-08	1	30	118	regulation of chemotaxis	BP	1.02993e-06	1	ADAM10, AIF1, C3AR1, CAMK1D, CCL21, CCL3, CCL4, CCR1, CCR2, CD74, CDH13, CMKLR1, CXCL12, EFNB2, GAS6, IL16, IL6, IL8, KDR, LPAR1, NCKAP1L, PDGFB, PDGFRA, PDGFRB, PTPRO, S1PR1, SEMA5A, TGFB1, TNFSF14, WNT5A
GO:1901342	1.95733e-08	1	41	193	regulation of vasculature development	BP	1.31022e-06	1	ACVRL1, ANXA3, AQP1, BMP4, C3, C3AR1, CCBE1, CCR2, CD34, CTSH, CYP1B1, ECM1, EGR1, ETS1, FGF1, FLT1, HDAC7, HHEX, ID1, IL1B, IL6, KDR, MMRN2, NOS3, PDGFB, PML, PRKCB, PTGIS, PTGS2, RAPGEF3, RHOB, SASH1, SEMA5A, STAB1, SULF1, TEK, THBS2, TIE1, VASH2, WNT5A, WT1
GO:0005884	2.13871e-08	1	22	61	actin filament	CC	1.41652e-06	1	AIF1, AIF1L, ARHGAP6, CORO1A, DPYSL3, EZR, FMN1, GAS7, HCK, LCP1, LRRC16A, MYO1B, MYO1F, PALLD, PAWR, PKD2, RCSD1, SHROOM4, TEK, TPM1, TPM4, WIPF1
GO:0018212	2.92471e-08	1	56	308	peptidyl-tyrosine modification	BP	1.9102e-06	1	ABI2, AFAP1L2, APP, ARRB2, AXL, BMX, BTK, CD300A, CD4, CD44, CD74, CSF1R, DYRK2, EPHA4, EPHB4, ERBB3, FCER1A, FLT1, FLT4, FYN, GAS6, HCK, HCLS1, HGF, HYAL2, IGF1R, IGF2, IL12RB2, IL6, ITGA5, ITGB2, ITK, KDR, KIT, KITLG, MERTK, PDGFB, PDGFD, PDGFRA, PDGFRB, PTK7, PTPN6, PXN, RAP2B, RELN, RET, ROR1, ROR2, SEMA4D, SGK223, SYK, TEK, TIE1, TNFRSF14, TNK1, TPST1
GO:0042130	3.22382e-08	1	16	43	negative regulation of T cell proliferation	BP	2.09104e-06	1	BMP4, BTN2A2, C10orf54, HLA-DRB1, HLA-DRB5, IL2RA, LILRB1, LILRB2, LRRC32, PAWR, PDCD1LG2, PDE5A, PTPN6, TGFB1, TNFRSF14, VSIG4
GO:0005518	3.43149e-08	1	22	62	collagen binding	MF	2.21049e-06	1	ABI3BP, ANTXR1, ASPN, CCBE1, CD44, COL14A1, CTSK, CTSS, DCN, FN1, ITGA11, ITGA3, LUM, MRC2, NID2, PCOLCE, PDGFB, PODN, TGFBI, TLL1, TNXB, VWF
GO:0022617	3.66015e-08	1	34	124	extracellular matrix disassembly	BP	2.34974e-06	1	A2M, ADAM10, CD44, COL14A1, COL16A1, COL18A1, COL1A1, COL1A2, COL4A5, COL6A1, COL6A2, COL6A3, COL6A6, COL8A1, CTSG, CTSK, CTSS, DCN, DPP4, ENG, ETS1, FAP, FN1, LAMA3, LAMA5, MFI2, MMP16, MMP2, SH3PXD2B, SPP1, TGFB1, TIMP1, TLL1, TPSAB1
GO:0050795	3.87651e-08	1	35	160	regulation of behavior	BP	2.47177e-06	1	ADAM10, AIF1, C3AR1, CAMK1D, CCL21, CCL3, CCL4, CCR1, CCR2, CD74, CDH13, CMKLR1, CNR1, CXCL12, DLG4, EFNB2, GAS6, IL16, IL6, IL8, KDR, LPAR1, MEF2C, NCKAP1L, PDGFB, PDGFRA, PDGFRB, PTPRO, RELN, S1PR1, SEMA5A, SGIP1, TGFB1, TNFSF14, WNT5A
GO:0045766	4.0303e-08	1	27	101	positive regulation of angiogenesis	BP	2.56115e-06	1	ACVRL1, ANXA3, AQP1, C3, C3AR1, CCBE1, CD34, CTSH, CYP1B1, ECM1, ETS1, FGF1, FLT1, HDAC7, IL1B, KDR, NOS3, PRKCB, PTGIS, PTGS2, RAPGEF3, RHOB, SASH1, SEMA5A, TEK, VASH2, WNT5A
GO:0050852	4.14634e-08	1	28	111	T cell receptor signaling pathway	BP	2.62602e-06	1	BTN3A1, CD28, CD300A, CD4, FYB, FYN, HLA-DPA1, HLA-DPB1, HLA-DQA1, HLA-DRA, HLA-DRB1, HLA-DRB5, IKBKB, INPP5D, ITK, LCP2, PAG1, PAWR, PDE4D, PIK3CD, PLCG2, PTPN22, PTPN6, PTPRC, PTPRJ, THEMIS, THY1, WAS
GO:0051241	4.20195e-08	1	59	373	negative regulation of multicellular organismal process	BP	2.65231e-06	1	ACP5, APOD, ARRB2, ASPN, AXL, BMP4, BST2, C10orf54, C1QTNF3, CCL3, CCR1, CD34, CIITA, CMKLR1, ECM1, FAP, GAS6, GIMAP5, GUCY1A3, HDAC7, HLA-DRB1, HLA-DRB5, IFIH1, IL33, IL6, INPP5D, LGMN, LILRB1, LRP4, LTF, MEF2C, MRVI1, NCF1, NCKAP1L, NLRC5, NOS3, OSR1, P2RX7, PDE4D, PDE5A, PDGFB, PDGFRA, PI16, PIK3CG, PLAT, PLAU, PRKG1, PROCR, PROS1, PTGS2, PTPRO, PYCARD, RBPJ, SERPINE2, TGFB1, TGFB2, TRIM25, UB…
GO:0002440	4.25134e-08	1	27	121	production of molecular mediator of immune response	BP	2.66559e-06	1	BST2, BTK, C10orf54, CD28, CD37, CD74, FAS, FCER1G, GAS6, GIMAP5, HLA-DRB1, HLA-DRB5, IL33, IL6, IL7R, KIT, LILRB1, POU2F2, PTPRC, RSAD2, SASH3, SWAP70, TGFB1, TGFB2, TNFRSF14, TNFSF13B, WNT5A
GO:0043547	4.27103e-08	1	84	472	positive regulation of GTPase activity	BP	2.66904e-06	1	ADAP2, AKAP13, ALS2CL, ARAP2, ARAP3, ARHGAP15, ARHGAP17, ARHGAP18, ARHGAP22, ARHGAP23, ARHGAP25, ARHGAP27, ARHGAP29, ARHGAP30, ARHGAP4, ARHGAP44, ARHGAP6, ARHGAP9, ARHGDIB, ARHGEF10, ARHGEF15, ARHGEF25, ASAP1, CCL21, CHN1, CYTH1, CYTH4, DENND2A, DENND3, DOCK10, DOCK2, DOCK4, DOCK5, DOCK9, EPS8L2, FARP1, FGD2, FGD3, FGD5, GARNL3, GMIP, GPR65, HMHA1, IQGAP2, JUN, LRRK2, MCF2L, NCKAP1L, OBSCN, PKP4,…
GO:0003013	4.59076e-08	1	65	398	circulatory system process	BP	2.85934e-06	1	ACE, ACTA2, ACVRL1, AGTR1, ANPEP, ATP1B1, BDKRB2, C3AR1, CACNA1C, CD34, CLIC2, CNR1, COL1A2, CPA3, CTSG, CXCL12, DSC2, DSP, ENG, ENPEP, ERAP2, F5, FLI1, GAS6, GJA5, GUCY1A3, GUCY1B3, HBB, HEG1, HRH1, JUP, KCNJ2, KCNMB4, MEOX2, MRVI1, MYOF, NCF2, NOS3, P2RY1, PDE2A, PDE4D, PDE5A, PDGFB, PIK3CG, PPP1R13L, PRKG1, PTGS1, PTGS2, PTPRJ, PTPRO, RAMP3, RENBP, RPS6KA2, RYR2, SCN1B, SCN3B, SCN4B, SLC8A1, S…
GO:1903036	4.82019e-08	1	24	97	positive regulation of response to wounding	BP	2.97271e-06	1	AGTR1, C3, CCL3, CCR2, CD28, CD47, CNR1, CTSS, FCER1A, FCER1G, HYAL2, IL18, IL1B, IL33, IL6, OSMR, PDE2A, PIK3CG, PLA2G2A, PTGS2, S100A9, TLR7, TNFRSF11A, WNT5A
GO:0002275	5.23073e-08	1	19	56	myeloid cell activation involved in immune response	BP	3.21536e-06	1	ANXA3, BTK, CCL3, CCR2, CD300A, DOCK2, FCER1A, FCER1G, KIT, MILR1, MYO1F, PIK3CD, PIK3CG, PYCARD, RASGRP1, SYK, TLR7, TLR8, TYROBP
GO:0002673	5.85727e-08	1	19	67	regulation of acute inflammatory response	BP	3.55404e-06	1	A2M, C2, C3, C7, CD59, CFH, CFI, CNR1, CR1, FCER1A, FCER1G, IL1B, IL6, MASP1, OSMR, PIK3CG, PROS1, PTGS2, TNFRSF11A
GO:0042113	6.05063e-08	1	39	202	B cell activation	BP	3.64783e-06	1	BLNK, BST2, BTK, CD180, CD28, CD300A, CD74, CD86, CDKN1A, FAS, GIMAP1, HHEX, IKZF1, IKZF3, IL6, IL7R, INPP5D, ITGA4, KIT, MEF2C, MNDA, MS4A1, NCKAP1L, NFAM1, NFATC2, PAWR, PIK3CD, PLCG2, POU2F2, PRKCB, PTPN6, PTPRC, RBPJ, SASH3, SWAP70, SYK, TGFB1, TNFSF13B, VCAM1
GO:0018108	6.61169e-08	1	55	306	peptidyl-tyrosine phosphorylation	BP	3.94812e-06	1	ABI2, AFAP1L2, APP, ARRB2, AXL, BMX, BTK, CD300A, CD4, CD44, CD74, CSF1R, DYRK2, EPHA4, EPHB4, ERBB3, FCER1A, FLT1, FLT4, FYN, GAS6, HCK, HCLS1, HGF, HYAL2, IGF1R, IGF2, IL12RB2, IL6, ITGA5, ITGB2, ITK, KDR, KIT, KITLG, MERTK, PDGFB, PDGFD, PDGFRA, PDGFRB, PTK7, PTPN6, PXN, RAP2B, RELN, RET, ROR1, ROR2, SEMA4D, SGK223, SYK, TEK, TIE1, TNFRSF14, TNK1
GO:0002703	6.71115e-08	1	27	120	regulation of leukocyte mediated immunity	BP	3.99483e-06	1	ARRB2, BST2, BTK, C10orf54, C3, CCR2, CD226, CD28, CD300A, CR1, FCER1A, FCER1G, GIMAP5, HLA-A, HLA-B, HLA-C, HLA-F, IL1B, IL7R, LILRB1, PTPN6, PTPRC, RIPK3, RSAD2, SASH3, SYK, TGFB1
GO:0002455	7.99361e-08	1	15	44	humoral immune response mediated by circulating immunoglobulin	BP	4.69875e-06	1	C1QA, C1QB, C1QC, C1R, C1RL, C1S, C2, C3, C7, CFI, CR1, GIMAP5, HLA-DRB1, HLA-DRB5, PTPN6
GO:0002706	8.05036e-08	1	23	96	regulation of lymphocyte mediated immunity	BP	4.70271e-06	1	ARRB2, BTK, C10orf54, C3, CD226, CD28, CR1, FCER1A, FCER1G, GIMAP5, HLA-A, HLA-B, HLA-C, HLA-F, IL1B, IL7R, LILRB1, PTPN6, PTPRC, RIPK3, RSAD2, SASH3, TGFB1
GO:0032956	8.04776e-08	1	46	231	regulation of actin cytoskeleton organization	BP	4.70271e-06	1	ABI2, ADD2, ALOX15, ARHGAP6, ARHGEF10, ARHGEF15, ARPC1B, ARPC5, BAIAP2L1, BST2, CCDC88A, CCL21, CORO1A, CSF1R, CXCL12, FMN1, GPR65, HCK, HCLS1, LRRC16A, MAP3K1, MEF2C, MTSS1, MYO1F, MYOC, NCKAP1L, PAK3, PDGFRA, PDGFRB, PLEK, PLEKHH2, PREX1, PROX1, PYCARD, RAPGEF3, S1PR1, SEMA5A, SHANK3, SORBS3, TACR1, TEK, TGFB1, TMSB10, TMSB15B, TPM1, WAS
GO:0007229	8.43766e-08	1	27	89	integrin-mediated signaling pathway	BP	4.89853e-06	1	ADAM10, CD47, CEACAM1, COL16A1, DAB2, FCER1G, HCK, ITGA11, ITGA3, ITGA4, ITGA5, ITGA6, ITGAL, ITGAM, ITGB2, ITGB4, ITGB8, LAMA5, LIMS2, PLEK, PLP1, PXN, SYK, TIMP1, TYROBP, VAV1, ZYX
GO:0008047	8.4891e-08	1	71	440	enzyme activator activity	MF	4.91323e-06	1	ADAP2, AFAP1L2, ALS2CL, APP, ARAP2, ARAP3, ARHGAP15, ARHGAP17, ARHGAP18, ARHGAP22, ARHGAP23, ARHGAP25, ARHGAP27, ARHGAP29, ARHGAP30, ARHGAP4, ARHGAP44, ARHGAP6, ARHGAP9, ARHGDIB, ARHGEF15, ASAP1, ATP1B1, CARD8, CCL3, CDKN1A, CHN1, CTSC, CTSH, DNAJB1, DOCK2, DOCK4, ERBB3, FBLN1, FN1, GARNL3, GAS6, GMFG, GMIP, HMHA1, IGF2, IGFBP3, IQGAP2, JUN, LRRK2, LTF, MMP16, NCF4, NCKAP1L, NLRP1, PCOLCE, PDGFB,…
GO:0072012	8.59451e-08	1	11	19	glomerulus vasculature development	BP	4.95898e-06	1	ACTA2, AQP1, BMP4, CD34, EGR1, NOTCH3, OSR1, PDGFB, PDGFRA, PDGFRB, WT1
GO:0045619	9.00096e-08	1	28	123	regulation of lymphocyte differentiation	BP	5.17762e-06	1	AXL, BMP4, BTK, CAMK4, CD2, CD74, CD86, EGR3, FAS, GAS6, GIMAP5, GLI2, GLI3, IKZF1, IKZF3, IL2RA, IL4R, IL6, IL7R, INPP5D, LILRB2, NCKAP1L, NFAM1, NRARP, PTPN6, SASH3, SYK, VNN1
GO:0070161	9.16855e-08	1	75	457	anchoring junction	CC	5.25794e-06	1	ADAM10, AIF1L, AJAP1, ARHGAP22, ARPC1B, ARPC5, CD44, CD59, CDH13, CTNND1, DAB2, DPP4, DSC2, DSP, EFNB2, EHD3, ENG, ESAM, EVPL, EZR, FAP, FHL2, FLNB, FLNC, FLRT2, FLT1, FMN1, HCK, HSPA1A, HSPA1B, ITGA11, ITGA3, ITGA4, ITGA5, ITGA6, JUP, KIAA1462, LCP1, LIMD1, LIMS2, MARCKS, MRC2, MTSS1, MYO1E, NFASC, PALLD, PARVG, PDGFRB, PDLIM1, PDLIM7, PGM5, PKP4, PLAU, PLEC, PPFIBP1, PPL, PROCR, PTK7, PTPRC, PX…
GO:1902107	9.36909e-08	1	27	115	positive regulation of leukocyte differentiation	BP	5.35661e-06	1	AXL, BTK, CCR1, CD74, CD86, EGR3, FOS, GAS6, GIMAP5, GLI2, GLI3, HCLS1, IKZF1, IL2RA, IL4R, IL6, IL7R, INPP5D, JUN, KITLG, KLF10, KMT2E, LILRB2, NCKAP1L, SASH3, SYK, VNN1
GO:0005912	9.55887e-08	1	72	439	adherens junction	CC	5.44856e-06	1	ADAM10, AIF1L, AJAP1, ARHGAP22, ARPC1B, ARPC5, CD44, CD59, CDH13, CTNND1, DAB2, DPP4, DSC2, DSP, EFNB2, EHD3, ENG, ESAM, EZR, FAP, FHL2, FLNB, FLNC, FLRT2, FLT1, FMN1, HCK, HSPA1A, HSPA1B, ITGA11, ITGA3, ITGA4, ITGA5, ITGA6, JUP, KIAA1462, LCP1, LIMD1, LIMS2, MARCKS, MRC2, MTSS1, MYO1E, NFASC, PALLD, PARVG, PDGFRB, PDLIM1, PDLIM7, PGM5, PLAU, PLEC, PPFIBP1, PROCR, PTK7, PTPRC, PXN, RAC2, RHOB, RP…
GO:0030666	9.61858e-08	1	30	125	endocytic vesicle membrane	CC	5.46603e-06	1	ANXA3, CD163, CD74, COLEC12, CORO1A, CYBB, DLG4, GRIA1, HLA-A, HLA-B, HLA-C, HLA-DPA1, HLA-DPB1, HLA-DQA1, HLA-DRA, HLA-DRB1, HLA-DRB5, HLA-F, MARCO, MSR1, NOS3, NOSTRIN, RAB31, ROR2, SGIP1, STAB1, STAB2, TCIRG1, TLR1, WNT5A
GO:0006887	9.94366e-08	1	56	320	exocytosis	BP	5.61682e-06	1	A2M, ABCC4, ANXA3, APP, ARHGAP44, BTK, CACNA1A, CACNA1C, CADPS2, CCL3, CCR1, CCR2, CD300A, DOC2B, EXOC3L1, F13A1, F5, F8, FCER1A, FCER1G, FN1, GAS6, HCK, HGF, IGF2, KIT, LRRK2, MILR1, MMRN1, MYO1F, MYO5A, PDGFB, PIK3CD, PIK3CG, PLCB1, PLEK, PROS1, PRSS12, RAB27B, RAB31, RAB3C, RASGRP1, SELP, SEPT5, SNCA, STX3, STXBP6, SYK, SYT7, SYTL2, TGFB1, TGFB2, TIMP1, TNFAIP2, TTN, VWF
GO:0031093	1.02961e-07	1	16	48	platelet alpha granule lumen	CC	5.7812e-06	1	A2M, APP, F13A1, F5, F8, FN1, GAS6, HGF, IGF2, MMRN1, PDGFB, PROS1, TGFB1, TGFB2, TIMP1, VWF
GO:0009612	1.08264e-07	1	37	175	response to mechanical stimulus	BP	6.04288e-06	1	AQP1, BTG2, COL1A1, CXCL12, DCN, EGR1, ENG, ETS1, FAS, FOS, FOSB, FYN, GLI2, IGF2, IL1B, IL6, JUN, JUNB, JUP, KCNJ2, KIT, MAP3K1, MYD88, NRXN1, P2RY1, PDE2A, PIEZO2, PKD2, PTGS2, SERPINE2, SHANK3, TACR1, TLR7, TLR8, TNFRSF8, TNFSF14, TTN
GO:0019838	1.12967e-07	1	31	116	growth factor binding	MF	6.26818e-06	1	A2M, ACVRL1, CD109, COL1A1, COL1A2, COL6A1, CYR61, ENG, ERBB3, FLT1, FLT4, HYAL2, IGF1R, IGFBP3, IGFBP4, IGFBP5, IGFBP6, IGFBP7, IL10RA, IL2RA, IL2RG, KDR, LIFR, LTBP1, LTBP4, OSMR, PDGFB, PDGFRA, PDGFRB, TEK, WISP2
GO:0030217	1.23537e-07	1	39	186	T cell differentiation	BP	6.79453e-06	1	BMP4, CAMK4, CD2, CD28, CD4, CD74, CD86, DOCK2, EGR1, EGR3, FAS, GIMAP1, GIMAP5, GLI2, GLI3, IKZF1, IL2RA, IL4R, IL6, IL7R, ITK, KIT, LILRB2, MPZL2, NCKAP1L, NRARP, PIK3CD, PREX1, PTPN22, PTPRC, RIPK3, RSAD2, RUNX2, SASH3, SYK, TGFB1, THEMIS, VNN1, ZFPM1
GO:2000406	1.38643e-07	1	9	20	positive regulation of T cell migration	BP	7.55908e-06	1	ADAM10, AIF1, CCL21, CCR2, CXCL12, PYCARD, TNFRSF14, TNFSF14, WNT5A
GO:0002576	1.44753e-07	1	22	86	platelet degranulation	BP	7.86937e-06	1	A2M, ABCC4, APP, F13A1, F5, F8, FCER1G, FN1, GAS6, HGF, IGF2, MMRN1, PDGFB, PLEK, PROS1, SELP, SYK, TGFB1, TGFB2, TIMP1, TTN, VWF
GO:0032844	1.50492e-07	1	55	315	regulation of homeostatic process	BP	8.15777e-06	1	AGTR1, CACNA1C, CCL21, CCL3, CCR5, CD74, CLIC2, CNR1, CSF1R, DIAPH1, ETS1, FCER1G, GIMAP5, GJA5, HCAR2, HLA-DRB1, HLA-DRB5, HSPA1A, HSPA1B, IL1B, IL2RA, INPP5D, KITLG, LRRK2, MYOC, NCKAP1L, P2RX7, PDE4D, PKD2, PLCG2, PML, PTGS2, PTPN6, PTPRC, RIPK3, RYR1, RYR2, S1PR1, SCN1B, SCN3B, SGIP1, SLC8A1, SNCA, SPI1, SPP1, SYK, TACR1, TAL1, TGFB1, TGFB2, THY1, TNFRSF11A, TRPC1, WNK3, ZFPM1
GO:0045785	1.5318e-07	1	37	169	positive regulation of cell adhesion	BP	8.27962e-06	1	ABI3BP, ALOX15, CCDC80, CCL21, CD44, CD47, CDH13, COL8A1, CXCL12, CYR61, DAB2, EGFL6, IL1B, ITGA3, ITGA5, ITGA6, ITGAL, KDR, LRRC16A, MYOC, NCKAP1L, NDNF, PLEKHA2, PODXL, PREX1, PTPN6, PTPRJ, RET, SMOC2, SPOCK2, SPP1, SYK, TEK, TGFB2, TPM1, VAV1, WNT5A
GO:0060337	1.68336e-07	1	19	77	type I interferon signaling pathway	BP	9.04688e-06	1	EGR1, HLA-A, HLA-B, HLA-C, HLA-F, IFI27, IFITM1, IFITM3, IFNAR2, IRF5, IRF9, MX1, MX2, NLRC5, OAS2, PTPN6, SOCS3, WNT5A, XAF1
GO:0071357	1.68336e-07	1	19	77	cellular response to type I interferon	BP	9.04688e-06	1	EGR1, HLA-A, HLA-B, HLA-C, HLA-F, IFI27, IFITM1, IFITM3, IFNAR2, IRF5, IRF9, MX1, MX2, NLRC5, OAS2, PTPN6, SOCS3, WNT5A, XAF1
GO:0002688	1.69973e-07	1	18	67	regulation of leukocyte chemotaxis	BP	9.10879e-06	1	ADAM10, AIF1, C3AR1, CAMK1D, CCL21, CCL3, CCL4, CCR1, CCR2, CD74, CMKLR1, CXCL12, GAS6, IL6, IL8, NCKAP1L, TNFSF14, WNT5A
GO:0071219	1.77757e-07	1	27	123	cellular response to molecule of bacterial origin	BP	9.49889e-06	1	AXL, CCL3, CCR5, CD14, CD180, CD86, HCK, IL18, IL1B, IL6, IL8, LILRB1, LILRB2, LTF, LY96, MEF2C, MYD88, NOS3, PDE4D, PTAFR, PYCARD, SASH1, TGFB1, TLR1, TNFRSF1B, TRIB1, WNT5A
GO:0008015	1.79161e-07	1	63	396	blood circulation	BP	9.54679e-06	1	ACE, ACTA2, ACVRL1, AGTR1, ANPEP, ATP1B1, BDKRB2, C3AR1, CACNA1C, CD34, CLIC2, CNR1, COL1A2, CPA3, CTSG, CXCL12, DSC2, DSP, ENG, ENPEP, ERAP2, F5, FLI1, GAS6, GJA5, GUCY1A3, GUCY1B3, HBB, HRH1, JUP, KCNJ2, KCNMB4, MEOX2, MRVI1, MYOF, NCF2, NOS3, P2RY1, PDE2A, PDE4D, PDE5A, PDGFB, PIK3CG, PPP1R13L, PRKG1, PTGS1, PTGS2, PTPRJ, PTPRO, RENBP, RPS6KA2, RYR2, SCN1B, SCN3B, SCN4B, SLC8A1, STC1, TACR1, T…
GO:0050818	1.80218e-07	1	22	85	regulation of coagulation	BP	9.54904e-06	1	CD34, FAM46A, FAP, FCER1G, HPSE, LBH, NOS3, PDGFB, PDGFRA, PLAT, PLAU, PLEK, PRKG1, PROCR, PROS1, SCARA5, SELP, SERPINE2, STAB2, SYK, TC2N, VAV2
GO:0006909	1.79959e-07	1	37	179	phagocytosis	BP	9.54904e-06	1	AIF1, ALOX15, ANXA3, ARPC5, AXL, BIN2, C2, C3, CAMK1D, CD14, CD300A, CD47, CD93, COLEC12, CORO1A, CYFIP2, DOCK2, ELMO1, FCER1G, FCGR2A, FCGR3A, FYN, GAS6, HCK, ITPR3, MARCO, MERTK, NCKAP1L, PEAR1, PLCG2, PYCARD, SYK, TGFB1, VAV1, VAV2, WAS, WIPF1
GO:0045765	1.82462e-07	1	37	177	regulation of angiogenesis	BP	9.64077e-06	1	ACVRL1, ANXA3, AQP1, C3, C3AR1, CCBE1, CCR2, CD34, CTSH, CYP1B1, ECM1, ETS1, FGF1, FLT1, HDAC7, HHEX, ID1, IL1B, IL6, KDR, MMRN2, NOS3, PML, PRKCB, PTGIS, PTGS2, RAPGEF3, RHOB, SASH1, SEMA5A, STAB1, SULF1, TEK, THBS2, TIE1, VASH2, WNT5A
GO:0001776	1.88305e-07	1	20	70	leukocyte homeostasis	BP	9.92161e-06	1	CD74, CORO1A, FAS, FCER1G, GIMAP5, HCAR2, IKBKB, IL2RA, IL6, KITLG, MEF2C, NCKAP1L, PIK3CD, RIPK3, SLC40A1, SPNS2, TGFB1, TGFB2, TNFSF13B, TNFSF14
GO:0034340	1.9241e-07	1	19	78	response to type I interferon	BP	1.01096e-05	1	EGR1, HLA-A, HLA-B, HLA-C, HLA-F, IFI27, IFITM1, IFITM3, IFNAR2, IRF5, IRF9, MX1, MX2, NLRC5, OAS2, PTPN6, SOCS3, WNT5A, XAF1
GO:0071222	1.94866e-07	1	26	117	cellular response to lipopolysaccharide	BP	1.02101e-05	1	AXL, CCL3, CCR5, CD14, CD180, CD86, HCK, IL18, IL1B, IL6, IL8, LILRB1, LILRB2, LTF, LY96, MEF2C, MYD88, NOS3, PDE4D, PTAFR, PYCARD, SASH1, TGFB1, TNFRSF1B, TRIB1, WNT5A
GO:0002573	2.05366e-07	1	35	170	myeloid leukocyte differentiation	BP	1.07304e-05	1	BMP4, C1QC, CAMK4, CCL3, CCR1, CD86, CSF1R, FOS, GIMAP5, HCLS1, HHEX, IFI16, IKZF1, INPP4B, INPP5D, ITGAM, JUN, JUNB, KIT, KITLG, KLF10, KMT2E, LILRB1, LILRB4, LTF, MEF2C, PDE2A, PIK3CD, RASSF2, SPI1, TAL1, TGFB1, TNFRSF11A, TYROBP, ZFPM1
GO:0043542	2.11323e-07	1	30	125	endothelial cell migration	BP	1.1011e-05	1	ACVRL1, ANXA3, BMP4, CCBE1, CDH13, CYP1B1, DPP4, EFNB2, EGR3, EPHB4, ETS1, FAP, FLT4, HDAC7, ID1, KDR, MMRN2, NOS3, NR2F2, NR4A1, PDGFB, PRKX, PROX1, PTGS2, SASH1, SEMA5A, STC1, TEK, TGFB1, WNT5A
GO:0050777	2.1374e-07	1	20	71	negative regulation of immune response	BP	1.11062e-05	1	A2M, ALOX15, ARRB2, C10orf54, CCR2, CD59, CR1, HLA-A, HLA-B, IFI16, IL2RA, IL33, IL7R, INPP5D, LILRB1, MASP1, PTPN6, PTPRC, TGFB1, TGFB2
GO:0010574	2.14351e-07	1	13	27	regulation of vascular endothelial growth factor production	BP	1.11073e-05	1	C3, C3AR1, CCBE1, CCR2, CYP1B1, FLT4, HPSE, IL1B, IL6, PTGS2, SULF1, SULF2, TGFB1
GO:0045576	2.32094e-07	1	15	42	mast cell activation	BP	1.19608e-05	1	BTK, CD226, CD300A, CD48, CNR1, FCER1A, FCER1G, KIT, LCP2, MILR1, PIK3CD, PIK3CG, PTPRE, RASGRP1, SYK
GO:0032321	2.35767e-07	1	38	151	positive regulation of Rho GTPase activity	BP	1.21097e-05	1	AKAP13, ALS2CL, ARAP3, ARHGAP15, ARHGAP27, ARHGAP29, ARHGAP4, ARHGAP6, ARHGEF10, ARHGEF15, ARHGEF25, CCL21, DOCK10, DOCK2, DOCK4, DOCK9, EPS8L2, FARP1, FGD2, FGD3, FGD5, GMIP, GPR65, JUN, MCF2L, NCKAP1L, OBSCN, PKP4, PLEKHG1, PREX1, RASGRP1, SEMA4D, SPATA13, SRGAP2, THY1, TIAM1, VAV1, VAV2
GO:0050708	2.36271e-07	1	31	158	regulation of protein secretion	BP	1.21097e-05	1	ANXA4, BTN2A2, C1QTNF3, CARD8, CCL3, CD14, CD2, CD34, CSF1R, GAS6, HLA-DRB1, HLA-DRB5, HYAL2, IL33, IL4R, IL6, LILRB1, LRRC32, MYO18A, NLRP1, P2RX7, PYCARD, RSAD2, SSC5D, SYK, TGFB1, TGFB2, TLR1, TLR8, TNFRSF14, WNT5A
GO:0032835	2.55004e-07	1	20	52	glomerulus development	BP	1.30343e-05	1	ACTA2, AQP1, BMP4, CD34, EGR1, ENPEP, MEF2C, MTSS1, MYO1E, NOTCH3, OSR1, PDGFB, PDGFRA, PDGFRB, PODXL, PTPRO, RET, SULF1, SULF2, WT1
GO:0001667	2.7286e-07	1	47	251	ameboidal cell migration	BP	1.38716e-05	1	ACVRL1, ANXA3, AQP1, ARHGAP4, BMP4, CCBE1, CDH13, CTSH, CXCL12, CYP1B1, DPP4, EFNB2, EGR3, EPHB4, ETS1, FAP, FLT4, HAND2, HDAC7, HYAL2, ID1, ITGA3, ITGA4, KDR, KIT, KITLG, LAMA5, MMRN2, NOS3, NR2F2, NR4A1, PDGFB, PRKX, PROX1, PTGS2, RET, SASH1, SEMA5A, SRGAP2, STC1, SYNE2, TACR1, TEK, TGFB1, TGFB2, TIMP1, WNT5A
GO:0002698	2.82091e-07	1	20	72	negative regulation of immune effector process	BP	1.43022e-05	1	A2M, ARRB2, BST2, C10orf54, CCR2, CD300A, CD59, CR1, HLA-A, HLA-B, IL2RA, IL4R, IL7R, LILRB1, MASP1, PTPN6, PTPRC, TGFB1, TGFB2, TRIM38
GO:0002526	2.93934e-07	1	26	126	acute inflammatory response	BP	1.48626e-05	1	A2M, C2, C3, C7, CD163, CD59, CFH, CFI, CNR1, CR1, F8, FCER1A, FCER1G, FN1, HP, IL1B, IL6, MASP1, OSMR, PIK3CG, PROS1, PTGS2, TACR1, TNFRSF11A, VCAM1, VNN1
GO:0002699	3.02192e-07	1	25	118	positive regulation of immune effector process	BP	1.52392e-05	1	C3, CCR2, CD226, CD28, CD300A, CD37, CD74, CD86, FCER1A, FCER1G, GIMAP5, HLA-A, HLA-B, HLA-C, HLA-DMB, HLA-F, IL1B, IL4R, IL6, LILRB1, RSAD2, SASH3, SYK, TGFB1, WNT5A
GO:0045621	3.15158e-07	1	20	74	positive regulation of lymphocyte differentiation	BP	1.58219e-05	1	AXL, BTK, CD74, CD86, EGR3, GAS6, GIMAP5, GLI2, GLI3, IKZF1, IL2RA, IL4R, IL6, IL7R, INPP5D, LILRB2, NCKAP1L, SASH3, SYK, VNN1
GO:0030193	3.1627e-07	1	21	80	regulation of blood coagulation	BP	1.58219e-05	1	CD34, FAM46A, FAP, FCER1G, HPSE, LBH, NOS3, PDGFB, PDGFRA, PLAT, PLAU, PLEK, PRKG1, PROS1, SCARA5, SELP, SERPINE2, STAB2, SYK, TC2N, VAV2
GO:1900046	3.1627e-07	1	21	80	regulation of hemostasis	BP	1.58219e-05	1	CD34, FAM46A, FAP, FCER1G, HPSE, LBH, NOS3, PDGFB, PDGFRA, PLAT, PLAU, PLEK, PRKG1, PROS1, SCARA5, SELP, SERPINE2, STAB2, SYK, TC2N, VAV2
GO:0008154	3.47831e-07	1	32	144	actin polymerization or depolymerization	BP	1.73546e-05	1	ABI2, ADD2, AIF1, ALOX15, ARHGAP6, ARPC1B, ARPC5, BAIAP2L1, CCL21, CORO1A, CXCL12, DIAPH1, FMN1, GAS7, HCK, HCLS1, LRRC16A, MAP3K1, MICAL1, MICAL2, MTSS1, NCKAP1L, PAK3, PLEK, PLEKHH2, PREX1, PYCARD, SEMA5A, TMSB10, TMSB15B, WAS, WIPF1
GO:0045121	3.93492e-07	1	44	219	membrane raft	CC	1.95809e-05	1	APP, ATP1B1, BST2, BTK, CACNA1C, CD14, CD226, CD4, CD48, CDH13, CRB2, DPP4, EZR, FAS, FYN, HCK, HPSE, HYAL2, IGF1R, IKBKB, KCNMA1, KDR, LRP4, LRRK2, MALL, MYOF, NFAM1, NOS3, PAG1, PLLP, PLVAP, PODXL, PTGIS, PTPRC, RAP2B, RET, S1PR1, SELE, SPRED1, SULF1, TEK, THY1, TNFRSF1B, TRPC1
GO:0043235	4.54122e-07	1	53	273	receptor complex	CC	2.23613e-05	1	ADCYAP1R1, APP, CD200R1, CD4, CD74, CSF1R, CSF2RB, DAB2, DLG4, ENG, ERBB3, FLT1, FLT4, GABBR1, GABRB2, GPR63, GRIA1, IGF1R, IKBKB, IL4R, IL6, ITGA11, ITGA3, ITGA4, ITGA5, ITGA6, ITGAL, ITGAM, ITGB2, ITGB4, ITGB8, ITPR3, KCTD12, KCTD16, LRP2, LY96, NOTCH3, NRN1, OLFM1, OSMR, PLXDC1, PLXNA1, PLXNA2, PTPN6, PTPRB, RAMP3, RET, ROR1, SYK, TLR1, TLR7, TRAF5, TRPC1
GO:0019865	4.56535e-07	1	9	21	immunoglobulin binding	MF	2.24215e-05	1	FCER1A, FCER1G, FCGR2A, FCGR2B, FCGR2C, FCGR3A, FCGRT, IGJ, VWF
GO:0050853	4.93448e-07	1	15	41	B cell receptor signaling pathway	BP	2.41085e-05	1	BTK, CD300A, KLHL6, MEF2C, MNDA, NCKAP1L, NFAM1, NFATC2, PIK3CD, PLCG2, PRKCB, PTPN22, PTPN6, PTPRC, SYK
GO:0050839	4.93309e-07	1	38	165	cell adhesion molecule binding	MF	2.41085e-05	1	ADAM10, ADAM23, AMICA1, CD226, CDH13, COL16A1, CTNND1, CYR61, DAB2, DSP, EGFL6, EZR, FAP, FBLN5, FN1, FXYD5, GPNMB, ITGA3, ITGA4, ITGA5, ITGA6, ITGAL, ITGB2, JUP, KDR, LAMA5, LILRB2, LTBP4, NRXN1, PTPRD, PXN, SELL, SYK, TGFBI, THY1, TNXB, VCAM1, VWF
GO:0032602	5.03038e-07	1	17	63	chemokine production	BP	2.45133e-05	1	APOD, C1QTNF3, CD74, CSF1R, DARC, IL18, IL1B, IL33, IL4R, IL6, MYD88, PYCARD, S100A9, SNAI2, TLR7, WNT5A, ZFPM1
GO:0031295	5.15653e-07	1	18	68	T cell costimulation	BP	2.50631e-05	1	CCL21, CD28, CD4, CD86, DPP4, FYN, HLA-DPA1, HLA-DPB1, HLA-DQA1, HLA-DRA, HLA-DRB1, HLA-DRB5, PDCD1LG2, PTPN6, TNFRSF14, TNFSF13B, TNFSF14, VAV1
GO:0071706	5.20801e-07	1	20	80	tumor necrosis factor superfamily cytokine production	BP	2.52481e-05	1	ACP5, ARRB2, AXL, CCL3, CCR2, CD14, CD2, CD34, CD86, FCER1G, GAS6, LILRB1, LTF, MYD88, NFATC4, PYCARD, SASH3, TLR1, TNFRSF8, ZFP36
GO:0014068	5.40302e-07	1	18	52	positive regulation of phosphatidylinositol 3-kinase signaling	BP	2.59925e-05	1	ERBB3, FLT1, HCLS1, HGF, KDR, KIT, MYOC, NEDD4, PDGFB, PDGFRA, PDGFRB, PIK3AP1, PTPN6, RELN, SELP, SEMA4D, TEK, TGFB2
GO:0031294	5.75203e-07	1	18	69	lymphocyte costimulation	BP	2.76009e-05	1	CCL21, CD28, CD4, CD86, DPP4, FYN, HLA-DPA1, HLA-DPB1, HLA-DQA1, HLA-DRA, HLA-DRB1, HLA-DRB5, PDCD1LG2, PTPN6, TNFRSF14, TNFSF13B, TNFSF14, VAV1
GO:0002218	6.57384e-07	1	36	184	activation of innate immune response	BP	3.14641e-05	1	ARRB2, BTK, CD14, CD86, COLEC12, CTSK, CTSS, DDX60, FOS, HCK, IFI16, IFIH1, IKBKB, ITGAM, ITGB2, JUN, LGMN, LTF, LY96, MAP3K1, MARCO, MEF2C, MYD88, NLRC4, PIK3AP1, PYCARD, RIPK3, RPS6KA1, RPS6KA2, RPS6KA3, RSAD2, SARM1, TLR1, TLR7, TLR8, TMEM173
GO:0032319	6.60131e-07	1	41	177	regulation of Rho GTPase activity	BP	3.15154e-05	1	AKAP13, ALS2CL, ARAP3, ARHGAP15, ARHGAP27, ARHGAP29, ARHGAP4, ARHGAP6, ARHGEF10, ARHGEF15, ARHGEF25, CCL21, CHN1, DOCK10, DOCK2, DOCK4, DOCK9, EPHA4, EPS8L2, FARP1, FGD2, FGD3, FGD5, GMIP, GPR65, JUN, MCF2L, NCKAP1L, OBSCN, PKP4, PLEKHG1, PREX1, RASGRP1, SEMA4D, SPATA13, SRGAP2, STMN3, THY1, TIAM1, VAV1, VAV2
GO:0001906	6.86701e-07	1	20	96	cell killing	BP	3.27009e-05	1	APOL1, ARRB2, CD226, CTSC, CTSG, CTSH, GIMAP5, HLA-A, HLA-B, HLA-C, HLA-F, IL7R, LILRB1, LYST, NCF1, P2RX7, PTPN6, PTPRC, RIPK3, SLAMF7
GO:0044259	6.96811e-07	1	30	121	multicellular organismal macromolecule metabolic process	BP	3.30985e-05	1	ACE, ADAM10, BMP4, CIITA, COL14A1, COL16A1, COL18A1, COL1A1, COL1A2, COL4A5, COL6A1, COL6A2, COL6A3, COL6A6, COL8A1, CTSK, CTSS, ENG, ENPEP, FAP, ID1, IL6, MFAP4, MMP16, MMP2, MRC2, PDGFRB, TGFB1, TNXB, TRAM2
GO:0001909	7.16516e-07	1	18	73	leukocyte mediated cytotoxicity	BP	3.39488e-05	1	ARRB2, CD226, CTSC, CTSG, CTSH, GIMAP5, HLA-A, HLA-B, HLA-C, HLA-F, IL7R, LILRB1, LYST, NCF1, PTPN6, PTPRC, RIPK3, SLAMF7
GO:0032680	7.97813e-07	1	19	75	regulation of tumor necrosis factor production	BP	3.77057e-05	1	ACP5, ARRB2, AXL, CCL3, CCR2, CD14, CD2, CD34, FCER1G, GAS6, LILRB1, LTF, MYD88, NFATC4, PYCARD, SASH3, TLR1, TNFRSF8, ZFP36
GO:0007162	8.17801e-07	1	28	115	negative regulation of cell adhesion	BP	3.85535e-05	1	ACVRL1, ADAM10, APOD, ARHGAP6, ARHGDIB, CCL21, CDH13, COL1A1, CXCL12, CYP1B1, ERBB3, FXYD5, JAM2, MFI2, MYO1F, MYOC, PODXL, PRKG1, PTPRC, PTPRO, SEMA4D, SEMA5A, SERPINE2, SIPA1, SNAI2, SPOCK1, TGFB1, TGFBI
GO:0010573	8.43123e-07	1	13	29	vascular endothelial growth factor production	BP	3.96478e-05	1	C3, C3AR1, CCBE1, CCR2, CYP1B1, FLT4, HPSE, IL1B, IL6, PTGS2, SULF1, SULF2, TGFB1
GO:0032640	9.00236e-07	1	19	76	tumor necrosis factor production	BP	4.2228e-05	1	ACP5, ARRB2, AXL, CCL3, CCR2, CD14, CD2, CD34, FCER1G, GAS6, LILRB1, LTF, MYD88, NFATC4, PYCARD, SASH3, TLR1, TNFRSF8, ZFP36
GO:0097205	9.24063e-07	1	10	19	renal filtration	BP	4.32379e-05	1	AQP1, CD34, GAS6, IGJ, ITGA3, MYO1E, PDGFB, PTPRO, SULF1, SULF2
GO:0001935	9.43432e-07	1	24	99	endothelial cell proliferation	BP	4.40346e-05	1	ACVRL1, ALDH1A2, BMP4, CD34, CDH13, CXCL12, ECM1, EGFL7, EGR3, ENG, FLT4, JUN, KDR, NR2F2, NR4A1, NRARP, PDGFB, PRKX, PROX1, SEMA5A, SULF1, TEK, VASH2, WNT5A
GO:0005581	9.51187e-07	1	25	90	collagen trimer	CC	4.42867e-05	1	C1QA, C1QB, C1QC, C1QTNF3, CCBE1, COL14A1, COL16A1, COL18A1, COL1A1, COL1A2, COL21A1, COL4A5, COL6A1, COL6A2, COL6A3, COL6A6, COL8A1, COLEC12, DCN, EMILIN2, LUM, MARCO, MSR1, SCARA3, TNXB
GO:0002920	9.82339e-07	1	14	45	regulation of humoral immune response	BP	4.56242e-05	1	A2M, C2, C3, C7, CD37, CD59, CFH, CFI, CR1, GIMAP5, MASP1, PROS1, PTPN6, SPNS2
GO:0097028	1.06384e-06	1	12	36	dendritic cell differentiation	BP	4.91667e-05	1	AXL, CAMK4, CD86, GAS6, GIMAP5, HLA-B, LILRB1, LILRB2, SPI1, TGFB1, TMEM176A, TMEM176B
GO:0000302	1.09322e-06	1	29	160	response to reactive oxygen species	BP	5.04006e-05	1	APOD, AQP1, AXL, BTK, COL1A1, CYP1B1, DUSP1, ETS1, FBLN5, FOS, HBA1, HBA2, HBB, HGF, HP, HYAL2, IL6, JUN, LRRK2, PCGF2, PDGFRB, PKD2, PXN, RHOB, SLC8A1, SNCA, TACR1, TPM1, TPO
GO:0052547	1.1004e-06	1	51	366	regulation of peptidase activity	BP	5.06075e-05	1	A2M, ANXA8L1, APP, AQP1, BST2, C3, CARD8, CD109, CD44, COL6A3, CR1, CRB2, CTSH, CYFIP2, CYR61, ECM1, FAS, FBLN1, FN1, GAS6, HGF, IFI16, IFI27, IL6, LXN, MICAL1, NAIP, NLRC4, NLRP1, NR4A1, PCOLCE, PI16, PML, PROS1, PYCARD, RECK, RENBP, RET, RPS6KA1, RPS6KA3, S100A9, SERPINE2, SLPI, SNCA, SPOCK1, TFPI, TIMP1, TNFSF14, TPD52L1, UACA, WNT9A
GO:0010631	1.17128e-06	1	36	177	epithelial cell migration	BP	5.3475e-05	1	ACVRL1, ANXA3, AQP1, BMP4, CCBE1, CDH13, CTSH, CYP1B1, DPP4, EFNB2, EGR3, EPHB4, ETS1, FAP, FLT4, HDAC7, ID1, ITGA3, KDR, KIT, MMRN2, NOS3, NR2F2, NR4A1, PDGFB, PRKX, PROX1, PTGS2, SASH1, SEMA5A, STC1, TACR1, TEK, TGFB1, TGFB2, WNT5A
GO:0090132	1.17128e-06	1	36	177	epithelium migration	BP	5.3475e-05	1	ACVRL1, ANXA3, AQP1, BMP4, CCBE1, CDH13, CTSH, CYP1B1, DPP4, EFNB2, EGR3, EPHB4, ETS1, FAP, FLT4, HDAC7, ID1, ITGA3, KDR, KIT, MMRN2, NOS3, NR2F2, NR4A1, PDGFB, PRKX, PROX1, PTGS2, SASH1, SEMA5A, STC1, TACR1, TEK, TGFB1, TGFB2, WNT5A
GO:0014066	1.17425e-06	1	20	66	regulation of phosphatidylinositol 3-kinase signaling	BP	5.34809e-05	1	ERBB3, FLT1, HCLS1, HGF, KDR, KIT, MYOC, NEDD4, PDGFB, PDGFRA, PDGFRB, PIK3AP1, PTPN6, RASGRP1, RELN, SELP, SEMA4D, SERPINE2, TEK, TGFB2
GO:0019932	1.18172e-06	1	38	192	second-messenger-mediated signaling	BP	5.36914e-05	1	AGTR1, ATP1B1, BTK, CACNA1C, CCL3, CCL4, CCR5, CD4, CDH13, CLIC2, CMKLR1, CMYA5, FCER1A, GUCY1A3, GUCY1B3, HRH1, IL8, ITGAL, ITPR3, KDR, MCTP1, MCTP2, MRVI1, NOS3, PDE10A, PDE2A, PDE4D, PLCG2, PLEK, PRKG1, PTGFR, RAPGEF3, RASD1, RCAN2, RYR2, SELE, SLC8A1, SYK
GO:0071887	1.19641e-06	1	21	90	leukocyte apoptotic process	BP	5.42276e-05	1	AXL, BMP4, BTK, CCL21, CD74, CXCL12, FAS, FCER1G, GAS6, GLI3, HCAR2, HCLS1, IL2RA, IL6, KITLG, LILRB1, MEF2C, RIPK3, SIGLEC1, TGFB2, WNT5A
GO:0044420	1.38643e-06	1	34	123	extracellular matrix part	CC	6.25392e-05	1	ADAMTS10, CCDC80, COL14A1, COL18A1, COL1A1, COL1A2, COL4A5, COL8A1, EGFL6, ENTPD1, FBLN1, FBLN5, FN1, FRAS1, HMCN1, ITGA6, ITGB4, LAMA2, LAMA3, LAMA5, LUM, MFAP4, MFAP5, MMRN2, NID2, NTN4, PRSS12, PTPRZ1, SMOC2, SNCA, TGFBI, THBS2, TIMP1, TNXB
GO:0002675	1.40707e-06	1	10	25	positive regulation of acute inflammatory response	BP	6.33182e-05	1	C3, CNR1, FCER1A, FCER1G, IL1B, IL6, OSMR, PIK3CG, PTGS2, TNFRSF11A
GO:0001936	1.57421e-06	1	22	86	regulation of endothelial cell proliferation	BP	7.0502e-05	1	ACVRL1, ALDH1A2, BMP4, CDH13, CXCL12, ECM1, EGFL7, EGR3, ENG, FLT4, JUN, KDR, NR2F2, NR4A1, NRARP, PDGFB, PROX1, SEMA5A, SULF1, TEK, VASH2, WNT5A
GO:0045089	1.61046e-06	0.999999	39	218	positive regulation of innate immune response	BP	7.17839e-05	1	ARRB2, BTK, CD14, CD226, CD86, COLEC12, CTSK, CTSS, DDX60, FOS, GIMAP5, HCK, IFI16, IFIH1, IKBKB, ITGAM, ITGB2, JUN, LGMN, LTF, LY96, MAP3K1, MARCO, MEF2C, MMP2, MYD88, NLRC4, PIK3AP1, PYCARD, RIPK3, RPS6KA1, RPS6KA2, RPS6KA3, RSAD2, SARM1, TLR1, TLR7, TLR8, TMEM173
GO:0032320	1.63867e-06	0.999999	56	287	positive regulation of Ras GTPase activity	BP	7.28685e-05	1	AKAP13, ALS2CL, ARAP3, ARHGAP15, ARHGAP27, ARHGAP29, ARHGAP4, ARHGAP6, ARHGEF10, ARHGEF15, ARHGEF25, CCL21, DENND2A, DENND3, DOCK10, DOCK2, DOCK4, DOCK9, EPS8L2, FARP1, FGD2, FGD3, FGD5, GMIP, GPR65, IQGAP2, JUN, MCF2L, NCKAP1L, OBSCN, PKP4, PLEKHG1, PREX1, RAB3IL1, RABGAP1L, RAPGEF3, RAPGEF5, RASA4, RASAL2, RASGRP1, RASGRP3, RGL1, RIN2, RIN3, S1PR1, SEMA4D, SIPA1, SPATA13, SRGAP2, ST5, SYNGAP1, …
GO:0035023	1.67498e-06	0.999999	43	201	regulation of Rho protein signal transduction	BP	7.43073e-05	1	AKAP13, ALS2CL, ARAP3, ARHGAP15, ARHGAP27, ARHGAP29, ARHGAP4, ARHGAP6, ARHGEF10, ARHGEF15, ARHGEF25, CCL21, CHN1, DOCK10, DOCK2, DOCK4, DOCK9, EPHA4, EPS8L2, FARP1, FGD2, FGD3, FGD5, GMIP, GPR65, JUN, LPAR1, MCF2L, MYOC, NCKAP1L, OBSCN, PKP4, PLEKHG1, PREX1, RASGRP1, SEMA4D, SPATA13, SRGAP2, STMN3, THY1, TIAM1, VAV1, VAV2
GO:0010811	1.70028e-06	1	23	90	positive regulation of cell-substrate adhesion	BP	7.51555e-05	1	ABI3BP, ALOX15, CCDC80, CCL21, CDH13, COL8A1, CYR61, DAB2, EGFL6, ITGA3, ITGA5, ITGA6, KDR, LRRC16A, MYOC, NDNF, PLEKHA2, PREX1, PTPRJ, SMOC2, SPOCK2, SPP1, TEK
GO:0071216	1.70608e-06	0.999999	28	139	cellular response to biotic stimulus	BP	7.51555e-05	1	AXL, CCL3, CCR5, CD14, CD180, CD86, HCK, IL18, IL1B, IL6, IL8, LILRB1, LILRB2, LTF, LY96, MEF2C, MYD88, NOS3, PDE4D, PTAFR, PYCARD, SASH1, SYK, TGFB1, TLR1, TNFRSF1B, TRIB1, WNT5A
GO:0032963	1.71294e-06	0.999999	28	115	collagen metabolic process	BP	7.52812e-05	1	ADAM10, BMP4, CIITA, COL14A1, COL16A1, COL18A1, COL1A1, COL1A2, COL4A5, COL6A1, COL6A2, COL6A3, COL6A6, COL8A1, CTSK, CTSS, ENG, FAP, ID1, IL6, MFAP4, MMP16, MMP2, MRC2, PDGFRB, TGFB1, TNXB, TRAM2
GO:0043299	1.80798e-06	1	15	46	leukocyte degranulation	BP	7.92731e-05	1	ANXA3, BTK, CCL3, CCR2, CD300A, FCER1A, FCER1G, HCK, KIT, MILR1, MYO1F, PIK3CD, PIK3CG, RASGRP1, SYK
GO:0014065	1.8321e-06	1	24	87	phosphatidylinositol 3-kinase signaling	BP	8.01439e-05	1	ERBB3, FLT1, HCLS1, HGF, IGF1R, KDR, KIT, MYOC, NEDD4, PDGFB, PDGFRA, PDGFRB, PIK3AP1, PIK3CD, PIK3CG, PIK3R5, PTPN6, RASGRP1, RELN, SELP, SEMA4D, SERPINE2, TEK, TGFB2
GO:0036230	1.85933e-06	1	11	26	granulocyte activation	BP	8.1146e-05	1	ANXA3, CCL3, CCR2, CD300A, FCER1G, IL8, KMT2E, MYO1F, PREX1, SYK, TYROBP
GO:0044236	1.90653e-06	0.999999	31	134	multicellular organismal metabolic process	BP	8.30136e-05	1	ACE, ADAM10, BMP4, CIITA, CLIC5, COL14A1, COL16A1, COL18A1, COL1A1, COL1A2, COL4A5, COL6A1, COL6A2, COL6A3, COL6A6, COL8A1, CTSK, CTSS, ENG, ENPEP, FAP, ID1, IL6, MFAP4, MMP16, MMP2, MRC2, PDGFRB, TGFB1, TNXB, TRAM2
GO:0005925	1.93455e-06	0.999999	59	373	focal adhesion	CC	8.4039e-05	1	ADAM10, AIF1L, ARHGAP22, ARPC1B, ARPC5, CD44, CD59, CDH13, DAB2, DPP4, EFNB2, EHD3, ENG, EZR, FAP, FHL2, FLNB, FLNC, FLRT2, FLT1, HCK, HSPA1A, HSPA1B, ITGA11, ITGA3, ITGA4, ITGA5, ITGA6, JUP, LCP1, LIMD1, LIMS2, MARCKS, MRC2, NFASC, PALLD, PARVG, PDGFRB, PDLIM1, PDLIM7, PGM5, PLAU, PLEC, PPFIBP1, PROCR, PTK7, PTPRC, PXN, RAC2, RHOB, RPS16, SORBS3, SYNE2, SYNPO2, TEK, TES, THY1, TPM4, ZYX
GO:0043900	1.97122e-06	0.999999	46	312	regulation of multi-organism process	BP	8.54348e-05	1	AP1S2, APOBEC3G, BST2, CCL3, CCL4, CD180, CD28, CD37, CD4, CNR1, CTSG, DDX60, DOCK2, ELMO1, FAM111A, FYN, HCK, HLA-A, IFI16, IFITM1, IFITM3, IL2RA, IL8, JUN, LILRB1, LTF, LY96, MX1, MYD88, P2RX7, P2RY1, PDE5A, PLAT, PLCB1, PML, PROX1, RSAD2, SASH1, SLPI, TIMP1, TMEM173, TOP2A, TRIB1, TRIM14, TRIM25, TRIM38
GO:0032675	1.98299e-06	1	19	81	regulation of interleukin-6 production	BP	8.57472e-05	1	AFAP1L2, ARRB2, C1QTNF3, FCER1G, GAS6, HLA-B, HYAL2, IL1B, IL33, IL6, INPP5D, LILRB2, MYD88, NCKAP1L, PRG4, PYCARD, TLR1, TLR7, WNT5A
GO:0051015	2.01146e-06	0.999999	26	94	actin filament binding	MF	8.67789e-05	1	ADD2, AIF1, AIF1L, ANTXR1, ANXA8L1, ARPC1B, ARPC5, CORO1A, CORO2A, EZR, FLNC, FMNL1, FSCN1, GAS7, LCP1, MARCKS, MTSS1, MYH11, MYO18A, MYO1B, MYO1E, NEBL, RCSD1, SHROOM4, SYNE1, TTN
GO:0051495	2.01832e-06	0.999999	29	141	positive regulation of cytoskeleton organization	BP	8.68757e-05	1	ABI2, ALOX15, ARHGEF10, ARHGEF15, ARPC1B, ARPC5, BAIAP2L1, CCL21, CORO1A, FMN1, GPR65, HCK, HCLS1, LRRC16A, MAP3K1, MTSS1, MYOC, NCKAP1L, P2RX7, PLEK, PROX1, PYCARD, RAPGEF3, SEMA5A, SORBS3, TACR1, TEK, TPM1, WAS
GO:0030336	2.03972e-06	0.999999	34	162	negative regulation of cell migration	BP	8.75964e-05	1	ACVRL1, AIF1, APOD, ARAP3, ARHGAP4, BST2, CD300A, CYP1B1, DPYSL3, EGFL7, ENG, HYAL2, IFITM1, IGFBP3, IGFBP5, IL33, MMRN2, NR2F2, OLFM1, PDGFB, PLCB1, PODN, PTPRJ, RAP2B, ROBO4, SRGAP2, STC1, SULF1, TGFB1, THY1, TIE1, TIMP1, TPM1, TRIB1
GO:0030055	2.07765e-06	0.999999	60	381	cell-substrate junction	CC	8.89494e-05	1	ADAM10, AIF1L, ARHGAP22, ARPC1B, ARPC5, CD44, CD59, CDH13, DAB2, DPP4, EFNB2, EHD3, ENG, EZR, FAP, FHL2, FLNB, FLNC, FLRT2, FLT1, HCK, HSPA1A, HSPA1B, ITGA11, ITGA3, ITGA4, ITGA5, ITGA6, ITGB4, JUP, LCP1, LIMD1, LIMS2, MARCKS, MRC2, NFASC, PALLD, PARVG, PDGFRB, PDLIM1, PDLIM7, PGM5, PLAU, PLEC, PPFIBP1, PROCR, PTK7, PTPRC, PXN, RAC2, RHOB, RPS16, SORBS3, SYNE2, SYNPO2, TEK, TES, THY1, TPM4, ZYX
GO:0046634	2.10299e-06	1	17	61	regulation of alpha-beta T cell activation	BP	8.96991e-05	1	C10orf54, CCR2, CD28, CD300A, CD86, GIMAP5, GLI3, HSPH1, IKZF1, IL18, IL4R, IL6, LILRB1, NCKAP1L, SASH3, SYK, TNFRSF14
GO:0090130	2.19907e-06	0.999999	36	182	tissue migration	BP	9.35847e-05	1	ACVRL1, ANXA3, AQP1, BMP4, CCBE1, CDH13, CTSH, CYP1B1, DPP4, EFNB2, EGR3, EPHB4, ETS1, FAP, FLT4, HDAC7, ID1, ITGA3, KDR, KIT, MMRN2, NOS3, NR2F2, NR4A1, PDGFB, PRKX, PROX1, PTGS2, SASH1, SEMA5A, STC1, TACR1, TEK, TGFB1, TGFB2, WNT5A
GO:0005543	2.21528e-06	0.999999	50	287	phospholipid binding	MF	9.40617e-05	1	ABCG1, ADAP2, ALOX15, AMPH, ANXA3, ANXA4, ANXA8L1, ARAP2, ARAP3, ARHGAP44, ARHGAP9, ASAP1, AXL, BIN2, BTK, C2CD5, CCDC88A, CD300A, DAB2, DGKA, DOC2B, DYSF, GAS6, GRK5, IGJ, IQGAP2, ITPR3, KCNJ2, LPAR1, MCF2L, MYO1B, MYO1E, MYOF, NCF1, NCF4, PLA2G2A, PLCB1, PLEK, PLEKHA4, PREX1, PSD4, PTAFR, SGIP1, SH3PXD2B, SNCA, SYT7, SYTL2, THY1, TIAM1, VNN1
GO:0021700	2.29752e-06	0.999999	43	228	developmental maturation	BP	9.73342e-05	1	ACVRL1, ALDH1A2, APP, ARHGEF15, AXL, BTK, CACNA1A, CCL21, CDC25B, CDH5, DCHS1, DISC1, DLG4, FAT4, KDR, LHX6, LRRK2, LTF, MMP2, MYO5A, MYOC, NFASC, NR4A2, NRCAM, NRXN1, NTN4, PLP1, POU2F2, PTGS2, RBPJ, REC8, RECK, RELN, RET, RPS6KA2, RUNX2, RYR1, S1PR1, SEMA4D, TAL1, TFCP2L1, TGFB2, ZDHHC15
GO:0034774	2.44581e-06	1	16	63	secretory granule lumen	CC	0.000103152	1	A2M, APP, F13A1, F5, F8, FN1, GAS6, HGF, IGF2, MMRN1, PDGFB, PROS1, TGFB1, TGFB2, TIMP1, VWF
GO:0043410	2.62337e-06	0.999999	56	360	positive regulation of MAPK cascade	BP	0.000110174	1	ALOX15, ANKRD6, ARRB2, BMP4, CCL21, CCL3, CCR1, CD44, CD74, CDON, CSF1R, DAB2, EDA2R, EPHA4, FCER1A, FLT1, FLT4, GADD45B, GAS6, HGF, IGF1R, IGF2, IGFBP3, IGFBP4, IL1B, IL6, KDR, KIT, KITLG, LPAR1, LRRK2, MAP3K1, MEF2C, MYD88, P2RY1, PAK3, PDE5A, PDGFB, PDGFRA, PDGFRB, PIK3CG, PIK3R5, PLCB1, PXN, PYCARD, SASH1, SCIMP, SORBS3, ST5, SYK, TEK, TGFB1, TGFB2, TNFRSF11A, TPD52L1, WNT5A
GO:0051017	2.76441e-06	0.999999	25	101	actin filament bundle assembly	BP	0.000115552	1	ADD2, AIF1, ARHGAP6, ARHGEF10, ARHGEF15, DPYSL3, EZR, FMN2, FSCN1, GAS7, GPR65, LCP1, LRRC16A, MTSS1, MYO1B, MYOC, PAWR, PLEK, RAPGEF3, S1PR1, SHANK3, SORBS3, TACR1, TPM1, ZYX
GO:0061572	2.76441e-06	0.999999	25	101	actin filament bundle organization	BP	0.000115552	1	ADD2, AIF1, ARHGAP6, ARHGEF10, ARHGEF15, DPYSL3, EZR, FMN2, FSCN1, GAS7, GPR65, LCP1, LRRC16A, MTSS1, MYO1B, MYOC, PAWR, PLEK, RAPGEF3, S1PR1, SHANK3, SORBS3, TACR1, TPM1, ZYX
GO:0042742	2.79339e-06	0.999999	26	189	defense response to bacterium	BP	0.000116505	1	ACP5, ANXA3, CD4, CTSG, FCER1G, HP, IGJ, IL6, LTF, LYST, LYZ, MYD88, MYO1F, NCF1, NLRC4, NLRP1, PLA2G2A, PYCARD, RBPJ, S100A9, SELP, SSC5D, STAB1, STAB2, SYK, TNFRSF14
GO:0005924	2.86145e-06	0.999999	59	378	cell-substrate adherens junction	CC	0.00011908	1	ADAM10, AIF1L, ARHGAP22, ARPC1B, ARPC5, CD44, CD59, CDH13, DAB2, DPP4, EFNB2, EHD3, ENG, EZR, FAP, FHL2, FLNB, FLNC, FLRT2, FLT1, HCK, HSPA1A, HSPA1B, ITGA11, ITGA3, ITGA4, ITGA5, ITGA6, JUP, LCP1, LIMD1, LIMS2, MARCKS, MRC2, NFASC, PALLD, PARVG, PDGFRB, PDLIM1, PDLIM7, PGM5, PLAU, PLEC, PPFIBP1, PROCR, PTK7, PTPRC, PXN, RAC2, RHOB, RPS16, SORBS3, SYNE2, SYNPO2, TEK, TES, THY1, TPM4, ZYX
GO:0033627	2.9534e-06	0.999999	15	46	cell adhesion mediated by integrin	BP	0.000122635	1	CCL21, CYP1B1, DPP4, ITGA11, ITGA5, ITGA6, NCKAP1L, PIK3CG, PLAU, PODXL, PTPN6, RET, SNAI2, SYK, TGFB2
GO:0002821	2.97057e-06	0.999999	15	58	positive regulation of adaptive immune response	BP	0.000122805	1	C3, CCR2, CD226, FCER1A, FCER1G, GIMAP5, HLA-A, HLA-B, HLA-C, HLA-F, IL1B, PYCARD, RSAD2, SASH3, TNFSF13B
GO:0051271	3.05574e-06	0.999999	35	171	negative regulation of cellular component movement	BP	0.000125773	1	ACVRL1, AIF1, APOD, ARAP3, ARHGAP4, BST2, CD300A, CYP1B1, DPYSL3, EGFL7, ENG, HYAL2, IFITM1, IGFBP3, IGFBP5, IL33, MMRN2, NR2F2, OLFM1, PDGFB, PLCB1, PODN, PTPRJ, PTPRO, RAP2B, ROBO4, SRGAP2, STC1, SULF1, TGFB1, THY1, TIE1, TIMP1, TPM1, TRIB1
GO:0045730	3.08189e-06	1	10	25	respiratory burst	BP	0.000126022	1	CAMK1D, CD52, CYBB, HCK, IGJ, NCF1, NCF2, PIK3CD, PIK3CG, RAC2
GO:0000323	3.07523e-06	0.999999	64	458	lytic vacuole	CC	0.000126022	1	ABCB9, ACP5, ACPP, ANPEP, AP1S2, ATP11A, BTK, CD34, CD74, CLCN5, COL6A1, CP, CTSC, CTSH, CTSK, CTSO, CTSS, DAB2, DCN, DPP4, DRAM1, ENPEP, FNBP1, GIMAP5, GNB4, GPR137B, HCK, HLA-DMB, HLA-DPA1, HLA-DPB1, HLA-DQA1, HLA-DRA, HLA-DRB1, HLA-DRB5, HPSE, HYAL2, IFITM3, KIT, LAPTM5, LGMN, LRP2, LRRK2, LUM, MARCH1, MILR1, NCF1, NCF2, NCF4, OMD, PDGFRB, PIK3CD, PIK3CG, RAMP3, RASGRP1, RNASET2, RNF152, SLC15…
GO:0005764	3.07523e-06	0.999999	64	458	lysosome	CC	0.000126022	1	ABCB9, ACP5, ACPP, ANPEP, AP1S2, ATP11A, BTK, CD34, CD74, CLCN5, COL6A1, CP, CTSC, CTSH, CTSK, CTSO, CTSS, DAB2, DCN, DPP4, DRAM1, ENPEP, FNBP1, GIMAP5, GNB4, GPR137B, HCK, HLA-DMB, HLA-DPA1, HLA-DPB1, HLA-DQA1, HLA-DRA, HLA-DRB1, HLA-DRB5, HPSE, HYAL2, IFITM3, KIT, LAPTM5, LGMN, LRP2, LRRK2, LUM, MARCH1, MILR1, NCF1, NCF2, NCF4, OMD, PDGFRB, PIK3CD, PIK3CG, RAMP3, RASGRP1, RNASET2, RNF152, SLC15…
GO:0019955	3.29185e-06	0.999999	19	73	cytokine binding	MF	0.000133778	1	A2M, ACVRL1, CCR1, CCR5, CD109, CD74, CSF1R, DARC, ENG, HYAL2, IFNAR2, IL10RA, IL2RA, IL2RG, KIT, LTBP1, LTBP4, TNFRSF11A, ZFP36
GO:0034614	3.28414e-06	0.999999	21	102	cellular response to reactive oxygen species	BP	0.000133778	1	AQP1, AXL, CYP1B1, ETS1, FBLN5, FOS, HBA1, HBA2, HBB, HGF, HP, IL6, LRRK2, PCGF2, PKD2, PXN, RHOB, SLC8A1, SNCA, TPM1, TPO
GO:0008360	3.29288e-06	0.999999	27	111	regulation of cell shape	BP	0.000133778	1	ARAP3, ARHGAP15, BRWD3, CCL3, CDC42EP3, CORO1A, CSF1R, DIAPH1, EZR, FGD2, FGD3, FGD5, FMNL1, FMNL3, FN1, FYN, GAS7, HCK, IL6, ITGB2, KDR, KIT, LIMD1, PXN, RHOJ, SEMA4D, SHROOM3
GO:0032635	3.35604e-06	0.999999	19	84	interleukin-6 production	BP	0.00013605	1	AFAP1L2, ARRB2, C1QTNF3, FCER1G, GAS6, HLA-B, HYAL2, IL1B, IL33, IL6, INPP5D, LILRB2, MYD88, NCKAP1L, PRG4, PYCARD, TLR1, TLR7, WNT5A
GO:0006958	3.36946e-06	1	11	30	complement activation, classical pathway	BP	0.0001363	1	C1QA, C1QB, C1QC, C1R, C1RL, C1S, C2, C3, C7, CFI, CR1
GO:2000146	3.41281e-06	0.999999	34	166	negative regulation of cell motility	BP	0.000137757	1	ACVRL1, AIF1, APOD, ARAP3, ARHGAP4, BST2, CD300A, CYP1B1, DPYSL3, EGFL7, ENG, HYAL2, IFITM1, IGFBP3, IGFBP5, IL33, MMRN2, NR2F2, OLFM1, PDGFB, PLCB1, PODN, PTPRJ, RAP2B, ROBO4, SRGAP2, STC1, SULF1, TGFB1, THY1, TIE1, TIMP1, TPM1, TRIB1
GO:0001938	3.54706e-06	0.999999	18	63	positive regulation of endothelial cell proliferation	BP	0.00014287	1	ACVRL1, BMP4, CDH13, CXCL12, ECM1, EGFL7, EGR3, FLT4, JUN, KDR, NR4A1, NRARP, PDGFB, PROX1, SEMA5A, TEK, VASH2, WNT5A
GO:0035637	3.66765e-06	0.999999	35	161	multicellular organismal signaling	BP	0.000147321	1	ARHGEF10, ATP1B1, CACNA1A, CACNA1C, CLDN11, DPP6, DSC2, DSP, EGR2, GJA5, IL6, JUP, KCNJ2, KCNMB4, LAMA2, LPAR1, MBP, MYO5A, MYOC, MYRF, NFASC, NRCAM, PDE4D, PLLP, PLP1, RYR2, S1PR1, SCN1B, SCN3A, SCN3B, SCN4B, SCN7A, SCN9A, SLC8A1, TGFB1
GO:0031252	3.67323e-06	0.999998	58	312	cell leading edge	CC	0.000147321	1	ABI2, ABI3, ABLIM1, ABLIM3, AIF1, AIF1L, AMPH, ANTXR1, ARAP3, ARHGAP44, BMX, C2CD5, CCDC88A, CORO1A, CTNND1, DIAPH1, DPP4, DPYSL3, DYSF, EMR2, EPS8L2, EZR, FAP, FGD2, FGD3, FGD5, FRMD4B, FZD6, GAS7, GRIA1, ITGA5, ITGB4, LCP1, LRRC16A, MCF2L, MTSS1, MYO1D, MYO5A, PALLD, PDLIM7, PKD2, PLEK, PLEKHH2, PODXL, PSTPIP1, PTPRJ, PTPRO, PXN, RAPH1, RASGRP2, SCIMP, SLC1A2, SPATA13, SRGAP2, SWAP70, SYNE2, TP…
GO:0019722	3.68879e-06	0.999999	26	117	calcium-mediated signaling	BP	0.00014763	1	AGTR1, ATP1B1, BTK, CACNA1C, CCL3, CCL4, CCR5, CD4, CDH13, CLIC2, CMKLR1, CMYA5, FCER1A, IL8, ITGAL, KDR, MCTP1, MCTP2, PLCG2, PLEK, PTGFR, RCAN2, RYR2, SELE, SLC8A1, SYK
GO:0032642	3.72785e-06	0.999999	15	56	regulation of chemokine production	BP	0.000148877	1	APOD, C1QTNF3, CD74, CSF1R, DARC, IL1B, IL33, IL4R, IL6, MYD88, PYCARD, SNAI2, TLR7, WNT5A, ZFPM1
GO:0010466	3.75338e-06	0.999999	34	224	negative regulation of peptidase activity	BP	0.000149579	1	A2M, ANXA8L1, APP, AQP1, BST2, C3, CD109, CD44, COL6A3, CR1, CRB2, ECM1, GAS6, HGF, IFI16, IL6, LXN, MICAL1, NAIP, NR4A1, PI16, PROS1, RECK, RENBP, RPS6KA1, RPS6KA3, SERPINE2, SLPI, SNCA, SPOCK1, TFPI, TIMP1, TNFSF14, WNT9A
GO:0032318	3.76919e-06	0.999998	62	342	regulation of Ras GTPase activity	BP	0.000149891	1	ADAP2, AKAP13, ALS2CL, ARAP2, ARAP3, ARHGAP15, ARHGAP27, ARHGAP29, ARHGAP4, ARHGAP6, ARHGEF10, ARHGEF15, ARHGEF25, ASAP1, CCL21, CHN1, DENND2A, DENND3, DOCK10, DOCK2, DOCK4, DOCK9, EPHA4, EPS8L2, FARP1, FGD2, FGD3, FGD5, GMIP, GPR65, IQGAP2, JUN, MCF2L, NCKAP1L, OBSCN, PKP4, PLEKHG1, PREX1, RAB3IL1, RABGAP1L, RAPGEF3, RAPGEF5, RASA4, RASAL2, RASGRP1, RASGRP3, RGL1, RIN2, RIN3, S1PR1, SEMA4D, SIPA…
GO:0002456	4.12625e-06	0.999999	17	65	T cell mediated immunity	BP	0.000163056	1	BTN3A2, BTN3A3, C10orf54, CTSC, CTSH, HLA-A, HLA-B, HLA-C, HLA-F, IL1B, IL7R, LILRB1, LYST, PTPRC, RIPK3, RSAD2, SASH3
GO:0002704	4.18059e-06	1	9	21	negative regulation of leukocyte mediated immunity	BP	0.000164857	1	ARRB2, BST2, C10orf54, HLA-A, HLA-B, IL7R, LILRB1, PTPN6, PTPRC
GO:0050840	4.20445e-06	0.999999	16	50	extracellular matrix binding	MF	0.000165451	1	BCAM, CTSS, CYR61, DCN, ECM1, ITGA3, ITGA6, NTN4, OLFML2A, OLFML2B, PLEKHA2, SPOCK2, SPP1, SSC5D, TGFBI, TINAGL1
GO:0030278	4.24357e-06	0.999998	34	173	regulation of ossification	BP	0.000166642	1	BMP2K, BMP4, CCL3, CCR1, CYR61, ECM1, EGR2, GLI3, HAND2, HDAC7, HGF, ID1, IFITM1, IGFBP5, IL6, LIMD1, LRP4, LTF, MEF2C, MGP, OSR1, P2RX7, PDLIM7, RASSF2, RBPJ, RSAD2, RUNX2, S1PR1, SEMA4D, SNAI2, TACR1, TGFB1, TGFB2, WNT5A
GO:0010575	4.36256e-06	1	11	23	positive regulation vascular endothelial growth factor production	BP	0.000170958	1	C3, C3AR1, CCBE1, CYP1B1, FLT4, HPSE, IL1B, PTGS2, SULF1, SULF2, TGFB1
GO:0010810	4.37361e-06	0.999998	32	147	regulation of cell-substrate adhesion	BP	0.000171034	1	ABI3BP, ACVRL1, ALOX15, APOD, ARHGAP6, CCDC80, CCL21, CDH13, COL1A1, COL8A1, CYR61, DAB2, EGFL6, ITGA3, ITGA5, ITGA6, KDR, LRRC16A, MFI2, MYOC, NDNF, PLAU, PLEKHA2, PREX1, PTPRJ, PTPRO, RAC2, SMOC2, SPOCK1, SPOCK2, SPP1, TEK
GO:0003094	4.39779e-06	1	9	18	glomerular filtration	BP	0.000171623	1	AQP1, CD34, GAS6, IGJ, MYO1E, PDGFB, PTPRO, SULF1, SULF2
GO:0051223	4.4211e-06	0.999998	56	377	regulation of protein transport	BP	0.000172176	1	ANXA4, APOD, BMP4, BTN2A2, C1QTNF3, C2CD5, CAMK4, CARD8, CCL3, CD14, CD2, CD34, CDKN1A, CSF1R, DAB2, DACT1, DYRK2, GAS6, GLI3, HCLS1, HLA-DRB1, HLA-DRB5, HYAL2, IL18, IL1B, IL33, IL4R, IL6, JUP, LCP1, LILRB1, LRRC32, LRRK2, MYO18A, NLRP1, P2RX7, PDE2A, PKD2, PTGS2, PYCARD, RSAD2, SEMA5A, SH3TC2, SNAI2, SSC5D, SYK, TGFB1, TGFB2, TLR1, TLR7, TLR8, TMEM173, TNFRSF14, TNFSF14, UACA, WNT5A
GO:0061134	4.4471e-06	0.999998	31	203	peptidase regulator activity	MF	0.00017283	1	A2M, APP, BST2, C3, CARD8, CD109, COL6A3, CRB2, CTSC, CTSH, FBLN1, FN1, GAS6, LXN, NAIP, NLRP1, PCOLCE, PI16, PROS1, PYCARD, RECK, RENBP, RPS6KA1, RPS6KA3, SERPINE2, SLPI, SNCA, SPOCK1, TFPI, TIMP1, TNFSF14
GO:0072593	4.68931e-06	0.999999	27	147	reactive oxygen species metabolic process	BP	0.000181868	1	ACP5, AGTR1, AOX1, CDKN1A, CYBB, CYP1B1, CYR61, FBLN5, HBA1, HBA2, HBB, HP, LRRK2, NCF1, NCF2, NRROS, PDGFB, PDGFRB, PREX1, RAC2, RIPK3, SH3PXD2B, SNCA, SYK, TGFB1, TPO, VAV1
GO:0007204	4.99531e-06	0.999998	37	209	positive regulation of cytosolic calcium ion concentration	BP	0.000193337	1	AGTR1, BDKRB2, C3AR1, CACNA1A, CACNA1C, CCL21, CCL3, CCR1, CCR2, CCR5, CD52, CLIC2, DIAPH1, DLG4, GIMAP5, GNA15, ITPR3, LPAR1, P2RX7, P2RY1, PDE4D, PDGFRA, PIK3CG, PKD2, PLCG2, PML, PTPN6, PTPRC, RYR1, RYR2, S1PR1, SLC8A1, SNCA, TACR1, TGFB1, THY1, TRPC1
GO:0002548	5.31496e-06	0.999999	10	31	monocyte chemotaxis	BP	0.000204865	1	AIF1, CCL3, CCR1, CCR2, CXCL12, FLT1, IL6, PDGFB, PTPRO, TNFRSF11A
GO:0003158	5.43424e-06	0.999999	22	84	endothelium development	BP	0.000208608	1	ACVRL1, BMP4, CD34, COL18A1, ENG, EZR, HEG1, ID1, KDR, LAMA5, MYD88, NOTCH4, NR2F2, PDE2A, PDE4D, PDGFB, PROX1, RAPGEF3, RBPJ, S1PR1, SLC40A1, STC1
GO:0040013	5.48412e-06	0.999998	38	198	negative regulation of locomotion	BP	0.000209667	1	ACVRL1, AIF1, APOD, ARAP3, ARHGAP4, BST2, CD300A, CYP1B1, DPYSL3, EGFL7, ENG, HYAL2, IFITM1, IFITM3, IGFBP3, IGFBP5, IL33, MMRN2, NR2F2, OLFM1, PDGFB, PLCB1, PODN, PTPRJ, RAP2B, ROBO4, SEMA5A, SRGAP2, STC1, SULF1, TGFB1, THY1, TIE1, TIMP1, TPM1, TRIB1, TRIM25, WNT5A
GO:0051924	5.49906e-06	0.999998	32	165	regulation of calcium ion transport	BP	0.000209812	1	ARRB2, ATP1B1, CACNA1C, CCL3, CCL4, CCR1, CLIC2, CXCL12, DIAPH1, EFCAB4B, GIMAP5, LILRB1, LILRB2, MYO5A, NOS3, P2RX7, PDE4D, PDGFB, PDGFRB, PKD2, PML, PTGS2, PTPN6, RYR2, SLC8A1, SNCA, STC1, TGFB1, THY1, TRPC1, TRPV2, WNK3
GO:0042089	5.59746e-06	0.999998	22	105	cytokine biosynthetic process	BP	0.000212703	1	CCR2, CD28, CD4, CD86, FCER1A, IL18, IL1B, IL6, INPP5D, IRF9, LILRB1, MYD88, PAWR, PRG4, SYK, TLR1, TLR7, TLR8, TNFRSF8, TRIB2, WNT5A, ZFPM1
GO:0002367	5.63833e-06	0.999999	15	57	cytokine production involved in immune response	BP	0.000213825	1	BST2, BTK, C10orf54, CD74, FCER1G, GAS6, GIMAP5, KIT, LILRB1, RSAD2, SASH3, TGFB1, TGFB2, TNFRSF14, WNT5A
GO:0010959	5.67263e-06	0.999998	42	244	regulation of metal ion transport	BP	0.000214693	1	ARRB2, ATP1B1, CACNA1C, CCL3, CCL4, CCR1, CLIC2, CNTN1, CXCL12, DIAPH1, DPP6, EFCAB4B, GIMAP5, IKBKB, KCNAB1, KCNJ2, LILRB1, LILRB2, MYO5A, NEDD4, NOS3, P2RX7, PDE4D, PDGFB, PDGFRB, PKD2, PML, PTGS2, PTPN6, RYR2, SCN1B, SCN3B, SCN4B, SERPINE2, SLC8A1, SNCA, STC1, TGFB1, THY1, TRPC1, TRPV2, WNK3
GO:0050864	5.70641e-06	0.999998	21	91	regulation of B cell activation	BP	0.000215537	1	BTK, CD28, CD300A, CD74, CDKN1A, FAS, IKZF3, IL6, INPP5D, MEF2C, MNDA, NCKAP1L, NFAM1, NFATC2, PAWR, PTPN6, PTPRC, SASH3, SYK, TGFB1, TNFSF13B
GO:0001725	5.80683e-06	0.999999	17	52	stress fiber	CC	0.000218891	1	ABLIM1, ABLIM3, FLNB, FSCN1, LCP1, MLPH, MYH11, NEBL, PDLIM7, PGM5, PSTPIP1, PXN, SHROOM4, TEK, TPM1, TPM4, ZYX
GO:0002260	5.94043e-06	0.999999	16	58	lymphocyte homeostasis	BP	0.000222598	1	CD74, CORO1A, FAS, GIMAP5, IKBKB, IL2RA, MEF2C, NCKAP1L, PIK3CD, RIPK3, SLC40A1, SPNS2, TGFB1, TGFB2, TNFSF13B, TNFSF14
GO:0048660	6.08965e-06	0.999999	18	76	regulation of smooth muscle cell proliferation	BP	0.000227726	1	ABCC4, AIF1, APOD, BMP4, CDH13, IGFBP3, IGFBP5, IL6, JUN, MYD88, NOTCH3, PDE1A, PDGFB, PDGFRB, PTGS2, S1PR1, TACR1, TRIB1
GO:0008009	6.14135e-06	0.999999	10	48	chemokine activity	MF	0.00022875	1	CCL14, CCL18, CCL21, CCL3, CCL4, CXCL12, CXCL14, CXCL2, CXCL3, IL8
GO:0002824	6.19203e-06	0.999999	14	55	positive regulation of adaptive immune response based on somatic recombination of immune receptors built from immunoglobulin superfamily domains	BP	0.000230182	1	C3, CCR2, CD226, FCER1A, FCER1G, GIMAP5, HLA-A, HLA-B, HLA-C, HLA-F, IL1B, RSAD2, SASH3, TNFSF13B
GO:0001773	6.24827e-06	0.999999	9	24	myeloid dendritic cell activation	BP	0.000231814	1	CAMK4, CD2, CD37, CD86, DOCK2, GIMAP5, PYCARD, SPI1, TGFB1
GO:0042116	6.42825e-06	0.999999	14	47	macrophage activation	BP	0.000238022	1	AIF1, CD74, CD93, IL33, IL4R, JUN, SLC7A2, SNCA, SYK, TLR1, TLR7, TLR8, TYROBP, WNT5A
GO:0005178	6.4836e-06	0.999998	25	100	integrin binding	MF	0.0002396	1	ADAM10, ADAM23, AMICA1, CD226, COL16A1, CYR61, DAB2, EGFL6, FAP, FBLN5, FN1, GPNMB, ITGA3, ITGA5, ITGA6, KDR, LAMA5, LTBP4, PXN, SYK, TGFBI, THY1, TNXB, VCAM1, VWF
GO:0046631	6.93798e-06	0.999998	22	96	alpha-beta T cell activation	BP	0.000255388	1	C10orf54, CCR2, CD28, CD300A, CD86, DOCK2, ELF4, GIMAP5, GLI3, HSPH1, IKZF1, IL18, IL4R, IL6, ITK, LILRB1, NCKAP1L, RSAD2, SASH3, SYK, TNFRSF14, ZFPM1
GO:0072562	7.03177e-06	0.999998	21	116	blood microparticle	CC	0.000258335	1	A2M, APOL1, C1QB, C1QC, C1R, C1S, C3, CFH, CP, ENG, F13A1, FN1, HBA1, HBA2, HBB, HP, HSPA1A, HSPA1B, IGJ, PROS1, TGFB1
GO:0005096	7.13478e-06	0.999997	48	256	GTPase activator activity	MF	0.000261609	1	ADAP2, ALS2CL, ARAP2, ARAP3, ARHGAP15, ARHGAP17, ARHGAP18, ARHGAP22, ARHGAP23, ARHGAP25, ARHGAP27, ARHGAP29, ARHGAP30, ARHGAP4, ARHGAP44, ARHGAP6, ARHGAP9, ARHGDIB, ARHGEF15, ASAP1, CHN1, DOCK2, DOCK4, GARNL3, GMIP, HMHA1, IQGAP2, JUN, LRRK2, NCKAP1L, PLCB1, PREX1, RABGAP1L, RASA4, RASAL2, RASGRP3, RGS1, RGS10, RGS18, RGS5, RIN2, RIN3, SIPA1, SIPA1L2, SRGAP2, SYNGAP1, TBC1D30, THY1
GO:0010942	7.33349e-06	0.999996	62	421	positive regulation of cell death	BP	0.000268372	1	AKAP13, ALDH1A2, ALDH1A3, ARHGAP4, ARRB2, BMP4, CCL3, CDKN1A, CNR1, COL18A1, CYP1B1, CYR61, DAPK1, DUSP1, EGR1, FAS, FGD2, FGD3, GADD45B, HBA1, HBA2, HBB, HCAR2, HP, IGFBP3, IL6, INPP5D, IRF5, ITGA6, JUN, KCNMA1, LILRB1, LPAR1, LRRK2, MCF2L, MEF2C, MNDA, NCF2, NFATC4, NLRC4, NR4A1, OBSCN, P2RX7, PAWR, PML, PNMA2, PTGS2, PYCARD, RHOB, RIPK3, RPS6KA2, SIGLEC1, TGFB1, TGFB2, TIAM1, TNFRSF8, TOP2A, U…
GO:0032432	7.45136e-06	0.999998	17	54	actin filament bundle	CC	0.000272156	1	ABLIM1, ABLIM3, FLNB, FSCN1, LCP1, MLPH, MYH11, NEBL, PDLIM7, PGM5, PSTPIP1, PXN, SHROOM4, TEK, TPM1, TPM4, ZYX
GO:0002263	7.62363e-06	0.999997	31	174	cell activation involved in immune response	BP	0.00027737	1	ANXA3, BTK, CCL3, CCR2, CD180, CD28, CD300A, CD86, DOCK2, FCER1A, FCER1G, HLA-DMB, IL4R, IL6, ITGAL, KIT, LCP1, LILRB1, MILR1, MYO1F, PIK3CD, PIK3CG, PYCARD, RASGRP1, SWAP70, SYK, TGFB1, TLR7, TLR8, TYROBP, ZFPM1
GO:0002366	7.62363e-06	0.999997	31	174	leukocyte activation involved in immune response	BP	0.00027737	1	ANXA3, BTK, CCL3, CCR2, CD180, CD28, CD300A, CD86, DOCK2, FCER1A, FCER1G, HLA-DMB, IL4R, IL6, ITGAL, KIT, LCP1, LILRB1, MILR1, MYO1F, PIK3CD, PIK3CG, PYCARD, RASGRP1, SWAP70, SYK, TGFB1, TLR7, TLR8, TYROBP, ZFPM1
GO:0001913	8.20781e-06	0.999999	10	29	T cell mediated cytotoxicity	BP	0.000296903	1	CTSC, CTSH, HLA-A, HLA-B, HLA-C, HLA-F, IL7R, LILRB1, PTPRC, RIPK3
GO:0051346	8.34646e-06	0.999996	49	347	negative regulation of hydrolase activity	BP	0.000301338	1	A2M, ANXA8L1, APP, AQP1, ARRB2, BICD1, BST2, C3, CCDC8, CD109, CD44, CMYA5, COL6A3, CR1, CRB2, ECM1, FARP1, GAS6, GMIP, HGF, IFI16, IL6, LRRK2, LXN, MICAL1, MYO1D, NAIP, NCKAP1L, NOS3, NR4A1, PI16, PROS1, RECK, RENBP, RIMBP2, RPS6KA1, RPS6KA3, SEMA4D, SERPINE2, SLPI, SNCA, SPOCK1, SPRED1, SYTL2, TFPI, TGFB2, TIMP1, TNFSF14, WNT9A
GO:0012507	8.37951e-06	0.999999	12	37	ER to Golgi transport vesicle membrane	CC	0.000301951	1	CD74, HLA-A, HLA-B, HLA-C, HLA-DPA1, HLA-DPB1, HLA-DQA1, HLA-DRA, HLA-DRB1, HLA-DRB5, HLA-F, SEC24D
GO:0010634	8.46028e-06	0.999998	20	79	positive regulation of epithelial cell migration	BP	0.000304279	1	ANXA3, AQP1, BMP4, CCBE1, CTSH, ETS1, FLT4, HDAC7, ITGA3, KDR, PDGFB, PROX1, PTGS2, SASH1, SEMA5A, TACR1, TEK, TGFB1, TGFB2, WNT5A
GO:0042641	8.6142e-06	0.999998	19	62	actomyosin	CC	0.000309223	1	ABLIM1, ABLIM3, FLNB, FSCN1, LCP1, MLPH, MYH11, MYO18A, MYO5A, NEBL, PDLIM7, PGM5, PSTPIP1, PXN, SHROOM4, TEK, TPM1, TPM4, ZYX
GO:0072224	8.95907e-06	0.999999	9	17	metanephric glomerulus development	BP	0.00032038	1	AQP1, CD34, EGR1, OSR1, PDGFB, PDGFRA, PDGFRB, RET, WT1
GO:0042107	9.07099e-06	0.999997	22	109	cytokine metabolic process	BP	0.000323767	1	CCR2, CD28, CD4, CD86, FCER1A, IL18, IL1B, IL6, INPP5D, IRF9, LILRB1, MYD88, PAWR, PRG4, SYK, TLR1, TLR7, TLR8, TNFRSF8, TRIB2, WNT5A, ZFPM1
GO:0002700	9.36868e-06	0.999998	17	77	regulation of production of molecular mediator of immune response	BP	0.000333759	1	BST2, BTK, C10orf54, CD28, CD37, CD74, FCER1G, GIMAP5, IL33, IL6, LILRB1, RSAD2, SASH3, TGFB1, TGFB2, TNFRSF14, WNT5A
GO:0007157	9.58467e-06	0.999998	13	34	heterophilic cell-cell adhesion	BP	0.000340809	1	AMICA1, CADM3, CD209, DCHS1, FAT4, ITGA4, ITGA5, ITGAL, NRXN1, PTPRD, SELE, SELP, VCAM1
GO:0045582	1.00124e-05	0.999998	16	62	positive regulation of T cell differentiation	BP	0.000353345	1	CD74, CD86, EGR3, GIMAP5, GLI2, GLI3, IKZF1, IL2RA, IL4R, IL6, IL7R, LILRB2, NCKAP1L, SASH3, SYK, VNN1
GO:0048659	1.01316e-05	0.999998	18	79	smooth muscle cell proliferation	BP	0.000356882	1	ABCC4, AIF1, APOD, BMP4, CDH13, IGFBP3, IGFBP5, IL6, JUN, MYD88, NOTCH3, PDE1A, PDGFB, PDGFRB, PTGS2, S1PR1, TACR1, TRIB1
GO:0002040	1.02897e-05	0.999998	17	55	sprouting angiogenesis	BP	0.000361773	1	ACVRL1, BMP4, CCBE1, CDH13, EFNB2, EGR3, EPHB4, FLT1, FLT4, HDAC7, KDR, MMRN2, NR4A1, NRARP, PTGS2, SEMA5A, TEK
GO:0050798	1.03436e-05	0.999998	12	37	activated T cell proliferation	BP	0.00036299	1	BTN2A2, BTN3A1, CD86, FYN, IGF2, IL18, IL2RA, ITGAL, ITGAM, LRRC32, PYCARD, RIPK3
GO:0072507	1.05007e-05	0.999995	52	341	divalent inorganic cation homeostasis	BP	0.000367816	1	AGTR1, APP, ATP1B1, BDKRB2, C3AR1, CACNA1A, CACNA1C, CCDC109B, CCL14, CCL21, CCL3, CCR1, CCR2, CCR5, CD52, CLIC2, CXCL12, DIAPH1, DISC1, DLG4, FAM20A, GIMAP5, GNA15, INPP4B, ITPR3, KDR, LPAR1, MTSS1, P2RX7, P2RY1, PDE4D, PDGFRA, PIK3CG, PKD2, PLCG2, PML, PRKCB, PTPN6, PTPRC, RYR1, RYR2, RYR3, S100A9, S1PR1, SLC8A1, SNCA, STC1, TACR1, TGFB1, THY1, TMC8, TRPC1
GO:0005044	1.08584e-05	0.999998	15	45	scavenger receptor activity	MF	0.00037964	1	CD163, CD163L1, CFI, COLEC12, HHIPL1, MARCO, MSR1, PRG4, PRSS12, SCARA3, SCARA5, SSC5D, STAB1, STAB2, TINAGL1
GO:0031663	1.10233e-05	0.999998	13	47	lipopolysaccharide-mediated signaling pathway	BP	0.000384692	1	CCL3, CD180, HCK, IL18, IL1B, LTF, LY96, MYD88, NOS3, PTAFR, SASH1, TGFB1, TRIB1
GO:0033628	1.11014e-05	0.999998	12	36	regulation of cell adhesion mediated by integrin	BP	0.000386698	1	CCL21, CYP1B1, DPP4, NCKAP1L, PIK3CG, PLAU, PODXL, PTPN6, RET, SNAI2, SYK, TGFB2
GO:0046456	1.16106e-05	0.999998	13	53	icosanoid biosynthetic process	BP	0.000401461	1	ALOX15, ALOX5, CD74, FCER1A, GGT5, GGTA1P, HPGD, HPGDS, PTGIS, PTGS1, PTGS2, SYK, TBXAS1
GO:1901570	1.16106e-05	0.999998	13	53	fatty acid derivative biosynthetic process	BP	0.000401461	1	ALOX15, ALOX5, CD74, FCER1A, GGT5, GGTA1P, HPGD, HPGDS, PTGIS, PTGS1, PTGS2, SYK, TBXAS1
GO:0055074	1.21163e-05	0.999995	49	319	calcium ion homeostasis	BP	0.000417412	1	AGTR1, APP, ATP1B1, BDKRB2, C3AR1, CACNA1A, CACNA1C, CCDC109B, CCL14, CCL21, CCL3, CCR1, CCR2, CCR5, CD52, CLIC2, CXCL12, DIAPH1, DISC1, DLG4, FAM20A, GIMAP5, GNA15, INPP4B, ITPR3, KDR, LPAR1, P2RX7, P2RY1, PDE4D, PDGFRA, PIK3CG, PKD2, PLCG2, PML, PRKCB, PTPN6, PTPRC, RYR1, RYR2, RYR3, S1PR1, SLC8A1, SNCA, STC1, TACR1, TGFB1, THY1, TRPC1
GO:0046578	1.22275e-05	0.999994	69	411	regulation of Ras protein signal transduction	BP	0.000420473	1	ADAP2, AKAP13, ALS2CL, ARAP2, ARAP3, ARHGAP15, ARHGAP27, ARHGAP29, ARHGAP4, ARHGAP6, ARHGEF10, ARHGEF15, ARHGEF25, ASAP1, CCL21, CHN1, CYTH1, CYTH4, DENND2A, DENND3, DOCK10, DOCK2, DOCK4, DOCK9, EPHA4, EPS8L2, FARP1, FGD2, FGD3, FGD5, GMIP, GPR65, IQGAP2, JUN, KITLG, LPAR1, MCF2L, MYOC, NCKAP1L, OBSCN, PKP4, PLEKHG1, PREX1, PSD4, RAB3IL1, RABGAP1L, RAPGEF3, RAPGEF5, RASA4, RASAL2, RASGRP1, RASGRP…
GO:0050715	1.25925e-05	0.999997	16	68	positive regulation of cytokine secretion	BP	0.000431448	1	C1QTNF3, CARD8, CCL3, CD14, CD2, CD34, CSF1R, HYAL2, IL33, IL4R, NLRP1, P2RX7, PYCARD, SYK, TNFRSF14, WNT5A
GO:0010951	1.25878e-05	0.999995	32	217	negative regulation of endopeptidase activity	BP	0.000431448	1	A2M, ANXA8L1, APP, AQP1, BST2, C3, CD109, CD44, COL6A3, CR1, CRB2, GAS6, HGF, IFI16, IL6, LXN, MICAL1, NAIP, NR4A1, PROS1, RECK, RENBP, RPS6KA1, RPS6KA3, SERPINE2, SLPI, SNCA, SPOCK1, TFPI, TIMP1, TNFSF14, WNT9A
GO:0061448	1.26466e-05	0.999995	39	221	connective tissue development	BP	0.000432513	1	ACTA2, ACVRL1, BMP4, CD34, CD44, CHST11, COL1A1, CREB5, CSGALNACT1, CYR61, EGR1, GLI2, GLI3, HAND2, HYAL2, ITGB8, LUM, MAF, MEF2C, MGP, OSR1, PDGFB, PDGFRB, PRRX1, ROR2, RUNX2, SH3PXD2B, SLC25A25, SMAD9, SNAI2, STC1, SULF1, SULF2, TGFB1, TGFB2, TGFBI, WNT5A, WNT9A, WT1
GO:0002831	1.26795e-05	0.999996	22	109	regulation of response to biotic stimulus	BP	0.000432853	1	AP1S2, APOBEC3G, CD180, CD226, CD28, CD37, CD4, DDX60, DOCK2, ELMO1, FYN, HCK, HLA-A, IL2RA, LILRB1, LTF, LY96, PML, SASH1, TMEM173, TRIB1, TRIM38
GO:0050764	1.3907e-05	0.999997	15	52	regulation of phagocytosis	BP	0.000473896	1	ALOX15, C2, C3, CAMK1D, CD300A, CD47, DOCK2, FCER1G, GAS6, HCK, MERTK, NCKAP1L, PYCARD, SYK, TGFB1
GO:0006875	1.44784e-05	0.999993	58	409	cellular metal ion homeostasis	BP	0.000491586	1	AGTR1, APP, ATP1B1, BDKRB2, C3AR1, C7, CACNA1A, CACNA1C, CCDC109B, CCL14, CCL21, CCL3, CCR1, CCR2, CCR5, CD52, CLIC2, CP, CXCL12, DIAPH1, DISC1, DLG4, GIMAP5, GNA15, HEPH, INPP4B, ITPR3, KCNJ2, KCNMA1, LPAR1, LTF, MFI2, P2RX7, P2RY1, PDE4D, PDGFRA, PIK3CG, PKD2, PLCG2, PML, PRKCB, PTPN6, PTPRC, RYR1, RYR2, RYR3, S100A9, S1PR1, SCARA5, SLC40A1, SLC8A1, SNCA, STC1, TACR1, TCIRG1, TGFB1, THY1, TRPC1
GO:0052548	1.46768e-05	0.999993	46	350	regulation of endopeptidase activity	BP	0.000497425	1	A2M, ANXA8L1, APP, AQP1, BST2, C3, CARD8, CD109, CD44, COL6A3, CR1, CRB2, CTSH, CYFIP2, CYR61, FAS, GAS6, HGF, IFI16, IFI27, IL6, LXN, MICAL1, NAIP, NLRC4, NLRP1, NR4A1, PML, PROS1, PYCARD, RECK, RENBP, RET, RPS6KA1, RPS6KA3, S100A9, SERPINE2, SLPI, SNCA, SPOCK1, TFPI, TIMP1, TNFSF14, TPD52L1, UACA, WNT9A
GO:0030449	1.49299e-05	0.999998	10	27	regulation of complement activation	BP	0.000505093	1	A2M, C2, C3, C7, CD59, CFH, CFI, CR1, MASP1, PROS1
GO:2000106	1.54594e-05	0.999996	17	70	regulation of leukocyte apoptotic process	BP	0.000521132	1	AXL, BMP4, BTK, CCL21, CD74, CXCL12, FCER1G, GAS6, HCAR2, HCLS1, KITLG, LILRB1, MEF2C, RIPK3, SIGLEC1, TGFB2, WNT5A
GO:0019079	1.57431e-05	0.999996	17	76	viral genome replication	BP	0.000529747	1	APOBEC3G, ATG16L2, BST2, CD209, CD28, FAM111A, GAS6, IFI16, IFITM1, IFITM3, IL8, MX1, PROX1, RSAD2, SLPI, TOP2A, TRIM38
GO:0002758	1.60231e-05	0.999994	32	177	innate immune response-activating signal transduction	BP	0.000537247	1	ARRB2, BTK, CD14, CD86, COLEC12, CTSK, CTSS, DDX60, FOS, HCK, IFIH1, IKBKB, ITGAM, ITGB2, JUN, LGMN, LTF, LY96, MAP3K1, MARCO, MEF2C, MYD88, PIK3AP1, RIPK3, RPS6KA1, RPS6KA2, RPS6KA3, RSAD2, SARM1, TLR1, TLR7, TLR8
GO:0055065	1.65596e-05	0.999992	65	475	metal ion homeostasis	BP	0.000553261	1	AGTR1, APP, ATP1B1, BDKRB2, C3AR1, C7, CACNA1A, CACNA1C, CCDC109B, CCL14, CCL21, CCL3, CCR1, CCR2, CCR5, CD52, CLIC2, CP, CXCL12, DIAPH1, DISC1, DLG4, FAM20A, GIMAP5, GNA15, HEPH, HYAL2, INPP4B, ITPR3, KCNJ2, KCNMA1, KDR, LPAR1, LTF, MFI2, MTSS1, P2RX7, P2RY1, PDE4D, PDGFRA, PIK3CG, PKD2, PLCG2, PML, PRKCB, PTPN6, PTPRC, RYR1, RYR2, RYR3, S100A9, S1PR1, SCARA5, SCN7A, SLC40A1, SLC8A1, SNCA, STC1,…
GO:0007160	1.69959e-05	0.999993	37	183	cell-matrix adhesion	BP	0.000566833	1	ACVRL1, APOD, ARHGAP6, BCAM, CCL21, CD34, CD44, CDH13, FBLN5, FN1, HPSE, ITGA11, ITGA3, ITGA4, ITGA6, ITGAL, ITGB2, ITGB4, KDR, LAMA5, LYVE1, MYOC, NID2, PARVG, PLAU, PLEKHA2, PPFIBP1, PTPRJ, PXN, RAPH1, SIGLEC1, TEK, THY1, TIAM1, TNXB, VCAM1, ZYX
GO:0019199	1.7196e-05	0.999995	23	81	transmembrane receptor protein kinase activity	MF	0.000572491	1	ACVRL1, AXL, CSF1R, ENG, EPHA4, EPHB4, FLT1, FLT4, IGF1R, KDR, KIT, LTBP1, LTBP4, MERTK, PDGFRA, PDGFRB, PDGFRL, PTK7, RET, ROR1, ROR2, TEK, TIE1
GO:0048872	1.72644e-05	0.999993	37	209	homeostasis of number of cells	BP	0.000573752	1	AXL, BMP4, CD74, COL14A1, CORO1A, ETS1, FAS, FCER1G, GIMAP5, HCAR2, HCLS1, HSPA1A, HSPA1B, IKBKB, IL2RA, IL6, IL7R, ILDR2, INPP5D, KIT, KITLG, KMT2E, MEF2C, NCKAP1L, PIK3CD, RASSF2, RIPK3, SASH3, SLC40A1, SPI1, SPNS2, TAL1, TGFB1, TGFB2, TNFSF13B, TNFSF14, ZFPM1
GO:0045055	1.74425e-05	0.999996	16	59	regulated secretory pathway	BP	0.000578648	1	ANXA3, BTK, CCL3, CCR2, CD300A, FCER1A, FCER1G, HCK, KIT, MILR1, MYO1F, PIK3CD, PIK3CG, RAB31, RASGRP1, SYK
GO:0031256	1.76629e-05	0.999994	28	123	leading edge membrane	CC	0.000583899	1	AIF1, AIF1L, AMPH, ANTXR1, ARHGAP44, BMX, C2CD5, DIAPH1, DPP4, EMR2, EPS8L2, EZR, FAP, FGD2, FGD5, FZD6, GRIA1, ITGA5, LCP1, MYO1D, PLEK, PTPRJ, RASGRP2, SCIMP, SLC1A2, SPATA13, SYNE2, TPM1
GO:0005911	1.78434e-05	0.999991	60	349	cell-cell junction	CC	0.000588706	1	AMICA1, APP, ARHGAP17, ATP1B1, CADM3, CD2, CD53, CDH5, CGNL1, CLDN1, CLDN11, CORO1A, CTNND1, CYTH1, DEF6, DPP4, DSC2, DSP, ESAM, EVPL, FRMD6, GJA5, HEG1, ITGA4, ITGA5, ITGA6, ITGAL, ITK, JAM2, JUP, KCNJ2, KIAA1462, KIT, LCP2, MYO1E, NFASC, PCDH1, PCDH12, PGM5, PKD2, PKP4, PLXDC1, PODXL, PPL, PTK7, PTPN6, PTPRJ, SCN1B, SCN4B, SHROOM3, SLC8A1, STX3, TEK, TGM1, THEMIS, TIAM1, VAV1, WAS, WNK3, ZYX
GO:0070201	1.78709e-05	0.999991	61	440	regulation of establishment of protein localization	BP	0.000588706	1	ANXA4, APOD, BMF, BMP4, BTN2A2, C1QTNF3, C2CD5, CAMK4, CARD8, CCL3, CD14, CD2, CD34, CDKN1A, CSF1R, DAB2, DACT1, DYRK2, GAS6, GLI3, HCLS1, HLA-DRB1, HLA-DRB5, HYAL2, IL18, IL1B, IL33, IL4R, IL6, ITGA3, JUP, LCP1, LILRB1, LRRC32, LRRK2, MYO18A, NLRP1, NRXN1, P2RX7, PDE2A, PKD2, PTGS2, PYCARD, RAMP3, RSAD2, SEMA5A, SH3TC2, SNAI2, SSC5D, SYK, TGFB1, TGFB2, TLR1, TLR7, TLR8, TMEM173, TNFRSF14, TNFSF1…
GO:0006874	1.84709e-05	0.999992	47	307	cellular calcium ion homeostasis	BP	0.000607409	1	AGTR1, APP, ATP1B1, BDKRB2, C3AR1, CACNA1A, CACNA1C, CCDC109B, CCL14, CCL21, CCL3, CCR1, CCR2, CCR5, CD52, CLIC2, CXCL12, DIAPH1, DISC1, DLG4, GIMAP5, GNA15, INPP4B, ITPR3, LPAR1, P2RX7, P2RY1, PDE4D, PDGFRA, PIK3CG, PKD2, PLCG2, PML, PRKCB, PTPN6, PTPRC, RYR1, RYR2, RYR3, S1PR1, SLC8A1, SNCA, STC1, TACR1, TGFB1, THY1, TRPC1
GO:0002718	2.02228e-05	0.999996	13	48	regulation of cytokine production involved in immune response	BP	0.000662701	1	BST2, BTK, C10orf54, CD74, FCER1G, GIMAP5, LILRB1, RSAD2, SASH3, TGFB1, TGFB2, TNFRSF14, WNT5A
GO:0010517	2.03208e-05	0.999994	22	91	regulation of phospholipase activity	BP	0.000664754	1	ADCY1, ADCY4, ADCY7, AGTR1, ANXA8L1, ARHGAP6, BICD1, CAMK4, CYR61, FLT1, GNA15, ITK, ITPR3, KIT, LPAR1, PDE1A, PDE1C, PDGFRA, PDGFRB, PLCB2, SELE, SNCA
GO:0043901	2.05101e-05	0.999994	21	108	negative regulation of multi-organism process	BP	0.000669784	1	APOBEC3G, BST2, CCL3, CCL4, CTSG, FAM111A, IFI16, IFITM1, IFITM3, IL2RA, JUN, LTF, MX1, MYD88, PML, PROX1, RSAD2, SLPI, TRIM14, TRIM25, TRIM38
GO:0046635	2.12751e-05	0.999996	13	46	positive regulation of alpha-beta T cell activation	BP	0.00069356	1	CCR2, CD28, CD86, GIMAP5, GLI3, HSPH1, IKZF1, IL18, IL4R, IL6, NCKAP1L, SASH3, SYK
GO:2000257	2.21047e-05	0.999997	10	29	regulation of protein activation cascade	BP	0.000719358	1	A2M, C2, C3, C7, CD59, CFH, CFI, CR1, MASP1, PROS1
GO:0010818	2.25347e-05	0.999998	7	16	T cell chemotaxis	BP	0.000732087	1	ADAM10, CCL3, CCR2, PIK3CD, PIK3CG, TNFSF14, WNT5A
GO:0061041	2.32258e-05	0.999993	22	109	regulation of wound healing	BP	0.000751941	1	CD109, CD34, FAM46A, FAP, FCER1G, HPSE, LBH, NOS3, PDGFB, PDGFRA, PLAT, PLAU, PLEK, PRKG1, PROS1, SCARA5, SELP, SERPINE2, STAB2, SYK, TC2N, VAV2
GO:0002707	2.35105e-05	0.999998	8	19	negative regulation of lymphocyte mediated immunity	BP	0.00075985	1	ARRB2, C10orf54, HLA-A, HLA-B, IL7R, LILRB1, PTPN6, PTPRC
GO:0048247	2.36873e-05	0.999997	9	27	lymphocyte chemotaxis	BP	0.000764252	1	ADAM10, CCL3, CCL4, CCR2, GAS6, PIK3CD, PIK3CG, TNFSF14, WNT5A
GO:0090075	2.45211e-05	0.999997	10	25	relaxation of muscle	BP	0.000787103	1	ATP1B1, GUCY1A3, KCNJ2, MRVI1, P2RY1, PDE4D, PDE5A, PRKG1, SLC8A1, TTN
GO:0051480	2.54848e-05	0.999989	38	226	cytosolic calcium ion homeostasis	BP	0.000816641	1	AGTR1, BDKRB2, C3AR1, CACNA1A, CACNA1C, CCL21, CCL3, CCR1, CCR2, CCR5, CD52, CLIC2, DIAPH1, DLG4, GIMAP5, GNA15, ITPR3, LPAR1, P2RX7, P2RY1, PDE4D, PDGFRA, PIK3CG, PKD2, PLCG2, PML, PTPN6, PTPRC, RYR1, RYR2, RYR3, S1PR1, SLC8A1, SNCA, TACR1, TGFB1, THY1, TRPC1
GO:0030134	2.5578e-05	0.999995	13	45	ER to Golgi transport vesicle	CC	0.000818235	1	APP, CD74, HLA-A, HLA-B, HLA-C, HLA-DPA1, HLA-DPB1, HLA-DQA1, HLA-DRA, HLA-DRB1, HLA-DRB5, HLA-F, SEC24D
GO:0005125	2.5627e-05	0.999991	26	214	cytokine activity	MF	0.00081841	1	BMP4, CCL14, CCL18, CCL21, CCL3, CCL4, CXCL12, CXCL14, CXCL2, CXCL3, FAM3C, IL16, IL18, IL1B, IL33, IL6, IL8, KITLG, NAMPT, SPP1, TGFB1, TGFB2, TIMP1, TNFSF13B, TNFSF14, WNT5A
GO:0070838	2.56844e-05	0.999987	56	349	divalent metal ion transport	BP	0.000818854	1	ARRB2, ATP1B1, ATP2B1, CACNA1A, CACNA1C, CACNA2D3, CACNB1, CCDC109B, CCL21, CCL3, CCL4, CCR1, CCR5, CLIC2, CORO1A, CXCL12, DIAPH1, EFCAB4B, FYN, GAS6, GIMAP5, ITPR3, KCNJ2, LILRB1, LILRB2, MYO5A, NIPAL3, NOS3, P2RX7, PDE2A, PDE4D, PDGFB, PDGFRB, PKD2, PLCG2, PML, PRKCB, PTGS2, PTPN6, PTPRC, RAMP3, RYR1, RYR2, RYR3, SLC25A25, SLC8A1, SNCA, STC1, TGFB1, THY1, TRPC1, TRPM3, TRPM6, TRPV2, TUSC3, WNK3
GO:0005088	2.5748e-05	0.99999	31	127	Ras guanyl-nucleotide exchange factor activity	MF	0.000819492	1	AKAP13, ALS2CL, ARHGEF10, ARHGEF15, ARHGEF25, DENND2A, DENND3, DOCK10, DOCK2, DOCK9, EPS8L2, FARP1, FGD2, FGD3, FGD5, MCF2L, OBSCN, PLEKHG1, PREX1, RAB3IL1, RAPGEF3, RAPGEF5, RASGRP3, RGL1, RIN2, RIN3, SPATA13, ST5, TIAM1, VAV1, VAV2
GO:0045580	2.65907e-05	0.999992	20	96	regulation of T cell differentiation	BP	0.000844884	1	BMP4, CAMK4, CD2, CD74, CD86, EGR3, GIMAP5, GLI2, GLI3, IKZF1, IL2RA, IL4R, IL6, IL7R, LILRB2, NCKAP1L, NRARP, SASH3, SYK, VNN1
GO:0045335	2.74875e-05	0.999993	18	77	phagocytic vesicle	CC	0.000870438	1	ANXA3, CORO1A, CYBB, FMNL1, HLA-A, HLA-B, HLA-C, HLA-F, LTF, NCF1, NCF2, NCF4, RAB31, SRGAP2, SYK, TCIRG1, TLR1, TLR7
GO:0060589	2.76063e-05	0.999987	54	322	nucleoside-triphosphatase regulator activity	MF	0.000872731	1	ADAP2, ALS2CL, ARAP2, ARAP3, ARHGAP15, ARHGAP17, ARHGAP18, ARHGAP22, ARHGAP23, ARHGAP25, ARHGAP27, ARHGAP29, ARHGAP30, ARHGAP4, ARHGAP44, ARHGAP6, ARHGAP9, ARHGDIB, ARHGEF15, ASAP1, ATP1B1, CHN1, DNAJB1, DOCK2, DOCK4, GARNL3, GMIP, GPSM1, GPSM2, HMHA1, IQGAP2, JUN, LRRK2, NCKAP1L, PLCB1, PREX1, RABGAP1L, RASA4, RASAL2, RASGRP3, RGS1, RGS10, RGS18, RGS5, RIN2, RIN3, SIPA1, SIPA1L2, SRGAP2, SYNGAP1…
GO:0003014	2.88794e-05	0.999992	19	83	renal system process	BP	0.00091104	1	AGTR1, AQP1, BMP4, CACNA1C, CD34, FAS, GAS6, HBB, HYAL2, IGJ, ITGA3, KCNMA1, LGMN, MYO1E, PDGFB, PTPRO, SULF1, SULF2, TACR1
GO:0043270	3.00464e-05	0.999989	28	155	positive regulation of ion transport	BP	0.000942447	1	ARRB2, ATP1B1, CCL3, CCL4, CCR1, CNTN1, CXCL12, DPP6, DPYSL2, EFCAB4B, GIMAP5, IKBKB, IL1B, KCNJ2, P2RX7, P2RY1, PDGFB, PDGFRB, SCN1B, SCN3B, SCN4B, SNCA, STC1, THY1, TNFRSF11A, TRPC1, TRPV2, WNK3
GO:0090066	3.00621e-05	0.999985	53	351	regulation of anatomical structure size	BP	0.000942447	1	ABI2, ACE, ACTA2, ADD2, AGTR1, ALOX15, ARHGAP4, ARPC1B, ARPC5, BAIAP2L1, BDKRB2, CACNA1C, CCL21, CORO1A, CXCL12, DEPTOR, FMN1, FN1, GUCY1A3, HBB, HCK, HCLS1, HRH1, IL7R, KCNMB4, LRRC16A, LRRK2, MAP3K1, MRVI1, NCKAP1L, NOS3, NRCAM, P2RY1, PAK3, PLEK, PLEKHH2, PREX1, PRKG1, PTGS2, PYCARD, RET, SEMA4D, SEMA5A, SLC8A1, SPP1, TACR1, TBXAS1, TMEM123, TMSB10, TMSB15B, TRPV2, WAS, WNT5A
GO:0004714	3.01727e-05	0.999992	19	64	transmembrane receptor protein tyrosine kinase activity	MF	0.00094434	1	AXL, CSF1R, EPHA4, EPHB4, FLT1, FLT4, IGF1R, KDR, KIT, MERTK, PDGFRA, PDGFRB, PDGFRL, PTK7, RET, ROR1, ROR2, TEK, TIE1
GO:0070374	3.0358e-05	0.999991	22	114	positive regulation of ERK1 and ERK2 cascade	BP	0.000947053	1	ALOX15, ARRB2, BMP4, CCL21, CCL3, CCR1, CD44, CD74, CSF1R, FLT4, GAS6, IL6, KDR, P2RY1, PDGFB, PDGFRA, PDGFRB, PYCARD, SCIMP, ST5, TEK, TNFRSF11A
GO:0051047	3.03601e-05	0.999987	39	269	positive regulation of secretion	BP	0.000947053	1	AQP1, C1QTNF3, CADPS2, CARD8, CCL3, CD14, CD2, CD34, CSF1R, CXCL12, DOC2B, DPYSL2, FCER1A, FCER1G, HCAR2, HLA-DRB1, HLA-DRB5, HYAL2, IL1B, IL33, IL4R, IL6, MYO18A, NLRP1, P2RX7, P2RY1, PLCB1, PYCARD, RAB27B, SNCA, SYK, SYT7, SYTL2, TACR1, TGFB1, TGFB2, TNFRSF11A, TNFRSF14, WNT5A
GO:0030695	3.04837e-05	0.999985	52	301	GTPase regulator activity	MF	0.000949335	1	ADAP2, ALS2CL, ARAP2, ARAP3, ARHGAP15, ARHGAP17, ARHGAP18, ARHGAP22, ARHGAP23, ARHGAP25, ARHGAP27, ARHGAP29, ARHGAP30, ARHGAP4, ARHGAP44, ARHGAP6, ARHGAP9, ARHGDIB, ARHGEF15, ASAP1, CHN1, DOCK2, DOCK4, GARNL3, GMIP, GPSM1, GPSM2, HMHA1, IQGAP2, JUN, LRRK2, NCKAP1L, PLCB1, PREX1, RABGAP1L, RASA4, RASAL2, RASGRP3, RGS1, RGS10, RGS18, RGS5, RIN2, RIN3, SIPA1, SIPA1L2, SRGAP2, SYNGAP1, TBC1D30, THY1,…
GO:0017124	3.0898e-05	0.99999	25	117	SH3 domain binding	MF	0.000960646	1	ABI2, ADAM10, ADAM19, AFAP1L2, ARHGAP17, ARHGAP27, ARHGAP6, BAIAP2L1, DOCK4, DPYSL3, ELMO1, HCLS1, INPP5D, LRP2, MICAL1, MTSS1, NCF1, PAK3, PTPN22, PTPN6, SGIP1, SHANK3, SIRPA, SYNGAP1, WAS
GO:0030041	3.19573e-05	0.99999	24	116	actin filament polymerization	BP	0.000991943	1	ADD2, AIF1, ALOX15, ARHGAP6, ARPC1B, ARPC5, BAIAP2L1, CCL21, CORO1A, DIAPH1, FMN1, GAS7, HCK, HCLS1, LRRC16A, MAP3K1, MTSS1, NCKAP1L, PAK3, PREX1, PYCARD, TMSB10, TMSB15B, WAS
GO:0045069	3.21966e-05	0.999993	14	58	regulation of viral genome replication	BP	0.000995435	1	APOBEC3G, BST2, CD28, FAM111A, IFI16, IFITM1, IFITM3, IL8, MX1, PROX1, RSAD2, SLPI, TOP2A, TRIM38
GO:0014074	3.22286e-05	0.999989	27	132	response to purine-containing compound	BP	0.000995435	1	AQP1, COL1A1, DUSP1, EGR1, EGR2, EGR3, FOS, FOSB, IGFBP5, IL1B, IL6, JUN, JUNB, P2RX7, PDE2A, PDE4D, PLAT, PTGS2, RAPGEF3, RYR1, RYR2, RYR3, SELL, SLC8A1, STC1, TEK, WT1
GO:0002221	3.22982e-05	0.999988	31	175	pattern recognition receptor signaling pathway	BP	0.000995949	1	ARRB2, BTK, CD14, CD86, COLEC12, CTSK, CTSS, DDX60, FOS, IFIH1, IKBKB, ITGAM, ITGB2, JUN, LGMN, LTF, LY96, MAP3K1, MARCO, MEF2C, MYD88, PIK3AP1, RIPK3, RPS6KA1, RPS6KA2, RPS6KA3, RSAD2, SARM1, TLR1, TLR7, TLR8
GO:0014909	3.23684e-05	0.999994	12	35	smooth muscle cell migration	BP	0.00099648	1	ACE, AIF1, IGFBP3, IGFBP5, LPAR1, PDGFB, PDGFRB, PLAT, PLAU, PLXNA1, TACR1, TRIB1
GO:0044087	3.24323e-05	0.999982	69	477	regulation of cellular component biogenesis	BP	0.000996817	1	ABI2, ACVRL1, ADD2, ALOX15, APOD, AQP1, ARHGAP6, ARHGEF10, ARHGEF15, ARPC1B, ARPC5, BAIAP2L1, BMF, CCL21, CNOT6L, CORO1A, CYR61, DNAJB1, DPYSL3, EPS8L2, FAS, FMN1, GPR65, HCK, HCLS1, HSPA1A, HSPA1B, IGJ, KDR, KIT, LDB2, LRRC16A, MAP3K1, MEF2C, MTSS1, MYOC, NCKAP1L, NRXN1, PAK3, PLEK, PODXL, PPP1R16B, PREX1, PROX1, PTPRJ, PYCARD, RAPGEF3, S1PR1, SELP, SHANK3, SNAI2, SNCA, SNCAIP, SORBS3, SRGAP2, S…
GO:0072511	3.2552e-05	0.999984	56	353	divalent inorganic cation transport	BP	0.000998862	1	ARRB2, ATP1B1, ATP2B1, CACNA1A, CACNA1C, CACNA2D3, CACNB1, CCDC109B, CCL21, CCL3, CCL4, CCR1, CCR5, CLIC2, CORO1A, CXCL12, DIAPH1, EFCAB4B, FYN, GAS6, GIMAP5, ITPR3, KCNJ2, LILRB1, LILRB2, MYO5A, NIPAL3, NOS3, P2RX7, PDE2A, PDE4D, PDGFB, PDGFRB, PKD2, PLCG2, PML, PRKCB, PTGS2, PTPN6, PTPRC, RAMP3, RYR1, RYR2, RYR3, SLC25A25, SLC8A1, SNCA, STC1, TGFB1, THY1, TRPC1, TRPM3, TRPM6, TRPV2, TUSC3, WNK3
GO:0008217	3.28192e-05	0.999988	28	159	regulation of blood pressure	BP	0.00100542	1	ACE, ACTA2, ACVRL1, AGTR1, ANPEP, CACNA1C, CD34, CNR1, COL1A2, CPA3, CTSG, ENG, ENPEP, ERAP2, GAS6, GUCY1A3, HBB, NCF2, NOS3, PDE4D, PDGFB, PTGS1, PTGS2, PTPRO, RENBP, RPS6KA2, TACR1, TPM1
GO:0001664	3.29544e-05	0.999987	32	227	G-protein coupled receptor binding	MF	0.00100792	1	ACE, AGTR1, ARRB2, BDKRB2, BICD1, C3, CCL14, CCL18, CCL21, CCL3, CCL4, CCR2, CECR1, CXCL12, CXCL14, CXCL2, CXCL3, DLG4, FYN, GNA15, HSPA1A, HSPA1B, IL8, ITGB4, MYOC, NEDD4, P2RY1, PDE4D, ROR2, S1PR1, WNT5A, WNT9A
GO:0051897	3.375e-05	0.999991	18	74	positive regulation of protein kinase B signaling	BP	0.00103058	1	ARRB2, AXL, CCL21, CCL3, GAS6, HCLS1, HPSE, IGF1R, IGF2, IGFBP5, IL6, MYOC, PIK3CG, PIK3R5, PTPRJ, SEMA5A, TEK, TGFB1
GO:0019882	3.4492e-05	0.999986	33	232	antigen processing and presentation	BP	0.00105153	1	ABCB5, AP1S2, CCL21, CD209, CD74, CTSH, CTSS, CYBB, ERAP2, FCER1G, FCGRT, HLA-A, HLA-B, HLA-C, HLA-DMB, HLA-DPA1, HLA-DPB1, HLA-DQA1, HLA-DRA, HLA-DRB1, HLA-DRB5, HLA-F, LGMN, LILRB2, MARCH1, NCF1, NCF2, NCF4, PROCR, PYCARD, RAB3C, SEC24D, TAPBP
GO:0022604	3.65417e-05	0.999981	61	382	regulation of cell morphogenesis	BP	0.00111042	1	ARAP3, ARHGAP15, ARHGAP4, BRWD3, CACNA1A, CCL3, CDC42EP3, CHN1, COL1A1, CORO1A, CRB2, CSF1R, CXCL12, DAB2, DIAPH1, EPHA4, EZR, FGD2, FGD3, FGD5, FMNL1, FMNL3, FN1, FYN, GAS7, HCK, IL6, ITGB2, KDR, KIT, LIMD1, LRP4, LRRC16A, LRRK2, MBP, MFI2, MYOC, NEDD4, NRCAM, PREX1, PTPRD, PTPRO, PXN, RELN, RET, RHOJ, SARM1, SEMA4D, SEMA5A, SHANK3, SHROOM3, SPP1, SYNGAP1, TBC1D30, TGFB1, TGFB2, THY1, TIAM1, TNI…
GO:0002709	3.73392e-05	0.999993	12	45	regulation of T cell mediated immunity	BP	0.00113282	1	C10orf54, HLA-A, HLA-B, HLA-C, HLA-F, IL1B, IL7R, LILRB1, PTPRC, RIPK3, RSAD2, SASH3
GO:0035850	3.79763e-05	0.999993	13	35	epithelial cell differentiation involved in kidney development	BP	0.0011503	1	ACTA2, BMP4, CD34, FAT4, MEF2C, MTSS1, MYO1E, OSR1, PDGFB, PODXL, PRKX, PTPRO, WT1
GO:0005100	3.83744e-05	0.999992	14	39	Rho GTPase activator activity	MF	0.00116049	1	ARAP3, ARHGAP15, ARHGAP27, ARHGAP29, ARHGAP4, ARHGAP6, DOCK2, DOCK4, GMIP, JUN, NCKAP1L, PREX1, SRGAP2, THY1
GO:0043303	3.86234e-05	0.999995	10	29	mast cell degranulation	BP	0.00116412	1	BTK, CD300A, FCER1A, FCER1G, KIT, MILR1, PIK3CD, PIK3CG, RASGRP1, SYK
GO:0042379	3.87109e-05	0.999993	11	58	chemokine receptor binding	MF	0.00116412	1	CCL14, CCL18, CCL21, CCL3, CCL4, CCR2, CXCL12, CXCL14, CXCL2, CXCL3, IL8
GO:0001968	3.93114e-05	0.999995	10	26	fibronectin binding	MF	0.00117934	1	CCDC80, CTSK, CTSS, IGFBP3, IGFBP5, ITGA3, ITGA4, MYOC, PLEKHA2, SSC5D
GO:0072503	3.97535e-05	0.999981	48	324	cellular divalent inorganic cation homeostasis	BP	0.00119071	1	AGTR1, APP, ATP1B1, BDKRB2, C3AR1, CACNA1A, CACNA1C, CCDC109B, CCL14, CCL21, CCL3, CCR1, CCR2, CCR5, CD52, CLIC2, CXCL12, DIAPH1, DISC1, DLG4, GIMAP5, GNA15, INPP4B, ITPR3, LPAR1, P2RX7, P2RY1, PDE4D, PDGFRA, PIK3CG, PKD2, PLCG2, PML, PRKCB, PTPN6, PTPRC, RYR1, RYR2, RYR3, S100A9, S1PR1, SLC8A1, SNCA, STC1, TACR1, TGFB1, THY1, TRPC1
GO:0001945	3.99579e-05	0.999995	10	21	lymph vessel development	BP	0.00119281	1	ACVRL1, CCBE1, EFNB2, FLT4, HEG1, KDR, NR2F2, PROX1, SYK, TMEM204
GO:0014910	4.00774e-05	0.999994	11	30	regulation of smooth muscle cell migration	BP	0.00119281	1	ACE, AIF1, IGFBP3, IGFBP5, LPAR1, PDGFB, PDGFRB, PLAU, PLXNA1, TACR1, TRIB1
GO:0002224	4.00558e-05	0.999986	27	145	toll-like receptor signaling pathway	BP	0.00119281	1	ARRB2, BTK, CD14, CD86, CTSK, CTSS, FOS, IKBKB, ITGAM, ITGB2, JUN, LGMN, LTF, LY96, MAP3K1, MEF2C, MYD88, PIK3AP1, RIPK3, RPS6KA1, RPS6KA2, RPS6KA3, RSAD2, SARM1, TLR1, TLR7, TLR8
GO:0006816	3.99577e-05	0.99998	53	331	calcium ion transport	BP	0.00119281	1	ARRB2, ATP1B1, ATP2B1, CACNA1A, CACNA1C, CACNA2D3, CACNB1, CCDC109B, CCL21, CCL3, CCL4, CCR1, CCR5, CLIC2, CORO1A, CXCL12, DIAPH1, EFCAB4B, FYN, GAS6, GIMAP5, ITPR3, LILRB1, LILRB2, MYO5A, NOS3, P2RX7, PDE2A, PDE4D, PDGFB, PDGFRB, PKD2, PLCG2, PML, PRKCB, PTGS2, PTPN6, PTPRC, RAMP3, RYR1, RYR2, RYR3, SLC25A25, SLC8A1, SNCA, STC1, TGFB1, THY1, TRPC1, TRPM3, TRPM6, TRPV2, WNK3
GO:0032588	4.03644e-05	0.999993	11	38	trans-Golgi network membrane	CC	0.00119946	1	AP1S2, CD74, HLA-DPA1, HLA-DPB1, HLA-DQA1, HLA-DRA, HLA-DRB1, HLA-DRB5, MARCH1, MYO1B, RAB31
GO:0046824	4.13771e-05	0.999988	20	90	positive regulation of nucleocytoplasmic transport	BP	0.00122761	1	BMP4, CAMK4, DAB2, DACT1, GAS6, GLI3, HCLS1, HYAL2, IL18, IL1B, IL6, JUP, NEDD4, PTGS2, SEMA5A, TGFB1, TLR7, TMEM173, TNFSF14, UACA
GO:0090257	4.17956e-05	0.999984	31	172	regulation of muscle system process	BP	0.00123807	1	AKAP13, ATP1B1, CACNA1C, CLIC2, CMYA5, COL14A1, DSC2, DSP, GJA5, GUCY1A3, JUP, KCNJ2, MEF2C, MRVI1, NCF1, NOS3, PDE4D, PDE5A, PI16, PIK3CG, PRKG1, PTGS2, RYR2, SCN1B, SCN3B, SCN4B, SLC8A1, STC1, TACR1, TPM1, TTN
GO:0050901	4.24467e-05	0.999996	8	19	leukocyte tethering or rolling	BP	0.00125538	1	CCL21, CXCL12, GCNT1, ITGA4, SELE, SELP, SELPLG, VCAM1
GO:0071695	4.57605e-05	0.999989	17	56	anatomical structure maturation	BP	0.00135126	1	ACVRL1, ALDH1A2, CACNA1A, CDH5, DCHS1, FAT4, LTF, MMP2, MYO5A, PTGS2, RBPJ, RECK, RET, RYR1, S1PR1, SEMA4D, TGFB2
GO:0030099	4.58871e-05	0.999978	47	313	myeloid cell differentiation	BP	0.00135162	1	BMP4, C1QC, CAMK4, CCL3, CCR1, CD86, CSF1R, DAB2, ETS1, FAS, FLI1, FOS, GIMAP5, HCLS1, HHEX, HSPA1A, HSPA1B, IFI16, IKZF1, INPP4B, INPP5D, ITGAM, JUN, JUNB, KIT, KITLG, KLF10, KMT2E, LILRB1, LILRB4, LTF, MEF2C, NCKAP1L, PDE2A, PIK3CD, PIP4K2A, PML, PRKX, PTPN6, RASSF2, SPI1, TAL1, TGFB1, TNFRSF11A, TYROBP, ZFP36, ZFPM1
GO:0042119	4.72439e-05	0.999994	9	23	neutrophil activation	BP	0.00138636	1	ANXA3, CD300A, FCER1G, IL8, KMT2E, MYO1F, PREX1, SYK, TYROBP
GO:0072001	4.75383e-05	0.999977	47	264	renal system development	BP	0.00139283	1	ACE, ACTA2, ADAMTS16, AGTR1, ALDH1A2, AQP1, BMP4, CD34, CD44, CTSH, DCHS1, DCN, EGR1, ENPEP, FAT4, FGF1, FRAS1, GCNT1, GLI2, GLI3, HYAL2, ITGA3, ITGA6, ITGB4, LAMA5, LRP4, LRRK2, MEF2C, MTSS1, MYO1E, NOTCH3, OSR1, PDGFB, PDGFRA, PDGFRB, PKD2, PODXL, PRKX, PROX1, PTPRO, RET, SMAD9, SULF1, SULF2, TGFB1, WNT5A, WT1
GO:0070301	4.80391e-05	0.999989	15	71	cellular response to hydrogen peroxide	BP	0.00140064	1	AQP1, AXL, CYP1B1, ETS1, HBA1, HBA2, HBB, HGF, HP, IL6, LRRK2, PCGF2, RHOB, SNCA, TPO
GO:0042035	4.81029e-05	0.999986	19	93	regulation of cytokine biosynthetic process	BP	0.00140064	1	CCR2, CD28, CD4, CD86, FCER1A, IL1B, IL6, INPP5D, LILRB1, MYD88, PRG4, SYK, TLR1, TLR7, TLR8, TNFRSF8, TRIB2, WNT5A, ZFPM1
GO:0008201	4.79909e-05	0.999983	26	140	heparin binding	MF	0.00140064	1	ABI3BP, APP, BMP4, CCDC80, CECR1, CFH, CLEC3B, CRISPLD2, CTSG, CYR61, FGF1, FN1, GPNMB, ITGAM, LTF, LXN, NDNF, PCOLCE, POSTN, PTN, SELL, SELP, SERPINE2, SMOC2, THBS2, TNXB
GO:2000021	4.79745e-05	0.999982	29	159	regulation of ion homeostasis	BP	0.00140064	1	AGTR1, CACNA1C, CCL21, CCL3, CCR5, CLIC2, DIAPH1, GIMAP5, GJA5, LRRK2, MYOC, P2RX7, PDE4D, PKD2, PLCG2, PML, PTPN6, PTPRC, RYR1, RYR2, SCN1B, SCN3B, SLC8A1, SNCA, TACR1, TGFB1, THY1, TRPC1, WNK3
GO:0043068	4.83254e-05	0.999975	57	394	positive regulation of programmed cell death	BP	0.00140495	1	AKAP13, ALDH1A2, ALDH1A3, ARHGAP4, ARRB2, BMP4, CCL3, CDKN1A, CNR1, COL18A1, CYP1B1, CYR61, DAPK1, DUSP1, EGR1, FAS, FGD2, FGD3, GADD45B, HCAR2, IGFBP3, IL6, INPP5D, IRF5, ITGA6, JUN, KCNMA1, LILRB1, LPAR1, LRRK2, MCF2L, MEF2C, MNDA, NCF2, NFATC4, NLRC4, NR4A1, OBSCN, PAWR, PML, PNMA2, PTGS2, PYCARD, RHOB, RIPK3, RPS6KA2, SIGLEC1, TGFB1, TGFB2, TIAM1, TNFRSF8, TOP2A, UACA, VAV1, VAV2, WNT5A, WT1
GO:0001818	4.85729e-05	0.999983	26	152	negative regulation of cytokine production	BP	0.00140779	1	ACP5, APOD, ARRB2, AXL, BST2, C10orf54, C1QTNF3, CD34, CMKLR1, GAS6, GIMAP5, HDAC7, HLA-DRB1, HLA-DRB5, IFIH1, IL33, LILRB1, LTF, NCKAP1L, NLRC5, PYCARD, TGFB1, TGFB2, TRIM25, UBE2L6, VSIG4
GO:0051222	4.96106e-05	0.999978	37	230	positive regulation of protein transport	BP	0.00143565	1	BMP4, C1QTNF3, C2CD5, CAMK4, CARD8, CCL3, CD14, CD2, CD34, CSF1R, DAB2, DACT1, GAS6, GLI3, HCLS1, HYAL2, IL18, IL1B, IL33, IL4R, IL6, JUP, MYO18A, NLRP1, P2RX7, PTGS2, PYCARD, SEMA5A, SYK, TGFB1, TGFB2, TLR7, TMEM173, TNFRSF14, TNFSF14, UACA, WNT5A
GO:0045446	5.09486e-05	0.999986	19	74	endothelial cell differentiation	BP	0.00147211	1	ACVRL1, BMP4, COL18A1, ENG, EZR, HEG1, ID1, KDR, LAMA5, MYD88, NOTCH4, NR2F2, PDE2A, PDE4D, PROX1, RAPGEF3, RBPJ, S1PR1, STC1
GO:0009408	5.13172e-05	0.999987	16	72	response to heat	BP	0.00147822	1	CD14, CD34, CXCL12, FGF1, HSPA1A, HSPA1B, IGFBP7, IL6, MKI67, MYOF, NOS3, SCARA5, ST8SIA1, TACR1, TFEC, TRPV2
GO:0030027	5.41194e-05	0.999979	31	145	lamellipodium	CC	0.00155655	1	ABI2, ABI3, ABLIM1, ABLIM3, AIF1, ANTXR1, ARAP3, CCDC88A, CORO1A, CTNND1, DPP4, DPYSL3, DYSF, FAP, FGD2, FGD3, FGD5, LRRC16A, MCF2L, PALLD, PKD2, PLEKHH2, PODXL, PSTPIP1, PTPRO, PXN, RAPH1, SPATA13, SRGAP2, SWAP70, SYNE2
GO:0010595	5.59879e-05	0.999987	15	55	positive regulation of endothelial cell migration	BP	0.00160783	1	ANXA3, BMP4, CCBE1, ETS1, FLT4, HDAC7, KDR, PDGFB, PROX1, PTGS2, SASH1, SEMA5A, TEK, TGFB1, WNT5A
GO:0002279	5.72413e-05	0.999991	10	30	mast cell activation involved in immune response	BP	0.00163978	1	BTK, CD300A, FCER1A, FCER1G, KIT, MILR1, PIK3CD, PIK3CG, RASGRP1, SYK
GO:0048771	5.72746e-05	0.999979	26	137	tissue remodeling	BP	0.00163978	1	ACE, ACP5, ACVRL1, AXL, CCR2, CSF1R, CTSK, FLT4, IGFBP5, IL18, IL6, INPP4B, INPP5D, ITGA4, MEF2C, NOS3, P2RX7, PML, RAC2, RASSF2, RBPJ, S1PR1, SPP1, SYK, TGFB1, TGFB2
GO:0071260	5.95576e-05	0.999985	16	69	cellular response to mechanical stimulus	BP	0.00169997	1	AQP1, COL1A1, EGR1, ENG, FAS, IGF2, IL1B, KCNJ2, MAP3K1, MYD88, PDE2A, PTGS2, TLR7, TLR8, TNFRSF8, TNFSF14
GO:0060191	6.11793e-05	0.999978	25	124	regulation of lipase activity	BP	0.00174361	1	ADCY1, ADCY4, ADCY7, AGTR1, ANXA8L1, ARHGAP6, BICD1, CAMK4, CD300A, CMYA5, CYR61, FLT1, GNA15, ITK, ITPR3, KIT, LPAR1, NCKAP1L, PDE1A, PDE1C, PDGFRA, PDGFRB, PLCB2, SELE, SNCA
GO:0002448	6.35211e-05	0.99999	10	30	mast cell mediated immunity	BP	0.00180761	1	BTK, CD300A, FCER1A, FCER1G, KIT, MILR1, PIK3CD, PIK3CG, RASGRP1, SYK
GO:0042542	6.44141e-05	0.999981	19	105	response to hydrogen peroxide	BP	0.00183025	1	AQP1, AXL, COL1A1, CYP1B1, DUSP1, ETS1, HBA1, HBA2, HBB, HGF, HP, IL6, JUN, LRRK2, PCGF2, PDGFRB, RHOB, SNCA, TPO
GO:0016045	6.47063e-05	0.999994	7	16	detection of bacterium	BP	0.00183179	1	HLA-A, HLA-B, HLA-DRB1, HLA-DRB5, NLRC4, SSC5D, TLR1
GO:0003012	6.47603e-05	0.999968	49	323	muscle system process	BP	0.00183179	1	ACTA2, AKAP13, ATP1B1, BDKRB2, CACNA1C, CALD1, CLIC2, CMYA5, COL14A1, GJA5, GUCY1A3, IL1B, KCNJ2, KCNMA1, LMOD1, MEF2C, MRVI1, MYH11, MYOC, MYOF, NCF1, NOS3, P2RY1, PDE4D, PDE5A, PI16, PIK3CG, PPP1R13L, PRKG1, PTGS2, PXN, RCSD1, RYR1, RYR2, RYR3, SCN1B, SCN3B, SCN4B, SCN7A, SLC8A1, SMTN, SORBS3, STC1, SULF1, SULF2, TACR1, TPM1, TPM4, TTN
GO:0001914	6.56e-05	0.999992	8	24	regulation of T cell mediated cytotoxicity	BP	0.00185276	1	HLA-A, HLA-B, HLA-C, HLA-F, IL7R, LILRB1, PTPRC, RIPK3
GO:0031341	6.59455e-05	0.999987	12	50	regulation of cell killing	BP	0.00185972	1	ARRB2, CD226, GIMAP5, HLA-A, HLA-B, HLA-C, HLA-F, IL7R, LILRB1, P2RX7, PTPRC, RIPK3
GO:0050714	6.64395e-05	0.999979	20	104	positive regulation of protein secretion	BP	0.00187085	1	C1QTNF3, CARD8, CCL3, CD14, CD2, CD34, CSF1R, HYAL2, IL33, IL4R, IL6, MYO18A, NLRP1, P2RX7, PYCARD, SYK, TGFB1, TGFB2, TNFRSF14, WNT5A
GO:0032612	6.6868e-05	0.999987	12	47	interleukin-1 production	BP	0.0018801	1	ACP5, ARRB2, CARD8, CCL3, GAS6, IFI16, IL1B, NLRC4, NLRP1, P2RX7, PYCARD, WNT5A
GO:0048525	6.78449e-05	0.999982	16	75	negative regulation of viral process	BP	0.00190472	1	APOBEC3G, BST2, CCL3, CCL4, FAM111A, IFI16, IFITM1, IFITM3, JUN, MX1, PML, PROX1, RSAD2, SLPI, TRIM14, TRIM25
GO:0042108	6.85866e-05	0.999984	14	59	positive regulation of cytokine biosynthetic process	BP	0.00192267	1	CCR2, CD28, CD4, CD86, FCER1A, IL1B, MYD88, SYK, TLR1, TLR7, TLR8, TNFRSF8, WNT5A, ZFPM1
GO:0042100	7.53875e-05	0.99998	16	79	B cell proliferation	BP	0.00210392	1	CD180, CD300A, CD74, CDKN1A, IKZF3, IL7R, INPP5D, MEF2C, MNDA, MS4A1, NCKAP1L, NFATC2, PAWR, PTPRC, SASH3, TNFSF13B
GO:0035455	7.93144e-05	0.999993	7	17	response to interferon-alpha	BP	0.0022037	1	AXL, BST2, GAS6, IFITM1, IFITM3, IFNAR2, MX2
GO:1900274	8.56963e-05	0.999976	18	69	regulation of phospholipase C activity	BP	0.00237509	1	ADCY1, ADCY4, ADCY7, ARHGAP6, BICD1, CAMK4, FLT1, GNA15, ITK, ITPR3, KIT, LPAR1, PDE1A, PDE1C, PDGFRA, PDGFRB, PLCB2, SELE
GO:0002761	8.57354e-05	0.999973	20	98	regulation of myeloid leukocyte differentiation	BP	0.00237509	1	C1QC, CAMK4, CCL3, CCR1, FOS, HCLS1, IKZF1, INPP4B, INPP5D, JUN, KITLG, KLF10, KMT2E, LILRB1, LILRB4, LTF, RASSF2, TAL1, TYROBP, ZFPM1
GO:0042092	8.61771e-05	0.999988	9	30	type 2 immune response	BP	0.00238381	1	CCR2, CD74, CD86, ECM1, IL18, IL33, IL4R, IL6, RSAD2
GO:0030141	8.81508e-05	0.999959	40	294	secretory granule	CC	0.00243483	1	A2M, ABCC4, ACPP, ANXA3, APP, ATP8A1, BMF, CPA3, CTSG, CTSH, EXOC3L1, F13A1, F5, F8, FN1, GAS6, HGF, HILPDA, IGF2, IL1B, KIT, LTF, MMRN1, MYO5A, NCF2, PDGFB, PLA2G2A, PLAT, PROS1, RAB27B, SELP, SERPINE2, SNCA, STX3, SYT7, TGFB1, TGFB2, THBS2, TIMP1, VWF
GO:0006636	8.93198e-05	0.99998	13	61	unsaturated fatty acid biosynthetic process	BP	0.00245629	1	ALOX15, ALOX5, CD74, FCER1A, GGT5, GGTA1P, HPGD, HPGDS, PTGIS, PTGS1, PTGS2, SYK, TBXAS1
GO:2000482	8.9962e-05	0.999993	6	15	regulation of interleukin-8 secretion	BP	0.00246674	1	ANXA4, CD2, HYAL2, PYCARD, SSC5D, WNT5A
GO:0050871	9.08237e-05	0.999979	14	57	positive regulation of B cell activation	BP	0.00248675	1	BTK, CD28, CD74, CDKN1A, IL6, INPP5D, MEF2C, NCKAP1L, NFATC2, PTPRC, SASH3, SYK, TGFB1, TNFSF13B
GO:0050709	9.69281e-05	0.999982	11	44	negative regulation of protein secretion	BP	0.00263471	1	ANXA4, BTN2A2, C1QTNF3, CD34, GAS6, IL33, IL6, LILRB1, LRRC32, RSAD2, SSC5D
GO:0001822	9.75201e-05	0.999953	44	249	kidney development	BP	0.00264697	1	ACE, ACTA2, ADAMTS16, AGTR1, ALDH1A2, AQP1, BMP4, CD34, CD44, CTSH, DCHS1, DCN, EGR1, ENPEP, FAT4, FGF1, FRAS1, GCNT1, GLI2, GLI3, HYAL2, ITGA3, LAMA5, LRP4, LRRK2, MEF2C, MTSS1, MYO1E, NOTCH3, OSR1, PDGFB, PDGFRA, PDGFRB, PKD2, PODXL, PRKX, PROX1, PTPRO, RET, SMAD9, SULF1, SULF2, TGFB1, WT1
GO:0001910	0.000106174	0.99998	11	44	regulation of leukocyte mediated cytotoxicity	BP	0.0028628	1	ARRB2, CD226, GIMAP5, HLA-A, HLA-B, HLA-C, HLA-F, IL7R, LILRB1, PTPRC, RIPK3
GO:0072006	0.000106194	0.999964	23	96	nephron development	BP	0.0028628	1	ACTA2, AQP1, BMP4, CD34, EGR1, ENPEP, FAT4, ITGA3, MEF2C, MTSS1, MYO1E, NOTCH3, OSR1, PDGFB, PDGFRA, PDGFRB, PKD2, PODXL, PTPRO, RET, SULF1, SULF2, WT1
GO:0023023	0.000107306	0.999992	6	16	MHC protein complex binding	MF	0.00287934	1	ATP1B1, CD74, HLA-DMB, HLA-DRA, HLA-DRB1, MS4A1
GO:0023026	0.000107306	0.999992	6	16	MHC class II protein complex binding	MF	0.00287934	1	ATP1B1, CD74, HLA-DMB, HLA-DRA, HLA-DRB1, MS4A1
GO:0048661	0.000107178	0.999978	12	45	positive regulation of smooth muscle cell proliferation	BP	0.00287934	1	ABCC4, AIF1, BMP4, CDH13, IL6, JUN, MYD88, NOTCH3, PDGFB, PDGFRB, PTGS2, S1PR1
GO:0050918	0.000107984	0.999976	13	51	positive chemotaxis	BP	0.00289341	1	BMP4, CCL3, CDH13, CORO1A, CXCL12, HGF, IL16, IL8, KDR, PDGFB, PTPRJ, S1PR1, SEMA5A
GO:0001508	0.000112246	0.999953	32	162	action potential	BP	0.00299908	1	ARHGEF10, ATP1B1, CACNA1A, CACNA1C, CLDN11, CNR1, DPP6, DSC2, DSP, EGR2, GJA5, JUP, KCNJ2, KCNMB4, LAMA2, LPAR1, MBP, MYO5A, MYOC, MYRF, NFASC, PLLP, PLP1, RYR2, SCN1B, SCN3A, SCN3B, SCN4B, SCN7A, SCN9A, TACR1, TGFB1
GO:0032729	0.00011404	0.999978	11	41	positive regulation of interferon-gamma production	BP	0.00304269	1	CCR2, HLA-A, HLA-DPA1, HLA-DPB1, IL12RB2, IL18, IL1B, PDE4D, PYCARD, SASH3, WNT5A
GO:0004896	0.000114782	0.999967	17	84	cytokine receptor activity	MF	0.00305815	1	CCR1, CCR2, CCR5, CD74, CMKLR1, CSF2RB, GFRA1, GFRA2, IFNAR2, IL10RA, IL12RB2, IL2RA, IL2RG, IL4R, IL7R, LIFR, OSMR
GO:0002828	0.000115404	0.999986	8	23	regulation of type 2 immune response	BP	0.00307035	1	CCR2, CD74, CD86, ECM1, IL33, IL4R, IL6, RSAD2
GO:0098581	0.000115904	0.999986	8	22	detection of external biotic stimulus	BP	0.00307932	1	HLA-A, HLA-B, HLA-DRB1, HLA-DRB5, LY96, NLRC4, SSC5D, TLR1
GO:0061005	0.000118151	0.999973	14	46	cell differentiation involved in kidney development	BP	0.00313017	1	ACTA2, BMP4, CD34, FAT4, GLI3, MEF2C, MTSS1, MYO1E, OSR1, PDGFB, PODXL, PRKX, PTPRO, WT1
GO:0006690	0.000121666	0.999965	17	93	icosanoid metabolic process	BP	0.00320974	1	ABCC1, ALOX15, ALOX5, CD74, CYP1B1, DPEP2, FCER1A, GGT5, GGTA1P, HPGD, HPGDS, NCF1, PTGIS, PTGS1, PTGS2, SYK, TBXAS1
GO:1901568	0.000121666	0.999965	17	93	fatty acid derivative metabolic process	BP	0.00320974	1	ABCC1, ALOX15, ALOX5, CD74, CYP1B1, DPEP2, FCER1A, GGT5, GGTA1P, HPGD, HPGDS, NCF1, PTGIS, PTGS1, PTGS2, SYK, TBXAS1
GO:0032611	0.000122087	0.999977	11	42	interleukin-1 beta production	BP	0.00321182	1	ACP5, ARRB2, CARD8, CCL3, IFI16, IL1B, NLRC4, NLRP1, P2RX7, PYCARD, WNT5A
GO:0010638	0.000122944	0.999939	45	319	positive regulation of organelle organization	BP	0.00322536	1	ABI2, ALOX15, ARHGEF10, ARHGEF15, ARPC1B, ARPC5, ARRB2, BAIAP2L1, BMF, C2CD5, CCL21, CD28, CORO1A, DOC2B, FMN1, GPR65, HCK, HCLS1, IGF1R, IGF2, IL1B, LRRC16A, MAP3K1, MTSS1, MYOC, NCKAP1L, P2RX7, PDGFB, PDGFRB, PLCB1, PLEK, PML, PROX1, PYCARD, RAPGEF3, SEMA5A, SNAI2, SORBS3, TACR1, TAL1, TEK, TGFB1, TPM1, WAS, WNT5A
GO:0051493	0.000123245	0.999936	52	341	regulation of cytoskeleton organization	BP	0.00322876	1	ABI2, ADD2, ALOX15, ARHGAP6, ARHGEF10, ARHGEF15, ARPC1B, ARPC5, BAIAP2L1, BST2, CAPN6, CCDC88A, CCL21, CORO1A, CSF1R, CXCL12, FMN1, GPR65, HCK, HCLS1, LRRC16A, MAP3K1, MEF2C, MTSS1, MYO1F, MYOC, NCKAP1L, P2RX7, PAK3, PDGFRA, PDGFRB, PLEK, PLEKHH2, PREX1, PROX1, PYCARD, RAPGEF3, S100A9, S1PR1, SEMA5A, SHANK3, SNCA, SORBS3, STMN1, STMN3, TACR1, TEK, TGFB1, TMSB10, TMSB15B, TPM1, WAS
GO:0032587	0.000124225	0.999963	18	74	ruffle membrane	CC	0.00324538	1	AIF1, AIF1L, BMX, C2CD5, DIAPH1, EMR2, EPS8L2, EZR, FAP, FGD2, FGD5, ITGA5, LCP1, PLEK, PTPRJ, RASGRP2, SPATA13, TPM1
GO:0030003	0.000128279	0.99993	58	439	cellular cation homeostasis	BP	0.00334665	1	AGTR1, APP, ATP1B1, BDKRB2, C3AR1, C7, CACNA1A, CACNA1C, CCDC109B, CCL14, CCL21, CCL3, CCR1, CCR2, CCR5, CD52, CLIC2, CP, CXCL12, DIAPH1, DISC1, DLG4, GIMAP5, GNA15, HEPH, INPP4B, ITPR3, KCNJ2, KCNMA1, LPAR1, LTF, MFI2, P2RX7, P2RY1, PDE4D, PDGFRA, PIK3CG, PKD2, PLCG2, PML, PRKCB, PTPN6, PTPRC, RYR1, RYR2, RYR3, S100A9, S1PR1, SCARA5, SLC40A1, SLC8A1, SNCA, STC1, TACR1, TCIRG1, TGFB1, THY1, TRPC1
GO:0001649	0.000130031	0.999944	33	196	osteoblast differentiation	BP	0.00338171	1	BMP4, CCL3, COL1A1, COL6A1, CYR61, FHL2, GLI2, GLI3, GPNMB, HAND2, HDAC7, HGF, ID1, IFITM1, IGF2, IGFBP3, IGFBP5, IL6, ITGA11, JUNB, LIMD1, LTF, MEF2C, MRC2, MYOC, PDLIM7, RASSF2, RUNX2, SEMA4D, SNAI2, SPP1, TPM4, VCAN
GO:0045637	0.000130783	0.999948	28	168	regulation of myeloid cell differentiation	BP	0.00339314	1	C1QC, CAMK4, CCL3, CCR1, ETS1, FAS, FOS, HCLS1, HSPA1A, HSPA1B, IKZF1, INPP4B, INPP5D, JUN, KITLG, KLF10, KMT2E, LILRB1, LILRB4, LTF, MEF2C, NCKAP1L, RASSF2, SPI1, TAL1, TYROBP, ZFP36, ZFPM1
GO:0033630	0.000134556	0.999987	7	16	positive regulation of cell adhesion mediated by integrin	BP	0.00347188	1	CCL21, NCKAP1L, PODXL, PTPN6, RET, SYK, TGFB2
GO:0055117	0.000136799	0.999961	17	69	regulation of cardiac muscle contraction	BP	0.00351529	1	ATP1B1, CACNA1C, CLIC2, DSC2, DSP, GJA5, JUP, KCNJ2, PDE4D, PDE5A, PIK3CG, RYR2, SCN1B, SCN3B, SCN4B, SLC8A1, STC1
GO:0051928	0.000137	0.999962	16	74	positive regulation of calcium ion transport	BP	0.00351529	1	ARRB2, CCL3, CCL4, CCR1, CXCL12, EFCAB4B, GIMAP5, P2RX7, PDGFB, PDGFRB, SNCA, STC1, THY1, TRPC1, TRPV2, WNK3
GO:0060402	0.000137173	0.999953	22	108	calcium ion transport into cytosol	BP	0.00351529	1	CACNA1C, CCL21, CCL3, CCR5, CLIC2, DIAPH1, GIMAP5, ITPR3, P2RX7, PDE4D, PKD2, PLCG2, PML, PTPN6, PTPRC, RYR1, RYR2, SLC8A1, SNCA, TGFB1, THY1, TRPC1
GO:0005085	0.000138541	0.999936	39	194	guanyl-nucleotide exchange factor activity	MF	0.00354552	1	AKAP13, ALS2CL, ARHGEF10, ARHGEF15, ARHGEF25, CYTH1, CYTH4, DENND2A, DENND3, DOCK10, DOCK2, DOCK4, DOCK5, DOCK9, EPS8L2, FARP1, FGD2, FGD3, FGD5, MCF2L, OBSCN, PLEKHG1, PREX1, PSD4, RAB3IL1, RALGPS2, RAPGEF3, RAPGEF5, RASGRP1, RASGRP2, RASGRP3, RGL1, RIN2, RIN3, SPATA13, ST5, TIAM1, VAV1, VAV2
GO:0046633	0.000143844	0.999982	8	23	alpha-beta T cell proliferation	BP	0.0036621	1	C10orf54, CCR2, CD28, DOCK2, ELF4, IL18, SYK, TNFRSF14
GO:0006898	0.00014426	0.999936	35	202	receptor-mediated endocytosis	BP	0.00366693	1	ARHGAP27, ARRB2, BICD1, CCL21, CD163, CD163L1, CFI, COLEC12, DAB2, DLG4, DNM1, EZR, GRIA1, HHIPL1, IL8, LILRB1, LRP2, MARCO, MRC1, MSR1, NEDD4, PDLIM7, PRG4, PRSS12, RAB31, RAMP3, SCARA3, SCARA5, SELE, SGIP1, SNCA, SSC5D, STAB1, STAB2, TINAGL1
GO:0071396	0.000148732	0.999925	46	320	cellular response to lipid	BP	0.00377041	1	AKAP13, ALDH1A2, AQP1, AXL, BMP4, CCL3, CCR5, CD14, CD180, CD86, COL1A1, CPT1A, EGR1, HCK, IL18, IL1B, IL6, IL8, KMT2E, LILRB1, LILRB2, LTF, LY96, MEF2C, MYD88, NOS3, NR2F2, NR4A1, NR4A2, OSR1, PAQR8, PDE4D, PTAFR, PTGDR, PTK7, PYCARD, RAMP3, RET, SASH1, SNAI2, STC1, TGFB1, TNFRSF1B, TRIB1, WNT5A, WNT9A
GO:0098543	0.000149572	0.999985	7	17	detection of other organism	BP	0.00378662	1	HLA-A, HLA-B, HLA-DRB1, HLA-DRB5, NLRC4, SSC5D, TLR1
GO:0045071	0.000151939	0.999973	10	40	negative regulation of viral genome replication	BP	0.00382993	1	APOBEC3G, BST2, FAM111A, IFI16, IFITM1, IFITM3, MX1, PROX1, RSAD2, SLPI
GO:0051209	0.000152098	0.999954	18	80	release of sequestered calcium ion into cytosol	BP	0.00382993	1	CACNA1C, CCL21, CCL3, CCR5, CLIC2, DIAPH1, PDE4D, PKD2, PLCG2, PTPN6, PTPRC, RYR1, RYR2, SLC8A1, SNCA, TGFB1, THY1, TRPC1
GO:0051283	0.000152098	0.999954	18	80	negative regulation of sequestering of calcium ion	BP	0.00382993	1	CACNA1C, CCL21, CCL3, CCR5, CLIC2, DIAPH1, PDE4D, PKD2, PLCG2, PTPN6, PTPRC, RYR1, RYR2, SLC8A1, SNCA, TGFB1, THY1, TRPC1
GO:0006873	0.000153695	0.999915	59	452	cellular ion homeostasis	BP	0.00386497	1	AGTR1, APP, ATP1B1, BDKRB2, C3AR1, C7, CACNA1A, CACNA1C, CCDC109B, CCL14, CCL21, CCL3, CCR1, CCR2, CCR5, CD52, CLIC2, CP, CXCL12, DIAPH1, DISC1, DLG4, GIMAP5, GNA15, HEPH, INPP4B, ITPR3, KCNJ2, KCNMA1, LPAR1, LTF, MFI2, P2RX7, P2RY1, PDE4D, PDGFRA, PIK3CG, PKD2, PLCG2, PML, PRKCB, PTPN6, PTPRC, RYR1, RYR2, RYR3, S100A9, S1PR1, SCARA5, SLC40A1, SLC8A1, SNCA, STC1, TACR1, TBXAS1, TCIRG1, TGFB1, THY…
GO:0010518	0.000154729	0.999952	19	81	positive regulation of phospholipase activity	BP	0.00388578	1	ADCY1, ADCY4, ADCY7, AGTR1, ARHGAP6, CAMK4, CYR61, FLT1, GNA15, ITK, ITPR3, KIT, LPAR1, PDE1A, PDE1C, PDGFRA, PDGFRB, PLCB2, SELE
GO:0008064	0.000155056	0.999943	24	128	regulation of actin polymerization or depolymerization	BP	0.00388881	1	ABI2, ADD2, ALOX15, ARPC1B, ARPC5, BAIAP2L1, CCL21, CORO1A, CXCL12, FMN1, HCK, HCLS1, LRRC16A, MAP3K1, NCKAP1L, PAK3, PLEK, PLEKHH2, PREX1, PYCARD, SEMA5A, TMSB10, TMSB15B, WAS
GO:0060401	0.000156023	0.999946	22	109	cytosolic calcium ion transport	BP	0.00390786	1	CACNA1C, CCL21, CCL3, CCR5, CLIC2, DIAPH1, GIMAP5, ITPR3, P2RX7, PDE4D, PKD2, PLCG2, PML, PTPN6, PTPRC, RYR1, RYR2, SLC8A1, SNCA, TGFB1, THY1, TRPC1
GO:0030888	0.000158787	0.999963	13	53	regulation of B cell proliferation	BP	0.00397179	1	CD300A, CD74, CDKN1A, IKZF3, INPP5D, MEF2C, MNDA, NCKAP1L, NFATC2, PAWR, PTPRC, SASH3, TNFSF13B
GO:0046683	0.000160161	0.999942	23	119	response to organophosphorus	BP	0.00400082	1	AQP1, COL1A1, DUSP1, EGR1, EGR2, EGR3, FOS, FOSB, IGFBP5, IL1B, JUN, JUNB, P2RX7, PDE2A, PDE4D, PLAT, PTGS2, RAPGEF3, RYR3, SELL, STC1, TEK, WT1
GO:0050710	0.000160433	0.999975	9	31	negative regulation of cytokine secretion	BP	0.0040023	1	ANXA4, BTN2A2, C1QTNF3, CD34, GAS6, IL6, LILRB1, LRRC32, SSC5D
GO:0042307	0.000164901	0.999952	17	76	positive regulation of protein import into nucleus	BP	0.00410288	1	BMP4, DAB2, DACT1, GLI3, HCLS1, HYAL2, IL18, IL1B, IL6, JUP, PTGS2, SEMA5A, TGFB1, TLR7, TMEM173, TNFSF14, UACA
GO:0090280	0.0001685	0.999986	6	15	positive regulation of calcium ion import	BP	0.00418493	1	CCL3, CXCL12, PDGFB, PDGFRB, STC1, TRPV2
GO:0051282	0.00017077	0.999948	18	81	regulation of sequestering of calcium ion	BP	0.00423212	1	CACNA1C, CCL21, CCL3, CCR5, CLIC2, DIAPH1, PDE4D, PKD2, PLCG2, PTPN6, PTPRC, RYR1, RYR2, SLC8A1, SNCA, TGFB1, THY1, TRPC1
GO:0002437	0.000172383	0.999969	10	38	inflammatory response to antigenic stimulus	BP	0.00425528	1	C3, CD28, CNR1, FCER1A, FCER1G, HLA-DRB1, HLA-DRB5, IL2RA, RASGRP1, RBPJ
GO:1901623	0.000176009	0.999985	6	16	regulation of lymphocyte chemotaxis	BP	0.00433908	1	ADAM10, CCL3, CCL4, CCR2, TNFSF14, WNT5A
GO:0031214	0.000182352	0.999932	24	127	biomineral tissue development	BP	0.00448557	1	ALOX15, ASPN, BMP2K, BMP4, CCL3, CCR1, CLEC3B, COL1A1, ECM1, FAM20A, GAS6, GPNMB, KLF10, LTF, MEF2C, MGP, MTSS1, OSR1, P2RX7, PTGS2, PTN, S1PR1, SPP1, TGFB1
GO:0048015	0.000184365	0.999918	34	192	phosphatidylinositol-mediated signaling	BP	0.00451551	1	CD28, CD86, CDKN1A, CSF1R, ERBB3, FGF1, FLT1, FYN, HCLS1, HGF, IGF1R, KDR, KIT, KITLG, MYOC, NEDD4, NR4A1, PDGFB, PDGFRA, PDGFRB, PIK3AP1, PIK3CD, PIK3CG, PIK3R5, PTAFR, PTPN6, RASGRP1, RELN, SELP, SEMA4D, SERPINE2, TEK, TGFB2, VAV1
GO:0048017	0.000184365	0.999918	34	192	inositol lipid-mediated signaling	BP	0.00451551	1	CD28, CD86, CDKN1A, CSF1R, ERBB3, FGF1, FLT1, FYN, HCLS1, HGF, IGF1R, KDR, KIT, KITLG, MYOC, NEDD4, NR4A1, PDGFB, PDGFRA, PDGFRB, PIK3AP1, PIK3CD, PIK3CG, PIK3R5, PTAFR, PTPN6, RASGRP1, RELN, SELP, SEMA4D, SERPINE2, TEK, TGFB2, VAV1
GO:0072606	0.000188258	0.999983	6	17	interleukin-8 secretion	BP	0.0045929	1	ANXA4, CD2, HYAL2, PYCARD, SSC5D, WNT5A
GO:0030832	0.000189812	0.999929	24	129	regulation of actin filament length	BP	0.00462483	1	ABI2, ADD2, ALOX15, ARPC1B, ARPC5, BAIAP2L1, CCL21, CORO1A, CXCL12, FMN1, HCK, HCLS1, LRRC16A, MAP3K1, NCKAP1L, PAK3, PLEK, PLEKHH2, PREX1, PYCARD, SEMA5A, TMSB10, TMSB15B, WAS
GO:0038024	0.000190545	0.999947	16	62	cargo receptor activity	MF	0.00463068	1	CD163, CD163L1, CFI, COLEC12, DAB2, HHIPL1, MARCO, MSR1, PRG4, PRSS12, SCARA3, SCARA5, SSC5D, STAB1, STAB2, TINAGL1
GO:0017171	0.00019041	0.999927	24	171	serine hydrolase activity	MF	0.00463068	1	AADAC, C1R, C1RL, C1S, C2, CFI, CPVL, CTSC, CTSG, CTSH, DPP4, DPP6, F8, FAP, LTF, MASP1, MMP2, PLAT, PLAU, PRSS12, PRSS23, RELN, ST14, TPSAB1
GO:0044243	0.000192617	0.999937	20	83	multicellular organismal catabolic process	BP	0.00466914	1	ACE, ADAM10, COL14A1, COL16A1, COL18A1, COL1A1, COL1A2, COL4A5, COL6A1, COL6A2, COL6A3, COL6A6, COL8A1, CTSK, CTSS, ENPEP, FAP, MMP16, MMP2, MRC2
GO:0034599	0.000192624	0.999922	27	173	cellular response to oxidative stress	BP	0.00466914	1	ALDH3B1, AQP1, AXL, CYP1B1, ETS1, ETV5, FBLN5, FOS, HBA1, HBA2, HBB, HGF, HP, IL6, LRRK2, NR4A2, PCGF2, PKD2, PML, PXN, RHOB, SLC8A1, SNCA, TPM1, TPO, UACA, VNN1
GO:0005089	0.000196432	0.999934	21	79	Rho guanyl-nucleotide exchange factor activity	MF	0.00475531	1	AKAP13, ALS2CL, ARHGEF10, ARHGEF15, ARHGEF25, DOCK10, DOCK2, DOCK9, EPS8L2, FARP1, FGD2, FGD3, FGD5, MCF2L, OBSCN, PLEKHG1, PREX1, SPATA13, TIAM1, VAV1, VAV2
GO:0010863	0.000198359	0.999942	17	67	positive regulation of phospholipase C activity	BP	0.0047958	1	ADCY1, ADCY4, ADCY7, ARHGAP6, CAMK4, FLT1, GNA15, ITK, ITPR3, KIT, LPAR1, PDE1A, PDE1C, PDGFRA, PDGFRB, PLCB2, SELE
GO:0006691	0.000207794	0.999965	9	37	leukotriene metabolic process	BP	0.00501748	1	ABCC1, ALOX15, ALOX5, DPEP2, FCER1A, GGT5, GGTA1P, NCF1, SYK
GO:0043065	0.000209891	0.999886	54	388	positive regulation of apoptotic process	BP	0.00506161	1	AKAP13, ALDH1A2, ALDH1A3, ARHGAP4, ARRB2, BMP4, CCL3, CNR1, COL18A1, CYP1B1, CYR61, DAPK1, DUSP1, EGR1, FAS, FGD2, FGD3, GADD45B, HCAR2, IGFBP3, IL6, INPP5D, IRF5, ITGA6, JUN, KCNMA1, LILRB1, LPAR1, MCF2L, MEF2C, MNDA, NCF2, NFATC4, NLRC4, NR4A1, OBSCN, PAWR, PML, PNMA2, PTGS2, PYCARD, RHOB, RPS6KA2, SIGLEC1, TGFB1, TGFB2, TIAM1, TNFRSF8, TOP2A, UACA, VAV1, VAV2, WNT5A, WT1
GO:1901681	0.000211532	0.999907	32	206	sulfur compound binding	MF	0.00509463	1	ABI3BP, APP, BMP4, CCDC80, CD34, CECR1, CFH, CHST15, CLEC3B, CRISPLD2, CTSG, CYR61, DPYSL3, EMR2, FGF1, FN1, GPNMB, ITGAM, LTF, LXN, NDNF, PCOLCE, POSTN, PTN, RYR2, SELL, SELP, SEMA5A, SERPINE2, SMOC2, THBS2, TNXB
GO:0051216	0.000212725	0.99991	30	174	cartilage development	BP	0.00511682	1	ACVRL1, BMP4, CD44, CHST11, COL1A1, CSGALNACT1, CYR61, GLI2, GLI3, HAND2, HYAL2, ITGB8, LUM, MAF, MEF2C, MGP, OSR1, PRRX1, ROR2, RUNX2, SMAD9, SNAI2, STC1, SULF1, SULF2, TGFB1, TGFB2, TGFBI, WNT5A, WNT9A
GO:0002708	0.000214585	0.999951	12	57	positive regulation of lymphocyte mediated immunity	BP	0.00515497	1	C3, CD226, FCER1A, FCER1G, GIMAP5, HLA-A, HLA-B, HLA-C, HLA-F, IL1B, RSAD2, SASH3
GO:0038093	0.000214968	0.999899	37	225	Fc receptor signaling pathway	BP	0.00515759	1	ARPC5, BTK, CD28, CD86, CDKN1A, CYFIP2, ELMO1, ERBB3, FCER1A, FCER1G, FCGR2A, FCGR3A, FGF1, FOS, FYN, HCK, IKBKB, ITK, ITPR3, JUN, KIT, KITLG, LCP2, MAP3K1, NFATC2, NR4A1, PDGFB, PDGFRA, PDGFRB, PIK3CD, PLCG2, RASGRP1, SYK, VAV1, VAV2, WAS, WIPF1
GO:0048002	0.000218657	0.999911	27	190	antigen processing and presentation of peptide antigen	BP	0.00523942	1	ABCB5, AP1S2, CD209, CD74, CTSS, CYBB, ERAP2, FCER1G, HLA-A, HLA-B, HLA-C, HLA-DMB, HLA-DPA1, HLA-DPB1, HLA-DQA1, HLA-DRA, HLA-DRB1, HLA-DRB5, HLA-F, LGMN, MARCH1, NCF1, NCF2, NCF4, PYCARD, SEC24D, TAPBP
GO:0030414	0.000225776	0.999915	23	167	peptidase inhibitor activity	MF	0.00538939	1	A2M, APP, BST2, C3, CD109, COL6A3, CRB2, GAS6, LXN, NAIP, PI16, PROS1, RECK, RENBP, RPS6KA1, RPS6KA3, SERPINE2, SLPI, SNCA, SPOCK1, TFPI, TIMP1, TNFSF14
GO:0002020	0.00023528	0.999931	16	77	protease binding	MF	0.00559662	1	A2M, BDKRB2, CCBE1, CD28, DPP4, ECM1, FAP, FN1, ITGA3, KIT, MBP, RYR1, SELL, TIMP1, TTN, VWF
GO:0050688	0.000238059	0.99993	16	78	regulation of defense response to virus	BP	0.0056539	1	AP1S2, APOBEC3G, CD28, CD37, CD4, DDX60, DOCK2, ELMO1, FYN, HCK, HLA-A, IL2RA, LILRB1, PML, TMEM173, TRIM38
GO:0050819	0.000238363	0.999954	10	43	negative regulation of coagulation	BP	0.00565399	1	CD34, FAP, NOS3, PDGFB, PDGFRA, PLAT, PLAU, PROCR, PROS1, SERPINE2
GO:0051701	0.000239814	0.999915	21	116	interaction with host	BP	0.00567409	1	CCR5, CD209, CD4, CYBB, GAS6, GUCY1A3, HYAL2, IFITM1, IFITM3, LTF, NCF1, NCF2, NCF4, NEDD4, NOS3, TCIRG1, TGFB1, TLR7, TLR8, TRIM25, TRIM38
GO:0010035	0.000243323	0.999871	49	383	response to inorganic substance	BP	0.00574988	1	ADCY1, ALOX15, AQP1, AXL, CD14, CD86, COL18A1, COL1A1, CYP1B1, DUSP1, ETS1, FAS, FBLN5, FOS, FOSB, HBA1, HBA2, HBB, HGF, HP, IL6, ITPR3, JUN, JUNB, KCNMA1, KCNMB4, LRRK2, MEF2C, MT1X, NEDD4, NFATC4, NR4A2, PCGF2, PDGFRB, PKD2, PTGS2, RHOB, RYR2, RYR3, S100A9, SIPA1, SLC40A1, SNCA, TACR1, TPO, TRPC1, TTN, VCAM1, WNT5A
GO:0050730	0.000244268	0.999896	29	189	regulation of peptidyl-tyrosine phosphorylation	BP	0.00576498	1	AFAP1L2, APP, ARRB2, CD300A, CD4, CD44, CD74, CSF1R, ERBB3, FCER1A, GAS6, HCLS1, HGF, HYAL2, IGF2, IL6, ITGA5, ITGB2, KIT, KITLG, PDGFB, PDGFD, PDGFRB, PTPN6, RAP2B, RELN, SEMA4D, SYK, TNFRSF14
GO:0061138	0.000245045	0.999888	35	201	morphogenesis of a branching epithelium	BP	0.00577606	1	ADAMTS16, BMP4, CD44, CTSH, CXCL12, DCHS1, ENG, ETV5, FAT4, FGF1, FLT1, GLI2, GLI3, HGF, HHEX, IL6, KDR, LAMA5, NFATC4, NOTCH4, NRARP, NTN4, PDGFB, PKD2, PLXNA1, PML, PXN, SEMA5A, SNAI2, SOCS3, SPI1, SULF1, TGFB1, WNT5A, WT1
GO:0046658	0.000247754	0.999953	10	40	anchored component of plasma membrane	CC	0.00582531	1	CD2, CD48, CD59, FOLR2, GGT5, GGTA1P, HYAL2, MFI2, NTNG1, THY1
GO:0001501	0.000251734	0.999857	61	442	skeletal system development	BP	0.00591151	1	ACP5, ACVRL1, AEBP1, BMP4, CD44, CDH11, CHST11, CLEC3B, CMKLR1, COL1A1, COL1A2, CSGALNACT1, CSRNP1, CYR61, DCHS1, ENG, FAT4, GLI2, GLI3, HAND2, HYAL2, IGF2, IGFBP4, ITGB8, KIAA1217, KLF10, LTF, LUM, MAF, MEF2C, MGP, MMP16, MMP2, MYOC, OSR1, PCGF2, PDGFRA, PDGFRB, POSTN, PRRX1, PTPRC, RASSF2, ROR2, RPS6KA3, RUNX2, RYR1, SEMA4D, SH3PXD2B, SMAD9, SNAI2, SPNS2, STC1, SULF1, SULF2, TEK, TGFB1, TGFB2, …
GO:0004713	0.000253213	0.999896	28	137	protein tyrosine kinase activity	MF	0.00593882	1	AXL, BMX, BTK, CSF1R, DYRK2, EPHA4, EPHB4, FLT1, FLT4, FYN, HCK, IGF1R, ITK, KDR, KIT, MERTK, PDGFRA, PDGFRB, PDGFRL, PTK7, RET, ROR1, ROR2, SGK223, SYK, TEK, TIE1, TNK1
GO:0033002	0.000257694	0.999906	22	121	muscle cell proliferation	BP	0.00603639	1	ABCC4, AIF1, APOD, BMP4, CDH13, IGFBP3, IGFBP5, IL6, JUN, MEF2C, MYD88, NOTCH3, PDE1A, PDGFB, PDGFRB, PTGS2, RBPJ, S1PR1, TACR1, TBX2, TGFB2, TRIB1
GO:0043028	0.000259893	0.99995	10	40	cysteine-type endopeptidase regulator activity involved in apoptotic process	MF	0.00608032	1	CARD8, CTSH, GAS6, NAIP, NLRP1, PYCARD, RPS6KA1, RPS6KA3, SNCA, TNFSF14
GO:0045834	0.000270732	0.999909	19	104	positive regulation of lipid metabolic process	BP	0.00631036	1	AADAC, ABCG1, AGTR1, CCL21, CPT1A, CYR61, FGF1, FLT1, IGF1R, IGF2, IL1B, KIT, PDGFB, PDGFRA, PDGFRB, PTGS2, TEK, TGFB1, VAV2
GO:0030838	0.000285142	0.999923	14	67	positive regulation of actin filament polymerization	BP	0.00663803	1	ABI2, ALOX15, ARPC1B, ARPC5, BAIAP2L1, CCL21, CORO1A, FMN1, HCK, LRRC16A, MAP3K1, NCKAP1L, PYCARD, WAS
GO:0034109	0.000289946	0.999914	16	74	homotypic cell-cell adhesion	BP	0.00674151	1	CD44, GAS6, HBB, IL1B, PDGFRA, PIK3CG, PLEK, PRKG1, PTPN6, RAC2, RAP2B, S100A9, SEMA4D, SERPINE2, STK10, SYK
GO:0006979	0.00029122	0.999854	41	315	response to oxidative stress	BP	0.00676278	1	ALDH3B1, APOD, APP, AQP1, AXL, BTK, COL1A1, CYP1B1, DUSP1, ETS1, ETV5, FBLN5, FOS, HBA1, HBA2, HBB, HGF, HP, HYAL2, IL6, JUN, LRRK2, NR4A2, PCGF2, PDGFRB, PDLIM1, PKD2, PML, PTGS1, PTGS2, PXN, RCAN2, RHOB, SCARA3, SLC8A1, SNCA, TACR1, TPM1, TPO, UACA, VNN1
GO:0010632	0.000299294	0.999884	24	128	regulation of epithelial cell migration	BP	0.00692463	1	ACVRL1, ANXA3, AQP1, BMP4, CCBE1, CTSH, ETS1, FLT4, HDAC7, ITGA3, KDR, MMRN2, NR2F2, PDGFB, PROX1, PTGS2, SASH1, SEMA5A, STC1, TACR1, TEK, TGFB1, TGFB2, WNT5A
GO:0090023	0.000302612	0.999971	6	16	positive regulation of neutrophil chemotaxis	BP	0.00698421	1	C3AR1, CAMK1D, CCL21, CD74, IL8, NCKAP1L
GO:1902624	0.000302612	0.999971	6	16	positive regulation of neutrophil migration	BP	0.00698421	1	C3AR1, CAMK1D, CCL21, CD74, IL8, NCKAP1L
GO:0030282	0.000305699	0.999894	20	98	bone mineralization	BP	0.00704682	1	ALOX15, ASPN, BMP2K, BMP4, CCL3, CCR1, CLEC3B, ECM1, GPNMB, KLF10, LTF, MEF2C, MGP, MTSS1, OSR1, P2RX7, PTGS2, PTN, S1PR1, TGFB1
GO:0050701	0.000306879	0.999955	8	26	interleukin-1 secretion	BP	0.00705884	1	CARD8, CCL3, GAS6, NLRC4, NLRP1, P2RX7, PYCARD, WNT5A
GO:0006937	0.000309626	0.999879	24	139	regulation of muscle contraction	BP	0.0071112	1	ATP1B1, CACNA1C, CLIC2, DSC2, DSP, GJA5, GUCY1A3, JUP, KCNJ2, MRVI1, NCF1, PDE4D, PDE5A, PIK3CG, PRKG1, PTGS2, RYR2, SCN1B, SCN3B, SCN4B, SLC8A1, STC1, TACR1, TPM1
GO:0005516	0.000310935	0.999858	34	170	calmodulin binding	MF	0.00713255	1	ADCY1, ADD2, AEBP1, ATP2B1, CACNA1C, CALD1, CAMK1D, CAMK4, CAMKK1, DAPK1, IQGAP2, KCNN3, MAP2, MARCKS, MYH11, MYO1B, MYO1D, MYO1E, MYO1F, MYO1G, MYO5A, MYO5C, NOS3, OBSCN, PDE1A, PDE1C, PLCB1, REM1, RGS1, RYR1, RYR2, RYR3, SLC8A1, TTN
GO:0010594	0.000313904	0.999895	19	91	regulation of endothelial cell migration	BP	0.00719188	1	ACVRL1, ANXA3, BMP4, CCBE1, ETS1, FLT4, HDAC7, KDR, MMRN2, NR2F2, PDGFB, PROX1, PTGS2, SASH1, SEMA5A, STC1, TEK, TGFB1, WNT5A
GO:0004866	0.000319624	0.999879	22	161	endopeptidase inhibitor activity	MF	0.00731401	1	A2M, APP, BST2, C3, CD109, COL6A3, CRB2, GAS6, LXN, NAIP, PROS1, RECK, RENBP, RPS6KA1, RPS6KA3, SERPINE2, SLPI, SNCA, SPOCK1, TFPI, TIMP1, TNFSF14
GO:0046847	0.000321164	0.999911	15	56	filopodium assembly	BP	0.00734034	1	BAIAP2L1, CCL21, DNM3, DPYSL3, EZR, FGD2, FGD3, FGD5, ITGA6, ITGB4, MTSS1, NRXN1, PPP1R16B, SPATA13, SRGAP2
GO:0030133	0.000323375	0.999868	26	156	transport vesicle	CC	0.00737296	1	AP1G2, APP, C2orf40, CD74, CPA3, CRISPLD2, DPYSL3, EXOC3L1, GALNT15, HCK, HLA-A, HLA-B, HLA-C, HLA-DPA1, HLA-DPB1, HLA-DQA1, HLA-DRA, HLA-DRB1, HLA-DRB5, HLA-F, IL33, RAB27B, RASSF9, SEC24D, SIPA1, SYTL2
GO:0019369	0.000337453	0.999919	12	54	arachidonic acid metabolic process	BP	0.0076846	1	ABCC1, ALOX15, ALOX5, CYP1B1, DPEP2, GGT5, HPGD, HPGDS, PTGIS, PTGS1, PTGS2, TBXAS1
GO:0018149	0.000342695	0.999941	9	30	peptide cross-linking	BP	0.00778513	1	DCN, DSP, EVPL, F13A1, FN1, MAMDC2, NDNF, SPOCK2, TGM1
GO:0001763	0.000353804	0.999832	36	212	morphogenesis of a branching structure	BP	0.00800848	1	ADAMTS16, BMP4, CD44, CTSH, CXCL12, DCHS1, ENG, ETV5, FAT4, FGF1, FLT1, GLI2, GLI3, HGF, HHEX, IL6, KDR, LAMA5, LRRK2, NFATC4, NOTCH4, NRARP, NTN4, PDGFB, PKD2, PLXNA1, PML, PXN, SEMA5A, SNAI2, SOCS3, SPI1, SULF1, TGFB1, WNT5A, WT1
GO:0003081	0.000361287	0.999945	8	26	regulation of systemic arterial blood pressure by renin-angiotensin	BP	0.00814811	1	ACE, AGTR1, ANPEP, CPA3, CTSG, ENPEP, RPS6KA2, TACR1
GO:0001974	0.000360999	0.999922	11	39	blood vessel remodeling	BP	0.00814811	1	ACE, ACVRL1, AXL, CCR2, FLT4, ITGA4, MEF2C, NOS3, RBPJ, TGFB1, TGFB2
GO:0007611	0.000361705	0.999834	33	196	learning or memory	BP	0.00814811	1	ADCY1, AMPH, APP, BTG2, CACNA1C, CAMK4, CNR1, DLG4, EGR1, EGR2, FOS, FYN, GRIA1, HRH1, IGF2, ITGA3, ITGA5, ITPR3, JUN, KCNAB1, KIT, MEF2C, NRXN1, PLCB1, PTGS2, PTN, PTPRZ1, RCAN2, RELN, SHANK3, SYNGAP1, TACR1, TMOD2
GO:0030947	0.000372407	0.999936	9	27	regulation of vascular endothelial growth factor receptor signaling pathway	BP	0.00837915	1	FLT1, HHEX, IL1B, ITGA5, MMRN2, MYOF, NEDD4, PRKCB, TMEM204
GO:0060193	0.000375118	0.999872	19	91	positive regulation of lipase activity	BP	0.00843006	1	ADCY1, ADCY4, ADCY7, AGTR1, ARHGAP6, CAMK4, CYR61, FLT1, GNA15, ITK, ITPR3, KIT, LPAR1, PDE1A, PDE1C, PDGFRA, PDGFRB, PLCB2, SELE
GO:0002705	0.000375902	0.999908	12	59	positive regulation of leukocyte mediated immunity	BP	0.00843761	1	C3, CD226, FCER1A, FCER1G, GIMAP5, HLA-A, HLA-B, HLA-C, HLA-F, IL1B, RSAD2, SASH3
GO:0010543	0.000381928	0.999935	9	27	regulation of platelet activation	BP	0.00856266	1	FCER1G, NOS3, PDGFB, PDGFRA, PLEK, PRKG1, SELP, SERPINE2, SYK
GO:0032623	0.000390488	0.999906	12	51	interleukin-2 production	BP	0.00871302	1	CCR2, CD28, CD34, CD4, CD86, HDAC7, IL18, IL1B, PAWR, PDE4D, SASH3, VSIG4
GO:0008236	0.000391399	0.999846	23	168	serine-type peptidase activity	MF	0.008723	1	C1R, C1RL, C1S, C2, CFI, CPVL, CTSC, CTSG, CTSH, DPP4, DPP6, F8, FAP, LTF, MASP1, MMP2, PLAT, PLAU, PRSS12, PRSS23, RELN, ST14, TPSAB1
GO:0043113	0.000394807	0.999915	11	36	receptor clustering	BP	0.00877816	1	CACNA1A, DLG4, ETV5, ITGA4, ITGAL, ITGB2, LRP4, NRXN1, RELN, SHANK3, SYNGAP1
GO:0002712	0.000394468	0.99992	10	41	regulation of B cell mediated immunity	BP	0.00877816	1	BTK, C3, CD226, CD28, CR1, FCER1A, FCER1G, GIMAP5, PTPN6, TGFB1
GO:0035272	0.000397248	0.999898	13	52	exocrine system development	BP	0.00881951	1	HGF, IGF1R, IGF2, IGSF3, IL6, LAMA5, NTN4, PDGFB, PLXNA1, SNAI2, TFCP2L1, TGFB1, TGFB2
GO:0032386	0.000398074	0.999781	52	393	regulation of intracellular transport	BP	0.00881951	1	APOD, BMF, BMP4, BST2, C1QTNF3, C2CD5, CACNA1C, CAMK4, CD300A, CDKN1A, CLIC2, DAB2, DACT1, DIAPH1, DYRK2, FCER1A, FCER1G, GAS6, GIMAP5, GLI3, HCLS1, HYAL2, IL18, IL1B, IL6, INPP4B, JUP, LCP1, LRRK2, MX2, NEDD4, P2RX7, PDE2A, PDE4D, PKD2, PML, PTGS2, PTPN6, RYR2, SEMA5A, SH3TC2, SLC8A1, SNAI2, SNCA, SYK, TGFB1, THY1, TLR7, TMEM173, TNFSF14, TRPC1, UACA
GO:1902622	0.000402057	0.999948	7	22	regulation of neutrophil migration	BP	0.00889728	1	C3AR1, CAMK1D, CCL21, CD74, IL8, NCKAP1L, RAC2
GO:0030175	0.000413153	0.999869	17	76	filopodium	CC	0.00913208	1	ABI2, ACPP, ANTXR1, EPHA4, EZR, FAM65B, FARP1, FSCN1, ITGA3, ITGA6, LCP1, MYO1B, PODXL, RAPH1, SPATA13, SYNE2, VCAM1
GO:0071682	0.000414374	0.999957	6	17	endocytic vesicle lumen	CC	0.00914833	1	HBA1, HBA2, HBB, HP, HSPH1, LTF
GO:0031532	0.000422239	0.999872	16	67	actin cytoskeleton reorganization	BP	0.00926758	1	ANTXR1, BAIAP2L1, CSF1R, GPR65, HCK, HCLS1, KIT, PARVG, PDGFRA, PLEK, PTK7, RAPGEF3, S1PR1, TEK, TGFB1, TNIK
GO:0071624	0.000424725	0.999955	6	18	positive regulation of granulocyte chemotaxis	BP	0.00930869	1	C3AR1, CAMK1D, CCL21, CD74, IL8, NCKAP1L
GO:2000117	0.000425102	0.99988	14	71	negative regulation of cysteine-type endopeptidase activity	BP	0.00930869	1	AQP1, CD44, GAS6, HGF, IFI16, IL6, MICAL1, NAIP, NR4A1, RPS6KA1, RPS6KA3, SNCA, TNFSF14, WNT9A
GO:0045807	0.000433624	0.999856	18	86	positive regulation of endocytosis	BP	0.0094828	1	ARRB2, BICD1, C2, C3, CAMK1D, CCL21, CD14, CD47, DAB2, DOCK2, FCER1G, GAS6, MERTK, NCKAP1L, PYCARD, SELE, SGIP1, SNCA
GO:0051604	0.000434061	0.999765	48	396	protein maturation	BP	0.0094828	1	A2M, ACE, ANPEP, BACE2, C2, C3, C7, CARD8, CCBE1, CD59, CFH, CFI, CLEC3B, CPA3, CR1, CTSC, CTSG, CTSH, CYFIP2, DAB2, DISP1, ENPEP, FAS, GLI3, IFI16, IFI27, IL1B, IL33, LRRK2, MASP1, MFI2, NLRC4, NLRP1, PLAT, PML, PROS1, PRSS12, PYCARD, RET, RPS6KA2, S100A9, SERPINE2, SNCA, TIMP1, TNFRSF1B, TRIB1, TRIB2, TSPAN5
GO:0030669	0.00044324	0.999911	10	35	clathrin-coated endocytic vesicle membrane	CC	0.0096497	1	CD74, HLA-DPA1, HLA-DPB1, HLA-DQA1, HLA-DRA, HLA-DRB1, HLA-DRB5, ROR2, SGIP1, WNT5A
GO:0032652	0.000443209	0.999909	10	40	regulation of interleukin-1 production	BP	0.0096497	1	ACP5, ARRB2, CARD8, CCL3, GAS6, IFI16, NLRP1, P2RX7, PYCARD, WNT5A
GO:0034767	0.000446188	0.999919	9	32	positive regulation of ion transmembrane transport	BP	0.00970266	1	ATP1B1, CCL3, CXCL12, DPP6, KCNJ2, PDGFB, PDGFRB, STC1, TRPV2
GO:0030100	0.000452323	0.999808	27	159	regulation of endocytosis	BP	0.0098247	1	ALOX15, ARRB2, BICD1, C2, C3, CAMK1D, CCL21, CD14, CD300A, CD47, CDH13, DAB2, DLG4, DOCK2, FCER1G, GAS6, HCK, LILRB1, MERTK, NCKAP1L, PYCARD, SELE, SGIP1, SNCA, STON2, SYK, TGFB1
GO:0009595	0.00045564	0.999929	8	25	detection of biotic stimulus	BP	0.00987395	1	HLA-A, HLA-B, HLA-DRB1, HLA-DRB5, LY96, NLRC4, SSC5D, TLR1
GO:0044057	0.000468875	0.999741	51	384	regulation of system process	BP	0.0101491	1	ACE, ACPP, AGTR1, AKAP13, AQP1, ATP1B1, BDKRB2, C1QTNF3, CACNA1C, CCL3, CLIC2, CMYA5, COL14A1, DSC2, DSP, GAS6, GJA5, GLS, GUCY1A3, HCAR2, HRH1, IL1B, IL6, JUP, KCNJ2, KCNMB4, MEF2C, MRVI1, MYRF, NCF1, NOS3, P2RY1, PDE4D, PDE5A, PDGFB, PI16, PIK3CG, PRKG1, PTGS2, PTPRO, RYR2, SCN1B, SCN3B, SCN4B, SLC8A1, STC1, TACR1, TBXAS1, TGFB2, TPM1, TTN
GO:0098609	0.000475044	0.999774	35	195	cell-cell adhesion	BP	0.010259	1	AMICA1, CADM3, CD209, CD84, CDH11, CDH13, CDH19, CDH5, CEACAM1, CLDN1, CLDN11, CLSTN1, CLSTN3, DCHS1, DSC2, ESAM, FAT4, FXYD5, IGSF9B, ITGA4, ITGA5, ITGAL, MPZL2, NRXN1, PCDH1, PCDH12, PCDHB9, PCDHGA12, PCDHGA5, PCDHGC3, PTPRD, RET, SELE, SELP, VCAM1
GO:0061135	0.000477911	0.999814	22	166	endopeptidase regulator activity	MF	0.0103091	1	A2M, APP, BST2, C3, CD109, COL6A3, CRB2, GAS6, LXN, NAIP, PROS1, RECK, RENBP, RPS6KA1, RPS6KA3, SERPINE2, SLPI, SNCA, SPOCK1, TFPI, TIMP1, TNFSF14
GO:0086065	0.000482144	0.999886	12	39	cell communication involved in cardiac conduction	BP	0.0103885	1	ATP1B1, CACNA1C, DSC2, DSP, GJA5, JUP, PDE4D, RYR2, SCN1B, SCN3B, SCN4B, SLC8A1
GO:0014812	0.000486441	0.999882	12	45	muscle cell migration	BP	0.0104571	1	ACE, AIF1, IGFBP3, IGFBP5, LPAR1, PDGFB, PDGFRB, PLAT, PLAU, PLXNA1, TACR1, TRIB1
GO:0033559	0.000491035	0.999837	17	104	unsaturated fatty acid metabolic process	BP	0.0105438	1	ABCC1, ALOX15, ALOX5, CD74, CYP1B1, DPEP2, FCER1A, GGT5, GGTA1P, HPGD, HPGDS, NCF1, PTGIS, PTGS1, PTGS2, SYK, TBXAS1
GO:0001655	0.000493794	0.999734	48	302	urogenital system development	BP	0.0105789	1	ACE, ACTA2, ADAMTS16, AGTR1, ALDH1A2, AQP1, BMP4, CD34, CD44, CTSH, DCHS1, DCN, EGR1, ENPEP, FAT4, FGF1, FRAS1, GCNT1, GLI2, GLI3, HYAL2, IGF1R, ITGA3, ITGA6, ITGB4, LAMA5, LRP4, LRRK2, MEF2C, MTSS1, MYO1E, NOTCH3, OSR1, PDGFB, PDGFRA, PDGFRB, PKD2, PODXL, PRKX, PROX1, PTPRO, RET, SMAD9, SULF1, SULF2, TGFB1, WNT5A, WT1
GO:0019226	0.00049501	0.999807	23	116	transmission of nerve impulse	BP	0.0105929	1	ARHGEF10, CACNA1A, CLDN11, DPP6, EGR2, IL6, KCNMB4, LAMA2, LPAR1, MBP, MYO5A, MYOC, MYRF, NFASC, NRCAM, PLLP, PLP1, S1PR1, SCN1B, SCN3A, SCN7A, SCN9A, TGFB1
GO:0042743	0.000496462	0.999904	9	43	hydrogen peroxide metabolic process	BP	0.0106119	1	CYBB, HBA1, HBA2, HBB, HP, NCF1, RAC2, SNCA, TPO
GO:0033003	0.000500021	0.99992	8	26	regulation of mast cell activation	BP	0.0106637	1	CD226, CD300A, CNR1, FCER1A, FCER1G, MILR1, PTPRE, SYK
GO:0050890	0.000499596	0.999757	36	226	cognition	BP	0.0106637	1	ADCY1, AMPH, APP, BTG2, CACNA1C, CAMK4, CNR1, DLG4, EGR1, EGR2, FOS, FYN, GRIA1, HLA-DRA, HRH1, IGF2, ITGA3, ITGA5, ITPR3, JUN, KCNAB1, KIT, MEF2C, NRXN1, PLCB1, PTGS2, PTN, PTPRZ1, RCAN2, RELN, SHANK3, SHROOM4, SYNGAP1, TACR1, TMOD2, TUSC3
GO:0060048	0.000503143	0.999843	16	76	cardiac muscle contraction	BP	0.0107181	1	ATP1B1, CACNA1C, CLIC2, GJA5, PDE4D, PDE5A, PIK3CG, PPP1R13L, RYR2, SCN1B, SCN3B, SCN4B, SLC8A1, STC1, TPM1, TTN
GO:0007249	0.000506242	0.999758	34	240	I-kappaB kinase/NF-kappaB signaling	BP	0.010772	1	APOL3, BST2, BTK, C1QTNF3, CARD8, CASP10, CCL21, CD14, ECM1, FYN, IKBKB, IL18, IL1B, LGALS9, LPAR1, LTF, LY96, MYD88, NLRC3, PRKCB, PTGS2, PYCARD, RIPK3, S100A4, TIAF1, TLR7, TLR8, TNFRSF19, TNFSF14, TRAF5, TRIM22, TRIM25, TRIM38, UACA
GO:0032233	0.000515417	0.999883	11	42	positive regulation of actin filament bundle assembly	BP	0.0109424	1	ARHGEF10, ARHGEF15, GPR65, LRRC16A, MTSS1, MYOC, PLEK, RAPGEF3, SORBS3, TACR1, TPM1
GO:0010975	0.000515362	0.99973	44	272	regulation of neuron projection development	BP	0.0109424	1	ARHGAP4, CACNA1A, CAMK1D, CCDC88A, CHN1, CNR1, CNTN1, CXCL12, DISC1, DPYSL3, EPHA4, FEZ1, FN1, FYN, ITGA3, LPAR1, LRP4, LRRK2, MBP, MEF2C, NDNF, NEDD4, NEGR1, NRCAM, PREX1, PTK7, PTPRD, PTPRO, RELN, RET, SARM1, SCN1B, SEMA4D, SEMA5A, SHANK3, SPOCK1, SPP1, SRGAP2, SYNGAP1, THY1, TIAM1, TNIK, TRPV2, WNT5A
GO:0046173	0.00051822	0.999904	9	32	polyol biosynthetic process	BP	0.0109895	1	CYP27A1, CYP2R1, HRH1, P2RY1, PCK1, PLEK, PTAFR, SNCA, SPTLC2
GO:0048010	0.000520765	0.999873	12	44	vascular endothelial growth factor receptor signaling pathway	BP	0.0110082	1	FLT1, FLT4, HHEX, IL1B, ITGA5, KDR, MMRN2, MYOF, NEDD4, PRKCB, SULF1, TMEM204
GO:0034605	0.00052163	0.999904	9	31	cellular response to heat	BP	0.0110122	1	CD34, FGF1, HSPA1A, HSPA1B, MKI67, MYOF, SCARA5, ST8SIA1, TFEC
GO:0046638	0.00052608	0.999903	9	31	positive regulation of alpha-beta T cell differentiation	BP	0.0110937	1	CD86, GIMAP5, GLI3, IKZF1, IL4R, IL6, NCKAP1L, SASH3, SYK
GO:0001885	0.000527243	0.999881	11	40	endothelial cell development	BP	0.0111058	1	COL18A1, ENG, EZR, HEG1, ID1, MYD88, NOTCH4, PDE2A, PDE4D, RAPGEF3, STC1
GO:0042629	0.000534582	0.999942	6	17	mast cell granule	CC	0.0112478	1	BTK, KIT, MILR1, PIK3CD, PIK3CG, RASGRP1
GO:0046822	0.000537284	0.999761	29	180	regulation of nucleocytoplasmic transport	BP	0.011292	1	APOD, BMP4, C1QTNF3, CAMK4, CDKN1A, DAB2, DACT1, DYRK2, GAS6, GLI3, HCLS1, HYAL2, IL18, IL1B, IL6, INPP4B, JUP, MX2, NEDD4, PDE2A, PKD2, PTGS2, SEMA5A, SNAI2, TGFB1, TLR7, TMEM173, TNFSF14, UACA
GO:2000249	0.000538746	0.999915	8	24	regulation of actin cytoskeleton reorganization	BP	0.0112921	1	BAIAP2L1, CSF1R, HCK, HCLS1, PDGFRA, RAPGEF3, TEK, TGFB1
GO:0005520	0.000538271	0.999913	8	26	insulin-like growth factor binding	MF	0.0112921	1	CYR61, IGF1R, IGFBP3, IGFBP4, IGFBP5, IGFBP6, IGFBP7, WISP2
GO:0003044	0.000539091	0.999875	11	45	regulation of systemic arterial blood pressure mediated by a chemical signal	BP	0.0112921	1	ACE, AGTR1, ANPEP, CPA3, CTSG, ENPEP, NOS3, PDE4D, RPS6KA2, TACR1, TPM1
GO:0002446	0.000552198	0.999913	8	23	neutrophil mediated immunity	BP	0.0114899	1	ANXA3, CTSG, IL6, KMT2E, LYST, MYO1F, NCF1, SYK
GO:0009266	0.000554175	0.999795	20	121	response to temperature stimulus	BP	0.0115183	1	ARRB2, CD14, CD34, CXCL12, FGF1, FOS, HSPA1A, HSPA1B, IGFBP7, IL6, LXN, MKI67, MYOF, NOS3, SCARA5, ST8SIA1, TACR1, TFEC, TRPM3, TRPV2
GO:0042306	0.00055739	0.999769	25	145	regulation of protein import into nucleus	BP	0.0115723	1	APOD, BMP4, C1QTNF3, CDKN1A, DAB2, DACT1, DYRK2, GAS6, GLI3, HCLS1, HYAL2, IL18, IL1B, IL6, JUP, PDE2A, PKD2, PTGS2, SEMA5A, SNAI2, TGFB1, TLR7, TMEM173, TNFSF14, UACA
GO:1902106	0.000567127	0.999835	14	71	negative regulation of leukocyte differentiation	BP	0.0117227	1	BMP4, C1QC, CCL3, CD74, GLI3, IL4R, INPP4B, INPP5D, LILRB1, LILRB4, NRARP, TMEM176A, TMEM176B, ZFPM1
GO:0001726	0.000566875	0.999753	28	149	ruffle	CC	0.0117227	1	AIF1, AIF1L, ARAP3, BMX, C2CD5, DIAPH1, EMR2, EPS8L2, EZR, FAP, FGD2, FGD3, FGD5, FRMD4B, GAS7, ITGA5, LCP1, MTSS1, MYO5A, PALLD, PDLIM7, PLEK, PODXL, PTPRJ, RASGRP2, SPATA13, TPM1, WIPF1
GO:0002377	0.000568006	0.999834	14	75	immunoglobulin production	BP	0.011728	1	CD28, CD37, FAS, HLA-DRB1, HLA-DRB5, IL33, IL6, IL7R, POU2F2, PTPRC, SASH3, SWAP70, TGFB1, TNFSF13B
GO:0016485	0.000571024	0.999691	46	377	protein processing	BP	0.0117774	1	A2M, ACE, ANPEP, BACE2, C2, C3, C7, CARD8, CCBE1, CD59, CFH, CFI, CLEC3B, CPA3, CR1, CTSC, CTSG, CTSH, CYFIP2, DAB2, ENPEP, FAS, GLI3, IFI16, IFI27, IL1B, IL33, LRRK2, MASP1, MFI2, NLRC4, NLRP1, PLAT, PML, PROS1, PRSS12, PYCARD, RET, RPS6KA2, S100A9, SERPINE2, SNCA, TIMP1, TNFRSF1B, TRIB1, TRIB2
GO:0043029	0.000575801	0.999879	10	36	T cell homeostasis	BP	0.0118629	1	CORO1A, FAS, GIMAP5, IL2RA, NCKAP1L, RIPK3, SPNS2, TGFB1, TGFB2, TNFSF14
GO:0043552	0.000588199	0.999895	9	25	positive regulation of phosphatidylinositol 3-kinase activity	BP	0.0120786	1	CCL21, FLT1, KIT, PDGFB, PDGFRA, PDGFRB, TEK, TGFB1, VAV2
GO:0045334	0.000587805	0.999864	11	41	clathrin-coated endocytic vesicle	CC	0.0120786	1	CD74, HLA-DPA1, HLA-DPB1, HLA-DQA1, HLA-DRA, HLA-DRB1, HLA-DRB5, MYO1E, ROR2, SGIP1, WNT5A
GO:0004252	0.000596608	0.999775	20	148	serine-type endopeptidase activity	MF	0.0122379	1	C1R, C1RL, C1S, C2, CFI, CTSC, CTSG, CTSH, DPP4, F8, FAP, LTF, MASP1, MMP2, PLAT, PLAU, PRSS12, PRSS23, ST14, TPSAB1
GO:0006942	0.000603216	0.999801	17	79	regulation of striated muscle contraction	BP	0.0123466	1	ATP1B1, CACNA1C, CLIC2, DSC2, DSP, GJA5, JUP, KCNJ2, PDE4D, PDE5A, PIK3CG, RYR2, SCN1B, SCN3B, SCN4B, SLC8A1, STC1
GO:0045824	0.000607992	0.999916	7	21	negative regulation of innate immune response	BP	0.0124308	1	A2M, ARRB2, CR1, HLA-A, HLA-B, IFI16, LILRB1
GO:0050704	0.000609607	0.999915	7	22	regulation of interleukin-1 secretion	BP	0.0124503	1	CARD8, CCL3, GAS6, NLRP1, P2RX7, PYCARD, WNT5A
GO:0070372	0.000614395	0.999742	25	156	regulation of ERK1 and ERK2 cascade	BP	0.0125345	1	ALOX15, ARRB2, BMP4, CCL21, CCL3, CCR1, CD44, CD74, CSF1R, CYR61, FLT4, GAS6, IL6, KDR, P2RY1, PDGFB, PDGFRA, PDGFRB, PTPN6, PYCARD, SCIMP, ST5, SYK, TEK, TNFRSF11A
GO:0030212	0.000636074	0.999866	10	35	hyaluronan metabolic process	BP	0.0128647	1	ABCC5, CD44, HGF, HYAL2, IL1B, LYVE1, MKI67, PDGFB, STAB2, TGFB1
GO:0001558	0.000636732	0.999663	43	321	regulation of cell growth	BP	0.0128647	1	ACVRL1, ADAM10, AGTR1, ARHGAP4, BST2, CDH13, CDKN1A, COL14A1, CXCL12, CYR61, FBLN5, FN1, HSPA1A, HSPA1B, HYAL2, IGFBP3, IGFBP4, IGFBP5, IGFBP6, IGFBP7, LTBP4, NRCAM, PI16, PML, PTPRJ, RASGRP2, RPS6KA1, RPS6KA3, S100A9, SEMA4D, SEMA5A, SERPINE2, SIPA1, SPOCK1, SPP1, TGFB1, TGFB2, TMC8, TNK1, TRPV2, WISP2, WNT5A, WT1
GO:0006936	0.000637974	0.999672	40	276	muscle contraction	BP	0.0128758	1	ACTA2, ATP1B1, BDKRB2, CACNA1C, CALD1, CLIC2, GJA5, GUCY1A3, KCNJ2, KCNMA1, LMOD1, MRVI1, MYH11, MYOF, NCF1, PDE4D, PDE5A, PIK3CG, PPP1R13L, PRKG1, PTGS2, PXN, RCSD1, RYR1, RYR2, RYR3, SCN1B, SCN3B, SCN4B, SCN7A, SLC8A1, SMTN, SORBS3, STC1, SULF1, SULF2, TACR1, TPM1, TPM4, TTN
GO:0043551	0.000639409	0.999854	11	36	regulation of phosphatidylinositol 3-kinase activity	BP	0.0128818	1	CCL21, FLT1, KIT, PDGFB, PDGFRA, PDGFRB, PIK3R3, PIK3R5, TEK, TGFB1, VAV2
GO:2000116	0.000639641	0.999714	28	198	regulation of cysteine-type endopeptidase activity	BP	0.0128818	1	AQP1, CARD8, CD44, CTSH, CYFIP2, CYR61, FAS, GAS6, HGF, IFI16, IFI27, IL6, MICAL1, NAIP, NLRC4, NLRP1, NR4A1, PML, PYCARD, RET, RPS6KA1, RPS6KA3, S100A9, SNCA, TNFSF14, TPD52L1, UACA, WNT9A
GO:0072111	0.000644139	0.999929	6	16	cell proliferation involved in kidney development	BP	0.0129586	1	BMP4, EGR1, OSR1, PDGFB, PDGFRB, WT1
GO:0043236	0.000645096	0.999879	9	29	laminin binding	MF	0.012964	1	BCAM, CTSS, ECM1, ITGA3, ITGA6, NTN4, PLEKHA2, SSC5D, TINAGL1
GO:0030833	0.000676541	0.999747	20	111	regulation of actin filament polymerization	BP	0.0135524	1	ABI2, ADD2, ALOX15, ARPC1B, ARPC5, BAIAP2L1, CCL21, CORO1A, FMN1, HCK, HCLS1, LRRC16A, MAP3K1, NCKAP1L, PAK3, PREX1, PYCARD, TMSB10, TMSB15B, WAS
GO:0030032	0.000679397	0.999815	13	53	lamellipodium assembly	BP	0.0135952	1	ABLIM1, ABLIM3, AQP1, CCDC88A, CDH13, KIT, LRRC16A, PTPRO, PXN, S1PR1, SPATA13, SRGAP2, VAV2
GO:0061082	0.000681733	0.999909	7	18	myeloid leukocyte cytokine production	BP	0.0136274	1	CD74, FCER1G, GAS6, KIT, TGFB1, TGFB2, WNT5A
GO:0050850	0.000687409	0.999898	7	26	positive regulation of calcium-mediated signaling	BP	0.0137117	1	CCL3, CCL4, CD4, CDH13, FCER1A, ITGAL, SYK
GO:0098562	0.000687336	0.99979	15	65	cytoplasmic side of membrane	CC	0.0137117	1	CD2, IKBKB, JUP, KIT, LRRK2, PGM5, PKD2, PKP4, PTPN22, PTPN7, RASA4, RASAL2, SHROOM4, SYNGAP1, TRAF5
GO:0030574	0.000693725	0.999762	18	77	collagen catabolic process	BP	0.0138084	1	ADAM10, COL14A1, COL16A1, COL18A1, COL1A1, COL1A2, COL4A5, COL6A1, COL6A2, COL6A3, COL6A6, COL8A1, CTSK, CTSS, FAP, MMP16, MMP2, MRC2
GO:0002820	0.000697615	0.999903	7	20	negative regulation of adaptive immune response	BP	0.0138304	1	ALOX15, C10orf54, IL33, IL7R, LILRB1, PTPN6, PTPRC
GO:0032755	0.000696141	0.99986	9	39	positive regulation of interleukin-6 production	BP	0.0138304	1	FCER1G, IL1B, IL33, IL6, LILRB2, MYD88, PYCARD, TLR7, WNT5A
GO:0031638	0.000697341	0.999752	18	111	zymogen activation	BP	0.0138304	1	CARD8, CLEC3B, CTSH, CYFIP2, FAS, IFI16, IFI27, MFI2, NLRC4, NLRP1, PLAT, PML, PRSS12, PYCARD, RET, S100A9, SERPINE2, SNCA
GO:0090218	0.000700427	0.99987	9	26	positive regulation of lipid kinase activity	BP	0.0138685	1	CCL21, FLT1, KIT, PDGFB, PDGFRA, PDGFRB, TEK, TGFB1, VAV2
GO:0033267	0.000727022	0.9997	24	127	axon part	CC	0.0143347	1	AQP1, BOC, DLG4, EPHA4, GRIA1, KCNAB2, KCNC4, LRRK2, MBP, MYO1D, MYOC, NFASC, NRCAM, NRXN1, PRSS12, RGS10, SCN1B, SEPT5, SEPT6, SLC1A2, SNCA, SPOCK1, TNFRSF1B, TRPV2
GO:0030195	0.000745506	0.999849	9	40	negative regulation of blood coagulation	BP	0.0146377	1	CD34, FAP, NOS3, PDGFB, PDGFRA, PLAT, PLAU, PROS1, SERPINE2
GO:1900047	0.000745506	0.999849	9	40	negative regulation of hemostasis	BP	0.0146377	1	CD34, FAP, NOS3, PDGFB, PDGFRA, PLAT, PLAU, PROS1, SERPINE2
GO:0032388	0.000744297	0.99966	29	188	positive regulation of intracellular transport	BP	0.0146377	1	BMP4, C2CD5, CAMK4, DAB2, DACT1, FCER1A, FCER1G, GAS6, GIMAP5, GLI3, HCLS1, HYAL2, IL18, IL1B, IL6, JUP, NEDD4, P2RX7, PTGS2, SEMA5A, SNCA, SYK, TGFB1, THY1, TLR7, TMEM173, TNFSF14, TRPC1, UACA
GO:2000107	0.000747845	0.999834	10	41	negative regulation of leukocyte apoptotic process	BP	0.0146531	1	AXL, BMP4, CCL21, CD74, CXCL12, FCER1G, GAS6, HCLS1, KITLG, LILRB1
GO:0050766	0.00074926	0.999837	10	36	positive regulation of phagocytosis	BP	0.0146655	1	C2, C3, CAMK1D, CD47, DOCK2, FCER1G, GAS6, MERTK, NCKAP1L, PYCARD
GO:0045670	0.00075084	0.999803	12	54	regulation of osteoclast differentiation	BP	0.0146659	1	CAMK4, CCL3, CCR1, FOS, INPP4B, INPP5D, KLF10, LILRB1, LILRB4, LTF, RASSF2, TYROBP
GO:0006911	0.000774244	0.999889	7	21	phagocytosis, engulfment	BP	0.0150761	1	AIF1, ALOX15, BIN2, CD300A, ELMO1, FCER1G, NCKAP1L
GO:0060537	0.000787528	0.999562	49	332	muscle tissue development	BP	0.0153189	1	ALDH1A2, ATF3, BMP4, BOC, BTG2, CDON, CENPF, COL14A1, DCN, DSP, EFNB2, EGR1, EGR2, ENG, FHL2, FLNB, FOS, IGFBP3, IGFBP5, LY6E, MEF2C, MEOX2, MKL2, MYH11, NEBL, NR2F2, NR4A1, OSR1, PDGFRA, PDGFRB, PI16, PKD2, PLCB1, PPP1R13L, PROX1, RBPJ, RYR1, RYR2, S1PR1, SLC8A1, TBX2, TGFB1, TGFB2, TPM1, TTN, WNT5A, WT1, ZFPM1, ZFPM2
GO:0051896	0.000795127	0.999699	20	109	regulation of protein kinase B signaling	BP	0.0154146	1	ARRB2, AXL, CCL21, CCL3, GAS6, HCLS1, HPSE, HYAL2, IGF1R, IGF2, IGFBP5, IL6, INPP4B, MYOC, PIK3CG, PIK3R5, PTPRJ, SEMA5A, TEK, TGFB1
GO:0007411	0.000848743	0.999503	58	372	axon guidance	BP	0.0163742	1	ABLIM1, ABLIM3, APP, BOC, CACNA1C, CACNB1, CHN1, CNTN1, CNTN4, COL4A5, COL6A1, COL6A2, COL6A3, CXCL12, DLG4, DPYSL2, DPYSL3, EFNB2, EGR2, EPHA4, EZR, FEZ1, FLRT2, FYN, GFRA1, GLI2, GLI3, ITGA5, KLF7, LAMA2, MYH11, NCAM1, NFASC, NRCAM, NRXN1, NTN4, PLXNA1, PLXNA2, PLXNC1, PTPRC, PTPRO, RAC2, RELN, RHOB, RPS6KA1, RPS6KA2, RPS6KA3, SCN1B, SCN3B, SEMA4D, SEMA5A, SEMA6A, SRGAP2, TGFB2, TRPC1, TYROBP, …
GO:0097485	0.000848743	0.999503	58	372	neuron projection guidance	BP	0.0163742	1	ABLIM1, ABLIM3, APP, BOC, CACNA1C, CACNB1, CHN1, CNTN1, CNTN4, COL4A5, COL6A1, COL6A2, COL6A3, CXCL12, DLG4, DPYSL2, DPYSL3, EFNB2, EGR2, EPHA4, EZR, FEZ1, FLRT2, FYN, GFRA1, GLI2, GLI3, ITGA5, KLF7, LAMA2, MYH11, NCAM1, NFASC, NRCAM, NRXN1, NTN4, PLXNA1, PLXNA2, PLXNC1, PTPRC, PTPRO, RAC2, RELN, RHOB, RPS6KA1, RPS6KA2, RPS6KA3, SCN1B, SCN3B, SEMA4D, SEMA5A, SEMA6A, SRGAP2, TGFB2, TRPC1, TYROBP, …
GO:0045577	0.00086353	0.999875	7	20	regulation of B cell differentiation	BP	0.0166424	1	BTK, IKZF3, INPP5D, NCKAP1L, NFAM1, PTPN6, SYK
GO:0009620	0.0008691	0.999838	8	39	response to fungus	BP	0.0167326	1	CD86, CTSG, LTF, MYD88, NCF1, S100A9, SYK, TGFB1
GO:0032651	0.000884341	0.999819	9	36	regulation of interleukin-1 beta production	BP	0.0169394	1	ACP5, ARRB2, CARD8, CCL3, IFI16, NLRP1, P2RX7, PYCARD, WNT5A
GO:0031344	0.000883871	0.999494	53	361	regulation of cell projection organization	BP	0.0169394	1	AQP1, ARHGAP4, CACNA1A, CAMK1D, CCDC88A, CCL21, CHN1, CNR1, CNTN1, CXCL12, DISC1, DPYSL3, EPHA4, EPS8L2, FEZ1, FN1, FYN, ITGA3, KIT, LPAR1, LRP4, LRRC16A, LRRK2, MBP, MEF2C, NDNF, NEDD4, NEGR1, NRCAM, NRXN1, PODXL, PPP1R16B, PREX1, PTK7, PTPRD, PTPRO, RELN, RET, SARM1, SCN1B, SEMA4D, SEMA5A, SHANK3, SPOCK1, SPP1, SRGAP2, SYNGAP1, TBC1D30, THY1, TIAM1, TNIK, TRPV2, WNT5A
GO:0034504	0.000914829	0.999565	31	197	protein localization to nucleus	BP	0.0174877	1	APOD, BMP4, C1QTNF3, CDKN1A, COL1A1, DAB2, DACT1, DYRK2, FYN, GAS6, GLI3, HCLS1, HHEX, HYAL2, IL18, IL1B, IL6, JUP, PDE2A, PKD2, PML, PTGS2, SEMA5A, SNAI2, SYNE1, SYNE2, TGFB1, TLR7, TMEM173, TNFSF14, UACA
GO:0045932	0.00092112	0.999865	7	20	negative regulation of muscle contraction	BP	0.0175723	1	GUCY1A3, MRVI1, NCF1, PDE5A, PIK3CG, PRKG1, PTGS2
GO:0050848	0.000924177	0.99979	10	40	regulation of calcium-mediated signaling	BP	0.0176117	1	CCL3, CCL4, CD4, CDH13, CMKLR1, CMYA5, FCER1A, ITGAL, PLEK, SYK
GO:0050690	0.000935248	0.99983	8	30	regulation of defense response to virus by virus	BP	0.0177596	1	AP1S2, CD28, CD4, DOCK2, ELMO1, FYN, HCK, HLA-A
GO:1900180	0.000935107	0.999588	26	158	regulation of protein localization to nucleus	BP	0.0177596	1	APOD, BMP4, C1QTNF3, CDKN1A, DAB2, DACT1, DYRK2, FYN, GAS6, GLI3, HCLS1, HYAL2, IL18, IL1B, IL6, JUP, PDE2A, PKD2, PTGS2, SEMA5A, SNAI2, TGFB1, TLR7, TMEM173, TNFSF14, UACA
GO:0032535	0.000935658	0.999533	35	227	regulation of cellular component size	BP	0.0177596	1	ABI2, ADD2, ALOX15, ARHGAP4, ARPC1B, ARPC5, BAIAP2L1, CCL21, CORO1A, CXCL12, DEPTOR, FMN1, FN1, HCK, HCLS1, IL7R, LRRC16A, MAP3K1, NCKAP1L, NRCAM, PAK3, PLEK, PLEKHH2, PREX1, PYCARD, RET, SEMA4D, SEMA5A, SPP1, TMEM123, TMSB10, TMSB15B, TRPV2, WAS, WNT5A
GO:0090279	0.000963033	0.99985	7	25	regulation of calcium ion import	BP	0.0182423	1	CCL3, CXCL12, PDGFB, PDGFRB, PKD2, STC1, TRPV2
GO:0032231	0.000965313	0.999709	14	61	regulation of actin filament bundle assembly	BP	0.0182671	1	ARHGAP6, ARHGEF10, ARHGEF15, GPR65, LRRC16A, MTSS1, MYOC, PLEK, RAPGEF3, S1PR1, SHANK3, SORBS3, TACR1, TPM1
GO:0016049	0.000969	0.999443	52	403	cell growth	BP	0.0183185	1	ACVRL1, ADAM10, AGTR1, APP, ARHGAP4, BST2, CACNA1A, CDH13, CDKN1A, COL14A1, CXCL12, CYR61, DCLK1, EMP3, FBLN5, FN1, HSPA1A, HSPA1B, HYAL2, IGFBP3, IGFBP4, IGFBP5, IGFBP6, IGFBP7, IL6, IL7R, LTBP4, NDNF, NRCAM, PDGFB, PI16, PML, PTPRJ, RAPH1, RASGRP2, RPS6KA1, RPS6KA3, S100A9, SEMA4D, SEMA5A, SERPINE2, SIPA1, SPOCK1, SPP1, TGFB1, TGFB2, TMC8, TNK1, TRPV2, WISP2, WNT5A, WT1
GO:0045058	0.000987863	0.999775	10	38	T cell selection	BP	0.0186376	1	CD28, CD4, CD74, DOCK2, FAS, GLI3, IL6, SYK, THEMIS, ZFPM1
GO:0070371	0.00100116	0.999556	26	169	ERK1 and ERK2 cascade	BP	0.0188695	1	ALOX15, ARRB2, BMP4, CCL21, CCL3, CCR1, CD44, CD74, CSF1R, CTSH, CYR61, FLT4, GAS6, IL6, KDR, P2RY1, PDGFB, PDGFRA, PDGFRB, PTPN6, PYCARD, SCIMP, ST5, SYK, TEK, TNFRSF11A
GO:0032689	0.00100629	0.999843	7	24	negative regulation of interferon-gamma production	BP	0.0189473	1	AXL, GAS6, GIMAP5, HLA-DRB1, HLA-DRB5, IL33, LILRB1
GO:0072210	0.00100962	0.99975	11	42	metanephric nephron development	BP	0.0189909	1	AQP1, BMP4, CD34, EGR1, OSR1, PDGFB, PDGFRA, PDGFRB, PKD2, RET, WT1
GO:0030316	0.00101139	0.999673	15	76	osteoclast differentiation	BP	0.0190053	1	CAMK4, CCL3, CCR1, CSF1R, FOS, INPP4B, INPP5D, JUNB, KLF10, LILRB1, LILRB4, LTF, RASSF2, TNFRSF11A, TYROBP
GO:0050679	0.00102951	0.999569	23	140	positive regulation of epithelial cell proliferation	BP	0.0193071	1	ACVRL1, AMICA1, BMP4, CDH13, CXCL12, ECM1, EGFL7, EGR3, FLT4, IL6, JUN, KDR, NR4A1, NRARP, OSR1, PDGFB, PROX1, SEMA5A, TACR1, TEK, TGFB1, VASH2, WNT5A
GO:0005604	0.00104349	0.999586	22	91	basement membrane	CC	0.0195498	1	CCDC80, COL18A1, COL4A5, COL8A1, EGFL6, ENTPD1, FBLN1, FN1, FRAS1, HMCN1, ITGA6, ITGB4, LAMA2, LAMA3, LAMA5, MMRN2, NID2, NTN4, SMOC2, TGFBI, THBS2, TIMP1
GO:0043372	0.00105096	0.99987	6	17	positive regulation of CD4-positive, alpha-beta T cell differentiation	BP	0.0196647	1	CD86, GIMAP5, IL4R, IL6, NCKAP1L, SASH3
GO:0043154	0.00105171	0.999689	13	69	negative regulation of cysteine-type endopeptidase activity involved in apoptotic process	BP	0.0196647	1	AQP1, CD44, GAS6, HGF, IL6, MICAL1, NAIP, NR4A1, RPS6KA1, RPS6KA3, SNCA, TNFSF14, WNT9A
GO:0019001	0.0010586	0.999409	46	386	guanyl nucleotide binding	MF	0.0197739	1	ARL15, ATL1, CIITA, DNM1, DNM3, EHD3, GBP3, GBP4, GBP5, GIMAP1, GIMAP2, GIMAP4, GIMAP5, GIMAP6, GIMAP7, GIMAP8, GNA15, GUCY1A2, GUCY1A3, GUCY1B3, GVINP1, LRRK1, LRRK2, MX1, MX2, PCK1, PDE10A, PDE1A, PDE2A, PDE5A, PRKG1, RAB27B, RAB31, RAB3C, RAC2, RAP2B, RASD1, RASL12, REM1, RERGL, RHOB, RHOJ, SAMHD1, SEPT5, SEPT6, TMEM173
GO:0050702	0.00107477	0.999832	7	23	interleukin-1 beta secretion	BP	0.0199964	1	CARD8, CCL3, NLRC4, NLRP1, P2RX7, PYCARD, WNT5A
GO:0016504	0.0011048	0.999765	9	37	peptidase activator activity	MF	0.0204742	1	APP, CARD8, CTSC, CTSH, FBLN1, FN1, NLRP1, PCOLCE, PYCARD
GO:0031348	0.00110866	0.99959	18	110	negative regulation of defense response	BP	0.0205256	1	A2M, ACP5, AOAH, ARRB2, C1QTNF3, CR1, HLA-A, HLA-B, IFI16, IL2RA, LILRB1, NT5E, PTGIS, TEK, TNFRSF1B, TRIM38, UACA, ZFP36
GO:0046006	0.00111104	0.999791	8	31	regulation of activated T cell proliferation	BP	0.0205494	1	BTN2A2, CD86, IGF2, IL18, IL2RA, LRRC32, PYCARD, RIPK3
GO:0003007	0.00111762	0.999438	35	206	heart morphogenesis	BP	0.0206508	1	ALDH1A2, BMP4, CYR61, DCHS1, DSP, ENG, EPHB4, FAT4, FHL2, GJA5, HAND2, HEG1, JUN, LY6E, MEF2C, MICAL2, MKL2, NEDD4, PKD2, PPP1R13L, PROX1, RBPJ, RYR1, RYR2, S1PR1, SLC8A1, SNAI2, TBX2, TEK, TGFB2, TPM1, TTN, WNT5A, ZFPM1, ZFPM2
GO:0010712	0.00112691	0.999787	8	32	regulation of collagen metabolic process	BP	0.0207815	1	BMP4, CIITA, ENG, FAP, IL6, MFAP4, PDGFRB, TGFB1
GO:0002431	0.00112657	0.999618	16	78	Fc receptor mediated stimulatory signaling pathway	BP	0.0207815	1	ARPC5, CD226, CYFIP2, ELMO1, FCER1G, FCGR2A, FCGR3A, FYN, HCK, ITPR3, PLCG2, SYK, VAV1, VAV2, WAS, WIPF1
GO:0038095	0.00113081	0.999472	29	172	Fc-epsilon receptor signaling pathway	BP	0.020833	1	BTK, CD28, CD86, CDKN1A, ERBB3, FCER1A, FCER1G, FGF1, FOS, FYN, IKBKB, ITK, ITPR3, JUN, KIT, KITLG, LCP2, MAP3K1, NFATC2, NR4A1, PDGFB, PDGFRA, PDGFRB, PIK3CD, PLCG2, RASGRP1, SYK, VAV1, VAV2
GO:0006968	0.00114538	0.999697	11	62	cellular defense response	BP	0.0210809	1	CCR2, CCR5, ITK, LILRB2, LSP1, LY96, MNDA, NCF1, NCF2, TCIRG1, TYROBP
GO:0034764	0.00114779	0.999756	9	36	positive regulation of transmembrane transport	BP	0.021097	1	ATP1B1, CCL3, CXCL12, DPP6, KCNJ2, PDGFB, PDGFRB, STC1, TRPV2
GO:0043281	0.00116434	0.999475	26	187	regulation of cysteine-type endopeptidase activity involved in apoptotic process	BP	0.0213462	1	AQP1, CARD8, CD44, CTSH, CYR61, FAS, GAS6, HGF, IFI27, IL6, MICAL1, NAIP, NLRC4, NLRP1, NR4A1, PML, PYCARD, RET, RPS6KA1, RPS6KA3, S100A9, SNCA, TNFSF14, TPD52L1, UACA, WNT9A
GO:0050755	0.00117082	0.99988	5	17	chemokine metabolic process	BP	0.0214441	1	IL18, IL1B, IL6, MYD88, WNT5A
GO:0008305	0.00120081	0.999732	10	30	integrin complex	CC	0.0219082	1	ITGA11, ITGA3, ITGA4, ITGA5, ITGA6, ITGAL, ITGAM, ITGB2, ITGB4, ITGB8
GO:0098636	0.00120081	0.999732	10	30	protein complex involved in cell adhesion	CC	0.0219082	1	ITGA11, ITGA3, ITGA4, ITGA5, ITGA6, ITGAL, ITGAM, ITGB2, ITGB4, ITGB8
GO:0033674	0.00121624	0.999259	62	483	positive regulation of kinase activity	BP	0.022168	1	ADCY1, ADCY4, ADCY7, AFAP1L2, ATF3, BMP4, CARD10, CCDC88A, CCL21, CCND2, CD300A, CD4, CD74, CDC25B, CDKN1A, CSF1R, CYR61, DAB2, EPHA4, ERBB3, FCER1A, FLT1, GADD45B, GAS6, HGF, IGF2, IL1B, IL8, KIT, KITLG, LPAR1, LRRK2, LTF, MAP3K1, MAP3K12, MEF2C, NCKAP1L, PAK3, PDE5A, PDGFB, PDGFRA, PDGFRB, PDIA5, PIK3CG, PIK3R5, PKD2, PROX1, PTPRC, PXN, RELN, RIPK3, SASH1, SNCA, SYK, TEK, TGFB1, TGFB2, TNFRSF11…
GO:0002478	0.00122801	0.999473	23	173	antigen processing and presentation of exogenous peptide antigen	BP	0.0223609	1	ABCB5, AP1S2, CD74, CTSS, CYBB, FCER1G, HLA-A, HLA-B, HLA-C, HLA-DMB, HLA-DPA1, HLA-DPB1, HLA-DQA1, HLA-DRA, HLA-DRB1, HLA-DRB5, HLA-F, LGMN, NCF1, NCF2, NCF4, SEC24D, TAPBP
GO:0004857	0.00123286	0.999359	36	330	enzyme inhibitor activity	MF	0.0224275	1	A2M, ANXA3, ANXA4, APP, BST2, C3, CAMK2N1, CD109, CDKN1A, COL6A3, CRB2, GAS6, GMFG, HYAL2, IQGAP2, LRRK2, LXN, NAIP, PI16, PROS1, PTN, RECK, RENBP, RPS6KA1, RPS6KA3, SERPINE2, SLPI, SNCA, SOCS3, SPOCK1, SPRED1, TFPI, TIMP1, TNFSF14, TRIB1, TRIB2
GO:0043491	0.00124974	0.999481	22	131	protein kinase B signaling	BP	0.0227126	1	ARRB2, AXL, CCL21, CCL3, GAS6, HCLS1, HPSE, HYAL2, IGF1R, IGF2, IGFBP5, IL1B, IL6, INPP4B, MERTK, MYOC, PIK3CG, PIK3R5, PTPRJ, SEMA5A, TEK, TGFB1
GO:0042287	0.0012598	0.99983	6	21	MHC protein binding	MF	0.0228734	1	CD4, CD74, LILRB1, LILRB2, MARCH1, TAPBP
GO:0032855	0.00127284	0.99965	12	47	positive regulation of Rac GTPase activity	BP	0.023088	1	ARHGAP15, ARHGAP27, DOCK2, DOCK4, EPS8L2, FARP1, NCKAP1L, PREX1, SPATA13, SRGAP2, TIAM1, VAV1
GO:0061337	0.0012743	0.99963	13	50	cardiac conduction	BP	0.0230921	1	ATP1B1, CACNA1C, DSC2, DSP, GJA5, JUP, KCNJ2, PDE4D, RYR2, SCN1B, SCN3B, SCN4B, SLC8A1
GO:0046636	0.00131255	0.999828	6	18	negative regulation of alpha-beta T cell activation	BP	0.0237501	1	C10orf54, CD300A, GLI3, IL4R, LILRB1, TNFRSF14
GO:1902936	0.00131349	0.999612	13	55	phosphatidylinositol bisphosphate binding	MF	0.0237501	1	ADAP2, ALOX15, ANXA8L1, ARAP3, ASAP1, DAB2, KCNJ2, MYO1B, NCF1, PLCB1, PLEK, SH3PXD2B, SYTL2
GO:0048738	0.0013144	0.999391	28	158	cardiac muscle tissue development	BP	0.0237501	1	ALDH1A2, BMP4, COL14A1, DSP, EFNB2, FHL2, LY6E, MEF2C, MKL2, MYH11, NEBL, PDGFRA, PDGFRB, PI16, PPP1R13L, PROX1, RBPJ, RYR2, S1PR1, SLC8A1, TBX2, TGFB2, TPM1, TTN, WNT5A, WT1, ZFPM1, ZFPM2
GO:0035821	0.00135585	0.999564	14	79	modification of morphology or physiology of other organism	BP	0.0244286	1	APOL1, AQP1, CCL3, CCL4, CD209, CD4, CTSG, HYAL2, JUN, NCF1, P2RX7, TGFB1, TLR7, TLR8
GO:0072010	0.00138159	0.99979	7	18	glomerular epithelium development	BP	0.0247737	1	BMP4, CD34, MYO1E, PDGFB, PODXL, PTPRO, WT1
GO:0008081	0.00139036	0.999483	18	89	phosphoric diester hydrolase activity	MF	0.02486	1	BDKRB2, C3AR1, CCR1, CCR5, GDPD3, PDE10A, PDE1A, PDE1C, PDE2A, PDE4D, PDE5A, PDE7B, PLCB1, PLCB2, PLCB4, PLCG2, PLCXD3, SMPD3
GO:0002244	0.00139006	0.999392	24	147	hematopoietic progenitor cell differentiation	BP	0.02486	1	ACE, BMP4, FAM115C, FLI1, HERC6, HYAL2, KCNAB2, KIT, MEF2C, PDGFRA, PIP4K2A, PLEK, PTPN6, PTPRC, PTPRZ1, SAMD9L, SMPD3, SPI1, STON2, TAL1, TGFB1, THSD1, TOP2A, ZFPM1
GO:0007517	0.00138886	0.999213	47	338	muscle organ development	BP	0.02486	1	AEBP1, ATF3, BMP4, BOC, BTG2, CDON, CENPF, COL14A1, COL6A3, DCN, DISP1, DSP, EFNB2, EGR1, EGR2, EGR3, FAM65B, FLNB, FOS, IGFBP3, IGFBP5, IL6, ITGA11, LAMA2, LAMA5, LY6E, MEF2C, MEOX2, MKL2, NR2F2, NR4A1, PI16, PLCB1, PROX1, RBPJ, RYR1, RYR2, S1PR1, SMTN, TBX2, TGFB1, TPM1, TTN, WNT5A, WT1, ZFPM1, ZFPM2
GO:0002889	0.00141396	0.999685	9	40	regulation of immunoglobulin mediated immune response	BP	0.0252101	1	C3, CD226, CD28, CR1, FCER1A, FCER1G, GIMAP5, PTPN6, TGFB1
GO:0005161	0.00142606	0.999821	6	15	platelet-derived growth factor receptor binding	MF	0.0253536	1	ITGA5, PDGFB, PDGFD, PDGFRA, PDGFRB, PTPRJ
GO:1903053	0.00143387	0.999809	6	18	regulation of extracellular matrix organization	BP	0.0254444	1	CYP1B1, DPP4, ETS1, FAP, MFI2, TGFB1
GO:0045860	0.00145107	0.99912	59	460	positive regulation of protein kinase activity	BP	0.0257012	1	ADCY1, ADCY4, ADCY7, AFAP1L2, ATF3, BMP4, CARD10, CCDC88A, CCL21, CCND2, CD300A, CD4, CD74, CDC25B, CDKN1A, CSF1R, CYR61, DAB2, EPHA4, ERBB3, FCER1A, FLT1, GADD45B, GAS6, HGF, IGF2, IL1B, IL8, KIT, KITLG, LPAR1, LRRK2, LTF, MAP3K1, MAP3K12, MEF2C, NCKAP1L, PAK3, PDE5A, PDGFB, PDGFRB, PDIA5, PIK3CG, PIK3R5, PKD2, PROX1, PTPRC, PXN, RELN, RIPK3, SASH1, SNCA, SYK, TGFB1, TGFB2, TNFRSF11A, TNIK, TPD5…
GO:0051403	0.0014534	0.99926	34	232	stress-activated MAPK cascade	BP	0.0257183	1	ANKRD6, CCL21, DAB2, DACT1, EDA2R, EPHA4, FCER1A, FLT4, FOS, GADD45B, IGF1R, IL1B, JUN, MAP3K1, MAP3K12, MECOM, MEF2C, MYD88, PLCB1, PYCARD, ROR2, RPS6KA1, RPS6KA2, RPS6KA3, SASH1, SYK, TGFB2, TNFRSF11A, TNFRSF19, TNIK, TNXB, TPD52L1, TRIB1, WNT5A
GO:0050731	0.00148512	0.999385	21	140	positive regulation of peptidyl-tyrosine phosphorylation	BP	0.0262301	1	AFAP1L2, ARRB2, CD4, CD44, CD74, CSF1R, ERBB3, FCER1A, GAS6, HCLS1, HGF, IGF2, IL6, ITGA5, KIT, KITLG, PDGFB, RELN, SEMA4D, SYK, TNFRSF14
GO:0051591	0.00149725	0.999455	17	90	response to cAMP	BP	0.0264196	1	AQP1, COL1A1, DUSP1, EGR1, EGR2, EGR3, FOS, FOSB, IGFBP5, JUN, JUNB, PDE4D, PLAT, RAPGEF3, STC1, TEK, WT1
GO:0050858	0.00150545	0.999801	6	17	negative regulation of antigen receptor-mediated signaling pathway	BP	0.0265267	1	CD300A, PAWR, PTPN22, PTPN6, PTPRJ, THY1
GO:0007431	0.00150755	0.999633	10	40	salivary gland development	BP	0.0265267	1	HGF, IL6, LAMA5, NTN4, PDGFB, PLXNA1, SNAI2, TFCP2L1, TGFB1, TGFB2
GO:0031362	0.0015235	0.999788	6	20	anchored component of external side of plasma membrane	CC	0.0267822	1	CD59, FOLR2, GGT5, GGTA1P, HYAL2, THY1
GO:0014706	0.00154105	0.999129	46	319	striated muscle tissue development	BP	0.0270403	1	ALDH1A2, ATF3, BMP4, BOC, BTG2, CDON, CENPF, COL14A1, DCN, DSP, EFNB2, EGR1, EGR2, FHL2, FLNB, FOS, IGFBP3, IGFBP5, LY6E, MEF2C, MEOX2, MKL2, MYH11, NEBL, NR2F2, NR4A1, PDGFRA, PDGFRB, PI16, PLCB1, PPP1R13L, PROX1, RBPJ, RYR1, RYR2, S1PR1, SLC8A1, TBX2, TGFB1, TGFB2, TPM1, TTN, WNT5A, WT1, ZFPM1, ZFPM2
GO:0071622	0.00155067	0.999731	7	28	regulation of granulocyte chemotaxis	BP	0.0271838	1	C3AR1, CAMK1D, CCL21, CD74, CMKLR1, IL8, NCKAP1L
GO:0050718	0.00156087	0.999788	6	18	positive regulation of interleukin-1 beta secretion	BP	0.0273116	1	CARD8, CCL3, NLRP1, P2RX7, PYCARD, WNT5A
GO:0032731	0.00156333	0.999739	7	23	positive regulation of interleukin-1 beta production	BP	0.027319	1	CARD8, CCL3, IFI16, NLRP1, P2RX7, PYCARD, WNT5A
GO:0071248	0.00156488	0.999442	16	95	cellular response to metal ion	BP	0.027319	1	ALOX15, AQP1, CD86, FAS, FOS, FOSB, JUN, JUNB, LRRK2, MEF2C, MT1X, NFATC4, RYR3, SLC40A1, SNCA, WNT5A
GO:0032271	0.00156565	0.999337	22	134	regulation of protein polymerization	BP	0.027319	1	ABI2, ADD2, ALOX15, ARPC1B, ARPC5, BAIAP2L1, CCL21, CORO1A, FMN1, HCK, HCLS1, LRRC16A, MAP3K1, NCKAP1L, PAK3, PREX1, PYCARD, SNCA, STMN1, TMSB10, TMSB15B, WAS
GO:0032663	0.00157047	0.999611	10	44	regulation of interleukin-2 production	BP	0.0273524	1	CCR2, CD28, CD34, CD4, CD86, HDAC7, IL1B, PDE4D, SASH3, VSIG4
GO:0006809	0.00159029	0.999543	12	54	nitric oxide biosynthetic process	BP	0.027672	1	ACP5, CD34, CYP1B1, GIMAP5, HBB, IL1B, IL6, NOS3, PKD2, PTGIS, PTGS2, SLC7A2
GO:0042744	0.00159545	0.99977	6	23	hydrogen peroxide catabolic process	BP	0.0277176	1	HBA1, HBA2, HBB, HP, SNCA, TPO
GO:0010522	0.00159953	0.999481	14	72	regulation of calcium ion transport into cytosol	BP	0.0277301	1	CACNA1C, CLIC2, DIAPH1, GIMAP5, P2RX7, PDE4D, PML, PTPN6, RYR2, SLC8A1, SNCA, TGFB1, THY1, TRPC1
GO:0006801	0.00160701	0.999597	10	47	superoxide metabolic process	BP	0.0278341	1	ACP5, CYBB, FBLN5, NCF1, NCF2, NRROS, PREX1, SH3PXD2B, SYK, TGFB1
GO:0050832	0.00160963	0.999809	5	25	defense response to fungus	BP	0.0278539	1	CTSG, LTF, NCF1, S100A9, TGFB1
GO:0031098	0.00162654	0.999166	34	235	stress-activated protein kinase signaling cascade	BP	0.0281207	1	ANKRD6, CCL21, DAB2, DACT1, EDA2R, EPHA4, FCER1A, FLT4, FOS, GADD45B, IGF1R, IL1B, JUN, MAP3K1, MAP3K12, MECOM, MEF2C, MYD88, PLCB1, PYCARD, ROR2, RPS6KA1, RPS6KA2, RPS6KA3, SASH1, SYK, TGFB2, TNFRSF11A, TNFRSF19, TNIK, TNXB, TPD52L1, TRIB1, WNT5A
GO:0019884	0.00163775	0.999281	23	175	antigen processing and presentation of exogenous antigen	BP	0.0282677	1	ABCB5, AP1S2, CD74, CTSS, CYBB, FCER1G, HLA-A, HLA-B, HLA-C, HLA-DMB, HLA-DPA1, HLA-DPB1, HLA-DQA1, HLA-DRA, HLA-DRB1, HLA-DRB5, HLA-F, LGMN, NCF1, NCF2, NCF4, SEC24D, TAPBP
GO:0002577	0.00164718	0.999817	5	17	regulation of antigen processing and presentation	BP	0.0283991	1	ABCB5, CCL21, CD74, LILRB2, PYCARD
GO:0043027	0.00166024	0.999763	6	21	cysteine-type endopeptidase inhibitor activity involved in apoptotic process	MF	0.0285198	1	GAS6, NAIP, RPS6KA1, RPS6KA3, SNCA, TNFSF14
GO:0001516	0.00165982	0.999713	7	26	prostaglandin biosynthetic process	BP	0.0285198	1	CD74, HPGD, HPGDS, PTGIS, PTGS1, PTGS2, TBXAS1
GO:0046457	0.00165982	0.999713	7	26	prostanoid biosynthetic process	BP	0.0285198	1	CD74, HPGD, HPGDS, PTGIS, PTGS1, PTGS2, TBXAS1
GO:0012506	0.00165703	0.999022	52	400	vesicle membrane	CC	0.0285198	1	ABCC4, ACPP, AHNAK2, ANXA3, ANXA4, AP1G2, AP1S2, ATP8A1, C2CD5, CADPS2, CD163, CD74, COLEC12, CORO1A, CYBB, DAB2, DLG4, DYSF, FMN2, GRIA1, HLA-A, HLA-B, HLA-C, HLA-DPA1, HLA-DPB1, HLA-DQA1, HLA-DRA, HLA-DRB1, HLA-DRB5, HLA-F, MARCH1, MARCO, MSR1, MYOF, NOS3, NOSTRIN, RAB27B, RAB31, RASSF9, ROR2, SEC24D, SELP, SGIP1, SNCA, STAB1, STAB2, TCIRG1, TLR1, TMED3, TMEM173, WAS, WNT5A
GO:0086004	0.00166754	0.999564	11	39	regulation of cardiac muscle cell contraction	BP	0.028619	1	DSC2, DSP, GJA5, JUP, KCNJ2, PDE4D, RYR2, SCN1B, SCN3B, SCN4B, STC1
GO:0035456	0.00167122	0.999811	5	18	response to interferon-beta	BP	0.0286299	1	BST2, IFITM1, IFITM3, TMEM173, XAF1
GO:0048008	0.00166993	0.99956	11	41	platelet-derived growth factor receptor signaling pathway	BP	0.0286299	1	APOD, CSRNP1, MYO1E, PDGFB, PDGFD, PDGFRA, PDGFRB, PDGFRL, PLAT, PTPRJ, SNCA
GO:0001990	0.00169593	0.999616	9	37	regulation of systemic arterial blood pressure by hormone	BP	0.0290004	1	ACE, AGTR1, ANPEP, CPA3, CTSG, ENPEP, NOS3, RPS6KA2, TACR1
GO:0002009	0.00170024	0.998964	59	418	morphogenesis of an epithelium	BP	0.0290477	1	ACVRL1, ADAMTS16, ALDH1A2, ALDH1A3, BMP4, CD44, CSF1R, CTSH, CXCL12, CYR61, DCHS1, ENG, ETV5, FAT4, FGF1, FLT1, FRAS1, FZD6, GLI2, GLI3, HAND2, HGF, HHEX, IGF1R, IL6, ITGA5, JUP, KDR, LAMA5, MEF2C, MICAL2, MTSS1, NFATC4, NOTCH4, NRARP, NTN4, OSR1, PDGFB, PKD2, PLXNA1, PML, PODXL, PRKX, PTK7, PXN, RBPJ, RET, ROR2, RYR2, SEMA5A, SHROOM3, SNAI2, SOCS3, SPI1, SULF1, TBX2, TGFB1, WNT5A, WT1
GO:0034113	0.00170655	0.999614	9	36	heterotypic cell-cell adhesion	BP	0.0291291	1	CD2, CD44, IL1B, ITGA4, ITGA5, ITGB2, LILRB2, NFASC, NRCAM
GO:0050716	0.00174735	0.999754	6	19	positive regulation of interleukin-1 secretion	BP	0.0297445	1	CARD8, CCL3, NLRP1, P2RX7, PYCARD, WNT5A
GO:0032561	0.0017578	0.998999	45	385	guanyl ribonucleotide binding	MF	0.0298414	1	ARL15, ATL1, CIITA, DNM1, DNM3, EHD3, GBP3, GBP4, GBP5, GIMAP1, GIMAP2, GIMAP4, GIMAP5, GIMAP6, GIMAP7, GIMAP8, GNA15, GUCY1A2, GUCY1A3, GUCY1B3, GVINP1, LRRK1, LRRK2, MX1, MX2, PCK1, PDE10A, PDE1A, PDE2A, PDE5A, PRKG1, RAB27B, RAB31, RAB3C, RAC2, RAP2B, RASD1, RASL12, REM1, RERGL, RHOB, RHOJ, SEPT5, SEPT6, TMEM173
GO:0045639	0.00178314	0.999414	14	72	positive regulation of myeloid cell differentiation	BP	0.0302443	1	CCR1, ETS1, FOS, HCLS1, HSPA1A, HSPA1B, IKZF1, INPP5D, JUN, KITLG, KLF10, KMT2E, NCKAP1L, TAL1
GO:0001948	0.00179088	0.999362	16	80	glycoprotein binding	MF	0.0303208	1	CD4, CECR1, CFH, CNTN1, CTSK, CTSS, FYN, ITGA3, ITGAM, ITGB2, LRRK2, MAP2, SELP, SEMA5A, TGFB1, VWF
GO:0055119	0.00184434	0.999756	6	15	relaxation of cardiac muscle	BP	0.0311699	1	ATP1B1, KCNJ2, PDE4D, PDE5A, SLC8A1, TTN
GO:0046068	0.00184641	0.999538	10	40	cGMP metabolic process	BP	0.0311768	1	AQP1, GUCY1A2, GUCY1A3, GUCY1B3, NOS3, PDE10A, PDE1A, PDE2A, PDE5A, WNT5A
GO:0031334	0.00186745	0.999231	20	129	positive regulation of protein complex assembly	BP	0.0314756	1	ABI2, ALOX15, ARPC1B, ARPC5, BAIAP2L1, BMF, CCL21, CORO1A, FAS, FMN1, HCK, IGJ, LRRC16A, MAP3K1, NCKAP1L, PLEK, PYCARD, TAL1, TGFB1, WAS
GO:0009898	0.00189742	0.999414	13	56	cytoplasmic side of plasma membrane	CC	0.0319521	1	CD2, IKBKB, JUP, KIT, PGM5, PKP4, PTPN22, PTPN7, RASA4, RASAL2, SHROOM4, SYNGAP1, TRAF5
GO:0032633	0.00191334	0.999615	8	28	interleukin-4 production	BP	0.0320766	1	CD86, HLA-DRB1, HLA-DRB5, IL33, ITK, RBPJ, SASH3, ZFPM1
GO:0046629	0.00193957	0.999735	6	16	gamma-delta T cell activation	BP	0.0324874	1	AMICA1, EGR3, GIMAP5, LILRB1, NCKAP1L, SYK
GO:0048535	0.00195376	0.999727	6	17	lymph node development	BP	0.0326379	1	IKZF1, IL7R, RIPK3, SPNS2, TGFB1, TNFRSF11A
GO:0043277	0.00195302	0.999601	8	30	apoptotic cell clearance	BP	0.0326379	1	ALOX15, AXL, C2, C3, GAS6, MARCO, MERTK, PEAR1
GO:0030183	0.00196189	0.999259	17	103	B cell differentiation	BP	0.0327209	1	BLNK, BTK, GIMAP1, HHEX, IKZF1, IKZF3, INPP5D, ITGA4, KIT, NCKAP1L, NFAM1, PLCG2, POU2F2, PTPN6, RBPJ, SYK, VCAM1
GO:0007507	0.00196819	0.998777	62	440	heart development	BP	0.0327915	1	ADAM19, ADAP2, ALDH1A2, APLNR, BMP4, COL14A1, CYR61, DCHS1, DSP, EFNB2, ENG, EPHB4, ERBB3, FAT4, FHL2, GJA5, GLI2, GLI3, HAND2, HEG1, HHEX, ID1, ITGA3, ITGA4, JUN, JUP, LY6E, MEF2C, MICAL2, MKL2, MYH11, NEBL, NEDD4, NFATC4, OSR1, PDGFB, PDGFRA, PDGFRB, PI16, PKD2, PPP1R13L, PROX1, PTPRJ, RBPJ, RPS6KA2, RYR1, RYR2, S1PR1, SH3PXD2B, SLC8A1, SNAI2, TBX2, TEK, TGFB2, TPM1, TTN, VCAM1, VCAN, WNT5A, WT…
GO:0050854	0.00197452	0.999548	9	34	regulation of antigen receptor-mediated signaling pathway	BP	0.0328395	1	CD300A, NFAM1, PAWR, PRKCB, PTPN22, PTPN6, PTPRC, PTPRJ, THY1
GO:0005083	0.00197456	0.999016	31	184	small GTPase regulator activity	MF	0.0328395	1	ADAP2, ARAP2, ARAP3, ARHGAP15, ARHGAP27, ARHGAP29, ARHGAP4, ARHGAP6, ARHGDIB, ASAP1, DOCK2, DOCK4, GARNL3, GMIP, GPSM1, IQGAP2, JUN, NCKAP1L, PREX1, RABGAP1L, RASA4, RASAL2, RASGRP3, RIN2, SIPA1, SRGAP2, SYNGAP1, TBC1D30, THY1, TNIK, WAS
GO:0046640	0.00198343	0.99971	6	20	regulation of alpha-beta T cell proliferation	BP	0.0329579	1	C10orf54, CCR2, CD28, IL18, SYK, TNFRSF14
GO:0032677	0.00201195	0.999473	10	52	regulation of interleukin-8 production	BP	0.0332847	1	AFAP1L2, ANXA4, CD2, HYAL2, IL1B, PYCARD, SSC5D, TLR7, TLR8, WNT5A
GO:0050886	0.00200912	0.999358	13	73	endocrine process	BP	0.0332847	1	ACE, AGTR1, ANPEP, AQP1, C1QTNF3, CPA3, CTSG, ENPEP, HCAR2, IL1B, NOS3, RPS6KA2, TACR1
GO:0097285	0.00201039	0.998814	50	398	cell-type specific apoptotic process	BP	0.0332847	1	APP, ARRB2, AXL, BMP4, BTG2, BTK, CACNA1A, CCL21, CCL3, CD74, COL18A1, CXCL12, EGR1, ERBB3, FAP, FAS, FCER1G, GABRB2, GAS6, GLI3, HAND2, HCAR2, HCLS1, IGF1R, IL2RA, IL6, JUN, KDR, KITLG, LGMN, LILRB1, MEF2C, NAIP, NCF2, NDNF, NLRP1, NR4A2, PDE1A, PIK3CG, RHOB, RIPK3, RPS6KA2, RYR2, SEMA5A, SIGLEC1, SNCA, SYNGAP1, TEK, TGFB2, WNT5A
GO:0002823	0.00202066	0.999716	6	17	negative regulation of adaptive immune response based on somatic recombination of immune receptors built from immunoglobulin superfamily domains	BP	0.0333701	1	C10orf54, IL33, IL7R, LILRB1, PTPN6, PTPRC
GO:0032653	0.00207478	0.999559	8	36	regulation of interleukin-10 production	BP	0.034025	1	CD34, FCER1G, HLA-DRB1, HLA-DRB5, LILRB1, PYCARD, SASH3, TRIB2
GO:0044246	0.00207362	0.99951	9	40	regulation of multicellular organismal metabolic process	BP	0.034025	1	BMP4, CIITA, CLIC5, ENG, FAP, IL6, MFAP4, PDGFRB, TGFB1
GO:0019228	0.00207215	0.999202	18	87	neuronal action potential	BP	0.034025	1	ARHGEF10, CLDN11, DPP6, EGR2, KCNMB4, LAMA2, LPAR1, MBP, MYO5A, MYOC, MYRF, NFASC, PLLP, PLP1, SCN3A, SCN7A, SCN9A, TGFB1
GO:1901981	0.00208617	0.999195	18	89	phosphatidylinositol phosphate binding	MF	0.0341819	1	ADAP2, ALOX15, ANXA8L1, ARAP2, ARAP3, ARHGAP9, ASAP1, BTK, DAB2, IQGAP2, KCNJ2, MYO1B, NCF1, NCF4, PLCB1, PLEK, SH3PXD2B, SYTL2
GO:0002407	0.00211415	0.999686	6	20	dendritic cell chemotaxis	BP	0.034482	1	CCL21, CCR1, CCR2, CCR5, GAS6, PIK3CG
GO:0003073	0.00211002	0.999257	15	84	regulation of systemic arterial blood pressure	BP	0.034482	1	ACE, AGTR1, ANPEP, CPA3, CTSG, ENG, ENPEP, GAS6, NOS3, PDE4D, PDGFB, PTPRO, RPS6KA2, TACR1, TPM1
GO:0042590	0.00217339	0.999362	11	83	antigen processing and presentation of exogenous peptide antigen via MHC class I	BP	0.0353036	1	CTSS, CYBB, FCER1G, HLA-A, HLA-B, HLA-C, HLA-F, NCF1, NCF2, NCF4, TAPBP
GO:0042391	0.00220936	0.998703	49	343	regulation of membrane potential	BP	0.0357643	1	ABCB5, ANO1, ARHGEF10, ATP1B1, CACNA1A, CACNA1C, CLDN11, CNR1, DLG4, DPP6, DSC2, DSP, EGR2, EHD3, GIMAP5, GJA5, IGSF9B, JUN, JUP, KCNJ2, KCNMA1, KCNMB4, LAMA2, LPAR1, LRRK2, MBP, MEF2C, MYO5A, MYOC, MYRF, NEDD4, NFASC, NRXN1, P2RX7, PIEZO2, PLLP, PLP1, RELN, RYR2, SCN1B, SCN3A, SCN3B, SCN4B, SCN7A, SCN9A, SHANK3, SNCA, TACR1, TGFB1
GO:0060627	0.00223503	0.998762	40	294	regulation of vesicle-mediated transport	BP	0.0361487	1	ALOX15, ARRB2, BICD1, C2, C2CD5, C3, CACNA1A, CADPS2, CAMK1D, CCL21, CCR2, CD14, CD300A, CD47, CDH13, DAB2, DLG4, DOC2B, DOCK2, FCER1A, FCER1G, GAS6, HCK, LILRB1, LRRK2, MERTK, NCKAP1L, PLCB1, PYCARD, RAB27B, RAB3C, SELE, SEPT5, SGIP1, SNCA, STON2, STXBP6, SYK, SYT7, TGFB1
GO:2000516	0.00224493	0.999663	6	20	positive regulation of CD4-positive, alpha-beta T cell activation	BP	0.0362776	1	CD86, GIMAP5, IL4R, IL6, NCKAP1L, SASH3
GO:0086002	0.00227232	0.999485	9	29	cardiac muscle cell action potential involved in contraction	BP	0.0366887	1	DSC2, DSP, GJA5, JUP, KCNJ2, RYR2, SCN1B, SCN3B, SCN4B
GO:0090022	0.00227637	0.999653	6	21	regulation of neutrophil chemotaxis	BP	0.0367225	1	C3AR1, CAMK1D, CCL21, CD74, IL8, NCKAP1L
GO:0044283	0.00227832	0.998643	50	446	small molecule biosynthetic process	BP	0.0367226	1	ABCG1, ACSS1, ALDH1A2, ALDH1A3, ALOX15, ALOX5, BCAT1, CARNS1, CD74, CDS1, CYP27A1, CYP2R1, DCN, ELOVL7, FCER1A, FGF1, GGT5, GGTA1P, GLS, HMGCLL1, HPGD, HPGDS, HRH1, IL1B, KYNU, LPCAT2, MTHFD2, MYO5A, P2RY1, PCK1, PLEK, PLP1, PLTP, PROX1, PTAFR, PTGIS, PTGS1, PTGS2, PTPLAD2, SCD5, SGMS2, SLC44A1, SNAI2, SNCA, SPTLC2, SQLE, SYK, TBXAS1, UST, VCAN
GO:0097581	0.00231807	0.99926	13	60	lamellipodium organization	BP	0.0373313	1	ABLIM1, ABLIM3, AQP1, CCDC88A, CDH13, KIT, LRRC16A, PTPRO, PXN, S1PR1, SPATA13, SRGAP2, VAV2
GO:0007435	0.00233881	0.999446	9	36	salivary gland morphogenesis	BP	0.037633	1	HGF, IL6, LAMA5, NTN4, PDGFB, PLXNA1, SNAI2, TGFB1, TGFB2
GO:0050830	0.00235971	0.999408	9	59	defense response to Gram-positive bacterium	BP	0.0378721	1	ACP5, CTSG, IL6, MYD88, MYO1F, NCF1, PLA2G2A, SSC5D, TNFRSF14
GO:0002474	0.00238619	0.999168	14	104	antigen processing and presentation of peptide antigen via MHC class I	BP	0.0382318	1	ABCB5, CTSS, CYBB, ERAP2, FCER1G, HLA-A, HLA-B, HLA-C, HLA-F, NCF1, NCF2, NCF4, SEC24D, TAPBP
GO:0008307	0.00240558	0.999373	10	41	structural constituent of muscle	MF	0.0383634	1	KRT19, MYH11, NEBL, OBSCN, PLEC, SMTN, SORBS2, TPM1, TPM4, TTN
GO:0034142	0.00240575	0.999044	18	109	toll-like receptor 4 signaling pathway	BP	0.0383634	1	BTK, CD14, FOS, IKBKB, ITGAM, ITGB2, JUN, LTF, LY96, MAP3K1, MEF2C, MYD88, PIK3AP1, RIPK3, RPS6KA1, RPS6KA2, RPS6KA3, SARM1
GO:0050706	0.00241857	0.999631	6	20	regulation of interleukin-1 beta secretion	BP	0.038456	1	CARD8, CCL3, NLRP1, P2RX7, PYCARD, WNT5A
GO:0061515	0.00246681	0.999296	11	50	myeloid cell development	BP	0.0390579	1	FLI1, ITGAM, KIT, LILRB1, LTF, NCKAP1L, PIP4K2A, PTPN6, TAL1, TYROBP, ZFPM1
GO:0022407	0.00246502	0.999053	17	95	regulation of cell-cell adhesion	BP	0.0390579	1	CCL21, CD44, CD47, CXCL12, DPP4, FXYD5, IL1B, ITGA6, ITGAL, NRARP, PODXL, PRKG1, SERPINE2, SNAI2, SYK, TGFB1, WNT5A
GO:0007202	0.00252442	0.999188	13	59	activation of phospholipase C activity	BP	0.0399028	1	ADCY1, ADCY4, ADCY7, ARHGAP6, CAMK4, GNA15, ITK, ITPR3, LPAR1, PDE1A, PDE1C, PLCB2, SELE
GO:0043550	0.00252741	0.999293	11	42	regulation of lipid kinase activity	BP	0.0399165	1	CCL21, FLT1, KIT, PDGFB, PDGFRA, PDGFRB, PIK3R3, PIK3R5, TEK, TGFB1, VAV2
GO:0001676	0.00253371	0.999089	15	86	long-chain fatty acid metabolic process	BP	0.0399825	1	ABCC1, ALOX15, ALOX5, CPT1A, CYP1B1, DPEP2, GGT5, HPGD, HPGDS, MYO5A, PLP1, PTGIS, PTGS1, PTGS2, TBXAS1
GO:0002532	0.0025396	0.999514	7	30	production of molecular mediator involved in inflammatory response	BP	0.040004	1	ALOX5, APOD, BTK, FCER1G, IL4R, SLC7A2, SYK
GO:0048469	0.00254146	0.998876	22	142	cell maturation	BP	0.040004	1	APP, AXL, BTK, CCL21, CDC25B, KDR, LHX6, LRRK2, MYOC, NFASC, NR4A2, NRCAM, NRXN1, NTN4, PLP1, POU2F2, REC8, RET, RPS6KA2, RUNX2, TAL1, TFCP2L1
GO:0045664	0.00257715	0.998419	56	401	regulation of neuron differentiation	BP	0.0405035	1	APP, ARHGAP4, BMP4, CACNA1A, CAMK1D, CCDC88A, CDON, CHN1, CNR1, CNTN1, CNTN4, CXCL12, DISC1, DPYSL2, DPYSL3, EPHA4, ETV5, FEZ1, FN1, FYN, GLI2, GLI3, IL6, ITGA3, LPAR1, LRP4, LRRK2, MBP, MEF2C, NDNF, NEDD4, NEGR1, NOTCH3, NRCAM, PREX1, PROX1, PTK7, PTPRD, PTPRO, RELN, RET, SARM1, SCN1B, SEMA4D, SEMA5A, SHANK3, SPOCK1, SPP1, SRGAP2, SYNGAP1, TCF4, THY1, TIAM1, TNIK, TRPV2, WNT5A
GO:0001933	0.00259135	0.998613	35	259	negative regulation of protein phosphorylation	BP	0.0406873	1	BDKRB2, BMP4, CAMK2N1, CD300A, CDKN1A, DEPTOR, DUSP1, ENG, FAM129A, GADD45B, GFRA2, GMFG, HHEX, HYAL2, IGF1R, IGFBP3, IL1B, IL6, JUN, LRRK2, MICAL1, NR2F2, PDE4D, PTPN6, PTPRC, PTPRJ, PYCARD, SEMA4D, SNCA, SOCS3, SPRED1, TGFB1, THY1, TRIB1, TRIB2
GO:0030176	0.00261123	0.999045	15	105	integral component of endoplasmic reticulum membrane	CC	0.040931	1	ABCB9, CD74, HLA-A, HLA-B, HLA-C, HLA-DPA1, HLA-DPB1, HLA-DQA1, HLA-DRA, HLA-DRB1, HLA-DRB5, HLA-F, LRMP, PKD2, TAPBP
GO:0042359	0.00264106	0.99959	6	20	vitamin D metabolic process	BP	0.0412805	1	CYP27A1, CYP2R1, IL1B, LGMN, LRP2, SNAI2
GO:0032273	0.0026423	0.999085	14	79	positive regulation of protein polymerization	BP	0.0412805	1	ABI2, ALOX15, ARPC1B, ARPC5, BAIAP2L1, CCL21, CORO1A, FMN1, HCK, LRRC16A, MAP3K1, NCKAP1L, PYCARD, WAS
GO:0072215	0.00266527	0.99951	7	23	regulation of metanephros development	BP	0.0415317	1	BMP4, EGR1, FAT4, PDGFB, PDGFRB, RET, WT1
GO:0042476	0.00270363	0.998858	20	115	odontogenesis	BP	0.0420292	1	AQP1, ASPN, BMP4, CD34, COL1A1, COL1A2, FAM20A, GLI2, GLI3, HAND2, ITGA6, ITGB4, LAMA5, LRP4, MYO5A, OSR1, PDGFRA, RUNX2, TGFB1, TGFB2
GO:0060445	0.00277206	0.999474	7	26	branching involved in salivary gland morphogenesis	BP	0.042845	1	HGF, IL6, LAMA5, NTN4, PDGFB, PLXNA1, SNAI2
GO:0060348	0.00277673	0.998719	24	145	bone development	BP	0.04285	1	ACP5, BMP4, COL1A1, CSGALNACT1, DCHS1, ENG, FAT4, GLI3, LTF, MEF2C, MMP16, MYOC, PTPRC, RUNX2, RYR1, SEMA4D, SH3PXD2B, SMAD9, SPNS2, STC1, SULF1, SULF2, TEK, TGFB1
GO:0007566	0.00278594	0.999307	9	42	embryo implantation	BP	0.0429537	1	FBLN1, IGFBP7, IL1B, MMP2, PTGS2, RECK, SPP1, STC1, TIMP1
GO:1903115	0.00279888	0.999206	11	42	regulation of actin filament-based movement	BP	0.0430825	1	DSC2, DSP, GJA5, JUP, KCNJ2, PDE4D, RYR2, SCN1B, SCN3B, SCN4B, STC1
GO:0032637	0.00281075	0.999223	10	56	interleukin-8 production	BP	0.0431946	1	AFAP1L2, ANXA4, CD2, HYAL2, IL1B, PYCARD, SSC5D, TLR7, TLR8, WNT5A
GO:0016209	0.00282623	0.999207	10	67	antioxidant activity	MF	0.0433971	1	CLIC2, HBA1, HBA2, HBB, HP, NXN, PTGS1, PTGS2, S100A9, TPO
GO:0032722	0.00285684	0.999362	8	35	positive regulation of chemokine production	BP	0.0438312	1	CD74, CSF1R, IL1B, IL33, IL4R, IL6, PYCARD, TLR7
GO:2000725	0.00286595	0.999575	6	16	regulation of cardiac muscle cell differentiation	BP	0.0438995	1	BMP4, COL14A1, EFNB2, MEF2C, PI16, RBPJ
GO:0045177	0.00287192	0.99832	46	324	apical part of cell	CC	0.0439552	1	ACPP, AJAP1, ANO1, APP, AQP1, ATP1B1, BST2, CD34, CLCN5, CLDN1, DAB2, DCHS1, DPP4, ENPEP, ERBB3, EZR, FAP, FAT4, FN1, FZD6, GPSM2, HYAL2, ITPR3, KCNK1, KCNMA1, LGMN, LRP2, P2RY1, PDE4D, PDGFRB, PLAT, PLB1, PODXL, PTPRO, RAB27B, SHROOM3, SHROOM4, SLCO2B1, SPP1, STC1, STX3, TCIRG1, TEK, THY1, TRPM6, VCAM1
GO:0032958	0.0028931	0.999645	5	15	inositol phosphate biosynthetic process	BP	0.0442432	1	HRH1, P2RY1, PLEK, PTAFR, SNCA
GO:0085029	0.00292227	0.999556	6	17	extracellular matrix assembly	BP	0.0446167	1	FBLN5, GAS6, MFAP4, MYH11, TGFB1, TNXB
GO:0006953	0.00294212	0.999251	9	48	acute-phase response	BP	0.0447888	1	CD163, CNR1, F8, FN1, HP, IL1B, IL6, PTGS2, TNFRSF11A
GO:0034446	0.00294306	0.998987	14	65	substrate adhesion-dependent cell spreading	BP	0.0447888	1	ANTXR1, AXL, DAB2, FN1, ITGA4, LAMA5, LRRC16A, MERTK, MFI2, MYOC, PREX1, PXN, SRGAP2, TEK
GO:0034330	0.00294221	0.998395	37	230	cell junction organization	BP	0.0447888	1	ACVRL1, APOD, ARHGAP6, CADM3, CDH11, CDH13, CDH5, CLDN1, CSF1R, CTNND1, DSP, FLNC, FN1, GJA5, HDAC7, HEG1, ITGA5, ITGA6, ITGB4, JUP, KDR, LAMA3, LAMA5, LIMS2, MTSS1, MYOC, NFASC, PKP4, PLEC, PTPRJ, PTPRO, PXN, SNAI2, TEK, TGFB1, TGFB2, THY1
GO:0019216	0.00295649	0.998435	33	245	regulation of lipid metabolic process	BP	0.0449204	1	AADAC, ABCG1, AGTR1, APOD, C3, CCL21, CNR1, CPT1A, CYR61, FGF1, FLT1, GIMAP5, GOLM1, GPR116, HCAR2, IGF1R, IGF2, IGFBP7, IL1B, KIT, PDGFB, PDGFRA, PDGFRB, PIK3CG, PIK3R3, PIK3R5, PROX1, PTGS2, SNAI2, SNCA, TEK, TGFB1, VAV2
GO:0005001	0.00298643	0.999476	7	18	transmembrane receptor protein tyrosine phosphatase activity	MF	0.0452292	1	PTPN6, PTPRB, PTPRC, PTPRD, PTPRE, PTPRO, PTPRZ1
GO:0019198	0.00298643	0.999476	7	18	transmembrane receptor protein phosphatase activity	MF	0.0452292	1	PTPN6, PTPRB, PTPRC, PTPRD, PTPRE, PTPRO, PTPRZ1
GO:0032732	0.0029838	0.999426	7	26	positive regulation of interleukin-1 production	BP	0.0452292	1	CARD8, CCL3, IFI16, NLRP1, P2RX7, PYCARD, WNT5A
GO:0006941	0.00300371	0.998751	19	110	striated muscle contraction	BP	0.0454178	1	ATP1B1, CACNA1C, CLIC2, GJA5, KCNJ2, PDE4D, PDE5A, PIK3CG, PPP1R13L, RCSD1, RYR2, RYR3, SCN1B, SCN3B, SCN4B, SLC8A1, STC1, TPM1, TTN
GO:0001782	0.00301406	0.999415	7	27	B cell homeostasis	BP	0.0455378	1	CD74, IKBKB, MEF2C, NCKAP1L, PIK3CD, SPNS2, TNFSF13B
GO:0014808	0.00302237	0.999349	8	27	release of sequestered calcium ion into cytosol by sarcoplasmic reticulum	BP	0.0456108	1	CACNA1C, CCL3, CCR5, CLIC2, PDE4D, RYR1, RYR2, SLC8A1
GO:0005765	0.00302617	0.998412	32	241	lysosomal membrane	CC	0.0456108	1	ABCB9, ACPP, ANPEP, AP1S2, ATP11A, CD74, CLCN5, COL6A1, CP, DAB2, DPP4, DRAM1, ENPEP, GNB4, GPR137B, HLA-DMB, HLA-DPA1, HLA-DPB1, HLA-DQA1, HLA-DRA, HLA-DRB1, HLA-DRB5, HPSE, IFITM3, LAPTM5, LRP2, MARCH1, RNF152, SLC15A3, TCIRG1, TLR7, TLR8
GO:0030662	0.00304799	0.998729	19	112	coated vesicle membrane	CC	0.0459028	1	AP1G2, CD74, DAB2, HLA-A, HLA-B, HLA-C, HLA-DPA1, HLA-DPB1, HLA-DQA1, HLA-DRA, HLA-DRB1, HLA-DRB5, HLA-F, RASSF9, ROR2, SEC24D, SGIP1, TMED3, WNT5A
GO:0070167	0.00305203	0.998936	14	71	regulation of biomineral tissue development	BP	0.045927	1	ASPN, BMP2K, BMP4, CCL3, CCR1, ECM1, GAS6, LTF, MEF2C, MGP, OSR1, P2RX7, S1PR1, TGFB1
GO:0050806	0.0030688	0.998972	13	70	positive regulation of synaptic transmission	BP	0.0461055	1	ARRB2, DLG4, EGR1, ITPR3, LAMA2, NRXN1, PTGS2, RELN, SERPINE2, SHANK3, SNCA, STX3, TACR1
GO:0042554	0.0030922	0.999489	6	23	superoxide anion generation	BP	0.04642	1	ACP5, CYBB, NCF1, NCF2, SYK, TGFB1
GO:0044449	0.00312395	0.998389	31	193	contractile fiber part	CC	0.0468593	1	ACTA2, AHNAK2, ARHGEF25, CACNA1C, CMYA5, FHL2, FLNB, FLNC, JUP, KRT19, MEF2C, MMP2, MYH11, NEBL, OBSCN, PALLD, PGM5, PLEC, RYR1, RYR2, SCN3B, SLC8A1, SORBS2, SYNE1, SYNE2, SYNPO2, TMOD3, TPM1, TPM4, TRPC1, TTN
GO:0051496	0.00313462	0.999217	9	38	positive regulation of stress fiber assembly	BP	0.046907	1	ARHGEF10, ARHGEF15, GPR65, LRRC16A, MYOC, RAPGEF3, SORBS3, TACR1, TPM1
GO:0030675	0.00314595	0.999548	6	14	Rac GTPase activator activity	MF	0.0470019	1	ARHGAP15, ARHGAP27, DOCK2, DOCK4, NCKAP1L, SRGAP2
GO:0042094	0.00316438	0.999479	6	22	interleukin-2 biosynthetic process	BP	0.0472397	1	CD28, CD4, CD86, IL18, IL1B, PAWR
GO:0042362	0.0031758	0.999588	5	17	fat-soluble vitamin biosynthetic process	BP	0.0473725	1	CYP27A1, CYP2R1, IL1B, PLTP, SNAI2
GO:0044344	0.00319292	0.998346	31	207	cellular response to fibroblast growth factor stimulus	BP	0.0475902	1	ADCY1, ADCY4, ADCY7, CAMK4, CD28, CD44, CD86, CDKN1A, EGR3, ERBB3, FGF1, FYN, HYAL2, IL8, ITPR3, KIT, KITLG, NR4A1, PDE1A, PDE1C, PDGFB, PDGFRA, PDGFRB, PIK3CD, RUNX2, SNAI2, SNCA, SULF1, SULF2, VAV1, WNT5A
GO:2000377	0.0032837	0.998883	13	77	regulation of reactive oxygen species metabolic process	BP	0.0488658	1	ACP5, AGTR1, CDKN1A, CYP1B1, FBLN5, HP, PDGFB, PDGFRB, RAC2, RIPK3, SNCA, SYK, TGFB1
GO:0022612	0.00330911	0.998546	21	118	gland morphogenesis	BP	0.049205	1	BMP4, CD44, CSF1R, ETV5, GLI2, GLI3, HGF, IGF1R, IGFBP5, IL6, LAMA5, NTN4, PDGFB, PLXNA1, PML, SNAI2, SULF1, TBX2, TGFB1, TGFB2, WNT5A
GO:0046209	0.00335069	0.998867	13	69	nitric oxide metabolic process	BP	0.0497386	1	ACP5, CD34, CYP1B1, GIMAP5, HBB, IL1B, IL6, NOS3, NOSTRIN, PKD2, PTGIS, PTGS2, SLC7A2
