# Supplementary material for: Methylome and transcriptome maps of human visceral and subcutaneous adipocytes reveal key epigenetic differences at developmental genes
Source: Sci Rep. 2019 Jul 2;9:9511. doi: 10.1038/s41598-019-45777-w (PMC6606599; doi:10.1038/s41598-019-45777-w)
Supplement: Supplementary file 8 — Supplementary_Table S7 [file 41598_2019_45777_MOESM8_ESM.xlsx]

## Sheet: Table S7 SAvsVA Differentially 
Table S7. SAvsVA Differentially Methylated Regions (DMRs), wgbs – Hypermethylated in VA
Rank	chr	start	end	width	nCG	invdensity	areaStat	maxStat	meanDiff	SA.mean	VA.mean	tstat.sd	direction	nGeneTSS	nProtGeneTSS	distanceTSS	TSS	tx_name	tx_type	gene_id	gene_name	distanceTSS_prot	TSS_prot	tx_name_prot	gene_id_prot	gene_name_prot	distanceCpGi	CpGi	promoter	genebody	intergenic	CpGisland	CpGshores	nonCpG
246	chr5	172662724	172664183	1460	57	25.614	-540.549	-12.595	-0.55545	0.0970735	0.652524	0.0313306	hypo	0	0	363	123159	ENST00000329198.4	protein_coding	ENSG00000183072.9	NKX2-5	363	67128	ENST00000329198.4	ENSG00000183072.9	NKX2-5	0	7377	1	0	0	0.388356	0.611644	0
10421	chr19	37856495	37856804	310	6	51.6667	-123.463	-21.3814	-0.543797	0.342448	0.886246	0.0253838	hypo	0	0	3624	121361	ENST00000588820.1	retained_intron	ENSG00000181666.13	HKR1	5256	71691	ENST00000483919.1	ENSG00000189164.10	ZNF527	4887	24871	0	1	0	0	0	1
82	chr3	49086809	49088433	1625	33	49.2424	-811.202	-28.3984	-0.535569	0.333253	0.868822	0.0203822	hypo	0	0	2917	136040	ENST00000498440.1	retained_intron	ENSG00000198218.6	QRICH1	19985	64368	ENST00000326739.4	ENSG00000178035.7	IMPDH2	19825	4485	0	1	0	0	0	1
9386	chr22	47337673	47338621	949	22	43.1364	-131.104	-7.1917	-0.534828	0.140724	0.675551	0.085475	hypo	0	0	93869	149882	ENST00000408745.1	miRNA	ENSG00000221672.1	Z97351.1	167848	4034	ENST00000406733.1	ENSG00000054611.9	TBC1D22A	31491	27581	0	1	0	0	0	1
14918	chr12	77720631	77720993	363	5	72.6	-97.7994	-19.7721	-0.529941	0.380037	0.909978	0.0269	hypo	0	0	2209	159517	ENST00000550042.1	lincRNA	ENSG00000231121.2	RP1-34H18.1	229574	81352	ENST00000600558.1	ENSG00000268519.1	AC073528.1	1190	16886	0	1	0	0	1	0
198	chr7	71563448	71565311	1864	30	62.1333	-588.967	-22.437	-0.528344	0.183311	0.711655	0.0276479	hypo	0	0	2854	157028	ENST00000450549.1	unprocessed_pseudogene	ENSG00000228769.1	ABCF2P2	178476	67227	ENST00000405452.2	ENSG00000183166.6	CALN1	235446	9623	0	1	0	0	0	1
51	chr21	33246773	33248632	1860	50	37.2	-961.811	-23.3441	-0.526924	0.231958	0.758882	0.0264069	hypo	0	0	1144	72970	ENST00000270112.2	protein_coding	ENSG00000142149.4	HUNK	1144	39596	ENST00000270112.2	ENSG00000142149.4	HUNK	163	26704	0.459677	0.540323	0	0	0.987634	0.0123656
1521	chr12	54413936	54415742	1807	45	40.1556	-289.355	-8.77061	-0.524985	0.0819018	0.606887	0.0376565	hypo	0	0	241	186313	ENST00000562848.1	lincRNA	ENSG00000260597.1	AC012531.25	3220	74408	ENST00000303406.4	ENSG00000198353.6	HOXC4	589	16711	0.972883	0.0271168	0	0	0.780852	0.219148
11141	chr4	107954247	107955038	792	9	88	-118.6	-16.4465	-0.519111	0.181257	0.700369	0.0318471	hypo	0	0	1930	85890	ENST00000510534.1	retained_intron	ENSG00000155011.4	DKK2	2415	46679	ENST00000285311.3	ENSG00000155011.4	DKK2	1517	5995	0.0883838	0.911616	0	0	0.609848	0.390152
1584	chr7	27201648	27203850	2203	53	41.566	-284.845	-6.12131	-0.517261	0.173904	0.691165	0.0581292	hypo	0	0	1294	14871	ENST00000396345.1	protein_coding	ENSG00000078399.11	HOXA9	1294	7872	ENST00000396345.1	ENSG00000078399.11	HOXA9	65	9310	0.320472	0.495234	0.184294	0	1	0
3439	chr12	94648563	94648782	220	9	24.4444	-211.783	-24.0961	-0.513375	0.211768	0.725143	0.021757	hypo	0	0	258	63811	ENST00000547057.1	protein_coding	ENSG00000136040.4	PLXNC1	258	34704	ENST00000547057.1	ENSG00000136040.4	PLXNC1	67688	16918	1	0	0	0	0	1
49370	chr5	172670065	172670309	245	6	40.8333	-26.0569	-4.5592	-0.512151	0.179143	0.691294	0.0394188	hypo	0	0	7704	123159	ENST00000329198.4	protein_coding	ENSG00000183072.9	NKX2-5	7704	67128	ENST00000329198.4	ENSG00000183072.9	NKX2-5	520	7379	0	0	1	0	1	0
42098	chr10	46763870	46764043	174	5	34.8	-33.9945	-6.96961	-0.510265	0.300459	0.810724	0.051889	hypo	0	0	2664	140250	ENST00000445221.1	processed_transcript	ENSG00000204177.6	BMS1P1	122856	75664	ENST00000417004.1	ENSG00000204179.6	PTPN20A	726	14063	0	0	1	0	1	0
450	chr7	27215993	27217793	1801	35	51.4571	-441.674	-16.6761	-0.499746	0.279098	0.778844	0.0382155	hypo	0	0	1193	182696	ENST00000465941.1	processed_transcript	ENSG00000257184.2	RP1-170O19.20	1838	80638	ENST00000470747.4	ENSG00000257184.2	RP1-170O19.20	1516	9313	0.537479	0.462521	0	0	0.493059	0.506941
10068	chr15	76636594	76637321	728	8	91	-125.939	-16.1578	-0.498978	0.3029	0.801878	0.0263785	hypo	0	0	610	193838	ENST00000602530.1	lincRNA	ENSG00000270036.1	RP11-685G9.4	7528	48960	ENST00000290759.4	ENSG00000159556.5	ISL2	1078	19403	1	0	0	0	1	0
16751	chr5	45697906	45698261	356	4	89	-89.8378	-23.4292	-0.4983	0.249331	0.747631	0.0209617	hypo	0	0	1652	97882	ENST00000303230.4	protein_coding	ENSG00000164588.4	HCN1	1652	53172	ENST00000303230.4	ENSG00000164588.4	HCN1	1395	6654	0.974719	0	0.0252809	0	1	0
1944	chr12	23693142	23693793	652	12	54.3333	-265.095	-22.8597	-0.491138	0.39211	0.883248	0.0197901	hypo	0	0	43752	61380	ENST00000396007.2	protein_coding	ENSG00000134532.11	SOX5	43752	33403	ENST00000396007.2	ENSG00000134532.11	SOX5	914840	16442	0	1	0	0	0	1
32189	chr15	96958427	96958983	557	10	55.7	-48.7311	-5.26579	-0.490193	0.235748	0.725941	0.0382352	hypo	0	0	10007	185250	ENST00000558246.1	lincRNA	ENSG00000259542.1	RP11-522B15.4	53939	81345	ENST00000600790.1	ENSG00000268484.1	AC087477.1	358	19613	0	0	1	0	1	0
305	chr18	9535120	9536330	1211	41	29.5366	-503.346	-14.2378	-0.489153	0.279933	0.769086	0.0396077	hypo	0	0	13967	85717	ENST00000578329.1	retained_intron	ENSG00000154845.11	PPP4R1	58986	2101	ENST00000577221.1	ENSG00000017797.7	RALBP1	56199	22844	0	1	0	0	0	1
10278	chr10	101298531	101299338	808	13	62.1538	-124.429	-10.9873	-0.481403	0.243764	0.725167	0.0289885	hypo	0	0	5840	46120	ENST00000344586.7	protein_coding	ENSG00000119919.9	NKX2-3	5840	24957	ENST00000344586.7	ENSG00000119919.9	NKX2-3	659	14418	0	0	1	0	1	0
2186	chr10	101286538	101287288	751	29	25.8966	-253.455	-10.7887	-0.480191	0.114536	0.594727	0.0303659	hypo	2	0	0	183014	ENST00000552096.1	antisense	ENSG00000257582.1	RP11-129J12.2	5401	24957	ENST00000344586.7	ENSG00000119919.9	NKX2-3	0	14411	1	0	0	0.167776	0.832224	0
537	chr21	30258072	30259081	1010	21	48.0952	-413.111	-26.0061	-0.478487	0.390628	0.869115	0.0243946	hypo	0	0	378	86847	ENST00000303775.5	protein_coding	ENSG00000156239.7	N6AMT1	378	47230	ENST00000303775.5	ENSG00000156239.7	N6AMT1	300	26691	1	0	0	0	1	0
1045	chr5	29126359	29127347	989	21	47.0952	-328.612	-17.8398	-0.475863	0.375953	0.851816	0.0302201	hypo	0	0	16262	185536	ENST00000602470.1	lincRNA	ENSG00000259786.2	CTD-2118P12.1	2005101	21115	ENST00000513289.1	ENSG00000113100.5	CDH9	197721	6584	0	0	1	0	0	1
8	chr15	76632891	76636200	3310	226	14.646	-2009	-14.2459	-0.475253	0.0560781	0.531331	0.0395251	hypo	2	0	0	193838	ENST00000602530.1	lincRNA	ENSG00000270036.1	RP11-685G9.4	3825	48960	ENST00000290759.4	ENSG00000159556.5	ISL2	0	19403	1	0	0	0.793051	0.206949	0
29777	chr4	13528736	13529034	299	9	33.2222	-53.2504	-6.31222	-0.473533	0.139141	0.612674	0.0370466	hypo	0	0	17639	35299	ENST00000382438.5	protein_coding	ENSG00000109705.7	NKX3-2	17639	19040	ENST00000382438.5	ENSG00000109705.7	NKX3-2	220	5660	0	0	1	0	1	0
574	chr16	84822335	84823486	1152	40	28.8	-402.932	-13.1302	-0.472019	0.426393	0.898411	0.0442964	hypo	0	0	20461	27027	ENST00000567526.1	protein_coding	ENSG00000103194.11	USP10	20461	14610	ENST00000567526.1	ENSG00000103194.11	USP10	29862	20862	0	0	1	0	0	1
218	chr1	221061608	221063823	2216	40	55.4	-563.246	-16.6571	-0.470667	0.353913	0.82458	0.029484	hypo	0	0	7023	64676	ENST00000549319.1	protein_coding	ENSG00000136630.11	HLX	7023	35157	ENST00000549319.1	ENSG00000136630.11	HLX	536	2210	0	0	1	0	1	0
9272	chr9	96713396	96713756	361	30	12.0333	-132.105	-4.65797	-0.469618	0.0141778	0.483796	0.0341689	hypo	0	0	1956	57592	ENST00000401724.1	protein_coding	ENSG00000131668.9	BARX1	1956	31392	ENST00000401724.1	ENSG00000131668.9	BARX1	0	11923	0.121884	0	0.878116	1	0	0
9865	chr16	86537867	86538392	526	24	21.9167	-127.43	-5.88834	-0.468587	0.117572	0.586159	0.0289821	hypo	0	0	4073	192811	ENST00000595886.1	lincRNA	ENSG00000268388.1	FENDRR	5740	14659	ENST00000262426.4	ENSG00000103241.5	FOXF1	726	20907	0	1	0	0	1	0
36	chr4	13536816	13540356	3541	126	28.1032	-1106.11	-16.3552	-0.466155	0.0736467	0.539802	0.0272976	hypo	0	0	6317	35299	ENST00000382438.5	protein_coding	ENSG00000109705.7	NKX3-2	6317	19040	ENST00000382438.5	ENSG00000109705.7	NKX3-2	0	5662	0	0	1	0.0923468	0.799492	0.108162
164	chr7	1961485	1962563	1079	50	21.58	-614.232	-14.9209	-0.463733	0.297955	0.761688	0.0355703	hypo	0	0	17621	230	ENST00000437877.1	protein_coding	ENSG00000002822.11	MAD1L1	17621	133	ENST00000437877.1	ENSG00000002822.11	MAD1L1	5101	9026	0	1	0	0	0	1
14927	chr12	54418057	54419569	1513	21	72.0476	-97.7348	-5.03453	-0.460299	0.0957328	0.556032	0.0366826	hypo	0	0	2572	135032	ENST00000243108.4	protein_coding	ENSG00000197757.7	HOXC6	2572	73754	ENST00000243108.4	ENSG00000197757.7	HOXC6	3858	16712	0	1	0	0	0	1
2215	chr9	96708827	96710526	1700	30	56.6667	-252.402	-10.9801	-0.458652	0.0751835	0.533835	0.027835	hypo	0	0	5186	57592	ENST00000401724.1	protein_coding	ENSG00000131668.9	BARX1	5186	31392	ENST00000401724.1	ENSG00000131668.9	BARX1	285	11922	0	0	1	0	1	0
48	chr15	96908795	96911357	2563	113	22.6814	-976.943	-11.3905	-0.457817	0.234519	0.692336	0.0428316	hypo	0	0	4307	192868	ENST00000600790.1	protein_coding	ENSG00000268484.1	AC087477.1	4307	81345	ENST00000600790.1	ENSG00000268484.1	AC087477.1	0	19610	0	1	0	0.0838861	0.916114	0
13373	chr7	19153753	19154535	783	8	97.875	-105.554	-13.7166	-0.456982	0.0853185	0.542301	0.0286161	hypo	0	0	1655	161464	ENST00000419944.1	antisense	ENSG00000232821.1	AC003986.6	2759	26263	ENST00000242261.5	ENSG00000122691.8	TWIST1	1405	9235	0.439336	0.560664	0	0	1	0
183	chr9	13443341	13445439	2099	33	63.6061	-596.766	-19.7322	-0.456785	0.202278	0.659064	0.0225412	hypo	0	0	1050	154135	ENST00000428006.2	lincRNA	ENSG00000226197.2	RP11-536O18.1	163751	17633	ENST00000319217.7	ENSG00000107186.12	MPDZ	119990	11509	0.452596	0	0.547404	0	0	1
2862	chr3	128204129	128205184	1056	36	29.3333	-228.892	-7.19979	-0.455222	0.204334	0.659555	0.0294873	hypo	0	0	1574	119427	ENST00000430265.2	protein_coding	ENSG00000179348.7	GATA2	1574	65088	ENST00000430265.2	ENSG00000179348.7	GATA2	311	4877	0.403409	0.596591	0	0	1	0
1481	chr12	8964192	8964634	443	15	29.5333	-291.85	-22.7304	-0.453873	0.367281	0.821153	0.0221862	hypo	0	0	8674	182470	ENST00000394240.3	antisense	ENSG00000256904.1	A2ML1-AS2	10433	55233	ENST00000299698.7	ENSG00000166535.15	A2ML1	102312	16383	0	1	0	0	0	1
545	chr3	57732636	57732923	288	24	12	-409.235	-20.5203	-0.453855	0.482788	0.936643	0.0259684	hypo	0	0	8253	95697	ENST00000481846.1	processed_transcript	ENSG00000163681.10	SLMAP	9033	51971	ENST00000295951.3	ENSG00000163681.10	SLMAP	9002	4616	0	0	1	0	0	1
92	chr18	52967398	52970018	2621	49	53.4898	-768.374	-17.2581	-0.453275	0.193222	0.646497	0.0216628	hypo	1	1	0	132907	ENST00000561831.3	protein_coding	ENSG00000196628.9	TCF4	0	72606	ENST00000561831.3	ENSG00000196628.9	TCF4	287000	23062	0.824876	0.175124	0	0	0	1
442	chr11	94278451	94279550	1100	55	20	-444.524	-10.4652	-0.449681	0.205202	0.654883	0.0393864	hypo	1	0	0	61483	ENST00000446230.2	nonsense_mediated_decay	ENSG00000134627.7	PIWIL4	1433	72261	ENST00000358752.2	ENSG00000196371.2	FUT4	0	15980	1	0	0	0.420909	0.579091	0
188	chr1	187041417	187042592	1176	42	28	-594.041	-17.0148	-0.449476	0.308516	0.757992	0.0251251	hypo	0	0	19381	165064	ENST00000458683.1	lincRNA	ENSG00000236030.1	LINC01036	243294	23333	ENST00000442353.2	ENSG00000116711.8	PLA2G4A	391335	2005	0	0	1	0	0	1
192	chr8	968629	969958	1330	33	40.303	-591.865	-20.2963	-0.446789	0.336673	0.783462	0.0246856	hypo	0	0	84923	179850	ENST00000520524.1	lincRNA	ENSG00000254269.1	CTD-2281E23.2	287389	15557	ENST00000262109.7	ENSG00000104714.9	ERICH1	1430	10447	0	1	0	0	0.428571	0.571429
266	chr16	58008286	58009407	1122	28	40.0714	-525.375	-19.5818	-0.443975	0.429577	0.873552	0.0213559	hypo	0	0	931	90076	ENST00000290871.5	protein_coding	ENSG00000159648.7	TEPP	931	49005	ENST00000290871.5	ENSG00000159648.7	TEPP	8993	20621	0.952763	0	0.0472371	0	0	1
16401	chr21	17963161	17963757	597	6	99.5	-91.3689	-15.6684	-0.442457	0.398216	0.840673	0.0215633	hypo	0	0	603	144368	ENST00000385128.1	miRNA	ENSG00000207863.1	MIR125B2	748323	46789	ENST00000449491.1	ENSG00000155313.11	USP25	860160	26673	1	0	0	0	0	1
3383	chr4	13547630	13548426	797	17	46.8824	-213.3	-16.0634	-0.442064	0.127979	0.570043	0.0246554	hypo	0	0	161	173122	ENST00000503938.1	lincRNA	ENSG00000246095.2	AC006445.8	955	19040	ENST00000382438.5	ENSG00000109705.7	NKX3-2	144	5664	1	0	0	0	1	0
10568	chr8	77587113	77587667	555	11	50.4545	-122.27	-14.0264	-0.440915	0.14013	0.581045	0.0269184	hypo	0	0	5786	19915	ENST00000521891.2	protein_coding	ENSG00000091656.11	ZFHX4	5786	10664	ENST00000521891.2	ENSG00000091656.11	ZFHX4	2500	10956	0	1	0	0	0	1
510	chr16	86533535	86536298	2764	56	49.3571	-421.113	-9.67814	-0.438915	0.0987329	0.537648	0.0258261	hypo	0	0	1343	192816	ENST00000594398.1	lincRNA	ENSG00000268388.1	FENDRR	7834	14659	ENST00000262426.4	ENSG00000103241.5	FOXF1	540	20906	0.237337	0.762663	0	0	0.52822	0.47178
406	chr2	236643352	236644285	934	30	31.1333	-456.636	-18.8639	-0.436499	0.392403	0.828901	0.0238475	hypo	0	0	9122	88543	ENST00000428334.2	protein_coding	ENSG00000157985.13	AGAP1	9122	48162	ENST00000428334.2	ENSG00000157985.13	AGAP1	29018	3982	0	1	0	0	0	1
345	chr13	111769549	111770954	1406	25	56.24	-482.752	-21.4271	-0.434482	0.263662	0.698144	0.0218175	hypo	0	0	1523	164870	ENST00000425094.2	antisense	ENSG00000235875.3	ARHGEF7-AS2	1674	14179	ENST00000370623.3	ENSG00000102606.13	ARHGEF7	23851	17902	0.338549	0.661451	0	0	0	1
2582	chr5	50695408	50696448	1041	26	40.0385	-237.903	-12.6426	-0.433857	0.138559	0.572417	0.0263123	hypo	0	0	9590	174667	ENST00000511281.1	processed_pseudogene	ENSG00000249338.1	HMGB1P47	15901	2029	ENST00000511384.1	ENSG00000016082.10	ISL1	55	6661	0	0	1	0	1	0
9505	chr4	107951551	107953321	1771	14	126.5	-130.171	-11.4775	-0.433551	0.444516	0.878067	0.0331198	hypo	0	0	3647	85890	ENST00000510534.1	retained_intron	ENSG00000155011.4	DKK2	4132	46679	ENST00000285311.3	ENSG00000155011.4	DKK2	3234	5995	0	1	0	0	0	1
10793	chr6	99591429	99591999	571	8	71.375	-120.975	-18.3791	-0.432561	0.331819	0.76438	0.0264092	hypo	0	0	18943	189798	ENST00000579940.1	miRNA	ENSG00000265226.1	MIR548AI	195579	20622	ENST00000229971.1	ENSG00000112234.4	FBXL4	195573	8349	0	0	1	0	0	1
22418	chr8	78313255	78313724	470	5	94	-71.0568	-14.99	-0.431937	0.358014	0.789951	0.0286241	hypo	0	0	1946	179967	ENST00000518706.2	lincRNA	ENSG00000254366.2	RP11-38H17.1	399974	53344	ENST00000419564.2	ENSG00000164751.10	PEX2	400197	10957	0.112766	0.887234	0	0	0	1
476	chr19	24096063	24097370	1308	30	43.6	-431.289	-20.3699	-0.429755	0.297365	0.727119	0.0292446	hypo	0	0	307	146581	ENST00000525354.2	protein_coding	ENSG00000213967.6	ZNF726	307	77638	ENST00000525354.2	ENSG00000213967.6	ZNF726	57087	24660	1	0	0	0	0	1
11071	chr5	166159471	166159792	322	8	40.25	-119.118	-15.1794	-0.429156	0.387681	0.816837	0.0266292	hypo	0	0	193582	179696	ENST00000523742.1	lincRNA	ENSG00000254130.1	CTB-7E3.1	552011	42017	ENST00000518659.1	ENSG00000145934.11	TENM2	245692	7327	0	0	1	0	0	1
22	chr8	97156997	97158141	1145	114	10.0439	-1327.47	-15.1331	-0.428261	0.12458	0.552841	0.0345834	hypo	0	0	3824	193918	ENST00000602571.1	lincRNA	ENSG00000270131.1	KB-1043D8.8	14878	47344	ENST00000287020.5	ENSG00000156466.8	GDF6	0	11036	0	1	0	0.903057	0.0969432	0
748	chr16	17106463	17108064	1602	33	48.5455	-368.337	-12.8539	-0.427829	0.189214	0.617043	0.0301742	hypo	0	0	59137	187521	ENST00000564217.1	processed_pseudogene	ENSG00000261748.1	RP11-419L9.1	456673	14848	ENST00000261381.6	ENSG00000103489.7	XYLT1	638007	20207	0	0	1	0	0	1
11507	chr15	76631611	76632156	546	19	28.7368	-116.436	-7.12866	-0.426219	0.184692	0.610911	0.0402298	hypo	0	0	1831	89974	ENST00000558437.1	retained_intron	ENSG00000159556.5	ISL2	2545	48960	ENST00000290759.4	ENSG00000159556.5	ISL2	106	19403	0.307692	0.692308	0	0	1	0
122	chr3	11591822	11593411	1590	36	44.1667	-686.071	-25.7123	-0.425794	0.414786	0.84058	0.0217236	hypo	0	0	16986	76009	ENST00000424529.2	protein_coding	ENSG00000144560.9	VGLL4	16986	41194	ENST00000424529.2	ENSG00000144560.9	VGLL4	16726	4214	0	1	0	0	0	1
14474	chr9	13442597	13442997	401	6	66.8333	-99.9058	-17.6068	-0.425753	0.396235	0.821988	0.022556	hypo	0	0	3492	154135	ENST00000428006.2	lincRNA	ENSG00000226197.2	RP11-536O18.1	163007	17633	ENST00000319217.7	ENSG00000107186.12	MPDZ	119246	11509	0	0	1	0	0	1
10350	chr8	77598172	77599685	1514	13	116.462	-123.98	-11.125	-0.425746	0.275721	0.701467	0.0312698	hypo	0	0	2155	19921	ENST00000523885.1	protein_coding	ENSG00000091656.11	ZFHX4	2155	10668	ENST00000523885.1	ENSG00000091656.11	ZFHX4	3311	10406	0	1	0	0	0	1
125	chr19	18702499	18704343	1845	40	46.125	-681.153	-25.3076	-0.424876	0.433425	0.858301	0.0239428	hypo	0	0	600	1166	ENST00000596360.1	retained_intron	ENSG00000006016.6	CRLF1	2086	596	ENST00000595490.1	ENSG00000006015.13	C19orf60	689	24556	0.857995	0.142005	0	0	0.740921	0.259079
23408	chr8	6262526	6262871	346	4	86.5	-68.3436	-18.7545	-0.42454	0.341468	0.766008	0.0250703	hypo	0	0	1191	173113	ENST00000606853.1	antisense	ENSG00000246089.3	RP11-115C21.2	1241	42674	ENST00000344683.5	ENSG00000147316.8	MCPH1	711	10528	1	0	0	0	1	0
20278	chr8	89311387	89311738	352	6	58.6667	-77.3947	-13.0062	-0.424534	0.281537	0.706071	0.0305149	hypo	0	0	27326	179016	ENST00000523254.1	antisense	ENSG00000253553.1	RP11-586K2.1	27978	47157	ENST00000286614.6	ENSG00000156103.11	MMP16	28227	11006	0	1	0	0	0	1
8285	chr6	517907	518540	634	9	70.4444	-140.545	-17.5415	-0.423521	0.276251	0.699772	0.0250938	hypo	0	0	5630	158769	ENST00000430842.1	antisense	ENSG00000230433.1	RP1-20B11.2	126167	35680	ENST00000380956.4	ENSG00000137265.10	IRF4	539	7577	0	1	0	0	1	0
205	chr2	121604694	121606436	1743	47	37.0851	-575.116	-14.5622	-0.42015	0.285745	0.705895	0.0280421	hypo	0	0	18541	194973	ENST00000603720.1	lincRNA	ENSG00000271709.1	RP11-297J22.1	49772	6936	ENST00000360874.6	ENSG00000074047.16	GLI2	18391	3334	0	1	0	0	0	1
14	chr5	172656435	172661210	4776	233	20.4979	-1744.1	-11.9064	-0.419263	0.0898801	0.509143	0.0312216	hypo	0	0	998	123161	ENST00000521848.1	protein_coding	ENSG00000183072.9	NKX2-5	998	67130	ENST00000521848.1	ENSG00000183072.9	NKX2-5	0	7375	0.209799	0.22969	0.560511	0.343593	0.656407	0
204	chr6	9025226	9026918	1693	31	54.6129	-575.452	-23.4885	-0.417413	0.387274	0.804687	0.0230188	hypo	0	0	135091	153686	ENST00000431369.1	lincRNA	ENSG00000225775.1	RP11-354I10.1	589431	27396	ENST00000339306.5	ENSG00000124786.8	SLC35B3	372175	7666	0	0	1	0	0	1
399	chr12	54423375	54424340	966	55	17.5636	-460.449	-9.90555	-0.416881	0.0828236	0.499704	0.0262382	hypo	0	0	1232	135032	ENST00000243108.4	protein_coding	ENSG00000197757.7	HOXC6	1232	73754	ENST00000243108.4	ENSG00000197757.7	HOXC6	0	16712	0.793996	0.206004	0	0.295031	0.704969	0
19929	chr8	77597456	77597785	330	8	41.25	-78.4499	-10.0777	-0.415818	0.267166	0.682984	0.0295362	hypo	0	0	1439	19921	ENST00000523885.1	protein_coding	ENSG00000091656.11	ZFHX4	1439	10668	ENST00000523885.1	ENSG00000091656.11	ZFHX4	2595	10406	1	0	0	0	0	1
54	chr10	30979979	30981712	1734	53	32.717	-942.946	-26.7482	-0.41505	0.435914	0.850963	0.0255318	hypo	0	0	878	163697	ENST00000435645.1	processed_transcript	ENSG00000234814.3	SVILP1	61287	44544	ENST00000375318.2	ENSG00000151033.7	LYZL2	92123	13970	0.647059	0.352941	0	0	0	1
7335	chr13	84452158	84452522	365	11	33.1818	-149.751	-14.0424	-0.415043	0.237721	0.652764	0.0262875	hypo	0	0	4005	118411	ENST00000377084.2	protein_coding	ENSG00000178235.6	SLITRK1	4005	64535	ENST00000377084.2	ENSG00000178235.6	SLITRK1	1142	17800	0	1	0	0	1	0
17503	chr8	89312611	89313017	407	7	58.1429	-86.9936	-12.6815	-0.414645	0.246985	0.66163	0.0307712	hypo	0	0	26047	179016	ENST00000523254.1	antisense	ENSG00000253553.1	RP11-586K2.1	26699	47157	ENST00000286614.6	ENSG00000156103.11	MMP16	26948	11006	0	1	0	0	0	1
511	chr21	37863039	37864339	1301	29	44.8621	-421.05	-21.3114	-0.414225	0.428446	0.842671	0.0278212	hypo	0	0	3329	151359	ENST00000433951.1	processed_pseudogene	ENSG00000223741.1	PSMD4P1	4873	81253	ENST00000595927.1	ENSG00000267976.1	AP000695.1	104925	26749	0	1	0	0	0	1
77	chr5	50672208	50674273	2066	66	31.303	-833.254	-14.5371	-0.414159	0.148483	0.562642	0.0272309	hypo	0	0	1057	185383	ENST00000601500.1	antisense	ENSG00000259663.2	CTD-2314G24.2	4647	2028	ENST00000230658.7	ENSG00000016082.10	ISL1	4359	6658	0.456438	0.543562	0	0	0	1
490	chr10	8099938	8101281	1344	58	23.1724	-426.442	-8.52215	-0.41288	0.38424	0.79712	0.0357068	hypo	1	0	0	32829	ENST00000461472.1	processed_transcript	ENSG00000107485.11	GATA3	3168	17722	ENST00000346208.3	ENSG00000107485.11	GATA3	0	13850	1	0	0	0.285714	0.714286	0
10398	chr6	41376099	41376679	581	23	25.2609	-123.648	-6.44947	-0.412464	0.239649	0.652113	0.0597413	hypo	0	0	52911	168274	ENST00000458852.1	miRNA	ENSG00000238867.1	AL136967.1	72509	11364	ENST00000373086.3	ENSG00000096264.9	NCR2	0	8095	0	0	1	0.153184	0.846816	0
14428	chr5	54899671	54899964	294	6	49	-100.155	-16.8272	-0.410914	0.238933	0.649847	0.0219654	hypo	0	0	41731	116908	ENST00000515754.1	processed_transcript	ENSG00000177058.7	SLC38A9	68792	5515	ENST00000307259.8	ENSG00000067113.12	PPAP2A	68550	6682	0	0	1	0	0	1
20215	chr6	170817774	170818188	415	5	83	-77.5614	-15.7097	-0.409808	0.396461	0.806269	0.0245847	hypo	0	0	41340	2020	ENST00000462957.1	processed_transcript	ENSG00000008018.8	PSMB1	44240	1049	ENST00000262193.6	ENSG00000008018.8	PSMB1	29788	8819	0	0	1	0	0	1
3121	chr13	36048814	36049760	947	39	24.2821	-221.128	-7.86843	-0.40932	0.0441475	0.453467	0.0428711	hypo	0	0	1071	120509	ENST00000379919.4	protein_coding	ENSG00000180660.6	MAB21L1	1071	65666	ENST00000379919.4	ENSG00000180660.6	MAB21L1	0	17641	0.980993	0.0190074	0	0.200634	0.799366	0
71	chr2	239948617	239950292	1676	61	27.4754	-867.013	-19.3975	-0.408605	0.472486	0.881092	0.0251882	hypo	0	0	17477	186228	ENST00000567151.1	lincRNA	ENSG00000260506.1	RP11-648F7.1	38384	5698	ENST00000430200.1	ENSG00000068024.12	HDAC4	17559	4029	0	0	1	0	0	1
333	chr5	71405403	71407151	1749	34	51.4412	-489.874	-16.8757	-0.408426	0.327363	0.735789	0.0244776	hypo	0	0	2089	57618	ENST00000511641.2	protein_coding	ENSG00000131711.10	MAP1B	2089	31402	ENST00000511641.2	ENSG00000131711.10	MAP1B	534	6744	0	1	0	0	0.838193	0.161807
1271	chr21	34773993	34774730	738	29	25.4483	-308.154	-12.7518	-0.408336	0.18472	0.593056	0.0315374	hypo	0	0	471	89508	ENST00000290219.6	protein_coding	ENSG00000159128.10	IFNGR2	471	48729	ENST00000290219.6	ENSG00000159128.10	IFNGR2	707	26722	1	0	0	0	1	0
1653	chr6	3876005	3876835	831	18	46.1667	-280.954	-16.6627	-0.408328	0.434368	0.842696	0.0223523	hypo	0	0	16524	161758	ENST00000450255.1	lincRNA	ENSG00000233068.1	RP1-140K8.1	26382	42025	ENST00000380272.3	ENSG00000145945.5	FAM50B	24956	7625	0	0	1	0	0	1
12377	chr5	92941126	92942017	892	16	55.75	-111.196	-7.13915	-0.408167	0.29796	0.706128	0.0331796	hypo	0	0	13446	115623	ENST00000506162.1	processed_transcript	ENSG00000175745.7	NR2F1	22082	63087	ENST00000327111.3	ENSG00000175745.7	NR2F1	909	6861	0	0	1	0	1	0
222	chr7	150654856	150655740	885	92	9.61957	-555.246	-7.45235	-0.407688	0.188234	0.595923	0.049171	hypo	0	0	1861	7697	ENST00000330883.4	protein_coding	ENSG00000055118.10	KCNH2	1861	4081	ENST00000330883.4	ENSG00000055118.10	KCNH2	0	10185	0.155932	0.844068	0	0.60452	0.39548	0
1076	chr17	4315083	4316194	1112	35	31.7714	-325.405	-12.061	-0.407198	0.279218	0.686416	0.0390762	hypo	0	0	20788	122394	ENST00000355530.2	protein_coding	ENSG00000182557.3	SPNS3	20788	66686	ENST00000355530.2	ENSG00000182557.3	SPNS3	44927	21307	0	0	1	0	0	1
439	chr3	193990162	193991668	1507	45	33.4889	-445.931	-11.982	-0.40719	0.385235	0.792425	0.0292954	hypo	0	0	2802	156459	ENST00000440556.1	lincRNA	ENSG00000228271.1	RP11-513G11.2	80378	64736	ENST00000429275.1	ENSG00000178772.6	CPN2	2403	5239	0	0	1	0	0	1
279	chr14	101262995	101264167	1173	32	36.6562	-518.141	-21.5011	-0.406127	0.507685	0.913812	0.0249935	hypo	0	0	16660	190831	ENST00000584881.1	miRNA	ENSG00000266461.1	MIR2392	31369	81241	ENST00000596284.1	ENSG00000267918.1	AL117190.2	26356	18671	0	1	0	0	0	1
31491	chr11	17124640	17124714	75	3	25	-50.0012	-16.8077	-0.405893	0.488882	0.894775	0.0245212	hypo	0	0	12595	138958	ENST00000364716.1	snRNA	ENSG00000201586.1	RNU6-593P	25305	19566	ENST00000525634.1	ENSG00000110700.2	RPS13	25133	15199	0	1	0	0	0	1
307	chr10	14549256	14551707	2452	52	47.1538	-503.206	-12.6417	-0.404829	0.345399	0.750228	0.0411656	hypo	0	0	12516	9836	ENST00000475858.1	retained_intron	ENSG00000065809.9	FAM107B	23001	5240	ENST00000489100.1	ENSG00000065809.9	FAM107B	94045	13879	0	0	1	0	0	1
19676	chr5	94096452	94096821	370	6	61.6667	-79.3561	-13.5203	-0.404004	0.361571	0.765575	0.0225397	hypo	0	0	23780	115335	ENST00000514040.1	processed_transcript	ENSG00000175471.15	MCTP1	142059	32527	ENST00000504099.1	ENSG00000133302.8	ANKRD32	141608	6864	0	1	0	0	0	1
4283	chr3	37668471	37669039	569	16	35.5625	-192.966	-12.8803	-0.403642	0.362624	0.766266	0.0315995	hypo	0	0	53766	168471	ENST00000458743.1	snRNA	ENSG00000239105.1	RNU7-73P	152466	41282	ENST00000411817.2	ENSG00000144668.7	ITGA9	173932	4343	0	1	0	0	0	1
3451	chr17	53797543	53798375	833	17	49	-211.471	-13.8084	-0.403416	0.385742	0.789158	0.0274762	hypo	0	0	783	100745	ENST00000571679.1	protein_coding	ENSG00000166292.7	TMEM100	783	54869	ENST00000571679.1	ENSG00000166292.7	TMEM100	30047	22190	1	0	0	0	0	1
14256	chr4	107945657	107946445	789	12	65.75	-101.012	-8.56107	-0.403185	0.40565	0.808835	0.0297112	hypo	0	0	10523	85890	ENST00000510534.1	retained_intron	ENSG00000155011.4	DKK2	11008	46679	ENST00000285311.3	ENSG00000155011.4	DKK2	10110	5995	0	1	0	0	0	1
13914	chr9	96706555	96707463	909	11	82.6364	-102.67	-13.4641	-0.403148	0.312054	0.715202	0.0251203	hypo	0	0	8249	57592	ENST00000401724.1	protein_coding	ENSG00000131668.9	BARX1	8249	31392	ENST00000401724.1	ENSG00000131668.9	BARX1	653	11921	0	0	1	0	1	0
519	chr6	151857256	151858598	1343	22	61.0455	-418.227	-19.7718	-0.403069	0.367446	0.770515	0.0212586	hypo	1	0	0	46381	ENST00000544131.1	processed_transcript	ENSG00000120262.8	CCDC170	42080	25120	ENST00000367290.5	ENSG00000120262.8	CCDC170	41728	8626	1	0	0	0	0	1
980	chr10	8125376	8126732	1357	38	35.7105	-334.989	-10.6984	-0.402885	0.41471	0.817595	0.0390463	hypo	0	0	25013	32829	ENST00000461472.1	processed_transcript	ENSG00000107485.11	GATA3	28606	17722	ENST00000346208.3	ENSG00000107485.11	GATA3	24607	13850	0	0	1	0	0	1
29307	chr1	244292874	244293131	258	4	64.5	-54.2982	-13.6648	-0.402668	0.362882	0.76555	0.0271603	hypo	0	0	22206	167186	ENST00000440148.1	lincRNA	ENSG00000237759.1	RP11-278H7.3	65241	81279	ENST00000598000.1	ENSG00000268146.1	AL590483.1	74335	2416	0	0	1	0	0	1
132	chr4	15342377	15344872	2496	52	48	-668.668	-15.9604	-0.402652	0.379446	0.782098	0.0273478	hypo	0	0	745	94497	ENST00000510958.1	processed_transcript	ENSG00000163145.8	C1QTNF7	816	51324	ENST00000295297.4	ENSG00000163145.8	C1QTNF7	311492	5668	0.502404	0.497596	0	0	0	1
31	chr16	88227777	88229362	1586	67	23.6716	-1175.55	-25.0054	-0.402163	0.340136	0.742299	0.0216619	hypo	1	0	0	186148	ENST00000569362.1	lincRNA	ENSG00000260420.1	LA16c-444G7.2	224152	60772	ENST00000393207.1	ENSG00000172530.15	BANP	4626	20975	1	0	0	0	0	1
90	chr6	436117	438017	1901	42	45.2619	-775.144	-24.9288	-0.401112	0.405182	0.806294	0.0229391	hypo	0	0	42837	65618	ENST00000469834.1	processed_transcript	ENSG00000137265.10	IRF4	44377	35680	ENST00000380956.4	ENSG00000137265.10	IRF4	11803	7576	0	0	1	0	0	1
1402	chr8	38186231	38187805	1575	20	78.75	-297.308	-15.3056	-0.398265	0.309856	0.708122	0.0249011	hypo	0	0	1877	79008	ENST00000528627.1	protein_coding	ENSG00000147548.12	WHSC1L1	1877	42853	ENST00000528627.1	ENSG00000147548.12	WHSC1L1	51537	10762	0.0774603	0.92254	0	0	0	1
35976	chr8	78312159	78312329	171	3	57	-42.4464	-14.3133	-0.398162	0.368141	0.766303	0.0266975	hypo	0	0	850	179967	ENST00000518706.2	lincRNA	ENSG00000254366.2	RP11-38H17.1	398878	53344	ENST00000419564.2	ENSG00000164751.10	PEX2	399101	10957	1	0	0	0	0	1
233	chr1	3439017	3440196	1180	36	32.7778	-550.904	-21.5319	-0.397599	0.442333	0.839932	0.0232994	hypo	0	0	7815	93434	ENST00000294599.4	protein_coding	ENSG00000162591.11	MEGF6	7815	50711	ENST00000294599.4	ENSG00000162591.11	MEGF6	2766	271	0	1	0	0	0	1
1522	chr17	77992561	77993517	957	25	38.28	-289.338	-13.5772	-0.396894	0.428731	0.825625	0.0259526	hypo	0	0	4175	187692	ENST00000575404.1	antisense	ENSG00000261978.1	CTD-2529O21.2	16129	56006	ENST00000310924.2	ENSG00000167291.11	TBC1D16	4206	22532	0	1	0	0	0	1
484	chr2	102861817	102862530	714	27	26.4444	-428.365	-16.5038	-0.396336	0.278542	0.674878	0.0233229	hypo	0	0	4184	142780	ENST00000421987.1	processed_pseudogene	ENSG00000205716.4	AC007248.6	58042	22658	ENST00000421464.1	ENSG00000115598.5	IL1RL2	4563	3189	0	0	1	0	0	1
27479	chr11	124579673	124579839	167	5	33.4	-58.3598	-11.785	-0.396233	0.483702	0.879934	0.0288509	hypo	0	0	14069	35585	ENST00000525730.1	processed_transcript	ENSG00000110013.8	SIAE	29902	46205	ENST00000284292.6	ENSG00000154146.8	NRGN	8244	16157	0	0	1	0	0	1
285	chr5	33793621	33795917	2297	44	52.2045	-512.751	-14.1627	-0.39615	0.348895	0.745045	0.0321431	hypo	0	0	44499	82466	ENST00000504582.1	processed_transcript	ENSG00000151388.6	ADAMTS12	96128	44784	ENST00000352040.3	ENSG00000151388.6	ADAMTS12	96274	6596	0	1	0	0	0	1
2995	chr4	121737481	121738175	695	14	49.6429	-224.67	-16.3067	-0.395613	0.495485	0.891098	0.0228219	hypo	0	0	3319	68148	ENST00000503661.1	retained_intron	ENSG00000138738.6	PRDM5	105828	37109	ENST00000264808.3	ENSG00000138738.6	PRDM5	104973	6052	0	1	0	0	0	1
3233	chr3	148417590	148419027	1438	13	110.615	-217.598	-18.239	-0.395381	0.32552	0.720901	0.0216306	hypo	0	0	1627	76459	ENST00000475166.1	processed_transcript	ENSG00000144891.13	AGTR1	1884	41437	ENST00000404754.2	ENSG00000144891.13	AGTR1	1657	5026	0.258693	0.741307	0	0	0.238526	0.761474
156	chr5	178622418	178623879	1462	46	31.7826	-627.763	-16.9334	-0.394802	0.433542	0.828343	0.0268814	hypo	0	0	72577	17710	ENST00000523450.1	retained_intron	ENSG00000087116.9	ADAMTS2	135001	64291	ENST00000315475.6	ENSG00000177932.6	ZNF354C	27172	7500	0	1	0	0	0	1
21602	chr6	9564249	9564440	192	4	48	-73.3429	-19.0319	-0.394583	0.4624	0.856983	0.0202362	hypo	0	0	35585	121112	ENST00000469421.1	processed_transcript	ENSG00000181355.16	OFCC1	369059	66003	ENST00000492169.1	ENSG00000181355.16	OFCC1	164649	7666	0	0	1	0	0	1
8308	chr3	171529610	171529954	345	10	34.5	-140.341	-14.6582	-0.394154	0.380827	0.774981	0.0251029	hypo	0	0	869	13708	ENST00000497307.1	processed_transcript	ENSG00000075651.11	PLD1	1325	7289	ENST00000351298.4	ENSG00000075651.11	PLD1	1151	5115	1	0	0	0	1	0
764	chr13	36049904	36051189	1286	54	23.8148	-366.041	-9.59189	-0.393868	0.0794586	0.473327	0.0359563	hypo	2	2	0	120509	ENST00000379919.4	protein_coding	ENSG00000180660.6	MAB21L1	0	65666	ENST00000379919.4	ENSG00000180660.6	MAB21L1	0	17641	1	0	0	0.199067	0.800933	0
977	chr2	219574436	219575291	856	22	38.9091	-335.635	-20.9471	-0.393152	0.319174	0.712326	0.0244083	hypo	0	0	276	63507	ENST00000457313.1	protein_coding	ENSG00000135912.6	TTLL4	276	34549	ENST00000457313.1	ENSG00000135912.6	TTLL4	157	3821	1	0	0	0	1	0
816	chr12	63194146	63195507	1362	32	42.5625	-356.491	-16.9327	-0.390725	0.437055	0.82778	0.0327428	hypo	0	0	11881	36720	ENST00000551519.1	retained_intron	ENSG00000111110.7	PPM1H	133309	19812	ENST00000228705.6	ENSG00000111110.7	PPM1H	150	16824	0	1	0	0	1	0
253	chr9	94753790	94755655	1866	45	41.4667	-535.811	-15.4603	-0.390467	0.278415	0.668882	0.0328527	hypo	0	0	12688	155588	ENST00000422570.1	processed_pseudogene	ENSG00000227399.1	RP11-118F2.2	41345	57934	ENST00000375708.3	ENSG00000169071.10	ROR2	40714	11893	0	0	1	0	0	1
290	chr10	88768575	88770043	1469	33	44.5152	-510.704	-18.9655	-0.390411	0.308387	0.698798	0.0252412	hypo	0	0	5495	158263	ENST00000451760.1	antisense	ENSG00000229969.1	RP11-96C23.10	10019	70952	ENST00000343959.4	ENSG00000188100.8	FAM25A	0	14309	0	1	0	0.151804	0.848196	0
29331	chr7	18867964	18868197	234	4	58.5	-54.2285	-14.1363	-0.389962	0.425447	0.815409	0.0258245	hypo	0	0	7334	6573	ENST00000483142.1	processed_transcript	ENSG00000048052.17	HDAC9	289097	26263	ENST00000242261.5	ENSG00000122691.8	TWIST1	277675	9233	0	1	0	0	0	1
212	chr9	137388148	137389278	1131	35	32.3143	-566.539	-20.1026	-0.38974	0.374189	0.76393	0.0219248	hypo	0	0	8039	151446	ENST00000444936.2	lincRNA	ENSG00000223795.2	RP11-473E2.2	89719	69815	ENST00000540193.1	ENSG00000186350.8	RXRA	3770	12425	0	0	1	0	0	1
74	chr21	38000242	38002470	2229	50	44.58	-849.213	-23.1252	-0.388819	0.454405	0.843224	0.0221272	hypo	0	0	6860	159738	ENST00000457669.1	lincRNA	ENSG00000231324.1	AP000696.2	51374	48843	ENST00000342108.2	ENSG00000159261.6	CLDN14	62709	26750	0	0	1	0	0	1
1303	chr1	245621154	245622294	1141	18	63.3889	-305.574	-18.6652	-0.38833	0.45961	0.84794	0.0220151	hypo	0	0	52009	93912	ENST00000366518.4	protein_coding	ENSG00000162849.11	KIF26B	52009	51002	ENST00000366518.4	ENSG00000162849.11	KIF26B	118699	2426	0	1	0	0	0	1
2427	chr1	226808121	226808657	537	16	33.5625	-243.653	-16.361	-0.388008	0.474259	0.862267	0.0229153	hypo	0	0	19830	139633	ENST00000467495.1	retained_intron	ENSG00000203685.5	C1orf95	71619	75328	ENST00000366788.3	ENSG00000203685.5	C1orf95	20925	2261	0	0	1	0	0	1
16006	chr6	167208990	167209260	271	7	38.7143	-93.0405	-13.4578	-0.387671	0.378908	0.766579	0.0269965	hypo	0	0	37590	11883	ENST00000507371.1	protein_coding	ENSG00000071242.7	RPS6KA2	37590	6347	ENST00000507371.1	ENSG00000071242.7	RPS6KA2	11274	8713	0	1	0	0	0	1
234	chr17	71874577	71876340	1764	37	47.6757	-550.834	-18.134	-0.387543	0.352574	0.740118	0.0259383	hypo	0	0	31676	191116	ENST00000581911.1	lincRNA	ENSG00000266765.1	CTD-2582D11.1	234348	5927	ENST00000392650.3	ENSG00000069188.12	SDK2	21630	22349	0	0	1	0	0	1
14858	chr9	72812279	72812874	596	9	66.2222	-98.0504	-11.271	-0.38697	0.317918	0.704888	0.0338627	hypo	0	0	8612	150546	ENST00000410533.1	snRNA	ENSG00000222465.1	RNU2-5P	61062	75115	ENST00000361138.5	ENSG00000198887.7	SMC5	60815	11805	0	1	0	0	0	1
310	chr15	67355797	67357096	1300	39	33.3333	-502.444	-15.4332	-0.386119	0.338292	0.72441	0.0265177	hypo	1	1	0	102195	ENST00000559460.1	protein_coding	ENSG00000166949.11	SMAD3	0	55659	ENST00000559460.1	ENSG00000166949.11	SMAD3	243	19292	1	0	0	0	1	0
21775	chr3	128212432	128213017	586	13	45.0769	-72.8712	-7.43152	-0.385524	0.165458	0.550982	0.0351328	hypo	0	0	403	119425	ENST00000341105.2	protein_coding	ENSG00000179348.7	GATA2	403	65087	ENST00000341105.2	ENSG00000179348.7	GATA2	157	4877	1	0	0	0	1	0
1837	chr14	93085845	93086834	990	17	58.2353	-270.532	-16.6649	-0.38541	0.478273	0.863684	0.0225249	hypo	0	0	4026	23612	ENST00000554888.1	processed_transcript	ENSG00000100599.11	RIN3	32011	12690	ENST00000556418.1	ENSG00000100599.11	RIN3	19425	18593	0	1	0	0	0	1
10336	chr5	154278791	154279631	841	10	84.1	-124.096	-12.5483	-0.385389	0.301377	0.686766	0.0241431	hypo	0	0	6580	16366	ENST00000522075.1	retained_intron	ENSG00000082516.8	GEMIN5	38137	8716	ENST00000285873.7	ENSG00000082516.8	GEMIN5	37828	7289	0	1	0	0	0	1
793	chr14	100289038	100290186	1149	24	47.875	-359.73	-16.8931	-0.385147	0.357024	0.74217	0.0237646	hypo	0	0	13249	10151	ENST00000553720.1	protein_coding	ENSG00000066629.12	EML1	13249	5408	ENST00000553720.1	ENSG00000066629.12	EML1	29495	18647	0	1	0	0	0	1
51371	chr16	86540262	86540438	177	6	29.5	-24.3125	-4.09409	-0.38487	0.13152	0.51639	0.0269068	hypo	0	0	2027	192811	ENST00000595886.1	lincRNA	ENSG00000268388.1	FENDRR	3694	14659	ENST00000262426.4	ENSG00000103241.5	FOXF1	775	20907	0	1	0	0	1	0
1140	chr16	29646928	29647947	1020	28	36.4286	-320.007	-13.9217	-0.384851	0.422079	0.80693	0.0304737	hypo	1	0	0	185887	ENST00000568175.1	unprocessed_pseudogene	ENSG00000260133.1	CA5AP1	26352	73442	ENST00000395389.2	ENSG00000197471.7	SPN	21536	20336	1	0	0	0	0	1
713	chr9	89848226	89849558	1333	25	53.32	-375.173	-18.1947	-0.384828	0.353142	0.737969	0.0248407	hypo	0	0	25806	145177	ENST00000391119.1	snoRNA	ENSG00000212421.1	SNORA26	84666	75968	ENST00000375941.2	ENSG00000204446.2	C9orf170	84458	11859	0	0	1	0	0	1
6290	chr19	9464747	9465360	614	9	68.2222	-162.156	-19.1319	-0.384663	0.571498	0.95616	0.0213089	hypo	0	0	5367	194225	ENST00000604303.1	processed_pseudogene	ENSG00000270614.1	CTC-325H20.7	8335	71299	ENST00000343499.4	ENSG00000188629.7	ZNF177	8229	24102	0	1	0	0	0	1
15944	chr15	54273885	54274675	791	6	131.833	-93.2683	-15.7042	-0.384471	0.346586	0.731057	0.0238225	hypo	0	0	4779	185395	ENST00000557976.1	lincRNA	ENSG00000259669.1	RP11-643A5.2	30425	36117	ENST00000260323.11	ENSG00000137766.12	UNC13C	221880	19182	0	0	1	0	0	1
12098	chr2	210011947	210012467	521	8	65.125	-112.796	-14.556	-0.383934	0.387557	0.771491	0.0216352	hypo	0	0	1981	161443	ENST00000418459.1	unprocessed_pseudogene	ENSG00000232799.1	CRYGFP	276314	7754	ENST00000199940.6	ENSG00000078018.15	MAP2	1579	3778	0.0345489	0.857965	0.107486	0	0.808061	0.191939
1004	chr4	104858907	104861000	2094	20	104.7	-332.488	-19.9661	-0.383864	0.434593	0.818457	0.0218346	hypo	0	0	13209	177856	ENST00000516651.1	snRNA	ENSG00000252460.1	RNU6-635P	217933	58602	ENST00000304883.2	ENSG00000169836.4	TACR3	218109	5988	0	0	1	0	0	1
1169	chr12	1413581	1414345	765	26	29.4231	-317.604	-12.6318	-0.38374	0.431577	0.815317	0.0291356	hypo	0	0	47276	16442	ENST00000543263.2	processed_transcript	ENSG00000082805.15	ERC1	103012	8764	ENST00000539802.2	ENSG00000082805.15	ERC1	224688	16273	0	1	0	0	0	1
1251	chr12	54400361	54401665	1305	26	50.1923	-309.889	-18.9109	-0.383568	0.0882776	0.471846	0.0224916	hypo	0	0	1166	5643	ENST00000040584.4	protein_coding	ENSG00000037965.4	HOXC8	1166	2997	ENST00000040584.4	ENSG00000037965.4	HOXC8	0	16707	0.63908	0.36092	0	0.103448	0.896552	0
548	chr17	77996624	77997478	855	36	23.75	-408.044	-16.2584	-0.383082	0.397365	0.780447	0.0237521	hypo	0	0	214	187692	ENST00000575404.1	antisense	ENSG00000261978.1	CTD-2529O21.2	12168	56006	ENST00000310924.2	ENSG00000167291.11	TBC1D16	245	22532	1	0	0	0	1	0
21488	chr3	27513807	27513944	138	6	23	-73.7033	-12.5456	-0.383013	0.433274	0.816287	0.0276585	hypo	0	0	9809	155721	ENST00000412792.1	processed_pseudogene	ENSG00000227523.1	RPS20P15	11893	2835	ENST00000388777.4	ENSG00000033867.12	SLC4A7	10990	4301	0	1	0	0	0	1
1613	chr13	102104573	102105440	868	21	41.3333	-282.83	-15.1629	-0.382883	0.175731	0.558614	0.0256082	hypo	1	1	0	136597	ENST00000545560.2	protein_coding	ENSG00000198542.9	ITGBL1	0	74622	ENST00000545560.2	ENSG00000198542.9	ITGBL1	725	17856	1	0	0	0	1	0
441	chr6	25232148	25234282	2135	43	49.6512	-444.913	-12.215	-0.382752	0.39903	0.781782	0.0334375	hypo	0	0	13231	149184	ENST00000401481.2	processed_pseudogene	ENSG00000219681.2	RP11-191A15.4	45373	8175	ENST00000329474.6	ENSG00000079691.15	LRRC16A	44849	7753	0	0	1	0	0	1
32021	chr7	15125911	15126076	166	3	55.3333	-49.0575	-16.3765	-0.381939	0.280501	0.662441	0.0227547	hypo	0	0	20078	155672	ENST00000445093.1	lincRNA	ENSG00000227489.1	AC006458.3	111508	34926	ENST00000437998.1	ENSG00000136267.9	DGKB	1094697	9221	0	0	1	0	0	1
809	chr2	160084127	160085647	1521	32	47.5312	-356.823	-12.9172	-0.381906	0.489693	0.871599	0.032998	hypo	0	0	3222	41171	ENST00000496406.1	retained_intron	ENSG00000115183.9	TANC1	57415	71978	ENST00000392796.3	ENSG00000196151.6	WDSUB1	56960	3517	0	1	0	0	0	1
5690	chr10	114889795	114891376	1582	25	63.28	-169.956	-7.88105	-0.381877	0.333077	0.714954	0.042137	hypo	0	0	12302	80127	ENST00000369389.1	protein_coding	ENSG00000148737.11	TCF7L2	12302	43475	ENST00000369389.1	ENSG00000148737.11	TCF7L2	34146	14575	0	1	0	0	0	1
27231	chr3	195386182	195386247	66	6	11	-58.9404	-11.4381	-0.381717	0.146366	0.528083	0.0348993	hypo	0	0	1214	148398	ENST00000455183.1	transcribed_unprocessed_pseudogene	ENSG00000215837.7	SDHAP2	61505	63718	ENST00000447234.2	ENSG00000176945.12	MUC20	601	5259	1	0	0	0	1	0
1913	chr2	237702131	237703430	1300	34	38.2353	-266.393	-9.29593	-0.381594	0.301071	0.682665	0.0359955	hypo	0	0	40713	160927	ENST00000413385.1	lincRNA	ENSG00000232328.1	AC011286.1	223846	41125	ENST00000272928.3	ENSG00000144476.5	ACKR3	224867	3997	0	0	1	0	0	1
20721	chr5	54899061	54899222	162	5	32.4	-76.0407	-15.4978	-0.381537	0.238231	0.619769	0.0220755	hypo	0	0	42473	116908	ENST00000515754.1	processed_transcript	ENSG00000177058.7	SLC38A9	68182	5515	ENST00000307259.8	ENSG00000067113.12	PPAP2A	67940	6682	0	0	1	0	0	1
880	chr14	98154694	98155734	1041	20	52.05	-348.291	-18.3593	-0.381031	0.357331	0.738363	0.0230621	hypo	0	0	1698	133982	ENST00000355909.3	lincRNA	ENSG00000197176.3	RP11-76E12.1	73433	80805	ENST00000555187.1	ENSG00000258869.1	RP11-204N11.1	468747	18630	0.289145	0	0.710855	0	0	1
5061	chr10	118001631	118002236	606	13	46.6154	-179.198	-14.6543	-0.380699	0.377602	0.758301	0.0273503	hypo	0	0	13070	83044	ENST00000544592.1	protein_coding	ENSG00000151892.10	GFRA1	13070	45107	ENST00000544592.1	ENSG00000151892.10	GFRA1	28496	14591	0	1	0	0	0	1
23367	chr10	85408131	85409121	991	6	165.167	-68.4469	-11.8045	-0.380376	0.450405	0.830781	0.020582	hypo	0	0	26073	162705	ENST00000441776.1	lincRNA	ENSG00000233945.1	RP11-344L13.2	490074	54184	ENST00000372134.3	ENSG00000165678.15	GHITM	83128	14289	0	0	1	0	0	1
1774	chr1	237207086	237208399	1314	20	65.7	-273.805	-17.5285	-0.380292	0.137782	0.518074	0.0223007	hypo	0	0	1580	136822	ENST00000366574.2	protein_coding	ENSG00000198626.11	RYR2	1580	74764	ENST00000366574.2	ENSG00000198626.11	RYR2	441	2384	0.318874	0.681126	0	0	1	0
828	chr12	7863650	7864580	931	21	44.3333	-355.229	-22.5622	-0.379858	0.433103	0.812961	0.0223282	hypo	1	1	0	129292	ENST00000345088.2	protein_coding	ENSG00000187569.2	DPPA3	0	70609	ENST00000345088.2	ENSG00000187569.2	DPPA3	4864	16369	1	0	0	0	0	1
7324	chr8	123830326	123831206	881	22	40.0455	-149.839	-8.09392	-0.379557	0.418686	0.798243	0.0374818	hypo	0	0	9316	178797	ENST00000524348.1	sense_intronic	ENSG00000253372.1	RP11-44N11.1	36692	64733	ENST00000314393.4	ENSG00000178764.6	ZHX2	35383	11135	0	1	0	0	0	1
6308	chr21	17961737	17962850	1114	14	79.5714	-161.895	-15.4612	-0.379413	0.237131	0.616544	0.0221016	hypo	1	0	0	144368	ENST00000385128.1	miRNA	ENSG00000207863.1	MIR125B2	746899	46789	ENST00000449491.1	ENSG00000155313.11	USP25	858736	26673	1	0	0	0	0	1
481	chr8	2220306	2221991	1686	34	49.5882	-428.467	-15.3659	-0.378613	0.442107	0.82072	0.0298496	hypo	0	0	129032	5539	ENST00000518513.1	retained_intron	ENSG00000036448.5	MYOM2	227121	2941	ENST00000523438.1	ENSG00000036448.5	MYOM2	19991	10523	0	0	1	0	0	1
587	chr19	21879224	21880708	1485	40	37.125	-400.442	-12.1284	-0.377858	0.311095	0.688953	0.0293363	hypo	1	0	0	190444	ENST00000579236.1	miRNA	ENSG00000266008.1	AC092364.4	52805	72987	ENST00000594401.1	ENSG00000197020.6	ZNF100	18207	24632	1	0	0	0	0	1
13622	chr7	30177682	30178158	477	13	36.6923	-104.225	-8.66161	-0.377782	0.382731	0.760513	0.0317461	hypo	0	0	806	120307	ENST00000434060.1	protein_coding	ENSG00000180354.11	C7orf41	806	65538	ENST00000434060.1	ENSG00000180354.11	C7orf41	1512	9347	1	0	0	0	1	0
2847	chr6	159459513	159459956	444	15	29.6	-229.443	-16.3385	-0.377168	0.260499	0.637667	0.024371	hypo	0	0	6093	98067	ENST00000338313.5	protein_coding	ENSG00000164691.12	TAGAP	6093	53278	ENST00000338313.5	ENSG00000164691.12	TAGAP	38219	8663	0	1	0	0	0	1
41895	chr17	53798738	53798907	170	3	56.6667	-34.2392	-12.4679	-0.377008	0.213964	0.590972	0.0274762	hypo	0	0	251	100745	ENST00000571679.1	protein_coding	ENSG00000166292.7	TMEM100	251	54869	ENST00000571679.1	ENSG00000166292.7	TMEM100	29515	22190	1	0	0	0	0	1
293	chr2	220693818	220695499	1682	32	52.5625	-509.662	-17.6991	-0.37695	0.503488	0.880438	0.0219293	hypo	0	0	74110	157194	ENST00000438659.1	lincRNA	ENSG00000228909.1	AC008281.1	197965	22134	ENST00000413743.1	ENSG00000114923.12	SLC4A3	201069	3878	0	0	1	0	0	1
318	chr14	54910655	54911969	1315	34	38.6765	-494.999	-17.2718	-0.376889	0.391657	0.768546	0.0251506	hypo	0	0	2505	23431	ENST00000216416.4	protein_coding	ENSG00000100528.7	CNIH1	2505	12601	ENST00000216416.4	ENSG00000100528.7	CNIH1	2417	18314	0	0	1	0	0	1
1814	chr13	36045728	36046664	937	37	25.3243	-272.04	-9.00495	-0.376826	0.406141	0.782966	0.03843	hypo	0	0	4167	120509	ENST00000379919.4	protein_coding	ENSG00000180660.6	MAB21L1	4167	65666	ENST00000379919.4	ENSG00000180660.6	MAB21L1	0	17640	0	1	0	0.226254	0.773746	0
368	chr20	822157	823369	1213	68	17.8382	-471.665	-8.44665	-0.376681	0.17671	0.553391	0.0485041	hypo	0	0	1536	24843	ENST00000492704.1	processed_pseudogene	ENSG00000101278.6	RPS10L	1915	28047	ENST00000541082.1	ENSG00000125898.8	FAM110A	0	25855	0.451772	0.548228	0	0.283594	0.716406	0
6315	chr7	74530594	74531796	1203	16	75.1875	-161.759	-10.4483	-0.376408	0.450794	0.827201	0.0353453	hypo	0	0	4631	113998	ENST00000528574.1	retained_intron	ENSG00000174428.12	GTF2IRD2B	17166	62217	ENST00000394939.3	ENSG00000174428.12	GTF2IRD2B	21463	9675	0	1	0	0	0	1
24446	chr15	31112919	31113360	442	7	63.1429	-65.5099	-9.77113	-0.376342	0.441079	0.817421	0.0354987	hypo	0	0	5444	185591	ENST00000570209.1	unprocessed_pseudogene	ENSG00000259845.1	HERC2P10	82694	74814	ENST00000561594.1	ENSG00000198690.5	FAN1	61935	18976	0	1	0	0	0	1
51246	chr16	86540755	86540943	189	6	31.5	-24.4243	-4.13571	-0.3763	0.104137	0.480437	0.0269127	hypo	0	0	1522	192811	ENST00000595886.1	lincRNA	ENSG00000268388.1	FENDRR	3189	14659	ENST00000262426.4	ENSG00000103241.5	FOXF1	487	20908	1	0	0	0	1	0
341	chr22	49376186	49377170	985	32	30.7812	-485.914	-18.2745	-0.375913	0.259763	0.635675	0.0239484	hypo	0	0	87456	142678	ENST00000380981.2	lincRNA	ENSG00000205632.2	WI2-81516E3.1	287126	78273	ENST00000406880.1	ENSG00000219438.4	FAM19A5	0	27603	0	0	1	0.269036	0.730964	0
6914	chr10	25313326	25313929	604	11	54.9091	-154.408	-14.4272	-0.375856	0.386412	0.762268	0.0259537	hypo	0	0	7738	127175	ENST00000376356.4	protein_coding	ENSG00000185875.8	THNSL1	7738	69421	ENST00000376356.4	ENSG00000185875.8	THNSL1	7301	13937	0	1	0	0	0	1
1536	chr1	187047530	187049606	2077	20	103.85	-288.12	-16.4898	-0.375844	0.410085	0.785929	0.0209868	hypo	0	0	12367	165064	ENST00000458683.1	lincRNA	ENSG00000236030.1	LINC01036	249407	23333	ENST00000442353.2	ENSG00000116711.8	PLA2G4A	397448	2005	0	0	1	0	0	1
39292	chr5	71407465	71407738	274	3	91.3333	-37.6302	-13.3793	-0.37565	0.415697	0.791347	0.024993	hypo	0	0	4151	57618	ENST00000511641.2	protein_coding	ENSG00000131711.10	MAP1B	4151	31402	ENST00000511641.2	ENSG00000131711.10	MAP1B	2596	6744	0	1	0	0	0	1
20066	chr3	133797896	133798243	348	5	69.6	-78.0685	-16.4194	-0.37562	0.356542	0.732162	0.0209231	hypo	0	0	3838	96024	ENST00000484106.1	processed_transcript	ENSG00000163785.8	RYK	48975	62358	ENST00000310926.4	ENSG00000174640.8	SLCO2A1	48929	4934	0	1	0	0	0	1
7851	chr11	124588783	124589356	574	16	35.875	-144.533	-11.3501	-0.3756	0.18911	0.564709	0.0322874	hypo	0	0	20385	85045	ENST00000284292.6	protein_coding	ENSG00000154146.8	NRGN	20385	46205	ENST00000284292.6	ENSG00000154146.8	NRGN	351	16157	0	0	1	0	1	0
5250	chr10	112630454	112630959	506	12	42.1667	-176.082	-20.322	-0.374976	0.303237	0.678213	0.0222278	hypo	0	0	605	81727	ENST00000280154.7	protein_coding	ENSG00000150593.11	PDCD4	605	44348	ENST00000280154.7	ENSG00000150593.11	PDCD4	455	14569	1	0	0	0	1	0
2843	chr10	71994367	71995268	902	20	45.1	-229.55	-12.1173	-0.374647	0.244028	0.618675	0.030709	hypo	0	0	699	120606	ENST00000495346.1	processed_transcript	ENSG00000180817.7	PPA1	1183	65709	ENST00000373232.3	ENSG00000180817.7	PPA1	899	14193	1	0	0	0	1	0
38365	chr10	101297889	101298160	272	7	38.8571	-38.8316	-6.32261	-0.374014	0.187171	0.561185	0.0289885	hypo	0	0	5198	46120	ENST00000344586.7	protein_coding	ENSG00000119919.9	NKX2-3	5198	24957	ENST00000344586.7	ENSG00000119919.9	NKX2-3	185	14417	0	0	1	0	1	0
20776	chr15	96911679	96911990	312	18	17.3333	-75.8433	-4.34121	-0.373962	0.133732	0.507694	0.0560838	hypo	0	0	7191	192868	ENST00000600790.1	protein_coding	ENSG00000268484.1	AC087477.1	7191	81345	ENST00000600790.1	ENSG00000268484.1	AC087477.1	0	19611	0	1	0	0.416667	0.583333	0
25449	chr7	15125456	15125576	121	4	30.25	-63.0183	-16.0082	-0.373369	0.317362	0.690731	0.0231029	hypo	0	0	19623	155672	ENST00000445093.1	lincRNA	ENSG00000227489.1	AC006458.3	111053	34926	ENST00000437998.1	ENSG00000136267.9	DGKB	1094242	9221	0	0	1	0	0	1
109	chr15	70133085	70134725	1641	42	39.0714	-703.85	-22.0672	-0.373345	0.447439	0.820784	0.022551	hypo	0	0	5506	185437	ENST00000558385.1	lincRNA	ENSG00000259703.1	LINC00593	252398	38166	ENST00000539550.1	ENSG00000140332.11	TLE3	191254	19319	0	1	0	0	0	1
29537	chr5	124949056	124949299	244	4	61	-53.7899	-13.4895	-0.373167	0.282333	0.655499	0.0228808	hypo	0	0	120101	185937	ENST00000564199.1	lincRNA	ENSG00000260192.1	RP11-756H20.1	746524	46790	ENST00000513040.1	ENSG00000155324.5	GRAMD3	809748	6957	0	0	1	0	0	1
3666	chr10	10767314	10767821	508	12	42.3333	-206.189	-18.2291	-0.372878	0.448099	0.820978	0.0211211	hypo	0	0	50802	157298	ENST00000448495.1	processed_pseudogene	ENSG00000228997.1	RP1-186E20.1	279437	3567	ENST00000379261.4	ENSG00000048740.13	CELF2	291621	13853	0	0	1	0	0	1
9726	chr21	28394440	28395204	765	9	85	-128.528	-14.4875	-0.372492	0.431908	0.8044	0.0251614	hypo	0	0	55607	85611	ENST00000284987.5	protein_coding	ENSG00000154736.5	ADAMTS5	55607	46529	ENST00000284987.5	ENSG00000154736.5	ADAMTS5	54202	26689	0	0	1	0	0	1
39792	chr8	77591906	77592241	336	4	84	-36.9599	-10.1163	-0.372125	0.329736	0.701861	0.0260945	hypo	0	0	1212	19915	ENST00000521891.2	protein_coding	ENSG00000091656.11	ZFHX4	1212	10664	ENST00000521891.2	ENSG00000091656.11	ZFHX4	1532	10956	1	0	0	0	1	0
25624	chr4	30726849	30727383	535	5	107	-62.6384	-12.9999	-0.372029	0.385858	0.757887	0.0261988	hypo	0	0	2176	107689	ENST00000507864.1	processed_transcript	ENSG00000169851.11	PCDH7	2871	58606	ENST00000511884.2	ENSG00000169851.11	PCDH7	2006	5712	0	1	0	0	0	1
19389	chr6	148594989	148595748	760	6	126.667	-80.2962	-15.6194	-0.37186	0.471468	0.843328	0.0240973	hypo	0	0	1548	37952	ENST00000367469.1	protein_coding	ENSG00000111961.12	SASH1	1548	20466	ENST00000367469.1	ENSG00000111961.12	SASH1	67677	8590	0.593421	0.406579	0	0	0	1
5399	chr16	17853801	17854721	921	16	57.5625	-174.022	-15.243	-0.371767	0.335263	0.70703	0.0262076	hypo	0	0	64387	187311	ENST00000564852.1	lincRNA	ENSG00000261555.1	CTD-3229J4.1	289062	14848	ENST00000261381.6	ENSG00000103489.7	XYLT1	576444	20208	0	0	1	0	0	1
238	chr2	239762269	239765368	3100	75	41.3333	-548.27	-10.2018	-0.37098	0.25395	0.62493	0.031896	hypo	0	0	5595	162323	ENST00000448943.2	protein_coding	ENSG00000233608.2	TWIST2	5595	79026	ENST00000448943.2	ENSG00000233608.2	TWIST2	3958	4027	0	1	0	0	0	1
1627	chr17	33815859	33817432	1574	54	29.1481	-282.175	-6.72261	-0.370975	0.225165	0.596141	0.0354327	hypo	1	0	0	191444	ENST00000589887.1	processed_pseudogene	ENSG00000267046.1	RP11-1094M14.9	982	76545	ENST00000260908.7	ENSG00000205045.4	SLFN12L	911	21743	1	0	0	0	0.691868	0.308132
6859	chr9	14306508	14307606	1099	28	39.25	-155.085	-6.10288	-0.370766	0.35364	0.724406	0.0443024	hypo	0	0	405	79328	ENST00000493697.1	protein_coding	ENSG00000147862.10	NFIB	405	43035	ENST00000493697.1	ENSG00000147862.10	NFIB	5346	11510	1	0	0	0	0	1
14851	chr9	87286892	87287293	402	9	44.6667	-98.0939	-11.2615	-0.370689	0.248286	0.618975	0.0304377	hypo	1	1	0	79448	ENST00000395866.2	protein_coding	ENSG00000148053.11	NTRK2	0	43097	ENST00000395866.2	ENSG00000148053.11	NTRK2	1187	11848	1	0	0	0	1	0
3222	chr1	170558743	170560756	2014	23	87.5652	-218.02	-10.2129	-0.370662	0.363996	0.734658	0.0273012	hypo	0	0	1365	153430	ENST00000426090.1	lincRNA	ENSG00000225545.1	RP11-545I10.2	57470	25159	ENST00000367762.1	ENSG00000120370.8	GORAB	69700	1921	0.314796	0	0.685204	0	0	1
23598	chr12	94648064	94648248	185	4	46.25	-67.7851	-19.0685	-0.370511	0.375823	0.746333	0.021757	hypo	0	0	5	63809	ENST00000549217.1	nonsense_mediated_decay	ENSG00000136040.4	PLXNC1	45	34703	ENST00000550080.1	ENSG00000136040.4	PLXNC1	67189	16918	1	0	0	0	0	1
9118	chr3	128200952	128201974	1023	26	39.3462	-133.272	-5.97729	-0.370428	0.143612	0.514039	0.0262176	hypo	0	0	30	119426	ENST00000489987.1	processed_transcript	ENSG00000179348.7	GATA2	4784	65088	ENST00000430265.2	ENSG00000179348.7	GATA2	3521	4877	1	0	0	0	0	1
15783	chr12	54420464	54421033	570	20	28.5	-93.986	-5.13131	-0.370279	0.108721	0.479	0.0294392	hypo	0	0	1108	135032	ENST00000243108.4	protein_coding	ENSG00000197757.7	HOXC6	1108	73754	ENST00000243108.4	ENSG00000197757.7	HOXC6	2394	16712	1	0	0	0	0	1
3820	chr2	30667879	30668927	1049	16	65.5625	-202.163	-14.3891	-0.369829	0.264997	0.634826	0.0280766	hypo	0	0	1164	112166	ENST00000466477.1	protein_coding	ENSG00000172954.9	LCLAT1	1164	61131	ENST00000466477.1	ENSG00000172954.9	LCLAT1	1061	2730	0.796949	0	0.203051	0	0.895138	0.104862
15492	chr20	13613572	13614101	530	7	75.7143	-95.167	-15.6444	-0.369556	0.514843	0.884399	0.0241841	hypo	0	0	2913	18677	ENST00000434275.1	protein_coding	ENSG00000089123.11	TASP1	2913	9974	ENST00000434275.1	ENSG00000089123.11	TASP1	5184	25969	0	1	0	0	0	1
6404	chr4	4939408	4940231	824	15	54.9333	-160.671	-14.7719	-0.369546	0.472031	0.841577	0.0311316	hypo	0	0	16616	138573	ENST00000363891.1	misc_RNA	ENSG00000200761.1	RN7SKP113	78014	51293	ENST00000382723.4	ENSG00000163132.6	MSX1	65234	5562	0	0	1	0	0	1
1350	chr6	162811694	162812913	1220	30	40.6667	-301.466	-11.9186	-0.368578	0.279409	0.647987	0.0331932	hypo	0	0	176497	156084	ENST00000441609.1	processed_pseudogene	ENSG00000227913.1	KRT8P44	335250	20802	ENST00000337019.3	ENSG00000112530.7	PACRG	335463	8685	0	1	0	0	0	1
23849	chr1	170557836	170558269	434	7	62	-67.0778	-9.85582	-0.368409	0.277099	0.645508	0.0273238	hypo	0	0	458	153430	ENST00000426090.1	lincRNA	ENSG00000225545.1	RP11-545I10.2	56563	25159	ENST00000367762.1	ENSG00000120370.8	GORAB	72187	1921	1	0	0	0	0	1
377	chr11	1694750	1696543	1794	36	49.8333	-466.815	-14.9359	-0.368289	0.223911	0.5922	0.026151	hypo	0	0	7652	182223	ENST00000538190.1	pseudogene	ENSG00000256528.1	AP006285.1	21881	76999	ENST00000382160.1	ENSG00000205864.1	KRTAP5-6	18804	15028	0	0	1	0	0	1
2635	chr18	13306248	13307331	1084	15	72.2667	-236.191	-17.1428	-0.368241	0.445721	0.813962	0.0228105	hypo	0	0	28145	105722	ENST00000359446.5	protein_coding	ENSG00000168675.14	LDLRAD4	28145	57544	ENST00000359446.5	ENSG00000168675.14	LDLRAD4	42976	22890	0	1	0	0	0	1
1333	chr18	77081882	77082487	606	22	27.5455	-303.091	-17.9899	-0.368091	0.271233	0.639324	0.0245304	hypo	0	0	7592	100923	ENST00000543761.1	protein_coding	ENSG00000166377.15	ATP9B	7592	54961	ENST00000543761.1	ENSG00000166377.15	ATP9B	4976	23199	0	1	0	0	0	1
12012	chr15	62705706	62705903	198	7	28.2857	-113.288	-16.7092	-0.367359	0.208526	0.575885	0.0214237	hypo	0	0	22980	110623	ENST00000561322.1	processed_transcript	ENSG00000171914.10	TLN2	147660	60301	ENST00000561311.1	ENSG00000171914.10	TLN2	21309	19229	0	1	0	0	0	1
5015	chr7	8367882	8369185	1304	15	86.9333	-179.95	-13.0526	-0.367277	0.433123	0.8004	0.0286945	hypo	0	0	24497	195434	ENST00000606016.1	lincRNA	ENSG00000272328.1	RP4-594A5.1	65564	194	ENST00000446305.1	ENSG00000003147.13	ICA1	65629	9207	0	1	0	0	0	1
13350	chr8	138129691	138130097	407	9	45.2222	-105.649	-12.7118	-0.367068	0.356998	0.724065	0.0281781	hypo	0	0	12095	143471	ENST00000383951.1	snRNA	ENSG00000206678.1	RNU6-144P	1307660	42993	ENST00000160713.4	ENSG00000147724.7	FAM135B	1378698	11178	0	0	1	0	0	1
172	chr10	97173831	97176027	2197	66	33.2879	-606.45	-11.2408	-0.36685	0.216526	0.583376	0.0275049	hypo	1	1	0	20948	ENST00000486141.2	protein_coding	ENSG00000095637.16	SORBS1	0	11233	ENST00000486141.2	ENSG00000095637.16	SORBS1	118382	14366	1	0	0	0	0	1
41119	chr4	175137853	175138256	404	7	57.7143	-35.1948	-5.48672	-0.366751	0.142448	0.509199	0.034755	hypo	0	0	3292	173596	ENST00000515444.1	lincRNA	ENSG00000248174.1	RP11-148L24.1	66557	52658	ENST00000513696.1	ENSG00000164117.8	FBXO8	2356	6254	0	1	0	0	0	1
32702	chr13	77195288	77195468	181	4	45.25	-47.8467	-12.0225	-0.366684	0.404063	0.770747	0.0302923	hypo	0	0	265056	118685	ENST00000377474.2	protein_coding	ENSG00000178695.4	KCTD12	265056	64698	ENST00000377474.2	ENSG00000178695.4	KCTD12	263854	17781	0	0	1	0	0	1
3886	chr7	144860309	144861038	730	13	56.1538	-200.571	-15.6338	-0.365942	0.4414	0.807342	0.0224568	hypo	0	0	105568	154547	ENST00000416316.1	processed_pseudogene	ENSG00000226592.1	AC004911.2	326820	72450	ENST00000552881.1	ENSG00000196511.9	TPK1	327055	10129	0	0	1	0	0	1
45542	chr15	96961285	96961502	218	5	43.6	-29.9099	-8.05851	-0.365876	0.152695	0.518571	0.027088	hypo	0	0	12865	185250	ENST00000558246.1	lincRNA	ENSG00000259542.1	RP11-522B15.4	56797	81345	ENST00000600790.1	ENSG00000268484.1	AC087477.1	753	19613	0	0	1	0	1	0
2867	chr11	124608371	124609354	984	25	39.36	-228.698	-11.7202	-0.365563	0.425911	0.791473	0.0289203	hypo	0	0	387	85045	ENST00000284292.6	protein_coding	ENSG00000154146.8	NRGN	387	46205	ENST00000284292.6	ENSG00000154146.8	NRGN	198	16158	1	0	0	0	1	0
22684	chr5	94094940	94095268	329	6	54.8333	-70.33	-12.2695	-0.365423	0.427323	0.792746	0.0225397	hypo	0	0	25333	115335	ENST00000514040.1	processed_transcript	ENSG00000175471.15	MCTP1	140547	32527	ENST00000504099.1	ENSG00000133302.8	ANKRD32	140096	6864	0	1	0	0	0	1
17261	chr8	89310435	89310984	550	8	68.75	-87.8819	-11.8457	-0.365175	0.412125	0.7773	0.0305035	hypo	0	0	28080	179016	ENST00000523254.1	antisense	ENSG00000253553.1	RP11-586K2.1	28732	47157	ENST00000286614.6	ENSG00000156103.11	MMP16	28981	11006	0	1	0	0	0	1
1138	chr7	18868556	18870427	1872	26	72	-320.064	-15.2395	-0.364901	0.308011	0.672911	0.0259702	hypo	0	0	5104	6573	ENST00000483142.1	processed_transcript	ENSG00000048052.17	HDAC9	286867	26263	ENST00000242261.5	ENSG00000122691.8	TWIST1	275445	9233	0	1	0	0	0	1
3564	chr3	9631523	9632325	803	13	61.7692	-208.362	-18.7768	-0.364736	0.238187	0.602923	0.0217868	hypo	0	0	10106	164286	ENST00000426873.1	processed_pseudogene	ENSG00000235338.1	DUSP5P2	36036	47569	ENST00000287585.6	ENSG00000156959.7	LHFPL4	10062	4180	0	0	1	0	0	1
533	chr17	79438033	79439591	1559	45	34.6444	-413.868	-10.7111	-0.364463	0.264297	0.62876	0.0333779	hypo	0	0	8447	109647	ENST00000571612.1	retained_intron	ENSG00000171282.9	RP11-1055B8.7	32636	59724	ENST00000571813.2	ENSG00000171282.9	RP11-1055B8.7	6895	22621	0	0	1	0	0	1
18528	chr15	90830373	90830554	182	5	36.4	-83.3391	-17.367	-0.364441	0.29828	0.66272	0.0219744	hypo	0	0	1560	194773	ENST00000605689.1	processed_pseudogene	ENSG00000271396.1	RP11-697E2.9	21435	66848	ENST00000379095.3	ENSG00000182768.7	NGRN	11771	19558	1	0	0	0	0	1
19148	chr5	76979238	76979541	304	6	50.6667	-81.0494	-13.5887	-0.363943	0.474648	0.838591	0.0254743	hypo	0	0	10560	110020	ENST00000517881.1	processed_transcript	ENSG00000171530.9	TBCA	31600	59957	ENST00000517679.1	ENSG00000171530.9	TBCA	37349	6799	0	0	1	0	0	1
3649	chr6	139126019	139126791	773	13	59.4615	-206.483	-16.8996	-0.363934	0.394578	0.758512	0.0203721	hypo	0	0	7517	139712	ENST00000367682.2	protein_coding	ENSG00000203734.7	ECT2L	7517	75373	ENST00000367682.2	ENSG00000203734.7	ECT2L	8549	8553	0	1	0	0	0	1
6724	chr5	128797703	128798392	690	14	49.2857	-156.711	-14.7791	-0.363148	0.281261	0.64441	0.0274778	hypo	0	0	333	77358	ENST00000502709.1	nonsense_mediated_decay	ENSG00000145808.4	ADAMTS19	1744	41905	ENST00000274487.4	ENSG00000145808.4	ADAMTS19	285	6971	1	0	0	0	1	0
839	chr16	22731625	22733297	1673	28	59.75	-354.288	-18.3983	-0.363054	0.372449	0.735503	0.0277253	hypo	0	0	83559	189636	ENST00000583924.1	misc_RNA	ENSG00000265058.1	RN7SL245P	92200	26026	ENST00000261374.3	ENSG00000122254.6	HS3ST2	91319	20265	0	0	1	0	0	1
269	chr3	16922923	16925533	2611	53	49.2642	-523.348	-13.0751	-0.362987	0.333701	0.696688	0.0338191	hypo	0	0	918	85686	ENST00000396755.2	protein_coding	ENSG00000154822.11	PLCL2	918	46571	ENST00000396755.2	ENSG00000154822.11	PLCL2	0	4277	0.414401	0.585599	0	0.0582152	0.76599	0.175795
137	chr10	30470809	30472272	1464	40	36.6	-660.72	-21.1992	-0.362798	0.271623	0.634421	0.0207141	hypo	0	0	66385	99695	ENST00000465712.1	processed_transcript	ENSG00000165757.8	KIAA1462	122355	54244	ENST00000375377.1	ENSG00000165757.8	KIAA1462	122392	13967	0	0	1	0	0	1
322	chr4	186507994	186509394	1401	42	33.3571	-493.656	-13.4024	-0.362676	0.307497	0.670173	0.0292882	hypo	1	0	0	161830	ENST00000411847.1	antisense	ENSG00000233110.1	RP11-301L8.2	51227	46406	ENST00000284771.6	ENSG00000154553.9	PDLIM3	35360	6305	1	0	0	0	0	1
11740	chr3	12331818	12333376	1559	15	103.933	-115.048	-8.8526	-0.362601	0.128507	0.491108	0.0336516	hypo	0	0	1207	58118	ENST00000497594.1	retained_intron	ENSG00000132170.15	PPARG	1247	31666	ENST00000397026.2	ENSG00000132170.15	PPARG	1484	4222	0.508018	0.491982	0	0	0.330981	0.669019
31497	chr3	14278486	14278745	260	3	86.6667	-49.9873	-17.4433	-0.362576	0.317723	0.680298	0.0225745	hypo	0	0	58202	85640	ENST00000285021.7	protein_coding	ENSG00000154767.10	XPC	58202	46549	ENST00000285021.7	ENSG00000154767.10	XPC	58077	4254	0	0	1	0	0	1
18564	chr8	78314316	78314857	542	8	67.75	-83.1848	-11.7415	-0.362379	0.457924	0.820303	0.0319636	hypo	0	0	3007	179967	ENST00000518706.2	lincRNA	ENSG00000254366.2	RP11-38H17.1	401035	53344	ENST00000419564.2	ENSG00000164751.10	PEX2	401258	10957	0	1	0	0	0	1
749	chr2	3130571	3131860	1290	33	39.0909	-368.183	-12.4202	-0.362121	0.255181	0.617302	0.0303528	hypo	0	0	772	163199	ENST00000457478.1	lincRNA	ENSG00000234423.1	AC019118.2	249700	2754	ENST00000443925.2	ENSG00000032389.8	TSSC1	52327	2515	0.951163	0	0.0488372	0	0	1
100	chr12	131495271	131496487	1217	41	29.6829	-732.256	-29.4939	-0.362043	0.469503	0.831546	0.0198626	hypo	0	0	8226	37194	ENST00000376682.4	protein_coding	ENSG00000111452.8	GPR133	8226	20060	ENST00000376682.4	ENSG00000111452.8	GPR133	6295	17327	0	1	0	0	0	1
14766	chr13	73096025	73096352	328	10	32.8	-98.5399	-9.89107	-0.361944	0.382376	0.744321	0.0264814	hypo	0	0	61285	177167	ENST00000515906.1	snoRNA	ENSG00000251715.1	SNORA68	205472	76438	ENST00000377818.3	ENSG00000204899.5	MZT1	204878	17773	0	0	1	0	0	1
142	chr10	130273916	130275359	1444	39	37.0256	-652.646	-21.4589	-0.361494	0.381802	0.743296	0.0222233	hypo	0	0	155437	163442	ENST00000454492.1	lincRNA	ENSG00000234640.1	RP11-264E18.1	349266	43479	ENST00000368654.3	ENSG00000148773.8	MKI67	23500	14701	0	0	1	0	0	1
5400	chr7	27727517	27728727	1211	13	93.1538	-173.99	-14.8505	-0.361395	0.435588	0.796983	0.0252017	hypo	0	0	24902	31470	ENST00000265395.2	protein_coding	ENSG00000106049.4	HIBADH	24902	17018	ENST00000265395.2	ENSG00000106049.4	HIBADH	24665	9329	0	0	1	0	0	1
1177	chr12	31803799	31805728	1930	46	41.9565	-316.849	-8.4178	-0.361267	0.365226	0.726493	0.0434277	hypo	0	0	3704	68674	ENST00000412352.2	protein_coding	ENSG00000139160.9	METTL20	3704	37383	ENST00000412352.2	ENSG00000139160.9	METTL20	34298	16480	0	1	0	0	0	1
2837	chr6	108122167	108123221	1055	18	58.6111	-229.697	-17.4561	-0.361121	0.393965	0.755086	0.026869	hypo	0	0	22268	77875	ENST00000426221.1	nonsense_mediated_decay	ENSG00000146285.9	SCML4	22294	42201	ENST00000369020.3	ENSG00000146285.9	SCML4	46175	8403	0	1	0	0	0	1
7304	chr17	78007940	78008387	448	18	24.8889	-150.023	-9.65204	-0.360968	0.421419	0.782386	0.0278176	hypo	0	0	1259	102825	ENST00000310924.2	protein_coding	ENSG00000167291.11	TBC1D16	1259	56006	ENST00000310924.2	ENSG00000167291.11	TBC1D16	689	22533	1	0	0	0	1	0
17922	chr15	54272966	54273489	524	6	87.3333	-85.4631	-14.8498	-0.360599	0.378931	0.73953	0.0239946	hypo	0	0	3860	185395	ENST00000557976.1	lincRNA	ENSG00000259669.1	RP11-643A5.2	31611	36117	ENST00000260323.11	ENSG00000137766.12	UNC13C	220961	19182	0	0	1	0	0	1
68	chr1	170634547	170637058	2512	94	26.7234	-881.731	-14.7566	-0.360272	0.178385	0.538657	0.0237777	hypo	1	0	0	195046	ENST00000606154.1	lincRNA	ENSG00000271811.1	RP1-79C4.4	1468	23057	ENST00000497230.2	ENSG00000116132.7	PRRX1	368	1922	1	0	0	0	0.649682	0.350318
29188	chr6	3877313	3877448	136	4	34	-54.5913	-14.1963	-0.359298	0.433399	0.792698	0.0216477	hypo	0	0	15911	161758	ENST00000450255.1	lincRNA	ENSG00000233068.1	RP1-140K8.1	27690	42025	ENST00000380272.3	ENSG00000145945.5	FAM50B	26264	7625	0	0	1	0	0	1
2374	chr5	141508617	141509871	1255	18	69.7222	-245.587	-14.4325	-0.359231	0.520881	0.880111	0.020633	hypo	0	0	5423	57454	ENST00000505614.1	retained_intron	ENSG00000131507.9	NDFIP1	20546	31335	ENST00000253814.4	ENSG00000131507.9	NDFIP1	19697	7212	0	1	0	0	0	1
2507	chr9	7509675	7510578	904	16	56.5	-240.507	-15.9232	-0.35893	0.357015	0.715946	0.0234754	hypo	0	0	31354	158541	ENST00000413888.1	processed_pseudogene	ENSG00000230207.1	RPL4P5	289488	35476	ENST00000358227.4	ENSG00000137038.7	TMEM261	288777	11502	0	0	1	0	0	1
729	chr1	245461094	245463084	1991	29	68.6552	-371.697	-16.2479	-0.358874	0.538702	0.897576	0.0264816	hypo	0	0	14702	161438	ENST00000452887.2	processed_pseudogene	ENSG00000232793.2	DNAJC19P8	142806	51001	ENST00000407071.2	ENSG00000162849.11	KIF26B	35799	2425	0	1	0	0	0	1
1059	chr6	9562514	9563819	1306	20	65.3	-326.932	-20.232	-0.358757	0.515557	0.874315	0.0202362	hypo	0	0	36206	121112	ENST00000469421.1	processed_transcript	ENSG00000181355.16	OFCC1	369680	66003	ENST00000492169.1	ENSG00000181355.16	OFCC1	162914	7666	0	0	1	0	0	1
46	chr21	42382179	42384988	2810	61	46.0656	-983.833	-22.4217	-0.358386	0.331143	0.689529	0.0232076	hypo	0	0	134361	154460	ENST00000435493.1	antisense	ENSG00000226496.1	LINC00323	154739	66482	ENST00000328735.6	ENSG00000182240.11	BACE2	154379	26781	0	0	1	0	0	1
326	chr22	19786460	19787894	1435	47	30.5319	-491.257	-12.9468	-0.358175	0.363847	0.722022	0.0303016	hypo	0	0	6642	164743	ENST00000424559.2	processed_pseudogene	ENSG00000235776.2	AC000089.3	42233	67875	ENST00000332710.4	ENSG00000184058.8	TBX1	10005	27079	0	1	0	0	0	1
4435	chr3	133796338	133797450	1113	13	85.6154	-190.126	-16.8327	-0.357976	0.375628	0.733604	0.0209231	hypo	0	0	2280	96024	ENST00000484106.1	processed_transcript	ENSG00000163785.8	RYK	47417	62358	ENST00000310926.4	ENSG00000174640.8	SLCO2A1	47371	4934	0	1	0	0	0	1
2190	chr12	54412646	54413568	923	53	17.4151	-253.383	-5.45825	-0.357915	0.0353553	0.39327	0.0298273	hypo	0	0	125	186313	ENST00000562848.1	lincRNA	ENSG00000260597.1	AC012531.25	1930	74408	ENST00000303406.4	ENSG00000198353.6	HOXC4	0	16711	1	0	0	0.385699	0.614301	0
1517	chr5	175151242	175152730	1489	21	70.9048	-289.732	-15.3402	-0.357874	0.328444	0.686318	0.0230641	hypo	0	0	20340	138518	ENST00000363778.1	snRNA	ENSG00000200648.1	RNU6-226P	42777	21474	ENST00000231683.2	ENSG00000113749.5	HRH2	47585	7396	0	0	1	0	0	1
5969	chr2	206722055	206723189	1135	18	63.0556	-166.176	-11.3943	-0.357834	0.469589	0.827423	0.0312691	hypo	0	0	42164	139105	ENST00000365005.1	misc_RNA	ENSG00000201875.1	RN7SKP178	174039	24106	ENST00000272849.3	ENSG00000118257.12	NRP2	67443	3757	0	0	1	0	0	1
1935	chr9	38732661	38733866	1206	30	40.2	-265.427	-11.4734	-0.357634	0.408212	0.765846	0.0368041	hypo	0	0	52657	178098	ENST00000516916.1	snRNA	ENSG00000252725.1	RNU6-765P	112003	65409	ENST00000399703.5	ENSG00000180071.14	ANKRD18A	110029	11684	0	0	1	0	0	1
6236	chr10	7234093	7234659	567	15	37.8	-162.884	-14.8906	-0.357464	0.476623	0.834087	0.0302033	hypo	0	0	38010	194358	ENST00000604136.1	processed_pseudogene	ENSG00000270811.1	RP11-393K12.4	216047	75099	ENST00000379711.2	ENSG00000198879.7	SFMBT2	19989	13840	0	1	0	0	0	1
10964	chr12	104698090	104698566	477	10	47.7	-119.801	-14.1812	-0.356527	0.337634	0.694161	0.0273114	hypo	0	0	572	180943	ENST00000527879.1	protein_coding	ENSG00000255150.1	EID3	572	80429	ENST00000527879.1	ENSG00000255150.1	EID3	105	16982	1	0	0	0	1	0
662	chr18	56067102	56068219	1118	26	43	-386.91	-18.5136	-0.35639	0.448877	0.805267	0.0221767	hypo	1	0	0	191944	ENST00000590318.1	antisense	ENSG00000267396.1	RP11-845C23.3	76549	3700	ENST00000587881.1	ENSG00000049759.12	NEDD4L	143033	23078	1	0	0	0	0	1
9718	chr8	11548860	11549709	850	15	56.6667	-128.622	-11.3868	-0.356092	0.28799	0.644082	0.0290837	hypo	0	0	425	64652	ENST00000526974.1	protein_coding	ENSG00000136574.13	GATA4	425	35143	ENST00000526974.1	ENSG00000136574.13	GATA4	149	10583	1	0	0	0	1	0
23153	chr5	91502519	91502790	272	5	54.4	-69.0451	-14.2285	-0.355956	0.446458	0.802414	0.0231395	hypo	0	0	7164	175399	ENST00000502934.1	lincRNA	ENSG00000250049.1	RP11-348J24.2	823342	21244	ENST00000265138.3	ENSG00000113369.4	ARRDC3	825588	6854	0	1	0	0	0	1
631	chr2	240197261	240198810	1550	45	34.4444	-391.915	-12.7965	-0.355811	0.313018	0.668829	0.0357181	hypo	0	0	21414	10694	ENST00000535493.1	retained_intron	ENSG00000068024.12	HDAC4	32096	5702	ENST00000446876.1	ENSG00000068024.12	HDAC4	263	4043	0	1	0	0	1	0
1993	chr6	161862920	161864017	1098	25	43.92	-262.49	-13.4279	-0.355742	0.529074	0.884816	0.0301722	hypo	0	0	167826	4738	ENST00000320285.4	protein_coding	ENSG00000026652.9	AGPAT4	167826	2531	ENST00000320285.4	ENSG00000026652.9	AGPAT4	202900	8684	0	1	0	0	0	1
396	chr9	136679342	136680356	1015	43	23.6047	-461.468	-13.3565	-0.355702	0.365705	0.721407	0.0319004	hypo	0	0	50916	182002	ENST00000343203.4	pseudogene	ENSG00000256225.1	AL590710.1	74264	26682	ENST00000422262.2	ENSG00000123453.12	SARDH	1807	12401	0	1	0	0	0.190148	0.809852
32113	chr8	93117611	93117951	341	4	85.25	-48.8841	-12.8793	-0.354916	0.430139	0.785055	0.0261529	hypo	0	0	2096	15116	ENST00000518832.1	protein_coding	ENSG00000079102.12	RUNX1T1	2096	8017	ENST00000518832.1	ENSG00000079102.12	RUNX1T1	1631	11015	0	0	1	0	1	0
418	chr11	111154275	111155416	1142	49	23.3061	-451.38	-10.2343	-0.354914	0.323168	0.678082	0.0342737	hypo	0	0	11786	131795	ENST00000540738.1	protein_coding	ENSG00000196167.5	COLCA1	11786	72005	ENST00000540738.1	ENSG00000196167.5	COLCA1	13888	16028	0	1	0	0	0	1
207	chr6	1538866	1540101	1236	32	38.625	-572.014	-22.5414	-0.354541	0.459869	0.81441	0.0207171	hypo	0	0	9719	195392	ENST00000607350.1	lincRNA	ENSG00000272279.1	RP11-157J24.2	70579	4029	ENST00000380874.2	ENSG00000054598.5	FOXC1	14322	7592	0	0	1	0	0	1
6318	chr4	121402719	121403973	1255	10	125.5	-161.714	-17.2601	-0.354313	0.396908	0.751221	0.0211763	hypo	0	0	139506	153552	ENST00000600592.1	processed_pseudogene	ENSG00000225665.3	SAR1P3	414489	52630	ENST00000296509.6	ENSG00000164109.9	MAD2L1	414562	6051	0	0	1	0	0	1
1418	chr4	190293956	190295182	1227	28	43.8214	-296.398	-12.1839	-0.354166	0.415299	0.769465	0.034393	hypo	0	0	81465	175229	ENST00000504057.1	lincRNA	ENSG00000249877.1	RP11-706F1.2	566760	18949	ENST00000226798.4	ENSG00000109536.7	FRG1	8421	6330	0	0	1	0	0	1
14998	chr8	100714671	100715440	770	7	110	-97.3959	-14.3698	-0.354057	0.372706	0.726763	0.0248381	hypo	0	0	6485	164644	ENST00000421439.1	processed_pseudogene	ENSG00000235683.1	AC018442.1	181543	31991	ENST00000521559.1	ENSG00000132549.14	VPS13B	190217	11061	0	1	0	0	0	1
23708	chr6	151119677	151120128	452	6	75.3333	-67.48	-12.0941	-0.354015	0.452257	0.806272	0.0300395	hypo	0	0	28670	145553	ENST00000398028.3	processed_pseudogene	ENSG00000213089.4	PDCL3P5	66556	25105	ENST00000367321.3	ENSG00000120254.11	MTHFD1L	66619	8618	0	1	0	0	0	1
27594	chr16	17848263	17848746	484	7	69.1429	-58.1007	-9.33639	-0.354001	0.470858	0.824859	0.026162	hypo	0	0	70362	187311	ENST00000564852.1	lincRNA	ENSG00000261555.1	CTD-3229J4.1	283524	14848	ENST00000261381.6	ENSG00000103489.7	XYLT1	582419	20208	0	0	1	0	0	1
25370	chr9	87285870	87286471	602	6	100.333	-63.1914	-14.7929	-0.353922	0.133587	0.48751	0.0301055	hypo	0	0	294	79447	ENST00000359847.3	protein_coding	ENSG00000148053.11	NTRK2	294	43096	ENST00000359847.3	ENSG00000148053.11	NTRK2	165	11848	1	0	0	0	1	0
2247	chr18	74878227	74880220	1994	33	60.4242	-251.075	-9.7939	-0.353851	0.344662	0.698514	0.0349392	hypo	0	0	11841	190319	ENST00000584843.1	lincRNA	ENSG00000265844.1	RP11-751H17.1	33426	73997	ENST00000579129.1	ENSG00000197971.10	MBP	32800	23155	0	0	1	0	0	1
1910	chr2	210617304	210619276	1973	17	116.059	-266.715	-21.6103	-0.353552	0.377162	0.730713	0.0222154	hypo	0	0	17440	75807	ENST00000478701.1	processed_transcript	ENSG00000144406.14	UNC80	17440	41082	ENST00000439458.1	ENSG00000144406.14	UNC80	17068	3781	0	0	1	0	0	1
7926	chr18	52984816	52985997	1182	13	90.9231	-143.858	-11.7346	-0.353269	0.141119	0.494388	0.0258635	hypo	0	0	3038	132917	ENST00000563760.1	processed_transcript	ENSG00000196628.9	TCF4	3219	72608	ENST00000570287.2	ENSG00000196628.9	TCF4	271021	23062	0	1	0	0	0	1
20881	chr4	95375448	95375757	310	5	62	-75.494	-15.3834	-0.352863	0.198634	0.551497	0.0208056	hypo	0	0	638	94414	ENST00000508216.1	protein_coding	ENSG00000163110.10	PDLIM5	638	51276	ENST00000508216.1	ENSG00000163110.10	PDLIM5	1912	5961	1	0	0	0	0.283871	0.716129
37906	chr10	85406468	85407029	562	4	140.5	-39.5482	-10.7605	-0.352611	0.445555	0.798166	0.0208173	hypo	0	0	28165	162705	ENST00000441776.1	lincRNA	ENSG00000233945.1	RP11-344L13.2	492166	54184	ENST00000372134.3	ENSG00000165678.15	GHITM	81465	14289	0	0	1	0	0	1
17142	chr6	71997352	71997761	410	7	58.5714	-88.3762	-15.6336	-0.352425	0.211457	0.563882	0.026086	hypo	0	0	744	46100	ENST00000370435.4	protein_coding	ENSG00000119900.7	OGFRL1	744	24945	ENST00000370435.4	ENSG00000119900.7	OGFRL1	345	8250	1	0	0	0	1	0
20494	chr7	87631471	87631814	344	6	57.3333	-76.7113	-12.8351	-0.352323	0.340776	0.693099	0.0243319	hypo	0	0	67399	2109	ENST00000398203.3	protein_coding	ENSG00000008277.10	ADAM22	67399	1092	ENST00000398203.3	ENSG00000008277.10	ADAM22	66899	9747	0	1	0	0	0	1
1547	chr16	50419725	50421084	1360	24	56.6667	-287.379	-13.0045	-0.352097	0.453431	0.805529	0.0243039	hypo	0	0	7959	186831	ENST00000566876.1	lincRNA	ENSG00000261092.1	RP11-21B23.2	16879	54696	ENST00000394688.3	ENSG00000166164.11	BRD7	80760	20545	0	0	1	0	0	1
19943	chr10	25312642	25313016	375	6	62.5	-78.4128	-13.8322	-0.351915	0.405783	0.757698	0.0259537	hypo	0	0	7054	127175	ENST00000376356.4	protein_coding	ENSG00000185875.8	THNSL1	7054	69421	ENST00000376356.4	ENSG00000185875.8	THNSL1	6617	13937	0	1	0	0	0	1
42951	chr13	53127642	53127694	53	3	17.6667	-32.9589	-11.1237	-0.351662	0.216809	0.568471	0.0282782	hypo	0	0	30874	136337	ENST00000441562.1	unprocessed_pseudogene	ENSG00000198384.7	TPTE2P3	63910	37773	ENST00000342657.3	ENSG00000139675.10	HNRNPA1L2	46334	17745	0	1	0	0	0	1
12827	chr2	142625729	142626111	383	7	54.7143	-108.56	-15.5467	-0.351417	0.508412	0.859829	0.0203757	hypo	0	0	57758	105785	ENST00000486364.1	processed_transcript	ENSG00000168702.12	LRP1B	262462	57575	ENST00000434794.1	ENSG00000168702.12	LRP1B	261613	3475	0	1	0	0	0	1
423	chr6	151120574	151122795	2222	37	60.0541	-449.929	-14.5503	-0.351127	0.32925	0.680378	0.0273061	hypo	0	0	26003	145553	ENST00000398028.3	processed_pseudogene	ENSG00000213089.4	PDCL3P5	63889	25105	ENST00000367321.3	ENSG00000120254.11	MTHFD1L	63952	8618	0	1	0	0	0	1
464	chr13	24071382	24072810	1429	32	44.6562	-436.28	-19.6068	-0.350659	0.559729	0.910388	0.0225667	hypo	0	0	124	156063	ENST00000425800.1	lincRNA	ENSG00000227893.1	LINC00352	63540	45072	ENST00000382298.3	ENSG00000151835.9	SACS	30361	17542	1	0	0	0	0	1
2396	chr5	132897196	132898898	1703	21	81.0952	-244.926	-12.9443	-0.350611	0.396394	0.747006	0.0274383	hypo	0	0	20433	7372	ENST00000510685.1	protein_coding	ENSG00000053108.12	FSTL4	20433	3923	ENST00000510685.1	ENSG00000053108.12	FSTL4	47846	7003	0	1	0	0	0	1
19280	chr5	8289031	8289422	392	6	65.3333	-80.6445	-14.1855	-0.35023	0.341406	0.691636	0.0243781	hypo	0	0	121686	176991	ENST00000506236.2	unprocessed_pseudogene	ENSG00000251549.2	RP11-480D4.5	418656	27095	ENST00000512217.1	ENSG00000124275.10	MTRR	168010	6540	0	0	1	0	0	1
2137	chr11	17785058	17786836	1779	34	52.3235	-255.835	-9.4901	-0.34937	0.355643	0.705013	0.0355342	hypo	0	0	8261	54417	ENST00000525802.1	processed_transcript	ENSG00000129159.6	KCNC1	27537	29676	ENST00000379472.3	ENSG00000129159.6	KCNC1	6440	15212	0	1	0	0	0	1
17422	chr8	100939963	100940430	468	6	78	-87.3156	-21.5186	-0.349308	0.505561	0.854869	0.0234724	hypo	0	0	33672	98505	ENST00000520468.2	protein_coding	ENSG00000164919.6	COX6C	33672	53505	ENST00000520468.2	ENSG00000164919.6	COX6C	33959	11061	0	0	1	0	0	1
4357	chr6	8073909	8075393	1485	15	99	-191.556	-18.5168	-0.349146	0.493938	0.843084	0.0238882	hypo	0	0	9261	130319	ENST00000397457.2	protein_coding	ENSG00000188428.12	BLOC1S5	9261	71159	ENST00000397457.2	ENSG00000188428.12	BLOC1S5	9143	7663	0	1	0	0	0	1
607	chr4	501884	503624	1741	44	39.5682	-395.608	-11.8777	-0.349101	0.522178	0.871279	0.0338973	hypo	0	0	6234	113775	ENST00000506898.1	processed_transcript	ENSG00000174227.11	PIGG	8805	62120	ENST00000509768.1	ENSG00000174227.11	PIGG	8504	5322	0	1	0	0	0	1
2007	chr6	134176403	134177579	1177	22	53.5	-261.429	-18.7759	-0.349011	0.189272	0.538283	0.027337	hypo	0	0	9313	156130	ENST00000419627.1	antisense	ENSG00000227954.2	RP3-323P13.2	32696	24283	ENST00000367882.4	ENSG00000118526.6	TCF21	17053	8520	0	1	0	0	0	1
5392	chr17	78004970	78006294	1325	28	47.3214	-174.058	-7.90667	-0.348905	0.445518	0.794423	0.0302095	hypo	0	0	3352	102825	ENST00000310924.2	protein_coding	ENSG00000167291.11	TBC1D16	3352	56006	ENST00000310924.2	ENSG00000167291.11	TBC1D16	2782	22533	0	1	0	0	0	1
26964	chr6	167207819	167208331	513	5	102.6	-59.5559	-12.7306	-0.348429	0.396429	0.744858	0.0268831	hypo	0	0	36419	11883	ENST00000507371.1	protein_coding	ENSG00000071242.7	RPS6KA2	36419	6347	ENST00000507371.1	ENSG00000071242.7	RPS6KA2	10103	8713	0	1	0	0	0	1
2989	chr7	158333863	158334534	672	15	44.8	-225.026	-16.9052	-0.348253	0.370367	0.71862	0.0218002	hypo	1	1	0	85948	ENST00000404321.2	protein_coding	ENSG00000155093.13	PTPRN2	0	46718	ENST00000404321.2	ENSG00000155093.13	PTPRN2	8126	10377	1	0	0	0	0	1
2284	chr3	148416278	148417258	981	17	57.7059	-249.137	-19.8993	-0.348236	0.170988	0.519225	0.0216306	hypo	0	0	315	76459	ENST00000475166.1	processed_transcript	ENSG00000144891.13	AGTR1	572	41437	ENST00000404754.2	ENSG00000144891.13	AGTR1	345	5026	1	0	0	0	1	0
9128	chr9	36038030	36038271	242	13	18.6154	-133.19	-13.8393	-0.347224	0.171877	0.519101	0.0300657	hypo	0	0	1092	48473	ENST00000479053.1	processed_transcript	ENSG00000122707.7	RECK	1599	26280	ENST00000377966.3	ENSG00000122707.7	RECK	465	11647	1	0	0	0	1	0
36523	chr7	67014920	67015440	521	4	130.25	-41.6116	-11.0984	-0.347074	0.498784	0.845858	0.0328972	hypo	0	0	77377	154348	ENST00000440681.1	unprocessed_pseudogene	ENSG00000226392.1	RP4-736H5.1	553112	75091	ENST00000442959.1	ENSG00000198874.8	TYW1	246888	9616	0	0	1	0	0	1
6832	chr1	78957908	78958726	819	15	54.6	-155.474	-15.3187	-0.346943	0.451151	0.798094	0.0273701	hypo	0	0	1150	48178	ENST00000497923.1	nonsense_mediated_decay	ENSG00000122420.5	PTGFR	1150	26120	ENST00000370756.3	ENSG00000122420.5	PTGFR	391	1260	1	0	0	0	1	0
560	chr22	45606581	45608063	1483	44	33.7045	-405.044	-12.9812	-0.346926	0.37172	0.718646	0.0300317	hypo	1	0	0	22983	ENST00000440039.1	nonsense_mediated_decay	ENSG00000100364.14	KIAA0930	234	12381	ENST00000492273.1	ENSG00000100364.14	KIAA0930	7500	27523	1	0	0	0	0	1
197	chr18	20759427	20761195	1769	36	49.1389	-589.716	-20.9297	-0.346893	0.384341	0.731234	0.0197183	hypo	0	0	23637	61344	ENST00000420687.2	protein_coding	ENSG00000134508.8	CABLES1	23637	33385	ENST00000420687.2	ENSG00000134508.8	CABLES1	42355	22927	0	1	0	0	0	1
19470	chr11	78219303	78219463	161	6	26.8333	-80.0314	-13.4285	-0.346886	0.435421	0.782307	0.0235249	hypo	0	0	24758	180844	ENST00000526976.1	antisense	ENSG00000255084.1	RP11-843A23.1	64497	35925	ENST00000529771.1	ENSG00000137513.5	NARS2	65942	15917	0	1	0	0	0	1
1438	chr2	30787930	30789822	1893	20	94.65	-294.203	-18.2936	-0.346855	0.512721	0.859576	0.0220419	hypo	0	0	117660	112179	ENST00000476535.1	protein_coding	ENSG00000172954.9	LCLAT1	117660	61142	ENST00000476535.1	ENSG00000172954.9	LCLAT1	117209	2730	0	1	0	0	0	1
2447	chr17	39546120	39548505	2386	26	91.7692	-242.781	-10.5404	-0.346824	0.382738	0.729562	0.0280762	hypo	0	0	5338	20680	ENST00000251645.2	protein_coding	ENSG00000094796.4	KRT31	5338	11094	ENST00000251645.2	ENSG00000094796.4	KRT31	135403	21867	0	0	1	0	0	1
2165	chr6	155442655	155443332	678	17	39.8824	-254.591	-15.3734	-0.346758	0.257605	0.604364	0.0215613	hypo	1	1	0	77963	ENST00000535583.1	protein_coding	ENSG00000146426.13	TIAM2	0	42261	ENST00000535583.1	ENSG00000146426.13	TIAM2	96643	8637	1	0	0	0	0	1
7747	chr7	48967076	48967732	657	11	59.7273	-145.591	-13.9201	-0.34671	0.427812	0.774522	0.0276419	hypo	0	0	7714	148918	ENST00000428251.1	processed_pseudogene	ENSG00000218305.2	AC006024.4	79713	81252	ENST00000596947.1	ENSG00000267970.1	AC004899.1	2727	9462	0	0	1	0	0	1
876	chr9	127938583	127939922	1340	33	40.6061	-348.518	-11.4414	-0.346263	0.295068	0.641331	0.0286675	hypo	0	0	12139	45472	ENST00000456642.1	protein_coding	ENSG00000119414.7	PPP6C	12139	24631	ENST00000456642.1	ENSG00000119414.7	PPP6C	11469	12180	0	1	0	0	0	1
20624	chr4	121401855	121402321	467	5	93.4	-76.3176	-16.3182	-0.346087	0.404687	0.750774	0.0219648	hypo	0	0	138642	153552	ENST00000600592.1	processed_pseudogene	ENSG00000225665.3	SAR1P3	413625	52630	ENST00000296509.6	ENSG00000164109.9	MAD2L1	413698	6051	0	0	1	0	0	1
2318	chr11	66816067	66816625	559	23	24.3043	-247.542	-12.5728	-0.345904	0.491403	0.837306	0.029118	hypo	0	0	7663	112459	ENST00000308831.2	protein_coding	ENSG00000173156.2	RHOD	7663	61298	ENST00000308831.2	ENSG00000173156.2	RHOD	7493	15708	0	1	0	0	0	1
1480	chr18	35101037	35102783	1747	33	52.9394	-291.87	-10.2696	-0.345875	0.453537	0.799413	0.0257208	hypo	0	0	35039	25166	ENST00000587924.1	protein_coding	ENSG00000101489.14	CELF4	35039	13591	ENST00000587924.1	ENSG00000101489.14	CELF4	1750	22988	0	1	0	0	0.143102	0.856898
3140	chr9	93002333	93003083	751	14	53.6429	-220.528	-16.4439	-0.345789	0.445388	0.791177	0.0213213	hypo	0	0	7865	152854	ENST00000448529.1	unprocessed_pseudogene	ENSG00000225072.1	OR7E116P	402302	53644	ENST00000375765.3	ENSG00000165023.5	DIRAS2	401893	11881	0	0	1	0	0	1
3741	chr1	112530831	112531488	658	16	41.125	-204.52	-17.2209	-0.345645	0.226642	0.572287	0.020804	hypo	0	0	288	109767	ENST00000302127.4	protein_coding	ENSG00000171385.5	KCND3	288	59797	ENST00000302127.4	ENSG00000171385.5	KCND3	71	1437	1	0	0	0	1	0
9040	chr5	134259565	134260843	1279	22	58.1364	-134	-7.9066	-0.345614	0.356928	0.702541	0.0503157	hypo	2	0	0	174468	ENST00000506002.1	processed_pseudogene	ENSG00000249119.1	MTND6P4	18754	32017	ENST00000512783.1	ENSG00000132570.10	PCBD2	18250	7021	1	0	0	0	0	1
35834	chr8	40071255	40071360	106	4	26.5	-42.6292	-11.0934	-0.345556	0.36095	0.706507	0.0317627	hypo	0	0	52277	179713	ENST00000520487.1	lincRNA	ENSG00000254143.1	RP11-470M17.2	60265	63680	ENST00000315792.3	ENSG00000176907.3	C8orf4	683804	10774	0	0	1	0	0	1
23482	chr14	34030718	34030870	153	5	30.6	-68.1287	-13.819	-0.345413	0.460686	0.806099	0.0211978	hypo	0	0	1326	82381	ENST00000552696.1	nonsense_mediated_decay	ENSG00000151322.14	NPAS3	173576	44733	ENST00000552874.1	ENSG00000151322.14	NPAS3	238076	18209	1	0	0	0	0	1
6285	chr7	3638455	3639229	775	11	70.4545	-162.253	-15.6256	-0.345065	0.477715	0.82278	0.0232098	hypo	0	0	44186	165626	ENST00000427920.1	antisense	ENSG00000236510.1	AC011284.3	297235	42299	ENST00000389531.3	ENSG00000146555.14	SDK1	296721	9082	0	1	0	0	0	1
23100	chr9	87287865	87288469	605	7	86.4286	-69.2071	-9.92264	-0.344913	0.335833	0.680746	0.0306904	hypo	0	0	862	79448	ENST00000395866.2	protein_coding	ENSG00000148053.11	NTRK2	862	43097	ENST00000395866.2	ENSG00000148053.11	NTRK2	2160	11848	1	0	0	0	0	1
4042	chr3	3620919	3622208	1290	18	71.6667	-197.383	-12.7578	-0.344841	0.489225	0.834066	0.0297328	hypo	0	0	46771	151343	ENST00000420000.2	lincRNA	ENSG00000223727.2	AC026188.1	218912	63198	ENST00000319331.3	ENSG00000175928.5	LRRN1	218305	4156	0	1	0	0	0	1
2300	chr4	15993212	15994155	944	17	55.5294	-248.577	-15.5928	-0.344668	0.469947	0.814615	0.0214205	hypo	0	0	5551	1677	ENST00000511270.1	processed_transcript	ENSG00000007062.7	PROM1	5798	862	ENST00000513946.1	ENSG00000007062.7	PROM1	90040	5672	0	1	0	0	0	1
61854	chr9	96718643	96718764	122	3	40.6667	-15.7357	-5.44647	-0.344601	0.453381	0.797983	0.0241626	hypo	0	0	526	164564	ENST00000453045.1	lincRNA	ENSG00000235601.1	RP11-231K24.2	988	31391	ENST00000253968.6	ENSG00000131668.9	BARX1	456	11923	1	0	0	0	1	0
3126	chr16	24717754	24718870	1117	24	46.5417	-220.893	-9.92787	-0.344312	0.386699	0.731011	0.0327255	hypo	0	0	22145	19538	ENST00000315183.7	protein_coding	ENSG00000090905.13	TNRC6A	22145	10444	ENST00000315183.7	ENSG00000090905.13	TNRC6A	21796	20283	0	0	1	0	0	1
128	chr1	32052133	32053171	1039	52	19.9808	-679.011	-14.8552	-0.344281	0.38763	0.731911	0.02632	hypo	0	0	1380	73675	ENST00000480586.1	processed_transcript	ENSG00000142910.11	TINAGL1	9993	39970	ENST00000537531.1	ENSG00000142910.11	TINAGL1	0	788	0.595765	0.404235	0	0.288739	0.711261	0
6858	chr3	151644217	151645082	866	11	78.7273	-155.154	-18.7645	-0.344219	0.32407	0.668289	0.0235215	hypo	0	0	873	171357	ENST00000483843.2	antisense	ENSG00000242908.2	RP11-454C18.2	52785	75019	ENST00000362032.5	ENSG00000198829.5	SUCNR1	341245	5045	1	0	0	0	0	1
14818	chr4	86860800	86861198	399	7	57	-98.2846	-14.2808	-0.343865	0.492001	0.835867	0.0232892	hypo	0	0	9373	67887	ENST00000264343.4	protein_coding	ENSG00000138639.13	ARHGAP24	9373	36958	ENST00000264343.4	ENSG00000138639.13	ARHGAP24	653985	5938	0	1	0	0	0	1
10881	chr15	94404844	94404992	149	10	14.9	-120.364	-12.0529	-0.343785	0.398694	0.742479	0.0282012	hypo	0	0	1345	183806	ENST00000554530.1	lincRNA	ENSG00000258476.1	RP11-76E17.3	369774	38457	ENST00000543482.1	ENSG00000140563.10	MCTP2	369623	19594	1	0	0	0	0	1
44228	chr8	93105782	93106131	350	5	70	-31.3365	-7.04907	-0.343523	0.314029	0.657552	0.035374	hypo	0	0	1311	15084	ENST00000360348.2	protein_coding	ENSG00000079102.12	RUNX1T1	1311	7996	ENST00000360348.2	ENSG00000079102.12	RUNX1T1	7925	11015	1	0	0	0	0	1
12316	chr10	71439495	71439864	370	9	41.1111	-111.608	-12.9427	-0.343236	0.328215	0.671451	0.0247545	hypo	0	0	4790	164610	ENST00000434931.2	protein_coding	ENSG00000235645.2	RP11-242G20.1	4790	79161	ENST00000434931.2	ENSG00000235645.2	RP11-242G20.1	49139	14187	0	0	1	0	0	1
5397	chr3	14277369	14278116	748	11	68	-174.032	-17.9291	-0.343059	0.343074	0.686132	0.0225681	hypo	0	0	57085	85640	ENST00000285021.7	protein_coding	ENSG00000154767.10	XPC	57085	46549	ENST00000285021.7	ENSG00000154767.10	XPC	56960	4254	0	0	1	0	0	1
2817	chr7	105518183	105519421	1239	17	72.8824	-230.282	-20.1088	-0.34299	0.339616	0.682606	0.0226894	hypo	0	0	632	53759	ENST00000488386.1	nonsense_mediated_decay	ENSG00000128536.11	CDHR3	1132	42370	ENST00000419735.3	ENSG00000146776.10	ATXN7L1	219	9940	1	0	0	0	1	0
42597	chr10	8101643	8102001	359	8	44.875	-33.3815	-4.26703	-0.342802	0.295798	0.638599	0.0408006	hypo	0	0	1280	32829	ENST00000461472.1	processed_transcript	ENSG00000107485.11	GATA3	4873	17722	ENST00000346208.3	ENSG00000107485.11	GATA3	874	13850	1	0	0	0	1	0
239	chr8	86848378	86850416	2039	41	49.7317	-547.175	-14.4605	-0.342701	0.215983	0.558685	0.026475	hypo	0	0	1517	178508	ENST00000517368.1	lincRNA	ENSG00000253154.1	CTA-392E5.1	89632	80501	ENST00000540724.1	ENSG00000255940.1	REXO1L10P	7700	11000	0.236881	0	0.763119	0	0	1
2503	chr7	51939397	51940868	1472	19	77.4737	-240.699	-18.3536	-0.342524	0.471403	0.813927	0.0266114	hypo	0	0	155042	171151	ENST00000473305.2	misc_RNA	ENSG00000242650.2	RN7SL292P	554881	17075	ENST00000395542.2	ENSG00000106078.13	COBL	400600	9476	0	0	1	0	0	1
723	chr12	54444899	54446410	1512	41	36.878	-373.239	-11.3099	-0.342257	0.21416	0.556417	0.0418826	hypo	0	0	1250	136247	ENST00000609810.1	protein_coding	ENSG00000198353.6	HOXC4	1250	74409	ENST00000609810.1	ENSG00000198353.6	HOXC4	0	16716	0.496032	0.503968	0	0.156746	0.843254	0
7465	chr16	7234934	7236031	1098	11	99.8182	-148.37	-14.7771	-0.342228	0.295841	0.638069	0.0215745	hypo	0	0	58293	169446	ENST00000495947.1	processed_pseudogene	ENSG00000240419.1	RP11-545E8.1	146719	7861	ENST00000436368.2	ENSG00000078328.15	RBFOX1	118302	20118	0	1	0	0	0	1
200	chr2	8054154	8056631	2478	44	56.3182	-583.758	-17.0456	-0.341968	0.470088	0.812055	0.0234863	hypo	0	0	14367	154472	ENST00000416534.1	lincRNA	ENSG00000226506.1	AC007463.2	762343	22811	ENST00000234091.4	ENSG00000115738.5	ID2	111391	2553	0	0	1	0	0	1
43213	chr7	31847081	31847321	241	3	80.3333	-32.626	-10.9253	-0.341748	0.463396	0.805144	0.023099	hypo	0	0	13211	85568	ENST00000479980.1	processed_transcript	ENSG00000154678.12	PDE1C	120251	17209	ENST00000409146.3	ENSG00000106341.6	PPP1R17	262742	9357	0	1	0	0	0	1
966	chr5	135801771	135802949	1179	27	43.6667	-337.734	-13.4435	-0.3417	0.44361	0.78531	0.0264493	hypo	1	0	0	175138	ENST00000446720.2	lincRNA	ENSG00000249803.1	RP11-114H21.2	100545	5901	ENST00000513104.1	ENSG00000069018.13	TRPC7	108728	7045	1	0	0	0	0	1
1179	chr18	77010510	77011584	1075	22	48.8636	-316.497	-17.4282	-0.341399	0.526191	0.86759	0.0222853	hypo	0	0	3271	192250	ENST00000591742.1	antisense	ENSG00000267628.1	RP11-1136J12.1	55527	54959	ENST00000589326.1	ENSG00000166377.15	ATP9B	24580	23198	0	1	0	0	0	1
11357	chr11	28658549	28658968	420	10	42	-117.36	-12.0781	-0.341318	0.4518	0.793118	0.0266434	hypo	0	0	41761	174351	ENST00000505409.1	lincRNA	ENSG00000248990.1	RP11-960D24.1	526689	58332	ENST00000303459.6	ENSG00000169519.15	METTL15	526327	15262	0	0	1	0	0	1
9924	chr3	191241012	191241387	376	9	41.7778	-126.985	-14.2953	-0.3411	0.505692	0.846792	0.0243237	hypo	0	0	33725	151471	ENST00000439804.1	lincRNA	ENSG00000223812.1	RP11-197K6.1	62059	80281	ENST00000518817.1	ENSG00000253548.1	PYDC2	193301	5223	0	0	1	0	0	1
3518	chr6	71603535	71604891	1357	25	54.28	-209.795	-8.95629	-0.340304	0.51135	0.851653	0.0329407	hypo	0	0	61849	38316	ENST00000230053.6	protein_coding	ENSG00000112309.6	B3GAT2	61849	20700	ENST00000230053.6	ENSG00000112309.6	B3GAT2	60469	8249	0	1	0	0	0	1
916	chr15	31294278	31295645	1368	33	41.4545	-343.145	-11.3141	-0.34029	0.487616	0.827906	0.0275681	hypo	0	0	61	185457	ENST00000561299.1	antisense	ENSG00000259720.1	RP11-348B17.1	10470	55596	ENST00000425768.1	ENSG00000166912.12	MTMR10	9863	18978	1	0	0	0	0	1
35481	chr13	84451681	84451854	174	4	43.5	-43.1538	-11.9274	-0.34022	0.443249	0.783468	0.0262875	hypo	0	0	4673	118411	ENST00000377084.2	protein_coding	ENSG00000178235.6	SLITRK1	4673	64535	ENST00000377084.2	ENSG00000178235.6	SLITRK1	1810	17800	0	1	0	0	1	0
19218	chr2	72642726	72643511	786	7	112.286	-80.8236	-12.3537	-0.340124	0.357636	0.69776	0.0270939	hypo	0	0	61318	75397	ENST00000490919.1	processed_transcript	ENSG00000144036.10	EXOC6B	267558	179	ENST00000001146.2	ENSG00000003137.4	CYP26B1	265550	2971	0	1	0	0	0	1
9875	chr13	36703329	36704247	919	12	76.5833	-127.38	-13.9439	-0.339975	0.228887	0.568863	0.0244852	hypo	0	0	1195	59475	ENST00000255448.4	protein_coding	ENSG00000133083.10	DCLK1	1195	32374	ENST00000255448.4	ENSG00000133083.10	DCLK1	793	17643	0.875952	0.124048	0	0	1	0
9512	chr1	238753208	238753955	748	10	74.8	-130.123	-13.8225	-0.339854	0.389239	0.729093	0.0266971	hypo	0	0	98549	147918	ENST00000424695.1	processed_pseudogene	ENSG00000215149.3	KRT18P32	644632	81607	ENST00000604646.1	ENSG00000270188.1	MTRNR2L11	796153	2386	0	0	1	0	0	1
76	chr18	75886332	75887663	1332	59	22.5763	-836.952	-19.9667	-0.338963	0.355087	0.694049	0.0221488	hypo	0	0	9559	190634	ENST00000577382.1	lincRNA	ENSG00000266213.1	RP11-100K18.1	852611	80567	ENST00000537592.2	ENSG00000256463.4	SALL3	0	23161	0	0	1	0.168168	0.831832	0
4731	chr4	121991203	121991818	616	18	34.2222	-185.066	-11.9635	-0.33891	0.216857	0.555767	0.0310636	hypo	0	0	765	175701	ENST00000507782.1	lincRNA	ENSG00000250344.1	RP11-647P12.1	1337	61483	ENST00000511408.1	ENSG00000173376.9	NDNF	185	6053	1	0	0	0	1	0
33574	chr17	55660898	55660985	88	4	22	-46.36	-11.8116	-0.338489	0.493703	0.832192	0.0249288	hypo	0	0	13278	84834	ENST00000577241.1	retained_intron	ENSG00000153944.6	MSI2	161687	54904	ENST00000299415.2	ENSG00000166329.2	AC007431.1	266227	22204	0	1	0	0	0	1
11466	chr11	78218626	78218844	219	9	24.3333	-116.687	-13.2202	-0.338424	0.397927	0.736351	0.0235249	hypo	0	0	25377	180844	ENST00000526976.1	antisense	ENSG00000255084.1	RP11-843A23.1	63820	35925	ENST00000529771.1	ENSG00000137513.5	NARS2	66561	15917	0	1	0	0	0	1
5174	chr1	190547305	190548180	876	13	67.3846	-177.254	-14.1113	-0.338011	0.474647	0.812658	0.0227403	hypo	0	0	45839	159578	ENST00000413356.1	lincRNA	ENSG00000231175.1	RP11-463J7.2	100545	50831	ENST00000367462.3	ENSG00000162670.8	BRINP3	2229452	2006	0	0	1	0	0	1
2248	chr11	19203508	19204883	1376	19	72.4211	-250.978	-14.2277	-0.337909	0.359082	0.696991	0.0239	hypo	0	0	13438	181158	ENST00000527978.1	antisense	ENSG00000255308.1	RP11-428C19.4	18705	29680	ENST00000265968.3	ENSG00000129170.4	CSRP3	57029	15232	0	0.949128	0.0508721	0	0	1
30681	chr4	13523388	13524063	676	10	67.6	-51.5326	-6.27761	-0.337824	0.116306	0.45413	0.0347538	hypo	0	0	22610	35299	ENST00000382438.5	protein_coding	ENSG00000109705.7	NKX3-2	22610	19040	ENST00000382438.5	ENSG00000109705.7	NKX3-2	0	5658	0	0	1	0.00147929	0.998521	0
573	chr2	237812087	237813489	1403	33	42.5152	-402.985	-15.2158	-0.337685	0.502736	0.840421	0.0278495	hypo	0	0	110458	139318	ENST00000365471.1	snRNA	ENSG00000202341.1	RNU6-1051P	180465	74751	ENST00000354371.2	ENSG00000198612.6	COPS8	180515	3998	0	0	1	0	0	1
779	chr4	152727579	152729578	2000	30	66.6667	-362.148	-15.5491	-0.337599	0.333883	0.671482	0.0252944	hypo	0	0	6926	174513	ENST00000513617.1	lincRNA	ENSG00000249184.1	RP11-424M21.1	45403	4403	ENST00000263985.6	ENSG00000059691.7	PET112	45285	6169	0	0	1	0	0	1
435	chr18	3357149	3359349	2201	29	75.8966	-447.164	-23.4227	-0.337586	0.494223	0.83181	0.0209155	hypo	0	0	6591	184859	ENST00000558690.1	lincRNA	ENSG00000259256.1	RP11-838N2.3	52256	63992	ENST00000552383.1	ENSG00000177426.16	TGIF1	88657	22809	0	0	1	0	0	1
9950	chr22	43811570	43812248	679	11	61.7273	-126.753	-12.14	-0.33736	0.408972	0.746332	0.025861	hypo	0	0	212	128388	ENST00000447567.1	protein_coding	ENSG00000186732.9	MPPED1	212	70100	ENST00000447567.1	ENSG00000186732.9	MPPED1	3114	27500	1	0	0	0	0	1
693	chr7	139279486	139281577	2092	36	58.1111	-379.034	-14.4838	-0.337257	0.46377	0.801027	0.0311491	hypo	0	0	55586	165356	ENST00000520413.1	retained_intron	ENSG00000236279.2	CLEC2L	70657	79192	ENST00000521281.1	ENSG00000236279.2	CLEC2L	70416	10096	0	1	0	0	0	1
52702	chr9	69172946	69173362	417	3	139	-22.895	-8.08054	-0.337223	0.499336	0.836559	0.0383809	hypo	0	0	6095	169764	ENST00000423390.1	lincRNA	ENSG00000240907.1	BX255923.3	28841	76368	ENST00000377473.1	ENSG00000204793.4	FOXD4L6	23403	11772	0	0	1	0	0	1
3551	chr20	13257385	13259045	1661	21	79.0952	-208.831	-12.4701	-0.337155	0.455225	0.79238	0.0308895	hypo	0	0	31368	153894	ENST00000420044.1	antisense	ENSG00000225956.1	RP5-1077I2.3	54966	13366	ENST00000262487.4	ENSG00000101230.5	ISM1	20666	25968	0	1	0	0	0	1
50972	chr11	124614853	124615116	264	5	52.8	-24.6467	-5.3021	-0.337134	0.380132	0.717266	0.0378176	hypo	0	0	1116	180805	ENST00000531241.1	antisense	ENSG00000255045.1	RP11-677M14.2	4911	46206	ENST00000412681.2	ENSG00000154146.8	NRGN	273	16159	1	0	0	0	1	0
7704	chr5	172673080	172673755	676	26	26	-145.922	-6.65335	-0.337081	0.286278	0.623359	0.026662	hypo	0	0	7537	138796	ENST00000364407.1	misc_RNA	ENSG00000201277.1	Y_RNA	10719	67128	ENST00000329198.4	ENSG00000183072.9	NKX2-5	108	7380	0	0	1	0	1	0
28994	chr14	40167256	40167701	446	4	111.5	-55.001	-14.8959	-0.337018	0.451718	0.788736	0.0218944	hypo	0	0	213035	183883	ENST00000555555.1	lincRNA	ENSG00000258526.1	RP11-111A21.1	265551	53918	ENST00000298097.7	ENSG00000165355.7	FBXO33	265049	18262	0	0	1	0	0	1
17281	chr4	86397407	86398353	947	8	118.375	-87.8183	-14.3197	-0.336916	0.147876	0.484792	0.0289171	hypo	0	0	767	67879	ENST00000505856.1	retained_intron	ENSG00000138639.13	ARHGAP24	1015	36953	ENST00000503995.1	ENSG00000138639.13	ARHGAP24	509629	5937	1	0	0	0	0	1
3824	chr6	139851748	139852894	1147	15	76.4667	-202.045	-14.1662	-0.33683	0.507127	0.843958	0.0228573	hypo	0	0	57555	167589	ENST00000454788.1	lincRNA	ENSG00000238099.1	RP11-12A2.3	155990	53065	ENST00000367651.2	ENSG00000164442.8	CITED2	155169	8559	0	0	1	0	0	1
704	chr5	79022760	79024440	1681	28	60.0357	-376.522	-15.6316	-0.336708	0.564195	0.900904	0.0213111	hypo	0	0	9524	97490	ENST00000506603.1	retained_intron	ENSG00000164309.10	CMYA5	37059	52934	ENST00000446378.2	ENSG00000164309.10	CMYA5	114068	6813	0	1	0	0	0	1
13256	chr14	35236463	35236912	450	7	64.2857	-106.226	-15.9355	-0.336655	0.429732	0.766387	0.0212332	hypo	0	0	3952	136781	ENST00000554865.1	nonsense_mediated_decay	ENSG00000198604.6	BAZ1A	52566	53956	ENST00000298159.6	ENSG00000165410.10	CFL2	52266	18218	0	1	0	0	0	1
317	chr5	92931938	92933288	1351	61	22.1475	-495.117	-10.8392	-0.336361	0.320948	0.657309	0.0379855	hypo	0	0	4258	115623	ENST00000506162.1	processed_transcript	ENSG00000175745.7	NR2F1	12894	63087	ENST00000327111.3	ENSG00000175745.7	NR2F1	1107	6860	0	0	1	0	0.660992	0.339008
4756	chr6	4820276	4821135	860	12	71.6667	-184.597	-17.5818	-0.336304	0.58133	0.917634	0.0215231	hypo	0	0	15196	84080	ENST00000449732.2	protein_coding	ENSG00000153046.13	CDYL	15196	45701	ENST00000449732.2	ENSG00000153046.13	CDYL	42725	7632	0	1	0	0	0	1
563	chr9	98357427	98359141	1715	31	55.3226	-404.441	-16.844	-0.336279	0.513179	0.849458	0.0249575	hypo	0	0	9426	157638	ENST00000419620.1	lincRNA	ENSG00000229345.1	RP11-332M4.1	78087	69467	ENST00000430669.2	ENSG00000185920.11	PTCH1	41867	11945	0	0	1	0	0	1
4327	chr3	108434142	108434551	410	15	27.3333	-192.106	-13.1621	-0.336054	0.528891	0.864945	0.0221862	hypo	0	0	9831	170420	ENST00000491371.1	unprocessed_pseudogene	ENSG00000241777.1	RP11-148O7.2	41679	51677	ENST00000295755.6	ENSG00000163515.6	RETNLB	125537	4747	0	0	1	0	0	1
5965	chr14	27061232	27062811	1580	19	83.1579	-166.199	-9.4858	-0.335789	0.418543	0.754332	0.0298219	hypo	0	0	911	187747	ENST00000572358.1	sense_intronic	ENSG00000262119.1	RP11-483C6.1	1893	37874	ENST00000347476.6	ENSG00000139910.15	NOVA1	3502	18192	0.689241	0.310759	0	0	0	1
18289	chr4	121989908	121990617	710	9	78.8889	-84.1689	-11.2849	-0.335761	0.46566	0.801421	0.033132	hypo	0	0	1966	175701	ENST00000507782.1	lincRNA	ENSG00000250344.1	RP11-647P12.1	2538	61483	ENST00000511408.1	ENSG00000173376.9	NDNF	1386	6053	0.0478873	0.952113	0	0	0.864789	0.135211
13077	chr4	160238556	160238979	424	7	60.5714	-107.241	-15.6858	-0.335483	0.442588	0.778072	0.0214675	hypo	0	0	8833	35330	ENST00000513816.1	retained_intron	ENSG00000109756.4	RAPGEF2	13798	19060	ENST00000512056.1	ENSG00000109756.4	RAPGEF2	213118	6210	0	1	0	0	0	1
16036	chr7	31936473	31937394	922	11	83.8182	-92.9142	-8.98995	-0.335181	0.430006	0.765187	0.0288879	hypo	0	0	17575	85571	ENST00000482681.1	retained_intron	ENSG00000154678.12	PDE1C	173066	46499	ENST00000396191.1	ENSG00000154678.12	PDE1C	172669	9357	0	1	0	0	0	1
10118	chr5	112293219	112293627	409	9	45.4444	-125.589	-14.0301	-0.334964	0.264434	0.599397	0.0216897	hypo	0	0	18771	111878	ENST00000515408.1	protein_coding	ENSG00000172795.11	DCP2	18771	61003	ENST00000515408.1	ENSG00000172795.11	DCP2	18760	6909	0	0	1	0	0	1
1103	chr13	51040770	51041979	1210	22	55	-323.095	-15.7447	-0.334947	0.413409	0.748356	0.0218902	hypo	0	0	24800	115992	ENST00000484606.1	processed_transcript	ENSG00000176124.7	DLEU1	375852	69577	ENST00000504404.1	ENSG00000186047.9	DLEU7	332750	17727	0	1	0	0	0	1
10295	chr1	223971795	223971970	176	8	22	-124.334	-15.7043	-0.334914	0.53591	0.870824	0.0206711	hypo	0	0	13469	94015	ENST00000463997.1	processed_transcript	ENSG00000162909.13	CAPN2	16457	40495	ENST00000391879.2	ENSG00000143514.12	TP53BP2	34750	2229	0	1	0	0	0	1
69	chr17	812034	814864	2831	75	37.7467	-877.717	-18.126	-0.334864	0.417915	0.752779	0.0260774	hypo	1	1	0	187700	ENST00000576252.1	protein_coding	ENSG00000262003.1	RP11-676J12.7	0	81003	ENST00000576252.1	ENSG00000262003.1	RP11-676J12.7	35343	21201	1	0	0	0	0	1
3112	chr3	22414657	22415800	1144	15	76.2667	-221.372	-21.9192	-0.334702	0.336861	0.671563	0.0217824	hypo	1	0	0	82946	ENST00000466511.1	processed_transcript	ENSG00000151789.5	ZNF385D	621729	45052	ENST00000281523.2	ENSG00000151789.5	ZNF385D	291	4287	1	0	0	0	1	0
4197	chr1	10460570	10461531	962	16	60.125	-194.557	-13.5145	-0.334592	0.298599	0.633191	0.0258627	hypo	0	0	880	73481	ENST00000460189.1	protein_coding	ENSG00000142657.16	PGD	880	39873	ENST00000460189.1	ENSG00000142657.16	PGD	572	407	1	0	0	0	1	0
1382	chr2	118906068	118907664	1597	21	76.0476	-298.952	-15.5743	-0.334539	0.397238	0.731777	0.0228912	hypo	0	0	36284	154916	ENST00000449075.1	lincRNA	ENSG00000226856.1	AC093901.1	60017	27771	ENST00000245787.4	ENSG00000125629.10	INSIG2	36159	3293	0	1	0	0	0	1
29863	chr9	69173817	69174067	251	7	35.8571	-53.1043	-7.91156	-0.334344	0.51056	0.844904	0.0386345	hypo	0	0	5390	169764	ENST00000423390.1	lincRNA	ENSG00000240907.1	BX255923.3	28136	76368	ENST00000377473.1	ENSG00000204793.4	FOXD4L6	22698	11772	0	0	1	0	0	1
3954	chr1	202636486	202637544	1059	18	58.8333	-199.368	-12.2179	-0.33429	0.554213	0.888503	0.0224205	hypo	0	0	23904	75207	ENST00000367267.1	protein_coding	ENSG00000143858.7	SYT2	23904	40774	ENST00000367267.1	ENSG00000143858.7	SYT2	23446	2057	0	1	0	0	0	1
6008	chr3	69789929	69790970	1042	19	54.8421	-165.655	-10.7671	-0.333883	0.329279	0.663162	0.0324308	hypo	0	0	1295	128824	ENST00000495741.1	processed_transcript	ENSG00000187098.10	MITF	1306	70353	ENST00000448226.2	ENSG00000187098.10	MITF	720	4664	0.675624	0.324376	0	0	1	0
11929	chr4	95374518	95375064	547	8	68.375	-113.819	-16.5901	-0.333873	0.115685	0.449558	0.0208056	hypo	0	0	1331	94414	ENST00000508216.1	protein_coding	ENSG00000163110.10	PDLIM5	1331	51276	ENST00000508216.1	ENSG00000163110.10	PDLIM5	982	5961	1	0	0	0	1	0
4157	chr10	65934357	65935415	1059	14	75.6429	-195.344	-14.21	-0.333839	0.401129	0.734968	0.0207819	hypo	0	0	3745	164438	ENST00000412976.1	processed_pseudogene	ENSG00000235489.3	DBF4P1	653233	53997	ENST00000298249.4	ENSG00000165476.8	REEP3	3466	14161	0	0	1	0	0	1
5368	chr12	95356051	95356783	733	13	56.3846	-174.308	-14.4002	-0.333821	0.494811	0.828632	0.022075	hypo	0	0	31345	125348	ENST00000538372.2	retained_intron	ENSG00000184752.8	NDUFA12	40692	68390	ENST00000547157.1	ENSG00000184752.8	NDUFA12	40599	16922	0	1	0	0	0	1
26176	chr8	64709336	64709856	521	7	74.4286	-61.3189	-9.56127	-0.333578	0.421085	0.754663	0.0295879	hypo	0	0	27347	179247	ENST00000519550.1	lincRNA	ENSG00000253734.1	RP11-579E24.1	609247	69249	ENST00000518373.1	ENSG00000185728.12	YTHDF3	572047	10897	0	1	0	0	0	1
1104	chr3	179398052	179400047	1996	47	42.4681	-323.084	-7.96387	-0.333417	0.296243	0.62966	0.0410286	hypo	0	0	26570	8034	ENST00000496897.1	protein_coding	ENSG00000058056.4	USP13	26570	4271	ENST00000496897.1	ENSG00000058056.4	USP13	26502	5134	0	1	0	0	0	1
728	chr7	134233121	134234585	1465	33	44.3939	-371.756	-15.8674	-0.333414	0.448918	0.782332	0.028001	hypo	1	1	0	155654	ENST00000457545.2	protein_coding	ENSG00000227471.4	AKR1B15	0	78718	ENST00000457545.2	ENSG00000227471.4	AKR1B15	89057	10071	1	0	0	0	0	1
11381	chr3	8366630	8367193	564	9	62.6667	-117.196	-13.1788	-0.333391	0.513686	0.847077	0.0203116	hypo	0	0	39140	178429	ENST00000517272.1	snRNA	ENSG00000253081.1	RNU4ATAC17P	176199	6357	ENST00000157600.3	ENSG00000071282.7	LMCD1	176008	4170	0	1	0	0	0	1
22607	chr1	229132016	229132482	467	8	58.375	-70.5587	-8.96206	-0.333361	0.451056	0.784416	0.0285065	hypo	0	0	45435	158108	ENST00000438679.2	processed_pseudogene	ENSG00000229840.2	ISCA1P2	252900	64241	ENST00000323223.2	ENSG00000177800.2	TMEM78	241064	2322	0	0	1	0	0	1
40422	chr20	13336097	13336276	180	3	60	-36.1166	-12.1887	-0.333194	0.453766	0.78696	0.0248151	hypo	0	0	37047	165983	ENST00000432206.1	processed_pseudogene	ENSG00000236811.1	GAPDHP2	133678	13366	ENST00000262487.4	ENSG00000101230.5	ISM1	56149	25968	0	1	0	0	0	1
11939	chr1	244293433	244294949	1517	11	137.909	-113.756	-13.2222	-0.333077	0.496556	0.829633	0.0288958	hypo	0	0	22765	167186	ENST00000440148.1	lincRNA	ENSG00000237759.1	RP11-278H7.3	65800	81279	ENST00000598000.1	ENSG00000268146.1	AL590483.1	74894	2416	0	0	1	0	0	1
11867	chr7	135823768	135824634	867	10	86.7	-114.265	-11.6658	-0.333015	0.453547	0.786562	0.0245162	hypo	0	0	8938	143494	ENST00000383978.1	misc_RNA	ENSG00000206705.1	Y_RNA	161666	16851	ENST00000435723.1	ENSG00000105887.10	MTPN	161495	10079	0	1	0	0	0	1
19080	chr12	40010353	40010900	548	6	91.3333	-81.2886	-13.6217	-0.332991	0.28489	0.617881	0.0206671	hypo	0	0	2652	112527	ENST00000308666.3	protein_coding	ENSG00000173208.3	ABCD2	2652	61341	ENST00000308666.3	ENSG00000173208.3	ABCD2	172853	16506	0	1	0	0	0	1
838	chr12	3001017	3002251	1235	39	31.6667	-354.329	-11.5254	-0.332809	0.344334	0.677144	0.0314337	hypo	0	0	943	14785	ENST00000397132.2	protein_coding	ENSG00000078246.11	TULP3	943	7822	ENST00000397132.2	ENSG00000078246.11	TULP3	378	16294	0.855061	0.144939	0	0	1	0
28900	chr8	113349613	113350183	571	7	81.5714	-55.1713	-7.99979	-0.332781	0.423166	0.755947	0.0305023	hypo	1	0	0	98234	ENST00000492692.1	retained_intron	ENSG00000164796.13	CSMD3	352087	53376	ENST00000339701.3	ENSG00000164796.13	CSMD3	1094643	11112	1	0	0	0	0	1
18588	chr11	14667493	14668242	750	7	107.143	-83.0727	-13.0616	-0.332453	0.231439	0.563892	0.0272184	hypo	0	0	1686	83357	ENST00000534317.1	processed_transcript	ENSG00000152270.4	PDE3B	2115	45275	ENST00000455098.2	ENSG00000152270.4	PDE3B	818	15183	0.417333	0.582667	0	0	1	0
1894	chr17	55615018	55616923	1906	37	51.5135	-267.458	-8.95446	-0.332154	0.496602	0.828756	0.0348042	hypo	0	0	14059	190523	ENST00000577189.1	antisense	ENSG00000266100.1	RP11-118E18.2	205749	54904	ENST00000299415.2	ENSG00000166329.2	AC007431.1	280772	22203	0	1	0	0	0	1
799	chr16	88589775	88590912	1138	62	18.3548	-358.696	-6.34554	-0.33213	0.336347	0.668477	0.031134	hypo	0	0	6548	187517	ENST00000563243.1	antisense	ENSG00000261744.1	RP11-21B21.4	45876	48426	ENST00000301011.5	ENSG00000158545.11	ZC3H18	0	21001	0	1	0	0.181019	0.818981	0
44045	chr4	107946881	107947424	544	5	108.8	-31.5738	-7.04412	-0.331928	0.504181	0.836108	0.0292388	hypo	0	0	9544	85890	ENST00000510534.1	retained_intron	ENSG00000155011.4	DKK2	10029	46679	ENST00000285311.3	ENSG00000155011.4	DKK2	9131	5995	0	1	0	0	0	1
1091	chr11	32447446	32448372	927	31	29.9032	-324.457	-15.4033	-0.331845	0.0858776	0.417722	0.0303082	hypo	0	0	2202	125591	ENST00000527775.1	protein_coding	ENSG00000184937.8	WT1	2202	68546	ENST00000527775.1	ENSG00000184937.8	WT1	0	15283	0	1	0	0.119741	0.880259	0
1744	chr1	230077175	230078404	1230	19	64.7368	-275.853	-17.8734	-0.331807	0.456269	0.788076	0.0213412	hypo	0	0	55675	155170	ENST00000435973.1	lincRNA	ENSG00000227043.1	RP11-286M16.1	115131	40610	ENST00000543760.1	ENSG00000143641.8	GALNT2	124090	2331	0	0	1	0	0	1
5100	chr2	15722671	15723496	826	18	45.8889	-178.497	-10.3463	-0.331694	0.470296	0.801989	0.0292776	hypo	0	0	7805	15427	ENST00000381341.2	protein_coding	ENSG00000079785.10	DDX1	7805	8180	ENST00000381341.2	ENSG00000079785.10	DDX1	8296	2605	0	0	1	0	0	1
35785	chr7	15126692	15126890	199	3	66.3333	-42.6932	-14.7607	-0.331421	0.362504	0.693925	0.0225419	hypo	0	0	20859	155672	ENST00000445093.1	lincRNA	ENSG00000227489.1	AC006458.3	112289	34926	ENST00000437998.1	ENSG00000136267.9	DGKB	1095478	9221	0	0	1	0	0	1
1652	chr10	129336965	129337973	1009	21	48.0476	-281.034	-14.0281	-0.331371	0.387161	0.718532	0.0257516	hypo	0	0	9639	147106	ENST00000398023.1	protein_coding	ENSG00000214285.1	NPS	9639	77823	ENST00000398023.1	ENSG00000214285.1	NPS	141398	14694	0	0	1	0	0	1
831	chr17	78999059	79000128	1070	41	26.0976	-355.031	-10.8346	-0.331345	0.365404	0.696749	0.0379181	hypo	1	0	0	187733	ENST00000576859.1	lincRNA	ENSG00000262098.1	CTD-2561B21.10	8821	63157	ENST00000392411.3	ENSG00000175866.11	BAIAP2	6456	22584	1	0	0	0	0	1
49551	chr7	31935967	31936151	185	3	61.6667	-25.8904	-8.78702	-0.330844	0.434694	0.765538	0.0284113	hypo	0	0	17069	85571	ENST00000482681.1	retained_intron	ENSG00000154678.12	PDE1C	174309	46499	ENST00000396191.1	ENSG00000154678.12	PDE1C	173912	9357	0	1	0	0	0	1
47190	chr9	39065628	39065766	139	3	46.3333	-28.3082	-9.45886	-0.330718	0.521013	0.85173	0.0346926	hypo	0	0	20378	32362	ENST00000477002.1	processed_transcript	ENSG00000106714.13	CNTNAP3	173404	17464	ENST00000358144.2	ENSG00000106714.13	CNTNAP3	12923	11685	0	0	1	0	0	1
499	chr12	94279993	94281929	1937	34	56.9706	-423.698	-16.1288	-0.330623	0.35081	0.681433	0.0255619	hypo	0	0	37556	106951	ENST00000548330.1	processed_transcript	ENSG00000169372.8	CRADD	207441	58201	ENST00000541813.1	ENSG00000169372.8	CRADD	208337	16914	0	1	0	0	0	1
33316	chr9	87288771	87289133	363	5	72.6	-46.797	-9.58635	-0.33026	0.382178	0.712438	0.0307275	hypo	0	0	1768	79448	ENST00000395866.2	protein_coding	ENSG00000148053.11	NTRK2	1768	43097	ENST00000395866.2	ENSG00000148053.11	NTRK2	3066	11848	0.636364	0.363636	0	0	0	1
4296	chr16	17855026	17856500	1475	17	86.7647	-192.656	-15.3378	-0.330084	0.425489	0.755572	0.0235848	hypo	0	0	62608	187311	ENST00000564852.1	lincRNA	ENSG00000261555.1	CTD-3229J4.1	290287	14848	ENST00000261381.6	ENSG00000103489.7	XYLT1	574665	20208	0	0	1	0	0	1
27428	chr20	54577072	54577517	446	4	111.5	-58.4679	-15.7637	-0.330068	0.299402	0.629469	0.0206951	hypo	0	0	3010	7640	ENST00000064571.2	protein_coding	ENSG00000054803.3	CBLN4	3010	4059	ENST00000064571.2	ENSG00000054803.3	CBLN4	1086	26346	0	1	0	0	1	0
447	chr13	37658911	37659968	1058	30	35.2667	-442.531	-15.603	-0.329902	0.459017	0.788919	0.0213125	hypo	0	0	19834	120100	ENST00000379800.3	protein_coding	ENSG00000180138.6	CSNK1A1L	19834	65427	ENST00000379800.3	ENSG00000180138.6	CSNK1A1L	24944	17654	0	0	1	0	0	1
655	chr5	121645128	121647127	2000	28	71.4286	-387.68	-20.2623	-0.329407	0.320767	0.650174	0.0239763	hypo	1	1	0	9284	ENST00000514467.1	protein_coding	ENSG00000064692.14	SNCAIP	0	4932	ENST00000514467.1	ENSG00000064692.14	SNCAIP	323	6942	1	0	0	0	0.8385	0.1615
28354	chr2	72641578	72642375	798	5	159.6	-56.4271	-12.1341	-0.329373	0.354507	0.683879	0.0270939	hypo	0	0	60170	75397	ENST00000490919.1	processed_transcript	ENSG00000144036.10	EXOC6B	266410	179	ENST00000001146.2	ENSG00000003137.4	CYP26B1	264402	2971	0	1	0	0	0	1
23593	chr5	30942241	30942434	194	6	32.3333	-67.7913	-11.3038	-0.329351	0.468654	0.798005	0.0260083	hypo	0	0	111237	170337	ENST00000495944.2	processed_pseudogene	ENSG00000241668.2	RPL19P11	251422	21240	ENST00000514738.1	ENSG00000113361.8	CDH6	251518	6585	0	0	1	0	0	1
1070	chr13	31414972	31415998	1027	22	46.6818	-325.979	-23.2135	-0.329253	0.501658	0.830911	0.0211826	hypo	0	0	37628	167329	ENST00000414407.1	lincRNA	ENSG00000237879.1	LINC00398	64329	14245	ENST00000380482.4	ENSG00000102802.5	MEDAG	37478	17623	0	0	1	0	0	1
1001	chr9	137409520	137410462	943	39	24.1795	-332.86	-9.42058	-0.329239	0.2984	0.627639	0.0356089	hypo	0	0	8565	157171	ENST00000435284.2	lincRNA	ENSG00000228877.2	RP11-473E2.4	111091	69815	ENST00000540193.1	ENSG00000186350.8	RXRA	16214	12425	0	1	0	0	0	1
278	chr16	79262470	79263954	1485	41	36.2195	-518.579	-14.4967	-0.329045	0.520245	0.84929	0.0245517	hypo	1	0	0	187489	ENST00000569677.1	lincRNA	ENSG00000261722.1	RP11-679B19.2	246730	81427	ENST00000594986.1	ENSG00000268977.1	PIH1	359537	20821	1	0	0	0	0	1
10697	chr12	77719752	77720307	556	10	55.6	-121.495	-19.9237	-0.328997	0.117843	0.44684	0.0269	hypo	0	0	1330	159517	ENST00000550042.1	lincRNA	ENSG00000231121.2	RP1-34H18.1	230260	81352	ENST00000600558.1	ENSG00000268519.1	AC073528.1	311	16886	1	0	0	0	1	0
36135	chr17	70121242	70121584	343	5	68.6	-42.198	-8.83407	-0.328915	0.315394	0.644309	0.0384288	hypo	0	0	4080	50826	ENST00000245479.2	protein_coding	ENSG00000125398.5	SOX9	4080	27626	ENST00000245479.2	ENSG00000125398.5	SOX9	799	22339	0	1	0	0	1	0
10100	chr2	64407064	64407424	361	10	36.1	-125.745	-13.5997	-0.32876	0.501158	0.829918	0.020689	hypo	0	0	25194	159309	ENST00000431020.1	lincRNA	ENSG00000230923.1	LINC00309	35475	73297	ENST00000358912.4	ENSG00000197329.7	PELI1	35252	2897	0	1	0	0	0	1
37	chr1	221064339	221067343	3005	106	28.3491	-1094.93	-16.8032	-0.328756	0.212091	0.540848	0.0256305	hypo	0	0	9754	64676	ENST00000549319.1	protein_coding	ENSG00000136630.11	HLX	9754	35157	ENST00000549319.1	ENSG00000136630.11	HLX	0	2211	0	0	1	0.236606	0.763394	0
7368	chr6	20977883	20978832	950	10	95	-149.37	-15.887	-0.328677	0.452075	0.780752	0.0215039	hypo	0	0	14966	177474	ENST00000516237.1	snRNA	ENSG00000252046.1	RNU6-150P	431310	42059	ENST00000378610.1	ENSG00000145996.7	CDKAL1	573515	7734	0	1	0	0	0	1
19868	chr11	124617279	124617772	494	15	32.9333	-78.6388	-5.75399	-0.328662	0.225387	0.554049	0.0353458	hypo	0	0	1045	180805	ENST00000531241.1	antisense	ENSG00000255045.1	RP11-677M14.2	4316	2146	ENST00000403470.1	ENSG00000019102.7	VSIG2	272	16159	1	0	0	0	1	0
9811	chr17	32509086	32510057	972	12	81	-127.935	-15.1164	-0.328653	0.475788	0.804441	0.0233629	hypo	1	0	0	186892	ENST00000584724.1	lincRNA	ENSG00000261156.2	RP11-215E13.1	24772	18456	ENST00000359872.6	ENSG00000108684.10	ASIC2	24805	21726	1	0	0	0	0	1
16362	chr8	38964297	38964758	462	7	66	-91.5186	-17.4671	-0.328594	0.344316	0.67291	0.022401	hypo	1	1	0	133887	ENST00000523400.1	protein_coding	ENSG00000197140.10	ADAM32	0	73138	ENST00000523400.1	ENSG00000197140.10	ADAM32	255	10772	1	0	0	0	1	0
2290	chr16	31884198	31884905	708	20	35.4	-248.877	-16.6649	-0.328582	0.290641	0.619223	0.0248023	hypo	0	0	173	127290	ENST00000300870.10	protein_coding	ENSG00000185947.10	ZNF267	173	69497	ENST00000300870.10	ENSG00000185947.10	ZNF267	137	20450	1	0	0	0	1	0
13736	chr4	96062604	96063172	569	7	81.2857	-103.672	-15.3938	-0.328236	0.438545	0.76678	0.0205247	hypo	0	0	37097	68089	ENST00000394931.1	protein_coding	ENSG00000138696.6	BMPR1B	37097	37077	ENST00000394931.1	ENSG00000138696.6	BMPR1B	382794	5962	0	1	0	0	0	1
7550	chr9	107398147	107399058	912	9	101.333	-147.418	-22.2639	-0.32823	0.303849	0.63208	0.0232287	hypo	0	0	6111	196240	ENST00000609811.1	unprocessed_pseudogene	ENSG00000273423.1	OR13I1P	17661	35332	ENST00000259362.1	ENSG00000136839.1	OR13C9	110848	12023	0	0	1	0	0	1
565	chr17	55497415	55499150	1736	35	49.6	-404.288	-15.6648	-0.328213	0.531629	0.859843	0.0255569	hypo	0	0	7852	188676	ENST00000577587.1	misc_RNA	ENSG00000263902.1	RN7SL437P	125368	46113	ENST00000579180.1	ENSG00000153944.6	MSI2	163169	22203	0	1	0	0	0	1
402	chr10	6199003	6200124	1122	38	29.5263	-459.363	-16.7216	-0.328004	0.450914	0.778919	0.02592	hypo	0	0	4843	188423	ENST00000577482.1	miRNA	ENSG00000263628.1	MIR3155A	10723	59165	ENST00000540253.1	ENSG00000170525.14	PFKFB3	5375	13836	0	1	0	0	0	1
6099	chr2	10542417	10543632	1216	18	67.5556	-164.516	-12.4041	-0.327651	0.445487	0.773137	0.0368576	hypo	0	0	16514	42247	ENST00000422133.1	protein_coding	ENSG00000115756.8	HPCAL1	16514	22820	ENST00000422133.1	ENSG00000115756.8	HPCAL1	16084	2579	0	1	0	0	0	1
11226	chr10	85409447	85410463	1017	13	78.2308	-118.121	-10.1253	-0.327628	0.539627	0.867255	0.0203501	hypo	0	0	24731	162705	ENST00000441776.1	lincRNA	ENSG00000233945.1	RP11-344L13.2	488732	54184	ENST00000372134.3	ENSG00000165678.15	GHITM	84444	14289	0	0	1	0	0	1
1269	chr17	66048672	66049624	953	30	31.7667	-308.169	-13.8029	-0.327587	0.375812	0.703399	0.0297362	hypo	0	0	7087	122282	ENST00000582898.1	processed_transcript	ENSG00000182481.4	KPNA2	15561	66625	ENST00000579754.1	ENSG00000182481.4	KPNA2	16379	22323	0	0	1	0	0	1
7178	chr21	38922311	38922763	453	13	34.8462	-151.442	-12.5316	-0.327228	0.446188	0.773416	0.0257695	hypo	0	0	33570	192570	ENST00000597817.1	protein_coding	ENSG00000267937.1	AP001421.1	33570	81243	ENST00000597817.1	ENSG00000267937.1	AP001421.1	13091	26763	0	0	1	0	0	1
1580	chr5	4023057	4023846	790	31	25.4839	-284.979	-9.80707	-0.326804	0.221053	0.547857	0.0281523	hypo	0	0	9293	174330	ENST00000513859.1	lincRNA	ENSG00000248962.1	CTD-2287N17.1	426888	59189	ENST00000302006.3	ENSG00000170549.3	IRX1	60544	6520	0	0	1	0	0	1
5030	chr13	22794554	22795463	910	19	47.8947	-179.718	-10.9727	-0.326722	0.413936	0.740658	0.0249495	hypo	0	0	107076	154067	ENST00000441336.1	processed_pseudogene	ENSG00000226118.1	MTND3P1	549031	14191	ENST00000382353.5	ENSG00000102678.6	FGF9	475117	17534	0	0	1	0	0	1
44042	chr11	30762033	30762265	233	4	58.25	-31.5765	-7.96518	-0.326611	0.438837	0.765449	0.0333116	hypo	0	0	153613	10059	ENST00000528686.1	protein_coding	ENSG00000066382.12	MPPED2	153613	5358	ENST00000528686.1	ENSG00000066382.12	MPPED2	153904	15269	0	0	1	0	0	1
4199	chr8	143429685	143430412	728	28	26	-194.526	-8.23943	-0.326496	0.433857	0.760353	0.037441	hypo	0	0	5711	109320	ENST00000520166.1	protein_coding	ENSG00000171045.10	TSNARE1	5711	59551	ENST00000520166.1	ENSG00000171045.10	TSNARE1	460	11233	0	1	0	0	1	0
286	chr10	130609283	130611166	1884	44	42.8182	-512.392	-15.6296	-0.326299	0.336736	0.663035	0.0274621	hypo	0	0	99976	151926	ENST00000446589.1	lincRNA	ENSG00000224190.1	RP11-442O18.2	654281	59061	ENST00000306010.7	ENSG00000170430.9	MGMT	100624	14704	0	0	1	0	0	1
295	chr11	128812704	128814292	1589	44	36.1136	-508.987	-15.3117	-0.32625	0.45656	0.78281	0.0261641	hypo	1	1	0	46509	ENST00000527504.1	nonsense_mediated_decay	ENSG00000120471.10	TP53AIP1	0	25190	ENST00000602346.1	ENSG00000120471.10	TP53AIP1	51470	16197	1	0	0	0	0	1
2178	chr17	214005	214970	966	23	42	-253.937	-13.9648	-0.326103	0.408617	0.73472	0.0284448	hypo	0	0	9476	187917	ENST00000571512.1	antisense	ENSG00000262558.1	RP11-1260E13.3	11116	65864	ENST00000323434.8	ENSG00000181031.11	RPH3AL	7337	21185	0	1	0	0	0	1
1221	chr18	35063285	35064763	1479	29	51	-312.576	-15.4531	-0.326085	0.156322	0.482407	0.0205185	hypo	0	0	775	25150	ENST00000590112.1	nonsense_mediated_decay	ENSG00000101489.14	CELF4	946	13590	ENST00000589229.1	ENSG00000101489.14	CELF4	276	22987	0.828262	0.171738	0	0	1	0
1441	chr11	63868554	63870074	1521	42	36.2143	-294.008	-8.12098	-0.32605	0.31183	0.63788	0.0372962	hypo	0	0	585	52173	ENST00000246841.3	protein_coding	ENSG00000126500.3	FLRT1	585	28409	ENST00000246841.3	ENSG00000126500.3	FLRT1	13781	15541	0.930309	0.069691	0	0	0	1
22669	chr4	157201452	157201819	368	6	61.3333	-70.3739	-11.979	-0.325684	0.4187	0.744384	0.0260671	hypo	0	0	15978	149516	ENST00000408262.1	miRNA	ENSG00000221189.1	AC108211.1	326382	80507	ENST00000433477.3	ENSG00000256043.2	CTSO	326368	6200	0	0	1	0	0	1
20787	chr5	141490653	141491060	408	6	68	-75.8068	-17.3947	-0.325643	0.445153	0.770796	0.0207043	hypo	0	0	2299	57453	ENST00000509436.1	processed_transcript	ENSG00000131507.9	NDFIP1	2582	31335	ENST00000253814.4	ENSG00000131507.9	NDFIP1	1733	7212	0	1	0	0	0.654412	0.345588
2174	chr2	109787854	109788451	598	27	22.1481	-254.281	-11.4876	-0.325337	0.210348	0.535685	0.0309831	hypo	0	0	29809	189538	ENST00000582152.1	miRNA	ENSG00000264934.1	MIR4265	41856	61163	ENST00000309415.6	ENSG00000172985.8	SH3RF3	41020	3229	0	1	0	0	0	1
1306	chr2	238828842	238830051	1210	29	41.7241	-305.466	-11.9122	-0.325095	0.51166	0.836755	0.0268293	hypo	0	0	45417	124591	ENST00000440223.1	nonsense_mediated_decay	ENSG00000184182.14	UBE2F	45545	67945	ENST00000272930.4	ENSG00000184182.14	UBE2F	34264	4007	0	0	1	0	0	1
4721	chr15	93752350	93753433	1084	16	67.75	-185.348	-14.641	-0.324878	0.536313	0.861191	0.0260084	hypo	0	0	3054	193330	ENST00000599897.1	protein_coding	ENSG00000269360.1	AC112693.2	3054	81490	ENST00000599897.1	ENSG00000269360.1	AC112693.2	99300	19592	0	0	1	0	0	1
37184	chr7	31847643	31848091	449	4	112.25	-40.6789	-10.4871	-0.324872	0.467456	0.792328	0.023099	hypo	0	0	12441	85568	ENST00000479980.1	processed_transcript	ENSG00000154678.12	PDE1C	120813	17209	ENST00000409146.3	ENSG00000106341.6	PPP1R17	261972	9357	0	1	0	0	0	1
3818	chr11	1696849	1697866	1018	18	56.5556	-202.172	-14.4745	-0.324801	0.457328	0.782129	0.0257597	hypo	0	0	8992	142955	ENST00000382166.2	antisense	ENSG00000205865.4	FAM99B	20558	76999	ENST00000382160.1	ENSG00000205864.1	KRTAP5-6	17481	15028	0	0	1	0	0	1
1321	chr15	27340243	27341399	1157	24	48.2083	-304.286	-13.3218	-0.324681	0.304982	0.629663	0.02457	hypo	0	0	65066	157004	ENST00000439938.2	antisense	ENSG00000228740.2	AC136896.1	123702	66494	ENST00000555083.1	ENSG00000182256.8	GABRG3	123386	18931	0	1	0	0	0	1
1327	chr8	9176094	9177651	1558	30	51.9333	-303.742	-11.4306	-0.324649	0.447578	0.772228	0.0288922	hypo	0	0	4909	179813	ENST00000520390.1	lincRNA	ENSG00000254235.1	RP11-115J16.1	166780	80275	ENST00000521718.1	ENSG00000253426.1	RP11-10A14.4	166740	10556	0	1	0	0	0	1
1211	chr7	33871304	33873094	1791	28	63.9643	-313.49	-13.3444	-0.324602	0.379331	0.703933	0.0286179	hypo	0	0	28535	165608	ENST00000440034.1	lincRNA	ENSG00000236494.1	RP11-89N17.4	71428	53202	ENST00000297161.2	ENSG00000164619.4	BMPER	70571	9369	0	0	1	0	0	1
22155	chr15	88110829	88111342	514	5	102.8	-71.8627	-15.4186	-0.324394	0.396126	0.720519	0.0213835	hypo	0	0	8817	185232	ENST00000560153.1	lincRNA	ENSG00000259527.1	LINC00052	364978	38431	ENST00000558576.1	ENSG00000140538.12	NTRK3	688180	19510	0	1	0	0	0	1
4253	chr5	124947752	124948431	680	17	40	-193.498	-12.4395	-0.32438	0.406171	0.730552	0.0228808	hypo	0	0	118797	185937	ENST00000564199.1	lincRNA	ENSG00000260192.1	RP11-756H20.1	747392	46790	ENST00000513040.1	ENSG00000155324.5	GRAMD3	810616	6957	0	0	1	0	0	1
782	chr1	1593508	1595001	1494	32	46.6875	-361.828	-12.9704	-0.324236	0.251609	0.575845	0.0260565	hypo	0	0	2721	195188	ENST00000607013.1	antisense	ENSG00000272004.1	RP11-345P4.10	3034	79989	ENST00000341028.7	ENSG00000248333.3	CDK11B	2565	125	0	1	0	0	0	1
5985	chr1	24487996	24488818	823	15	54.8667	-165.94	-12.4642	-0.324177	0.482717	0.806894	0.0239491	hypo	0	0	18384	73512	ENST00000270800.1	protein_coding	ENSG00000142677.3	IL22RA1	18384	39886	ENST00000270800.1	ENSG00000142677.3	IL22RA1	24722	657	0	1	0	0	0	1
2706	chr17	15289529	15291041	1513	22	68.7727	-233.741	-11.114	-0.324136	0.359095	0.683231	0.0231389	hypo	0	0	20659	169066	ENST00000496286.2	misc_RNA	ENSG00000239888.2	RN7SL792P	44570	27627	ENST00000395930.1	ENSG00000125409.8	TEKT3	44402	21491	0	1	0	0	0	1
4319	chr15	43801238	43802146	909	16	56.8125	-192.274	-13.5915	-0.324104	0.193788	0.517892	0.0236393	hypo	0	0	665	10486	ENST00000263801.3	protein_coding	ENSG00000067369.9	TP53BP1	665	5575	ENST00000263801.3	ENSG00000067369.9	TP53BP1	735	19103	1	0	0	0	1	0
28162	chr5	132949795	132950183	389	4	97.25	-56.8033	-15.367	-0.323942	0.537148	0.86109	0.0212542	hypo	0	0	1539	7367	ENST00000265342.7	protein_coding	ENSG00000053108.12	FSTL4	1539	3922	ENST00000265342.7	ENSG00000053108.12	FSTL4	1327	7003	1	0	0	0	1	0
35048	chr8	77591132	77591587	456	6	76	-43.872	-8.80112	-0.323899	0.225426	0.549325	0.0260945	hypo	0	0	1866	19915	ENST00000521891.2	protein_coding	ENSG00000091656.11	ZFHX4	1866	10664	ENST00000521891.2	ENSG00000091656.11	ZFHX4	758	10956	0.29386	0.70614	0	0	1	0
202	chr4	8186615	8188479	1865	47	39.6809	-580.502	-16.0325	-0.323858	0.35208	0.675937	0.0251787	hypo	0	0	2812	50563	ENST00000509119.1	protein_coding	ENSG00000125089.12	SH3TC1	2812	27472	ENST00000509119.1	ENSG00000125089.12	SH3TC1	25721	5612	0	1	0	0	0	1
4514	chr2	7660585	7661805	1221	20	61.05	-188.57	-13.3494	-0.323708	0.550431	0.874139	0.0308098	hypo	0	0	55166	149561	ENST00000408328.1	snRNA	ENSG00000221255.1	RNU6ATAC37P	523513	44982	ENST00000432850.1	ENSG00000151692.10	RNF144A	88942	2551	0	0	1	0	0	1
5092	chr14	64758980	64760471	1492	15	99.4667	-178.582	-16.888	-0.323557	0.43736	0.760917	0.021666	hypo	0	0	606	69681	ENST00000341099.4	protein_coding	ENSG00000140009.14	ESR2	606	37947	ENST00000341099.4	ENSG00000140009.14	ESR2	388	18389	0.934316	0.0656836	0	0	1	0
584	chr10	123780371	123781859	1489	37	40.2432	-400.613	-14.9657	-0.323225	0.442936	0.766161	0.0273489	hypo	1	1	0	67270	ENST00000491540.1	protein_coding	ENSG00000138162.13	TACC2	0	36592	ENST00000491540.1	ENSG00000138162.13	TACC2	45505	14641	1	0	0	0	0	1
7494	chr8	22460927	22461716	790	11	71.8182	-148.086	-20.413	-0.322872	0.424879	0.747751	0.0223851	hypo	0	0	428	89364	ENST00000308511.4	protein_coding	ENSG00000158941.12	CCAR2	428	48639	ENST00000308511.4	ENSG00000158941.12	CCAR2	376	10662	1	0	0	0	1	0
12794	chr2	30790160	30791030	871	8	108.875	-108.775	-16.4129	-0.322795	0.561134	0.883929	0.0220904	hypo	0	0	119890	112179	ENST00000476535.1	protein_coding	ENSG00000172954.9	LCLAT1	119890	61142	ENST00000476535.1	ENSG00000172954.9	LCLAT1	119439	2730	0	1	0	0	0	1
1440	chr10	121303356	121304227	872	22	39.6364	-294.097	-17.7924	-0.322705	0.263719	0.586424	0.0216889	hypo	0	0	1135	80227	ENST00000369103.2	protein_coding	ENSG00000148908.10	RGS10	1135	43527	ENST00000369103.2	ENSG00000148908.10	RGS10	186	14626	0.990826	0	0.00917431	0	1	0
2569	chr21	44787107	44788047	941	27	34.8519	-238.354	-10.8989	-0.322516	0.512602	0.835119	0.0297578	hypo	0	0	3894	153508	ENST00000435702.1	lincRNA	ENSG00000225637.1	AP001046.6	58960	39613	ENST00000270162.6	ENSG00000142178.7	SIK1	4505	26835	0	0	1	0	0	1
2702	chr14	78446147	78447029	883	18	49.0556	-233.839	-17.6165	-0.322273	0.261035	0.583308	0.0241928	hypo	0	0	56571	8938	ENST00000555217.1	retained_intron	ENSG00000063761.11	ADCK1	179664	4751	ENST00000341211.5	ENSG00000063761.11	ADCK1	310	18535	0	0	1	0	1	0
1617	chr3	13612895	13614039	1145	26	44.0385	-282.498	-16.0638	-0.322098	0.455319	0.777418	0.0217627	hypo	0	0	2654	95194	ENST00000492059.1	protein_coding	ENSG00000163520.9	FBLN2	2654	51708	ENST00000492059.1	ENSG00000163520.9	FBLN2	459	4244	0	1	0	0	1	0
29292	chr11	27681865	27682253	389	4	97.25	-54.339	-13.8765	-0.322067	0.570666	0.892733	0.0239228	hypo	0	0	659	116481	ENST00000439476.2	protein_coding	ENSG00000176697.14	BDNF	659	63551	ENST00000439476.2	ENSG00000176697.14	BDNF	39408	15258	1	0	0	0	0	1
366	chr5	3336324	3337611	1288	37	34.8108	-472.857	-17.3339	-0.321983	0.438476	0.760459	0.0273894	hypo	0	0	115318	175160	ENST00000512521.1	lincRNA	ENSG00000249830.1	RP11-121L11.3	258556	59189	ENST00000302006.3	ENSG00000170549.3	IRX1	9678	6513	0	0	1	0	0	1
2701	chr1	115321372	115322036	665	15	44.3333	-233.863	-30.7129	-0.321972	0.595569	0.917541	0.0204617	hypo	0	0	774	7321	ENST00000369524.1	processed_transcript	ENSG00000052723.7	SIKE1	1261	3904	ENST00000060969.5	ENSG00000052723.7	SIKE1	1039	1463	1	0	0	0	1	0
6200	chr2	237707637	237708608	972	13	74.7692	-163.298	-14.4816	-0.321461	0.429004	0.750465	0.0215973	hypo	0	0	46219	160927	ENST00000413385.1	lincRNA	ENSG00000232328.1	AC011286.1	229352	41125	ENST00000272928.3	ENSG00000144476.5	ACKR3	230373	3997	0	0	1	0	0	1
30286	chr16	9590385	9590629	245	4	61.25	-52.302	-13.4743	-0.321402	0.461611	0.783013	0.0227646	hypo	0	0	29872	185823	ENST00000570038.1	lincRNA	ENSG00000260071.1	RP11-418I22.2	180070	80930	ENST00000561538.1	ENSG00000260362.1	RP11-297M9.1	403695	20130	0	1	0	0	0	1
380	chr22	27862454	27864890	2437	38	64.1316	-466.325	-15.5919	-0.321131	0.432146	0.753277	0.0240612	hypo	0	0	6432	156052	ENST00000440477.1	lincRNA	ENSG00000227880.1	RP11-46E17.6	332595	58018	ENST00000302326.4	ENSG00000169184.5	MN1	27823	27226	0	0	1	0	0	1
486	chr9	98965801	98967393	1593	34	46.8529	-427.978	-15.4966	-0.32107	0.45719	0.77826	0.0251593	hypo	0	0	30810	189902	ENST00000577254.1	miRNA	ENSG00000265367.1	AL160269.1	96992	30900	ENST00000375262.2	ENSG00000130948.5	HSD17B3	13100	11953	0	0	1	0	0	1
21852	chr14	90357130	90357540	411	5	82.2	-72.6497	-16.9351	-0.320954	0.375261	0.696215	0.0211493	hypo	0	0	591	159384	ENST00000389290.4	processed_pseudogene	ENSG00000230997.4	RAB42P1	63326	37963	ENST00000556005.1	ENSG00000140025.11	EFCAB11	590	18561	1	0	0	0	1	0
35799	chr8	130957852	130957917	66	4	16.5	-42.6688	-10.7731	-0.320933	0.267717	0.58865	0.0268679	hypo	0	0	5733	84401	ENST00000519540.1	protein_coding	ENSG00000153310.14	FAM49B	5733	45887	ENST00000519540.1	ENSG00000153310.14	FAM49B	5200	11160	0	1	0	0	0	1
2902	chr11	119218027	119219360	1334	21	63.5238	-227.599	-13.7236	-0.320634	0.386288	0.706922	0.0269644	hypo	0	0	643	151615	ENST00000445041.2	protein_coding	ENSG00000223953.3	C1QTNF5	643	78515	ENST00000445041.2	ENSG00000223953.3	C1QTNF5	6368	16114	1	0	0	0	0	1
312	chr7	19150717	19153242	2526	72	35.0833	-501.181	-13.9389	-0.320613	0.0677055	0.388319	0.0310495	hypo	1	0	0	161464	ENST00000419944.1	antisense	ENSG00000232821.1	AC003986.6	4052	26263	ENST00000242261.5	ENSG00000122691.8	TWIST1	0	9235	1	0	0	0.150831	0.849169	0
13905	chr1	214338871	214339584	714	8	89.25	-102.72	-15.6049	-0.32047	0.386372	0.706841	0.0220743	hypo	0	0	114860	74602	ENST00000491455.1	processed_transcript	ENSG00000143499.9	SMYD2	114991	40478	ENST00000415093.2	ENSG00000143499.9	SMYD2	21023	2174	0	0	1	0	0	1
24	chr15	40572137	40574153	2017	117	17.2393	-1253.61	-16.5498	-0.320464	0.188052	0.508516	0.0248363	hypo	0	0	633	159169	ENST00000434396.1	protein_coding	ENSG00000230778.1	ANKRD63	633	78884	ENST00000434396.1	ENSG00000230778.1	ANKRD63	0	19040	0.677739	0.322261	0	0.568666	0.431334	0
623	chr2	239431673	239432706	1034	44	23.5	-392.748	-10.338	-0.320422	0.26819	0.588611	0.0335094	hypo	0	0	30988	153372	ENST00000446979.1	lincRNA	ENSG00000225493.1	AC092619.1	96027	5227	ENST00000409297.1	ENSG00000065802.7	ASB1	69715	4025	0	1	0	0	0	1
10465	chr4	112214996	112215729	734	9	81.5556	-123.082	-14.287	-0.320267	0.489084	0.809351	0.0213184	hypo	0	0	36838	138657	ENST00000364093.1	snRNA	ENSG00000200963.1	RNU6-289P	651716	52615	ENST00000511837.1	ENSG00000164093.11	PITX2	654187	6023	0	0	1	0	0	1
29405	chr13	77382703	77383557	855	6	142.5	-54.0572	-12.2024	-0.320238	0.44151	0.761747	0.0267137	hypo	0	0	76967	118685	ENST00000377474.2	protein_coding	ENSG00000178695.4	KCTD12	76967	64698	ENST00000377474.2	ENSG00000178695.4	KCTD12	75765	17781	0	0	1	0	0	1
21105	chr4	154180944	154181556	613	7	87.5714	-74.8405	-11.3259	-0.320183	0.388199	0.708382	0.0284357	hypo	0	0	2381	35201	ENST00000433687.1	protein_coding	ENSG00000109654.10	TRIM2	2381	18984	ENST00000433687.1	ENSG00000109654.10	TRIM2	10343	6177	0	1	0	0	0	1
3200	chr1	95968972	95970099	1128	18	62.6667	-218.584	-12.5536	-0.320132	0.43211	0.752242	0.0225979	hypo	0	0	519	148527	ENST00000401218.1	miRNA	ENSG00000216037.1	AL356479.1	269204	26130	ENST00000263893.6	ENSG00000122481.12	RWDD3	268829	1350	1	0	0	0	0	1
23661	chr3	191240320	191240608	289	5	57.8	-67.6064	-13.8105	-0.320107	0.530371	0.850478	0.0238669	hypo	0	0	34504	151471	ENST00000439804.1	lincRNA	ENSG00000223812.1	RP11-197K6.1	61367	80281	ENST00000518817.1	ENSG00000253548.1	PYDC2	192609	5223	0	0	1	0	0	1
17015	chr13	99432492	99432913	422	8	52.75	-88.8805	-12.0335	-0.320049	0.498808	0.818857	0.030283	hypo	0	0	27583	18247	ENST00000376503.5	protein_coding	ENSG00000088386.11	SLC15A1	27583	9750	ENST00000376503.5	ENSG00000088386.11	SLC15A1	27388	17834	0	0	1	0	0	1
12704	chr10	85678105	85678941	837	10	83.7	-109.199	-11.1088	-0.319948	0.449394	0.769342	0.0206425	hypo	0	0	5426	161986	ENST00000432108.1	lincRNA	ENSG00000233258.1	RP11-219F10.1	220254	54184	ENST00000372134.3	ENSG00000165678.15	GHITM	220117	14290	0	0	1	0	0	1
261	chr12	14818546	14819893	1348	36	37.4444	-530.563	-20.1188	-0.319927	0.593966	0.913893	0.0208572	hypo	1	0	0	147532	ENST00000501178.2	antisense	ENSG00000214772.2	RP11-174G6.1	29625	6039	ENST00000261170.3	ENSG00000070019.3	GUCY2C	97452	16419	1	0	0	0	0	1
11589	chr14	90355657	90356619	963	8	120.375	-115.926	-16.9522	-0.31975	0.281062	0.600812	0.0211493	hypo	0	0	1512	159384	ENST00000389290.4	processed_pseudogene	ENSG00000230997.4	RAB42P1	64247	37963	ENST00000556005.1	ENSG00000140025.11	EFCAB11	1511	18561	0.50675	0.49325	0	0	0.507788	0.492212
2017	chr4	65505334	65505965	632	19	33.2632	-261.053	-17.5187	-0.319612	0.532845	0.852457	0.0222569	hypo	0	0	27727	173724	ENST00000513351.1	unprocessed_pseudogene	ENSG00000248328.1	RP11-63H19.6	230147	76899	ENST00000507440.1	ENSG00000205678.3	TECRL	1029228	5840	0	0	1	0	0	1
882	chr1	44181509	44182917	1409	23	61.2609	-348.181	-17.463	-0.319569	0.518614	0.838183	0.0200492	hypo	1	0	0	177616	ENST00000516392.1	snRNA	ENSG00000252201.1	RNU6-1058P	8264	28188	ENST00000347631.2	ENSG00000126091.15	ST3GAL3	7745	1012	1	0	0	0	0	1
4928	chr16	17836216	17837619	1404	26	54	-181.401	-8.26506	-0.319303	0.407004	0.726307	0.0302359	hypo	0	0	81489	187311	ENST00000564852.1	lincRNA	ENSG00000261555.1	CTD-3229J4.1	271477	14848	ENST00000261381.6	ENSG00000103489.7	XYLT1	593546	20208	0	0	1	0	0	1
582	chr18	77245369	77246597	1229	60	20.4833	-401.199	-9.46241	-0.319265	0.396099	0.715364	0.0447161	hypo	0	0	6798	57058	ENST00000590861.1	processed_transcript	ENSG00000131196.13	NFATC1	29459	81546	ENST00000597412.1	ENSG00000269679.1	AC018445.1	0	23225	0	1	0	0.196094	0.803906	0
21990	chr13	73557789	73558111	323	5	64.6	-72.2942	-14.9948	-0.319214	0.46024	0.779454	0.0216732	hypo	0	0	14011	16630	ENST00000469712.1	processed_transcript	ENSG00000083535.11	PIBF1	71002	14152	ENST00000539231.1	ENSG00000102554.9	KLF5	74749	17775	0	1	0	0	0	1
24106	chr6	27016671	27017214	544	7	77.7143	-66.4249	-10.6706	-0.3192	0.418263	0.737463	0.0299792	hypo	0	0	11813	148663	ENST00000406212.1	processed_pseudogene	ENSG00000216762.1	VN1R13P	83112	27313	ENST00000606923.1	ENSG00000124635.7	HIST1H2BJ	28596	7800	0	0	1	0	0	1
10036	chr18	62385939	62386275	337	16	21.0625	-126.184	-8.32755	-0.318952	0.39417	0.713122	0.0338902	hypo	0	0	169196	178185	ENST00000517009.1	snRNA	ENSG00000252818.1	RNU7-146P	738896	55003	ENST00000295211.5	ENSG00000166401.9	SERPINB8	715683	23109	0	0	1	0	0	1
226	chr1	2844125	2845668	1544	72	21.4444	-553.018	-10.1448	-0.318942	0.325255	0.644197	0.03517	hypo	0	0	92377	107431	ENST00000378404.2	protein_coding	ENSG00000169717.5	ACTRT2	92377	58486	ENST00000378404.2	ENSG00000169717.5	ACTRT2	1388	226	0	0	1	0	0.396373	0.603627
478	chr16	85671220	85672175	956	43	22.2326	-429.569	-13.6951	-0.318774	0.339096	0.65787	0.0271735	hypo	0	0	15862	56998	ENST00000412692.1	protein_coding	ENSG00000131149.13	GSE1	15862	31077	ENST00000412692.1	ENSG00000131149.13	GSE1	870	20887	0	1	0	0	1	0
26366	chr4	123805469	123805628	160	5	32	-60.9078	-12.3904	-0.318669	0.46557	0.784239	0.0227764	hypo	0	0	238	195941	ENST00000609680.1	antisense	ENSG00000273007.1	RP11-170N16.3	28814	59466	ENST00000502270.1	ENSG00000170917.9	NUDT6	37734	6066	1	0	0	0	0	1
33071	chr2	64071758	64072338	581	5	116.2	-47.2079	-10.4461	-0.318646	0.399838	0.718484	0.0255033	hypo	0	0	869	107628	ENST00000491621.1	protein_coding	ENSG00000169764.10	UGP2	869	58567	ENST00000491621.1	ENSG00000169764.10	UGP2	2851	2895	1	0	0	0	0	1
24944	chr5	129053155	129053441	287	5	57.4	-64.2125	-12.9568	-0.318569	0.416315	0.734884	0.0237536	hypo	0	0	29361	77359	ENST00000509467.1	processed_transcript	ENSG00000145808.4	ADAMTS19	30330	69822	ENST00000564719.1	ENSG00000186367.5	KIAA1024L	186112	6972	0	1	0	0	0	1
43333	chr1	139029	139073	45	3	15	-32.4975	-10.9315	-0.318074	0.302388	0.620462	0.0253538	hypo	0	0	305	167104	ENST00000423372.3	protein_coding	ENSG00000237683.5	AL627309.1	305	79278	ENST00000423372.3	ENSG00000237683.5	AL627309.1	3465	2	1	0	0	0	0	1
1009	chr6	91321451	91322501	1051	29	36.2414	-331.907	-14.022	-0.317954	0.493875	0.811829	0.0241197	hypo	0	0	24686	62517	ENST00000369329.3	protein_coding	ENSG00000135341.13	MAP3K7	24686	34033	ENST00000369329.3	ENSG00000135341.13	MAP3K7	231	8333	0	0	1	0	1	0
19799	chr9	101735487	101736152	666	14	47.5714	-78.9234	-6.4029	-0.317777	0.289778	0.607555	0.029733	hypo	0	0	29429	194094	ENST00000605631.1	antisense	ENSG00000270412.1	RP11-92C4.6	29565	75755	ENST00000375001.3	ENSG00000204291.6	COL15A1	11724	11999	0	1	0	0	0	1
30069	chr2	53508553	53508774	222	4	55.5	-52.6897	-13.1951	-0.317768	0.44254	0.760308	0.0220394	hypo	0	0	188992	177377	ENST00000516133.1	snoRNA	ENSG00000251942.1	SCARNA16	483911	22306	ENST00000406053.1	ENSG00000115239.17	GPR75-ASB3	486117	2842	0	0	1	0	0	1
7698	chr6	13735498	13736226	729	13	56.0769	-146.029	-13.3525	-0.317711	0.44886	0.76657	0.0276039	hypo	0	0	23701	2523	ENST00000011619.3	protein_coding	ENSG00000010017.9	RANBP9	23701	1310	ENST00000011619.3	ENSG00000010017.9	RANBP9	22941	7702	0	0	1	0	0	1
934	chr10	117999234	118001226	1993	30	66.4333	-341.047	-14.7623	-0.317649	0.414132	0.731782	0.0274482	hypo	0	0	14080	83044	ENST00000544592.1	protein_coding	ENSG00000151892.10	GFRA1	14080	45107	ENST00000544592.1	ENSG00000151892.10	GFRA1	29506	14591	0	1	0	0	0	1
7390	chr11	20689349	20690141	793	13	61	-149.138	-14.2377	-0.317571	0.162961	0.480532	0.024658	hypo	0	0	975	100144	ENST00000298925.5	protein_coding	ENSG00000165973.13	NELL1	975	54515	ENST00000298925.5	ENSG00000165973.13	NELL1	438	15244	1	0	0	0	1	0
308	chr4	181357918	181359727	1810	30	60.3333	-503.053	-20.8689	-0.317569	0.38796	0.705529	0.0201219	hypo	0	0	135452	176454	ENST00000508134.1	processed_pseudogene	ENSG00000251025.1	RP11-751A18.1	1706115	78241	ENST00000512480.1	ENSG00000218336.3	TENM3	377298	6266	0	0	1	0	0	1
37145	chr2	142627035	142627222	188	3	62.6667	-40.7224	-13.7917	-0.317514	0.539722	0.857236	0.0203757	hypo	0	0	59064	105785	ENST00000486364.1	processed_transcript	ENSG00000168702.12	LRP1B	261351	57575	ENST00000434794.1	ENSG00000168702.12	LRP1B	260502	3475	0	1	0	0	0	1
18965	chr6	139124910	139125450	541	6	90.1667	-81.6855	-15.3293	-0.317464	0.443563	0.761027	0.0203721	hypo	0	0	7652	139711	ENST00000401414.3	protein_coding	ENSG00000203734.7	ECT2L	7652	75372	ENST00000401414.3	ENSG00000203734.7	ECT2L	7440	8553	0	1	0	0	0	1
39210	chr5	33792912	33793238	327	4	81.75	-37.7444	-10.5057	-0.317365	0.490534	0.807899	0.0313493	hypo	0	0	47178	82466	ENST00000504582.1	processed_transcript	ENSG00000151388.6	ADAMTS12	98807	44784	ENST00000352040.3	ENSG00000151388.6	ADAMTS12	98953	6596	0	1	0	0	0	1
852	chr10	132060743	132062332	1590	28	56.7857	-352.894	-17.5832	-0.31731	0.412006	0.729315	0.0221334	hypo	0	0	83104	33263	ENST00000496195.1	processed_transcript	ENSG00000108010.7	GLRX3	126079	17973	ENST00000331244.5	ENSG00000108010.7	GLRX3	71410	14721	0	0	1	0	0	1
16378	chr4	151988469	151989177	709	6	118.167	-91.4569	-18.5734	-0.317216	0.481893	0.799108	0.0200246	hypo	0	0	31547	76958	ENST00000274065.4	protein_coding	ENSG00000145425.5	RPS3A	31547	41711	ENST00000274065.4	ENSG00000145425.5	RPS3A	31293	6166	0	0	1	0	0	1
240	chr17	412302	414740	2439	47	51.8936	-546.02	-13.4645	-0.317156	0.403532	0.720688	0.0256129	hypo	0	0	5890	188075	ENST00000571282.1	antisense	ENSG00000263015.1	RP5-1029F21.3	116571	67586	ENST00000329099.4	ENSG00000183688.4	FAM101B	5799	21192	0	1	0	0	0	1
18810	chr11	28657543	28658218	676	8	84.5	-82.2077	-11.5927	-0.317144	0.419486	0.736629	0.0278169	hypo	0	0	42511	174351	ENST00000505409.1	lincRNA	ENSG00000248990.1	RP11-960D24.1	525683	58332	ENST00000303459.6	ENSG00000169519.15	METTL15	525321	15262	0	0	1	0	0	1
6234	chr2	46943998	46945404	1407	16	87.9375	-162.917	-12.1831	-0.316934	0.486624	0.803557	0.0249397	hypo	0	0	17671	109493	ENST00000394861.2	protein_coding	ENSG00000171150.7	SOCS5	17671	59645	ENST00000394861.2	ENSG00000171150.7	SOCS5	17028	2821	0	1	0	0	0	1
3400	chr16	73442163	73442918	756	15	50.4	-212.743	-14.7876	-0.316753	0.399957	0.71671	0.0248975	hypo	0	0	21200	184209	ENST00000561875.1	lincRNA	ENSG00000258779.2	RP11-140I24.1	263816	73399	ENST00000358463.2	ENSG00000197445.2	C16orf47	341371	20784	0	1	0	0	0	1
13709	chr2	189528831	189529419	589	8	73.625	-103.799	-13.5202	-0.316742	0.444233	0.760975	0.0202795	hypo	0	0	74512	75755	ENST00000496976.1	retained_intron	ENSG00000144366.11	GULP1	94020	41056	ENST00000433052.1	ENSG00000144366.11	GULP1	371111	3682	0	1	0	0	0	1
20308	chr1	207924376	207924881	506	8	63.25	-77.2936	-11.8341	-0.316703	0.144294	0.460997	0.0276644	hypo	0	0	520	43852	ENST00000322875.4	protein_coding	ENSG00000117335.14	CD46	520	23681	ENST00000322875.4	ENSG00000117335.14	CD46	290	2124	1	0	0	0	1	0
523	chr10	121402622	121404375	1754	34	51.5882	-416.279	-15.4605	-0.316655	0.462059	0.778714	0.0237097	hypo	0	0	4653	155620	ENST00000454541.1	processed_pseudogene	ENSG00000227437.1	RP11-179H18.5	6506	45139	ENST00000369085.3	ENSG00000151929.5	BAG3	6191	14628	0	0	1	0	0	1
54988	chr11	124589678	124589858	181	3	60.3333	-21.0008	-7.91267	-0.316584	0.523513	0.840098	0.0329132	hypo	0	0	19883	85045	ENST00000284292.6	protein_coding	ENSG00000154146.8	NRGN	19883	46205	ENST00000284292.6	ENSG00000154146.8	NRGN	1246	16157	0	0	1	0	1	0
1016	chr1	14220122	14221524	1403	27	51.963	-330.841	-15.6746	-0.316419	0.212248	0.528667	0.0237151	hypo	0	0	121900	43256	ENST00000487453.1	protein_coding	ENSG00000116731.18	PRDM2	121900	23358	ENST00000487453.1	ENSG00000116731.18	PRDM2	384	464	0	0	1	0	1	0
20685	chr6	103209678	103210312	635	6	105.833	-76.1484	-13.2173	-0.316232	0.39527	0.711502	0.0233221	hypo	0	0	240076	148736	ENST00000407015.1	processed_pseudogene	ENSG00000217120.1	RP1-76C18.1	943432	53057	ENST00000436862.1	ENSG00000164418.15	GRIK2	1358703	8380	0	0	1	0	0	1
49597	chr3	128200224	128200461	238	6	39.6667	-25.8595	-4.46297	-0.31604	0.293157	0.609197	0.0242463	hypo	0	0	459	119426	ENST00000489987.1	processed_transcript	ENSG00000179348.7	GATA2	6297	65088	ENST00000430265.2	ENSG00000179348.7	GATA2	5034	4877	1	0	0	0	0	1
22716	chr14	34031291	34031797	507	6	84.5	-70.2339	-12.5076	-0.315873	0.497591	0.813464	0.0217521	hypo	0	0	1899	82381	ENST00000552696.1	nonsense_mediated_decay	ENSG00000151322.14	NPAS3	172649	44733	ENST00000552874.1	ENSG00000151322.14	NPAS3	237149	18209	0.197239	0.802761	0	0	0	1
515	chr1	22704838	22707448	2611	36	72.5278	-419.454	-15.0025	-0.31572	0.432965	0.748685	0.0252057	hypo	0	0	55013	163172	ENST00000487348.1	processed_pseudogene	ENSG00000234397.3	RP11-415K20.1	70895	68342	ENST00000404138.1	ENSG00000184677.12	ZBTB40	35975	623	0	0	1	0	0	1
3331	chr3	8367607	8367808	202	18	11.2222	-214.73	-12.43	-0.315656	0.549187	0.864843	0.0204753	hypo	0	0	38525	178429	ENST00000517272.1	snRNA	ENSG00000253081.1	RNU4ATAC17P	175584	6357	ENST00000157600.3	ENSG00000071282.7	LMCD1	175393	4170	0	1	0	0	0	1
9237	chr16	59182323	59182724	402	10	40.2	-132.407	-13.6904	-0.315588	0.439578	0.755166	0.0243077	hypo	0	0	18331	186885	ENST00000569452.1	processed_pseudogene	ENSG00000261144.1	RP11-102D18.1	414061	27515	ENST00000245206.5	ENSG00000125166.8	GOT2	413994	20639	0	0	1	0	0	1
1484	chr6	168925063	168926144	1082	27	40.0741	-291.68	-12.3968	-0.315493	0.346596	0.662089	0.0292377	hypo	0	0	83231	38527	ENST00000354536.5	protein_coding	ENSG00000112562.14	SMOC2	83231	20848	ENST00000354536.5	ENSG00000112562.14	SMOC2	6160	8761	0	1	0	0	0	1
18055	chr5	50220008	50220521	514	10	51.4	-85.0076	-9.89104	-0.31547	0.400929	0.7164	0.0329519	hypo	0	0	9833	177053	ENST00000514113.1	lincRNA	ENSG00000251601.1	RP11-317O24.2	256616	45103	ENST00000505554.1	ENSG00000151883.12	PARP8	44564	6657	0	0	1	0	0	1
287	chr19	31636160	31637878	1719	35	49.1143	-511.701	-20.0852	-0.315352	0.465376	0.780729	0.0233773	hypo	0	0	2483	193130	ENST00000598480.1	protein_coding	ENSG00000268953.1	AC020952.1	2483	81422	ENST00000598480.1	ENSG00000268953.1	AC020952.1	201757	24690	0	0	1	0	0	1
4423	chr20	2674917	2675996	1080	25	43.2	-190.284	-9.8404	-0.315264	0.313271	0.628535	0.0285934	hypo	0	0	581	18436	ENST00000469215.1	processed_transcript	ENSG00000088881.16	EBF4	696	9850	ENST00000609451.1	ENSG00000088881.16	EBF4	218	25887	1	0	0	0	1	0
2929	chr4	175132537	175133521	985	32	30.7812	-226.941	-8.27456	-0.31526	0.246339	0.561599	0.0243976	hypo	0	0	8027	173596	ENST00000515444.1	lincRNA	ENSG00000248174.1	RP11-148L24.1	71292	52658	ENST00000513696.1	ENSG00000164117.8	FBXO8	1738	6254	0	1	0	0	0.26599	0.73401
1228	chr2	2711919	2712918	1000	33	30.303	-311.719	-12.0382	-0.315223	0.424689	0.739913	0.0295667	hypo	0	0	21810	155554	ENST00000457813.1	lincRNA	ENSG00000227364.1	AC018685.2	376952	69929	ENST00000399161.2	ENSG00000186487.13	MYT1L	41824	2512	0	0	1	0	0	1
4292	chr18	371380	372627	1248	18	69.3333	-192.787	-14.7428	-0.315192	0.515462	0.830654	0.0212606	hypo	0	0	51788	189987	ENST00000582120.1	sense_intronic	ENSG00000265477.1	RP11-720L2.2	103352	8026	ENST00000261600.6	ENSG00000079134.7	THOC1	102997	22792	0	1	0	0	0	1
4228	chr10	12810953	12811865	913	21	43.4762	-194.014	-11.1039	-0.31514	0.378596	0.693736	0.0300321	hypo	0	0	43600	149619	ENST00000408404.1	miRNA	ENSG00000221331.1	MIR548Q	231831	44829	ENST00000378825.3	ENSG00000151468.9	CCDC3	231229	13867	0	1	0	0	0	1
29002	chr5	94097316	94098151	836	6	139.333	-54.988	-11.0087	-0.315084	0.479904	0.794988	0.0225397	hypo	0	0	22450	115335	ENST00000514040.1	processed_transcript	ENSG00000175471.15	MCTP1	142923	32527	ENST00000504099.1	ENSG00000133302.8	ANKRD32	142472	6864	0	1	0	0	0	1
4350	chr5	45697097	45697527	431	14	30.7857	-191.687	-23.0531	-0.314935	0.504878	0.819813	0.0209617	hypo	0	0	843	97882	ENST00000303230.4	protein_coding	ENSG00000164588.4	HCN1	843	53172	ENST00000303230.4	ENSG00000164588.4	HCN1	586	6654	1	0	0	0	1	0
5621	chr7	1124779	1125817	1039	28	37.1071	-170.832	-6.69851	-0.314576	0.237226	0.551802	0.0334928	hypo	0	0	625	98356	ENST00000413368.1	protein_coding	ENSG00000164850.10	GPER1	625	53439	ENST00000413368.1	ENSG00000164850.10	GPER1	761	8956	1	0	0	0	1	0
2383	chr17	8758894	8759833	940	23	40.8696	-245.414	-12.351	-0.314562	0.44584	0.760402	0.0264568	hypo	0	0	5782	113607	ENST00000434064.2	processed_transcript	ENSG00000174083.13	PIK3R6	11160	62009	ENST00000311434.9	ENSG00000174083.13	PIK3R6	31637	21455	0	1	0	0	0	1
454	chr12	131770333	131771334	1002	43	23.3023	-440.091	-12.0575	-0.314528	0.380263	0.694791	0.029096	hypo	0	0	6386	154307	ENST00000464655.1	unprocessed_pseudogene	ENSG00000226356.2	RPS6P20	8732	81219	ENST00000598023.1	ENSG00000267819.1	AC092850.1	11759	17337	0	0	1	0	0	1
50116	chr12	70597350	70597418	69	3	23	-25.4119	-8.55815	-0.314517	0.540953	0.85547	0.0344639	hypo	0	0	18223	183045	ENST00000552998.1	lincRNA	ENSG00000257613.1	RP11-320P7.1	39355	20103	ENST00000552231.1	ENSG00000111596.7	CNOT2	39199	16862	0	1	0	0	0	1
4410	chr15	88109094	88110345	1252	13	96.3077	-190.697	-15.7742	-0.314462	0.457272	0.771734	0.020422	hypo	0	0	9814	185232	ENST00000560153.1	lincRNA	ENSG00000259527.1	LINC00052	365975	38431	ENST00000558576.1	ENSG00000140538.12	NTRK3	689177	19510	0	1	0	0	0	1
5918	chr19	10404942	10405374	433	37	11.7027	-166.946	-4.84582	-0.314435	0.180353	0.494787	0.0590026	hypo	0	0	2792	30164	ENST00000586480.1	retained_intron	ENSG00000105376.4	ICAM5	3288	16303	ENST00000587398.1	ENSG00000105376.4	ICAM5	0	24140	0	1	0	1	0	0
4600	chr2	175527699	175529025	1327	19	69.8421	-187.35	-11.881	-0.314335	0.441774	0.756109	0.0253714	hypo	0	0	18549	42433	ENST00000469002.1	processed_transcript	ENSG00000115935.12	WIPF1	18573	22911	ENST00000409415.3	ENSG00000115935.12	WIPF1	17837	3605	0	1	0	0	0	1
275	chr17	79296764	79298147	1384	50	27.68	-521.641	-13.8159	-0.314309	0.340511	0.654821	0.0274374	hypo	0	0	5169	126229	ENST00000577027.1	processed_transcript	ENSG00000185332.2	TMEM105	6067	68885	ENST00000574093.1	ENSG00000185332.2	TMEM105	12632	22608	0	1	0	0	0	1
18944	chr4	11399879	11400414	536	6	89.3333	-81.757	-18.5493	-0.314238	0.105323	0.419562	0.0208656	hypo	0	0	15369	150400	ENST00000410250.1	rRNA	ENSG00000222182.1	RNA5SP156	29806	115	ENST00000514690.1	ENSG00000002587.5	HS3ST1	383	5654	0	1	0	0	1	0
1689	chr3	48278394	48279387	994	22	45.1818	-278.62	-13.6128	-0.314237	0.250032	0.564269	0.0225859	hypo	0	0	3202	96693	ENST00000354698.3	protein_coding	ENSG00000164048.9	ZNF589	3202	52497	ENST00000354698.3	ENSG00000164048.9	ZNF589	3038	4463	0	0	1	0	0	1
32941	chr2	219747459	219747810	352	5	70.4	-47.4274	-11.2011	-0.314152	0.458892	0.773044	0.0251303	hypo	0	0	575	63587	ENST00000458582.1	protein_coding	ENSG00000135925.4	WNT10A	575	34594	ENST00000458582.1	ENSG00000135925.4	WNT10A	466	3827	1	0	0	0	1	0
9208	chr8	140821558	140822182	625	15	41.6667	-132.61	-9.43236	-0.314115	0.509358	0.823473	0.0334315	hypo	0	0	3081	103498	ENST00000521700.1	processed_transcript	ENSG00000167632.10	TRAPPC9	106258	58275	ENST00000303015.1	ENSG00000169427.2	KCNK9	77059	11182	0	1	0	0	0	1
9706	chr8	87076274	87076734	461	14	32.9286	-128.724	-9.2496	-0.314056	0.434587	0.748643	0.0259575	hypo	0	0	5191	79083	ENST00000276616.2	protein_coding	ENSG00000147613.3	PSKH2	5191	42897	ENST00000276616.2	ENSG00000147613.3	PSKH2	4919	11001	0	1	0	0	0	1
3422	chr7	84121073	84122907	1835	20	91.75	-212.245	-10.9944	-0.313891	0.35352	0.667411	0.0280412	hypo	1	1	0	13446	ENST00000424555.1	protein_coding	ENSG00000075213.6	SEMA3A	0	7168	ENST00000424555.1	ENSG00000075213.6	SEMA3A	446331	9735	1	0	0	0	0	1
27210	chr8	99335863	99336342	480	7	68.5714	-59.005	-8.50682	-0.313875	0.409379	0.723254	0.0277624	hypo	0	0	29241	28309	ENST00000341166.3	protein_coding	ENSG00000104361.5	NIPAL2	29241	15285	ENST00000341166.3	ENSG00000104361.5	NIPAL2	29136	11052	0	0	1	0	0	1
55096	chr8	77600066	77600533	468	4	117	-20.9222	-5.74926	-0.313718	0.330651	0.644369	0.0339118	hypo	0	0	4049	19921	ENST00000523885.1	protein_coding	ENSG00000091656.11	ZFHX4	4049	10668	ENST00000523885.1	ENSG00000091656.11	ZFHX4	5205	10406	0	1	0	0	0	1
1461	chr6	12625215	12626398	1184	24	49.3333	-292.992	-14.1449	-0.313706	0.497966	0.811672	0.022461	hypo	0	0	39578	162768	ENST00000457945.1	lincRNA	ENSG00000234015.1	RP11-125M16.1	91494	20548	ENST00000379350.1	ENSG00000112137.12	PHACTR1	123479	7695	0	0	1	0	0	1
38194	chr11	124612215	124612726	512	7	73.1429	-39.1113	-5.65066	-0.313603	0.599195	0.912797	0.0333738	hypo	0	0	2273	85046	ENST00000412681.2	protein_coding	ENSG00000154146.8	NRGN	2273	46206	ENST00000412681.2	ENSG00000154146.8	NRGN	1743	16158	0	1	0	0	0.501953	0.498047
3196	chr6	9821355	9822968	1614	19	84.9474	-218.654	-12.4004	-0.3135	0.393766	0.707266	0.0224162	hypo	0	0	85784	121119	ENST00000469656.1	nonsense_mediated_decay	ENSG00000181355.16	OFCC1	110531	66003	ENST00000492169.1	ENSG00000181355.16	OFCC1	421755	7666	0	1	0	0	0	1
36461	chr8	121569353	121569580	228	3	76	-41.7006	-14.3164	-0.31343	0.474236	0.787666	0.0233198	hypo	0	0	18417	110981	ENST00000519841.1	processed_transcript	ENSG00000172167.3	MTBP	111686	60506	ENST00000305949.1	ENSG00000172167.3	MTBP	111695	11132	0	1	0	0	0	1
1068	chr18	43199233	43200251	1019	32	31.8438	-326.462	-10.6016	-0.313407	0.266618	0.580025	0.0267256	hypo	0	0	3786	59268	ENST00000323329.3	nonsense_mediated_decay	ENSG00000132874.9	SLC14A2	4466	32259	ENST00000255226.6	ENSG00000132874.9	SLC14A2	155067	22994	0	1	0	0	0	1
2576	chr12	57361747	57363745	1999	28	71.3929	-238.147	-9.61007	-0.313394	0.532874	0.846268	0.031606	hypo	0	0	8588	69152	ENST00000360752.4	processed_transcript	ENSG00000139547.6	RDH16	9643	37650	ENST00000398138.3	ENSG00000139547.6	RDH16	36123	16772	0	0	1	0	0	1
2762	chr7	95114680	95116481	1802	21	85.8095	-232.13	-12.8949	-0.313391	0.533665	0.847056	0.0252595	hypo	1	1	0	1151	ENST00000325885.5	protein_coding	ENSG00000005981.8	ASB4	0	590	ENST00000325885.5	ENSG00000005981.8	ASB4	40685	9778	1	0	0	0	0	1
12701	chr5	45698964	45699672	709	8	88.625	-109.232	-16.4047	-0.313242	0.432461	0.745703	0.0209617	hypo	0	0	2710	97882	ENST00000303230.4	protein_coding	ENSG00000164588.4	HCN1	2710	53172	ENST00000303230.4	ENSG00000164588.4	HCN1	2453	6654	0	0	1	0	0	1
46830	chr20	9497982	9498344	363	4	90.75	-28.6616	-8.15544	-0.313205	0.43391	0.747116	0.0286645	hypo	0	0	2336	153934	ENST00000443469.1	antisense	ENSG00000225988.1	RP5-1119D9.4	2973	28020	ENST00000246070.2	ENSG00000125869.5	LAMP5	1088	25957	0	1	0	0	1	0
37827	chr3	185740788	185740993	206	3	68.6667	-39.67	-13.7383	-0.313061	0.249498	0.562558	0.0226953	hypo	0	0	40704	191004	ENST00000582828.1	misc_RNA	ENSG00000266670.1	RN7SL637P	84863	35094	ENST00000453386.2	ENSG00000136527.13	TRA2B	84469	5198	0	0	1	0	0	1
6085	chr5	4019209	4020920	1712	23	74.4348	-164.683	-8.31582	-0.312996	0.262432	0.575428	0.0303354	hypo	0	0	5445	174330	ENST00000513859.1	lincRNA	ENSG00000248962.1	CTD-2287N17.1	423040	59189	ENST00000302006.3	ENSG00000170549.3	IRX1	56696	6520	0	0	1	0	0	1
9749	chr1	856944	857396	453	16	28.3125	-128.397	-10.4895	-0.312793	0.3249	0.637693	0.0233391	hypo	0	0	547	151408	ENST00000609207.1	retained_intron	ENSG00000223764.2	RP11-54O7.3	2863	70660	ENST00000420190.1	ENSG00000187634.6	SAMD11	1574	16	1	0	0	0	1	0
5834	chr15	94206683	94207412	730	13	56.1538	-168.19	-13.1038	-0.312769	0.394695	0.707464	0.0234167	hypo	0	0	73586	184008	ENST00000554318.2	lincRNA	ENSG00000258631.2	RP11-739G5.1	457387	81490	ENST00000599897.1	ENSG00000269360.1	AC112693.2	230703	19593	0	1	0	0	0	1
32292	chr6	99144215	99144371	157	4	39.25	-48.5795	-12.2814	-0.312753	0.413223	0.725977	0.0227622	hypo	0	0	97496	129155	ENST00000340697.3	processed_pseudogene	ENSG00000187472.3	RP11-67P15.1	138208	68182	ENST00000328345.5	ENSG00000184486.7	POU3F2	128023	8342	0	0	1	0	0	1
26575	chr2	46946471	46947009	539	6	89.8333	-60.4668	-11.0686	-0.312607	0.385896	0.698504	0.0249397	hypo	0	0	20144	109493	ENST00000394861.2	protein_coding	ENSG00000171150.7	SOCS5	20144	59645	ENST00000394861.2	ENSG00000171150.7	SOCS5	19501	2821	0	1	0	0	0	1
19610	chr17	9335410	9336182	773	7	110.429	-79.5542	-12.8382	-0.312549	0.360647	0.673196	0.0262389	hypo	0	0	5023	108311	ENST00000570583.1	processed_transcript	ENSG00000170310.10	STX8	142971	58936	ENST00000574431.1	ENSG00000170310.10	STX8	142825	21462	0	1	0	0	0	1
17892	chr1	242020613	242020756	144	6	24	-85.5672	-15.4864	-0.312536	0.544043	0.856579	0.0207409	hypo	0	0	6818	113949	ENST00000469419.1	processed_transcript	ENSG00000174371.12	EXO1	8359	62193	ENST00000450748.1	ENSG00000174371.12	EXO1	8868	2397	0	1	0	0	0	1
201	chr10	77021718	77023265	1548	37	41.8378	-580.553	-17.9004	-0.312532	0.331116	0.643648	0.0202035	hypo	0	0	6037	155475	ENST00000449384.1	processed_pseudogene	ENSG00000227271.1	RPL39P25	25948	54149	ENST00000372538.3	ENSG00000165644.6	COMTD1	25764	14254	0	0	1	0	0	1
2748	chr9	139068922	139069712	791	31	25.5161	-232.46	-9.51212	-0.312525	0.432529	0.745054	0.0370707	hypo	0	0	25291	32686	ENST00000371746.3	protein_coding	ENSG00000107187.11	LHX3	25291	17646	ENST00000371746.3	ENSG00000107187.11	LHX3	43	12481	0	0	1	0	1	0
28702	chr12	78043010	78043196	187	4	46.75	-55.6399	-13.9669	-0.31252	0.533759	0.846279	0.0224172	hypo	0	0	77088	159518	ENST00000443873.1	lincRNA	ENSG00000231121.2	RP1-34H18.1	92441	81352	ENST00000600558.1	ENSG00000268519.1	AC073528.1	323569	16886	0	0	1	0	0	1
9338	chr4	174958296	174959213	918	13	70.6154	-131.542	-10.7603	-0.312417	0.350888	0.663305	0.0221869	hypo	0	0	46283	176638	ENST00000503325.1	lincRNA	ENSG00000251216.1	RP11-161D15.3	245600	52658	ENST00000513696.1	ENSG00000164117.8	FBXO8	176046	6254	0	0	1	0	0	1
39653	chr11	45870301	45870811	511	6	85.1667	-37.1392	-7.60072	-0.312364	0.285659	0.598023	0.0292717	hypo	0	0	1271	47557	ENST00000496571.1	retained_intron	ENSG00000121671.7	CRY2	1343	25776	ENST00000443527.2	ENSG00000121671.7	CRY2	887	15350	1	0	0	0	1	0
15928	chr12	107995565	107995915	351	6	58.5	-93.3366	-15.7095	-0.312307	0.303851	0.616158	0.0214603	hypo	0	0	15582	183012	ENST00000548473.1	antisense	ENSG00000257579.1	RP11-128P10.1	21137	44628	ENST00000357167.4	ENSG00000151136.10	BTBD11	20259	17006	0	1	0	0	0	1
17515	chr10	94594058	94594618	561	9	62.3333	-86.9476	-10.1207	-0.312299	0.473211	0.785511	0.0288041	hypo	1	1	0	67321	ENST00000371552.4	protein_coding	ENSG00000138190.12	EXOC6	0	36623	ENST00000371552.4	ENSG00000138190.12	EXOC6	13419	14349	1	0	0	0	0	1
21444	chr4	158211614	158212367	754	9	83.7778	-73.8467	-8.54936	-0.312258	0.514731	0.826989	0.0282367	hypo	0	0	40997	46352	ENST00000503437.1	protein_coding	ENSG00000120251.14	GRIA2	40997	25098	ENST00000503437.1	ENSG00000120251.14	GRIA2	67560	6204	0	1	0	0	0	1
35227	chr14	95980170	95980837	668	9	74.2222	-43.5372	-5.5123	-0.312106	0.397986	0.710092	0.0293676	hypo	0	0	1635	183936	ENST00000554161.1	protein_coding	ENSG00000258572.1	RP11-1070N10.3	1635	80765	ENST00000554161.1	ENSG00000258572.1	RP11-1070N10.3	1661	18617	0.546407	0	0.453593	0	0.507485	0.492515
336	chr19	7472108	7473118	1011	33	30.6364	-488.367	-19.6511	-0.31205	0.55497	0.86702	0.0205345	hypo	0	0	12069	29176	ENST00000599752.1	protein_coding	ENSG00000104880.13	ARHGEF18	12069	15725	ENST00000599752.1	ENSG00000104880.13	ARHGEF18	11731	24012	0	1	0	0	0	1
824	chrX	3715987	3718059	2073	34	60.9706	-355.479	-12.8329	-0.312048	0.512569	0.824617	0.0263971	hypo	0	0	22552	142716	ENST00000461011.1	processed_transcript	ENSG00000205664.6	RP11-706O15.1	43838	76892	ENST00000425492.2	ENSG00000205664.6	RP11-706O15.1	14514	12767	0	0	1	0	0	1
975	chr13	34909117	34910814	1698	27	62.8889	-335.937	-12.989	-0.311935	0.504304	0.816239	0.0232445	hypo	0	0	11365	195074	ENST00000605909.1	lincRNA	ENSG00000271850.1	RP11-16D22.2	516910	32426	ENST00000434425.1	ENSG00000133119.8	RFC3	516623	17638	0	0	1	0	0	1
3571	chr7	153988529	153989876	1348	18	74.8889	-208.276	-12.022	-0.311883	0.408863	0.720747	0.0274312	hypo	0	0	12318	55433	ENST00000462622.1	retained_intron	ENSG00000130226.12	DPP6	12318	30264	ENST00000332007.3	ENSG00000130226.12	DPP6	12088	10246	0	1	0	0	0	1
1115	chr12	13965672	13967301	1630	24	67.9167	-322.054	-14.2035	-0.311869	0.485563	0.797432	0.0253595	hypo	0	0	129195	138438	ENST00000363605.1	misc_RNA	ENSG00000200475.1	RN7SKP162	165751	81665	ENST00000609686.1	ENSG00000273079.1	GRIN2B	167325	16417	0	1	0	0	0	1
13012	chr16	83048545	83049816	1272	10	127.2	-107.576	-11.5322	-0.311859	0.523662	0.83552	0.0241817	hypo	0	0	24641	186541	ENST00000565238.1	antisense	ENSG00000260832.1	CTD-3253I12.1	387846	38692	ENST00000446376.2	ENSG00000140945.11	CDH13	386731	20838	0	1	0	0	0	1
375	chr5	50693193	50695321	2129	69	30.8551	-468.339	-11.1528	-0.311847	0.046112	0.357959	0.0212439	hypo	0	0	10717	174667	ENST00000511281.1	processed_pseudogene	ENSG00000249338.1	HMGB1P47	13686	2029	ENST00000511384.1	ENSG00000016082.10	ISL1	0	6661	0	0	1	0.15829	0.84171	0
6003	chr5	146778116	146778988	873	17	51.3529	-165.696	-12.0257	-0.311826	0.557086	0.868912	0.0264322	hypo	0	0	2176	39673	ENST00000520473.1	protein_coding	ENSG00000113657.8	DPYSL3	2176	21423	ENST00000520473.1	ENSG00000113657.8	DPYSL3	53572	7233	0	1	0	0	0	1
23723	chr21	17964392	17964959	568	7	81.1429	-67.4285	-11.7775	-0.311809	0.557679	0.869488	0.0215573	hypo	0	0	1834	144368	ENST00000385128.1	miRNA	ENSG00000207863.1	MIR125B2	749554	46789	ENST00000449491.1	ENSG00000155313.11	USP25	861391	26673	0.290493	0.709507	0	0	0	1
1834	chr4	8990219	8991668	1450	30	48.3333	-270.79	-10.8064	-0.311557	0.441485	0.753042	0.0338297	hypo	0	0	512	174680	ENST00000510116.1	processed_pseudogene	ENSG00000249347.1	RP11-747H12.4	116675	78149	ENST00000400677.3	ENSG00000215612.5	HMX1	10648	5639	1	0	0	0	0	1
22998	chr5	92937162	92937889	728	12	60.6667	-69.4848	-6.49981	-0.31147	0.321079	0.632549	0.0324478	hypo	0	0	9482	115623	ENST00000506162.1	processed_transcript	ENSG00000175745.7	NR2F1	18118	63087	ENST00000327111.3	ENSG00000175745.7	NR2F1	1906	6861	0	0	1	0	0.129121	0.870879
17121	chr6	87648329	87648956	628	7	89.7143	-88.4731	-14.7823	-0.311447	0.444125	0.755572	0.0218407	hypo	0	0	1304	106004	ENST00000305344.5	protein_coding	ENSG00000168830.6	HTR1E	1304	57708	ENST00000305344.5	ENSG00000168830.6	HTR1E	621	8308	1	0	0	0	1	0
2076	chr19	53536813	53537945	1133	21	53.9524	-258.715	-22.7116	-0.311371	0.566386	0.877758	0.0230849	hypo	0	0	3190	171244	ENST00000594516.1	processed_transcript	ENSG00000242779.2	ZNF702P	10045	81425	ENST00000601417.1	ENSG00000268964.1	ERVV-2	2790	25579	0	1	0	0	0	1
2472	chr22	39323801	39324496	696	23	30.2609	-241.732	-15.9656	-0.311118	0.383953	0.695071	0.0273733	hypo	0	0	6568	164164	ENST00000450216.1	lincRNA	ENSG00000235209.1	CTA-150C2.13	24259	29250	ENST00000402255.1	ENSG00000128383.8	APOBEC3A	272	27393	0	0	1	0	1	0
47868	chr16	17849656	17850087	432	4	108	-27.5459	-8.51524	-0.31109	0.463008	0.774098	0.026041	hypo	0	0	69021	187311	ENST00000564852.1	lincRNA	ENSG00000261555.1	CTD-3229J4.1	284917	14848	ENST00000261381.6	ENSG00000103489.7	XYLT1	581078	20208	0	0	1	0	0	1
16243	chr13	73096758	73097906	1149	12	95.75	-92.0417	-9.45511	-0.311041	0.475623	0.786664	0.0266854	hypo	0	0	62018	177167	ENST00000515906.1	snoRNA	ENSG00000251715.1	SNORA68	203918	76438	ENST00000377818.3	ENSG00000204899.5	MZT1	203324	17773	0	0	1	0	0	1
760	chr2	31569561	31571178	1618	27	59.9259	-366.546	-17.2103	-0.311032	0.45606	0.767092	0.0218008	hypo	0	0	36082	88683	ENST00000476043.1	processed_transcript	ENSG00000158125.5	XDH	66402	48240	ENST00000379416.3	ENSG00000158125.5	XDH	111907	2732	0	1	0	0	0	1
86	chr19	18781661	18783593	1933	80	24.1625	-780.036	-13.6802	-0.310986	0.358269	0.669255	0.0292376	hypo	0	0	10893	30698	ENST00000321949.8	protein_coding	ENSG00000105662.11	CRTC1	10893	16602	ENST00000321949.8	ENSG00000105662.11	CRTC1	1619	24563	0	0	1	0	0.197103	0.802897
521	chr9	137884298	137885310	1013	46	22.0217	-417.695	-10.8772	-0.310928	0.327865	0.638793	0.0362901	hypo	0	0	55300	165510	ENST00000417054.1	lincRNA	ENSG00000236403.1	RP11-447M12.2	74488	9095	ENST00000371806.3	ENSG00000085265.6	FCN1	81800	12434	0	0	1	0	0	1
5820	chr22	32271654	32272271	618	15	41.2	-168.334	-14.0015	-0.310891	0.602516	0.913408	0.0253881	hypo	0	0	1693	22342	ENST00000479261.1	retained_intron	ENSG00000100150.12	DEPDC5	22751	12030	ENST00000539165.1	ENSG00000100150.12	DEPDC5	67662	27298	0.495146	0.504854	0	0	0	1
767	chr3	66455582	66457682	2101	53	39.6415	-365.233	-9.73971	-0.310773	0.457991	0.768764	0.0325682	hypo	1	0	0	76295	ENST00000496559.2	processed_transcript	ENSG00000144749.9	LRIG1	93673	41336	ENST00000273261.3	ENSG00000144749.9	LRIG1	92636	4653	1	0	0	0	0	1
40320	chr7	30176842	30177283	442	6	73.6667	-36.252	-7.93539	-0.310738	0.35226	0.662998	0.0313258	hypo	1	1	0	120307	ENST00000434060.1	protein_coding	ENSG00000180354.11	C7orf41	0	65538	ENST00000434060.1	ENSG00000180354.11	C7orf41	672	9347	1	0	0	0	1	0
1189	chr6	158401900	158402335	436	31	14.0645	-315.411	-13.1383	-0.310679	0.243882	0.554561	0.0257233	hypo	0	0	552	14788	ENST00000367121.3	protein_coding	ENSG00000078269.9	SYNJ2	552	7825	ENST00000367121.3	ENSG00000078269.9	SYNJ2	0	8651	1	0	0	0.603211	0.396789	0
42286	chr10	118002557	118002619	63	3	21	-33.7597	-11.3998	-0.310555	0.493996	0.804551	0.0273503	hypo	0	0	12687	83044	ENST00000544592.1	protein_coding	ENSG00000151892.10	GFRA1	12687	45107	ENST00000544592.1	ENSG00000151892.10	GFRA1	28113	14591	0	1	0	0	0	1
3319	chr18	29879117	29879723	607	15	40.4667	-215.291	-15.0138	-0.310466	0.466626	0.777092	0.019902	hypo	0	0	11716	189581	ENST00000579580.1	antisense	ENSG00000264982.1	RP11-344B2.2	12058	39083	ENST00000583696.1	ENSG00000141441.11	GAREM	170392	22957	0	1	0	0	0	1
16321	chr7	27397663	27398170	508	10	50.8	-91.7242	-9.31973	-0.310435	0.455496	0.765931	0.0303571	hypo	0	0	3291	152051	ENST00000412413.1	lincRNA	ENSG00000224322.1	AC004009.3	114675	17016	ENST00000535619.1	ENSG00000106038.8	EVX1	105465	9328	0	0	1	0	0	1
9869	chr10	11061650	11062856	1207	19	63.5263	-127.413	-7.07463	-0.310015	0.302451	0.612466	0.0301016	hypo	0	0	1543	6714	ENST00000399850.3	protein_coding	ENSG00000048740.13	CELF2	1543	3571	ENST00000399850.3	ENSG00000048740.13	CELF2	1125	13853	0.377796	0.622204	0	0	0.724938	0.275062
33151	chr4	168840345	168840715	371	4	92.75	-47.0669	-11.7984	-0.30991	0.49585	0.805759	0.0280796	hypo	0	0	172950	35118	ENST00000359299.3	protein_coding	ENSG00000109511.6	ANXA10	172950	18945	ENST00000359299.3	ENSG00000109511.6	ANXA10	398834	6225	0	0	1	0	0	1
44316	chr11	82528254	82528372	119	3	39.6667	-31.2381	-10.7408	-0.309828	0.39223	0.702058	0.0268867	hypo	0	0	11857	180824	ENST00000528645.1	processed_pseudogene	ENSG00000255063.1	RP11-718B12.1	41440	35923	ENST00000534264.1	ENSG00000137509.6	PRCP	83277	15925	0	0	1	0	0	1
4594	chr4	188593373	188594573	1201	26	46.1923	-187.413	-10.1564	-0.309825	0.587667	0.897492	0.0413292	hypo	1	0	0	175970	ENST00000507817.1	lincRNA	ENSG00000250590.1	RP11-565A3.2	322351	64928	ENST00000509524.1	ENSG00000179059.5	ZFP42	58459	6321	1	0	0	0	0	1
28272	chr2	239759582	239760056	475	7	67.8571	-56.5496	-8.59581	-0.309533	0.240619	0.550152	0.0258709	hypo	0	0	2908	162323	ENST00000448943.2	protein_coding	ENSG00000233608.2	TWIST2	2908	79026	ENST00000448943.2	ENSG00000233608.2	TWIST2	1271	4027	0	1	0	0	1	0
178	chr17	12946674	12949486	2813	44	63.9318	-602.4	-19.3366	-0.30948	0.392119	0.701599	0.0257179	hypo	0	0	25169	1577	ENST00000338034.4	protein_coding	ENSG00000006744.14	ELAC2	25169	807	ENST00000338034.4	ENSG00000006744.14	ELAC2	25107	21478	0	0	1	0	0	1
3693	chr11	11990179	11991920	1742	36	48.3889	-205.608	-6.67604	-0.309459	0.470327	0.779785	0.0437229	hypo	1	0	0	7020	ENST00000532372.1	retained_intron	ENSG00000050165.13	DKK3	38209	3733	ENST00000450094.2	ENSG00000050165.13	DKK3	37817	15170	1	0	0	0	0	1
34062	chr9	101679983	101680229	247	5	49.4	-45.512	-9.18667	-0.309403	0.28253	0.591932	0.0251082	hypo	0	0	25231	140453	ENST00000467052.1	processed_transcript	ENSG00000204291.6	COL15A1	25691	75755	ENST00000375001.3	ENSG00000204291.6	COL15A1	25678	11998	0	0	1	0	0	1
29823	chr3	169685689	169685958	270	5	54	-53.1799	-11.8735	-0.30927	0.142807	0.452077	0.0260028	hypo	0	0	1074	2384	ENST00000481435.1	retained_intron	ENSG00000008952.12	SEC62	1092	1237	ENST00000480708.1	ENSG00000008952.12	SEC62	682	5102	1	0	0	0	1	0
372	chr5	7827160	7828603	1444	31	46.5806	-469.02	-21.4964	-0.309201	0.370811	0.680011	0.0212127	hypo	0	0	22660	147969	ENST00000509627.1	protein_coding	ENSG00000215217.2	C5orf49	22660	78075	ENST00000509627.1	ENSG00000215217.2	C5orf49	21342	6537	0	1	0	0	0	1
4314	chr8	79037027	79038218	1192	16	74.5	-192.4	-12.6276	-0.309192	0.527752	0.836944	0.0257266	hypo	0	0	22117	179536	ENST00000521879.1	lincRNA	ENSG00000254001.1	RP11-91P17.1	390155	59542	ENST00000396418.2	ENSG00000171033.8	PKIA	390215	10958	0	0	1	0	0	1
13083	chr3	27512546	27513407	862	12	71.8333	-107.218	-12.2119	-0.309106	0.521101	0.830207	0.0295956	hypo	0	0	8548	155721	ENST00000412792.1	processed_pseudogene	ENSG00000227523.1	RPS20P15	12430	2835	ENST00000388777.4	ENSG00000033867.12	SLC4A7	11527	4301	0	1	0	0	0	1
1365	chr1	221068006	221069058	1053	62	16.9839	-300.37	-5.49304	-0.309084	0.425443	0.734528	0.0404331	hypo	0	0	13421	64676	ENST00000549319.1	protein_coding	ENSG00000136630.11	HLX	13421	35157	ENST00000549319.1	ENSG00000136630.11	HLX	0	2213	0	0	1	0.433048	0.566952	0
9770	chr10	82905572	82906310	739	13	56.8462	-128.222	-10.5614	-0.308986	0.485337	0.794322	0.0315632	hypo	0	0	1163	190428	ENST00000584578.1	miRNA	ENSG00000265990.1	AL356154.1	604996	64514	ENST00000313455.4	ENSG00000178217.9	SH2D4B	609379	14287	1	0	0	0	0	1
1516	chr21	44593952	44595101	1150	36	31.9444	-289.75	-9.17097	-0.308554	0.393501	0.702055	0.0327646	hypo	0	0	3614	90684	ENST00000468016.1	retained_intron	ENSG00000160202.3	CRYAA	3685	49302	ENST00000398132.1	ENSG00000160202.3	CRYAA	308	26833	0	0	1	0	1	0
20145	chr15	73978032	73978800	769	10	76.9	-77.7917	-8.90947	-0.308436	0.275868	0.584304	0.0253139	hypo	0	0	684	27858	ENST00000561260.1	protein_coding	ENSG00000103855.13	CD276	684	15043	ENST00000561260.1	ENSG00000103855.13	CD276	708	19346	1	0	0	0	1	0
654	chr1	214340157	214342214	2058	32	64.3125	-387.801	-17.7999	-0.308228	0.463734	0.771961	0.0220743	hypo	0	0	112230	74602	ENST00000491455.1	processed_transcript	ENSG00000143499.9	SMYD2	112361	40478	ENST00000415093.2	ENSG00000143499.9	SMYD2	18393	2174	0	0	1	0	0	1
9042	chr2	236642322	236643038	717	14	51.2143	-133.984	-13.9941	-0.308105	0.426852	0.734957	0.0243058	hypo	0	0	10369	88543	ENST00000428334.2	protein_coding	ENSG00000157985.13	AGAP1	10369	48162	ENST00000428334.2	ENSG00000157985.13	AGAP1	30265	3982	0	1	0	0	0	1
5628	chr9	133038860	133039595	736	15	49.0667	-170.672	-13.7856	-0.30808	0.541019	0.849099	0.0225465	hypo	0	0	7286	79773	ENST00000415566.2	protein_coding	ENSG00000148357.12	HMCN2	7286	43280	ENST00000415566.2	ENSG00000148357.12	HMCN2	10296	12313	0	0	1	0	0	1
13137	chr11	129151605	129152306	702	11	63.8182	-106.922	-10.9833	-0.307994	0.417232	0.725225	0.0277863	hypo	0	0	2385	61937	ENST00000525234.1	protein_coding	ENSG00000134909.14	ARHGAP32	2385	33695	ENST00000525234.1	ENSG00000134909.14	ARHGAP32	1687	16198	0	0	1	0	0.445869	0.554131
2659	chr8	9304945	9306340	1396	22	63.4545	-235.184	-15.4663	-0.307953	0.487962	0.795915	0.0249487	hypo	0	0	4867	174400	ENST00000507315.1	processed_pseudogene	ENSG00000249050.1	RP11-375N15.1	107083	61434	ENST00000520408.1	ENSG00000173273.11	TNKS	107041	10557	0	0	1	0	0	1
13321	chr15	82460602	82461097	496	10	49.6	-105.83	-12.2813	-0.307936	0.596887	0.904823	0.0266525	hypo	0	0	4303	70727	ENST00000559429.1	retained_intron	ENSG00000140598.9	EFTUD1	79569	80905	ENST00000557838.1	ENSG00000259518.1	RP11-597K23.2	93688	19455	0	1	0	0	0	1
4126	chr20	18303055	18303806	752	14	53.7143	-195.857	-14.0964	-0.307925	0.406767	0.714693	0.0203961	hypo	0	0	5843	177799	ENST00000516594.1	misc_RNA	ENSG00000252403.1	RNY4P11	17325	28001	ENST00000425686.1	ENSG00000125846.11	ZNF133	33649	25989	0	0.8125	0.1875	0	0	1
5793	chr3	197748238	197748896	659	12	54.9167	-168.609	-14.6704	-0.307892	0.614206	0.922097	0.0197872	hypo	0	0	17208	161473	ENST00000423460.1	antisense	ENSG00000232832.1	LMLN-AS1	61109	69120	ENST00000332636.5	ENSG00000185621.7	LMLN	58133	5309	0	1	0	0	0	1
24992	chr4	78080736	78081244	509	6	84.8333	-64.073	-11.0111	-0.30789	0.34192	0.64981	0.0264477	hypo	0	0	1156	68253	ENST00000509972.1	protein_coding	ENSG00000138764.9	CCNG2	1156	37169	ENST00000509972.1	ENSG00000138764.9	CCNG2	1144	5890	1	0	0	0	1	0
2861	chr7	100112927	100114440	1514	19	79.6842	-228.915	-13.361	-0.30789	0.346494	0.654384	0.0238421	hypo	0	0	5586	153741	ENST00000392471.2	lincRNA	ENSG00000225807.1	RP11-44M6.1	22407	17228	ENST00000300176.4	ENSG00000106351.8	AGFG2	21328	9851	0	1	0	0	0	1
61235	chr1	170637985	170638231	247	4	61.75	-16.3066	-4.14814	-0.307702	0.156765	0.464467	0.0274096	hypo	0	0	1462	195046	ENST00000606154.1	lincRNA	ENSG00000271811.1	RP1-79C4.4	4906	23057	ENST00000497230.2	ENSG00000116132.7	PRRX1	3806	1922	1	0	0	0	0	1
17895	chr14	40165333	40165981	649	7	92.7143	-85.5567	-13.3998	-0.307558	0.49895	0.806508	0.0218944	hypo	0	0	211112	183883	ENST00000555555.1	lincRNA	ENSG00000258526.1	RP11-111A21.1	263628	53918	ENST00000298097.7	ENSG00000165355.7	FBXO33	263126	18262	0	0	1	0	0	1
1575	chr19	2132214	2133659	1446	42	34.4286	-285.314	-8.20468	-0.307466	0.282756	0.590222	0.0382131	hypo	0	0	2784	9429	ENST00000590683.1	processed_transcript	ENSG00000065000.11	AP3D1	17879	5019	ENST00000350812.6	ENSG00000065000.11	AP3D1	332	23621	0	1	0	0	1	0
3952	chr15	26046934	26047668	735	26	28.2692	-199.431	-9.11639	-0.307393	0.498935	0.806328	0.0331736	hypo	0	0	15461	137863	ENST00000362344.1	misc_RNA	ENSG00000199214.1	Y_RNA	60686	77115	ENST00000356865.6	ENSG00000206190.7	ATP10A	59835	18919	0	1	0	0	0	1
1430	chr9	109049025	109050685	1661	30	55.3667	-295.137	-11.0124	-0.307392	0.405102	0.712494	0.0314153	hypo	0	0	8351	163085	ENST00000435485.1	lincRNA	ENSG00000234323.1	RP11-308N19.1	565056	11157	ENST00000451560.1	ENSG00000095209.7	TMEM38B	571739	12034	0	1	0	0	0	1
47992	chr3	130234516	130234891	376	3	125.333	-27.4066	-10.4137	-0.307358	0.469018	0.776376	0.0281828	hypo	0	0	44286	143264	ENST00000453409.2	protein_coding	ENSG00000206384.6	COL6A6	44286	77125	ENST00000453409.2	ENSG00000206384.6	COL6A6	1098	4911	0	0	1	0	1	0
1338	chr14	99512777	99514390	1614	21	76.8571	-302.458	-16.6588	-0.307327	0.483733	0.79106	0.0198634	hypo	0	0	73125	163450	ENST00000448875.1	processed_pseudogene	ENSG00000234648.1	AL162151.3	223174	28684	ENST00000357195.3	ENSG00000127152.13	BCL11B	70015	18631	0	0	1	0	0	1
12397	chr11	128394193	128395114	922	11	83.8182	-111.027	-11.8992	-0.307244	0.432925	0.74017	0.0285029	hypo	0	0	922	180239	ENST00000525706.1	antisense	ENSG00000254588.1	RP11-1007G5.2	1987	33714	ENST00000345075.4	ENSG00000134954.10	ETS1	1581	16191	1	0	0	0	0.454447	0.545553
41277	chr11	78219951	78220033	83	3	27.6667	-34.9851	-11.8233	-0.307086	0.529212	0.836298	0.0235249	hypo	0	0	24188	180844	ENST00000526976.1	antisense	ENSG00000255084.1	RP11-843A23.1	64541	35926	ENST00000528850.1	ENSG00000137513.5	NARS2	65372	15917	0	1	0	0	0	1
6851	chr8	140808769	140809651	883	15	58.8667	-155.277	-12.3852	-0.306985	0.50342	0.810405	0.0288994	hypo	0	0	8824	103498	ENST00000521700.1	processed_transcript	ENSG00000167632.10	TRAPPC9	93469	58275	ENST00000303015.1	ENSG00000169427.2	KCNK9	64270	11182	0	1	0	0	0	1
1008	chr16	9153042	9153966	925	37	25	-332.09	-10.5503	-0.306899	0.373607	0.680506	0.0341264	hypo	0	0	8444	187153	ENST00000562893.1	lincRNA	ENSG00000261392.1	RP11-473I1.6	31538	66872	ENST00000327827.7	ENSG00000182831.7	C16orf72	30180	20130	0	0	1	0	0	1
2857	chr7	19034547	19037064	2518	19	132.526	-229.08	-12.9714	-0.306833	0.488829	0.795661	0.0254772	hypo	0	0	45161	161100	ENST00000452663.1	processed_pseudogene	ENSG00000232492.1	NPM1P13	120230	26263	ENST00000242261.5	ENSG00000122691.8	TWIST1	108808	9233	0	1	0	0	0	1
3821	chr6	139477283	139478564	1282	16	80.125	-202.132	-13.9609	-0.306832	0.425679	0.732511	0.0238806	hypo	0	0	21033	38389	ENST00000367658.2	protein_coding	ENSG00000112406.4	HECA	21033	20759	ENST00000367658.2	ENSG00000112406.4	HECA	9595	8557	0	1	0	0	0	1
5096	chr16	11104418	11105117	700	15	46.6667	-178.566	-12.8313	-0.306832	0.440731	0.747563	0.021804	hypo	0	0	12892	5727	ENST00000463896.1	retained_intron	ENSG00000038532.10	CLEC16A	65979	3030	ENST00000409552.3	ENSG00000038532.10	CLEC16A	65654	20142	0	1	0	0	0	1
4191	chr10	990143	991152	1010	19	53.1579	-194.705	-11.7554	-0.306804	0.298314	0.605118	0.0290126	hypo	0	0	11176	158149	ENST00000435531.1	antisense	ENSG00000229869.1	RP11-363N22.2	12578	17926	ENST00000406525.2	ENSG00000107929.10	LARP4B	12070	13779	0	0	1	0	0	1
4802	chr16	10821563	10822508	946	19	49.7895	-183.909	-11.1296	-0.306787	0.4555	0.762287	0.0284754	hypo	0	0	2409	187866	ENST00000576835.1	unprocessed_pseudogene	ENSG00000262381.1	CTD-2318B16.1	15134	14717	ENST00000574334.1	ENSG00000103274.6	NUBP1	15076	20136	0	0	1	0	0	1
12699	chr11	114855438	114855911	474	11	43.0909	-109.245	-10.0876	-0.306779	0.487698	0.794477	0.0276905	hypo	0	0	143181	178232	ENST00000517061.1	snoRNA	ENSG00000252870.1	ACA59	255788	67029	ENST00000542450.1	ENSG00000182985.12	CADM1	23383	16057	0	0	1	0	0	1
1586	chr17	63579694	63581805	2112	28	75.4286	-284.67	-11.9673	-0.306767	0.379923	0.686689	0.0294068	hypo	0	0	21928	105671	ENST00000307078.5	protein_coding	ENSG00000168646.8	AXIN2	21928	57517	ENST00000307078.5	ENSG00000168646.8	AXIN2	21762	22309	0	1	0	0	0	1
28339	chr8	55365596	55365794	199	9	22.1111	-56.4452	-9.92235	-0.306584	0.085822	0.392406	0.029229	hypo	0	0	4700	98138	ENST00000297316.4	protein_coding	ENSG00000164736.5	SOX17	4700	53317	ENST00000297316.4	ENSG00000164736.5	SOX17	386	10850	0	0	1	0	1	0
25774	chr10	59918344	59919150	807	8	100.875	-62.2796	-7.92435	-0.306541	0.342587	0.649128	0.028361	hypo	0	0	51703	160706	ENST00000418296.1	processed_pseudogene	ENSG00000232115.1	RP11-123G9.1	108543	44655	ENST00000373935.3	ENSG00000151151.5	IPMK	51545	14135	0	0	1	0	0	1
4090	chr9	93643609	93644204	596	17	35.0588	-196.472	-12.6502	-0.306536	0.54029	0.846826	0.0233763	hypo	0	0	53838	98740	ENST00000375746.1	protein_coding	ENSG00000165025.10	SYK	53838	53648	ENST00000375746.1	ENSG00000165025.10	SYK	79062	11882	0	1	0	0	0	1
10852	chr10	95194600	95195296	697	10	69.7	-120.613	-12.5606	-0.306409	0.333573	0.639982	0.022943	hypo	0	0	46654	67223	ENST00000358334.5	protein_coding	ENSG00000138119.12	MYOF	46654	36562	ENST00000358334.5	ENSG00000138119.12	MYOF	60837	14355	0	1	0	0	0	1
30713	chr10	56537601	56538166	566	5	113.2	-51.4799	-10.4866	-0.306401	0.441189	0.747591	0.0277116	hypo	0	0	22781	81559	ENST00000373955.1	protein_coding	ENSG00000150275.13	PCDH15	22781	44243	ENST00000373955.1	ENSG00000150275.13	PCDH15	849902	14132	0	1	0	0	0	1
1217	chr2	216220742	216222567	1826	25	73.04	-312.998	-16.5274	-0.306395	0.569554	0.875949	0.0228505	hypo	0	0	5795	41616	ENST00000498719.1	retained_intron	ENSG00000115414.14	FN1	7334	36710	ENST00000442048.1	ENSG00000138363.10	ATIC	43609	3793	0	0	1	0	0	1
124	chr7	47575450	47576695	1246	64	19.4688	-682.311	-16.9123	-0.306248	0.220236	0.526484	0.0262141	hypo	0	0	2179	64075	ENST00000450444.1	protein_coding	ENSG00000136205.12	TNS3	2179	34863	ENST00000450444.1	ENSG00000136205.12	TNS3	0	9454	0	1	0	0.141252	0.858748	0
13187	chr17	15027325	15028302	978	8	122.25	-106.629	-14.4609	-0.306211	0.461024	0.767235	0.0219368	hypo	0	0	17820	189741	ENST00000579752.1	lincRNA	ENSG00000265163.1	CDRT8	137530	18720	ENST00000426385.3	ENSG00000109099.9	PMP22	135628	21489	0	0	1	0	0	1
7815	chr8	11534888	11536377	1490	22	67.7273	-144.896	-8.43558	-0.306205	0.3115	0.617705	0.0317551	hypo	0	0	418	64651	ENST00000532977.1	protein_coding	ENSG00000136574.13	GATA4	418	35142	ENST00000532977.1	ENSG00000136574.13	GATA4	390	10582	1	0	0	0	1	0
33850	chr11	13688716	13688936	221	4	55.25	-45.9154	-12.4611	-0.306161	0.305977	0.612138	0.0249912	hypo	0	0	1280	134772	ENST00000354817.3	protein_coding	ENSG00000197601.8	FAR1	1280	73596	ENST00000354817.3	ENSG00000197601.8	FAR1	652	15177	1	0	0	0	1	0
13530	chr8	40071907	40072559	653	10	65.3	-104.596	-11.3486	-0.306148	0.270062	0.57621	0.0289031	hypo	0	0	52929	179713	ENST00000520487.1	lincRNA	ENSG00000254143.1	RP11-470M17.2	60917	63680	ENST00000315792.3	ENSG00000176907.3	C8orf4	682605	10774	0	0	1	0	0	1
7242	chr1	871653	872235	583	31	18.8065	-150.692	-5.52368	-0.306148	0.364478	0.670626	0.0331925	hypo	0	0	2419	129389	ENST00000455979.1	protein_coding	ENSG00000187634.6	SAMD11	2419	70664	ENST00000455979.1	ENSG00000187634.6	SAMD11	0	17	0	1	0	0.377358	0.622642	0
3707	chr9	99408316	99409373	1058	19	55.6842	-205.213	-13.4503	-0.306126	0.298793	0.604919	0.0261692	hypo	0	0	7656	88677	ENST00000411939.1	protein_coding	ENSG00000158122.7	AAED1	7656	48237	ENST00000411939.1	ENSG00000158122.7	AAED1	7531	11961	0	1	0	0	0	1
12441	chr17	33777165	33777797	633	20	31.65	-110.761	-6.13784	-0.306003	0.570271	0.876274	0.037841	hypo	0	0	1308	85626	ENST00000285013.6	protein_coding	ENSG00000154760.9	SLFN13	1308	46540	ENST00000285013.6	ENSG00000154760.9	SLFN13	276	21741	1	0	0	0	1	0
8989	chr2	12044834	12046033	1200	11	109.091	-134.404	-14.1904	-0.305999	0.540578	0.846577	0.0226586	hypo	0	0	38822	151898	ENST00000438292.1	lincRNA	ENSG00000224184.1	AC096559.1	117577	33231	ENST00000454151.1	ENSG00000134324.7	LPIN1	119580	2601	0	1	0	0	0	1
26166	chr3	12333741	12334483	743	13	57.1538	-61.3457	-5.54645	-0.305689	0.214569	0.520258	0.0383954	hypo	0	0	3130	58118	ENST00000497594.1	retained_intron	ENSG00000132170.15	PPARG	3170	31666	ENST00000397026.2	ENSG00000132170.15	PPARG	3407	4222	0	1	0	0	0	1
11094	chr4	74269525	74270351	827	10	82.7	-118.905	-13.1454	-0.305688	0.533959	0.839647	0.0256035	hypo	1	1	0	95564	ENST00000401494.3	protein_coding	ENSG00000163631.12	ALB	0	51907	ENST00000401494.3	ENSG00000163631.12	ALB	144394	5856	1	0	0	0	0	1
36721	chr10	19385751	19385945	195	4	48.75	-41.3074	-10.739	-0.305576	0.434228	0.739804	0.0305448	hypo	0	0	45366	154185	ENST00000434717.1	processed_pseudogene	ENSG00000226255.1	UBE2V2P1	106833	76348	ENST00000377266.3	ENSG00000204740.5	C10orf112	386360	13903	0	0	1	0	0	1
7574	chr8	118784554	118785509	956	12	79.6667	-147.257	-15.0576	-0.305554	0.475335	0.780889	0.0226438	hypo	0	0	241950	98209	ENST00000519391.1	retained_intron	ENSG00000164758.3	MED30	251481	53363	ENST00000522839.1	ENSG00000164758.3	MED30	251242	11120	0	0	1	0	0	1
15354	chr12	125535043	125535466	424	13	32.6154	-95.8207	-8.17373	-0.305553	0.316846	0.622399	0.0376796	hypo	0	0	5660	181912	ENST00000541494.1	processed_pseudogene	ENSG00000256093.1	RP11-158L12.2	14458	8558	ENST00000316519.6	ENSG00000081760.12	AACS	515	17278	0	0	1	0	1	0
12368	chr16	22384362	22384851	490	9	54.4444	-111.284	-15.837	-0.305545	0.205368	0.510913	0.0234986	hypo	0	0	906	70884	ENST00000561630.1	nonsense_mediated_decay	ENSG00000140743.3	CDR2	1086	38541	ENST00000268383.2	ENSG00000140743.3	CDR2	226	20261	1	0	0	0	1	0
5610	chr17	9966873	9967776	904	27	33.4815	-171.068	-7.13386	-0.30544	0.360431	0.665871	0.0335447	hypo	0	0	2176	1770	ENST00000584389.1	protein_coding	ENSG00000007237.14	GAS7	2176	905	ENST00000584389.1	ENSG00000007237.14	GAS7	133258	21466	0	1	0	0	0	1
26260	chr15	97885983	97886646	664	7	94.8571	-61.1263	-9.41326	-0.305377	0.434892	0.740269	0.0257819	hypo	0	0	10080	171328	ENST00000466970.2	misc_RNA	ENSG00000242863.2	RN7SL677P	531133	80208	ENST00000503874.3	ENSG00000251209.3	LINC00923	309375	19614	0	1	0	0	0	1
1955	chr10	128793581	128794382	802	21	38.1905	-264.849	-16.5745	-0.305344	0.565181	0.870525	0.022351	hypo	0	0	30303	151129	ENST00000601242.1	antisense	ENSG00000223528.3	RP11-223P11.3	180890	71514	ENST00000424811.2	ENSG00000188916.4	FAM196A	179208	14692	0	1	0	0	0	1
10093	chr9	91791788	91792376	589	13	45.3077	-125.794	-12.1731	-0.305284	0.178008	0.483292	0.0263883	hypo	0	0	1305	79456	ENST00000375835.4	protein_coding	ENSG00000148082.5	SHC3	1305	43104	ENST00000375835.4	ENSG00000148082.5	SHC3	286	11874	1	0	0	0	1	0
376	chr1	38116814	38118561	1748	34	51.4118	-468.291	-17.0868	-0.305236	0.427947	0.733183	0.0211802	hypo	0	0	16218	106668	ENST00000401069.1	protein_coding	ENSG00000169218.9	RSPO1	16218	58042	ENST00000401069.1	ENSG00000169218.9	RSPO1	15949	899	0	0	1	0	0	1
14540	chr18	39497002	39498132	1131	9	125.667	-99.5597	-11.6183	-0.305124	0.510779	0.815903	0.0234461	hypo	0	0	37038	14756	ENST00000262039.4	protein_coding	ENSG00000078142.7	PIK3C3	37038	7803	ENST00000262039.4	ENSG00000078142.7	PIK3C3	2075172	22990	0	0	1	0	0	1
5107	chr9	99728233	99728882	650	13	50	-178.378	-14.792	-0.305079	0.449991	0.755069	0.0212554	hypo	0	0	11130	165891	ENST00000424606.2	processed_pseudogene	ENSG00000236745.2	YRDCP2	36946	70972	ENST00000372322.3	ENSG00000188152.8	NUTM2G	40645	11968	0	1	0	0	0	1
38249	chr4	112217523	112217738	216	3	72	-38.9988	-13.1584	-0.305039	0.42208	0.727119	0.0213184	hypo	0	0	34829	138657	ENST00000364093.1	snRNA	ENSG00000200963.1	RNU6-289P	654243	52615	ENST00000511837.1	ENSG00000164093.11	PITX2	656714	6023	0	0	1	0	0	1
43038	chr8	56521566	56522030	465	3	155	-32.8533	-11.1373	-0.304781	0.460632	0.765414	0.0249077	hypo	0	0	67852	149825	ENST00000408662.1	miRNA	ENSG00000221589.1	AC100817.1	153536	56720	ENST00000522030.1	ENSG00000167904.10	TMEM68	159397	10856	0	0	1	0	0	1
785	chr1	229320641	229321895	1255	27	46.4815	-361.142	-17.3851	-0.30478	0.432003	0.736783	0.0201253	hypo	0	0	41413	162671	ENST00000430677.1	antisense	ENSG00000233920.1	RP5-1061H20.5	63487	64241	ENST00000323223.2	ENSG00000177800.2	TMEM78	84751	2323	0	0	1	0	0	1
1929	chr9	137380211	137380886	676	30	22.5333	-265.66	-10.43	-0.304778	0.341657	0.646435	0.0292813	hypo	0	0	16431	151446	ENST00000444936.2	lincRNA	ENSG00000223795.2	RP11-473E2.2	81782	69815	ENST00000540193.1	ENSG00000186350.8	RXRA	12162	12425	0	0	1	0	0	1
56348	chr3	12331025	12331154	130	3	43.3333	-19.9981	-7.17383	-0.304754	0.0526559	0.35741	0.0316854	hypo	0	0	414	58118	ENST00000497594.1	retained_intron	ENSG00000132170.15	PPARG	454	31666	ENST00000397026.2	ENSG00000132170.15	PPARG	691	4222	1	0	0	0	1	0
15878	chr3	49088776	49089336	561	7	80.1429	-93.5588	-17.8611	-0.30473	0.537072	0.841802	0.0201729	hypo	0	0	4884	136040	ENST00000498440.1	retained_intron	ENSG00000198218.6	QRICH1	21952	64368	ENST00000326739.4	ENSG00000178035.7	IMPDH2	21792	4485	0	1	0	0	0	1
29657	chr2	108146704	108147221	518	4	129.5	-53.5235	-13.5353	-0.304719	0.423091	0.727811	0.0203611	hypo	0	0	760	152304	ENST00000443205.1	lincRNA	ENSG00000224568.1	AC096669.3	296166	72840	ENST00000354986.4	ENSG00000196862.8	RGPD4	13480	3220	1	0	0	0	0	1
4586	chr20	52580006	52581165	1160	18	64.4444	-187.482	-13.1409	-0.304645	0.484419	0.789064	0.0216515	hypo	0	0	23306	165444	ENST00000450473.1	antisense	ENSG00000236352.1	AC005220.3	31302	4963	ENST00000422805.1	ENSG00000064787.8	BCAS1	208087	26343	0	1	0	0	0	1
54476	chr2	175538762	175538919	158	3	52.6667	-21.3642	-7.19763	-0.304526	0.433473	0.737999	0.0291736	hypo	0	0	8655	42433	ENST00000469002.1	processed_transcript	ENSG00000115935.12	WIPF1	8679	22911	ENST00000409415.3	ENSG00000115935.12	WIPF1	7943	3605	0	1	0	0	0	1
22067	chr10	6662726	6663086	361	5	72.2	-72.0903	-14.7533	-0.304403	0.399594	0.703996	0.020745	hypo	0	0	2047	153879	ENST00000448835.2	lincRNA	ENSG00000225948.2	RP11-554I8.1	40462	5211	ENST00000263125.5	ENSG00000065675.10	PRKCQ	40083	13839	0	1	0	0	0	1
17972	chr11	20410423	20410792	370	7	52.8571	-85.2834	-13.823	-0.304357	0.231739	0.536096	0.0235659	hypo	0	0	1129	126093	ENST00000526583.1	nonsense_mediated_decay	ENSG00000185238.8	PRMT3	1160	68812	ENST00000437750.2	ENSG00000185238.8	PRMT3	641	15241	1	0	0	0	1	0
7080	chr12	96642917	96643883	967	17	56.8824	-152.347	-10.6202	-0.304313	0.33152	0.635834	0.026397	hypo	0	0	2007	36748	ENST00000549985.1	nonsense_mediated_decay	ENSG00000111145.3	ELK3	54524	19827	ENST00000547860.1	ENSG00000111145.3	ELK3	1749	16936	0	1	0	0	0.259566	0.740434
37055	chr13	36097487	36097751	265	3	88.3333	-40.8525	-13.7843	-0.304133	0.545672	0.849805	0.0198412	hypo	0	0	28812	149768	ENST00000408592.1	miRNA	ENSG00000221519.1	AL390071.1	46600	61091	ENST00000537702.1	ENSG00000172915.14	NBEA	44367	17642	0	1	0	0	0	1
18395	chr8	100715881	100716135	255	7	36.4286	-83.7965	-12.3453	-0.304014	0.436864	0.740878	0.0248381	hypo	0	0	7695	164644	ENST00000421439.1	processed_pseudogene	ENSG00000235683.1	AC018442.1	182753	31991	ENST00000521559.1	ENSG00000132549.14	VPS13B	189522	11061	0	1	0	0	0	1
63769	chr2	189836624	189836726	103	3	34.3333	-13.8183	-4.6865	-0.304	0.300989	0.604989	0.0306229	hypo	0	0	2319	105535	ENST00000304636.3	protein_coding	ENSG00000168542.8	COL3A1	2319	57438	ENST00000304636.3	ENSG00000168542.8	COL3A1	469431	3683	0	0	1	0	0	1
2277	chr18	74805120	74806209	1090	35	31.1429	-249.446	-9.19117	-0.303906	0.524683	0.828589	0.0391861	hypo	0	0	5512	135511	ENST00000495162.1	processed_transcript	ENSG00000197971.10	MBP	11007	73996	ENST00000580402.1	ENSG00000197971.10	MBP	659	23152	0	1	0	0	1	0
8946	chr18	20118335	20119566	1232	16	77	-134.758	-9.0439	-0.303884	0.422332	0.726215	0.0232069	hypo	0	0	46861	168771	ENST00000495480.1	processed_pseudogene	ENSG00000239490.1	RPS4XP18	120456	77231	ENST00000391403.2	ENSG00000212710.3	CTAGE1	19918	22925	0	0	1	0	0	1
870	chr2	650101	651405	1305	30	43.5	-349.903	-15.8185	-0.303882	0.480017	0.783899	0.0234575	hypo	0	0	19569	82433	ENST00000497508.1	retained_intron	ENSG00000151353.10	TMEM18	24369	44762	ENST00000355654.2	ENSG00000151353.10	TMEM18	9261	2485	0	0	1	0	0	1
43	chr14	24044987	24046216	1230	127	9.68504	-1016.69	-11.9572	-0.303818	0.182764	0.486582	0.0324796	hypo	0	0	1562	20052	ENST00000553505.1	retained_intron	ENSG00000092051.12	JPH4	1777	10743	ENST00000397118.3	ENSG00000092051.12	JPH4	0	18156	0.356098	0.643902	0	1	0	0
13899	chr5	50266044	50266713	670	10	67	-102.739	-13.0544	-0.303689	0.322452	0.626141	0.0218283	hypo	0	0	42	177014	ENST00000506534.2	lincRNA	ENSG00000251573.2	CTD-2089N3.2	302652	45103	ENST00000505554.1	ENSG00000151883.12	PARP8	306	6657	1	0	0	0	1	0
45863	chr5	50260340	50260559	220	7	31.4286	-29.564	-4.48978	-0.303627	0.221449	0.525077	0.0362035	hypo	0	0	2282	175717	ENST00000510349.1	lincRNA	ENSG00000250360.1	CTD-2089N3.1	296948	45103	ENST00000505554.1	ENSG00000151883.12	PARP8	4526	6657	0	0	1	0	0	1
11663	chr14	71372035	71372392	358	9	39.7778	-115.503	-14.0032	-0.303562	0.292153	0.595715	0.0204018	hypo	0	0	1729	23884	ENST00000554879.1	retained_intron	ENSG00000100731.11	PCNX	1729	12838	ENST00000238570.5	ENSG00000100731.11	PCNX	1572	18446	0.756983	0	0.243017	0	1	0
2268	chr6	20234011	20235209	1199	20	59.95	-249.776	-17.711	-0.303486	0.522067	0.825553	0.0223336	hypo	0	0	21340	111013	ENST00000541730.1	protein_coding	ENSG00000172197.9	MBOAT1	21340	60520	ENST00000541730.1	ENSG00000172197.9	MBOAT1	20877	7732	0	1	0	0	0	1
6447	chr10	19384596	19385441	846	16	52.875	-160.079	-11.9897	-0.303454	0.411358	0.714812	0.0316975	hypo	0	0	44211	154185	ENST00000434717.1	processed_pseudogene	ENSG00000226255.1	UBE2V2P1	107337	76348	ENST00000377266.3	ENSG00000204740.5	C10orf112	385205	13903	0	0	1	0	0	1
5222	chr5	108149217	108150583	1367	13	105.154	-176.557	-14.0115	-0.303409	0.439355	0.742764	0.0214342	hypo	0	0	15401	82503	ENST00000438717.2	protein_coding	ENSG00000151422.8	FER	15401	44804	ENST00000438717.2	ENSG00000151422.8	FER	64013	6894	0	1	0	0	0	1
6340	chr1	156086646	156088219	1574	28	56.2143	-161.469	-8.64262	-0.303405	0.176026	0.47943	0.0228803	hypo	0	0	2132	91457	ENST00000368299.3	protein_coding	ENSG00000160789.15	LMNA	2132	49698	ENST00000368299.3	ENSG00000160789.15	LMNA	1548	1782	0	1	0	0	0.287166	0.712834
263	chr21	46413668	46415309	1642	49	33.5102	-528.211	-15.4191	-0.303392	0.339856	0.643248	0.0280801	hypo	2	0	0	187467	ENST00000569966.1	lincRNA	ENSG00000261706.1	AP001505.9	53727	49375	ENST00000458015.1	ENSG00000160256.8	FAM207A	3006	26906	1	0	0	0	0	1
25324	chr16	48037606	48038145	540	6	90	-63.2873	-11.3324	-0.303351	0.469108	0.772459	0.0232957	hypo	0	0	38022	186176	ENST00000562980.1	lincRNA	ENSG00000260450.1	RP11-523L20.1	142195	38559	ENST00000416054.1	ENSG00000140798.11	ABCC12	239913	20522	0	0	1	0	0	1
5997	chr20	25515963	25517333	1371	16	85.6875	-165.788	-12.8132	-0.303328	0.503361	0.806689	0.0259131	hypo	0	0	38523	24442	ENST00000461642.2	processed_transcript	ENSG00000101004.10	NINL	48819	13162	ENST00000278886.6	ENSG00000101004.10	NINL	48104	26047	0	1	0	0	0	1
1250	chr10	132364528	132365686	1159	31	37.3871	-310.012	-14.1877	-0.303324	0.338806	0.64213	0.0287969	hypo	0	0	61157	150782	ENST00000411065.1	misc_RNA	ENSG00000222997.1	Y_RNA	429864	17973	ENST00000331244.5	ENSG00000108010.7	GLRX3	0	14722	0	0	1	0.000862813	0.999137	0
42649	chr9	3733195	3733411	217	3	72.3333	-33.3189	-12.5538	-0.303257	0.300968	0.604225	0.0217946	hypo	0	0	43568	154622	ENST00000438147.2	lincRNA	ENSG00000226669.2	RP11-509J21.4	207190	8287	ENST00000449190.1	ENSG00000080298.11	RFX3	206249	11475	0	0	1	0	0	1
534	chr4	30724591	30726305	1715	42	40.8333	-413.307	-14.7514	-0.303254	0.158177	0.461431	0.0261848	hypo	1	0	0	107689	ENST00000507864.1	processed_transcript	ENSG00000169851.11	PCDH7	613	58606	ENST00000511884.2	ENSG00000169851.11	PCDH7	0	5712	1	0	0	0.146939	0.853061	0
1799	chr11	60526689	60528260	1572	35	44.9143	-272.74	-9.48773	-0.303204	0.438199	0.741403	0.0356905	hypo	0	0	2207	102236	ENST00000405633.3	protein_coding	ENSG00000166961.10	MS4A15	2207	55687	ENST00000405633.3	ENSG00000166961.10	MS4A15	6650	15455	0	1	0	0	0	1
17053	chr15	57509710	57510662	953	11	86.6364	-88.73	-8.52602	-0.303202	0.362908	0.66611	0.0261949	hypo	0	0	572	69904	ENST00000560764.1	processed_transcript	ENSG00000140262.13	TCF12	965	38089	ENST00000543579.1	ENSG00000140262.13	TCF12	87876	19197	1	0	0	0	0	1
9045	chr16	73088894	73089950	1057	25	42.28	-133.954	-5.98751	-0.303112	0.36347	0.666583	0.0375513	hypo	0	0	3170	70971	ENST00000558842.1	processed_transcript	ENSG00000140836.10	ZFHX3	3646	38584	ENST00000397992.5	ENSG00000140836.10	ZFHX3	1564	20782	0	1	0	0	0.412488	0.587512
1063	chr11	32421216	32422576	1361	37	36.7838	-326.744	-10.6984	-0.303015	0.35294	0.655955	0.0259896	hypo	1	1	0	125590	ENST00000526685.1	protein_coding	ENSG00000184937.8	WT1	0	68545	ENST00000526685.1	ENSG00000184937.8	WT1	25685	15283	1	0	0	0	0	1
11366	chr6	165750789	165751592	804	9	89.3333	-117.314	-13.7852	-0.302968	0.595131	0.898098	0.0234654	hypo	0	0	27692	38493	ENST00000230301.8	protein_coding	ENSG00000112539.10	C6orf118	27692	20819	ENST00000230301.8	ENSG00000112539.10	C6orf118	2818	8693	0	1	0	0	0	1
998	chr13	36269061	36270162	1102	39	28.2564	-333.018	-10.92	-0.302951	0.622818	0.925769	0.0291134	hypo	0	0	1498	165068	ENST00000422430.1	lincRNA	ENSG00000236036.1	LINC00445	101917	61092	ENST00000379922.3	ENSG00000172915.14	NBEA	215941	17642	0.455535	0	0.544465	0	0	1
8133	chr2	240232851	240233621	771	28	27.5357	-141.976	-5.29283	-0.302945	0.319186	0.622132	0.0441026	hypo	0	0	1943	10700	ENST00000446876.1	protein_coding	ENSG00000068024.12	HDAC4	1943	5702	ENST00000446876.1	ENSG00000068024.12	HDAC4	35853	4043	0.0726329	0.927367	0	0	0	1
4658	chr10	81894739	81895547	809	24	33.7083	-186.471	-9.1028	-0.302898	0.316973	0.619871	0.0281249	hypo	0	0	2261	131187	ENST00000372263.3	protein_coding	ENSG00000189129.9	PLAC9	2261	71657	ENST00000372263.3	ENSG00000189129.9	PLAC9	2098	14281	0	1	0	0	0	1
33777	chr7	46195737	46196104	368	4	92	-46.0191	-11.8566	-0.302716	0.331968	0.634684	0.0268702	hypo	0	0	11201	152286	ENST00000446539.1	processed_pseudogene	ENSG00000224547.1	AC023669.2	234263	42335	ENST00000448817.1	ENSG00000146674.10	IGFBP3	234389	9451	0	0	1	0	0	1
28536	chr1	172819432	172819962	531	5	106.2	-56.0241	-11.4866	-0.302678	0.497605	0.800283	0.025155	hypo	0	0	35435	155344	ENST00000425294.1	processed_pseudogene	ENSG00000227177.1	AIMP1P2	191273	23816	ENST00000367721.2	ENSG00000117560.6	FASLG	316886	1930	0	1	0	0	0	1
8424	chr3	152828971	152829611	641	14	45.7857	-139.222	-13.1944	-0.302568	0.60456	0.907128	0.0298328	hypo	0	0	17817	170341	ENST00000477323.1	processed_pseudogene	ENSG00000241671.1	RP11-529G21.3	50417	66062	ENST00000323534.2	ENSG00000181467.2	RAP2B	48657	5047	0	0	1	0	0	1
27867	chr1	170102397	170102683	287	5	57.4	-57.4257	-11.5103	-0.302476	0.220456	0.522933	0.0279438	hypo	0	0	12458	139718	ENST00000439373.2	protein_coding	ENSG00000203740.3	METTL11B	12458	75376	ENST00000439373.2	ENSG00000203740.3	METTL11B	58399	1920	0	0	1	0	0	1
30639	chr8	140810040	140810189	150	5	30	-51.5973	-10.8093	-0.302422	0.550133	0.852554	0.0284462	hypo	0	0	8286	103498	ENST00000521700.1	processed_transcript	ENSG00000167632.10	TRAPPC9	94740	58275	ENST00000303015.1	ENSG00000169427.2	KCNK9	65541	11182	0	1	0	0	0	1
61433	chr10	131741805	131741881	77	4	19.25	-16.1921	-4.09154	-0.302397	0.373037	0.675434	0.0308009	hypo	0	0	20223	33256	ENST00000368648.3	protein_coding	ENSG00000108001.9	EBF3	20223	17970	ENST00000368648.3	ENSG00000108001.9	EBF3	14809	14714	0	1	0	0	0	1
11750	chr10	17661998	17662366	369	9	41	-114.991	-13.74	-0.302395	0.566295	0.86869	0.0232261	hypo	0	0	2621	100174	ENST00000361271.3	protein_coding	ENSG00000165996.9	PTPLA	2621	54533	ENST00000361271.3	ENSG00000165996.9	PTPLA	2358	13898	0	0	1	0	0	1
21300	chr5	112293979	112294868	890	6	148.333	-74.2699	-13.235	-0.302388	0.262824	0.565212	0.0216897	hypo	0	0	17530	111878	ENST00000515408.1	protein_coding	ENSG00000172795.11	DCP2	17530	61003	ENST00000515408.1	ENSG00000172795.11	DCP2	17519	6909	0	0	1	0	0	1
6677	chr11	62268488	62269806	1319	22	59.9545	-157.103	-8.15245	-0.302368	0.335234	0.637602	0.033299	hypo	0	0	15022	50533	ENST00000525875.1	processed_transcript	ENSG00000124942.9	AHNAK	33772	27456	ENST00000530124.1	ENSG00000124942.9	AHNAK	43476	15493	0	1	0	0	0	1
7469	chr16	68299885	68300508	624	17	36.7059	-148.326	-10.3546	-0.30233	0.251196	0.553526	0.029118	hypo	1	1	0	26815	ENST00000563146.1	protein_coding	ENSG00000103064.9	SLC7A6	0	14518	ENST00000563146.1	ENSG00000103064.9	SLC7A6	905	20720	1	0	0	0	1	0
32769	chr11	118435578	118435940	363	6	60.5	-47.7134	-8.9177	-0.302319	0.266473	0.568793	0.0360631	hypo	0	0	420	44500	ENST00000534156.1	protein_coding	ENSG00000118096.3	IFT46	420	24033	ENST00000534156.1	ENSG00000118096.3	IFT46	7147	16090	1	0	0	0	0	1
31981	chr13	77194177	77194446	270	5	54	-49.1295	-10.3324	-0.302115	0.549665	0.85178	0.0307206	hypo	0	0	266078	118685	ENST00000377474.2	protein_coding	ENSG00000178695.4	KCTD12	266078	64698	ENST00000377474.2	ENSG00000178695.4	KCTD12	264876	17781	0	0	1	0	0	1
46513	chr11	124613083	124613219	137	6	22.8333	-28.952	-5.10499	-0.302102	0.584002	0.886104	0.0347662	hypo	0	0	3013	180805	ENST00000531241.1	antisense	ENSG00000255045.1	RP11-677M14.2	3141	46206	ENST00000412681.2	ENSG00000154146.8	NRGN	2170	16159	0	1	0	0	0	1
31837	chr3	57111934	57112205	272	4	68	-49.3785	-14.3824	-0.302083	0.424561	0.726644	0.0212096	hypo	0	0	637	96478	ENST00000477440.2	processed_transcript	ENSG00000163947.7	ARHGEF3	1087	52377	ENST00000468466.1	ENSG00000163947.7	ARHGEF3	362	4608	1	0	0	0	1	0
25783	chr10	127085709	127085938	230	5	46	-62.253	-12.6117	-0.302052	0.209728	0.51178	0.0220429	hypo	0	0	76562	161857	ENST00000431701.1	unprocessed_pseudogene	ENSG00000233135.1	RPS27P18	236078	62604	ENST00000530884.1	ENSG00000175029.12	CTBP2	168382	14683	0	0	1	0	0	1
1175	chr15	92691536	92693387	1852	23	80.5217	-317.144	-17.3088	-0.302046	0.510223	0.812269	0.0226473	hypo	0	0	3405	116306	ENST00000555513.1	processed_transcript	ENSG00000176463.9	SLCO3A1	243670	38454	ENST00000268164.3	ENSG00000140557.7	ST8SIA2	231857	19580	0	1	0	0	0	1
37869	chrX	52971161	52971426	266	6	44.3333	-39.612	-6.89907	-0.302013	0.286533	0.588546	0.0355483	hypo	0	0	14102	122523	ENST00000510517.1	protein_coding	ENSG00000182646.12	FAM156A	14102	66762	ENST00000510517.1	ENSG00000182646.12	FAM156A	6422	13054	0	0	1	0	0	1
15421	chr20	9498708	9499767	1060	14	75.7143	-95.4858	-7.22183	-0.301903	0.400562	0.702465	0.0286645	hypo	0	0	3062	153934	ENST00000443469.1	antisense	ENSG00000225988.1	RP5-1119D9.4	3699	28020	ENST00000246070.2	ENSG00000125869.5	LAMP5	1814	25957	0	1	0	0	0.175472	0.824528
12246	chr8	22591635	22592537	903	15	60.2	-111.996	-8.08309	-0.301823	0.310964	0.612787	0.0323896	hypo	0	0	9593	178475	ENST00000519624.1	retained_intron	ENSG00000253125.1	RP11-459E5.1	40819	65108	ENST00000317216.2	ENSG00000179388.8	EGR3	30363	10665	0	1	0	0	0	1
2054	chr7	195119	195847	729	36	20.25	-259.369	-8.47647	-0.301694	0.240921	0.542615	0.0324344	hypo	1	0	0	117730	ENST00000471328.1	processed_transcript	ENSG00000177706.8	FAM20C	2149	64199	ENST00000313766.5	ENSG00000177706.8	FAM20C	0	8844	1	0	0	0.51166	0.48834	0
6538	chr1	210468296	210469493	1198	19	63.0526	-159.008	-9.71774	-0.30167	0.385898	0.687568	0.0286067	hypo	0	0	7535	162189	ENST00000451327.2	processed_pseudogene	ENSG00000233455.2	RP4-667H12.4	32102	4013	ENST00000413764.2	ENSG00000054392.8	HHAT	2083	2140	0	0	1	0	0	1
1785	chr1	184780601	184781663	1063	23	46.2174	-273.268	-12.4092	-0.301658	0.437716	0.739374	0.0224078	hypo	0	0	5481	63426	ENST00000417056.1	protein_coding	ENSG00000135842.12	FAM129A	5481	34508	ENST00000417056.1	ENSG00000135842.12	FAM129A	56162	1998	0	1	0	0	0	1
879	chr15	58715034	58717598	2565	29	88.4483	-348.32	-15.8399	-0.301595	0.526067	0.827663	0.0247121	hypo	0	0	6398	100252	ENST00000299022.5	protein_coding	ENSG00000166035.6	LIPC	6398	54580	ENST00000299022.5	ENSG00000166035.6	LIPC	323483	19203	0	1	0	0	0	1
18794	chr5	119801741	119802092	352	7	50.2857	-82.2612	-14.4609	-0.301497	0.207123	0.50862	0.0269606	hypo	0	0	414	125448	ENST00000509923.1	protein_coding	ENSG00000184838.10	PRR16	414	68462	ENST00000509923.1	ENSG00000184838.10	PRR16	546	6938	1	0	0	0	1	0
407	chr7	3197082	3198941	1860	44	42.2727	-456.599	-14.2277	-0.301478	0.215995	0.517473	0.0277492	hypo	1	1	0	148789	ENST00000457522.1	nonsense_mediated_decay	ENSG00000217455.4	AC091801.1	0	78226	ENST00000403226.1	ENSG00000217455.4	AC091801.1	141413	9081	1	0	0	0	0	1
451	chr15	94346066	94347927	1862	55	33.8545	-440.825	-9.58027	-0.301366	0.248141	0.549507	0.0381126	hypo	0	0	20460	184004	ENST00000555468.1	transcribed_processed_pseudogene	ENSG00000258627.1	RP11-76E17.1	426839	38457	ENST00000543482.1	ENSG00000140563.10	MCTP2	370086	19593	0	1	0	0	0	1
41503	chr18	52983823	52984207	385	4	96.25	-34.7021	-9.68916	-0.301312	0.337693	0.639004	0.0258635	hypo	0	0	4828	132917	ENST00000563760.1	processed_transcript	ENSG00000196628.9	TCF4	5009	72608	ENST00000570287.2	ENSG00000196628.9	TCF4	272811	23062	0	1	0	0	0	1
43803	chr4	158213414	158213767	354	4	88.5	-31.8788	-8.50264	-0.301297	0.516216	0.817514	0.0281888	hypo	0	0	42797	46352	ENST00000503437.1	protein_coding	ENSG00000120251.14	GRIA2	42797	25098	ENST00000503437.1	ENSG00000120251.14	GRIA2	69360	6204	0	1	0	0	0	1
26097	chr12	23692433	23692786	354	5	70.8	-61.534	-17.4152	-0.301288	0.595313	0.8966	0.020008	hypo	0	0	44759	61380	ENST00000396007.2	protein_coding	ENSG00000134532.11	SOX5	44759	33403	ENST00000396007.2	ENSG00000134532.11	SOX5	914131	16442	0	1	0	0	0	1
13873	chr6	131369638	131370339	702	9	78	-102.88	-11.6049	-0.301207	0.405953	0.70716	0.0202496	hypo	0	0	13376	15486	ENST00000530707.1	protein_coding	ENSG00000079819.12	EPB41L2	13376	8215	ENST00000530707.1	ENSG00000079819.12	EPB41L2	13092	8507	0	1	0	0	0	1
28792	chr21	45626107	45626355	249	13	19.1538	-55.4413	-4.46318	-0.301153	0.473981	0.775134	0.0525924	hypo	0	0	926	161321	ENST00000423967.1	lincRNA	ENSG00000232698.1	AP001058.3	32526	81240	ENST00000598764.1	ENSG00000267913.1	AP001055.1	3606	26868	1	0	0	0	0	1
1414	chr10	133227650	133228707	1058	28	37.7857	-296.862	-13.5334	-0.301087	0.385457	0.686544	0.0260025	hypo	0	0	117665	116573	ENST00000368642.4	protein_coding	ENSG00000176769.9	TCERG1L	117665	63603	ENST00000368642.4	ENSG00000176769.9	TCERG1L	84807	14728	0	0	1	0	0	1
8596	chr13	115060543	115061107	565	25	22.6	-137.734	-5.92701	-0.301037	0.463145	0.764183	0.0508085	hypo	0	0	8682	106433	ENST00000475218.2	processed_transcript	ENSG00000169062.10	UPF3A	13439	57924	ENST00000351487.5	ENSG00000169062.10	UPF3A	12508	18079	0	1	0	0	0	1
1500	chr3	37669452	37671372	1921	33	58.2121	-290.993	-12.647	-0.300972	0.504767	0.805739	0.0313124	hypo	0	0	53994	76190	ENST00000461533.1	retained_intron	ENSG00000144668.7	ITGA9	150133	41282	ENST00000411817.2	ENSG00000144668.7	ITGA9	174913	4343	0	1	0	0	0	1
756	chr15	70866347	70868863	2517	30	83.9	-367.677	-13.661	-0.300909	0.275286	0.576195	0.0245504	hypo	0	0	25599	184812	ENST00000558111.2	processed_pseudogene	ENSG00000259227.2	RP11-64K10.1	125756	36231	ENST00000558758.1	ENSG00000137831.10	UACA	8517	19321	0	0	1	0	0	1
13637	chr13	31775341	31775687	347	9	38.5556	-104.168	-17.0158	-0.300883	0.0978997	0.398783	0.023067	hypo	0	0	1267	129422	ENST00000343307.4	protein_coding	ENSG00000187676.7	B3GALTL	1267	70672	ENST00000343307.4	ENSG00000187676.7	B3GALTL	306	17626	1	0	0	0	1	0
971	chr10	131215101	131216549	1449	27	53.6667	-337.367	-19.1717	-0.30087	0.43135	0.73222	0.0250941	hypo	0	0	48898	108507	ENST00000306010.7	protein_coding	ENSG00000170430.9	MGMT	48898	59061	ENST00000306010.7	ENSG00000170430.9	MGMT	48399	14705	0	0	1	0	0	1
18084	chr20	6791680	6792147	468	7	66.8571	-84.9245	-12.4636	-0.300863	0.423814	0.724677	0.0220058	hypo	0	0	43368	51515	ENST00000378827.4	protein_coding	ENSG00000125845.6	BMP2	43368	27991	ENST00000378827.4	ENSG00000125845.6	BMP2	40722	25951	0	0	1	0	0	1
8563	chr19	13113876	13114555	680	24	28.3333	-138.034	-6.69496	-0.300825	0.291894	0.592718	0.0332584	hypo	0	0	7223	2219	ENST00000592199.1	protein_coding	ENSG00000008441.12	NFIX	7223	1153	ENST00000592199.1	ENSG00000008441.12	NFIX	304	24301	0	1	0	0	1	0
1444	chr11	30039307	30040572	1266	43	29.4419	-293.654	-8.0413	-0.300807	0.324154	0.624961	0.035037	hypo	0	0	736	122013	ENST00000328224.6	protein_coding	ENSG00000182255.6	KCNA4	736	66492	ENST00000328224.6	ENSG00000182255.6	KCNA4	0	15266	0.99763	0	0.00236967	0.175355	0.824645	0
18418	chr16	12882658	12882893	236	7	33.7143	-83.7199	-12.0274	-0.300718	0.54797	0.848688	0.0236484	hypo	0	0	14807	27421	ENST00000539677.1	retained_intron	ENSG00000103381.7	CPPED1	14814	14803	ENST00000261660.4	ENSG00000103381.7	CPPED1	14472	20162	0	1	0	0	0	1
70	chr14	98627305	98630234	2930	56	52.3214	-872.005	-20.5352	-0.300688	0.392619	0.693308	0.0206544	hypo	0	0	24893	183864	ENST00000557072.1	lincRNA	ENSG00000258511.1	RP11-61O1.2	182843	79951	ENST00000499006.2	ENSG00000246223.4	C14orf64	941358	18630	0	1	0	0	0	1
2224	chr10	121300632	121301519	888	31	28.6452	-251.892	-10.2125	-0.300671	0.314303	0.614974	0.0310281	hypo	0	0	700	80227	ENST00000369103.2	protein_coding	ENSG00000148908.10	RGS10	700	43527	ENST00000369103.2	ENSG00000148908.10	RGS10	0	14626	1	0	0	0.0461712	0.953829	0
5740	chr14	85476050	85476617	568	14	40.5714	-169.228	-12.2494	-0.300546	0.594025	0.894571	0.0234838	hypo	0	0	10409	194976	ENST00000604722.1	processed_pseudogene	ENSG00000271712.1	RP11-688D15.2	518325	80821	ENST00000553678.1	ENSG00000258945.1	RP11-497E19.2	519877	18543	0	0	1	0	0	1
501	chr10	134847963	134849969	2007	42	47.7857	-423.473	-15.7903	-0.300432	0.448147	0.748578	0.0218612	hypo	0	0	34463	133985	ENST00000607359.1	protein_coding	ENSG00000197177.11	GPR123	34463	73180	ENST00000607359.1	ENSG00000197177.11	GPR123	3028	14810	0	0	1	0	0	1
2745	chr2	199236632	199237818	1187	15	79.1333	-232.512	-16.0924	-0.300296	0.418242	0.718538	0.020363	hypo	0	0	1454	165795	ENST00000456248.1	lincRNA	ENSG00000236653.1	AC005235.1	288095	22894	ENST00000437704.2	ENSG00000115896.11	PLCL1	566477	3718	0.459983	0.540017	0	0	0	1
38336	chr19	33865604	33865928	325	4	81.25	-38.865	-14.2296	-0.300143	0.0963874	0.39653	0.028173	hypo	0	0	385	84729	ENST00000585933.2	protein_coding	ENSG00000153879.4	CEBPG	385	46068	ENST00000585933.2	ENSG00000153879.4	CEBPG	593	24716	1	0	0	0	1	0
3554	chr17	49432522	49434279	1758	24	73.25	-208.736	-9.30313	-0.300139	0.2541	0.554239	0.0296525	hypo	0	0	18445	153791	ENST00000441895.2	lincRNA	ENSG00000225860.2	RP11-1018N14.2	69892	1539	ENST00000582832.1	ENSG00000011260.9	UTP18	93938	22181	0	0	1	0	0	1
13470	chr17	76893149	76893735	587	26	22.5769	-105.029	-4.12405	-0.300102	0.405197	0.705299	0.0404923	hypo	0	0	5545	118507	ENST00000587052.1	retained_intron	ENSG00000178404.5	DDC8	5547	64592	ENST00000322630.2	ENSG00000178404.5	DDC8	3343	22492	0	1	0	0	0	1
1717	chr10	119229058	119230543	1486	26	57.1538	-277.094	-13.2122	-0.300068	0.424812	0.724881	0.0232706	hypo	0	0	6140	158112	ENST00000412075.2	antisense	ENSG00000229847.4	EMX2OS	71411	59001	ENST00000553456.3	ENSG00000170370.10	EMX2	63374	14611	0	1	0	0	0	1
13414	chr11	124578399	124579243	845	13	65	-105.296	-10.9662	-0.299993	0.575672	0.875665	0.0298307	hypo	0	0	12795	35585	ENST00000525730.1	processed_transcript	ENSG00000110013.8	SIAE	30498	46205	ENST00000284292.6	ENSG00000154146.8	NRGN	8840	16157	0	0	1	0	0	1
2241	chr6	3451470	3452826	1357	23	59	-251.283	-12.4755	-0.299902	0.33412	0.634022	0.0259253	hypo	0	0	3450	65625	ENST00000485307.1	protein_coding	ENSG00000137266.10	SLC22A23	3450	35685	ENST00000485307.1	ENSG00000137266.10	SLC22A23	3235	7623	0	1	0	0	0	1
10843	chr2	121632956	121633501	546	14	39	-120.646	-9.76778	-0.299823	0.406149	0.705973	0.0294779	hypo	0	0	7977	194973	ENST00000603720.1	lincRNA	ENSG00000271709.1	RP11-297J22.1	78034	6936	ENST00000360874.6	ENSG00000074047.16	GLI2	7746	3334	0	1	0	0	0	1
58147	chr11	16047552	16047921	370	3	123.333	-18.2865	-6.16388	-0.299698	0.518253	0.817951	0.0310077	hypo	0	0	2815	180598	ENST00000531763.1	antisense	ENSG00000254878.1	CTD-3096P4.1	314893	19544	ENST00000316399.6	ENSG00000110693.11	SOX6	84328	15192	0	1	0	0	0	1
17628	chr8	122650668	122651370	703	10	70.3	-86.509	-10.5269	-0.299613	0.369305	0.668918	0.0280596	hypo	0	0	162	174073	ENST00000518865.1	antisense	ENSG00000248690.2	HAS2-AS1	2259	59523	ENST00000303924.4	ENSG00000170961.6	HAS2	295	11134	1	0	0	0	1	0
15428	chr1	237836242	237837124	883	8	110.375	-95.4561	-13.1679	-0.299482	0.463347	0.762829	0.0220274	hypo	0	0	939	136825	ENST00000609119.1	processed_transcript	ENSG00000198626.11	RYR2	216969	23537	ENST00000366570.4	ENSG00000116996.5	ZP4	110063	2385	1	0	0	0	0	1
1623	chr4	7872466	7874116	1651	30	55.0333	-282.289	-11.8293	-0.299438	0.423709	0.723147	0.0255197	hypo	1	1	0	132647	ENST00000382543.3	protein_coding	ENSG00000196526.6	AFAP1	0	72463	ENST00000382543.3	ENSG00000196526.6	AFAP1	66447	5608	1	0	0	0	0	1
79	chr7	150709684	150711534	1851	107	17.2991	-818.604	-11.2775	-0.299379	0.246609	0.545989	0.0326266	hypo	1	0	0	121324	ENST00000404733.2	retained_intron	ENSG00000181652.14	ATG9B	3658	53453	ENST00000475017.1	ENSG00000164867.6	NOS3	0	10191	1	0	0	0.531605	0.468395	0
1353	chr15	98963634	98964619	986	32	30.8125	-301.308	-12.6141	-0.299295	0.330925	0.63022	0.0279959	hypo	0	0	45449	185206	ENST00000557841.1	processed_pseudogene	ENSG00000259507.1	RP11-719C20.1	64587	68707	ENST00000332908.4	ENSG00000185087.7	FAM169B	0	19616	0	0	1	0.0121704	0.98783	0
768	chr2	3654275	3654761	487	27	18.037	-364.628	-19.3002	-0.299156	0.543841	0.842997	0.0206554	hypo	0	0	632	44449	ENST00000402794.1	protein_coding	ENSG00000118004.13	COLEC11	632	24002	ENST00000402794.1	ENSG00000118004.13	COLEC11	11523	2531	1	0	0	0	0	1
32604	chr1	75818458	75818741	284	5	56.8	-47.9911	-9.61461	-0.299112	0.487206	0.786318	0.0258291	hypo	0	0	43579	66907	ENST00000535611.1	protein_coding	ENSG00000137968.12	SLC44A5	43579	36392	ENST00000535611.1	ENSG00000137968.12	SLC44A5	215579	1244	0	1	0	0	0	1
21981	chr16	8064941	8065517	577	6	96.1667	-72.3139	-12.3459	-0.29905	0.41221	0.711259	0.0264257	hypo	0	0	115507	150368	ENST00000410177.1	miRNA	ENSG00000222109.1	AC093515.1	361072	7866	ENST00000567470.1	ENSG00000078328.15	RBFOX1	360850	20120	0	0	1	0	0	1
29444	chr7	31845411	31846002	592	6	98.6667	-53.9678	-9.78704	-0.298976	0.533566	0.832542	0.023086	hypo	0	0	11548	150818	ENST00000411138.1	miRNA	ENSG00000223070.1	AC006377.1	118581	17209	ENST00000409146.3	ENSG00000106341.6	PPP1R17	264061	9357	0	1	0	0	0	1
11441	chr2	89232521	89233165	645	11	58.6364	-116.824	-11.2837	-0.29892	0.464631	0.763552	0.0272457	hypo	0	0	622	178877	ENST00000523070.1	IG_V_pseudogene	ENSG00000253435.1	IGKV2-4	241358	45980	ENST00000283646.4	ENSG00000153574.8	RPIA	167007	3085	1	0	0	0	0	1
28514	chr1	184941833	184942249	417	5	83.4	-56.0737	-12.8521	-0.298824	0.223896	0.52272	0.0232664	hypo	0	0	1432	63427	ENST00000367511.3	protein_coding	ENSG00000135842.12	FAM129A	1432	34509	ENST00000367511.3	ENSG00000135842.12	FAM129A	613	1999	1	0	0	0	1	0
17045	chr9	7507691	7508111	421	7	60.1429	-88.7648	-13.829	-0.298728	0.359027	0.657756	0.0236279	hypo	0	0	29370	158541	ENST00000413888.1	processed_pseudogene	ENSG00000230207.1	RPL4P5	291955	35476	ENST00000358227.4	ENSG00000137038.7	TMEM261	291244	11502	0	0	1	0	0	1
697	chr6	3748277	3750019	1743	37	47.1081	-377.788	-13.7055	-0.298678	0.253102	0.55178	0.0221295	hypo	0	0	1325	194157	ENST00000603791.1	antisense	ENSG00000270504.1	RP11-420L9.5	2240	57856	ENST00000380283.4	ENSG00000168994.9	PXDC1	769	7624	0.387263	0.612737	0	0	0.706254	0.293746
8852	chr10	49218298	49218849	552	19	29.0526	-135.559	-8.07046	-0.298576	0.276368	0.574945	0.0399626	hypo	0	0	10479	130132	ENST00000342763.4	protein_coding	ENSG00000188279.7	FAM25C	10479	71055	ENST00000342763.4	ENSG00000188279.7	FAM25C	129288	14092	0	1	0	0	0	1
328	chr16	3998864	4000291	1428	45	31.7333	-490.719	-14.6386	-0.298538	0.280042	0.57858	0.0245098	hypo	0	0	153	187771	ENST00000576810.1	sense_overlapping	ENSG00000262185.1	RP11-462G12.1	38709	50407	ENST00000576936.1	ENSG00000162104.5	ADCY9	9515	20065	1	0	0	0	0	1
2461	chr8	95905444	95906575	1132	20	56.6	-242.231	-17.1418	-0.298493	0.232972	0.531465	0.0233074	hypo	1	0	0	115109	ENST00000523476.1	processed_transcript	ENSG00000175305.12	CCNE2	906	62819	ENST00000396133.3	ENSG00000175305.12	CCNE2	213	11030	1	0	0	0	1	0
6001	chr8	95236862	95238331	1470	21	70	-165.735	-9.36308	-0.298472	0.438139	0.736612	0.0341421	hypo	0	0	7330	15130	ENST00000450165.2	protein_coding	ENSG00000079112.5	CDH17	7330	8024	ENST00000450165.2	ENSG00000079112.5	CDH17	36079	11022	0	0	1	0	0	1
10792	chr6	82852841	82853359	519	11	47.1818	-120.977	-11.4388	-0.298352	0.420405	0.718757	0.0282929	hypo	0	0	29935	1004	ENST00000508381.1	retained_intron	ENSG00000005700.10	IBTK	96922	525	ENST00000503631.1	ENSG00000005700.10	IBTK	103640	8290	0	0	1	0	0	1
1294	chr1	2836250	2837174	925	36	25.6944	-306.209	-11.0396	-0.298307	0.435789	0.734096	0.029786	hypo	0	0	100871	107431	ENST00000378404.2	protein_coding	ENSG00000169717.5	ACTRT2	100871	58486	ENST00000378404.2	ENSG00000169717.5	ACTRT2	7955	225	0	0	1	0	0	1
8578	chr20	7800773	7801973	1201	13	92.3846	-137.869	-11.6827	-0.298271	0.513844	0.812115	0.0216802	hypo	0	0	10995	148309	ENST00000400616.2	processed_pseudogene	ENSG00000215586.2	RP5-836E8.1	119147	13436	ENST00000378789.3	ENSG00000101323.4	HAO1	197816	25952	0	0	1	0	0	1
2883	chr3	71359653	71360762	1110	18	61.6667	-228.172	-14.6175	-0.298269	0.489138	0.787407	0.0231872	hypo	0	0	4486	40856	ENST00000470112.1	processed_transcript	ENSG00000114861.14	FOXP1	5741	22090	ENST00000484350.1	ENSG00000114861.14	FOXP1	244831	4666	0	1	0	0	0	1
38549	chr5	34804508	34804746	239	3	79.6667	-38.5831	-13.3104	-0.298263	0.563767	0.86203	0.0223759	hypo	0	0	21362	5848	ENST00000507883.1	retained_intron	ENSG00000039560.9	RAI14	34522	76985	ENST00000505624.1	ENSG00000205838.8	TTC23L	34175	6600	0	1	0	0	0	1
45889	chr11	111477220	111477518	299	4	74.75	-29.5356	-7.57653	-0.298189	0.32517	0.623359	0.0361807	hypo	0	0	4104	108085	ENST00000304987.3	protein_coding	ENSG00000170145.4	SIK2	4104	58814	ENST00000304987.3	ENSG00000170145.4	SIK2	3280	16032	0	1	0	0	0	1
746	chr12	117289818	117292189	2372	32	74.125	-368.569	-16.4547	-0.298151	0.461229	0.75938	0.0237376	hypo	0	0	16015	62199	ENST00000551251.1	processed_transcript	ENSG00000135119.10	RNFT2	26703	33858	ENST00000550505.1	ENSG00000135116.5	HRK	24200	17118	0	0.682546	0.317454	0	0	1
2721	chr17	80626128	80626833	706	26	27.1538	-233.225	-11.3483	-0.298141	0.471452	0.769593	0.0280885	hypo	1	0	0	190530	ENST00000580000.1	miRNA	ENSG00000266107.1	MIR4525	7220	39243	ENST00000576148.1	ENSG00000141542.6	RAB40B	4067	22733	1	0	0	0	0	1
865	chr2	239426533	239427974	1442	36	40.0556	-350.814	-11.1653	-0.298045	0.590475	0.88852	0.0275124	hypo	0	0	35720	153372	ENST00000446979.1	lincRNA	ENSG00000225493.1	AC092619.1	90887	5227	ENST00000409297.1	ENSG00000065802.7	ASB1	64575	4025	0	1	0	0	0	1
1041	chr18	4106219	4107889	1671	34	49.1471	-328.985	-12.8141	-0.298042	0.299944	0.597986	0.0310943	hypo	0	0	43397	108744	ENST00000578250.2	processed_transcript	ENSG00000170579.10	DLGAP1	43400	59211	ENST00000515196.2	ENSG00000170579.10	DLGAP1	226131	22813	0	1	0	0	0	1
38444	chr2	5712422	5712544	123	3	41	-38.709	-12.947	-0.298014	0.519489	0.817503	0.021744	hypo	0	0	16258	161476	ENST00000425763.1	lincRNA	ENSG00000232835.1	AC107057.1	120254	63661	ENST00000322002.3	ENSG00000176887.5	SOX11	100938	2541	0	0	1	0	0	1
3415	chr4	170679494	170680315	822	16	51.375	-212.348	-26.0313	-0.29795	0.22786	0.52581	0.020033	hypo	0	0	389	7875	ENST00000393381.2	protein_coding	ENSG00000056050.6	C4orf27	389	4178	ENST00000393381.2	ENSG00000056050.6	C4orf27	238	6234	1	0	0	0	1	0
14759	chr5	30940918	30941592	675	10	67.5	-98.5552	-10.6431	-0.297847	0.466055	0.763902	0.0261452	hypo	0	0	112079	170337	ENST00000495944.2	processed_pseudogene	ENSG00000241668.2	RPL19P11	252264	21240	ENST00000514738.1	ENSG00000113361.8	CDH6	252360	6585	0	0	1	0	0	1
2609	chr2	87936336	87938122	1787	33	54.1515	-236.816	-8.40394	-0.297836	0.254042	0.551878	0.032767	hypo	0	0	7061	190016	ENST00000582552.1	miRNA	ENSG00000265507.1	MIR4435-1	109483	27756	ENST00000359481.4	ENSG00000125551.14	PLGLB2	187031	3074	0	0	1	0	0	1
877	chr16	51879068	51881040	1973	32	61.6562	-348.455	-12.945	-0.297799	0.506474	0.804273	0.0241252	hypo	0	0	73593	185810	ENST00000563603.1	lincRNA	ENSG00000260057.1	RP11-7O14.1	180242	80965	ENST00000566314.1	ENSG00000261190.1	C16orf97	688807	20555	0	0	1	0	0	1
184	chr11	35439538	35440789	1252	84	14.9048	-595.115	-9.34156	-0.297787	0.104638	0.402425	0.0395725	hypo	2	1	0	181466	ENST00000534165.1	antisense	ENSG00000255542.1	RP4-683L5.1	0	19449	ENST00000606205.1	ENSG00000110436.7	SLC1A2	0	15311	1	0	0	0.330671	0.669329	0
22218	chr5	129052185	129052654	470	6	78.3333	-71.6778	-12.4681	-0.297666	0.500439	0.798105	0.0237525	hypo	0	0	28391	77359	ENST00000509467.1	processed_transcript	ENSG00000145808.4	ADAMTS19	31117	69822	ENST00000564719.1	ENSG00000186367.5	KIAA1024L	186899	6972	0	1	0	0	0	1
4879	chr5	145986083	145987085	1003	21	47.7619	-182.355	-9.28943	-0.297654	0.472683	0.770336	0.0355212	hypo	0	0	6143	87069	ENST00000512984.1	protein_coding	ENSG00000156475.14	PPP2R2B	6143	47367	ENST00000512984.1	ENSG00000156475.14	PPP2R2B	158652	7230	0	1	0	0	0	1
2269	chr7	75204633	75206037	1405	25	56.2	-249.702	-12.3951	-0.297452	0.520262	0.817714	0.0293509	hypo	0	0	4183	189034	ENST00000581382.1	misc_RNA	ENSG00000264312.1	RN7SL642P	35123	29035	ENST00000420909.1	ENSG00000127946.12	HIP1	15343	9686	0	1	0	0	0	1
13606	chr19	13318236	13318378	143	25	5.72	-104.293	-4.25408	-0.297331	0.386968	0.684299	0.056292	hypo	0	0	17391	72756	ENST00000586190.1	retained_intron	ENSG00000141837.14	CACNA1A	49835	39474	ENST00000587525.1	ENSG00000141837.14	CACNA1A	0	24317	0	1	0	1	0	0
2223	chr9	110911630	110913548	1919	33	58.1515	-251.966	-8.26929	-0.297284	0.41371	0.710994	0.0338415	hypo	0	0	51498	166721	ENST00000431135.2	processed_pseudogene	ENSG00000237360.2	CHCHD4P2	371210	77923	ENST00000398726.3	ENSG00000214645.3	AL162389.1	432209	12039	0	0	1	0	0	1
11884	chr8	19798462	19799804	1343	17	79	-114.177	-8.08284	-0.297253	0.219349	0.516601	0.0312358	hypo	0	0	1578	115280	ENST00000523696.1	retained_intron	ENSG00000175445.10	LPL	1979	62914	ENST00000311322.8	ENSG00000175445.10	LPL	455	10630	0.313477	0.686523	0	0	1	0
45526	chr2	30669376	30669597	222	3	74	-29.9285	-11.2652	-0.297176	0.384927	0.682103	0.0280766	hypo	0	0	494	112166	ENST00000466477.1	protein_coding	ENSG00000172954.9	LCLAT1	494	61131	ENST00000466477.1	ENSG00000172954.9	LCLAT1	391	2730	1	0	0	0	1	0
653	chr2	177902003	177904452	2450	32	76.5625	-388.144	-15.4914	-0.297159	0.377047	0.674206	0.0247056	hypo	0	0	16591	165616	ENST00000452002.1	lincRNA	ENSG00000236501.1	AC079305.11	172838	58810	ENST00000392524.2	ENSG00000170144.14	HNRNPA3	172733	3651	0	1	0	0	0	1
6483	chr9	111449697	111451152	1456	16	91	-159.687	-11.8469	-0.297131	0.393076	0.690207	0.0254332	hypo	0	0	14219	160115	ENST00000415465.2	lincRNA	ENSG00000231678.2	RP11-339N8.1	168086	43139	ENST00000374667.3	ENSG00000148156.6	ACTL7B	166168	12040	0	0	1	0	0	1
45196	chr14	27651394	27651542	149	3	49.6667	-30.2911	-10.2558	-0.297128	0.459263	0.756391	0.0258324	hypo	0	0	76829	184413	ENST00000556395.1	transcribed_processed_pseudogene	ENSG00000258932.1	CTD-3006G17.2	584433	37871	ENST00000539517.2	ENSG00000139910.15	NOVA1	584815	18192	0	0	1	0	0	1
11247	chr8	116763511	116764451	941	12	78.4167	-117.973	-11.5454	-0.297069	0.437435	0.734504	0.0284463	hypo	0	0	57447	28504	ENST00000422939.1	protein_coding	ENSG00000104447.7	TRPS1	57447	15376	ENST00000422939.1	ENSG00000104447.7	TRPS1	81887	11115	0	1	0	0	0	1
37941	chr2	189875014	189875615	602	9	66.8889	-39.4989	-4.66539	-0.297037	0.436537	0.733575	0.0223228	hypo	0	0	1985	105540	ENST00000487010.1	retained_intron	ENSG00000168542.8	COL3A1	18613	57440	ENST00000450867.1	ENSG00000168542.8	COL3A1	430542	3683	0.0232558	0.976744	0	0	0	1
1094	chr9	130571840	130572440	601	52	11.5577	-324.072	-6.7194	-0.297028	0.299156	0.596185	0.0407496	hypo	1	0	0	65083	ENST00000475270.1	processed_transcript	ENSG00000136877.10	FPGS	6236	35390	ENST00000423577.1	ENSG00000136877.10	FPGS	6273	12230	1	0	0	0	0	1
726	chr12	130874714	130876182	1469	29	50.6552	-372.191	-14.1471	-0.297007	0.269542	0.566549	0.0201193	hypo	0	0	16192	8466	ENST00000540658.1	nonsense_mediated_decay	ENSG00000060709.9	RIMBP2	23072	4484	ENST00000536632.1	ENSG00000060709.9	RIMBP2	32595	17313	0	0	1	0	0	1
15856	chr5	107895594	107895924	331	19	17.4211	-93.648	-5.20328	-0.296955	0.385028	0.681984	0.0578678	hypo	0	0	33385	172379	ENST00000466800.1	processed_pseudogene	ENSG00000244245.1	RP11-120B7.1	177794	41880	ENST00000542267.1	ENSG00000145743.11	FBXL17	167676	6893	0	0	1	0	0	1
10703	chr15	71761320	71762377	1058	13	81.3846	-121.477	-9.86309	-0.296943	0.556799	0.853742	0.0254794	hypo	0	0	5448	178180	ENST00000517004.1	miRNA	ENSG00000252813.1	AC108861.1	77197	70705	ENST00000357769.4	ENSG00000187720.10	THSD4	253623	19326	0	1	0	0	0	1
314	chr5	3327070	3328545	1476	46	32.087	-500.402	-15.2613	-0.296899	0.459707	0.756606	0.0299202	hypo	0	0	124384	175160	ENST00000512521.1	lincRNA	ENSG00000249830.1	RP11-121L11.3	267622	59189	ENST00000302006.3	ENSG00000170549.3	IRX1	424	6513	0	0	1	0	1	0
2662	chr11	69949423	69950360	938	28	33.5	-235.1	-9.67553	-0.296876	0.43767	0.734546	0.0295713	hypo	1	0	0	57537	ENST00000529913.1	retained_intron	ENSG00000131620.13	ANO1	219	31367	ENST00000530480.1	ENSG00000131620.13	ANO1	15213	15799	1	0	0	0	0	1
44929	chr3	51894883	51894948	66	3	22	-30.5795	-10.2239	-0.296843	0.331941	0.628784	0.024917	hypo	0	0	696	124810	ENST00000429548.1	processed_transcript	ENSG00000184345.4	IQCF2	705	68065	ENST00000333127.3	ENSG00000184345.4	IQCF2	80664	4552	1	0	0	0	0	1
11950	chr10	131756313	131756903	591	18	32.8333	-113.688	-8.53306	-0.296824	0.0305476	0.327372	0.0231981	hypo	0	0	5201	33256	ENST00000368648.3	protein_coding	ENSG00000108001.9	EBF3	5201	17970	ENST00000368648.3	ENSG00000108001.9	EBF3	0	14714	0	1	0	0.360406	0.639594	0
2924	chr11	84731970	84732911	942	21	44.8571	-227.07	-10.9367	-0.296788	0.520519	0.817307	0.0236921	hypo	1	0	0	145761	ENST00000525816.1	processed_pseudogene	ENSG00000213305.3	HNRNPCP6	97336	44398	ENST00000398309.2	ENSG00000150672.12	DLG2	606432	15930	1	0	0	0	0	1
327	chr20	31115383	31116649	1267	52	24.3654	-490.889	-11.9909	-0.296765	0.33259	0.629355	0.0278688	hypo	0	0	6725	134003	ENST00000419612.1	protein_coding	ENSG00000197183.8	C20orf112	6725	73194	ENST00000419612.1	ENSG00000197183.8	C20orf112	7340	26090	0	1	0	0	0	1
11060	chr7	144858994	144859908	915	10	91.5	-119.162	-14.5185	-0.296752	0.515629	0.812381	0.0230264	hypo	0	0	106698	154547	ENST00000416316.1	processed_pseudogene	ENSG00000226592.1	AC004911.2	325505	72450	ENST00000552881.1	ENSG00000196511.9	TPK1	325740	10129	0	0	1	0	0	1
14119	chr16	75942204	75942775	572	11	52	-101.716	-9.51831	-0.296713	0.49301	0.789722	0.0294988	hypo	0	0	47148	137900	ENST00000362429.1	rRNA	ENSG00000199299.1	RNA5SP430	208114	77836	ENST00000538623.1	ENSG00000214325.2	AC025287.1	259624	20810	0	0	1	0	0	1
1367	chr5	169238586	169240444	1859	27	68.8519	-300.313	-11.9177	-0.296681	0.522627	0.819308	0.0219394	hypo	0	0	32216	178645	ENST00000523398.1	antisense	ENSG00000253269.1	CTB-37A13.1	51864	33389	ENST00000519628.1	ENSG00000134516.11	DOCK2	173883	7336	0	1	0	0	0	1
2040	chr11	68140146	68141261	1116	40	27.9	-260.182	-7.48863	-0.296632	0.293949	0.590581	0.0323713	hypo	0	0	30183	93131	ENST00000528890.1	retained_intron	ENSG00000162337.7	LRP5	60068	50544	ENST00000294304.7	ENSG00000162337.7	LRP5	12548	15755	0	1	0	0	0	1
14369	chr11	126042395	126043091	697	15	46.4667	-100.441	-7.96451	-0.2966	0.393567	0.690167	0.0410868	hypo	0	0	6501	180458	ENST00000526949.1	processed_pseudogene	ENSG00000254771.1	RP11-50B3.1	38217	73788	ENST00000533050.1	ENSG00000197798.4	FAM118B	38278	16182	0	1	0	0	0	1
3241	chr17	66461089	66462021	933	33	28.2727	-217.481	-8.28221	-0.296599	0.554299	0.850898	0.0337615	hypo	0	0	7434	11556	ENST00000586815.1	processed_transcript	ENSG00000070540.8	WIPI1	7468	6151	ENST00000546360.1	ENSG00000070540.8	WIPI1	6951	21168	0	1	0	0	0	1
153	chr16	88599413	88600400	988	113	8.74336	-632.701	-7.85732	-0.296513	0.15369	0.450203	0.0309944	hypo	0	0	1951	187517	ENST00000563243.1	antisense	ENSG00000261744.1	RP11-21B21.4	36388	48426	ENST00000301011.5	ENSG00000158545.11	ZC3H18	0	21003	0.048583	0.951417	0	0.799595	0.200405	0
4148	chr16	85193119	85194058	940	32	29.375	-195.485	-6.61366	-0.296465	0.245966	0.542431	0.0286669	hypo	0	0	10823	187931	ENST00000574293.1	protein_coding	ENSG00000262601.1	CTC-786C10.1	10823	81028	ENST00000574293.1	ENSG00000262601.1	CTC-786C10.1	2677	19669	0	0	1	0	0	1
2667	chr11	624781	625701	921	36	25.5833	-234.995	-7.54155	-0.29645	0.40381	0.70026	0.0378014	hypo	1	1	0	21591	ENST00000529337.1	processed_transcript	ENSG00000099834.14	CDHR5	0	11628	ENST00000531088.1	ENSG00000099834.14	CDHR5	0	14935	1	0	0	0.296417	0.703583	0
20929	chr4	122615133	122615782	650	16	40.625	-75.3473	-5.14923	-0.296376	0.484105	0.780481	0.0271253	hypo	0	0	2334	96960	ENST00000515017.1	protein_coding	ENSG00000164111.10	ANXA5	2334	52633	ENST00000515017.1	ENSG00000164111.10	ANXA5	1680	6055	0	1	0	0	0.492308	0.507692
3119	chr11	68963258	68964214	957	37	25.8649	-221.139	-6.8771	-0.296188	0.434835	0.731023	0.0363825	hypo	0	0	24225	186812	ENST00000562772.1	lincRNA	ENSG00000261070.1	RP11-554A11.8	97390	61096	ENST00000441339.2	ENSG00000172927.3	MYEOV	38300	15781	0	0	1	0	0	1
6585	chr7	155092301	155092902	602	13	46.3077	-158.408	-12.957	-0.296184	0.253451	0.549635	0.0227742	hypo	0	0	414	128032	ENST00000468307.1	retained_intron	ENSG00000186480.8	INSIG1	2029	69928	ENST00000476756.1	ENSG00000186480.8	INSIG1	2088	10254	1	0	0	0	0	1
55278	chr15	31112256	31112470	215	3	71.6667	-20.8023	-7.40843	-0.296113	0.514722	0.810834	0.0360005	hypo	0	0	4781	185591	ENST00000570209.1	unprocessed_pseudogene	ENSG00000259845.1	HERC2P10	83584	74814	ENST00000561594.1	ENSG00000198690.5	FAN1	62825	18976	0	1	0	0	0	1
1347	chr21	40358409	40360614	2206	33	66.8485	-301.85	-11.8175	-0.295998	0.420324	0.716322	0.0335973	hypo	0	0	8708	161477	ENST00000433952.1	lincRNA	ENSG00000232837.1	AF064858.7	176848	47950	ENST00000456966.1	ENSG00000157557.7	ETS2	163559	26769	0	0	1	0	0	1
8698	chr18	72913453	72914419	967	23	42.0435	-136.824	-6.43085	-0.295998	0.562281	0.858279	0.0308155	hypo	0	0	3048	120017	ENST00000537114.2	protein_coding	ENSG00000180011.6	ZADH2	3048	65388	ENST00000537114.2	ENSG00000180011.6	ZADH2	1688	23129	0	1	0	0	0.322647	0.677353
6381	chr9	108091347	108092004	658	13	50.6154	-160.911	-12.6885	-0.295873	0.469835	0.765707	0.0219884	hypo	0	0	25752	11402	ENST00000343170.7	protein_coding	ENSG00000070214.11	SLC44A1	25752	6091	ENST00000343170.7	ENSG00000070214.11	SLC44A1	83425	12028	0	1	0	0	0	1
32918	chr10	16858307	16858560	254	4	63.5	-47.4655	-12.4597	-0.295778	0.276585	0.572363	0.0219467	hypo	0	0	821	79893	ENST00000377921.3	protein_coding	ENSG00000148484.13	RSU1	821	43343	ENST00000377921.3	ENSG00000148484.13	RSU1	529	13894	1	0	0	0	1	0
2530	chr17	55661481	55662473	993	23	43.1739	-239.494	-13.9626	-0.295768	0.545174	0.840942	0.0238529	hypo	0	0	11790	84834	ENST00000577241.1	retained_intron	ENSG00000153944.6	MSI2	160199	54904	ENST00000299415.2	ENSG00000166329.2	AC007431.1	264739	22204	0	1	0	0	0	1
146	chr12	111403277	111405159	1883	50	37.66	-644.696	-15.603	-0.295693	0.309865	0.605558	0.0216618	hypo	0	0	7660	183545	ENST00000546852.1	lincRNA	ENSG00000258240.1	RP1-46F2.3	44895	19890	ENST00000228841.8	ENSG00000111245.10	MYL2	65902	17048	0	0	1	0	0	1
867	chr17	77442301	77444043	1743	33	52.8182	-350.555	-13.8794	-0.2956	0.484327	0.779927	0.0241929	hypo	0	0	22098	102810	ENST00000578887.1	processed_transcript	ENSG00000167281.14	RBFOX3	34519	55991	ENST00000415831.1	ENSG00000167281.14	RBFOX3	16202	22505	0	1	0	0	0	1
5317	chr10	71440228	71441473	1246	18	69.2222	-175.136	-13.5833	-0.295595	0.490469	0.786065	0.0265569	hypo	0	0	3181	164610	ENST00000434931.2	protein_coding	ENSG00000235645.2	RP11-242G20.1	3181	79161	ENST00000434931.2	ENSG00000235645.2	RP11-242G20.1	49872	14187	0	0	1	0	0	1
14451	chr2	240193249	240193949	701	17	41.2353	-100.009	-6.71814	-0.295578	0.384072	0.67965	0.0369574	hypo	0	0	26275	10694	ENST00000535493.1	retained_intron	ENSG00000068024.12	HDAC4	36957	5702	ENST00000446876.1	ENSG00000068024.12	HDAC4	2819	4043	0	1	0	0	0	1
45427	chr8	13357322	13357743	422	7	60.2857	-30.0376	-4.36143	-0.29544	0.352464	0.647903	0.0379158	hypo	0	0	571	98154	ENST00000517868.2	protein_coding	ENSG00000164741.10	DLC1	571	53325	ENST00000517868.2	ENSG00000164741.10	DLC1	223009	10609	1	0	0	0	0	1
16285	chr4	168133461	168133683	223	9	24.7778	-91.8804	-10.3649	-0.295238	0.445278	0.740515	0.0280283	hypo	0	0	21522	131635	ENST00000534949.1	protein_coding	ENSG00000196104.6	SPOCK3	21522	71911	ENST00000534949.1	ENSG00000196104.6	SPOCK3	21322	6224	0	1	0	0	0	1
22132	chr8	109802589	109803400	812	7	116	-71.9066	-11.6892	-0.295226	0.461031	0.756257	0.0253276	hypo	0	0	2744	98346	ENST00000297459.3	protein_coding	ENSG00000164841.4	TMEM74	2744	53433	ENST00000297459.3	ENSG00000164841.4	TMEM74	2741	11104	0	0	1	0	0	1
3992	chr7	2606320	2607259	940	32	29.375	-198.614	-7.12324	-0.295187	0.249527	0.544714	0.0418726	hypo	0	0	126	31415	ENST00000422276.2	protein_coding	ENSG00000106012.13	IQCE	126	16981	ENST00000422276.2	ENSG00000106012.13	IQCE	7116	9065	1	0	0	0	0	1
4415	chrX	3378945	3380494	1550	22	70.4545	-190.635	-9.779	-0.295186	0.32511	0.620296	0.0303209	hypo	0	0	69797	145061	ENST00000390912.1	snoRNA	ENSG00000212214.1	SNORA48	114262	13715	ENST00000217939.6	ENSG00000101825.7	MXRA5	113597	12764	0	0	1	0	0	1
2169	chr6	168898645	168899630	986	22	44.8182	-254.459	-15.3337	-0.295163	0.447908	0.743071	0.02451	hypo	0	0	56813	38527	ENST00000354536.5	protein_coding	ENSG00000112562.14	SMOC2	56813	20848	ENST00000354536.5	ENSG00000112562.14	SMOC2	18966	8761	0	1	0	0	0	1
1719	chr3	2458078	2459323	1246	23	54.1739	-276.985	-12.4732	-0.295084	0.546076	0.84116	0.0197872	hypo	0	0	54135	158734	ENST00000419438.1	processed_pseudogene	ENSG00000230398.1	AC026882.1	94030	41241	ENST00000434053.1	ENSG00000144619.10	CNTN4	316293	4153	0	1	0	0	0	1
13970	chr6	3155688	3156572	885	15	59	-102.416	-7.4852	-0.295055	0.358269	0.653324	0.0311667	hypo	0	0	1187	65631	ENST00000333628.3	protein_coding	ENSG00000137267.5	TUBB2A	1187	35688	ENST00000333628.3	ENSG00000137267.5	TUBB2A	387	7616	0.918644	0.0813559	0	0	1	0
9402	chr8	74064088	74065056	969	17	57	-131.001	-9.77992	-0.294948	0.414511	0.709459	0.0275769	hypo	0	0	27764	98214	ENST00000519697.1	processed_transcript	ENSG00000164764.10	SBSPON	58580	53365	ENST00000297354.6	ENSG00000164764.10	SBSPON	58231	10943	0	0	1	0	0	1
60	chr17	40935965	40938014	2050	108	18.9815	-920.666	-13.0528	-0.294881	0.161858	0.456739	0.0294868	hypo	1	0	0	52224	ENST00000592072.1	retained_intron	ENSG00000126562.12	WNK4	3268	28434	ENST00000246914.5	ENSG00000126562.12	WNK4	0	21923	1	0	0	0.322439	0.677561	0
592	chr19	30699215	30700300	1086	34	31.9412	-399.047	-16.2028	-0.294849	0.444222	0.739071	0.0248657	hypo	0	0	18896	136759	ENST00000590564.1	processed_transcript	ENSG00000198597.4	ZNF536	19120	74734	ENST00000585628.1	ENSG00000198597.4	ZNF536	13108	24683	0	0	1	0	0	1
14750	chr1	197257051	197257510	460	7	65.7143	-98.5957	-14.5125	-0.294819	0.495115	0.789934	0.0200804	hypo	0	0	19507	61170	ENST00000367399.2	protein_coding	ENSG00000134376.10	CRB1	19507	33296	ENST00000367399.2	ENSG00000134376.10	CRB1	86331	2012	0	1	0	0	0	1
31581	chr6	19937949	19938343	395	5	79	-49.8381	-11.4261	-0.294791	0.302625	0.597416	0.0249826	hypo	0	0	98637	154828	ENST00000432171.2	antisense	ENSG00000226786.2	RP1-167F1.2	100331	60524	ENST00000378700.3	ENSG00000172201.6	ID4	98634	7731	0	0	1	0	0	1
6544	chr6	109799034	109799860	827	12	68.9167	-158.944	-13.9141	-0.29479	0.549932	0.844722	0.0204474	hypo	0	0	4579	38375	ENST00000230122.3	protein_coding	ENSG00000112365.4	ZBTB24	4579	20746	ENST00000230122.3	ENSG00000112365.4	ZBTB24	4234	8426	0	1	0	0	0	1
12592	chr2	4838691	4839289	599	10	59.9	-109.84	-11.0679	-0.294789	0.440873	0.735661	0.0233798	hypo	0	0	35384	177649	ENST00000516429.1	snoRNA	ENSG00000252238.1	SNORA31	993509	63661	ENST00000322002.3	ENSG00000176887.5	SOX11	682246	2540	0	0	1	0	0	1
1508	chr21	45616695	45617824	1130	45	25.1111	-290.319	-7.73418	-0.294742	0.22024	0.514981	0.0376679	hypo	0	0	3348	160720	ENST00000437557.1	antisense	ENSG00000232124.1	AP001057.1	23114	81240	ENST00000598764.1	ENSG00000267913.1	AP001055.1	4394	26868	0	0	1	0	0	1
20333	chr10	35461644	35462261	618	8	77.25	-77.2289	-10.0506	-0.294731	0.379075	0.673807	0.0237002	hypo	0	0	2253	21023	ENST00000494479.1	protein_coding	ENSG00000095794.15	CREM	2253	11282	ENST00000494479.1	ENSG00000095794.15	CREM	41547	13987	0	1	0	0	0	1
13868	chr9	1058148	1059658	1511	13	116.231	-102.894	-10.4053	-0.294691	0.375132	0.669823	0.0423236	hypo	0	0	6533	112603	ENST00000259622.6	protein_coding	ENSG00000173253.10	DMRT2	6533	61387	ENST00000259622.6	ENSG00000173253.10	DMRT2	5907	11466	0	0	1	0	0	1
4246	chr21	28630297	28632786	2490	22	113.182	-193.604	-9.62041	-0.294677	0.350797	0.645474	0.0229773	hypo	0	0	100696	165425	ENST00000447384.1	lincRNA	ENSG00000236332.1	AP001605.4	291464	46529	ENST00000284987.5	ENSG00000154736.5	ADAMTS5	113990	26690	0	0	1	0	0	1
4358	chr7	85195388	85195862	475	15	31.6667	-191.538	-12.9971	-0.29452	0.452949	0.74747	0.0244172	hypo	0	0	69797	155972	ENST00000438795.1	processed_pseudogene	ENSG00000227785.1	AC092013.1	379216	46128	ENST00000444867.1	ENSG00000153993.9	SEMA3D	379145	9736	0	0	1	0	0	1
62	chr14	102049962	102052487	2526	99	25.5152	-902.836	-14.8849	-0.294508	0.379171	0.673679	0.0321607	hypo	0	0	23193	183842	ENST00000557661.1	lincRNA	ENSG00000258498.2	DIO3OS	144286	80764	ENST00000556973.1	ENSG00000258512.1	RP11-796G6.2	0	18683	0	0	1	0.0835313	0.916469	0
59010	chr9	14307958	14308118	161	4	40.25	-17.6293	-4.67571	-0.294502	0.196898	0.4914	0.0411483	hypo	1	1	0	79328	ENST00000493697.1	protein_coding	ENSG00000147862.10	NFIB	0	43035	ENST00000493697.1	ENSG00000147862.10	NFIB	4834	11510	1	0	0	0	0	1
15765	chr14	63176699	63177446	748	7	106.857	-94.0528	-14.2536	-0.294496	0.43176	0.726256	0.0225371	hypo	0	0	104263	184333	ENST00000556888.2	processed_pseudogene	ENSG00000258877.2	RP11-395B20.1	334457	37950	ENST00000420622.2	ENSG00000140015.15	KCNH5	334576	18383	0	1	0	0	0	1
11647	chr8	90993382	90994572	1191	11	108.273	-115.616	-11.3006	-0.294495	0.262628	0.557124	0.0268701	hypo	1	1	0	28238	ENST00000517772.1	protein_coding	ENSG00000104320.9	NBN	0	15248	ENST00000517772.1	ENSG00000104320.9	NBN	1800	11009	1	0	0	0	0.167926	0.832074
13538	chr11	32331230	32332251	1022	17	60.1176	-104.568	-6.6327	-0.294349	0.396363	0.690712	0.0312263	hypo	0	0	32703	155327	ENST00000525689.1	processed_transcript	ENSG00000227160.2	RP1-65P5.1	89909	68545	ENST00000526685.1	ENSG00000184937.8	WT1	22509	15282	0	1	0	0	0	1
12196	chr9	104343986	104344776	791	10	79.1	-112.23	-11.4818	-0.294307	0.516041	0.810348	0.0219001	hypo	0	0	12506	130290	ENST00000374806.1	protein_coding	ENSG00000188386.5	PPP3R2	12506	71144	ENST00000374806.1	ENSG00000188386.5	PPP3R2	12231	12019	0	1	0	0	0	1
136	chr5	3325150	3326764	1615	68	23.75	-661.587	-13.1116	-0.294186	0.305653	0.599839	0.0333573	hypo	0	0	126165	175160	ENST00000512521.1	lincRNA	ENSG00000249830.1	RP11-121L11.3	269403	59189	ENST00000302006.3	ENSG00000170549.3	IRX1	0	6513	0	0	1	0.196285	0.803715	0
25288	chr1	14280534	14280772	239	8	29.875	-63.3667	-8.50972	-0.294179	0.487496	0.781674	0.0300981	hypo	0	0	170057	177573	ENST00000516342.1	snRNA	ENSG00000252151.1	RNU6-1265P	182312	23358	ENST00000487453.1	ENSG00000116731.18	PRDM2	60796	464	0	0	1	0	0	1
4433	chr8	61206479	61207745	1267	19	66.6842	-190.138	-11.8354	-0.294148	0.481394	0.775542	0.0242152	hypo	0	0	12507	118573	ENST00000317995.4	protein_coding	ENSG00000178538.5	CA8	12507	64633	ENST00000317995.4	ENSG00000178538.5	CA8	12283	10883	0	0	1	0	0	1
187	chr15	26104704	26107481	2778	58	47.8966	-594.164	-14.8446	-0.294121	0.380297	0.674418	0.0254234	hypo	1	0	0	143228	ENST00000553577.1	processed_transcript	ENSG00000206190.7	ATP10A	873	77115	ENST00000356865.6	ENSG00000206190.7	ATP10A	22	18919	0.774298	0.225702	0	0	0.712023	0.287977
691	chr6	160022942	160024263	1322	41	32.2439	-379.426	-12.1808	-0.294085	0.357012	0.651097	0.032561	hypo	0	0	12740	167367	ENST00000430078.1	lincRNA	ENSG00000237927.1	RP3-393E18.2	89996	20527	ENST00000367054.2	ENSG00000112096.12	SOD2	89294	8668	0	0	1	0	0	1
28969	chr13	110956559	110957045	487	7	69.5714	-55.0602	-8.28885	-0.294064	0.152421	0.446485	0.0238112	hypo	0	0	1113	61837	ENST00000400163.2	protein_coding	ENSG00000134871.13	COL4A2	1113	33663	ENST00000400163.2	ENSG00000134871.13	COL4A2	1846	17879	1	0	0	0	0.316222	0.683778
31709	chr1	6567678	6567937	260	12	21.6667	-49.5982	-4.18918	-0.294044	0.334182	0.628226	0.0392208	hypo	0	0	10193	110227	ENST00000544978.1	protein_coding	ENSG00000171680.16	PLEKHG5	10193	60097	ENST00000544978.1	ENSG00000171680.16	PLEKHG5	9805	340	0	1	0	0	0	1
3559	chr9	99318429	99319723	1295	20	64.75	-208.547	-11.7232	-0.293936	0.486608	0.780544	0.0230081	hypo	0	0	7394	16036	ENST00000480920.1	processed_transcript	ENSG00000081377.12	CDC14B	9388	8540	ENST00000452280.1	ENSG00000081377.12	CDC14B	9087	11959	0	1	0	0	0	1
24731	chr6	135796212	135796690	479	5	95.8	-64.757	-14.4583	-0.293869	0.567672	0.861541	0.021299	hypo	0	0	464	138680	ENST00000364142.1	misc_RNA	ENSG00000201012.1	Y_RNA	16825	34300	ENST00000528103.1	ENSG00000135541.16	AHI1	21811	8531	1	0	0	0	0	1
360	chr16	70771008	70772583	1576	49	32.1633	-474.976	-11.5415	-0.293823	0.344769	0.638592	0.0285699	hypo	0	0	5899	26756	ENST00000566416.1	protein_coding	ENSG00000103043.10	VAC14	5899	14494	ENST00000566416.1	ENSG00000103043.10	VAC14	23822	20761	0	1	0	0	0	1
42579	chr2	189873604	189874018	415	8	51.875	-33.3977	-4.2998	-0.293812	0.461141	0.754954	0.0218269	hypo	0	0	575	105540	ENST00000487010.1	retained_intron	ENSG00000168542.8	COL3A1	17203	57440	ENST00000450867.1	ENSG00000168542.8	COL3A1	432139	3683	1	0	0	0	0	1
37493	chr2	62934207	62934784	578	6	96.3333	-40.1885	-7.8219	-0.29378	0.326413	0.620194	0.023199	hypo	1	1	0	41781	ENST00000405289.1	protein_coding	ENSG00000115504.10	EHBP1	0	22563	ENST00000405289.1	ENSG00000115504.10	EHBP1	853	2886	1	0	0	0	1	0
50645	chr4	144831726	144831909	184	3	61.3333	-24.9546	-8.68092	-0.293709	0.404612	0.698322	0.0352715	hypo	0	0	1296	175069	ENST00000502554.2	processed_pseudogene	ENSG00000249741.2	RP11-673E1.3	5009	73423	ENST00000437468.2	ENSG00000197465.9	GYPE	1205	6141	1	0	0	0	1	0
27505	chr4	121735993	121736646	654	5	130.8	-58.2964	-13.9084	-0.293657	0.577649	0.871307	0.0228192	hypo	0	0	1831	68148	ENST00000503661.1	retained_intron	ENSG00000138738.6	PRDM5	107357	37109	ENST00000264808.3	ENSG00000138738.6	PRDM5	106502	6052	0.256881	0.743119	0	0	0	1
7814	chr18	28978705	28980240	1536	14	109.714	-144.898	-11.1712	-0.293589	0.259156	0.552745	0.0227076	hypo	0	0	1389	191087	ENST00000581452.1	antisense	ENSG00000266729.1	RP11-534N16.1	21858	62620	ENST00000359747.4	ENSG00000175065.7	DSG4	97312	22951	0.397786	0.602214	0	0	0	1
7594	chr8	1741370	1741909	540	16	33.75	-146.956	-12.4188	-0.293583	0.517495	0.811078	0.0249492	hypo	0	0	19619	122161	ENST00000523237.1	processed_transcript	ENSG00000182372.6	CLN8	29441	66561	ENST00000331222.4	ENSG00000182372.6	CLN8	7440	10502	0	0	1	0	0	1
55182	chr10	85405688	85406117	430	3	143.333	-20.8626	-7.88669	-0.293518	0.508093	0.801611	0.021037	hypo	0	0	29077	162705	ENST00000441776.1	lincRNA	ENSG00000233945.1	RP11-344L13.2	493078	54184	ENST00000372134.3	ENSG00000165678.15	GHITM	80685	14289	0	0	1	0	0	1
526	chr5	36661997	36663233	1237	37	33.4324	-415.17	-13.256	-0.293455	0.599359	0.892814	0.0218368	hypo	0	0	7689	15180	ENST00000505376.1	processed_transcript	ENSG00000079215.9	SLC1A3	53565	8043	ENST00000381918.3	ENSG00000079215.9	SLC1A3	26974	6606	0	1	0	0	0	1
13472	chr11	75277124	75277607	484	17	28.4706	-105.02	-7.14626	-0.293418	0.349529	0.642948	0.0298557	hypo	0	0	1219	80610	ENST00000525876.1	protein_coding	ENSG00000149257.9	SERPINH1	1219	43728	ENST00000525876.1	ENSG00000149257.9	SERPINH1	0	15877	1	0	0	0.497934	0.502066	0
14842	chr1	197257817	197258230	414	7	59.1429	-98.1285	-14.4573	-0.293395	0.489037	0.782432	0.0200818	hypo	0	0	20273	61170	ENST00000367399.2	protein_coding	ENSG00000134376.10	CRB1	20273	33296	ENST00000367399.2	ENSG00000134376.10	CRB1	87097	2012	0	1	0	0	0	1
1777	chr15	68800911	68803450	2540	38	66.8421	-273.645	-8.70325	-0.293338	0.458977	0.752315	0.0314467	hypo	0	0	67857	27705	ENST00000261861.5	protein_coding	ENSG00000103647.8	CORO2B	67857	14973	ENST00000261861.5	ENSG00000103647.8	CORO2B	48376	19308	0	0	1	0	0	1
5482	chr9	77568308	77569010	703	14	50.2143	-172.834	-19.4558	-0.293275	0.354747	0.648022	0.0230325	hypo	0	0	423	139447	ENST00000455609.1	antisense	ENSG00000203321.2	RP11-197P3.4	505	33767	ENST00000376854.5	ENSG00000135045.6	C9orf40	269	11817	1	0	0	0	1	0
1176	chr9	133973216	133974351	1136	26	43.6923	-317.058	-14.6721	-0.293243	0.251187	0.54443	0.0223214	hypo	1	1	0	52505	ENST00000372297.2	protein_coding	ENSG00000126878.8	AIF1L	0	28592	ENST00000372297.2	ENSG00000126878.8	AIF1L	637	12333	1	0	0	0	1	0
48115	chr12	1414666	1414685	20	3	6.66667	-27.2838	-9.17714	-0.292933	0.410173	0.703106	0.0291356	hypo	0	0	48361	16442	ENST00000543263.2	processed_transcript	ENSG00000082805.15	ERC1	102672	8764	ENST00000539802.2	ENSG00000082805.15	ERC1	224348	16273	0	1	0	0	0	1
1393	chr3	69061247	69062026	780	25	31.2	-297.941	-14.4752	-0.292921	0.312303	0.605224	0.0232768	hypo	0	0	723	94836	ENST00000424374.1	protein_coding	ENSG00000163378.9	EOGT	723	51518	ENST00000424374.1	ENSG00000163378.9	EOGT	133	4658	1	0	0	0	1	0
9148	chr2	189837082	189837995	914	25	36.56	-133.076	-6.01399	-0.292882	0.284037	0.576919	0.0271985	hypo	0	0	1050	105535	ENST00000304636.3	protein_coding	ENSG00000168542.8	COL3A1	1050	57438	ENST00000304636.3	ENSG00000168542.8	COL3A1	468162	3683	1	0	0	0	0	1
10355	chr8	118861812	118862669	858	11	78	-123.94	-11.4797	-0.292876	0.403689	0.696565	0.0229241	hypo	0	0	259983	121906	ENST00000436216.1	protein_coding	ENSG00000182197.6	EXT1	259983	66443	ENST00000436216.1	ENSG00000182197.6	EXT1	261305	11121	0	1	0	0	0	1
28699	chr6	151856523	151856858	336	4	84	-55.6442	-14.9717	-0.292841	0.550168	0.843009	0.0212586	hypo	0	0	547	46381	ENST00000544131.1	processed_transcript	ENSG00000120262.8	CCDC170	41347	25120	ENST00000367290.5	ENSG00000120262.8	CCDC170	40995	8626	1	0	0	0	0	1
683	chr7	66960773	66962621	1849	29	63.7586	-381.346	-18.0097	-0.29281	0.518895	0.811704	0.0224728	hypo	0	0	130196	154348	ENST00000440681.1	unprocessed_pseudogene	ENSG00000226392.1	RP4-736H5.1	498965	75091	ENST00000442959.1	ENSG00000198874.8	TYW1	192741	9616	0	0	1	0	0	1
1137	chr10	95349564	95351300	1737	28	62.0357	-320.107	-13.9822	-0.292797	0.461778	0.754575	0.0216204	hypo	0	0	9682	67333	ENST00000371464.3	protein_coding	ENSG00000138207.8	RBP4	9682	36632	ENST00000371464.3	ENSG00000138207.8	RBP4	9089	14357	0	1	0	0	0	1
20335	chr17	55332533	55332744	212	7	30.2857	-77.2254	-13.1973	-0.292773	0.286363	0.579135	0.0233713	hypo	0	0	467	84819	ENST00000416426.2	protein_coding	ENSG00000153944.6	MSI2	467	46108	ENST00000416426.2	ENSG00000153944.6	MSI2	324	22203	1	0	0	0	1	0
37831	chr11	130320506	130321250	745	7	106.429	-39.6684	-7.56755	-0.292752	0.149743	0.442495	0.0286837	hypo	0	0	1636	100333	ENST00000299164.2	protein_coding	ENSG00000166106.2	ADAMTS15	1636	54626	ENST00000299164.2	ENSG00000166106.2	ADAMTS15	307	16218	0.487248	0.512752	0	0	1	0
20374	chr12	78957147	78958053	907	7	129.571	-77.0941	-11.5262	-0.292712	0.482167	0.774879	0.0225311	hypo	0	0	22691	182680	ENST00000546865.1	lincRNA	ENSG00000257165.1	RP11-171L9.1	299719	5634	ENST00000393240.3	ENSG00000067715.9	SYT1	240011	16887	0	0	1	0	0	1
3051	chr10	98744001	98745333	1333	25	53.32	-223.177	-10.2264	-0.292625	0.404625	0.69725	0.0303034	hypo	0	0	2959	86339	ENST00000286067.2	protein_coding	ENSG00000155640.5	C10orf12	2959	46932	ENST00000286067.2	ENSG00000155640.5	C10orf12	57732	14380	0	1	0	0	0	1
19013	chr11	30762603	30763338	736	12	61.3333	-81.5234	-7.40364	-0.29259	0.477471	0.77006	0.0333599	hypo	0	0	154183	10059	ENST00000528686.1	protein_coding	ENSG00000066382.12	MPPED2	154183	5358	ENST00000528686.1	ENSG00000066382.12	MPPED2	154474	15269	0	0	1	0	0	1
12084	chr10	17276719	17277411	693	16	43.3125	-112.885	-7.87873	-0.292589	0.274158	0.566748	0.0308192	hypo	1	0	0	163848	ENST00000456355.1	antisense	ENSG00000234961.1	RP11-124N14.3	4110	2486	ENST00000421459.2	ENSG00000026025.9	VIM	4101	13896	1	0	0	0	0	1
8821	chr14	51229626	51230633	1008	16	63	-135.824	-10.0452	-0.292581	0.567108	0.85969	0.0233666	hypo	0	0	2879	23362	ENST00000389869.3	protein_coding	ENSG00000100503.19	NIN	2879	12568	ENST00000389869.3	ENSG00000100503.19	NIN	66094	18292	0	1	0	0	0	1
36429	chr1	176854465	176854766	302	4	75.5	-41.7581	-10.7884	-0.292557	0.438721	0.731278	0.0239623	hypo	0	0	93883	42769	ENST00000479836.1	processed_transcript	ENSG00000116183.6	PAPPA2	279052	45205	ENST00000424564.2	ENSG00000152092.11	ASTN1	278626	1944	0	1	0	0	0	1
4118	chr11	92484009	92485173	1165	22	52.9545	-196.031	-10.7108	-0.292495	0.512248	0.804744	0.0276457	hypo	0	0	14859	181402	ENST00000529884.1	antisense	ENSG00000255506.1	RP11-203F8.1	92332	53903	ENST00000533797.1	ENSG00000165323.11	FAT3	114768	15964	0	1	0	0	0	1
2712	chr2	225276114	225277107	994	18	55.2222	-233.598	-13.2433	-0.292436	0.335256	0.627692	0.0228493	hypo	0	0	9311	49562	ENST00000243806.2	protein_coding	ENSG00000124019.9	FAM124B	9311	26885	ENST00000243806.2	ENSG00000124019.9	FAM124B	29793	3898	0	0	1	0	0	1
40153	chrX	3361392	3361538	147	4	36.75	-36.4881	-9.19597	-0.292309	0.380031	0.67234	0.0316013	hypo	0	0	76201	145971	ENST00000439462.1	processed_pseudogene	ENSG00000213487.3	ASS1P4	96709	13715	ENST00000217939.6	ENSG00000101825.7	MXRA5	96044	12764	0	0	1	0	0	1
19085	chr3	97689744	97690256	513	10	51.3	-81.262	-9.15	-0.292307	0.31742	0.609727	0.0287263	hypo	0	0	464	109052	ENST00000506099.1	protein_coding	ENSG00000170854.13	MINA	464	59394	ENST00000506099.1	ENSG00000170854.13	MINA	529	4715	1	0	0	0	1	0
694	chr5	178683973	178685057	1085	49	22.1429	-378.832	-9.41558	-0.292274	0.547654	0.839928	0.0372034	hypo	0	0	87373	17708	ENST00000251582.7	protein_coding	ENSG00000087116.9	ADAMTS2	87373	9464	ENST00000251582.7	ENSG00000087116.9	ADAMTS2	0	7501	0	1	0	0.306912	0.693088	0
50449	chr7	19145365	19145530	166	4	41.5	-25.1192	-6.84504	-0.292264	0.147045	0.439309	0.028433	hypo	0	0	6566	161464	ENST00000419944.1	antisense	ENSG00000232821.1	AC003986.6	11764	26263	ENST00000242261.5	ENSG00000122691.8	TWIST1	342	9233	0	1	0	0	1	0
181	chr3	128209718	128211298	1581	91	17.3736	-599.349	-7.46143	-0.292092	0.121668	0.413759	0.0225098	hypo	0	0	226	119429	ENST00000492608.1	protein_coding	ENSG00000179348.7	GATA2	226	65090	ENST00000492608.1	ENSG00000179348.7	GATA2	0	4877	1	0	0	1	0	0
1659	chr7	73392300	73393589	1290	43	30	-280.453	-9.23922	-0.292073	0.261881	0.553954	0.0430321	hypo	0	0	6732	187234	ENST00000567919.1	lincRNA	ENSG00000261467.2	RP11-731K22.1	48529	3652	ENST00000445912.1	ENSG00000049540.12	ELN	104509	9659	0	0	1	0	0	1
17371	chr11	105695187	105695834	648	11	58.9091	-87.4938	-8.0571	-0.292061	0.477024	0.769085	0.032811	hypo	1	0	0	150641	ENST00000410731.1	snRNA	ENSG00000222663.1	RNU4-55P	197119	59442	ENST00000301919.4	ENSG00000170903.6	MSANTD4	196891	16010	1	0	0	0	0	1
21684	chr10	67862932	67863176	245	6	40.8333	-73.124	-12.3225	-0.292026	0.497649	0.789675	0.0244176	hypo	0	0	23930	196202	ENST00000608793.1	antisense	ENSG00000273360.1	RP11-210G22.1	822587	74876	ENST00000361320.4	ENSG00000198739.6	LRRTM3	1048870	14162	0	1	0	0	0	1
26870	chr7	135824989	135825511	523	6	87.1667	-59.7892	-10.457	-0.291984	0.50006	0.792044	0.0238159	hypo	0	0	10159	143494	ENST00000383978.1	misc_RNA	ENSG00000206705.1	Y_RNA	162887	16851	ENST00000435723.1	ENSG00000105887.10	MTPN	162716	10079	0	1	0	0	0	1
1240	chr5	138745764	138747463	1700	26	65.3846	-310.7	-14.2085	-0.29197	0.404692	0.696662	0.0227213	hypo	0	0	2464	108552	ENST00000515559.1	processed_transcript	ENSG00000170464.5	DNAJC18	5986	59097	ENST00000302091.5	ENSG00000170469.6	SPATA24	5851	7070	0	1	0	0	0	1
2695	chr7	30027315	30028365	1051	25	42.04	-234.168	-12.7027	-0.291907	0.21963	0.511537	0.0306948	hypo	1	0	0	155113	ENST00000419103.1	antisense	ENSG00000227014.1	AC007285.6	962	34845	ENST00000425819.2	ENSG00000136193.12	SCRN1	153	9344	1	0	0	0	1	0
53666	chr3	40658030	40658333	304	5	60.8	-22.0208	-4.67668	-0.2919	0.529041	0.820941	0.0377087	hypo	0	0	11111	154244	ENST00000456335.1	lincRNA	ENSG00000226302.1	RP11-528N21.1	91122	61064	ENST00000453351.1	ENSG00000172888.7	ZNF621	634	4373	0	0	1	0	1	0
97	chr7	25892952	25896104	3153	70	45.0429	-744.911	-15.4899	-0.291861	0.202492	0.494353	0.0272892	hypo	0	0	92918	194436	ENST00000602992.1	lincRNA	ENSG00000270933.1	CTD-2227E11.1	295755	3741	ENST00000056233.3	ENSG00000050344.8	NFE2L3	336	9279	0	0	1	0	0.968918	0.0310815
38659	chr3	151102322	151102378	57	3	19	-38.4434	-12.8352	-0.291798	0.298737	0.590535	0.0205924	hypo	0	0	221	106881	ENST00000302632.3	protein_coding	ENSG00000169313.9	P2RY12	221	58151	ENST00000302632.3	ENSG00000169313.9	P2RY12	76245	5044	1	0	0	0	0	1
1355	chr7	30890848	30892513	1666	27	61.7037	-301.203	-14.5058	-0.291752	0.444577	0.736329	0.0255158	hypo	0	0	496	169567	ENST00000434909.2	protein_coding	ENSG00000240583.6	AQP1	496	79423	ENST00000434909.2	ENSG00000240583.6	AQP1	79297	9353	0.902761	0.0972389	0	0	0	1
19861	chr14	35235250	35235819	570	6	95	-78.6691	-15.0374	-0.291749	0.548521	0.840271	0.0212332	hypo	0	0	4107	136780	ENST00000557739.1	retained_intron	ENSG00000198604.6	BAZ1A	51353	53956	ENST00000298159.6	ENSG00000165410.10	CFL2	51053	18218	0	1	0	0	0	1
2999	chr9	132476630	132477826	1197	30	39.9	-224.548	-9.30699	-0.291714	0.412569	0.704282	0.0290832	hypo	0	0	3087	165051	ENST00000440413.1	antisense	ENSG00000236024.1	RP11-483H20.6	37499	43270	ENST00000340607.4	ENSG00000148344.10	PTGES	3646	12299	0	1	0	0	0	1
3435	chr1	54856033	54856945	913	37	24.6757	-211.948	-6.11378	-0.291642	0.336207	0.627849	0.0443955	hypo	0	0	13360	87769	ENST00000533946.1	processed_transcript	ENSG00000157216.11	SSBP3	14231	47727	ENST00000417664.2	ENSG00000157216.11	SSBP3	0	1149	0	1	0	0.226725	0.773275	0
1005	chr18	22569738	22571616	1879	30	62.6333	-332.24	-13.1746	-0.291617	0.369028	0.660645	0.0223723	hypo	0	0	2091	189062	ENST00000580984.1	lincRNA	ENSG00000264345.1	RP11-958F21.1	233136	74959	ENST00000577775.1	ENSG00000198795.6	ZNF521	358402	22940	0	0	1	0	0	1
552	chr3	30649249	30651317	2069	34	60.8529	-407.233	-13.7651	-0.291509	0.344783	0.636292	0.0230135	hypo	0	0	1155	95132	ENST00000359013.4	protein_coding	ENSG00000163513.13	TGFBR2	1155	51676	ENST00000359013.4	ENSG00000163513.13	TGFBR2	367	4312	0.407927	0.592073	0	0	0.78927	0.21073
26196	chr10	67862284	67862601	318	5	63.6	-61.2652	-12.4073	-0.291457	0.494547	0.786004	0.0244176	hypo	0	0	23282	196202	ENST00000608793.1	antisense	ENSG00000273360.1	RP11-210G22.1	823162	74876	ENST00000361320.4	ENSG00000198739.6	LRRTM3	1048222	14162	0	1	0	0	0	1
2768	chr21	17910373	17912245	1873	20	93.65	-232.031	-13.6391	-0.291417	0.432424	0.723841	0.0234865	hypo	2	0	0	144222	ENST00000384906.1	miRNA	ENSG00000207638.1	MIR99A	695535	46789	ENST00000449491.1	ENSG00000155313.11	USP25	807372	26673	1	0	0	0	0	1
38450	chr8	122448420	122449140	721	7	103	-38.6981	-6.2867	-0.291334	0.554387	0.845721	0.0328912	hypo	0	0	55714	169051	ENST00000469425.1	processed_pseudogene	ENSG00000239872.1	RPL35AP19	204489	59523	ENST00000303924.4	ENSG00000170961.6	HAS2	202525	11134	0	0	1	0	0	1
30775	chr17	9962070	9962598	529	11	48.0909	-51.3462	-4.84249	-0.291318	0.458768	0.750086	0.0356857	hypo	0	0	533	1769	ENST00000578599.1	protein_coding	ENSG00000007237.14	GAS7	533	904	ENST00000578599.1	ENSG00000007237.14	GAS7	138436	21466	1	0	0	0	0	1
47307	chr8	38298535	38298653	119	7	17	-28.1815	-4.03247	-0.291312	0.264936	0.556249	0.038699	hypo	0	0	5352	168567	ENST00000488192.1	processed_transcript	ENSG00000239218.2	RPS20P22	16367	7716	ENST00000397103.1	ENSG00000077782.15	FGFR1	25066	10764	0	1	0	0	0	1
15418	chr5	64802303	64802841	539	7	77	-95.5019	-13.7828	-0.291258	0.579385	0.870643	0.0204087	hypo	0	0	19427	175440	ENST00000510261.1	lincRNA	ENSG00000250081.1	CTD-2116N20.1	24555	3610	ENST00000381055.3	ENSG00000049192.10	ADAMTS6	55934	6715	0	0	1	0	0	1
11520	chr7	67075950	67076550	601	11	54.6364	-116.36	-13.4974	-0.291237	0.47976	0.770997	0.0276001	hypo	0	0	16267	154348	ENST00000440681.1	unprocessed_pseudogene	ENSG00000226392.1	RP4-736H5.1	614142	75091	ENST00000442959.1	ENSG00000198874.8	TYW1	307918	9616	0	0	1	0	0	1
52110	chr5	58569123	58569381	259	3	86.3333	-23.5078	-8.04573	-0.291081	0.26295	0.554031	0.0265027	hypo	0	0	2563	39383	ENST00000503258.1	protein_coding	ENSG00000113448.12	PDE4D	2563	21284	ENST00000503258.1	ENSG00000113448.12	PDE4D	233241	6695	0	1	0	0	0	1
6781	chr20	17622201	17622881	681	25	27.24	-156.064	-7.16616	-0.291014	0.295074	0.586089	0.0287581	hypo	0	0	16695	51513	ENST00000495501.2	nonsense_mediated_decay	ENSG00000125844.11	RRBP1	18270	27985	ENST00000246043.4	ENSG00000125844.11	RRBP1	26717	25983	0	1	0	0	0	1
15348	chr3	191241746	191242036	291	8	36.375	-95.8501	-12.5301	-0.290975	0.5432	0.834175	0.024428	hypo	0	0	33076	151471	ENST00000439804.1	lincRNA	ENSG00000223812.1	RP11-197K6.1	62793	80281	ENST00000518817.1	ENSG00000253548.1	PYDC2	194035	5223	0	0	1	0	0	1
3302	chr2	39430399	39431686	1288	17	75.7647	-215.753	-14.2861	-0.290973	0.483396	0.774369	0.0225372	hypo	0	0	15550	142044	ENST00000451199.1	protein_coding	ENSG00000205111.4	CDKL4	15550	76572	ENST00000451199.1	ENSG00000205111.4	CDKL4	39056	2767	0	1	0	0	0	1
10938	chr4	123027180	123027782	603	10	60.3	-120.028	-12.3158	-0.290888	0.502828	0.793715	0.0235437	hypo	0	0	18213	169831	ENST00000482790.2	misc_RNA	ENSG00000241037.2	RN7SL335P	45705	37059	ENST00000264501.4	ENSG00000138688.11	KIAA1109	45612	6062	0	0	1	0	0	1
16455	chr6	7801138	7801769	632	11	57.4545	-91.1158	-8.77517	-0.290812	0.550334	0.841146	0.027503	hypo	0	0	74107	84251	ENST00000283147.6	protein_coding	ENSG00000153162.8	BMP6	74107	45803	ENST00000283147.6	ENSG00000153162.8	BMP6	72029	7660	0	1	0	0	0	1
4474	chr2	177503499	177503930	432	15	28.8	-189.418	-16.5225	-0.290787	0.314436	0.605222	0.0223659	hypo	0	0	839	94792	ENST00000295549.4	lincRNA	ENSG00000163364.5	AC017048.3	369268	29429	ENST00000452865.1	ENSG00000128654.9	MTX2	588	3650	1	0	0	0	1	0
26278	chr9	123475096	123475367	272	5	54.4	-61.0798	-13.4085	-0.290684	0.25072	0.541404	0.022292	hypo	0	0	1244	32406	ENST00000426959.1	protein_coding	ENSG00000106780.7	MEGF9	1244	17482	ENST00000426959.1	ENSG00000106780.7	MEGF9	618	12119	1	0	0	0	1	0
4476	chr3	146766915	146768250	1336	17	78.5882	-189.354	-11.9006	-0.290663	0.392665	0.683328	0.0259282	hypo	0	0	52414	143851	ENST00000384427.1	snRNA	ENSG00000207156.1	RNU6-505P	343431	45672	ENST00000488404.1	ENSG00000152977.5	ZIC1	308865	5016	0	1	0	0	0	1
38259	chr10	82904449	82904611	163	4	40.75	-38.9911	-9.82354	-0.290656	0.443052	0.733708	0.0296447	hypo	0	0	40	190428	ENST00000584578.1	miRNA	ENSG00000265990.1	AL356154.1	603873	64514	ENST00000313455.4	ENSG00000178217.9	SH2D4B	608256	14287	1	0	0	0	0	1
1750	chr16	85558183	85559246	1064	36	29.5556	-275.609	-8.69238	-0.290636	0.233038	0.523674	0.0324587	hypo	0	0	57930	193915	ENST00000602862.1	lincRNA	ENSG00000270124.1	RP11-118F19.1	85768	31073	ENST00000405402.2	ENSG00000131149.13	GSE1	6473	20881	0	0	1	0	0	1
5512	chr16	69517168	69518200	1033	18	57.3889	-172.466	-12.6203	-0.290424	0.442166	0.73259	0.024008	hypo	0	0	19420	185863	ENST00000567834.1	3prime_overlapping_ncrna	ENSG00000260108.1	RP11-140H17.1	58481	14429	ENST00000568237.1	ENSG00000103018.12	CYB5B	58541	20741	0	0	1	0	0	1
24541	chr10	59916698	59917567	870	9	96.6667	-65.2873	-7.45009	-0.290359	0.388556	0.678915	0.0282819	hypo	0	0	50057	160706	ENST00000418296.1	processed_pseudogene	ENSG00000232115.1	RP11-123G9.1	110126	44655	ENST00000373935.3	ENSG00000151151.5	IPMK	49899	14135	0	0	1	0	0	1
42999	chr13	22793842	22794247	406	4	101.5	-32.8965	-9.86963	-0.290318	0.366584	0.656901	0.0249495	hypo	0	0	106364	154067	ENST00000441336.1	processed_pseudogene	ENSG00000226118.1	MTND3P1	548319	14191	ENST00000382353.5	ENSG00000102678.6	FGF9	476333	17534	0	0	1	0	0	1
29545	chr4	13675204	13675715	512	7	73.1429	-53.7818	-7.74624	-0.290299	0.435773	0.726072	0.0240788	hypo	0	0	14952	177518	ENST00000516283.1	miRNA	ENSG00000252092.1	AC098830.1	45856	3003	ENST00000040738.5	ENSG00000038219.8	BOD1L1	45548	5665	0	1	0	0	0	1
35582	chr15	52257193	52257347	155	3	51.6667	-43.0166	-15.4713	-0.290271	0.643639	0.933911	0.0198025	hypo	0	0	6625	101239	ENST00000315141.5	protein_coding	ENSG00000166477.8	LEO1	6625	55149	ENST00000315141.5	ENSG00000166477.8	LEO1	6221	19167	0	1	0	0	0	1
35968	chr11	21092222	21092678	457	5	91.4	-42.4545	-8.59918	-0.290235	0.460012	0.750247	0.0268471	hypo	0	0	69678	138703	ENST00000364189.1	rRNA	ENSG00000201059.1	RNA5SP336	401014	54518	ENST00000532434.1	ENSG00000165973.13	NELL1	400376	15244	0	1	0	0	0	1
11582	chr5	178742503	178743187	685	23	29.7826	-115.965	-5.6945	-0.29022	0.315717	0.605937	0.044253	hypo	0	0	29243	17708	ENST00000251582.7	protein_coding	ENSG00000087116.9	ADAMTS2	29243	9464	ENST00000251582.7	ENSG00000087116.9	ADAMTS2	27537	7502	0	1	0	0	0	1
11837	chr14	101883643	101884453	811	8	101.375	-114.466	-15.6065	-0.290219	0.518017	0.808236	0.0203755	hypo	0	0	9383	184530	ENST00000556987.1	lincRNA	ENSG00000259023.2	LINC00524	312320	80764	ENST00000556973.1	ENSG00000258512.1	RP11-796G6.2	24328	18679	0	0	1	0	0	1
3956	chr2	6379720	6380791	1072	15	71.4667	-199.354	-24.5813	-0.290175	0.510675	0.800851	0.0215379	hypo	0	0	84986	163042	ENST00000425125.1	lincRNA	ENSG00000234275.1	AC017053.1	268007	81637	ENST00000391666.2	ENSG00000272268.1	FLJ30594	1016	2546	0	0	1	0	0.91791	0.0820896
1035	chr4	183246360	183247502	1143	29	39.4138	-329.415	-13.6239	-0.290064	0.389924	0.679988	0.0257188	hypo	0	0	1185	148924	ENST00000406950.2	protein_coding	ENSG00000218336.3	TENM3	1185	78243	ENST00000406950.2	ENSG00000218336.3	TENM3	121774	6269	0.712161	0.287839	0	0	0	1
8328	chr5	76978455	76978862	408	13	31.3846	-140.188	-12.5522	-0.289993	0.53917	0.829164	0.0250071	hypo	0	0	11239	110020	ENST00000517881.1	processed_transcript	ENSG00000171530.9	TBCA	32279	59957	ENST00000517679.1	ENSG00000171530.9	TBCA	36566	6799	0	0	1	0	0	1
5764	chr8	61929244	61930113	870	22	39.5455	-169.027	-7.85679	-0.289931	0.487088	0.777019	0.0325289	hypo	0	0	39603	117076	ENST00000522621.1	protein_coding	ENSG00000177182.6	CLVS1	39603	63864	ENST00000522621.1	ENSG00000177182.6	CLVS1	93372	10889	0	0	1	0	0	1
22749	chr19	35614119	35614874	756	11	68.7273	-70.1539	-7.74154	-0.289795	0.211476	0.501271	0.0307008	hypo	0	0	3851	18885	ENST00000605677.1	protein_coding	ENSG00000089356.12	FXYD3	3851	10101	ENST00000605677.1	ENSG00000089356.12	FXYD3	538	24752	0	1	0	0	1	0
35772	chr10	97172886	97173507	622	8	77.75	-42.7112	-6.19884	-0.289641	0.368733	0.658374	0.0304127	hypo	0	0	13	20947	ENST00000465489.1	processed_transcript	ENSG00000095637.16	SORBS1	1944	11233	ENST00000486141.2	ENSG00000095637.16	SORBS1	117437	14366	1	0	0	0	0	1
25519	chr10	129323275	129323993	719	8	89.875	-62.8724	-8.09684	-0.289626	0.413863	0.703489	0.0331108	hypo	0	0	23619	147106	ENST00000398023.1	protein_coding	ENSG00000214285.1	NPS	23619	77823	ENST00000398023.1	ENSG00000214285.1	NPS	127708	14694	0	0	1	0	0	1
41581	chr12	77642158	77642468	311	3	103.667	-34.6088	-11.596	-0.289493	0.401469	0.690962	0.0232097	hypo	0	0	19684	183096	ENST00000552060.1	lincRNA	ENSG00000257677.1	RP1-81P11.1	182797	54399	ENST00000322886.7	ENSG00000165891.11	E2F7	75985	16886	0	0	1	0	0	1
228	chr5	115295997	115297822	1826	55	33.2	-552.934	-13.3295	-0.289475	0.141798	0.431273	0.0228169	hypo	0	0	328	112068	ENST00000395528.2	protein_coding	ENSG00000172901.15	AQPEP	328	61085	ENST00000395528.2	ENSG00000172901.15	AQPEP	0	6924	0.915663	0	0.0843373	0.117744	0.882256	0
1620	chr8	138535393	138537487	2095	23	91.087	-282.437	-14.1611	-0.289455	0.515694	0.805149	0.0248223	hypo	0	0	171479	179612	ENST00000523156.1	processed_pseudogene	ENSG00000254076.1	CTD-3145H4.1	900270	42993	ENST00000160713.4	ENSG00000147724.7	FAM135B	971308	11178	0	0	1	0	0	1
216	chr10	131588925	131591372	2448	45	54.4	-563.578	-21.179	-0.289429	0.56789	0.857319	0.0247739	hypo	0	0	21816	155571	ENST00000428273.1	lincRNA	ENSG00000227374.1	RP11-109A6.3	49062	17972	ENST00000440978.1	ENSG00000108001.9	EBF3	1021	14707	0	0	1	0	0.399918	0.600082
2107	chr1	59763183	59763875	693	22	31.5	-257.243	-13.1804	-0.289423	0.323491	0.612914	0.023764	hypo	0	0	498	111346	ENST00000430447.1	nonsense_mediated_decay	ENSG00000172456.12	FGGY	519	60708	ENST00000303721.7	ENSG00000172456.12	FGGY	388	1179	1	0	0	0	1	0
35934	chrX	4563994	4564224	231	4	57.75	-42.5027	-11.0945	-0.28932	0.45744	0.74676	0.0247697	hypo	0	0	12380	165629	ENST00000420725.1	lincRNA	ENSG00000236513.1	RP11-707P20.1	802095	76892	ENST00000425492.2	ENSG00000205664.6	RP11-706O15.1	724930	12776	0	0	1	0	0	1
11593	chr2	102845887	102846811	925	9	102.778	-115.888	-16.1694	-0.289235	0.574851	0.864086	0.021391	hypo	0	0	19903	142780	ENST00000421987.1	processed_pseudogene	ENSG00000205716.4	AC007248.6	42112	22658	ENST00000421464.1	ENSG00000115598.5	IL1RL2	20282	3189	0	1	0	0	0	1
35565	chr15	35237142	35237299	158	3	52.6667	-43.034	-14.9563	-0.28921	0.642491	0.931701	0.019802	hypo	0	0	1860	159839	ENST00000491307.1	processed_pseudogene	ENSG00000231409.3	RP11-83J16.1	19354	2270	ENST00000560117.1	ENSG00000021776.6	AQR	24387	19010	0.879747	0.120253	0	0	0	1
5539	chr2	109131746	109132039	294	15	19.6	-172.11	-11.6372	-0.28903	0.507109	0.796139	0.0224446	hypo	0	0	18598	146998	ENST00000440975.1	antisense	ENSG00000214184.3	AC012487.2	18817	58537	ENST00000544547.1	ENSG00000169756.12	LIMS1	18291	3224	0	1	0	0	0	1
13348	chr7	135822408	135823199	792	11	72	-105.659	-11.0838	-0.288999	0.552173	0.841171	0.0250254	hypo	0	0	7578	143494	ENST00000383978.1	misc_RNA	ENSG00000206705.1	Y_RNA	160306	16851	ENST00000435723.1	ENSG00000105887.10	MTPN	160135	10079	0	1	0	0	0	1
34543	chr4	185741981	185742940	960	10	96	-44.6724	-4.85227	-0.288989	0.285653	0.574642	0.03196	hypo	0	0	4247	82883	ENST00000507295.1	protein_coding	ENSG00000151726.9	ACSL1	4247	45014	ENST00000507295.1	ENSG00000151726.9	ACSL1	3617	6292	0	1	0	0	0	1
1061	chr9	139286289	139287545	1257	43	29.2326	-326.858	-9.42896	-0.288978	0.360331	0.64931	0.0340859	hypo	0	0	5703	99615	ENST00000298532.2	protein_coding	ENSG00000165684.3	SNAPC4	5703	54189	ENST00000298532.2	ENSG00000165684.3	SNAPC4	6541	12497	0	1	0	0	0	1
8298	chr15	81671521	81672809	1289	17	75.8235	-140.406	-9.64231	-0.288973	0.310073	0.599045	0.0289422	hypo	0	0	4966	130873	ENST00000359440.5	protein_coding	ENSG00000188869.8	TMC3	4966	71485	ENST00000359440.5	ENSG00000188869.8	TMC3	54557	19453	0	0	1	0	0	1
9514	chr13	31776097	31776727	631	12	52.5833	-130.116	-16.0765	-0.288948	0.561675	0.850623	0.023067	hypo	0	0	2023	129422	ENST00000343307.4	protein_coding	ENSG00000187676.7	B3GALTL	2023	70672	ENST00000343307.4	ENSG00000187676.7	B3GALTL	1062	17626	0	1	0	0	1	0
13860	chr20	2729245	2730091	847	20	42.35	-102.941	-6.7851	-0.288927	0.202503	0.49143	0.0343603	hypo	0	0	2245	18438	ENST00000491472.2	processed_transcript	ENSG00000088881.16	EBF4	42357	9851	ENST00000463145.2	ENSG00000088881.16	EBF4	0	25888	0	1	0	0.11098	0.88902	0
39719	chr7	8366717	8367032	316	4	79	-37.0721	-9.89498	-0.288872	0.506869	0.79574	0.0286352	hypo	0	0	23332	195434	ENST00000606016.1	lincRNA	ENSG00000272328.1	RP4-594A5.1	64399	194	ENST00000446305.1	ENSG00000003147.13	ICA1	64464	9207	0	1	0	0	0	1
5546	chr21	40439410	40440068	659	16	41.1875	-172.013	-11.3118	-0.288776	0.342081	0.630857	0.0242854	hypo	0	0	38356	167028	ENST00000440714.1	lincRNA	ENSG00000237609.1	AF064858.10	115345	67424	ENST00000380900.2	ENSG00000183527.7	PSMG1	114696	26770	0	0	1	0	0	1
12735	chr15	34226866	34227450	585	9	65	-109.038	-12.802	-0.288731	0.5491	0.837831	0.0226052	hypo	0	0	33470	125641	ENST00000560035.1	protein_coding	ENSG00000184984.8	CHRM5	33470	68575	ENST00000560035.1	ENSG00000184984.8	CHRM5	103119	19000	0	1	0	0	0	1
1426	chr16	88182138	88183364	1227	31	39.5806	-295.563	-12.1295	-0.288637	0.429992	0.718628	0.0285636	hypo	0	0	27530	185914	ENST00000563521.2	lincRNA	ENSG00000260162.2	RP11-863P13.1	178513	60772	ENST00000393207.1	ENSG00000172530.15	BANP	1492	20972	0	0	1	0	0.414018	0.585982
5959	chr10	26728335	26729415	1081	16	67.5625	-166.317	-11.8373	-0.288536	0.210494	0.49903	0.0264171	hypo	0	0	980	14435	ENST00000356785.4	protein_coding	ENSG00000077420.11	APBB1IP	980	7645	ENST00000356785.4	ENSG00000077420.11	APBB1IP	342	13943	0.942646	0.0573543	0	0	1	0
7071	chr17	18265573	18265933	361	13	27.7692	-152.483	-17.9379	-0.288535	0.117334	0.405869	0.0229776	hypo	0	0	726	116813	ENST00000582653.1	protein_coding	ENSG00000176974.13	SHMT1	726	63740	ENST00000582653.1	ENSG00000176974.13	SHMT1	489	21551	1	0	0	0	1	0
1657	chr1	226128440	226128786	347	22	15.7727	-280.754	-14.531	-0.288522	0.355582	0.644104	0.0217846	hypo	0	0	296	74999	ENST00000420304.2	protein_coding	ENSG00000143768.7	LEFTY2	296	40674	ENST00000420304.2	ENSG00000143768.7	LEFTY2	744	2250	1	0	0	0	1	0
39254	chr9	13961226	13961369	144	4	36	-37.6871	-9.52699	-0.28851	0.357532	0.646042	0.0259121	hypo	0	0	24804	157572	ENST00000449745.1	processed_pseudogene	ENSG00000229268.1	PES1P2	219421	43033	ENST00000380924.1	ENSG00000147862.10	NFIB	351583	11510	0	0	1	0	0	1
7115	chr4	180813902	180815183	1282	13	98.6154	-152.081	-11.977	-0.288443	0.469785	0.758228	0.0227072	hypo	0	0	35895	174296	ENST00000511607.1	processed_pseudogene	ENSG00000248921.1	RP11-774G5.1	2163990	78896	ENST00000507870.1	ENSG00000231171.3	RP11-389E17.1	163855	6266	0	0	1	0	0	1
6855	chr15	52573533	52574475	943	12	78.5833	-155.189	-15.6576	-0.288433	0.485487	0.77392	0.0204929	hypo	0	0	4135	149426	ENST00000408125.1	miRNA	ENSG00000221052.1	MIR1266	13490	29511	ENST00000443683.2	ENSG00000128833.8	MYO5C	12878	19171	0	1	0	0	0	1
7509	chr5	154277088	154278343	1256	17	73.8824	-147.891	-11.312	-0.28843	0.443682	0.732111	0.0235651	hypo	0	0	4877	16366	ENST00000522075.1	retained_intron	ENSG00000082516.8	GEMIN5	38275	58900	ENST00000520968.1	ENSG00000170271.6	FAXDC2	38725	7288	0	1	0	0	0	1
893	chr20	59919655	59920968	1314	30	43.8	-346.228	-14.6346	-0.288283	0.468214	0.756497	0.0234073	hypo	0	0	92172	119327	ENST00000360469.5	protein_coding	ENSG00000179242.11	CDH4	92172	65030	ENST00000360469.5	ENSG00000179242.11	CDH4	44608	26410	0	1	0	0	0	1
41168	chr2	208284125	208284287	163	4	40.75	-35.1265	-8.87375	-0.288269	0.506317	0.794585	0.025402	hypo	0	0	110173	44622	ENST00000430624.1	protein_coding	ENSG00000118260.10	CREB1	110173	24108	ENST00000430624.1	ENSG00000118260.10	CREB1	109668	3765	0	1	0	0	0	1
1715	chr9	97388148	97389196	1049	24	43.7083	-277.208	-16.5515	-0.28819	0.455443	0.743632	0.0225994	hypo	0	0	12592	98905	ENST00000375326.4	protein_coding	ENSG00000165140.5	FBP1	12592	53751	ENST00000375326.4	ENSG00000165140.5	FBP1	12090	11930	0	1	0	0	0	1
23395	chr9	1038851	1039864	1014	8	126.75	-68.3834	-8.67671	-0.288138	0.303715	0.591853	0.0312139	hypo	0	0	10489	112599	ENST00000382255.3	protein_coding	ENSG00000173253.10	DMRT2	10489	61383	ENST00000382255.3	ENSG00000173253.10	DMRT2	2553	11463	0	0	1	0	0	1
4158	chr4	147157503	147158659	1157	16	72.3125	-195.331	-12.6545	-0.288114	0.383631	0.671745	0.0204496	hypo	0	0	4298	176429	ENST00000510996.1	antisense	ENSG00000251010.1	RP11-6L6.7	11793	80189	ENST00000504313.1	ENSG00000250673.1	RP11-6L6.2	59940	6150	0	0	1	0	0	1
13754	chr2	158676240	158676925	686	9	76.2222	-103.557	-12.6392	-0.28811	0.512358	0.800468	0.0220455	hypo	0	0	12731	41157	ENST00000409283.2	protein_coding	ENSG00000115170.9	ACVR1	12731	22246	ENST00000409283.2	ENSG00000115170.9	ACVR1	190544	3513	0	1	0	0	0	1
11024	chr9	14188118	14189646	1529	15	101.933	-119.398	-8.35869	-0.288071	0.386402	0.674472	0.0230126	hypo	0	0	7320	79325	ENST00000543693.1	protein_coding	ENSG00000147862.10	NFIB	7320	43032	ENST00000543693.1	ENSG00000147862.10	NFIB	123306	11510	0	1	0	0	0	1
45387	chr1	176855193	176855316	124	3	41.3333	-30.0835	-10.2741	-0.288017	0.451903	0.739921	0.024241	hypo	0	0	94611	42769	ENST00000479836.1	processed_transcript	ENSG00000116183.6	PAPPA2	278502	45205	ENST00000424564.2	ENSG00000152092.11	ASTN1	278076	1944	0	1	0	0	0	1
1181	chr1	2846998	2848034	1037	51	20.3333	-316.471	-7.12804	-0.287994	0.29731	0.585304	0.0381315	hypo	0	0	90011	107431	ENST00000378404.2	protein_coding	ENSG00000169717.5	ACTRT2	90011	58486	ENST00000378404.2	ENSG00000169717.5	ACTRT2	0	226	0	0	1	0.223722	0.776278	0
557	chr9	137538986	137540311	1326	46	28.8261	-405.968	-11.2779	-0.287983	0.328648	0.616631	0.0274088	hypo	0	0	4377	140013	ENST00000371813.4	antisense	ENSG00000204011.4	COL5A1-AS1	5365	30577	ENST00000371817.3	ENSG00000130635.11	COL5A1	4588	12427	0	1	0	0	0	1
28220	chr5	154280293	154281137	845	7	120.714	-56.6454	-10.7638	-0.287939	0.553884	0.841823	0.0247948	hypo	0	0	8082	16366	ENST00000522075.1	retained_intron	ENSG00000082516.8	GEMIN5	36631	8716	ENST00000285873.7	ENSG00000082516.8	GEMIN5	36322	7289	0	1	0	0	0	1
50857	chr9	36038643	36038706	64	3	21.3333	-24.7528	-8.58729	-0.287908	0.64212	0.930028	0.0300657	hypo	0	0	1705	48473	ENST00000479053.1	processed_transcript	ENSG00000122707.7	RECK	2212	26280	ENST00000377966.3	ENSG00000122707.7	RECK	1078	11647	1	0	0	0	1	0
11062	chr15	68133679	68133972	294	10	29.4	-119.158	-16.5099	-0.287861	0.149805	0.437667	0.0228061	hypo	0	0	1295	143433	ENST00000383898.1	snRNA	ENSG00000206625.1	RNU6-1	15737	71429	ENST00000389002.1	ENSG00000188779.6	SKOR1	607	19300	1	0	0	0	1	0
25922	chr12	54425524	54425935	412	11	37.4545	-61.945	-6.65708	-0.287808	0.266569	0.554378	0.0228679	hypo	0	0	701	111862	ENST00000312492.2	protein_coding	ENSG00000172789.3	HOXC5	701	60994	ENST00000312492.2	ENSG00000172789.3	HOXC5	350	16713	1	0	0	0	1	0
24940	chr2	242257110	242257318	209	6	34.8333	-64.2187	-11.1012	-0.287801	0.246195	0.533996	0.0239382	hypo	0	0	633	42117	ENST00000425989.1	protein_coding	ENSG00000115677.12	HDLBP	633	22740	ENST00000425989.1	ENSG00000115677.12	HDLBP	1083	4107	1	0	0	0	1	0
232	chr8	143330223	143331925	1703	62	27.4677	-551.447	-12.021	-0.287736	0.264073	0.551809	0.0272868	hypo	0	0	995	179074	ENST00000521103.1	misc_RNA	ENSG00000253602.1	CTD-3135A9.3	104198	59551	ENST00000520166.1	ENSG00000171045.10	TSNARE1	1122	11226	0.589548	0.410452	0	0	0.515561	0.484439
41369	chr8	17282518	17282786	269	4	67.25	-34.8802	-9.00168	-0.287713	0.515093	0.802806	0.0314533	hypo	0	0	11480	443	ENST00000521177.1	retained_intron	ENSG00000003987.9	MTMR7	11681	253	ENST00000180173.5	ENSG00000003987.9	MTMR7	11397	10616	0	0	1	0	0	1
675	chr9	140438633	140439986	1354	38	35.6316	-384.198	-11.5735	-0.287712	0.258936	0.546649	0.0241145	hypo	0	0	213	188703	ENST00000580317.1	miRNA	ENSG00000263933.1	AL365502.1	2125	30601	ENST00000434090.1	ENSG00000130653.11	PNPLA7	677	12641	1	0	0	0	0.977105	0.0228951
25344	chr3	151102703	151103168	466	5	93.2	-63.258	-12.905	-0.28764	0.316231	0.603871	0.0205924	hypo	0	0	102	106881	ENST00000302632.3	protein_coding	ENSG00000169313.9	P2RY12	102	58151	ENST00000302632.3	ENSG00000169313.9	P2RY12	75455	5044	1	0	0	0	0	1
7457	chr8	11551279	11552213	935	19	49.2105	-148.497	-9.6371	-0.287639	0.113095	0.400733	0.0253534	hypo	0	0	1143	64652	ENST00000526974.1	protein_coding	ENSG00000136574.13	GATA4	1143	35143	ENST00000526974.1	ENSG00000136574.13	GATA4	693	10584	0.915508	0.084492	0	0	1	0
27146	chr6	86157763	86158418	656	5	131.2	-59.1575	-16.2139	-0.287461	0.581414	0.868874	0.0213717	hypo	0	0	1390	62495	ENST00000369646.3	protein_coding	ENSG00000135318.7	NT5E	1390	34014	ENST00000369646.3	ENSG00000135318.7	NT5E	1007	8304	0.929878	0	0.070122	0	1	0
31843	chr3	30478004	30478509	506	5	101.2	-49.3529	-10.1719	-0.287408	0.338926	0.626333	0.0263805	hypo	0	0	87727	155465	ENST00000450746.1	lincRNA	ENSG00000227260.1	AC116035.1	169484	51675	ENST00000295754.5	ENSG00000163513.13	TGFBR2	169478	4312	0	0	1	0	0	1
2149	chr2	234904829	234906396	1568	29	54.069	-255.316	-9.65018	-0.287369	0.494487	0.781856	0.0265022	hypo	0	0	14376	75897	ENST00000439148.1	nonsense_mediated_decay	ENSG00000144481.12	TRPM8	29566	41130	ENST00000456930.1	ENSG00000144481.12	TRPM8	56971	3973	0	1	0	0	0	1
39682	chr10	85679243	85679515	273	4	68.25	-37.105	-9.7241	-0.287325	0.574674	0.861999	0.0206425	hypo	0	0	6564	161986	ENST00000432108.1	lincRNA	ENSG00000233258.1	RP11-219F10.1	219680	54184	ENST00000372134.3	ENSG00000165678.15	GHITM	219543	14290	0	0	1	0	0	1
203	chr13	113719006	113720688	1683	75	22.44	-575.91	-10.2904	-0.287318	0.393422	0.68074	0.0349532	hypo	0	0	1	51961	ENST00000475524.1	processed_transcript	ENSG00000126217.16	MCF2L	8092	28264	ENST00000397017.2	ENSG00000126217.16	MCF2L	832	17982	1	0	0	0	0.693999	0.306001
39885	chr1	75817956	75818082	127	4	31.75	-36.8441	-9.30813	-0.287249	0.506896	0.794145	0.0258291	hypo	0	0	44238	66907	ENST00000535611.1	protein_coding	ENSG00000137968.12	SLC44A5	44238	36392	ENST00000535611.1	ENSG00000137968.12	SLC44A5	215077	1244	0	1	0	0	0	1
8190	chr15	50808563	50808853	291	11	26.4545	-141.385	-13.105	-0.286987	0.657487	0.944474	0.0213146	hypo	0	0	17621	184913	ENST00000560380.1	antisense	ENSG00000259298.1	RP11-562A8.4	30042	58867	ENST00000532404.1	ENSG00000170236.10	USP50	91736	19155	0	1	0	0	0	1
43990	chr1	119845554	119845788	235	3	78.3333	-31.6498	-10.745	-0.286974	0.344997	0.631971	0.0230548	hypo	0	0	24137	155889	ENST00000457719.1	lincRNA	ENSG00000227712.1	RP11-418J17.3	65613	23472	ENST00000457318.1	ENSG00000116882.10	HAO2	24438	1497	0	1	0	0	0	1
4155	chr1	244419228	244420283	1056	18	58.6667	-195.408	-12.2518	-0.286907	0.405762	0.692668	0.0226259	hypo	0	0	95653	113239	ENST00000308105.4	protein_coding	ENSG00000173728.6	C1orf100	95653	61785	ENST00000308105.4	ENSG00000173728.6	C1orf100	194239	2417	0	0	1	0	0	1
1561	chr16	86547524	86549148	1625	49	33.1633	-286.446	-8.70319	-0.286891	0.26417	0.551061	0.0332275	hypo	0	0	3390	27133	ENST00000262426.4	protein_coding	ENSG00000103241.5	FOXF1	3390	14659	ENST00000262426.4	ENSG00000103241.5	FOXF1	0	20910	0	0.340308	0.659692	0.0486154	0.951385	0
4954	chr3	53806098	53806943	846	21	40.2857	-180.948	-9.70413	-0.286857	0.380668	0.667525	0.0301922	hypo	0	0	22990	87917	ENST00000540742.1	protein_coding	ENSG00000157388.9	CACNA1D	22990	47809	ENST00000540742.1	ENSG00000157388.9	CACNA1D	50449	4587	0	1	0	0	0	1
3320	chr11	15962541	15963222	682	41	16.6341	-215.287	-5.64696	-0.286818	0.200935	0.487753	0.0412215	hypo	0	0	30037	180322	ENST00000530418.1	lincRNA	ENSG00000254661.2	RP11-222N13.1	399592	19544	ENST00000316399.6	ENSG00000110693.11	SOX6	0	15192	0	0	1	0.498534	0.501466	0
22588	chr1	202641188	202641645	458	8	57.25	-70.5977	-9.28991	-0.286705	0.4762	0.762904	0.0220151	hypo	0	0	28606	75207	ENST00000367267.1	protein_coding	ENSG00000143858.7	SYT2	28606	40774	ENST00000367267.1	ENSG00000143858.7	SYT2	28148	2057	0	1	0	0	0	1
41519	chr6	28980609	28981203	595	6	99.1667	-34.6795	-7.1797	-0.286704	0.495965	0.782669	0.0431314	hypo	0	0	7515	135380	ENST00000483450.1	processed_transcript	ENSG00000197935.6	ZNF311	7571	73936	ENST00000377179.3	ENSG00000197935.6	ZNF311	1109	7856	0	0	1	0	1	0
38279	chr4	122604346	122605283	938	5	187.6	-38.9568	-8.04309	-0.286701	0.476374	0.763075	0.0213241	hypo	0	0	4868	96961	ENST00000509648.1	retained_intron	ENSG00000164111.10	ANXA5	12833	52633	ENST00000515017.1	ENSG00000164111.10	ANXA5	12179	6055	0	1	0	0	0	1
488	chr18	56523992	56526275	2284	47	48.5957	-427.509	-12.1456	-0.286699	0.487217	0.773916	0.0236024	hypo	0	0	3556	13229	ENST00000336078.4	protein_coding	ENSG00000074657.9	ZNF532	3556	7053	ENST00000336078.4	ENSG00000074657.9	ZNF532	4120	23081	0	0	1	0	0	1
16463	chr10	77831342	77831977	636	7	90.8571	-91.0759	-13.4212	-0.286664	0.333663	0.620327	0.0221578	hypo	0	0	55091	149543	ENST00000408305.1	miRNA	ENSG00000221232.1	AC012047.1	246114	43411	ENST00000496424.2	ENSG00000148655.10	C10orf11	40106	14258	0	1	0	0	0	1
1951	chr9	100742612	100744682	2071	28	73.9643	-264.944	-11.557	-0.286623	0.332997	0.619621	0.0266127	hypo	0	0	960	65184	ENST00000339399.4	protein_coding	ENSG00000136938.8	ANP32B	960	35439	ENST00000339399.4	ENSG00000136938.8	ANP32B	300	11988	0.502173	0	0.497827	0	0.820859	0.179141
9698	chr6	164435291	164436251	961	14	68.6429	-128.784	-12.8052	-0.286621	0.518871	0.805492	0.0284244	hypo	0	0	70441	186149	ENST00000564697.1	lincRNA	ENSG00000260422.1	RP1-155D22.2	479178	20818	ENST00000544361.1	ENSG00000112531.12	QKI	41466	8691	0	0	1	0	0	1
3637	chr2	232795963	232796946	984	19	51.7895	-206.736	-14.8385	-0.286579	0.413757	0.700336	0.0264958	hypo	0	0	4849	94641	ENST00000409852.1	protein_coding	ENSG00000163273.3	NPPC	4849	51403	ENST00000409852.1	ENSG00000163273.3	NPPC	3946	3943	0	0	1	0	0	1
517	chr2	86078966	86081627	2662	42	63.381	-418.966	-12.3115	-0.28657	0.424986	0.711557	0.0289523	hypo	1	0	0	41844	ENST00000487896.1	processed_transcript	ENSG00000115525.12	ST3GAL5	13149	22586	ENST00000393808.3	ENSG00000115525.12	ST3GAL5	33963	3057	1	0	0	0	0	1
433	chr10	131577451	131578178	728	35	20.8	-447.272	-19.6833	-0.286523	0.56171	0.848233	0.0231971	hypo	0	0	10342	155571	ENST00000428273.1	lincRNA	ENSG00000227374.1	RP11-109A6.3	62256	17972	ENST00000440978.1	ENSG00000108001.9	EBF3	0	14706	0	0	1	0.401099	0.598901	0
28414	chr18	58743883	58744506	624	6	104	-56.2799	-9.92399	-0.286362	0.558484	0.844846	0.0253166	hypo	0	0	173923	191517	ENST00000591869.1	lincRNA	ENSG00000267098.1	RP11-325K19.1	256308	13595	ENST00000262717.4	ENSG00000101542.5	CDH20	256177	23093	0	0	1	0	0	1
36393	chr9	13441536	13442010	475	4	118.75	-41.8196	-11.696	-0.286338	0.582547	0.868885	0.022556	hypo	0	0	4479	154135	ENST00000428006.2	lincRNA	ENSG00000226197.2	RP11-536O18.1	161946	17633	ENST00000319217.7	ENSG00000107186.12	MPDZ	118185	11509	0	0	1	0	0	1
57516	chr7	30178462	30178545	84	4	21	-18.833	-5.09698	-0.286282	0.491104	0.777387	0.0332843	hypo	0	0	1586	120307	ENST00000434060.1	protein_coding	ENSG00000180354.11	C7orf41	1586	65538	ENST00000434060.1	ENSG00000180354.11	C7orf41	2292	9347	1	0	0	0	0	1
15542	chr1	172820281	172820655	375	9	41.6667	-94.9118	-11.1364	-0.286237	0.516952	0.803188	0.0251331	hypo	0	0	34742	155344	ENST00000425294.1	processed_pseudogene	ENSG00000227177.1	AIMP1P2	192122	23816	ENST00000367721.2	ENSG00000117560.6	FASLG	317735	1930	0	1	0	0	0	1
26769	chr8	142008912	142009372	461	5	92.2	-60.0279	-15.0913	-0.286229	0.339094	0.625323	0.022706	hypo	0	0	1652	107026	ENST00000521791.1	nonsense_mediated_decay	ENSG00000169398.15	PTK2	1663	58251	ENST00000520892.1	ENSG00000169398.15	PTK2	1068	11195	0.754881	0.245119	0	0	1	0
1026	chr12	132164273	132165274	1002	39	25.6923	-330.169	-9.78404	-0.286226	0.298534	0.584761	0.0285325	hypo	0	0	12235	171786	ENST00000497352.1	processed_pseudogene	ENSG00000243499.1	RPS6P21	30359	4551	ENST00000261674.4	ENSG00000061936.5	SFSWAP	5600	17343	0	0	1	0	0	1
8715	chr2	45975363	45976308	946	14	67.5714	-136.684	-11.0688	-0.286197	0.569617	0.855814	0.0232738	hypo	0	0	50241	109473	ENST00000485176.1	processed_transcript	ENSG00000171132.9	PRKCE	96449	59633	ENST00000306156.3	ENSG00000171132.9	PRKCE	95677	2815	0	1	0	0	0	1
4656	chr20	55777427	55778574	1148	23	49.913	-186.502	-8.9968	-0.286145	0.565694	0.851839	0.0308915	hypo	0	0	11353	163916	ENST00000445956.1	antisense	ENSG00000235032.1	RP4-813D12.2	62259	13266	ENST00000433911.1	ENSG00000101144.8	BMP7	60713	26357	0	1	0	0	0	1
30246	chr8	122417297	122417606	310	4	77.5	-52.3809	-13.5522	-0.28607	0.50292	0.78899	0.0227446	hypo	0	0	24591	169051	ENST00000469425.1	processed_pseudogene	ENSG00000239872.1	RPL35AP19	236023	59523	ENST00000303924.4	ENSG00000170961.6	HAS2	234059	11134	0	0	1	0	0	1
8683	chr5	103767415	103768616	1202	12	100.167	-136.967	-11.6965	-0.286047	0.470719	0.756766	0.0242243	hypo	0	0	170887	169010	ENST00000470639.2	misc_RNA	ENSG00000239808.2	RN7SL255P	868920	21049	ENST00000230792.2	ENSG00000112874.5	NUDT12	1171864	6890	0	1	0	0	0	1
23678	chr2	151852915	151853299	385	6	64.1667	-67.5556	-11.2808	-0.285974	0.509846	0.79582	0.0213537	hypo	0	0	13894	156230	ENST00000425983.1	antisense	ENSG00000228064.1	AC023469.2	51988	78471	ENST00000409243.1	ENSG00000222031.1	AC023469.1	264584	3492	0	1	0	0	0	1
41826	chr10	65936059	65936219	161	3	53.6667	-34.3301	-11.5722	-0.285852	0.422855	0.708706	0.0207819	hypo	0	0	5447	164438	ENST00000412976.1	processed_pseudogene	ENSG00000235489.3	DBF4P1	654935	53997	ENST00000298249.4	ENSG00000165476.8	REEP3	5168	14161	0	0	1	0	0	1
3448	chr10	72990898	72992448	1551	27	57.4444	-211.536	-9.28454	-0.285832	0.40532	0.691153	0.034941	hypo	0	0	12912	166925	ENST00000447119.2	antisense	ENSG00000237512.2	UNC5B-AS1	18213	17818	ENST00000373192.4	ENSG00000107731.8	UNC5B	13123	14207	0	1	0	0	0	1
4107	chr18	29877054	29878617	1564	15	104.267	-196.123	-15.6483	-0.285743	0.425118	0.710861	0.0199258	hypo	0	0	9653	189581	ENST00000579580.1	antisense	ENSG00000264982.1	RP11-344B2.2	9995	39083	ENST00000583696.1	ENSG00000141441.11	GAREM	171498	22957	0	1	0	0	0	1
8462	chr10	126365736	126367005	1270	24	52.9167	-138.919	-6.4653	-0.285732	0.319104	0.604836	0.0369366	hypo	0	0	25188	162052	ENST00000448422.2	antisense	ENSG00000233334.2	RP11-464O2.2	64533	71764	ENST00000392754.3	ENSG00000189319.9	FAM53B	61522	14673	0	1	0	0	0	1
3120	chr9	33042503	33043494	992	18	55.1111	-221.132	-14.3335	-0.285698	0.433251	0.718949	0.0226469	hypo	0	0	288	150394	ENST00000410237.1	miRNA	ENSG00000222169.1	AL162590.1	17229	9273	ENST00000544625.1	ENSG00000086061.11	DNAJA1	751	11584	1	0	0	0	1	0
31594	chr8	125382775	125383031	257	5	51.4	-49.8195	-11.6863	-0.285686	0.182744	0.46843	0.0252165	hypo	0	0	1901	98705	ENST00000297632.6	protein_coding	ENSG00000164983.6	TMEM65	1901	53625	ENST00000297632.6	ENSG00000164983.6	TMEM65	786	11147	0.385214	0.614786	0	0	1	0
11169	chr9	77992854	77993347	494	12	41.1667	-118.432	-10.1577	-0.285646	0.263823	0.549469	0.0295573	hypo	0	0	24560	164675	ENST00000426848.2	processed_pseudogene	ENSG00000235707.2	RP11-323A7.1	289394	33757	ENST00000346234.6	ENSG00000134996.11	OSTF1	289034	11819	0	0	1	0	0	1
42677	chr4	168839696	168840033	338	3	112.667	-33.2834	-11.3348	-0.285625	0.500322	0.785947	0.0279042	hypo	0	0	173632	35118	ENST00000359299.3	protein_coding	ENSG00000109511.6	ANXA10	173632	18945	ENST00000359299.3	ENSG00000109511.6	ANXA10	399516	6225	0	0	1	0	0	1
10841	chr17	79059722	79060287	566	24	23.5833	-120.653	-5.69593	-0.285616	0.420221	0.705837	0.0465427	hypo	1	1	0	115760	ENST00000575841.1	protein_coding	ENSG00000175866.11	BAIAP2	0	63171	ENST00000575841.1	ENSG00000175866.11	BAIAP2	7187	22588	1	0	0	0	0	1
30796	chr5	159797914	159798215	302	6	50.3333	-51.3089	-16.3472	-0.285589	0.235749	0.521339	0.0239225	hypo	0	0	265	77428	ENST00000393975.3	protein_coding	ENSG00000145861.7	C1QTNF2	265	41943	ENST00000393975.3	ENSG00000145861.7	C1QTNF2	216	7319	1	0	0	0	1	0
8725	chr3	765257	766718	1462	15	97.4667	-136.624	-9.44547	-0.285565	0.398536	0.684101	0.0242743	hypo	0	0	105259	167560	ENST00000432681.1	processed_pseudogene	ENSG00000238075.1	AC087431.1	334128	33010	ENST00000445697.1	ENSG00000134121.5	CHL1	414363	4152	0	1	0	0	0	1
55825	chr12	58012960	58013039	80	5	16	-20.4189	-4.14364	-0.285564	0.460067	0.745631	0.0509683	hypo	0	0	270	62913	ENST00000474359.2	nonsense_mediated_decay	ENSG00000135502.12	SLC26A10	653	34248	ENST00000320442.4	ENSG00000135502.12	SLC26A10	132	16798	1	0	0	0	1	0
1298	chr3	57039743	57041402	1660	31	53.5484	-305.754	-13.138	-0.28556	0.419911	0.705471	0.0238923	hypo	0	0	28339	96474	ENST00000473779.1	protein_coding	ENSG00000163947.7	ARHGEF3	28339	52376	ENST00000473779.1	ENSG00000163947.7	ARHGEF3	71165	4608	0	1	0	0	0	1
5585	chr13	81414138	81415549	1412	16	88.25	-171.345	-10.9119	-0.285518	0.302563	0.588082	0.0250787	hypo	0	0	46933	159637	ENST00000439608.1	processed_pseudogene	ENSG00000231222.1	ARF4P4	499051	34825	ENST00000377104.3	ENSG00000136158.6	SPRY2	184692	17799	0	0	1	0	0	1
32716	chr4	152543520	152543783	264	5	52.8	-47.8162	-9.65504	-0.285498	0.47287	0.758369	0.024837	hypo	0	0	44592	177056	ENST00000508664.1	antisense	ENSG00000251603.1	RP11-164P12.4	89355	52724	ENST00000505231.1	ENSG00000164142.11	FAM160A1	138258	6169	0	1	0	0	0	1
39385	chr16	23647038	23647132	95	3	31.6667	-37.4872	-12.5819	-0.285483	0.630583	0.916066	0.0209653	hypo	0	0	2123	16511	ENST00000565038.1	nonsense_mediated_decay	ENSG00000083093.5	PALB2	5039	8808	ENST00000561514.1	ENSG00000083093.5	PALB2	5255	20276	0	1	0	0	0	1
15483	chr1	7703519	7704170	652	20	32.6	-95.2108	-5.01056	-0.285406	0.302846	0.588252	0.0459494	hypo	0	0	50733	193951	ENST00000602640.1	lincRNA	ENSG00000270171.1	RP11-338N10.1	92297	60154	ENST00000495233.1	ENSG00000171735.14	CAMTA1	19230	352	0	1	0	0	0	1
598	chr22	50157492	50158320	829	45	18.4222	-397.353	-11.0254	-0.285406	0.34891	0.634316	0.0331069	hypo	0	0	4863	147498	ENST00000398869.2	unprocessed_pseudogene	ENSG00000214727.2	RPL5P35	58532	12451	ENST00000342989.5	ENSG00000100425.14	BRD1	0	27625	0	0	1	0.335344	0.664656	0
8248	chr10	83546291	83547107	817	11	74.2727	-140.838	-16.3942	-0.285398	0.509206	0.794604	0.021924	hypo	0	0	87962	126927	ENST00000372141.2	protein_coding	ENSG00000185737.8	NRG3	87962	69259	ENST00000372141.2	ENSG00000185737.8	NRG3	86713	14288	0	0	1	0	0	1
27183	chr10	52967052	52967501	450	6	75	-59.0592	-9.93326	-0.285304	0.345779	0.631083	0.0247858	hypo	0	0	38064	159529	ENST00000435271.1	antisense	ENSG00000231132.1	RP11-40C11.2	54012	69069	ENST00000373976.3	ENSG00000185532.10	PRKG1	132299	14127	0	1	0	0	0	1
15251	chr17	75350933	75351599	667	16	41.6875	-96.318	-7.19408	-0.285285	0.320236	0.605521	0.0380024	hypo	0	0	17672	125197	ENST00000423034.2	protein_coding	ENSG00000184640.13	SEPT9	17672	68293	ENST00000423034.2	ENSG00000184640.13	SEPT9	17089	22461	0	1	0	0	0	1
26742	chr11	11829379	11829827	449	7	64.1429	-60.0935	-8.67801	-0.285254	0.542641	0.827895	0.0284008	hypo	0	0	33142	108178	ENST00000339865.5	protein_coding	ENSG00000170242.13	USP47	33142	58868	ENST00000339865.5	ENSG00000170242.13	USP47	33445	15169	0	0	1	0	0	1
1339	chr21	42758432	42760134	1703	28	60.8214	-302.423	-13.9777	-0.28511	0.442531	0.727641	0.0259874	hypo	0	0	1335	123640	ENST00000482953.1	retained_intron	ENSG00000183486.8	MX2	15990	67410	ENST00000418103.1	ENSG00000183486.8	MX2	32159	26785	0.390487	0.609513	0	0	0	1
1357	chr15	62706729	62708277	1549	25	61.96	-301.133	-17.4869	-0.285001	0.453504	0.738505	0.0214237	hypo	0	0	24003	110623	ENST00000561322.1	processed_transcript	ENSG00000171914.10	TLN2	145286	60301	ENST00000561311.1	ENSG00000171914.10	TLN2	22332	19229	0	1	0	0	0	1
3527	chr5	115179134	115180576	1443	19	75.9474	-209.516	-12.2116	-0.284965	0.403614	0.688579	0.023154	hypo	0	0	949	117909	ENST00000509055.1	retained_intron	ENSG00000177879.10	AP3S1	1578	41899	ENST00000509910.1	ENSG00000145782.8	ATG12	877	6923	0.727651	0.272349	0	0	0.77824	0.22176
41089	chr10	65933993	65934005	13	3	4.33333	-35.247	-11.8001	-0.284951	0.507403	0.792355	0.0207819	hypo	0	0	3381	164438	ENST00000412976.1	processed_pseudogene	ENSG00000235489.3	DBF4P1	652869	53997	ENST00000298249.4	ENSG00000165476.8	REEP3	3102	14161	0	0	1	0	0	1
21915	chr4	168814625	168815220	596	5	119.2	-72.4852	-15.3167	-0.284913	0.55337	0.838284	0.0215071	hypo	0	0	151186	194052	ENST00000604961.1	processed_pseudogene	ENSG00000270336.1	RP11-521F1.1	198445	18945	ENST00000359299.3	ENSG00000109511.6	ANXA10	424329	6225	0	0	1	0	0	1
5704	chr3	22411857	22413232	1376	19	72.4211	-169.787	-9.85906	-0.284862	0.390823	0.675685	0.026851	hypo	0	0	890	82939	ENST00000494118.1	processed_transcript	ENSG00000151789.5	ZNF385D	618929	45052	ENST00000281523.2	ENSG00000151789.5	ZNF385D	260	4287	0.806686	0.193314	0	0	1	0
36858	chr7	1090998	1091126	129	8	16.125	-41.1253	-5.26366	-0.284841	0.215252	0.500093	0.0400442	hypo	0	0	3788	98351	ENST00000474396.1	processed_transcript	ENSG00000164849.7	GPR146	3794	53435	ENST00000397095.1	ENSG00000164849.7	GPR146	480	8952	0	1	0	0	1	0
6112	chr4	17252036	17253264	1229	13	94.5385	-164.392	-13.1309	-0.284829	0.487714	0.772544	0.0198875	hypo	0	0	64353	176214	ENST00000509964.1	lincRNA	ENSG00000250819.1	RP11-576E20.1	260339	44886	ENST00000505710.1	ENSG00000151552.7	QDPR	260045	5676	0	0	1	0	0	1
2191	chr16	88495295	88496174	880	44	20	-253.345	-6.82327	-0.284789	0.499941	0.78473	0.0316447	hypo	0	0	1415	153490	ENST00000565624.1	protein_coding	ENSG00000225614.2	ZNF469	1415	78601	ENST00000565624.1	ENSG00000225614.2	ZNF469	27	20986	0.663636	0.336364	0	0	1	0
586	chr2	121192054	121194998	2945	46	64.0217	-400.524	-10.1711	-0.284763	0.352673	0.637436	0.030698	hypo	0	0	28698	192721	ENST00000593290.1	protein_coding	ENSG00000268194.1	FLJ14816	28698	81294	ENST00000593290.1	ENSG00000268194.1	FLJ14816	4725	3326	0	0	1	0	0	1
7563	chr9	36485875	36486460	586	15	39.0667	-147.305	-13.8332	-0.284757	0.0643587	0.349115	0.0244025	hypo	0	0	1084	65322	ENST00000488058.1	processed_transcript	ENSG00000137075.13	RNF38	84679	35522	ENST00000377885.2	ENSG00000137075.13	RNF38	647	11653	1	0	0	0	1	0
3343	chr5	178097574	178098951	1378	26	53	-214.369	-9.58876	-0.284736	0.385537	0.670273	0.0278653	hypo	0	0	39957	39153	ENST00000520909.1	retained_intron	ENSG00000113240.8	CLK4	43458	21167	ENST00000316308.4	ENSG00000113240.8	CLK4	43162	7484	0	0	1	0	0	1
12844	chr11	74199489	74200738	1250	15	83.3333	-108.469	-8.2329	-0.284731	0.529192	0.813924	0.0334983	hypo	0	0	2392	180705	ENST00000524889.1	processed_pseudogene	ENSG00000254974.1	RP11-702H23.2	3621	62969	ENST00000527115.1	ENSG00000175536.6	LIPT2	3397	15862	0	0	1	0	0	1
5702	chr6	42227404	42229111	1708	36	47.4444	-169.812	-5.32279	-0.28471	0.257327	0.542037	0.043968	hypo	0	0	41800	6675	ENST00000053468.3	protein_coding	ENSG00000048544.5	MRPS10	41800	3547	ENST00000053468.3	ENSG00000048544.5	MRPS10	0	8120	0	1	0	0.0497658	0.950234	0
18525	chr16	68316581	68317049	469	13	36.0769	-83.3545	-6.75622	-0.284664	0.320449	0.605114	0.0260317	hypo	0	0	1171	177456	ENST00000516217.1	snRNA	ENSG00000252026.1	RNU6-1262P	9698	14519	ENST00000568024.1	ENSG00000103064.9	SLC7A6	17601	20720	1	0	0	0	0	1
2035	chr7	90602147	90603842	1696	21	80.7619	-260.419	-16.9769	-0.284646	0.588554	0.8732	0.0219964	hypo	0	0	17039	8064	ENST00000460493.1	processed_transcript	ENSG00000058091.12	CDK14	262970	4289	ENST00000436577.2	ENSG00000058091.12	CDK14	289725	9757	0	1	0	0	0	1
531	chr16	55412132	55414399	2268	33	68.7273	-414.08	-15.4849	-0.284635	0.481253	0.765887	0.0214512	hypo	0	0	9212	17783	ENST00000570308.1	protein_coding	ENSG00000087245.8	MMP2	9212	9500	ENST00000570308.1	ENSG00000087245.8	MMP2	46109	20577	0	0	1	0	0	1
52959	chr1	861801	861971	171	5	34.2	-22.6418	-4.76424	-0.284592	0.334312	0.618904	0.0262768	hypo	0	0	682	129387	ENST00000342066.3	protein_coding	ENSG00000187634.6	SAMD11	682	70662	ENST00000342066.3	ENSG00000187634.6	SAMD11	168	16	1	0	0	0	1	0
4343	chr16	86208939	86210328	1390	16	86.875	-191.79	-12.7234	-0.284546	0.487042	0.771588	0.021842	hypo	0	0	16534	192647	ENST00000600234.1	lincRNA	ENSG00000268078.1	RP11-805I24.4	261019	38717	ENST00000569607.1	ENSG00000140968.6	IRF8	109847	20902	0	0	1	0	0	1
58101	chr10	48954088	48954262	175	3	58.3333	-18.3241	-6.5997	-0.284532	0.629557	0.914089	0.0388116	hypo	1	0	0	155966	ENST00000594520.1	processed_transcript	ENSG00000227781.4	GLUD1P2	126153	67558	ENST00000331650.4	ENSG00000183675.10	PTPN20B	1207	14090	1	0	0	0	1	0
4549	chr15	56241892	56243207	1316	15	87.7333	-188.037	-14.4232	-0.284511	0.47861	0.763122	0.0228555	hypo	0	0	390	11254	ENST00000507063.1	nonsense_mediated_decay	ENSG00000069869.11	NEDD4	32562	6004	ENST00000338963.2	ENSG00000069869.11	NEDD4	42053	19190	1	0	0	0	0	1
88	chr11	32449199	32450855	1657	89	18.618	-779.85	-11.3874	-0.284325	0.0660039	0.350329	0.0291221	hypo	1	1	0	125591	ENST00000527775.1	protein_coding	ENSG00000184937.8	WT1	0	68546	ENST00000527775.1	ENSG00000184937.8	WT1	0	15283	1	0	0	0.329511	0.670489	0
43132	chr16	68317378	68317646	269	5	53.8	-32.7222	-6.59255	-0.284068	0.285113	0.56918	0.0256325	hypo	0	0	574	177456	ENST00000516217.1	snRNA	ENSG00000252026.1	RNU6-1262P	10495	14519	ENST00000568024.1	ENSG00000103064.9	SLC7A6	18398	20720	1	0	0	0	0	1
45335	chr6	7802488	7802794	307	4	76.75	-30.1389	-8.60377	-0.284057	0.601679	0.885735	0.028506	hypo	0	0	75457	84251	ENST00000283147.6	protein_coding	ENSG00000153162.8	BMP6	75457	45803	ENST00000283147.6	ENSG00000153162.8	BMP6	73379	7660	0	1	0	0	0	1
8000	chr7	31031908	31032495	588	22	26.7273	-143.146	-7.33357	-0.283996	0.443008	0.727004	0.0329021	hypo	0	0	8211	31654	ENST00000473133.1	processed_transcript	ENSG00000106128.14	GHRHR	22759	17107	ENST00000409904.3	ENSG00000106128.14	GHRHR	59222	9354	0	1	0	0	0	1
6665	chr4	159935334	159936261	928	16	58	-157.263	-10.1072	-0.283985	0.515074	0.799059	0.0238041	hypo	0	0	7062	174350	ENST00000503348.1	processed_pseudogene	ENSG00000248988.1	RP11-815N9.2	20071	52679	ENST00000434826.2	ENSG00000164123.6	C4orf45	87526	6210	0	1	0	0	0	1
35646	chr10	1812794	1813028	235	3	78.3333	-42.9197	-14.8226	-0.283933	0.545357	0.82929	0.0208969	hypo	0	0	33123	126920	ENST00000381312.1	protein_coding	ENSG00000185736.11	ADARB2	33123	69256	ENST00000381312.1	ENSG00000185736.11	ADARB2	32775	13803	0	0	1	0	0	1
1562	chr8	93654027	93655943	1917	32	59.9062	-286.291	-11.3865	-0.283932	0.556447	0.840379	0.0289272	hypo	0	0	6463	149500	ENST00000408245.1	miRNA	ENSG00000221172.1	AC091096.1	239921	77260	ENST00000391681.1	ENSG00000212999.1	AC117834.1	321850	11017	0	1	0	0	0	1
26715	chr2	208284658	208285093	436	7	62.2857	-60.1427	-8.91016	-0.283908	0.541065	0.824973	0.0254772	hypo	0	0	109367	44622	ENST00000430624.1	protein_coding	ENSG00000118260.10	CREB1	109367	24108	ENST00000430624.1	ENSG00000118260.10	CREB1	108862	3765	0	1	0	0	0	1
45616	chr6	15630146	15630243	98	3	32.6667	-29.8501	-10.0429	-0.283895	0.52523	0.809125	0.0228398	hypo	0	0	32907	6460	ENST00000506844.1	nonsense_mediated_decay	ENSG00000047579.15	DTNBP1	32962	3414	ENST00000338950.5	ENSG00000047579.15	DTNBP1	32201	7712	0	1	0	0	0	1
17583	chr8	99368639	99369270	632	11	57.4545	-86.7094	-8.46899	-0.28389	0.527884	0.811774	0.0263056	hypo	0	0	31204	179848	ENST00000518704.1	lincRNA	ENSG00000254267.1	KB-1458E12.1	62017	15285	ENST00000341166.3	ENSG00000104361.5	NIPAL2	61912	11052	0	0	1	0	0	1
1724	chr5	37810040	37811384	1345	35	38.4286	-276.832	-10.0639	-0.283827	0.377293	0.661119	0.0321873	hypo	0	0	7872	167828	ENST00000458884.1	miRNA	ENSG00000238335.1	AC008869.1	23625	57512	ENST00000510177.1	ENSG00000168621.10	GDNF	23287	6613	0	0	1	0	0	1
10347	chr9	97183768	97184417	650	13	50	-123.998	-9.94135	-0.283779	0.438126	0.721905	0.0280879	hypo	0	0	6276	79466	ENST00000428393.2	protein_coding	ENSG00000148110.11	HIATL1	6276	43111	ENST00000428393.2	ENSG00000148110.11	HIATL1	46111	11929	0	1	0	0	0	1
15958	chr16	82499144	82499365	222	7	31.7143	-93.2035	-13.5631	-0.283766	0.521227	0.804993	0.0222444	hypo	0	0	11218	167815	ENST00000459272.1	snoRNA	ENSG00000238321.1	snoU13	161042	38686	ENST00000566620.1	ENSG00000140945.11	CDH13	161286	20838	0	0	1	0	0	1
52792	chr11	105694480	105694827	348	3	116	-22.8074	-7.87008	-0.283731	0.448138	0.731868	0.0329354	hypo	0	0	532	150641	ENST00000410731.1	snRNA	ENSG00000222663.1	RNU4-55P	198126	59442	ENST00000301919.4	ENSG00000170903.6	MSANTD4	197898	16010	1	0	0	0	0	1
5715	chr4	189551107	189551927	821	19	43.2105	-169.632	-11.8116	-0.283723	0.520801	0.804524	0.031535	hypo	0	0	150	175885	ENST00000504783.1	processed_pseudogene	ENSG00000250523.1	RP11-756P10.1	490533	67889	ENST00000332517.3	ENSG00000184108.3	TRIML1	458	6326	1	0	0	0	1	0
24312	chr11	111690606	111691209	604	7	86.2857	-65.8792	-10.6193	-0.283709	0.324826	0.608535	0.0274313	hypo	0	0	5160	17567	ENST00000527212.1	processed_transcript	ENSG00000086848.10	ALG9	17818	9399	ENST00000532425.2	ENSG00000086848.10	ALG9	50744	16034	0	1	0	0	0	1
51284	chr19	33882848	33883016	169	6	28.1667	-24.3874	-4.13647	-0.283668	0.233206	0.516875	0.0320125	hypo	0	0	2821	49922	ENST00000593085.1	retained_intron	ENSG00000124299.9	PEPD	17629	46068	ENST00000585933.2	ENSG00000153879.4	CEBPG	3862	24717	0	1	0	0	0	1
3379	chr7	73314078	73315306	1229	30	40.9667	-213.571	-9.56833	-0.283614	0.294211	0.577825	0.0369896	hypo	0	0	38575	115774	ENST00000426490.1	nonsense_mediated_decay	ENSG00000175877.3	WBSCR28	38588	63179	ENST00000320531.2	ENSG00000175877.3	WBSCR28	43845	9658	0	0	1	0	0	1
27109	chr16	86353377	86353803	427	13	32.8462	-59.2501	-4.81739	-0.283528	0.423322	0.706851	0.0352396	hypo	0	0	17358	105118	ENST00000600892.1	lincRNA	ENSG00000168367.5	LINC00917	190329	14659	ENST00000262426.4	ENSG00000103241.5	FOXF1	15482	20903	0	0	1	0	0	1
49217	chr6	16136255	16136883	629	5	125.8	-26.1944	-5.45874	-0.283482	0.336592	0.620074	0.0278845	hypo	0	0	4903	188493	ENST00000584938.1	miRNA	ENSG00000263712.1	MIR4639	6852	1042	ENST00000349606.4	ENSG00000007944.10	MYLIP	6231	7713	0	1	0	0	0	1
25016	chr20	18304124	18304568	445	5	89	-64.0189	-13.519	-0.283476	0.433181	0.716658	0.0203961	hypo	0	0	5081	177799	ENST00000516594.1	misc_RNA	ENSG00000252403.1	RNY4P11	18394	28001	ENST00000425686.1	ENSG00000125846.11	ZNF133	34718	25989	0	1	0	0	0	1
30977	chr9	70945499	70946204	706	11	64.1818	-50.9697	-4.74041	-0.283471	0.615988	0.899459	0.0511187	hypo	0	0	2274	85295	ENST00000604870.2	processed_transcript	ENSG00000154330.8	PGM5	25610	46335	ENST00000396392.1	ENSG00000154330.8	PGM5	22775	11787	0	1	0	0	0	1
2894	chr2	112047275	112048835	1561	34	45.9118	-227.827	-8.01583	-0.283419	0.614563	0.897982	0.0346775	hypo	0	0	4787	154998	ENST00000415880.1	processed_pseudogene	ENSG00000226928.1	RPS14P4	165945	45749	ENST00000438054.1	ENSG00000153094.17	BCL2L11	64939	3251	0	1	0	0	0	1
1007	chr21	44870691	44871540	850	47	18.0851	-332.212	-8.46182	-0.283415	0.515238	0.798654	0.0280129	hypo	0	0	786	130612	ENST00000342757.2	lincRNA	ENSG00000188660.3	LINC00319	23682	39613	ENST00000270162.6	ENSG00000142178.7	SIK1	5063	26842	1	0	0	0	0	1
21671	chr13	76446238	76446851	614	9	68.2222	-73.1653	-9.9313	-0.283394	0.489461	0.772855	0.0311389	hypo	0	0	1050	118716	ENST00000318245.4	protein_coding	ENSG00000178734.4	C13orf45	1050	64717	ENST00000318245.4	ENSG00000178734.4	C13orf45	235024	17780	1	0	0	0	0	1
504	chr8	1337232	1338829	1598	43	37.1628	-423.075	-13.7632	-0.283371	0.337972	0.621343	0.0257764	hypo	0	0	19232	186425	ENST00000567210.1	lincRNA	ENSG00000260721.1	AF067845.1	110702	74048	ENST00000421627.2	ENSG00000198010.7	DLGAP2	2391	10473	0	0	1	0	0	1
19583	chr18	35105318	35105967	650	14	46.4286	-79.6334	-6.82166	-0.283228	0.509718	0.792945	0.0283788	hypo	0	0	39320	25166	ENST00000587924.1	protein_coding	ENSG00000101489.14	CELF4	39320	13591	ENST00000587924.1	ENSG00000101489.14	CELF4	375	22988	0	1	0	0	1	0
1049	chr12	107347245	107348824	1580	37	42.7027	-328.41	-14.2425	-0.283186	0.252598	0.535785	0.0280654	hypo	0	0	450	186070	ENST00000570282.1	antisense	ENSG00000260329.1	RP11-412D9.4	672	44616	ENST00000548125.1	ENSG00000151135.5	C12orf23	328	17002	0.981013	0	0.0189873	0	1	0
33770	chr4	130374714	130374767	54	4	13.5	-46.027	-11.5977	-0.283124	0.532995	0.816119	0.0222978	hypo	0	0	148536	175533	ENST00000503542.1	lincRNA	ENSG00000250193.1	RP11-419L4.1	357388	44835	ENST00000508622.1	ENSG00000151470.8	C4orf33	359814	6081	0	0	1	0	0	1
41186	chr10	130826174	130826704	531	7	75.8571	-35.1086	-5.65833	-0.283118	0.430702	0.71382	0.0364997	hypo	0	0	67847	161655	ENST00000453367.1	lincRNA	ENSG00000232985.1	RP11-442O18.1	438743	59061	ENST00000306010.7	ENSG00000170430.9	MGMT	317515	14704	0	0	1	0	0	1
1670	chr5	178976058	178976985	928	26	35.6923	-279.91	-16.916	-0.283116	0.404508	0.687624	0.0247142	hypo	0	0	573	116583	ENST00000319449.4	protein_coding	ENSG00000176783.10	RUFY1	573	63612	ENST00000319449.4	ENSG00000176783.10	RUFY1	313	7505	1	0	0	0	1	0
17239	chr12	96642212	96642612	401	11	36.4545	-87.9736	-9.95638	-0.282997	0.482539	0.765536	0.0263949	hypo	0	0	1302	36748	ENST00000549985.1	nonsense_mediated_decay	ENSG00000111145.3	ELK3	53819	19827	ENST00000547860.1	ENSG00000111145.3	ELK3	1044	16936	1	0	0	0	1	0
34805	chr8	32102284	32102644	361	5	72.2	-44.2921	-8.92748	-0.282995	0.542536	0.82553	0.0228125	hypo	0	0	11367	138328	ENST00000363376.1	rRNA	ENSG00000200246.1	RNA5SP263	303083	47683	ENST00000523079.1	ENSG00000157168.14	NRG1	302763	10739	0	1	0	0	0	1
904	chr16	82996405	82999046	2642	35	75.4857	-344.923	-12.5379	-0.282971	0.498366	0.781337	0.0248139	hypo	0	0	24856	186541	ENST00000565238.1	antisense	ENSG00000260832.1	CTD-3253I12.1	335706	38692	ENST00000446376.2	ENSG00000140945.11	CDH13	334591	20838	0	1	0	0	0	1
2235	chr4	186559155	186560088	934	38	24.5789	-251.582	-8.70911	-0.282796	0.343965	0.626761	0.0310455	hypo	0	0	10671	85449	ENST00000451974.1	protein_coding	ENSG00000154556.13	SORBS2	10671	46418	ENST00000451974.1	ENSG00000154556.13	SORBS2	0	6306	0	1	0	0.0610278	0.938972	0
30267	chr3	68054611	68055026	416	6	69.3333	-52.3499	-9.04144	-0.282773	0.507229	0.790002	0.0255737	hypo	0	0	346	123892	ENST00000496687.1	protein_coding	ENSG00000183662.6	FAM19A1	346	67541	ENST00000496687.1	ENSG00000183662.6	FAM19A1	1873	4656	1	0	0	0	0.305288	0.694712
2070	chr11	68088819	68090103	1285	30	42.8333	-259.12	-11.162	-0.282659	0.491109	0.773768	0.0245803	hypo	0	0	8666	93130	ENST00000529993.1	nonsense_mediated_decay	ENSG00000162337.7	LRP5	8741	50544	ENST00000294304.7	ENSG00000162337.7	LRP5	7887	15753	0	1	0	0	0	1
38881	chr1	158530065	158530272	208	3	69.3333	-38.1615	-13.0809	-0.282588	0.476247	0.758835	0.0218315	hypo	0	0	3121	127934	ENST00000334632.1	protein_coding	ENSG00000186440.1	OR6P1	3121	69866	ENST00000334632.1	ENSG00000186440.1	OR6P1	378561	1826	0	0	1	0	0	1
24601	chr2	64070319	64070595	277	8	34.625	-65.1272	-10.3534	-0.282585	0.175232	0.457818	0.0255033	hypo	0	0	743	107627	ENST00000487042.1	nonsense_mediated_decay	ENSG00000169764.10	UGP2	746	58566	ENST00000475462.1	ENSG00000169764.10	UGP2	1412	2895	1	0	0	0	1	0
1801	chr7	131291883	131293628	1746	34	51.3529	-272.667	-9.64573	-0.28255	0.525458	0.808008	0.0267047	hypo	0	0	48906	53793	ENST00000465001.1	processed_transcript	ENSG00000128567.12	PODXL	50506	29329	ENST00000537928.1	ENSG00000128567.12	PODXL	48876	10065	0	0	1	0	0	1
30399	chr3	131222488	131222585	98	4	24.5	-52.074	-15.6483	-0.282481	0.111787	0.394268	0.0204414	hypo	0	0	660	40610	ENST00000511168.1	protein_coding	ENSG00000114686.4	MRPL3	660	21966	ENST00000511168.1	ENSG00000114686.4	MRPL3	599	4917	1	0	0	0	1	0
1729	chr5	145438559	145439723	1165	26	44.8077	-276.544	-14.8218	-0.282437	0.545552	0.82799	0.0201105	hypo	0	0	3173	87034	ENST00000504522.1	retained_intron	ENSG00000156463.13	SH3RF2	44208	61393	ENST00000311450.4	ENSG00000173261.4	PLAC8L1	122204	7222	0	1	0	0	0	1
8678	chr9	140443976	140444541	566	21	26.9524	-136.977	-8.35479	-0.282435	0.194252	0.476686	0.0343284	hypo	0	0	294	56065	ENST00000277531.4	protein_coding	ENSG00000130653.11	PNPLA7	294	30599	ENST00000277531.4	ENSG00000130653.11	PNPLA7	1112	12642	1	0	0	0	1	0
10300	chr6	21496115	21497071	957	12	79.75	-124.294	-11.9084	-0.282403	0.322714	0.605118	0.0206934	hypo	0	0	26931	160210	ENST00000447728.1	lincRNA	ENSG00000231754.1	RP11-204E9.1	96900	27370	ENST00000244745.1	ENSG00000124766.4	SOX4	90350	7735	0	0	1	0	0	1
800	chr13	114876210	114877154	945	56	16.875	-358.454	-7.66205	-0.282402	0.303514	0.585917	0.0308708	hypo	0	0	1914	161089	ENST00000454005.1	sense_intronic	ENSG00000232487.1	RASA3-IT1	20872	69531	ENST00000542651.1	ENSG00000185989.9	RASA3	0	18071	0.0899471	0.910053	0	0.637037	0.362963	0
1341	chr19	49033194	49034170	977	32	30.5312	-302.236	-12.3295	-0.282323	0.384206	0.666529	0.0296019	hypo	0	0	16276	193623	ENST00000598924.1	lincRNA	ENSG00000269814.1	CTC-273B12.10	16747	39680	ENST00000270238.3	ENSG00000142235.4	LMTK3	15986	25345	0	0	1	0	0	1
3594	chr15	76626498	76627385	888	28	31.7143	-207.805	-9.89888	-0.2823	0.266425	0.548726	0.0251118	hypo	0	0	1679	89972	ENST00000290759.4	protein_coding	ENSG00000159556.5	ISL2	1679	48960	ENST00000290759.4	ENSG00000159556.5	ISL2	138	19400	0.361486	0	0.638514	0	1	0
2951	chr21	27842872	27844445	1574	19	82.8421	-226.237	-12.4065	-0.282272	0.478624	0.760896	0.0237411	hypo	0	0	10338	196029	ENST00000608410.1	lincRNA	ENSG00000273115.1	KB-1466C5.1	101049	54840	ENST00000400043.3	ENSG00000166265.7	CYYR1	100565	26686	0	1	0	0	0	1
1977	chr11	7869553	7871657	2105	31	67.9032	-263.468	-9.12563	-0.282238	0.35963	0.641869	0.0275733	hypo	1	0	0	108887	ENST00000539139.1	unprocessed_pseudogene	ENSG00000170688.3	OR5E1P	22033	66542	ENST00000328375.1	ENSG00000182334.1	OR5P3	137390	15132	1	0	0	0	0	1
660	chr19	50736872	50738031	1160	37	31.3514	-387.098	-12.3633	-0.282238	0.252734	0.534972	0.0252676	hypo	0	0	23248	30109	ENST00000596571.1	protein_coding	ENSG00000105357.11	MYH14	23248	16266	ENST00000596571.1	ENSG00000105357.11	MYH14	2583	25470	0	1	0	0	0	1
5193	chr7	22229754	22231202	1449	21	69	-177.022	-15.0951	-0.28213	0.572563	0.854693	0.0238944	hypo	0	0	2159	64125	ENST00000451559.1	nonsense_mediated_decay	ENSG00000136237.14	RAPGEF5	2324	34878	ENST00000401957.2	ENSG00000136237.14	RAPGEF5	106744	9250	0	1	0	0	0	1
9461	chr7	97737378	97738194	817	12	68.0833	-130.568	-15.1688	-0.282115	0.441655	0.72377	0.0244891	hypo	0	0	1180	98100	ENST00000297293.5	protein_coding	ENSG00000164715.5	LMTK2	1180	53290	ENST00000297293.5	ENSG00000164715.5	LMTK2	523	9796	1	0	0	0	1	0
1380	chr2	12473819	12476150	2332	31	75.2258	-299.048	-11.3435	-0.282085	0.495047	0.777132	0.0241625	hypo	0	0	19375	151903	ENST00000412606.1	lincRNA	ENSG00000224184.1	AC096559.1	380864	6390	ENST00000155926.4	ENSG00000071575.7	TRIB2	380475	2602	0	1	0	0	0	1
18882	chr11	57085849	57086715	867	19	45.6316	-81.9604	-4.39296	-0.282061	0.43092	0.712982	0.0296397	hypo	0	0	2955	80430	ENST00000532437.1	protein_coding	ENSG00000149115.9	TNKS1BP1	2955	43631	ENST00000532437.1	ENSG00000149115.9	TNKS1BP1	4899	15418	0	1	0	0	0	1
10607	chr1	184779831	184780288	458	12	38.1667	-122.014	-11.4802	-0.282049	0.405454	0.687503	0.0236249	hypo	0	0	4711	63426	ENST00000417056.1	protein_coding	ENSG00000135842.12	FAM129A	4711	34508	ENST00000417056.1	ENSG00000135842.12	FAM129A	55392	1998	0	1	0	0	0	1
1281	chr11	70777439	70779061	1623	33	49.1818	-307.264	-12.7757	-0.282002	0.508568	0.79057	0.0286023	hypo	0	0	18116	92903	ENST00000460048.1	processed_transcript	ENSG00000162105.12	SHANK2	19910	50423	ENST00000425585.1	ENSG00000162105.12	SHANK2	104383	15812	0	1	0	0	0	1
2946	chr1	218537751	218539405	1655	25	66.2	-226.324	-10.2037	-0.281996	0.429412	0.711408	0.0217735	hypo	0	0	17370	20487	ENST00000488793.1	processed_transcript	ENSG00000092969.7	TGFB2	18173	10982	ENST00000366929.4	ENSG00000092969.7	TGFB2	17244	2194	0	1	0	0	0	1
3002	chr13	113312798	113314354	1557	30	51.9	-224.414	-10.2824	-0.281806	0.559598	0.841404	0.0309649	hypo	0	0	11439	134767	ENST00000356049.1	protein_coding	ENSG00000197595.1	C13orf35	11439	73593	ENST00000356049.1	ENSG00000197595.1	C13orf35	9257	17946	0	1	0	0	0	1
7000	chr4	104419100	104420295	1196	12	99.6667	-153.126	-14.2945	-0.281778	0.495201	0.776979	0.021008	hypo	0	0	49606	177027	ENST00000512401.1	antisense	ENSG00000251577.1	RP11-297P16.3	220677	58602	ENST00000304883.2	ENSG00000169836.4	TACR3	220264	5988	0	0	1	0	0	1
50386	chr11	18995664	18995685	22	3	7.33333	-25.1755	-8.44228	-0.281764	0.532074	0.813837	0.032364	hypo	0	0	1413	180403	ENST00000527463.1	unprocessed_pseudogene	ENSG00000254720.1	RP11-583F24.3	39107	58875	ENST00000302797.3	ENSG00000170255.6	MRGPRX1	142812	15231	1	0	0	0	0	1
2796	chr16	53592119	53593674	1556	23	67.6522	-230.974	-13.7474	-0.281763	0.55116	0.832923	0.0267802	hypo	0	0	53795	102257	ENST00000565408.1	protein_coding	ENSG00000166971.12	AKTIP	53795	55699	ENST00000565408.1	ENSG00000166971.12	AKTIP	54433	20562	0	0	1	0	0	1
13164	chr11	27681197	27681475	279	9	31	-106.768	-13.1119	-0.281684	0.608255	0.889939	0.0241151	hypo	1	1	0	116482	ENST00000525528.1	protein_coding	ENSG00000176697.14	BDNF	0	63552	ENST00000525528.1	ENSG00000176697.14	BDNF	40186	15258	1	0	0	0	0	1
33929	chr2	53507932	53508157	226	4	56.5	-45.7618	-12.0915	-0.281643	0.512986	0.794628	0.0221517	hypo	0	0	189609	177377	ENST00000516133.1	snoRNA	ENSG00000251942.1	SCARNA16	484528	22306	ENST00000406053.1	ENSG00000115239.17	GPR75-ASB3	486734	2842	0	0	1	0	0	1
10335	chr2	31234199	31235289	1091	15	72.7333	-124.099	-9.65857	-0.281634	0.469784	0.751418	0.0219582	hypo	0	0	20123	88641	ENST00000481023.1	processed_transcript	ENSG00000158089.10	GALNT14	117200	48216	ENST00000406653.1	ENSG00000158089.10	GALNT14	125032	2731	0	1	0	0	0	1
493	chr19	33879258	33880856	1599	59	27.1017	-425.169	-8.76934	-0.281629	0.121952	0.403581	0.0243198	hypo	1	0	0	49922	ENST00000593085.1	retained_intron	ENSG00000124299.9	PEPD	14039	46068	ENST00000585933.2	ENSG00000153879.4	CEBPG	272	24717	1	0	0	0	1	0
1754	chr7	3882078	3883695	1618	30	53.9333	-275.336	-12.2172	-0.281551	0.510652	0.792202	0.0308159	hypo	0	0	106856	78029	ENST00000426596.1	protein_coding	ENSG00000146555.14	SDK1	106856	42300	ENST00000426596.1	ENSG00000146555.14	SDK1	269950	9083	0	1	0	0	0	1
47901	chr4	30728499	30728681	183	3	61	-27.5062	-9.53705	-0.28154	0.517701	0.79924	0.026151	hypo	0	0	3826	107689	ENST00000507864.1	processed_transcript	ENSG00000169851.11	PCDH7	4521	58606	ENST00000511884.2	ENSG00000169851.11	PCDH7	3656	5712	0	1	0	0	0	1
22446	chr2	240231531	240232176	646	12	53.8333	-70.9824	-6.72699	-0.281511	0.340506	0.622016	0.0362102	hypo	0	0	623	10700	ENST00000446876.1	protein_coding	ENSG00000068024.12	HDAC4	623	5702	ENST00000446876.1	ENSG00000068024.12	HDAC4	34533	4043	1	0	0	0	0	1
4777	chr4	187678852	187679680	829	18	46.0556	-184.29	-14.6082	-0.281494	0.584712	0.866206	0.0249304	hypo	0	0	30975	16743	ENST00000509647.1	protein_coding	ENSG00000083857.9	FAT1	30975	8932	ENST00000509647.1	ENSG00000083857.9	FAT1	30598	6315	0	0	1	0	0	1
10345	chr9	35162792	35163859	1068	10	106.8	-124.034	-18.3434	-0.281444	0.325788	0.607232	0.0218501	hypo	0	0	690	137010	ENST00000378496.4	protein_coding	ENSG00000198722.8	UNC13B	690	74857	ENST00000378496.4	ENSG00000198722.8	UNC13B	382	11628	1	0	0	0	1	0
48412	chr18	22241929	22242006	78	3	26	-26.9828	-9.07946	-0.281404	0.400435	0.681839	0.0287602	hypo	0	0	4971	189998	ENST00000583558.1	lincRNA	ENSG00000265485.1	RP11-449D8.1	201235	33366	ENST00000426880.2	ENSG00000134489.6	HRH4	234921	22939	0	1	0	0	0	1
5738	chr7	27218176	27218922	747	20	37.35	-169.251	-13.319	-0.281344	0.303884	0.585229	0.0329997	hypo	0	0	709	182695	ENST00000470747.4	protein_coding	ENSG00000257184.2	RP1-170O19.20	709	80638	ENST00000470747.4	ENSG00000257184.2	RP1-170O19.20	387	9313	1	0	0	0	1	0
2386	chr16	85232057	85233255	1199	37	32.4054	-245.28	-7.67414	-0.281291	0.538739	0.82003	0.026067	hypo	0	0	27174	187931	ENST00000574293.1	protein_coding	ENSG00000262601.1	CTC-786C10.1	27174	81028	ENST00000574293.1	ENSG00000262601.1	CTC-786C10.1	9128	20870	0	0	1	0	0	1
22690	chr5	61291081	61291444	364	5	72.8	-70.3097	-14.3037	-0.281289	0.266631	0.54792	0.0209996	hypo	0	0	117144	173610	ENST00000511474.1	lincRNA	ENSG00000248199.1	CTD-2244C20.2	310544	5842	ENST00000401507.3	ENSG00000068796.12	KIF2A	310173	6704	0	0	1	0	0	1
24657	chr4	185743533	185744362	830	12	69.1667	-64.9624	-6.04163	-0.281238	0.290997	0.572235	0.0288551	hypo	0	0	2825	82883	ENST00000507295.1	protein_coding	ENSG00000151726.9	ACSL1	2825	45014	ENST00000507295.1	ENSG00000151726.9	ACSL1	2195	6292	0	1	0	0	0	1
4269	chr11	113185937	113186971	1035	26	39.8077	-193.194	-8.99418	-0.281232	0.425886	0.707119	0.0342969	hypo	1	1	0	80687	ENST00000483239.2	protein_coding	ENSG00000149292.12	TTC12	0	43772	ENST00000483239.2	ENSG00000149292.12	TTC12	273	16045	1	0	0	0	1	0
2496	chr21	43508557	43509777	1221	21	58.1429	-241.072	-14.3168	-0.28121	0.384267	0.665478	0.0227204	hypo	0	0	3143	117300	ENST00000400421.2	nonsense_mediated_decay	ENSG00000177398.14	UMODL1	17130	63974	ENST00000408910.2	ENSG00000177398.14	UMODL1	16793	26804	0	1	0	0	0	1
3442	chr22	48483525	48485535	2011	28	71.8214	-211.662	-9.93982	-0.281192	0.358836	0.640027	0.0357859	hypo	0	0	39158	164093	ENST00000457518.1	lincRNA	ENSG00000235154.1	CTA-280A3__B.2	399736	78270	ENST00000402357.1	ENSG00000219438.4	FAM19A5	119622	27588	0	0	1	0	0	1
4947	chr2	240482933	240483900	968	22	44	-181.068	-8.84099	-0.281151	0.285222	0.566374	0.0322525	hypo	0	0	16094	133220	ENST00000358775.1	protein_coding	ENSG00000196758.3	AC079612.1	16094	72783	ENST00000358775.1	ENSG00000196758.3	AC079612.1	33168	4045	0	0	1	0	0	1
2159	chr18	12258474	12259642	1169	42	27.8333	-254.829	-6.51839	-0.281117	0.30818	0.589298	0.0357614	hypo	0	0	3749	116063	ENST00000520620.1	processed_transcript	ENSG00000176194.13	CIDEA	4155	63326	ENST00000320477.9	ENSG00000176194.13	CIDEA	3384	22869	0	1	0	0	0	1
12000	chr4	182687202	182688055	854	13	65.6923	-113.394	-10.8805	-0.281076	0.485135	0.766211	0.0287077	hypo	0	0	63070	176763	ENST00000510211.1	lincRNA	ENSG00000251336.1	RP11-540E16.2	377787	78241	ENST00000512480.1	ENSG00000218336.3	TENM3	374223	6267	0	0	1	0	0	1
1067	chr12	129420492	129421457	966	28	34.5	-326.508	-15.7956	-0.281067	0.541281	0.822348	0.0234296	hypo	0	0	8290	181712	ENST00000539058.1	unprocessed_pseudogene	ENSG00000255838.1	RP11-753B7.2	71810	45143	ENST00000537468.1	ENSG00000151948.7	GLT1D1	8146	17303	0	1	0	0	0	1
1373	chr21	43040889	43042203	1315	32	41.0938	-299.829	-10.9485	-0.28101	0.387523	0.668533	0.0306697	hypo	0	0	16045	178142	ENST00000516962.1	snoRNA	ENSG00000252771.1	snoU13	137845	67842	ENST00000454499.1	ENSG00000184012.7	TMPRSS2	67146	26788	0	0	1	0	0	1
8293	chr4	184744441	184745304	864	17	50.8235	-140.428	-9.26872	-0.280895	0.457777	0.738673	0.0336429	hypo	0	0	29279	112703	ENST00000511250.1	processed_transcript	ENSG00000173320.5	STOX2	81204	61453	ENST00000438269.1	ENSG00000173320.5	STOX2	24686	6282	0	0	1	0	0	1
27995	chr21	19352682	19353100	419	4	104.75	-57.1666	-14.3602	-0.280878	0.274015	0.554894	0.0210305	hypo	0	0	63024	85539	ENST00000400127.1	protein_coding	ENSG00000154645.9	CHODL	63024	46478	ENST00000400127.1	ENSG00000154645.9	CHODL	160729	26677	0	1	0	0	0	1
45723	chr5	94111367	94111446	80	3	26.6667	-29.7437	-9.98823	-0.280854	0.449825	0.730679	0.025281	hypo	0	0	9155	115335	ENST00000514040.1	processed_transcript	ENSG00000175471.15	MCTP1	153959	62938	ENST00000505078.1	ENSG00000175471.15	MCTP1	156523	6864	0	1	0	0	0	1
4799	chr16	8271036	8272044	1009	16	63.0625	-183.928	-12.4868	-0.280774	0.534035	0.814809	0.0217122	hypo	0	0	73657	185759	ENST00000562361.1	lincRNA	ENSG00000260003.1	RP11-279O17.2	350181	78957	ENST00000568335.1	ENSG00000232258.2	TMEM114	347655	20121	0	0	1	0	0	1
8156	chr10	72505998	72506724	727	16	45.4375	-141.706	-9.63973	-0.280751	0.4494	0.730151	0.0271431	hypo	0	0	25370	100602	ENST00000394982.2	processed_transcript	ENSG00000166220.8	TBATA	35663	54786	ENST00000545575.1	ENSG00000166220.8	TBATA	68789	14203	0	1	0	0	0	1
5709	chr4	87871989	87873045	1057	15	70.4667	-169.716	-13.1365	-0.280739	0.328696	0.609435	0.0237644	hypo	0	0	712	163934	ENST00000444365.1	processed_pseudogene	ENSG00000235043.2	TECRP1	14426	60744	ENST00000511442.1	ENSG00000172493.16	AFF1	14784	5940	1	0	0	0	0	1
18047	chr4	62726029	62726691	663	10	66.3	-85.0249	-9.67879	-0.280738	0.432551	0.713289	0.0273216	hypo	0	0	34767	81668	ENST00000502815.1	protein_coding	ENSG00000150471.11	LPHN3	34767	44310	ENST00000502815.1	ENSG00000150471.11	LPHN3	342780	5838	0	1	0	0	0	1
812	chr8	1999979	2002157	2179	41	53.1463	-356.654	-12.3282	-0.280709	0.448449	0.729157	0.0283842	hypo	0	0	6794	5526	ENST00000523438.1	protein_coding	ENSG00000036448.5	MYOM2	6794	2941	ENST00000523438.1	ENSG00000036448.5	MYOM2	1652	10516	0	1	0	0	0.159706	0.840294
3434	chr9	101673623	101676249	2627	34	77.2647	-211.969	-8.55603	-0.280675	0.472103	0.752778	0.0295368	hypo	0	0	20750	157634	ENST00000449172.1	processed_pseudogene	ENSG00000229338.1	RP11-92C4.4	29671	75755	ENST00000375001.3	ENSG00000204291.6	COL15A1	29658	11998	0	0	1	0	0	1
25267	chr8	36832666	36832898	233	7	33.2857	-63.4137	-9.45333	-0.280657	0.507045	0.787702	0.0284602	hypo	0	0	13031	171789	ENST00000495560.2	processed_pseudogene	ENSG00000243503.2	AC090453.1	46242	78083	ENST00000518904.1	ENSG00000215262.3	KCNU1	719046	10748	0	0	1	0	0	1
12426	chr16	17898759	17899136	378	9	42	-110.884	-12.3669	-0.280629	0.5004	0.78103	0.02071	hypo	0	0	19972	187311	ENST00000564852.1	lincRNA	ENSG00000261555.1	CTD-3229J4.1	334020	14848	ENST00000261381.6	ENSG00000103489.7	XYLT1	532029	20208	0	0	1	0	0	1
35664	chr2	151853768	151853852	85	4	21.25	-42.8901	-10.875	-0.280618	0.514268	0.794886	0.0216707	hypo	0	0	14747	156230	ENST00000425983.1	antisense	ENSG00000228064.1	AC023469.2	51435	78471	ENST00000409243.1	ENSG00000222031.1	AC023469.1	264031	3492	0	1	0	0	0	1
15588	chr18	28682497	28682905	409	8	51.125	-94.6757	-13.478	-0.280604	0.39053	0.671135	0.0209199	hypo	0	0	118	61611	ENST00000280904.6	protein_coding	ENSG00000134755.10	DSC2	118	33526	ENST00000280904.6	ENSG00000134755.10	DSC2	41	22950	1	0	0	0	1	0
462	chr18	34941247	34942850	1604	42	38.1905	-437.011	-11.7762	-0.280586	0.247262	0.527849	0.0212893	hypo	0	0	86823	191663	ENST00000586610.1	antisense	ENSG00000267202.1	RP11-797E24.3	88240	13574	ENST00000588591.1	ENSG00000101489.14	CELF4	24331	22985	0	1	0	0	0	1
31836	chr11	21091311	21091640	330	6	55	-49.3788	-8.38064	-0.280571	0.479709	0.76028	0.0268471	hypo	0	0	68767	138703	ENST00000364189.1	rRNA	ENSG00000201059.1	RNA5SP336	400103	54518	ENST00000532434.1	ENSG00000165973.13	NELL1	399465	15244	0	1	0	0	0	1
12778	chr7	22130920	22131386	467	14	33.3571	-108.815	-10.1153	-0.280492	0.602596	0.883089	0.0313517	hypo	0	0	44303	64122	ENST00000488366.1	processed_transcript	ENSG00000136237.14	RAPGEF5	102140	34878	ENST00000401957.2	ENSG00000136237.14	RAPGEF5	7910	9250	0	0	1	0	0	1
13488	chr11	30882657	30883670	1014	17	59.6471	-104.893	-6.52352	-0.280474	0.45371	0.734183	0.0356244	hypo	0	0	44581	109273	ENST00000303697.4	nonsense_mediated_decay	ENSG00000170959.10	DCDC1	130562	59520	ENST00000406071.2	ENSG00000170959.10	DCDC1	274528	15269	0	1	0	0	0	1
29922	chr15	54271865	54272466	602	5	120.4	-52.988	-11.8081	-0.280467	0.315462	0.595929	0.0242294	hypo	0	0	2759	185395	ENST00000557976.1	lincRNA	ENSG00000259669.1	RP11-643A5.2	32634	36117	ENST00000260323.11	ENSG00000137766.12	UNC13C	219860	19182	0	0	1	0	0	1
2877	chr2	191582789	191583723	935	22	42.5	-228.476	-12.0443	-0.280453	0.378845	0.659297	0.0255726	hypo	0	0	9346	156777	ENST00000411949.1	antisense	ENSG00000228509.1	AC006460.2	58232	36781	ENST00000434473.1	ENSG00000138386.12	NAB1	68349	3694	0	0	1	0	0	1
6938	chr10	71890187	71891630	1444	20	72.2	-154.03	-8.93197	-0.280443	0.259113	0.539555	0.0292092	hypo	0	0	1059	6076	ENST00000307864.1	protein_coding	ENSG00000042286.10	AIFM2	1059	3221	ENST00000307864.1	ENSG00000042286.10	AIFM2	462	14190	0.651662	0.348338	0	0	1	0
745	chr6	159307538	159308710	1173	31	37.8387	-368.848	-16.2992	-0.280405	0.537615	0.81802	0.0219944	hypo	0	0	16314	139695	ENST00000608817.1	protein_coding	ENSG00000203711.7	C6orf99	16314	75362	ENST00000608817.1	ENSG00000203711.7	C6orf99	16342	8661	0	1	0	0	0	1
33663	chr15	70356527	70357004	478	11	43.4545	-46.2077	-4.28469	-0.280404	0.460515	0.740919	0.0487422	hypo	0	0	5372	70052	ENST00000559826.1	retained_intron	ENSG00000140332.11	TLE3	30119	38166	ENST00000539550.1	ENSG00000140332.11	TLE3	30103	19319	0	1	0	0	0	1
220	chr14	105642624	105644220	1597	53	30.1321	-559.455	-14.3689	-0.280346	0.362121	0.642467	0.0244544	hypo	1	0	0	124192	ENST00000550002.1	retained_intron	ENSG00000183828.10	NUDT14	3419	67727	ENST00000392568.2	ENSG00000183828.10	NUDT14	3249	18814	1	0	0	0	0	1
6588	chr10	81201545	81203018	1474	21	70.1905	-158.378	-8.84966	-0.280319	0.322559	0.602877	0.0272811	hypo	0	0	956	99250	ENST00000372333.3	protein_coding	ENSG00000165424.6	ZCCHC24	956	53965	ENST00000372333.3	ENSG00000165424.6	ZCCHC24	1434	14271	0.708277	0.291723	0	0	0.383989	0.616011
251	chr4	8899483	8901851	2369	54	43.8704	-536.081	-14.2537	-0.280295	0.299954	0.580249	0.0327907	hypo	0	0	25939	148317	ENST00000400677.3	protein_coding	ENSG00000215612.5	HMX1	25939	78149	ENST00000400677.3	ENSG00000215612.5	HMX1	3214	5636	0	0	1	0	0	1
1896	chr10	125816991	125818176	1186	28	42.3571	-267.374	-12.9902	-0.280282	0.490417	0.770699	0.0299096	hypo	0	0	10749	121622	ENST00000435907.1	protein_coding	ENSG00000182022.13	CHST15	10749	66289	ENST00000435907.1	ENSG00000182022.13	CHST15	468	14665	0	1	0	0	1	0
26310	chr4	57115665	57116305	641	5	128.2	-61.0211	-12.8275	-0.280255	0.510321	0.790576	0.0208495	hypo	0	0	2995	34913	ENST00000503618.1	processed_transcript	ENSG00000109265.8	KIAA1211	22264	18828	ENST00000541073.1	ENSG00000109265.8	KIAA1211	63920	5820	0	1	0	0	0	1
14163	chr20	4003162	4003850	689	10	68.9	-101.505	-10.8224	-0.280215	0.304215	0.584429	0.0217396	hypo	0	0	701	154557	ENST00000544072.1	processed_pseudogene	ENSG00000226608.2	FTLP3	6932	13368	ENST00000358395.6	ENSG00000101236.12	RNF24	6756	25928	1	0	0	0	0	1
43631	chr6	26723465	26723602	138	5	27.6	-32.1019	-6.54066	-0.280152	0.109686	0.389838	0.0331765	hypo	0	0	36995	187339	ENST00000562904.1	lincRNA	ENSG00000261584.1	RP11-457M11.5	63484	65986	ENST00000415922.2	ENSG00000181315.6	ZNF322	33372	7798	0	0	1	0	0	1
34930	chr11	98642528	98642806	279	4	69.75	-44.055	-11.9189	-0.280139	0.48379	0.76393	0.0262174	hypo	0	0	95406	180251	ENST00000532109.1	lincRNA	ENSG00000254599.1	RP11-115E19.1	249064	44177	ENST00000527185.1	ENSG00000149972.6	CNTN5	248737	15994	0	0	1	0	0	1
5143	chr6	133214488	133216169	1682	18	93.4444	-177.89	-12.2338	-0.280131	0.510497	0.790628	0.023762	hypo	0	0	24489	149299	ENST00000406019.1	processed_pseudogene	ENSG00000220557.1	HMGB1P13	78907	20696	ENST00000230050.3	ENSG00000112306.7	RPS12	78658	8516	0	0	1	0	0	1
23864	chr15	82021533	82022195	663	7	94.7143	-67.0556	-11.7217	-0.280076	0.482212	0.762288	0.0248461	hypo	0	0	68269	185425	ENST00000560054.1	lincRNA	ENSG00000259692.1	RP11-499F3.2	316264	67417	ENST00000558133.1	ENSG00000183496.5	MEX3B	313277	19454	0	1	0	0	0	1
5778	chr10	13380590	13381450	861	15	57.4	-168.801	-12.3488	-0.280056	0.310734	0.59079	0.0223858	hypo	0	0	1339	17458	ENST00000425947.1	protein_coding	ENSG00000086475.10	SEPHS1	1339	9324	ENST00000425947.1	ENSG00000086475.10	SEPHS1	36091	13871	0.767712	0.232288	0	0	0	1
42367	chr4	86861898	86862058	161	3	53.6667	-33.6542	-11.8206	-0.28003	0.520167	0.800197	0.0232658	hypo	0	0	10471	67887	ENST00000264343.4	protein_coding	ENSG00000138639.13	ARHGAP24	10471	36958	ENST00000264343.4	ENSG00000138639.13	ARHGAP24	653125	5938	0	1	0	0	0	1
3307	chr20	49657218	49658141	924	20	46.2	-215.599	-12.1743	-0.280023	0.478399	0.758423	0.021438	hypo	0	0	17551	4730	ENST00000371571.4	protein_coding	ENSG00000026559.9	KCNG1	17551	2524	ENST00000371571.4	ENSG00000026559.9	KCNG1	17005	26328	0	0	1	0	0	1
4753	chr7	73564303	73565086	784	29	27.0345	-184.641	-7.10713	-0.279995	0.56676	0.846755	0.0380547	hypo	0	0	23488	32304	ENST00000265753.8	protein_coding	ENSG00000106682.10	EIF4H	23488	17432	ENST00000265753.8	ENSG00000106682.10	EIF4H	23166	9660	0	0	1	0	0	1
1571	chr7	22088829	22090771	1943	29	67	-285.442	-10.5908	-0.279948	0.535365	0.815313	0.0226148	hypo	0	0	84918	64122	ENST00000488366.1	processed_transcript	ENSG00000136237.14	RAPGEF5	103126	53232	ENST00000406877.3	ENSG00000164649.15	CDCA7L	31789	9250	0	0	1	0	0	1
34016	chr8	77577720	77577887	168	6	28	-45.5895	-7.61863	-0.279946	0.566103	0.846049	0.0272331	hypo	0	0	15566	19915	ENST00000521891.2	protein_coding	ENSG00000091656.11	ZFHX4	15566	10664	ENST00000521891.2	ENSG00000091656.11	ZFHX4	12280	10956	0	1	0	0	0	1
57810	chr18	72912998	72913145	148	4	37	-18.5707	-4.9769	-0.279805	0.576139	0.855943	0.0338242	hypo	0	0	4322	120017	ENST00000537114.2	protein_coding	ENSG00000180011.6	ZADH2	4322	65388	ENST00000537114.2	ENSG00000180011.6	ZADH2	2962	23129	0	1	0	0	0	1
36918	chr2	62686454	62686658	205	4	51.25	-41.0485	-11.3338	-0.279776	0.57733	0.857106	0.0249078	hypo	0	0	3603	156802	ENST00000416845.1	lincRNA	ENSG00000228541.1	AC093159.1	46817	70206	ENST00000335390.5	ENSG00000186889.5	TMEM17	1901	2884	0	0	1	0	0.482927	0.517073
46615	chr8	75181409	75181499	91	3	30.3333	-28.8592	-9.68644	-0.279693	0.511334	0.791027	0.0242327	hypo	0	0	24385	28360	ENST00000518195.1	processed_transcript	ENSG00000104369.4	JPH1	52063	15302	ENST00000342232.4	ENSG00000104369.4	JPH1	45842	10951	0	1	0	0	0	1
26380	chr7	138347372	138348118	747	11	67.9091	-60.8874	-6.1526	-0.279664	0.507921	0.787584	0.0395211	hypo	1	1	0	88259	ENST00000288513.5	protein_coding	ENSG00000157703.11	SVOPL	0	48023	ENST00000288513.5	ENSG00000157703.11	SVOPL	844	10085	1	0	0	0	1	0
5898	chr2	232504633	232505759	1127	26	43.3462	-167.25	-8.56458	-0.279663	0.184996	0.464659	0.0348846	hypo	0	0	5224	168555	ENST00000481141.2	misc_RNA	ENSG00000239202.2	RN7SL499P	47057	64149	ENST00000313965.2	ENSG00000177673.2	C2orf57	20907	3936	0	0	1	0	0	1
973	chr6	156982931	156983911	981	28	35.0357	-336.261	-20.4582	-0.279593	0.534507	0.8141	0.0214869	hypo	1	0	0	149273	ENST00000402808.1	processed_pseudogene	ENSG00000220347.1	RP11-230C9.1	115151	3674	ENST00000350026.5	ENSG00000049618.17	ARID1B	24227	8641	1	0	0	0	0	1
48565	chr1	179661256	179661749	494	3	164.667	-26.8336	-9.93722	-0.279589	0.440626	0.720215	0.0301771	hypo	0	0	17731	149793	ENST00000408620.1	miRNA	ENSG00000221547.1	AL359853.1	50548	40248	ENST00000341785.4	ENSG00000143340.6	FAM163A	50198	1960	0	0	1	0	0	1
138	chr9	138620047	138622126	2080	57	36.4912	-660.383	-17.2975	-0.279584	0.409737	0.689322	0.0253413	hypo	0	0	6238	32637	ENST00000491806.2	protein_coding	ENSG00000107147.7	KCNT1	6238	17620	ENST00000491806.2	ENSG00000107147.7	KCNT1	4418	12456	0	1	0	0	0	1
3731	chr19	56058980	56059653	674	25	26.96	-204.717	-10.367	-0.279558	0.198244	0.477802	0.0304819	hypo	0	0	2070	159682	ENST00000420723.3	protein_coding	ENSG00000231274.4	SBK3	2070	78902	ENST00000420723.3	ENSG00000231274.4	SBK3	1608	25691	0	0	1	0	0.581602	0.418398
22732	chr17	53522819	53523459	641	11	58.2727	-70.1973	-6.59259	-0.279552	0.372574	0.652126	0.029093	hypo	0	0	12351	187868	ENST00000572159.1	lincRNA	ENSG00000262395.1	RP11-515E23.2	23465	18635	ENST00000262065.3	ENSG00000108960.3	MMD	23272	22188	0	0	1	0	0	1
632	chr2	85944253	85945884	1632	32	51	-391.776	-16.8569	-0.27955	0.536295	0.815845	0.022117	hypo	0	0	9575	138069	ENST00000362817.1	snRNA	ENSG00000199687.1	RNU1-38P	21761	22580	ENST00000526018.1	ENSG00000115523.12	GNLY	34615	3055	0	0	1	0	0	1
27852	chr13	109954228	109954418	191	5	38.2	-57.4523	-11.6945	-0.279491	0.537843	0.817334	0.0208569	hypo	0	0	8064	165087	ENST00000432575.1	lincRNA	ENSG00000236053.1	LINC01067	415710	3183	ENST00000457511.2	ENSG00000041515.11	MYO16	160528	17874	0	0	1	0	0	1
14770	chr2	87883313	87883563	251	12	20.9167	-98.535	-14.074	-0.279444	0.12923	0.408674	0.0306157	hypo	0	0	2809	150330	ENST00000603948.1	lincRNA	ENSG00000222041.6	LINC00152	164042	27756	ENST00000359481.4	ENSG00000125551.14	PLGLB2	241590	3074	0	1	0	0	0	1
4103	chr10	119220811	119222246	1436	19	75.5789	-196.267	-15.3165	-0.279407	0.359583	0.63899	0.0226719	hypo	0	0	14437	158112	ENST00000412075.2	antisense	ENSG00000229847.4	EMX2OS	79708	59001	ENST00000553456.3	ENSG00000170370.10	EMX2	71671	14611	0	1	0	0	0	1
237	chr16	88178612	88180063	1452	47	30.8936	-548.526	-15.3696	-0.279255	0.501191	0.780446	0.0229034	hypo	0	0	30831	185914	ENST00000563521.2	lincRNA	ENSG00000260162.2	RP11-863P13.1	174987	60772	ENST00000393207.1	ENSG00000172530.15	BANP	4793	20972	0	0	1	0	0	1
953	chr7	68682068	68683806	1739	31	56.0968	-339.615	-13.2187	-0.279251	0.336133	0.615384	0.0240367	hypo	0	0	26856	190136	ENST00000580240.1	miRNA	ENSG00000265655.1	AC069280.1	380098	48311	ENST00000406775.2	ENSG00000158321.11	AUTS2	378568	9617	0	0	1	0	0	1
29194	chr10	114887621	114888189	569	12	47.4167	-54.5701	-4.85005	-0.279245	0.268632	0.547877	0.0392951	hypo	0	0	15489	80127	ENST00000369389.1	protein_coding	ENSG00000148737.11	TCF7L2	15489	43475	ENST00000369389.1	ENSG00000148737.11	TCF7L2	37333	14575	0	1	0	0	0	1
644	chr15	98063786	98066444	2659	52	51.1346	-389.749	-8.81221	-0.279231	0.251494	0.530725	0.0356144	hypo	1	0	0	185230	ENST00000559955.1	lincRNA	ENSG00000259524.1	RP11-461F11.1	351335	80208	ENST00000503874.3	ENSG00000251209.3	LINC00923	129577	19614	1	0	0	0	0	1
1323	chr3	61668504	61670311	1808	26	69.5385	-304.232	-15.2773	-0.279175	0.503779	0.782953	0.021824	hypo	0	0	54591	177816	ENST00000516611.1	misc_RNA	ENSG00000252420.1	Y_RNA	120918	41314	ENST00000295874.10	ENSG00000144724.14	PTPRG	117926	4630	0	1	0	0	0	1
34786	chr7	86655943	86656263	321	4	80.25	-44.3204	-11.2169	-0.279169	0.535887	0.815056	0.0225091	hypo	0	0	32567	98013	ENST00000423294.1	protein_coding	ENSG00000164659.10	KIAA1324L	32567	53250	ENST00000423294.1	ENSG00000164659.10	KIAA1324L	32569	9738	0	1	0	0	0	1
3534	chr2	80307440	80308847	1408	19	74.1053	-209.378	-13.4745	-0.279115	0.457287	0.736402	0.0223081	hypo	0	0	49762	152514	ENST00000418621.1	antisense	ENSG00000224731.1	AC016716.2	222551	51118	ENST00000409148.1	ENSG00000162951.6	LRRTM1	220830	3030	0	1	0	0	0	1
3878	chr1	215570205	215571504	1300	17	76.4706	-200.779	-14.6334	-0.279091	0.50032	0.779411	0.0213125	hypo	0	0	20377	161455	ENST00000416715.1	processed_pseudogene	ENSG00000232809.1	VDAC1P10	169230	35163	ENST00000259154.4	ENSG00000136636.8	KCTD3	169003	2184	0	0	1	0	0	1
594	chr18	56650746	56651856	1111	29	38.3103	-398.697	-16.3797	-0.279066	0.546676	0.825742	0.0205262	hypo	0	0	3946	13254	ENST00000590442.1	retained_intron	ENSG00000074657.9	ZNF532	62990	7068	ENST00000586997.1	ENSG00000074657.9	ZNF532	119457	23081	0	1	0	0	0	1
33179	chr1	170562248	170562886	639	7	91.2857	-47.0376	-6.96184	-0.279062	0.437107	0.716169	0.02597	hypo	0	0	4870	153430	ENST00000426090.1	lincRNA	ENSG00000225545.1	RP11-545I10.2	60975	25159	ENST00000367762.1	ENSG00000120370.8	GORAB	67570	1921	0	0	1	0	0	1
5567	chr10	3334308	3335237	930	15	62	-171.644	-14.0396	-0.279034	0.490474	0.769509	0.023308	hypo	0	0	26112	155527	ENST00000436340.1	lincRNA	ENSG00000227338.1	RP11-195B3.1	119304	17954	ENST00000380989.2	ENSG00000107959.11	PITRM1	24777	13815	0	0	1	0	0	1
617	chr1	2003145	2004057	913	33	27.6667	-394.385	-14.5724	-0.279017	0.365683	0.6447	0.0209095	hypo	0	0	843	10551	ENST00000400921.2	protein_coding	ENSG00000067606.11	PRKCZ	843	5613	ENST00000400921.2	ENSG00000067606.11	PRKCZ	1122	160	1	0	0	0	0.961665	0.0383352
15707	chr3	138618134	138618427	294	7	42	-94.2433	-13.69	-0.278957	0.385599	0.664556	0.019865	hypo	0	0	9334	170824	ENST00000463301.1	processed_pseudogene	ENSG00000242244.1	ATP5G1P3	47554	67668	ENST00000330315.3	ENSG00000183770.5	FOXL2	16018	4968	0	0	1	0	0	1
24392	chr1	154542668	154543118	451	6	75.1667	-65.6347	-13.0621	-0.278905	0.546533	0.825439	0.0226645	hypo	0	0	2410	91339	ENST00000368476.3	protein_coding	ENSG00000160716.4	CHRNB2	2410	49652	ENST00000368476.3	ENSG00000160716.4	CHRNB2	700	1730	0	1	0	0	1	0
1726	chr13	51285479	51287236	1758	21	83.7143	-276.574	-14.8491	-0.278905	0.448275	0.727181	0.0221753	hypo	0	0	2382	127410	ENST00000443723.1	processed_transcript	ENSG00000186047.9	DLEU7	130595	69577	ENST00000504404.1	ENSG00000186047.9	DLEU7	130135	17728	0	1	0	0	0	1
363	chr6	99539915	99542421	2507	34	73.7353	-473.163	-16.6876	-0.278817	0.364721	0.643538	0.0209443	hypo	0	0	9589	194508	ENST00000603824.1	processed_pseudogene	ENSG00000271042.1	RP3-364H10.1	144065	20622	ENST00000229971.1	ENSG00000112234.4	FBXL4	144059	8349	0	0	1	0	0	1
1636	chr1	24437229	24438421	1193	34	35.0882	-281.747	-8.85242	-0.278794	0.281467	0.560261	0.0326543	hypo	0	0	243	73486	ENST00000374434.3	protein_coding	ENSG00000142661.14	MYOM3	243	39875	ENST00000374434.3	ENSG00000142661.14	MYOM3	75119	657	1	0	0	0	0	1
13008	chr2	5712877	5713436	560	9	62.2222	-107.61	-12.6797	-0.278767	0.53526	0.814028	0.021879	hypo	0	0	16713	161476	ENST00000425763.1	lincRNA	ENSG00000232835.1	AC107057.1	119362	63661	ENST00000322002.3	ENSG00000176887.5	SOX11	100046	2541	0	0	1	0	0	1
10133	chr2	85426502	85427494	993	12	82.75	-125.478	-11.7244	-0.278734	0.456672	0.735406	0.0248341	hypo	0	0	4554	138542	ENST00000363831.1	snRNA	ENSG00000200701.1	RNU6-674P	13251	45277	ENST00000442813.1	ENSG00000152284.4	TCF7L1	63908	3042	0	1	0	0	0	1
2517	chr21	33486823	33488110	1288	18	71.5556	-239.863	-13.9438	-0.278665	0.537839	0.816504	0.021812	hypo	0	0	28214	158658	ENST00000411605.1	lincRNA	ENSG00000230323.1	LINC00159	139807	39598	ENST00000439107.1	ENSG00000142149.4	HUNK	162798	26705	0	1	0	0	0	1
22502	chr11	69959857	69960565	709	13	54.5385	-70.8139	-6.18966	-0.278636	0.572217	0.850853	0.0367332	hypo	0	0	5565	57538	ENST00000531349.1	protein_coding	ENSG00000131620.13	ANO1	5565	31368	ENST00000531349.1	ENSG00000131620.13	ANO1	25647	15799	0	1	0	0	0	1
2804	chr16	88955111	88955927	817	33	24.7576	-230.75	-8.41353	-0.278587	0.371959	0.650547	0.0415838	hypo	0	0	5430	185629	ENST00000565053.1	antisense	ENSG00000259881.1	RP11-830F9.5	12995	30092	ENST00000562719.1	ENSG00000129993.10	CBFA2T3	181	21049	0	1	0	0	1	0
3538	chr15	60818295	60819372	1078	18	59.8889	-209.257	-12.2519	-0.278384	0.423681	0.702065	0.0213303	hypo	0	0	2799	184880	ENST00000560280.1	antisense	ENSG00000259274.1	CTD-2501E16.2	46950	29537	ENST00000261520.4	ENSG00000128915.7	NARG2	46736	19221	0	1	0	0	0	1
12280	chr9	13939300	13940549	1250	12	104.167	-111.827	-9.64216	-0.278367	0.505396	0.783764	0.0232115	hypo	0	0	11329	142682	ENST00000381010.3	lincRNA	ENSG00000205636.3	LINC00583	240241	43033	ENST00000380924.1	ENSG00000147862.10	NFIB	372403	11510	0	1	0	0	0	1
5595	chr2	100222769	100223370	602	17	35.4118	-171.25	-10.5098	-0.278358	0.479347	0.757705	0.0270953	hypo	0	0	27936	75571	ENST00000445815.1	protein_coding	ENSG00000144218.14	AFF3	27936	40960	ENST00000445815.1	ENSG00000144218.14	AFF3	12277	3174	0	1	0	0	0	1
8394	chr3	194000366	194001513	1148	25	45.92	-139.577	-6.5355	-0.278344	0.275058	0.553402	0.0305667	hypo	0	0	5894	156459	ENST00000440556.1	lincRNA	ENSG00000228271.1	RP11-513G11.2	70533	64736	ENST00000429275.1	ENSG00000178772.6	CPN2	12607	5239	0	1	0	0	0	1
20049	chr2	146632688	146633022	335	6	55.8333	-78.1136	-13.7494	-0.278334	0.493772	0.772106	0.0205026	hypo	0	0	39635	162585	ENST00000414967.1	lincRNA	ENSG00000233842.1	AC062031.1	1354066	58341	ENST00000558170.2	ENSG00000169554.12	ZEB2	711779	3481	0	0	1	0	0	1
51029	chr3	148564358	148564638	281	3	93.6667	-24.5997	-8.6661	-0.278328	0.61642	0.894748	0.0240433	hypo	0	0	7489	84040	ENST00000473621.1	retained_intron	ENSG00000153002.7	CPB1	18404	52112	ENST00000296046.3	ENSG00000163751.3	CPA3	144438	5027	0	1	0	0	0	1
50492	chr2	15724188	15724419	232	3	77.3333	-25.0821	-8.8317	-0.278321	0.444639	0.72296	0.0283845	hypo	0	0	6882	15427	ENST00000381341.2	protein_coding	ENSG00000079785.10	DDX1	6882	8180	ENST00000381341.2	ENSG00000079785.10	DDX1	7373	2605	0	0	1	0	0	1
25152	chr9	134970042	134970692	651	7	93	-63.6915	-9.41637	-0.278297	0.428948	0.707245	0.0260864	hypo	0	0	14746	91149	ENST00000292035.5	protein_coding	ENSG00000160563.9	MED27	14746	49552	ENST00000292035.5	ENSG00000160563.9	MED27	14706	12350	0	0	1	0	0	1
11005	chr11	114025592	114026235	644	17	37.8824	-119.545	-7.18223	-0.278228	0.36609	0.644318	0.0322536	hypo	0	0	25252	35473	ENST00000545851.1	processed_transcript	ENSG00000109906.9	ZBTB16	94362	19150	ENST00000392996.2	ENSG00000109906.9	ZBTB16	43628	16054	0	1	0	0	0	1
2871	chr18	46388932	46389513	582	26	22.3846	-228.636	-10.0663	-0.278188	0.297163	0.575351	0.026372	hypo	0	0	16	60547	ENST00000590422.1	processed_transcript	ENSG00000134030.9	CTIF	85361	13660	ENST00000586093.1	ENSG00000101665.4	SMAD7	2450	23030	1	0	0	0	0	1
543	chr5	3339430	3340458	1029	30	34.3	-409.913	-19.7959	-0.278165	0.459694	0.737859	0.0224226	hypo	0	0	112471	175160	ENST00000512521.1	lincRNA	ENSG00000249830.1	RP11-121L11.3	255709	59189	ENST00000302006.3	ENSG00000170549.3	IRX1	12784	6513	0	0	1	0	0	1
36545	chr4	139662440	139662621	182	3	60.6667	-41.5748	-14.7009	-0.278109	0.494439	0.772548	0.01993	hypo	0	0	32082	175857	ENST00000502606.1	lincRNA	ENSG00000250501.2	RP11-98O2.1	274321	44539	ENST00000280614.2	ENSG00000151014.4	CCRN4L	179184	6107	0	0	1	0	0	1
3946	chr17	12226384	12227948	1565	20	78.25	-199.601	-13.1826	-0.278089	0.565359	0.843448	0.0245102	hypo	0	0	121466	189929	ENST00000585228.1	lincRNA	ENSG00000265400.1	RP11-471L13.2	302232	5168	ENST00000415385.3	ENSG00000065559.10	MAP2K4	301512	21474	0	0	1	0	0	1
8095	chr2	180420555	180421660	1106	15	73.7333	-142.315	-9.59314	-0.277952	0.569518	0.84747	0.0217177	hypo	0	0	5654	75690	ENST00000336917.5	protein_coding	ENSG00000144331.14	ZNF385B	5654	41018	ENST00000336917.5	ENSG00000144331.14	ZNF385B	290891	3663	0	1	0	0	0	1
27741	chr20	13335103	13335741	639	6	106.5	-57.7528	-10.9332	-0.277781	0.527764	0.805545	0.0248103	hypo	0	0	37582	165983	ENST00000432206.1	processed_pseudogene	ENSG00000236811.1	GAPDHP2	132684	13366	ENST00000262487.4	ENSG00000101230.5	ISM1	55155	25968	0	1	0	0	0	1
7586	chr15	32633891	32634274	384	16	24	-147.101	-11.6235	-0.277763	0.270161	0.547924	0.0258775	hypo	0	0	17464	186361	ENST00000568289.1	lincRNA	ENSG00000260642.1	RP11-717I24.1	61121	80110	ENST00000512626.2	ENSG00000249931.3	GOLGA8K	162	18992	0	0	1	0	1	0
1012	chr20	25253598	25254901	1304	30	43.4667	-331.612	-13.9523	-0.277755	0.484595	0.762351	0.0230968	hypo	0	0	15582	24419	ENST00000428458.1	protein_coding	ENSG00000100994.7	PYGB	15582	13152	ENST00000428458.1	ENSG00000100994.7	PYGB	24195	26044	0	1	0	0	0	1
5737	chr7	894411	895190	780	23	33.913	-169.262	-8.83276	-0.277703	0.41048	0.688183	0.0352541	hypo	0	0	2526	98326	ENST00000475971.1	retained_intron	ENSG00000164828.13	SUN1	6165	53420	ENST00000433212.1	ENSG00000164828.13	SUN1	6875	8913	0	1	0	0	0	1
3181	chr7	20877285	20878634	1350	22	61.3636	-219.233	-16.4173	-0.277669	0.574568	0.852237	0.0255614	hypo	0	0	2234	161435	ENST00000447262.2	lincRNA	ENSG00000232790.2	AC006481.1	50779	53238	ENST00000361443.4	ENSG00000164651.12	SP8	38915	9246	0	1	0	0	0	1
6813	chr8	118873880	118876072	2193	26	84.3462	-155.665	-7.45105	-0.277618	0.233814	0.511431	0.0385804	hypo	0	0	246580	121906	ENST00000436216.1	protein_coding	ENSG00000182197.6	EXT1	246580	66443	ENST00000436216.1	ENSG00000182197.6	EXT1	247902	11121	0	1	0	0	0	1
2136	chr9	135592888	135594402	1515	30	50.5	-255.941	-11.5221	-0.277554	0.353956	0.63151	0.0289657	hypo	0	0	8582	99645	ENST00000467161.1	processed_transcript	ENSG00000165695.5	AK8	47099	27719	ENST00000372159.3	ENSG00000125485.13	DDX31	8486	12363	0	0	1	0	0	1
2249	chr10	133224649	133225943	1295	29	44.6552	-250.918	-10.9036	-0.277521	0.298665	0.576185	0.0291165	hypo	0	0	114664	116573	ENST00000368642.4	protein_coding	ENSG00000176769.9	TCERG1L	114664	63603	ENST00000368642.4	ENSG00000176769.9	TCERG1L	81806	14728	0	0	1	0	0	1
4373	chrX	5844575	5847364	2790	27	103.333	-191.16	-8.82373	-0.277385	0.482244	0.759629	0.0346154	hypo	0	0	23180	78330	ENST00000477079.1	processed_transcript	ENSG00000146938.10	NLGN4X	297751	42459	ENST00000538097.1	ENSG00000146938.10	NLGN4X	22875	12778	0	1	0	0	0	1
10406	chr4	113844973	113845478	506	11	46	-123.54	-11.6348	-0.277383	0.39537	0.672753	0.0259244	hypo	0	0	41486	176521	ENST00000511590.2	antisense	ENSG00000251126.2	RP11-119H12.6	105707	41669	ENST00000503271.1	ENSG00000145362.12	ANK2	217465	6034	0	1	0	0	0	1
4313	chr5	32171158	32172396	1239	22	56.3182	-192.402	-9.60147	-0.277343	0.466155	0.743498	0.027958	hypo	0	0	2011	39316	ENST00000503610.1	nonsense_mediated_decay	ENSG00000113384.9	GOLPH3	2059	21245	ENST00000265070.6	ENSG00000113384.9	GOLPH3	1202	6589	0	1	0	0	0.644068	0.355932
7144	chr10	556244	556762	519	19	27.3158	-151.825	-9.73767	-0.277324	0.282242	0.559566	0.030291	hypo	0	0	72742	161711	ENST00000425723.2	antisense	ENSG00000233021.2	RP11-490E15.2	73137	44681	ENST00000381496.3	ENSG00000151240.11	DIP2C	19136	13765	0	1	0	0	0	1
5395	chr14	98407312	98408503	1192	16	74.5	-174.055	-11.145	-0.277289	0.510902	0.788192	0.0240471	hypo	0	0	35879	173147	ENST00000554822.1	protein_coding	ENSG00000246223.4	C14orf64	35879	79954	ENST00000554822.1	ENSG00000246223.4	C14orf64	721365	18630	0	1	0	0	0	1
5823	chr10	114600868	114601920	1053	16	65.8125	-168.312	-13.3574	-0.277264	0.454382	0.731646	0.0224692	hypo	0	0	17618	186645	ENST00000564352.1	sense_overlapping	ENSG00000260917.1	RP11-57H14.4	108088	43462	ENST00000534894.1	ENSG00000148737.11	TCF7L2	110195	14574	0	0	1	0	0	1
606	chr1	10685062	10686645	1584	31	51.0968	-395.791	-17.7731	-0.277226	0.557149	0.834376	0.0220256	hypo	0	0	8168	171624	ENST00000461850.2	misc_RNA	ENSG00000243267.2	RN7SL614P	18487	30896	ENST00000447850.3	ENSG00000130940.10	CASZ1	11654	411	0	1	0	0	0	1
5573	chr6	143922765	143924613	1849	17	108.765	-171.533	-11.2767	-0.277192	0.486984	0.764177	0.0221871	hypo	0	0	4703	38405	ENST00000427704.2	protein_coding	ENSG00000112419.10	PHACTR2	4703	20768	ENST00000427704.2	ENSG00000112419.10	PHACTR2	64013	8568	0	1	0	0	0	1
55677	chr20	43344267	43344568	302	3	100.667	-20.5213	-7.63044	-0.277183	0.382193	0.659376	0.0314351	hypo	0	0	380	9070	ENST00000190983.4	protein_coding	ENSG00000064205.6	WISP2	380	4833	ENST00000190983.4	ENSG00000064205.6	WISP2	29781	26228	1	0	0	0	0	1
5342	chr11	123234571	123236179	1609	26	61.8846	-174.755	-8.38651	-0.277141	0.514508	0.791649	0.0285933	hypo	0	0	16040	189897	ENST00000584016.1	miRNA	ENSG00000265357.1	MIR4493	64878	80368	ENST00000533341.1	ENSG00000254667.1	AP000783.1	5098	16150	0	0	1	0	0	1
34583	chr3	146768860	146769001	142	4	35.5	-44.6251	-11.2929	-0.277105	0.44745	0.724556	0.0248435	hypo	0	0	54359	143851	ENST00000384427.1	snRNA	ENSG00000207156.1	RNU6-505P	342680	45672	ENST00000488404.1	ENSG00000152977.5	ZIC1	308114	5016	0	1	0	0	0	1
947	chr7	1994164	1995205	1042	38	27.4211	-340.16	-11.6355	-0.277094	0.475033	0.752128	0.0297781	hypo	0	0	13978	230	ENST00000437877.1	protein_coding	ENSG00000002822.11	MAD1L1	13978	133	ENST00000437877.1	ENSG00000002822.11	MAD1L1	2041	9031	0	1	0	0	0	1
24579	chr17	66013914	66014143	230	7	32.8571	-65.2074	-9.62079	-0.27706	0.350332	0.627392	0.0278008	hypo	0	0	17491	122276	ENST00000330459.3	protein_coding	ENSG00000182481.4	KPNA2	17491	66622	ENST00000330459.3	ENSG00000182481.4	KPNA2	1976	22322	0	0	1	0	0.104348	0.895652
7468	chr2	7162451	7163853	1403	17	82.5294	-148.329	-11.2154	-0.277027	0.304552	0.581579	0.0252986	hypo	0	0	25379	82829	ENST00000432850.1	protein_coding	ENSG00000151692.10	RNF144A	25379	44982	ENST00000432850.1	ENSG00000151692.10	RNF144A	8443	2550	0	1	0	0	0	1
899	chr5	10524179	10525719	1541	40	38.525	-345.389	-11.8325	-0.277001	0.546366	0.823367	0.0261275	hypo	0	0	1982	174495	ENST00000504650.1	processed_transcript	ENSG00000249160.1	RP11-1C1.5	14872	80054	ENST00000506021.1	ENSG00000249160.1	RP11-1C1.5	37097	6547	0.0110318	0	0.988968	0	0	1
22168	chr17	57419777	57420362	586	6	97.6667	-71.8253	-14.6806	-0.277	0.417631	0.694632	0.0222249	hypo	0	0	2154	114844	ENST00000585166.1	protein_coding	ENSG00000175155.4	YPEL2	2154	62667	ENST00000585166.1	ENSG00000175155.4	YPEL2	9631	21167	0	1	0	0	0	1
1501	chr6	159926097	159927247	1151	27	42.6296	-290.989	-12.3112	-0.27696	0.401921	0.67888	0.0234195	hypo	0	0	20311	148620	ENST00000404609.2	processed_pseudogene	ENSG00000216480.2	RP3-393E18.1	187012	20527	ENST00000367054.2	ENSG00000112096.12	SOD2	186310	8668	0	0	1	0	0	1
17677	chr6	159885981	159886144	164	9	18.2222	-86.3589	-9.74885	-0.276858	0.509606	0.786464	0.0300809	hypo	0	0	61414	148620	ENST00000404609.2	processed_pseudogene	ENSG00000216480.2	RP3-393E18.1	228115	20527	ENST00000367054.2	ENSG00000112096.12	SOD2	149007	8667	0	0	1	0	0	1
2009	chr9	110409656	110410971	1316	21	62.6667	-261.295	-14.6352	-0.276842	0.620137	0.896979	0.0225805	hypo	0	0	14555	139301	ENST00000365438.1	snRNA	ENSG00000202308.1	RNU6-996P	129447	77923	ENST00000398726.3	ENSG00000214645.3	AL162389.1	9089	12038	0	0	1	0	0	1
3823	chr5	53197760	53199175	1416	17	83.2941	-202.087	-13.1254	-0.276823	0.51876	0.795584	0.0217056	hypo	0	0	8777	150764	ENST00000411028.1	snRNA	ENSG00000222960.1	RNU6-272P	341254	52855	ENST00000506765.1	ENSG00000164258.7	NDUFS4	340889	6668	0	1	0	0	0	1
7940	chr1	178922228	178923138	911	18	50.6111	-143.72	-8.93829	-0.276783	0.334407	0.61119	0.0309713	hypo	0	0	59254	42778	ENST00000478871.1	retained_intron	ENSG00000116191.13	RALGPS2	67013	23100	ENST00000367632.2	ENSG00000116191.13	RALGPS2	71666	1952	0	0	1	0	0	1
5864	chr10	7593706	7594729	1024	28	36.5714	-167.724	-6.79356	-0.27677	0.32357	0.60034	0.0357974	hypo	0	0	17633	48958	ENST00000473591.1	processed_transcript	ENSG00000123243.10	ITIH5	66893	26542	ENST00000298441.6	ENSG00000123243.10	ITIH5	23648	13843	0	0	1	0	0	1
4870	chr8	2584163	2585089	927	22	42.1364	-182.49	-9.51792	-0.276731	0.498437	0.775168	0.0350144	hypo	1	0	0	179369	ENST00000520024.1	lincRNA	ENSG00000253853.1	GS1-57L11.1	590978	2941	ENST00000523438.1	ENSG00000036448.5	MYOM2	103242	10526	1	0	0	0	0	1
2485	chr1	234752901	234755879	2979	38	78.3947	-241.366	-7.37739	-0.27673	0.313913	0.590643	0.0295315	hypo	0	0	7629	104958	ENST00000366609.3	protein_coding	ENSG00000168264.6	IRF2BP2	7629	57131	ENST00000366609.3	ENSG00000168264.6	IRF2BP2	5876	2363	0	0	1	0	0	1
7663	chr12	22886069	22887086	1018	14	72.7143	-146.353	-10.6037	-0.276715	0.5223	0.799015	0.021888	hypo	0	0	8429	182481	ENST00000537293.1	lincRNA	ENSG00000256923.1	RP11-449P1.1	107777	37392	ENST00000545979.1	ENSG00000139163.11	ETNK1	107767	16442	0	1	0	0	0	1
47118	chr11	9928123	9928453	331	3	110.333	-28.379	-10.0811	-0.276707	0.409156	0.685863	0.0279944	hypo	0	0	52883	180450	ENST00000533128.1	processed_pseudogene	ENSG00000254765.1	RP11-1H15.1	66972	32791	ENST00000530741.1	ENSG00000133812.10	SBF2	147652	15156	0	1	0	0	0	1
9438	chr7	5387831	5388664	834	22	37.9091	-130.724	-6.70583	-0.276701	0.314987	0.591688	0.0424571	hypo	0	0	12993	121695	ENST00000440081.2	protein_coding	ENSG00000182095.10	TNRC18	12993	66331	ENST00000440081.2	ENSG00000182095.10	TNRC18	2659	9135	0	1	0	0	0	1
28574	chr11	27443608	27444155	548	10	54.8	-55.9193	-5.93222	-0.276675	0.287379	0.564054	0.0432388	hypo	0	0	36528	142113	ENST00000527773.1	retained_intron	ENSG00000205213.9	LGR4	49705	76620	ENST00000480977.2	ENSG00000205213.9	LGR4	49485	15256	0	1	0	0	0	1
4528	chr7	66206842	66207435	594	19	31.2632	-188.438	-13.7236	-0.276656	0.259728	0.536384	0.0221375	hypo	0	0	1121	85576	ENST00000442563.1	protein_coding	ENSG00000154710.11	RABGEF1	1121	46504	ENST00000442563.1	ENSG00000154710.11	RABGEF1	276	9608	1	0	0	0	1	0
38205	chr8	87075455	87075966	512	5	102.4	-39.0902	-8.33228	-0.276656	0.436379	0.713035	0.0258744	hypo	0	0	5959	79083	ENST00000276616.2	protein_coding	ENSG00000147613.3	PSKH2	5959	42897	ENST00000276616.2	ENSG00000147613.3	PSKH2	5687	11001	0	1	0	0	0	1
9012	chr6	119069458	119070267	810	14	57.8571	-134.247	-10.1495	-0.276628	0.51851	0.795139	0.0248924	hypo	0	0	8413	153436	ENST00000429807.2	processed_transcript	ENSG00000225549.3	RP11-210H10__A.1	38219	20396	ENST00000368488.5	ENSG00000111860.9	CEP85L	96320	8471	0	0	1	0	0	1
30520	chr12	79662751	79662947	197	5	39.4	-51.8062	-10.4008	-0.276582	0.510605	0.787187	0.0203486	hypo	0	0	22631	10595	ENST00000549559.1	protein_coding	ENSG00000067715.9	SYT1	22631	5644	ENST00000549559.1	ENSG00000067715.9	SYT1	420584	16888	0	1	0	0	0	1
12203	chr3	29455974	29456787	814	14	58.1429	-112.206	-8.68071	-0.276558	0.447372	0.72393	0.0256589	hypo	0	0	19560	76139	ENST00000497205.1	retained_intron	ENSG00000144642.16	RBMS3	132866	41258	ENST00000456853.1	ENSG00000144642.16	RBMS3	838003	4311	0	1	0	0	0	1
11614	chr20	43344942	43345982	1041	16	65.0625	-115.79	-8.06841	-0.276492	0.533133	0.809625	0.0299386	hypo	0	0	1055	9070	ENST00000190983.4	protein_coding	ENSG00000064205.6	WISP2	1055	4833	ENST00000190983.4	ENSG00000064205.6	WISP2	28367	26228	0.90682	0.0931796	0	0	0	1
2302	chr18	8745332	8746408	1077	23	46.8261	-248.537	-12.5767	-0.276488	0.598869	0.875357	0.0230714	hypo	0	0	25201	177724	ENST00000516510.1	misc_RNA	ENSG00000252319.1	Y_RNA	27574	57402	ENST00000523122.1	ENSG00000168502.13	SOGA2	37739	22837	0	1	0	0	0	1
7327	chr17	68657399	68658606	1208	15	80.5333	-149.814	-10.5219	-0.276434	0.357202	0.633636	0.0275235	hypo	0	0	31992	192044	ENST00000585581.1	processed_pseudogene	ENSG00000267471.1	RP11-1058G23.1	491722	26802	ENST00000243457.3	ENSG00000123700.4	KCNJ2	491678	22335	0	0	1	0	0	1
4072	chr3	133789281	133790580	1300	33	39.3939	-196.748	-7.86218	-0.27637	0.264999	0.541369	0.0339493	hypo	0	0	3476	96024	ENST00000484106.1	processed_transcript	ENSG00000163785.8	RYK	40360	62358	ENST00000310926.4	ENSG00000174640.8	SLCO2A1	40314	4934	0	1	0	0	0	1
38079	chr5	3040179	3040411	233	3	77.6667	-39.2888	-13.4073	-0.276357	0.437176	0.713532	0.0200815	hypo	0	0	75058	174125	ENST00000515086.1	lincRNA	ENSG00000248736.1	RP11-35O7.1	287799	69937	ENST00000397835.4	ENSG00000186493.7	C5orf38	147688	6510	0	0	1	0	0	1
39815	chr10	9410880	9411045	166	3	55.3333	-36.9322	-12.4025	-0.276349	0.500361	0.77671	0.021557	hypo	0	0	93083	158336	ENST00000458168.1	lincRNA	ENSG00000230014.1	LINC00709	1314110	17722	ENST00000346208.3	ENSG00000107485.11	GATA3	38093	13852	0	0	1	0	0	1
7793	chr2	68019437	68020789	1353	19	71.2105	-145.094	-9.17577	-0.276331	0.506073	0.782404	0.0290661	hypo	0	0	31904	166229	ENST00000457448.1	lincRNA	ENSG00000237013.1	AC010987.6	269324	73209	ENST00000407324.1	ENSG00000197223.7	C1D	363395	2922	0	0	1	0	0	1
19561	chr11	65081346	65081635	290	13	22.3077	-79.7232	-6.61585	-0.276294	0.283073	0.559367	0.0376234	hypo	0	0	653	81298	ENST00000279249.2	protein_coding	ENSG00000149798.3	CDC42EP2	653	44080	ENST00000279249.2	ENSG00000149798.3	CDC42EP2	302	15610	1	0	0	0	1	0
10449	chr6	15630603	15631361	759	12	63.25	-123.238	-10.3937	-0.276204	0.530057	0.806261	0.0219914	hypo	0	0	31789	6460	ENST00000506844.1	nonsense_mediated_decay	ENSG00000047579.15	DTNBP1	31844	3414	ENST00000338950.5	ENSG00000047579.15	DTNBP1	31083	7712	0	1	0	0	0	1
7515	chr11	60892577	60893627	1051	23	45.6957	-147.827	-8.60171	-0.27619	0.434814	0.711004	0.0307132	hypo	0	0	22595	36041	ENST00000544014.1	protein_coding	ENSG00000110448.6	CD5	22595	19461	ENST00000544014.1	ENSG00000110448.6	CD5	34933	15464	0	1	0	0	0	1
3769	chr2	168537269	168539477	2209	20	110.45	-203.679	-12.4601	-0.276146	0.431593	0.70774	0.0237191	hypo	0	0	33097	147041	ENST00000397819.2	processed_pseudogene	ENSG00000214211.2	CTAGE14P	135704	60605	ENST00000305861.1	ENSG00000172318.4	B3GALT1	33072	3545	0	0	1	0	0	1
61776	chr20	34896953	34897052	100	3	33.3333	-15.8557	-6.87029	-0.276141	0.298102	0.574243	0.0250449	hypo	0	0	2694	15821	ENST00000373913.3	protein_coding	ENSG00000080845.13	DLGAP4	2694	8422	ENST00000373913.3	ENSG00000080845.13	DLGAP4	1738	26153	0	1	0	0	1	0
26242	chr14	97416960	97417233	274	5	54.8	-61.1597	-13.6328	-0.276123	0.442794	0.718916	0.0221454	hypo	0	0	6983	152945	ENST00000495064.1	lincRNA	ENSG00000225163.3	LINC00618	74593	12855	ENST00000553683.1	ENSG00000100749.3	VRK1	82372	18629	0	0	1	0	0	1
2717	chr14	21153751	21155243	1493	24	62.2083	-233.308	-11.282	-0.275977	0.342137	0.618114	0.0239869	hypo	0	0	932	184259	ENST00000304704.4	protein_coding	ENSG00000258818.2	RNASE4	932	80795	ENST00000304704.4	ENSG00000258818.2	RNASE4	1010	18107	0.923644	0.0763563	0	0	0.663094	0.336906
9923	chr5	132156345	132157304	960	13	73.8462	-126.991	-12.5354	-0.275951	0.35436	0.630311	0.0254074	hypo	0	0	2192	97664	ENST00000488072.1	processed_transcript	ENSG00000164403.10	SHROOM1	4527	53034	ENST00000378676.1	ENSG00000164403.10	SHROOM1	847	6995	0	0	1	0	1	0
1678	chr7	4752290	4753422	1133	38	29.8158	-279.362	-8.49758	-0.275928	0.250546	0.526474	0.0334438	hypo	0	0	23178	168202	ENST00000459143.1	snoRNA	ENSG00000238781.1	snoU13	27067	53504	ENST00000460979.2	ENSG00000164916.9	FOXK1	4380	9089	0	1	0	0	0	1
755	chr2	191242918	191244670	1753	40	43.825	-367.845	-10.4709	-0.275927	0.408109	0.684036	0.0266852	hypo	0	0	9547	82811	ENST00000470892.1	retained_intron	ENSG00000151689.8	INPP1	21655	44970	ENST00000458193.1	ENSG00000151689.8	INPP1	27814	3692	0	0	1	0	0	1
26358	chr4	83810520	83810785	266	6	44.3333	-60.9181	-10.9945	-0.275911	0.388766	0.664677	0.0234304	hypo	0	0	1385	68033	ENST00000513323.1	protein_coding	ENSG00000138674.12	SEC31A	1385	37043	ENST00000513323.1	ENSG00000138674.12	SEC31A	1173	5920	1	0	0	0	1	0
16669	chr11	29626175	29627454	1280	12	106.667	-90.1996	-8.39876	-0.275893	0.504026	0.77992	0.0286697	hypo	0	0	9709	180901	ENST00000527492.1	lincRNA	ENSG00000255117.1	RP5-1027O15.1	411115	66492	ENST00000328224.6	ENSG00000182255.6	KCNA4	410218	15263	0	1	0	0	0	1
849	chr10	133038194	133039312	1119	36	31.0833	-353.258	-12.506	-0.275873	0.528105	0.803977	0.0270774	hypo	0	0	19286	116572	ENST00000483040.1	retained_intron	ENSG00000176769.9	TCERG1L	70671	63603	ENST00000368642.4	ENSG00000176769.9	TCERG1L	19026	14726	0	1	0	0	0	1
8280	chr2	36422029	36423450	1422	15	94.8	-140.587	-10.4405	-0.275852	0.55483	0.830682	0.025239	hypo	0	0	103522	162476	ENST00000427200.1	processed_pseudogene	ENSG00000233752.1	AC009414.1	159618	44487	ENST00000280527.2	ENSG00000150938.5	CRIM1	158947	2745	0	0	1	0	0	1
3505	chr1	29001808	29002297	490	17	28.8235	-210.133	-14.7425	-0.27583	0.343508	0.619338	0.0208219	hypo	0	0	6515	93237	ENST00000294409.2	protein_coding	ENSG00000162419.8	GMEB1	6515	50598	ENST00000294409.2	ENSG00000162419.8	GMEB1	31909	759	0	1	0	0	0	1
36611	chr4	112599294	112599439	146	3	48.6667	-41.468	-13.8611	-0.27583	0.16601	0.44184	0.0200006	hypo	0	0	37642	174046	ENST00000510034.1	lincRNA	ENSG00000248656.1	RP11-255I10.2	467113	62418	ENST00000309733.5	ENSG00000174749.5	C4orf32	467031	6024	0	0	1	0	0	1
5288	chr2	224581576	224582648	1073	14	76.6429	-175.556	-13.8687	-0.275809	0.650536	0.926346	0.0206001	hypo	0	0	12237	154505	ENST00000446594.1	processed_pseudogene	ENSG00000226539.1	AC012512.1	114354	60327	ENST00000305409.2	ENSG00000171951.4	SCG2	119314	3894	0	0	1	0	0	1
26791	chr8	56522442	56523050	609	6	101.5	-59.9889	-10.7923	-0.27576	0.502995	0.778754	0.0244318	hypo	0	0	66832	149825	ENST00000408662.1	miRNA	ENSG00000221589.1	AC100817.1	152516	56720	ENST00000522030.1	ENSG00000167904.10	TMEM68	160273	10856	0	0	1	0	0	1
5736	chr16	2547822	2548483	662	26	25.4615	-169.264	-7.54373	-0.275747	0.287775	0.563522	0.031763	hypo	1	1	0	92831	ENST00000564879.1	protein_coding	ENSG00000162065.7	TBC1D24	0	50380	ENST00000564879.1	ENSG00000162065.7	TBC1D24	782	19970	1	0	0	0	1	0
7220	chr5	88568873	88570090	1218	16	76.125	-150.997	-10.0975	-0.275739	0.553443	0.829182	0.0223898	hypo	0	0	144533	173711	ENST00000508742.1	antisense	ENSG00000248309.1	MEF2C-AS1	368950	8487	ENST00000424173.2	ENSG00000081189.9	MEF2C	383283	6847	0	1	0	0	0	1
14306	chr6	170818519	170819580	1062	10	106.2	-100.783	-14.7459	-0.275722	0.560235	0.835957	0.0245847	hypo	0	0	39948	2020	ENST00000462957.1	processed_transcript	ENSG00000008018.8	PSMB1	42848	1049	ENST00000262193.6	ENSG00000008018.8	PSMB1	30533	8819	0	0	1	0	0	1
1162	chr8	81145209	81145909	701	35	20.0286	-318.105	-12.3424	-0.275719	0.642295	0.918014	0.0280439	hypo	0	0	1741	14028	ENST00000519250.1	processed_transcript	ENSG00000076554.11	TPD52	61314	7437	ENST00000518937.1	ENSG00000076554.11	TPD52	32032	10968	0.368046	0	0.631954	0	0	1
41809	chr15	94205950	94206244	295	3	98.3333	-34.3478	-11.9436	-0.275628	0.512695	0.788324	0.0231975	hypo	0	0	72853	184008	ENST00000554318.2	lincRNA	ENSG00000258631.2	RP11-739G5.1	456654	81490	ENST00000599897.1	ENSG00000269360.1	AC112693.2	229970	19593	0	1	0	0	0	1
7238	chr6	21278503	21279573	1071	15	71.4	-150.729	-11.6729	-0.275571	0.273735	0.549306	0.0215306	hypo	0	0	75953	155230	ENST00000426374.2	lincRNA	ENSG00000227089.2	RP1-135L22.1	314398	27370	ENST00000244745.1	ENSG00000124766.4	SOX4	307848	7735	0	0	1	0	0	1
61186	chr17	76893954	76894100	147	4	36.75	-16.3347	-4.16758	-0.275564	0.461153	0.736717	0.0369823	hypo	0	0	5180	118507	ENST00000587052.1	retained_intron	ENSG00000178404.5	DDC8	5182	64592	ENST00000322630.2	ENSG00000178404.5	DDC8	2978	22492	0	1	0	0	0	1
10618	chr13	77456438	77457974	1537	15	102.467	-121.953	-11.2513	-0.275533	0.150693	0.426226	0.0266485	hypo	0	0	2550	118685	ENST00000377474.2	protein_coding	ENSG00000178695.4	KCTD12	2550	64698	ENST00000377474.2	ENSG00000178695.4	KCTD12	1348	17781	0	1	0	0	0.424203	0.575797
7294	chr12	123636436	123636760	325	16	20.3125	-150.125	-12.4434	-0.275315	0.576737	0.852052	0.0271608	hypo	0	0	1873	19594	ENST00000542210.1	protein_coding	ENSG00000090975.8	PITPNM2	1873	10479	ENST00000542210.1	ENSG00000090975.8	PITPNM2	259	17224	0.387692	0	0.612308	0	1	0
22880	chr13	72212204	72212546	343	8	42.875	-69.8277	-8.78277	-0.275311	0.624416	0.899727	0.020056	hypo	0	0	36652	165650	ENST00000440551.1	processed_pseudogene	ENSG00000236534.1	H3F3BP1	228360	54158	ENST00000359684.2	ENSG00000165659.12	DACH1	36538	17771	0	1	0	0	0	1
1524	chr19	17436534	17437719	1186	34	34.8824	-289.125	-10.1809	-0.275258	0.422145	0.697403	0.0288026	hypo	0	0	7818	13328	ENST00000600711.1	retained_intron	ENSG00000074855.6	ANO8	7918	7106	ENST00000159087.4	ENSG00000074855.6	ANO8	335	24463	0	1	0	0	1	0
24653	chr3	112405141	112405614	474	5	94.8	-64.9672	-13.132	-0.275201	0.526639	0.80184	0.0198744	hypo	0	0	10938	170891	ENST00000477975.2	unprocessed_pseudogene	ENSG00000242308.2	RP11-572C15.3	44993	10713	ENST00000439685.2	ENSG00000091986.11	CCDC80	124190	4756	0	0	1	0	0	1
1704	chr20	61595995	61596538	544	30	18.1333	-277.538	-10.7568	-0.275146	0.499851	0.774996	0.02781	hypo	1	0	0	24703	ENST00000483113.1	processed_transcript	ENSG00000101194.13	SLC17A9	11596	13320	ENST00000411611.1	ENSG00000101194.13	SLC17A9	4784	26496	1	0	0	0	0	1
40755	chr4	121401298	121401360	63	3	21	-35.6653	-12.0943	-0.275143	0.493853	0.768995	0.0223151	hypo	0	0	138085	153552	ENST00000600592.1	processed_pseudogene	ENSG00000225665.3	SAR1P3	413068	52630	ENST00000296509.6	ENSG00000164109.9	MAD2L1	413141	6051	0	0	1	0	0	1
2492	chr16	17389432	17390929	1498	22	68.0909	-241.174	-12.47	-0.275131	0.259046	0.534177	0.0214992	hypo	0	0	36546	27502	ENST00000575674.1	retained_intron	ENSG00000103489.7	XYLT1	173808	14848	ENST00000261381.6	ENSG00000103489.7	XYLT1	920976	20207	0	1	0	0	0	1
22600	chr14	56601412	56602135	724	8	90.5	-70.569	-9.15327	-0.275098	0.484606	0.759704	0.0244553	hypo	0	0	15584	69600	ENST00000561019.1	protein_coding	ENSG00000139946.5	PELI2	15584	37901	ENST00000561019.1	ENSG00000139946.5	PELI2	15177	18330	0	1	0	0	0	1
38254	chr11	111635242	111635325	84	5	16.8	-38.9957	-7.99379	-0.275075	0.386487	0.661563	0.0282238	hypo	0	0	1460	66245	ENST00000531373.1	protein_coding	ENSG00000137713.11	PPP2R1B	1460	36048	ENST00000531373.1	ENSG00000137713.11	PPP2R1B	1269	16033	1	0	0	0	1	0
15659	chr11	45878069	45878893	825	19	43.4211	-94.4186	-5.60244	-0.275039	0.310203	0.585242	0.0278057	hypo	0	0	932	47560	ENST00000533779.1	processed_transcript	ENSG00000121671.7	CRY2	9111	25776	ENST00000443527.2	ENSG00000121671.7	CRY2	8655	15350	1	0	0	0	0	1
11390	chr3	57113820	57114138	319	15	21.2667	-117.121	-9.59998	-0.275006	0.395253	0.670259	0.0282198	hypo	0	0	462	96477	ENST00000477833.1	nonsense_mediated_decay	ENSG00000163947.7	ARHGEF3	483	52370	ENST00000338458.4	ENSG00000163947.7	ARHGEF3	0	4608	1	0	0	0.278997	0.721003	0
609	chr20	53258875	53260450	1576	29	54.3448	-395.38	-18.0196	-0.274989	0.420445	0.695434	0.0215433	hypo	0	0	87402	24590	ENST00000484860.1	processed_transcript	ENSG00000101134.7	DOK5	166617	13258	ENST00000395939.1	ENSG00000101134.7	DOK5	165881	26345	0	1	0	0	0	1
1938	chr1	22260910	22262037	1128	36	31.3333	-265.403	-8.70475	-0.274978	0.175769	0.450747	0.0264179	hypo	0	0	1752	73601	ENST00000374695.3	protein_coding	ENSG00000142798.12	HSPG2	1752	39931	ENST00000374695.3	ENSG00000142798.12	HSPG2	46790	616	0.219858	0.780142	0	0	0	1
6125	chr15	30781472	30781941	470	20	23.5	-164.241	-8.23223	-0.274936	0.200747	0.475682	0.0330343	hypo	0	0	1305	193849	ENST00000602663.1	sense_intronic	ENSG00000270055.1	CTD-3092A11.2	62241	64433	ENST00000333156.5	ENSG00000178115.10	GOLGA8Q	17676	18973	1	0	0	0	0	1
774	chr6	21270307	21271859	1553	31	50.0968	-363.532	-14.8645	-0.274874	0.461514	0.736389	0.0217948	hypo	0	0	69263	77616	ENST00000476517.1	processed_transcript	ENSG00000145996.7	CDKAL1	322112	27370	ENST00000244745.1	ENSG00000124766.4	SOX4	315562	7735	0	0	1	0	0	1
30182	chr20	10117843	10118324	482	8	60.25	-52.5007	-6.90709	-0.274851	0.610433	0.885284	0.0256238	hypo	0	0	35843	158870	ENST00000424931.1	lincRNA	ENSG00000230506.1	RP11-416N4.4	81153	32064	ENST00000254976.2	ENSG00000132639.8	SNAP25	34444	25960	0	1	0	0	0	1
26653	chr1	89988487	89989507	1021	7	145.857	-60.2784	-11.7005	-0.274802	0.272344	0.547146	0.0264846	hypo	0	0	887	133909	ENST00000449440.1	protein_coding	ENSG00000197147.8	LRRC8B	887	73151	ENST00000449440.1	ENSG00000197147.8	LRRC8B	303	1300	1	0	0	0	1	0
4274	chr12	48238458	48239236	779	28	27.8214	-193.128	-8.43247	-0.274771	0.313841	0.588612	0.0332336	hypo	0	0	11542	8544	ENST00000434070.1	protein_coding	ENSG00000061273.13	HDAC7	11542	4522	ENST00000434070.1	ENSG00000061273.13	HDAC7	24269	16542	0	1	0	0	0	1
7729	chr3	172303374	172304223	850	13	65.3846	-145.759	-11.5992	-0.274769	0.469677	0.744446	0.0213642	hypo	0	0	8236	150978	ENST00000418839.2	lincRNA	ENSG00000223387.2	RP11-408H1.3	57259	81516	ENST00000598405.1	ENSG00000269496.1	AC007919.2	124193	5119	0	1	0	0	0	1
11346	chr3	150064136	150065731	1596	18	88.6667	-117.428	-8.20984	-0.274768	0.392777	0.667544	0.0329012	hypo	0	0	58975	171820	ENST00000471222.2	lincRNA	ENSG00000243550.2	RP11-483E7.1	60390	72334	ENST00000361136.2	ENSG00000196428.8	TSC22D2	60241	5036	0	0	1	0	0	1
11229	chr8	125089823	125091133	1311	15	87.4	-118.115	-8.46984	-0.274744	0.537078	0.811821	0.0282738	hypo	0	0	16789	179382	ENST00000601180.1	antisense	ENSG00000253868.2	FER1L6-AS2	121597	77971	ENST00000399018.1	ENSG00000214814.2	FER1L6	222439	11146	0	1	0	0	0	1
33645	chr3	169687091	169687570	480	5	96	-46.2417	-9.39644	-0.274544	0.419073	0.693617	0.0260028	hypo	0	0	2476	2384	ENST00000481435.1	retained_intron	ENSG00000008952.12	SEC62	2494	1237	ENST00000480708.1	ENSG00000008952.12	SEC62	2084	5102	0	1	0	0	0	1
9809	chr19	47426506	47427331	826	24	34.4167	-127.949	-6.01296	-0.274539	0.399258	0.673797	0.0403846	hypo	0	0	4572	90368	ENST00000404338.3	protein_coding	ENSG00000160007.13	ARHGAP35	4572	49150	ENST00000404338.3	ENSG00000160007.13	ARHGAP35	62028	25266	0	1	0	0	0	1
4	chr7	149460863	149463626	2764	212	13.0377	-2202.87	-12.3773	-0.274533	0.606925	0.881458	0.0232503	hypo	0	0	6681	121204	ENST00000484747.1	protein_coding	ENSG00000181444.8	ZNF467	6681	66050	ENST00000484747.1	ENSG00000181444.8	ZNF467	0	10161	0	0.852388	0.147612	0.567656	0.432344	0
3323	chr18	8140041	8141343	1303	18	72.3889	-215.042	-12.5642	-0.274525	0.194383	0.468909	0.0240495	hypo	0	0	13212	196209	ENST00000608943.1	sense_intronic	ENSG00000273368.1	RP11-376P6.3	26471	61593	ENST00000577468.1	ENSG00000173482.12	PTPRM	225930	22832	0	1	0	0	0	1
1046	chr14	77073211	77074748	1538	33	46.6061	-328.544	-15.0599	-0.274511	0.528399	0.80291	0.023106	hypo	0	0	25308	194793	ENST00000604815.1	processed_pseudogene	ENSG00000271423.1	RP11-187O7.4	153783	6354	ENST00000167106.4	ENSG00000071246.6	VASH1	115136	18511	0	1	0	0	0	1
10315	chr2	238313480	238315153	1674	21	79.7143	-124.181	-6.4603	-0.274471	0.313586	0.588058	0.0234344	hypo	0	0	7637	94775	ENST00000472056.1	protein_coding	ENSG00000163359.11	COL6A3	7637	51480	ENST00000472056.1	ENSG00000163359.11	COL6A3	32710	3999	0	1	0	0	0	1
8515	chr15	57511787	57512580	794	21	37.8095	-138.452	-7.47285	-0.274446	0.458171	0.732616	0.0270477	hypo	0	0	122	69907	ENST00000343827.3	protein_coding	ENSG00000140262.13	TCF12	122	38091	ENST00000343827.3	ENSG00000140262.13	TCF12	85958	19197	1	0	0	0	0	1
910	chr22	46646942	46648208	1267	31	40.871	-343.681	-18.4113	-0.27439	0.28977	0.564161	0.0244625	hypo	0	0	365	142694	ENST00000314567.3	protein_coding	ENSG00000205643.6	CDPF1	365	76885	ENST00000314567.3	ENSG00000205643.6	CDPF1	0	27549	1	0	0	0.0126283	0.987372	0
47957	chr10	56538498	56538758	261	3	87	-27.439	-9.53694	-0.274366	0.491046	0.765412	0.0277116	hypo	0	0	22189	81559	ENST00000373955.1	protein_coding	ENSG00000150275.13	PCDH15	22189	44243	ENST00000373955.1	ENSG00000150275.13	PCDH15	849310	14132	0	1	0	0	0	1
39048	chr7	87633011	87633373	363	4	90.75	-37.966	-10.1359	-0.274362	0.482705	0.757067	0.0243319	hypo	0	0	68939	2109	ENST00000398203.3	protein_coding	ENSG00000008277.10	ADAM22	68939	1092	ENST00000398203.3	ENSG00000008277.10	ADAM22	68439	9747	0	1	0	0	0	1
10853	chr5	3255169	3255658	490	9	54.4444	-120.61	-13.6186	-0.274359	0.510432	0.784791	0.0219426	hypo	0	0	76959	175141	ENST00000505396.1	lincRNA	ENSG00000249808.1	CTD-2029E14.1	340509	59189	ENST00000302006.3	ENSG00000170549.3	IRX1	49929	6511	0	0	1	0	0	1
40849	chr2	172543677	172543743	67	3	22.3333	-35.5387	-15.9061	-0.274238	0.366217	0.640455	0.0218676	hypo	0	0	175	14406	ENST00000452242.1	protein_coding	ENSG00000077380.11	DYNC1I2	175	7622	ENST00000452242.1	ENSG00000077380.11	DYNC1I2	158	3573	1	0	0	0	1	0
1986	chr5	2179807	2180642	836	44	19	-262.848	-6.90286	-0.274188	0.428368	0.702556	0.0390467	hypo	0	0	4181	138688	ENST00000364156.1	misc_RNA	ENSG00000201026.1	Y_RNA	292456	21275	ENST00000513692.1	ENSG00000113430.5	IRX4	0	6504	0	0	1	0.258373	0.741627	0
12066	chr13	25238023	25238603	581	20	29.05	-113	-5.96311	-0.274157	0.601364	0.87552	0.0394832	hypo	0	0	15945	13709	ENST00000218548.6	protein_coding	ENSG00000075673.7	ATP12A	15945	7294	ENST00000218548.6	ENSG00000075673.7	ATP12A	15790	17556	0	0	1	0	0	1
25736	chr10	81164895	81165397	503	12	41.9167	-62.3901	-5.60304	-0.274145	0.263628	0.537774	0.0284279	hypo	0	0	22810	164373	ENST00000438554.2	antisense	ENSG00000235426.2	RP11-342M3.5	38577	53965	ENST00000372333.3	ENSG00000165424.6	ZCCHC24	18697	14270	0	1	0	0	0	1
13734	chr14	95914789	95915342	554	14	39.5714	-103.674	-7.69232	-0.274106	0.436347	0.710453	0.0277291	hypo	0	0	7183	116276	ENST00000554873.1	protein_coding	ENSG00000176438.8	SYNE3	7183	63439	ENST00000554873.1	ENSG00000176438.8	SYNE3	67156	18617	0	1	0	0	0	1
37740	chr9	132521597	132521881	285	5	57	-39.7993	-8.64937	-0.27409	0.422727	0.696817	0.0256602	hypo	0	0	6270	79753	ENST00000340607.4	protein_coding	ENSG00000148344.10	PTGES	6270	43270	ENST00000340607.4	ENSG00000148344.10	PTGES	21043	12301	0	0	1	0	0	1
5206	chr3	53078218	53078724	507	14	36.2143	-176.919	-16.356	-0.274082	0.382448	0.65653	0.0202778	hypo	0	0	556	96407	ENST00000394750.1	protein_coding	ENSG00000163935.9	SFMBT1	556	52334	ENST00000394750.1	ENSG00000163935.9	SFMBT1	232	4579	1	0	0	0	1	0
8068	chr3	148477090	148477999	910	11	82.7273	-142.557	-14.2475	-0.274064	0.440065	0.714129	0.0205998	hypo	0	0	19504	76463	ENST00000402260.1	protein_coding	ENSG00000144891.13	AGTR1	19504	41441	ENST00000402260.1	ENSG00000144891.13	AGTR1	61157	5026	0	0	1	0	0	1
9500	chr1	219753958	219754547	590	12	49.1667	-130.188	-11.4153	-0.274061	0.536815	0.810876	0.0238228	hypo	0	0	23423	167730	ENST00000458443.1	lincRNA	ENSG00000238232.1	RP11-95P13.2	347396	72678	ENST00000366926.3	ENSG00000196660.6	SLC30A10	31787	2196	0	0	1	0	0	1
32233	chr12	111182643	111183046	404	5	80.8	-48.6546	-10.3651	-0.274029	0.396665	0.670694	0.0227298	hypo	0	0	1898	127774	ENST00000340766.5	protein_coding	ENSG00000186298.7	PPP1CC	1898	69778	ENST00000340766.5	ENSG00000186298.7	PPP1CC	1614	17047	0.25	0	0.75	0	0.955446	0.0445545
12186	chr1	244291247	244292518	1272	12	106	-112.284	-13.1195	-0.274014	0.450877	0.724891	0.0257685	hypo	0	0	20579	167186	ENST00000440148.1	lincRNA	ENSG00000237759.1	RP11-278H7.3	63614	81279	ENST00000598000.1	ENSG00000268146.1	AL590483.1	72708	2416	0	0	1	0	0	1
22460	chr5	17106021	17106587	567	6	94.5	-70.9246	-12.2124	-0.273922	0.458812	0.732734	0.0240111	hypo	0	0	1310	195109	ENST00000606282.1	lincRNA	ENSG00000271892.1	CTD-2228A4.1	40313	63620	ENST00000606445.1	ENSG00000176788.7	BASP1	109902	6571	1	0	0	0	0	1
34799	chr3	80005059	80005403	345	6	57.5	-44.3036	-7.55284	-0.27391	0.551677	0.825587	0.0287296	hypo	0	0	1888	172084	ENST00000490557.1	processed_pseudogene	ENSG00000243877.1	HMGB1P38	188093	58608	ENST00000464233.1	ENSG00000169855.15	ROBO1	189158	4694	0.324638	0	0.675362	0	0	1
36887	chr12	79663311	79663504	194	4	48.5	-41.0929	-10.3351	-0.273892	0.538573	0.812466	0.0203486	hypo	0	0	22074	10595	ENST00000549559.1	protein_coding	ENSG00000067715.9	SYT1	22074	5644	ENST00000549559.1	ENSG00000067715.9	SYT1	420027	16888	0	1	0	0	0	1
28327	chr6	45725060	45725385	326	5	65.2	-56.4629	-11.8075	-0.273841	0.376075	0.649916	0.0230096	hypo	0	0	111218	178110	ENST00000516929.1	snRNA	ENSG00000252738.1	RNU6-515P	258179	21012	ENST00000544153.1	ENSG00000112782.11	CLIC5	93245	8184	0	0	1	0	0	1
1194	chr10	132417983	132419908	1926	39	49.3846	-314.797	-9.87174	-0.27384	0.467382	0.741221	0.0340037	hypo	0	0	114612	150782	ENST00000411065.1	misc_RNA	ENSG00000222997.1	Y_RNA	483319	17973	ENST00000331244.5	ENSG00000108010.7	GLRX3	52001	14722	0	0	1	0	0	1
3408	chr5	178734797	178735517	721	28	25.75	-212.55	-8.63531	-0.273839	0.297111	0.57095	0.0289873	hypo	0	0	36913	17708	ENST00000251582.7	protein_coding	ENSG00000087116.9	ADAMTS2	36913	9464	ENST00000251582.7	ENSG00000087116.9	ADAMTS2	35207	7502	0	1	0	0	0	1
47663	chr13	25237215	25237527	313	5	62.6	-27.7838	-5.71598	-0.273824	0.538801	0.812626	0.0397945	hypo	0	0	17021	13709	ENST00000218548.6	protein_coding	ENSG00000075673.7	ATP12A	17021	7294	ENST00000218548.6	ENSG00000075673.7	ATP12A	16866	17556	0	0	1	0	0	1
11478	chr10	127086257	127087150	894	11	81.2727	-116.606	-11.9404	-0.273819	0.282319	0.556138	0.0229935	hypo	0	0	75350	161857	ENST00000431701.1	unprocessed_pseudogene	ENSG00000233135.1	RPS27P18	236626	62604	ENST00000530884.1	ENSG00000175029.12	CTBP2	168930	14683	0	0	1	0	0	1
714	chr3	184490777	184491891	1115	48	23.2292	-375.095	-9.11319	-0.273773	0.26767	0.541443	0.0348476	hypo	1	0	0	157717	ENST00000457449.1	lincRNA	ENSG00000229433.1	RP11-329B9.1	38039	47547	ENST00000287546.4	ENSG00000156931.11	VPS8	37921	5190	1	0	0	0	0	1
2388	chr20	33740027	33741285	1259	37	34.027	-245.2	-9.71059	-0.273694	0.551953	0.825647	0.0292117	hypo	0	0	4859	18201	ENST00000374492.3	protein_coding	ENSG00000088298.8	EDEM2	4859	9718	ENST00000374492.3	ENSG00000088298.8	EDEM2	4746	26130	0	1	0	0	0	1
31447	chr6	4437860	4438181	322	4	80.5	-50.0771	-12.7514	-0.273649	0.478977	0.752626	0.0202593	hypo	0	0	9662	138761	ENST00000364315.1	rRNA	ENSG00000201185.1	RNA5SP202	268211	45698	ENST00000328908.5	ENSG00000153046.13	CDYL	155549	7631	0	0	1	0	0	1
27766	chr8	36374422	36374730	309	6	51.5	-57.7058	-9.929	-0.273627	0.48477	0.758398	0.0269023	hypo	0	0	64378	172779	ENST00000468780.1	processed_pseudogene	ENSG00000244708.1	RPL23P10	267111	78081	ENST00000523973.1	ENSG00000215262.3	KCNU1	1177214	10748	0	0	1	0	0	1
6406	chr3	164580648	164581934	1287	15	85.8	-160.648	-11.6907	-0.273611	0.51993	0.793541	0.0260357	hypo	0	0	31379	170397	ENST00000497379.2	lincRNA	ENSG00000241767.2	RP11-71H9.1	214348	10307	ENST00000264382.3	ENSG00000090402.3	SI	858352	5089	0	0	1	0	0	1
18988	chr9	113940963	113941303	341	8	42.625	-81.6123	-10.2452	-0.273515	0.37562	0.649135	0.0270154	hypo	0	0	81269	145169	ENST00000391107.1	misc_RNA	ENSG00000212409.1	RNY4P18	139981	74165	ENST00000538760.1	ENSG00000198121.9	LPAR1	139587	12054	0	1	0	0	0	1
1612	chr2	4145228	4146460	1233	22	56.0455	-282.85	-14.5357	-0.273474	0.504948	0.778423	0.0203225	hypo	0	0	41860	157821	ENST00000442831.1	lincRNA	ENSG00000229550.1	AC012445.1	345058	77981	ENST00000399143.3	ENSG00000214866.3	DCDC2C	9630	2540	0	0	1	0	0	1
6037	chr4	36321147	36322182	1036	14	74	-165.257	-15.0501	-0.273457	0.520715	0.794172	0.0199487	hypo	0	0	3940	133685	ENST00000506008.1	processed_transcript	ENSG00000197057.4	DTHD1	35502	73042	ENST00000456874.2	ENSG00000197057.4	DTHD1	74757	5713	0	1	0	0	0	1
9399	chr6	99144869	99145490	622	12	51.8333	-131.033	-11.6863	-0.273454	0.470203	0.743657	0.0217393	hypo	0	0	96377	129155	ENST00000340697.3	processed_pseudogene	ENSG00000187472.3	RP11-67P15.1	137089	68182	ENST00000328345.5	ENSG00000184486.7	POU3F2	126904	8342	0	0	1	0	0	1
51067	chr13	72445224	72445432	209	3	69.6667	-24.5683	-8.36993	-0.273358	0.50812	0.781478	0.0218232	hypo	0	0	3893	99567	ENST00000305425.4	protein_coding	ENSG00000165659.12	DACH1	3893	54155	ENST00000305425.4	ENSG00000165659.12	DACH1	5164	17772	0	0	1	0	0	1
1463	chr11	117848051	117849157	1107	31	35.7097	-292.832	-11.9723	-0.273318	0.597035	0.870353	0.0263375	hypo	0	0	7905	35936	ENST00000227752.3	protein_coding	ENSG00000110324.5	IL10RA	7905	19401	ENST00000227752.3	ENSG00000110324.5	IL10RA	7481	16083	0	0	1	0	0	1
7595	chr20	7496989	7497776	788	11	71.6364	-146.943	-13.6278	-0.273307	0.347302	0.62061	0.0217146	hypo	0	0	116721	169573	ENST00000490793.2	misc_RNA	ENSG00000240584.2	RN7SL547P	423344	13436	ENST00000378789.3	ENSG00000101323.4	HAO1	502013	25952	0	0	1	0	0	1
48842	chr8	130957335	130957402	68	3	22.6667	-26.5744	-9.20323	-0.273272	0.427724	0.700995	0.0269655	hypo	0	0	5216	84401	ENST00000519540.1	protein_coding	ENSG00000153310.14	FAM49B	5216	45887	ENST00000519540.1	ENSG00000153310.14	FAM49B	4683	11160	0	1	0	0	0	1
6143	chr13	42033562	42035355	1794	15	119.6	-163.987	-13.2783	-0.273253	0.266298	0.539551	0.0249453	hypo	0	0	1866	26224	ENST00000379359.3	protein_coding	ENSG00000102760.12	RGCC	1866	14214	ENST00000379359.3	ENSG00000102760.12	RGCC	894	17673	0.074136	0.925864	0	0	0.616499	0.383501
10650	chr10	5453609	5453978	370	12	30.8333	-121.793	-11.5891	-0.273248	0.569668	0.842916	0.025387	hypo	0	0	535	113388	ENST00000355029.4	protein_coding	ENSG00000173848.14	NET1	535	61873	ENST00000355029.4	ENSG00000173848.14	NET1	453	13822	1	0	0	0	1	0
12661	chr10	36795999	36797162	1164	10	116.4	-109.404	-12.4582	-0.273188	0.301893	0.575081	0.0244573	hypo	0	0	15160	157906	ENST00000543053.1	protein_coding	ENSG00000229644.4	NAMPTL	15160	78831	ENST00000543053.1	ENSG00000229644.4	NAMPTL	616983	13992	0	0	1	0	0	1
47315	chr1	170637635	170637682	48	7	6.85714	-28.1734	-4.03842	-0.273172	0.141579	0.414751	0.0249717	hypo	0	0	1112	195046	ENST00000606154.1	lincRNA	ENSG00000271811.1	RP1-79C4.4	4556	23057	ENST00000497230.2	ENSG00000116132.7	PRRX1	3456	1922	1	0	0	0	0	1
30052	chrX	89168526	89169439	914	7	130.571	-52.7222	-7.77223	-0.273156	0.470914	0.74407	0.0294413	hypo	0	0	7441	84644	ENST00000283891.5	protein_coding	ENSG00000153779.8	TGIF2LX	7441	46015	ENST00000283891.5	ENSG00000153779.8	TGIF2LX	1520163	13189	0	0	1	0	0	1
29338	chr12	52243183	52243307	125	13	9.61538	-54.2125	-4.24159	-0.273099	0.377442	0.650541	0.0405985	hypo	0	0	1175	185635	ENST00000562996.1	lincRNA	ENSG00000259887.1	RP11-923I11.5	38436	56333	ENST00000301190.6	ENSG00000167612.8	ANKRD33	635	16628	1	0	0	0	1	0
3406	chr2	238186582	238187628	1047	26	40.2692	-212.667	-9.09752	-0.273093	0.207928	0.481021	0.0218959	hypo	0	0	20847	151853	ENST00000445534.2	protein_coding	ENSG00000224132.2	AC112715.2	20847	78520	ENST00000445534.2	ENSG00000224132.2	AC112715.2	92847	3999	0	0	1	0	0	1
1745	chr4	3254441	3255301	861	37	23.2703	-275.827	-9.54553	-0.273045	0.585384	0.858429	0.0300449	hypo	0	0	3554	130990	ENST00000510580.1	protein_coding	ENSG00000188981.6	MSANTD1	3554	71536	ENST00000510580.1	ENSG00000188981.6	MSANTD1	0	5510	0	1	0	0.253194	0.746806	0
58624	chr11	76496120	76496166	47	3	15.6667	-17.9231	-6.18325	-0.273041	0.226656	0.499697	0.0295236	hypo	0	0	927	122601	ENST00000525167.1	protein_coding	ENSG00000182704.6	TSKU	927	66799	ENST00000525167.1	ENSG00000182704.6	TSKU	447	15893	1	0	0	0	1	0
740	chr20	57358053	57359923	1871	34	55.0294	-369.886	-13.984	-0.273028	0.32624	0.599267	0.0267358	hypo	1	0	0	166350	ENST00000416241.1	unprocessed_pseudogene	ENSG00000237121.1	PIEZO1P2	54849	9576	ENST00000313949.7	ENSG00000087460.19	GNAS	26614	26384	1	0	0	0	0	1
25236	chr1	238754698	238755222	525	6	87.5	-63.4788	-11.754	-0.273011	0.445397	0.718408	0.0266971	hypo	0	0	100039	147918	ENST00000424695.1	processed_pseudogene	ENSG00000215149.3	KRT18P32	646122	81607	ENST00000604646.1	ENSG00000270188.1	MTRNR2L11	794886	2386	0	0	1	0	0	1
41255	chr5	43523547	43523972	426	3	142	-35.0151	-13.205	-0.272956	0.511339	0.784294	0.0220165	hypo	0	0	8170	173650	ENST00000504277.1	antisense	ENSG00000248240.1	RP11-159F24.5	8299	60553	ENST00000306862.2	ENSG00000172244.4	C5orf34	8197	6650	0	1	0	0	0	1
2352	chr3	194796580	194797359	780	32	24.375	-246.053	-9.50677	-0.272867	0.517981	0.790848	0.0338888	hypo	0	0	10741	113526	ENST00000460582.1	processed_transcript	ENSG00000173950.11	XXYLT1	45561	61966	ENST00000356740.5	ENSG00000173950.11	XXYLT1	10030	5250	0	1	0	0	0	1
46260	chr17	17818360	17818458	99	3	33	-29.2076	-10.2871	-0.272775	0.436303	0.709078	0.0254629	hypo	0	0	42981	115557	ENST00000478943.1	protein_coding	ENSG00000175662.13	TOM1L2	42981	63062	ENST00000478943.1	ENSG00000175662.13	TOM1L2	56709	21541	0	1	0	0	0	1
8506	chr1	81871983	81873024	1042	13	80.1538	-138.54	-11.7386	-0.272769	0.550808	0.823578	0.024212	hypo	0	0	19116	152237	ENST00000444546.1	processed_pseudogene	ENSG00000224494.1	HNRNPA3P14	100131	23570	ENST00000370721.1	ENSG00000117114.15	LPHN2	392974	1262	0	1	0	0	0	1
19911	chr5	168073225	168073669	445	7	63.5714	-78.5027	-16.9715	-0.272683	0.639753	0.912436	0.0216105	hypo	0	0	7848	179760	ENST00000520041.1	antisense	ENSG00000254192.1	CTC-558O2.2	66619	25058	ENST00000239231.6	ENSG00000120137.6	PANK3	66306	7333	0	0	1	0	0	1
19077	chr20	3051923	3052224	302	15	20.1333	-81.2957	-6.08391	-0.272679	0.457249	0.729929	0.0381982	hypo	0	0	41	25044	ENST00000217386.2	protein_coding	ENSG00000101405.3	OXT	41	13509	ENST00000217386.2	ENSG00000101405.3	OXT	0	25896	1	0	0	0.42053	0.57947	0
42626	chr8	61930472	61930852	381	5	76.2	-33.3493	-7.02704	-0.272664	0.551847	0.824511	0.0342067	hypo	0	0	38864	117076	ENST00000522621.1	protein_coding	ENSG00000177182.6	CLVS1	38864	63864	ENST00000522621.1	ENSG00000177182.6	CLVS1	94600	10889	0	0	1	0	0	1
7174	chr1	241343992	241344743	752	13	57.8462	-151.479	-13.9579	-0.272651	0.521615	0.794266	0.0248456	hypo	0	0	27274	122809	ENST00000446183.2	protein_coding	ENSG00000182901.11	RGS7	27274	66924	ENST00000446183.2	ENSG00000182901.11	RGS7	175360	2393	0	1	0	0	0	1
13728	chr4	12448569	12449956	1388	12	115.667	-103.709	-8.9984	-0.272643	0.372956	0.645599	0.0207085	hypo	0	0	134356	145098	ENST00000390980.1	snRNA	ENSG00000212282.1	RNU6-578P	933261	48098	ENST00000504644.1	ENSG00000157869.10	RAB28	1017312	5656	0	0	1	0	0	1
23793	chr1	198721122	198722027	906	9	100.667	-67.2455	-7.96093	-0.27262	0.563201	0.835821	0.0232011	hypo	0	0	39202	15998	ENST00000491302.1	retained_intron	ENSG00000081237.14	PTPRC	112829	8515	ENST00000418674.1	ENSG00000081237.14	PTPRC	592757	2020	0	1	0	0	0	1
41407	chr8	99334902	99335361	460	5	92	-34.8285	-7.78335	-0.272585	0.495179	0.767764	0.0277611	hypo	0	0	28280	28309	ENST00000341166.3	protein_coding	ENSG00000104361.5	NIPAL2	28280	15285	ENST00000341166.3	ENSG00000104361.5	NIPAL2	28175	11052	0	0	1	0	0	1
38098	chr6	74414608	74414772	165	4	41.25	-39.2531	-10.0899	-0.272521	0.519453	0.791974	0.0250522	hypo	0	0	8753	160091	ENST00000428865.2	antisense	ENSG00000231652.2	RP11-553A21.3	8780	47412	ENST00000287097.5	ENSG00000156535.9	CD109	8586	8271	0	1	0	0	0	1
15667	chr10	3036898	3037597	700	11	63.6364	-94.3852	-9.32636	-0.272517	0.49549	0.768007	0.0284034	hypo	0	0	15125	162930	ENST00000439575.1	lincRNA	ENSG00000234182.1	RP11-118K6.2	70927	5487	ENST00000607886.1	ENSG00000067057.12	PFKP	71053	13809	0	0	1	0	0	1
403	chr16	83150792	83152855	2064	41	50.3415	-458.315	-14.9248	-0.272494	0.499614	0.772108	0.0214384	hypo	0	0	126888	186541	ENST00000565238.1	antisense	ENSG00000260832.1	CTD-3253I12.1	490093	38692	ENST00000446376.2	ENSG00000140945.11	CDH13	488978	20838	0	1	0	0	0	1
7780	chr12	31926899	31927595	697	12	58.0833	-145.17	-12.5797	-0.272469	0.485074	0.757543	0.0200177	hypo	0	0	17579	130282	ENST00000340398.3	protein_coding	ENSG00000188375.3	H3F3C	17579	71141	ENST00000340398.3	ENSG00000188375.3	H3F3C	17211	16482	0	0	1	0	0	1
9554	chr15	97054446	97055851	1406	13	108.154	-129.867	-10.9546	-0.272465	0.541856	0.814321	0.0249077	hypo	0	0	24633	150621	ENST00000410685.1	misc_RNA	ENSG00000222617.1	RN7SKP254	149958	81345	ENST00000600790.1	ENSG00000268484.1	AC087477.1	93914	19613	0	0	1	0	0	1
6722	chr5	168572582	168573591	1010	15	67.3333	-156.74	-13.4491	-0.272457	0.468755	0.741212	0.0230067	hypo	0	0	115138	173637	ENST00000508470.1	antisense	ENSG00000248222.1	CTB-174D11.1	154121	68068	ENST00000404867.3	ENSG00000184347.10	SLIT3	153838	7334	0	1	0	0	0	1
4494	chr7	66120941	66121763	823	19	43.3158	-188.956	-12.1334	-0.272437	0.284517	0.556954	0.0252005	hypo	0	0	1367	154884	ENST00000428557.1	sense_intronic	ENSG00000226824.2	RP4-756H11.3	26995	79726	ENST00000449064.1	ENSG00000243335.4	KCTD7	536	9606	0.767922	0.232078	0	0	1	0
37169	chr7	30064930	30065277	348	4	87	-40.6942	-11.7617	-0.272416	0.297573	0.569989	0.023297	hypo	0	0	757	31582	ENST00000412494.1	nonsense_mediated_decay	ENSG00000106080.6	FKBP14	1022	17080	ENST00000222803.5	ENSG00000106080.6	FKBP14	1142	9345	1	0	0	0	1	0
11032	chr6	105499032	105500196	1165	16	72.8125	-119.357	-10.9651	-0.272398	0.469469	0.741867	0.0286726	hypo	0	0	5488	145025	ENST00000390845.1	snRNA	ENSG00000212147.1	RNU6-1106P	84026	20649	ENST00000446408.2	ENSG00000112276.9	BVES	83952	8384	0	1	0	0	0	1
31803	chr13	50915860	50916194	335	4	83.75	-49.4318	-12.5435	-0.272281	0.445593	0.717874	0.020264	hypo	0	0	12089	115978	ENST00000489542.2	processed_transcript	ENSG00000176124.7	DLEU1	259552	63285	ENST00000378180.4	ENSG00000176124.7	DLEU1	207840	17727	0	1	0	0	0	1
4978	chr3	66461939	66462888	950	18	52.7778	-180.554	-13.1395	-0.272218	0.437618	0.709837	0.0220231	hypo	0	0	466	76297	ENST00000491821.1	retained_intron	ENSG00000144749.9	LRIG1	88467	41336	ENST00000273261.3	ENSG00000144749.9	LRIG1	87430	4653	1	0	0	0	0	1
150	chr21	47498521	47500551	2031	69	29.4348	-636.653	-12.2133	-0.272192	0.281249	0.553441	0.0255797	hypo	0	0	6358	162504	ENST00000428242.1	processed_pseudogene	ENSG00000233767.1	PSMA6P3	17459	39606	ENST00000300527.4	ENSG00000142173.10	COL6A2	17100	26967	0	0	1	0	0	1
14455	chr10	122210838	122211865	1028	10	102.8	-99.9873	-10.2922	-0.272158	0.412962	0.685121	0.0244397	hypo	0	0	4600	139790	ENST00000398248.1	protein_coding	ENSG00000203805.6	PPAPDC1A	4600	75415	ENST00000398248.1	ENSG00000203805.6	PPAPDC1A	4394	14634	0	0	1	0	0	1
15187	chr2	6377455	6377868	414	9	46	-96.6003	-11.5917	-0.272131	0.541748	0.813879	0.0245948	hypo	0	0	87909	163042	ENST00000425125.1	lincRNA	ENSG00000234275.1	AC017053.1	265742	81637	ENST00000391666.2	ENSG00000272268.1	FLJ30594	414	2546	0	0	1	0	1	0
13558	chr1	209956565	209957229	665	11	60.4545	-104.47	-13.6129	-0.27211	0.291099	0.563209	0.025048	hypo	0	0	674	93798	ENST00000294811.1	protein_coding	ENSG00000162757.3	C1orf74	674	50933	ENST00000294811.1	ENSG00000162757.3	C1orf74	492	2134	1	0	0	0	1	0
11460	chr16	25565138	25566190	1053	9	117	-116.725	-14.7221	-0.272098	0.492107	0.764205	0.0206235	hypo	0	0	99169	186408	ENST00000565821.1	processed_pseudogene	ENSG00000260690.1	CYCSP39	137156	66725	ENST00000331351.5	ENSG00000182601.6	HS3ST4	136765	20290	0	0	1	0	0	1
20092	chr5	142534659	142535233	575	8	71.875	-77.995	-9.97012	-0.272013	0.290924	0.562936	0.0224892	hypo	0	0	9244	77383	ENST00000486650.1	processed_transcript	ENSG00000145819.11	ARHGAP26	51529	41918	ENST00000421521.1	ENSG00000145819.11	ARHGAP26	246838	7217	0	1	0	0	0	1
4906	chr3	23851121	23851784	664	17	39.0588	-181.888	-13.807	-0.271956	0.363761	0.635717	0.0234131	hypo	0	0	149	108075	ENST00000467766.1	protein_coding	ENSG00000170142.7	UBE2E1	149	58807	ENST00000467766.1	ENSG00000170142.7	UBE2E1	203	4290	1	0	0	0	1	0
993	chr2	79006718	79008434	1717	27	63.5926	-333.373	-16.298	-0.27191	0.215615	0.487525	0.0231201	hypo	0	0	101138	139360	ENST00000365553.1	snRNA	ENSG00000202423.1	RNU6-827P	244377	40829	ENST00000393897.2	ENSG00000143954.8	REG3G	211758	3028	0	0	1	0	0	1
5619	chr2	162095827	162096032	206	25	8.24	-170.86	-7.48996	-0.271894	0.449979	0.721872	0.0364101	hypo	0	0	5217	155593	ENST00000439050.1	lincRNA	ENSG00000227403.1	AC009299.3	8129	35138	ENST00000439442.1	ENSG00000136560.9	TANK	0	3527	0	1	0	1	0	0
41307	chr16	89752555	89752847	293	3	97.6667	-34.9609	-17.8324	-0.271891	0.319723	0.591615	0.0211414	hypo	0	0	129	186000	ENST00000567544.1	protein_coding	ENSG00000260259.1	RP11-368I7.4	129	80926	ENST00000567544.1	ENSG00000260259.1	RP11-368I7.4	31	21117	1	0	0	0	1	0
14404	chr17	55783686	55784487	802	18	44.5556	-100.283	-5.90592	-0.271842	0.450621	0.722463	0.0381565	hypo	0	0	20732	167924	ENST00000458997.1	snRNA	ENSG00000238447.1	RNU7-134P	38185	54904	ENST00000299415.2	ENSG00000166329.2	AC007431.1	142725	22204	0	0	1	0	0	1
26430	chr12	56403745	56404356	612	6	102	-60.7658	-10.7627	-0.271822	0.42109	0.692912	0.0229108	hypo	0	0	563	49145	ENST00000550860.1	processed_transcript	ENSG00000123411.10	IKZF4	985	26643	ENST00000552689.1	ENSG00000123411.10	IKZF4	2238	16747	1	0	0	0	0	1
1870	chr4	187217877	187218809	933	26	35.8846	-268.611	-13.2125	-0.27182	0.251763	0.523583	0.0243809	hypo	0	0	9133	18454	ENST00000503841.1	retained_intron	ENSG00000088926.9	F11	11084	9863	ENST00000264691.4	ENSG00000088926.9	F11	511	6310	0	1	0	0	1	0
22458	chr19	46881428	46881816	389	6	64.8333	-70.9309	-12.2344	-0.271769	0.37511	0.646879	0.0204682	hypo	0	0	2543	3137	ENST00000527193.1	retained_intron	ENSG00000011485.10	PPP5C	31062	1631	ENST00000391919.1	ENSG00000011485.10	PPP5C	30749	25240	0	1	0	0	0	1
889	chr17	925406	926363	958	48	19.9583	-347.002	-9.67231	-0.271764	0.375444	0.647207	0.0302569	hypo	1	0	0	189123	ENST00000578566.1	miRNA	ENSG00000264429.1	MIR3183	8678	49088	ENST00000572441.1	ENSG00000159842.10	ABR	0	21206	1	0	0	0.134656	0.865344	0
45014	chr19	37857504	37857543	40	3	13.3333	-30.4734	-10.5714	-0.271759	0.633911	0.905669	0.0246776	hypo	0	0	4419	131257	ENST00000589615.1	processed_transcript	ENSG00000189164.10	ZNF527	4517	71691	ENST00000483919.1	ENSG00000189164.10	ZNF527	4148	24871	0	1	0	0	0	1
11258	chr9	132500492	132500977	486	15	32.4	-117.912	-12.0151	-0.271722	0.39217	0.663892	0.0276937	hypo	0	0	924	181702	ENST00000435588.2	pseudogene	ENSG00000255824.1	AL590369.1	14348	43270	ENST00000340607.4	ENSG00000148344.10	PTGES	0	12301	1	0	0	0.127572	0.872428	0
2244	chr16	86630379	86632047	1669	30	55.6333	-251.203	-10.641	-0.271554	0.357058	0.628612	0.0284866	hypo	0	0	18263	116472	ENST00000320241.3	protein_coding	ENSG00000176678.4	FOXL1	18263	63542	ENST00000320241.3	ENSG00000176678.4	FOXL1	16557	20916	0	0	1	0	0	1
14315	chr7	55546317	55546983	667	11	60.6364	-100.734	-9.58577	-0.271549	0.34936	0.620909	0.0278467	hypo	0	0	36786	85876	ENST00000453256.1	protein_coding	ENSG00000154978.8	VOPP1	36786	46671	ENST00000453256.1	ENSG00000154978.8	VOPP1	29067	9495	0	1	0	0	0	1
27857	chr7	79541513	79541896	384	5	76.8	-57.4436	-11.621	-0.271535	0.486315	0.75785	0.0231212	hypo	1	0	0	143589	ENST00000384091.1	snRNA	ENSG00000206818.1	RNU6-849P	221374	29072	ENST00000442586.1	ENSG00000127955.11	GNAI1	221897	9729	1	0	0	0	0	1
2303	chr17	11877126	11878637	1512	27	56	-248.505	-11.4861	-0.271532	0.399516	0.671048	0.0249088	hypo	0	0	2273	190752	ENST00000580270.1	antisense	ENSG00000266368.1	RP11-1096G20.5	15692	46654	ENST00000577671.1	ENSG00000154957.9	ZNF18	21805	21473	0	1	0	0	0	1
4740	chr17	81043668	81044488	821	25	32.84	-184.905	-9.61711	-0.271518	0.467716	0.739233	0.0285692	hypo	0	0	1718	116648	ENST00000571814.1	protein_coding	ENSG00000176845.8	METRNL	1718	63641	ENST00000571814.1	ENSG00000176845.8	METRNL	423	22774	0.342266	0.657734	0	0	1	0
23179	chr4	139917258	139917479	222	6	37	-68.9712	-11.687	-0.271496	0.507935	0.779432	0.0231167	hypo	0	0	16320	175536	ENST00000511951.1	antisense	ENSG00000250195.1	RP11-371F15.3	19463	44539	ENST00000280614.2	ENSG00000151014.4	CCRN4L	18964	6108	0	1	0	0	0	1
684	chr1	12244910	12246843	1934	44	43.9545	-381.262	-11.5084	-0.271431	0.280849	0.55228	0.0218388	hypo	0	0	4926	188462	ENST00000584158.1	miRNA	ENSG00000263676.1	MIR4632	17849	2587	ENST00000536782.1	ENSG00000028137.12	TNFRSF1B	4934	452	0	1	0	0	0	1
1533	chr12	125629220	125630655	1436	28	51.2857	-288.358	-13.715	-0.271396	0.49639	0.767785	0.0240561	hypo	0	0	3948	182426	ENST00000543922.1	lincRNA	ENSG00000256814.1	RP11-158L12.5	16127	8569	ENST00000543665.1	ENSG00000081760.12	AACS	29594	17282	0	0	1	0	0	1
10913	chr6	74413645	74414199	555	13	42.6923	-120.169	-10.2647	-0.271382	0.536154	0.807536	0.0263001	hypo	0	0	7790	160091	ENST00000428865.2	antisense	ENSG00000231652.2	RP11-553A21.3	7817	47412	ENST00000287097.5	ENSG00000156535.9	CD109	7623	8271	0	1	0	0	0	1
512	chr10	3247962	3249398	1437	40	35.925	-420.772	-15.9647	-0.27136	0.526711	0.798072	0.0243871	hypo	0	0	16609	166165	ENST00000445932.1	lincRNA	ENSG00000236968.1	RP11-298E9.5	32958	17954	ENST00000380989.2	ENSG00000107959.11	PITRM1	32701	13814	0	0	1	0	0	1
52561	chr7	80225759	80226234	476	3	158.667	-23.0421	-8.07159	-0.271358	0.303544	0.574902	0.0279375	hypo	0	0	5231	62313	ENST00000480599.2	retained_intron	ENSG00000135218.13	CD36	5231	33916	ENST00000309881.7	ENSG00000135218.13	CD36	322072	9730	0	1	0	0	0	1
29023	chr11	1949729	1950032	304	10	30.4	-54.95	-5.89837	-0.271327	0.364466	0.635793	0.0327967	hypo	0	0	3580	55994	ENST00000492075.1	processed_transcript	ENSG00000130595.12	TNNT3	5623	30571	ENST00000397304.2	ENSG00000130595.12	TNNT3	321	15038	0	1	0	0	1	0
4637	chr8	1728194	1729130	937	29	32.3103	-186.822	-7.31857	-0.271313	0.401483	0.672796	0.0354746	hypo	0	0	6443	122161	ENST00000523237.1	processed_transcript	ENSG00000182372.6	CLN8	16265	66561	ENST00000331222.4	ENSG00000182372.6	CLN8	4137	10502	0	1	0	0	0	1
4500	chr8	99955231	99956057	827	22	37.5909	-188.852	-11.1719	-0.271305	0.128512	0.399817	0.0262489	hypo	1	0	0	195138	ENST00000606778.1	lincRNA	ENSG00000271930.1	RP11-44N12.5	175	15307	ENST00000519420.1	ENSG00000104375.11	STK3	501	11056	1	0	0	0	1	0
26410	chr14	42419832	42420239	408	7	58.2857	-60.8248	-9.02682	-0.271292	0.387394	0.658685	0.0284775	hypo	0	0	1439	190863	ENST00000577890.1	miRNA	ENSG00000266500.1	AL138498.1	251201	53928	ENST00000554171.1	ENSG00000165379.9	LRFN5	343502	18263	1	0	0	0	0	1
4989	chr7	67015972	67016987	1016	22	46.1818	-180.27	-10.6624	-0.27127	0.587946	0.859215	0.0330545	hypo	0	0	75830	154348	ENST00000440681.1	unprocessed_pseudogene	ENSG00000226392.1	RP4-736H5.1	554164	75091	ENST00000442959.1	ENSG00000198874.8	TYW1	247940	9616	0	0	1	0	0	1
33743	chr4	168134109	168134454	346	5	69.2	-46.0871	-9.50175	-0.271264	0.484127	0.755392	0.0283735	hypo	0	0	20751	131635	ENST00000534949.1	protein_coding	ENSG00000196104.6	SPOCK3	20751	71911	ENST00000534949.1	ENSG00000196104.6	SPOCK3	20551	6224	0	1	0	0	0	1
7949	chr6	33784627	33785782	1156	20	57.8	-143.605	-7.85523	-0.271262	0.421998	0.69326	0.0289389	hypo	0	0	12838	21138	ENST00000430124.2	protein_coding	ENSG00000096395.6	MLN	12838	11368	ENST00000430124.2	ENSG00000096395.6	MLN	27620	7999	0	0	1	0	0	1
597	chr18	13130734	13132409	1676	42	39.9048	-398.192	-15.1252	-0.271239	0.636701	0.90794	0.025742	hypo	0	0	8078	192286	ENST00000586758.1	processed_pseudogene	ENSG00000267656.1	RP11-807E13.3	85615	57541	ENST00000587905.1	ENSG00000168675.14	LDLRAD4	4187	22888	0	0	1	0	0	1
4963	chr21	43655464	43656407	944	26	36.3077	-180.8	-9.63898	-0.271222	0.387276	0.658498	0.0338504	hypo	0	0	14180	150906	ENST00000411330.1	rRNA	ENSG00000223262.1	RNA5SP492	15532	49243	ENST00000343687.3	ENSG00000160179.14	ABCG1	0	26807	0	1	0	0.00211864	0.997881	0
1727	chr7	27207208	27208793	1586	41	38.6829	-276.564	-7.89909	-0.271192	0.108333	0.379525	0.0277505	hypo	1	0	0	178549	ENST00000523790.1	antisense	ENSG00000253187.2	HOXA-AS4	2058	7871	ENST00000343483.6	ENSG00000078399.11	HOXA9	78	9311	1	0	0	0	1	0
42955	chr1	169918697	169918971	275	3	91.6667	-32.9545	-11.3293	-0.271177	0.547932	0.819109	0.0206861	hypo	0	0	8415	171445	ENST00000467795.2	misc_RNA	ENSG00000243051.2	RN7SL269P	55288	11	ENST00000423670.1	ENSG00000000457.9	SCYL3	55974	1919	0	1	0	0	0	1
25081	chr8	40611444	40611647	204	8	25.5	-63.8801	-8.0723	-0.271143	0.582475	0.853618	0.0296253	hypo	0	0	32653	98781	ENST00000518242.1	retained_intron	ENSG00000165061.10	ZMAT4	134416	53675	ENST00000519406.1	ENSG00000165061.10	ZMAT4	143517	10774	0	1	0	0	0	1
175	chr17	44846660	44847610	951	60	15.85	-603.579	-12.8869	-0.271106	0.135508	0.406614	0.0233107	hypo	0	0	42737	13017	ENST00000465370.1	protein_coding	ENSG00000073969.14	NSF	42737	6931	ENST00000465370.1	ENSG00000073969.14	NSF	0	22033	0	1	0	0.340694	0.659306	0
10285	chr5	68016624	68017635	1012	14	72.2857	-124.383	-10.0036	-0.271085	0.399928	0.671013	0.0280233	hypo	0	0	133276	175617	ENST00000510889.1	processed_pseudogene	ENSG00000250289.1	VWA8P1	371837	41870	ENST00000396591.3	ENSG00000145740.14	SLC30A5	372042	6725	0	0	1	0	0	1
6565	chr14	34029117	34030410	1294	15	86.2667	-158.739	-13.6609	-0.271043	0.547544	0.818587	0.0208232	hypo	1	0	0	82381	ENST00000552696.1	nonsense_mediated_decay	ENSG00000151322.14	NPAS3	174036	44733	ENST00000552874.1	ENSG00000151322.14	NPAS3	238536	18209	1	0	0	0	0	1
616	chr1	245507689	245508666	978	31	31.5484	-394.395	-16.3588	-0.27104	0.531175	0.802214	0.0206632	hypo	0	0	8313	93911	ENST00000479506.1	processed_transcript	ENSG00000162849.11	KIF26B	165637	51002	ENST00000366518.4	ENSG00000162849.11	KIF26B	8470	2425	0	1	0	0	0	1
13433	chr4	189704981	189705753	773	12	64.4167	-105.207	-9.08569	-0.271013	0.365241	0.636254	0.0303565	hypo	0	0	7169	177071	ENST00000504165.1	lincRNA	ENSG00000251619.1	RP11-756P10.5	644407	67889	ENST00000332517.3	ENSG00000184108.3	TRIML1	124218	6327	0	1	0	0	0	1
22768	chr1	93814954	93815596	643	7	91.8571	-70.1108	-10.7094	-0.270954	0.291391	0.562346	0.0240978	hypo	0	0	3371	151366	ENST00000451302.2	antisense	ENSG00000223745.3	RP4-717I23.3	3461	23789	ENST00000370267.1	ENSG00000117505.8	DR1	3013	1335	0	1	0	0	0	1
32516	chr3	64943854	64944133	280	4	70	-48.137	-12.0697	-0.270915	0.314124	0.585039	0.021308	hypo	0	0	216499	171539	ENST00000481004.1	lincRNA	ENSG00000243149.1	RP11-543A18.1	270177	51934	ENST00000498707.1	ENSG00000163638.9	ADAMTS9	269896	4647	0	1	0	0	0	1
15204	chr1	174603260	174604520	1261	11	114.636	-96.4969	-10.2275	-0.27091	0.674865	0.945775	0.025639	hypo	0	0	1995	83171	ENST00000474375.1	processed_transcript	ENSG00000152061.17	RABGAP1L	65142	45177	ENST00000325589.5	ENSG00000152061.17	RABGAP1L	363970	1938	0.00396511	0.996035	0	0	0	1
52569	chr5	94094017	94094248	232	3	77.3333	-23.0312	-8.13484	-0.270894	0.558858	0.829752	0.0225397	hypo	0	0	26353	115335	ENST00000514040.1	processed_transcript	ENSG00000175471.15	MCTP1	139624	32527	ENST00000504099.1	ENSG00000133302.8	ANKRD32	139173	6864	0	1	0	0	0	1
10682	chr9	33800477	33800941	465	10	46.5	-121.594	-13.1186	-0.270879	0.505812	0.776691	0.0212459	hypo	0	0	1960	2739	ENST00000495682.1	processed_transcript	ENSG00000010438.12	PRSS3	4943	1410	ENST00000379405.3	ENSG00000010438.12	PRSS3	15857	11593	0.083871	0.916129	0	0	0	1
5518	chr20	33465218	33465885	668	19	35.1579	-172.374	-12.542	-0.270877	0.351382	0.622259	0.0255459	hypo	0	0	792	56878	ENST00000476922.1	processed_transcript	ENSG00000131069.15	ACSS2	800	31009	ENST00000253382.5	ENSG00000131069.15	ACSS2	572	26125	1	0	0	0	1	0
8760	chr2	220771253	220772568	1316	13	101.231	-136.306	-11.0717	-0.270874	0.493587	0.764461	0.0239251	hypo	1	0	0	190879	ENST00000581624.1	miRNA	ENSG00000266518.1	MIR4268	275400	22134	ENST00000413743.1	ENSG00000114923.12	SLC4A3	278504	3878	1	0	0	0	0	1
4194	chr16	22675084	22676965	1882	27	69.7037	-194.632	-8.43359	-0.270852	0.475405	0.746257	0.0300283	hypo	0	0	27018	189636	ENST00000583924.1	misc_RNA	ENSG00000265058.1	RN7SL245P	148532	26026	ENST00000261374.3	ENSG00000122254.6	HS3ST2	90318	20264	0	0	1	0	0	1
23087	chr11	66963322	66963848	527	7	75.2857	-69.2338	-10.1562	-0.270842	0.572383	0.843225	0.0250904	hypo	0	0	789	119100	ENST00000444002.2	protein_coding	ENSG00000179038.7	AP001885.1	789	64914	ENST00000444002.2	ENSG00000179038.7	AP001885.1	53759	15711	1	0	0	0	0	1
32303	chr8	130172244	130172725	482	6	80.3333	-48.5548	-8.53353	-0.270834	0.60082	0.871654	0.0256584	hypo	0	0	80770	175766	ENST00000509893.2	lincRNA	ENSG00000250400.3	LINC00977	626408	42991	ENST00000276708.4	ENSG00000147697.4	GSDMC	778647	11160	0	0	1	0	0	1
42511	chr15	31113941	31114341	401	5	80.2	-33.4807	-7.75643	-0.270823	0.532726	0.803549	0.034377	hypo	0	0	6466	185591	ENST00000570209.1	unprocessed_pseudogene	ENSG00000259845.1	HERC2P10	81713	74814	ENST00000561594.1	ENSG00000198690.5	FAN1	60954	18976	0	1	0	0	0	1
12193	chr1	151967061	151967992	932	17	54.8235	-112.243	-8.57917	-0.270792	0.285477	0.556269	0.0311672	hypo	0	0	53	157326	ENST00000432386.1	antisense	ENSG00000229021.2	NBPF18P	194	73733	ENST00000368811.3	ENSG00000197747.4	S100A10	167	1693	1	0	0	0	1	0
26500	chr10	58121982	58122146	165	5	33	-60.6314	-13.99	-0.270739	0.401554	0.672293	0.0223922	hypo	0	0	945	48612	ENST00000373944.3	protein_coding	ENSG00000122952.12	ZWINT	945	26363	ENST00000373944.3	ENSG00000122952.12	ZWINT	706	14134	1	0	0	0	1	0
427	chr5	968182	970599	2418	42	57.5714	-448.385	-12.6097	-0.270729	0.409605	0.680333	0.0228105	hypo	0	0	8880	175520	ENST00000511936.1	protein_coding	ENSG00000250173.1	RP11-661C8.3	8880	80134	ENST00000511936.1	ENSG00000250173.1	RP11-661C8.3	9009	6411	0	0	1	0	0	1
564	chr17	74526547	74527889	1343	54	24.8704	-404.347	-9.17684	-0.270712	0.388702	0.659415	0.0255351	hypo	0	0	257	92254	ENST00000590175.1	protein_coding	ENSG00000161544.5	CYGB	257	50067	ENST00000590175.1	ENSG00000161544.5	CYGB	5392	22441	1	0	0	0	0	1
10855	chr17	70372630	70373592	963	21	45.8571	-120.589	-6.96758	-0.270709	0.351959	0.622668	0.0384185	hypo	0	0	7671	155147	ENST00000583460.1	lincRNA	ENSG00000227036.2	LINC00511	255468	27626	ENST00000245479.2	ENSG00000125398.5	SOX9	162891	22340	0	1	0	0	0	1
25616	chr10	130825222	130825869	648	13	49.8462	-62.6514	-5.46327	-0.270689	0.571115	0.841804	0.0358686	hypo	0	0	66895	161655	ENST00000453367.1	lincRNA	ENSG00000232985.1	RP11-442O18.1	439578	59061	ENST00000306010.7	ENSG00000170430.9	MGMT	316563	14704	0	0	1	0	0	1
13280	chr7	128291850	128292585	736	11	66.9091	-106.051	-12.6465	-0.270667	0.505497	0.776164	0.0266098	hypo	0	0	309	159113	ENST00000471258.1	processed_pseudogene	ENSG00000230715.2	RP11-274B21.4	19760	76561	ENST00000378704.3	ENSG00000205085.4	FAM71F2	86529	10023	1	0	0	0	0	1
12959	chr10	85276319	85276865	547	9	60.7778	-107.872	-12.7177	-0.270659	0.54553	0.816189	0.0202019	hypo	0	0	79433	189834	ENST00000580418.1	miRNA	ENSG00000265268.1	AL356140.1	622330	54184	ENST00000372134.3	ENSG00000165678.15	GHITM	47834	14289	0	0	1	0	0	1
4344	chr19	5290491	5291880	1390	37	37.5676	-191.777	-6.05061	-0.270654	0.235122	0.505776	0.0383623	hypo	0	0	917	30307	ENST00000586065.1	protein_coding	ENSG00000105426.10	PTPRS	917	16384	ENST00000586065.1	ENSG00000105426.10	PTPRS	0	23923	0.779137	0.220863	0	0.0827338	0.917266	0
52495	chr11	21093052	21093300	249	3	83	-23.0975	-7.85259	-0.270606	0.478342	0.748948	0.0268471	hypo	0	0	70508	138703	ENST00000364189.1	rRNA	ENSG00000201059.1	RNA5SP336	401844	54518	ENST00000532434.1	ENSG00000165973.13	NELL1	401206	15244	0	1	0	0	0	1
16654	chr10	47729131	47729657	527	16	32.9375	-90.261	-6.04274	-0.270546	0.389746	0.660292	0.0454282	hypo	0	0	10672	168772	ENST00000399377.3	transcribed_unprocessed_pseudogene	ENSG00000239492.2	FAM25HP	17278	70124	ENST00000340243.6	ENSG00000186807.9	ANXA8L2	48	14076	0	1	0	0	1	0
5353	chr21	46953384	46954228	845	24	35.2083	-174.533	-8.78565	-0.270527	0.184488	0.455016	0.0308285	hypo	0	0	300	113119	ENST00000485649.2	protein_coding	ENSG00000173638.14	SLC19A1	300	61709	ENST00000485649.2	ENSG00000173638.14	SLC19A1	1097	26940	1	0	0	0	1	0
878	chr4	169980340	169982168	1829	36	50.8056	-348.442	-11.7918	-0.270513	0.252309	0.522822	0.024298	hypo	0	0	48758	176897	ENST00000506933.1	antisense	ENSG00000251445.1	RP11-483A20.3	48930	41731	ENST00000306193.3	ENSG00000145439.7	CBR4	48732	6230	0	0	1	0	0	1
12530	chr8	11567872	11568257	386	24	16.0833	-110.227	-4.93039	-0.270492	0.105958	0.37645	0.0394879	hypo	0	0	2129	64656	ENST00000532059.1	protein_coding	ENSG00000136574.13	GATA4	2129	35147	ENST00000532059.1	ENSG00000136574.13	GATA4	659	10588	0	1	0	0	1	0
33407	chr9	33042017	33042169	153	4	38.25	-46.6474	-12.5151	-0.270477	0.42968	0.700157	0.0226469	hypo	0	0	44	150394	ENST00000410237.1	miRNA	ENSG00000222169.1	AL162590.1	16743	9273	ENST00000544625.1	ENSG00000086061.11	DNAJA1	2076	11584	1	0	0	0	0	1
9232	chr4	157114400	157115192	793	11	72.0909	-132.425	-13.4083	-0.270421	0.462731	0.733152	0.0207611	hypo	0	0	102605	149516	ENST00000408262.1	miRNA	ENSG00000221189.1	AC108211.1	239330	80507	ENST00000433477.3	ENSG00000256043.2	CTSO	239316	6200	0	0	1	0	0	1
61269	chr8	77592719	77592793	75	3	25	-16.2837	-6.41252	-0.270411	0.0986079	0.369019	0.0260945	hypo	0	0	660	19915	ENST00000521891.2	protein_coding	ENSG00000091656.11	ZFHX4	660	10664	ENST00000521891.2	ENSG00000091656.11	ZFHX4	1462	10406	1	0	0	0	1	0
25709	chr3	172357401	172357951	551	6	91.8333	-62.4448	-10.9034	-0.270385	0.595834	0.86622	0.0234648	hypo	0	0	3426	76517	ENST00000470419.1	retained_intron	ENSG00000144959.5	NCEH1	3531	81516	ENST00000598405.1	ENSG00000269496.1	AC007919.2	70465	5119	0	1	0	0	0	1
2505	chr2	177501142	177502204	1063	20	53.15	-240.605	-17.8	-0.270306	0.251806	0.522111	0.0214911	hypo	0	0	85	94793	ENST00000339037.3	lincRNA	ENSG00000163364.5	AC017048.3	366911	29429	ENST00000452865.1	ENSG00000128654.9	MTX2	36	3650	1	0	0	0	1	0
31911	chr15	94028471	94028871	401	7	57.2857	-49.2404	-7.60323	-0.270275	0.395041	0.665317	0.0327188	hypo	0	0	54024	184218	ENST00000557145.1	processed_pseudogene	ENSG00000258787.1	RP11-164C12.1	279175	81490	ENST00000599897.1	ENSG00000269360.1	AC112693.2	52491	19593	0	1	0	0	0	1
10901	chr20	33742008	33742255	248	25	9.92	-120.259	-5.13311	-0.270209	0.493288	0.763497	0.0370611	hypo	0	0	6840	18201	ENST00000374492.3	protein_coding	ENSG00000088298.8	EDEM2	6840	9718	ENST00000374492.3	ENSG00000088298.8	EDEM2	6727	26130	0	1	0	0	0	1
38277	chr1	8538319	8538589	271	3	90.3333	-38.9591	-13.1391	-0.270207	0.437687	0.707894	0.0201418	hypo	0	0	33388	149447	ENST00000408156.1	snoRNA	ENSG00000221083.1	SNORA77	47408	39811	ENST00000377464.1	ENSG00000142599.13	RERE	53979	372	0	1	0	0	0	1
11958	chr4	185744992	185746009	1018	17	59.8824	-113.644	-7.15226	-0.270154	0.234585	0.504739	0.0251742	hypo	0	0	1178	82883	ENST00000507295.1	protein_coding	ENSG00000151726.9	ACSL1	1178	45014	ENST00000507295.1	ENSG00000151726.9	ACSL1	548	6292	0.807466	0.192534	0	0	1	0
54180	chr16	32753925	32753964	40	3	13.3333	-21.6058	-7.33509	-0.27011	0.440769	0.710879	0.0357708	hypo	0	0	250	186364	ENST00000562687.2	transcribed_unprocessed_pseudogene	ENSG00000260644.2	HERC2P5	65871	67517	ENST00000398682.4	ENSG00000183632.10	TP53TG3	1074	20467	1	0	0	0	1	0
1841	chr2	66264465	66265583	1119	23	48.6522	-270.446	-12.666	-0.270099	0.53931	0.809409	0.0204275	hypo	0	0	2800	149772	ENST00000408597.1	miRNA	ENSG00000221524.1	AC074391.2	396681	40845	ENST00000560281.2	ENSG00000143995.15	MEIS1	387108	2914	0	1	0	0	0	1
4900	chr7	101387397	101388005	609	23	26.4783	-181.957	-9.64093	-0.270077	0.461408	0.731486	0.0264489	hypo	0	0	70953	183287	ENST00000437600.4	protein_coding	ENSG00000257923.5	CUX1	70953	80683	ENST00000437600.4	ENSG00000257923.5	CUX1	274	9893	0	0	1	0	1	0
443	chr19	5071311	5072884	1574	39	40.359	-443.834	-16.0562	-0.270042	0.520004	0.790046	0.0215366	hypo	0	0	681	53187	ENST00000589104.1	retained_intron	ENSG00000127663.10	KDM4B	9578	28971	ENST00000588361.1	ENSG00000127663.10	KDM4B	1707	23899	0.837357	0.162643	0	0	0.18615	0.81385
53082	chr10	112839803	112840142	340	5	68	-22.5238	-4.56466	-0.270041	0.283167	0.553208	0.035969	hypo	0	0	3012	81738	ENST00000280155.2	protein_coding	ENSG00000150594.5	ADRA2A	3012	44351	ENST00000280155.2	ENSG00000150594.5	ADRA2A	499	14571	0	1	0	0	1	0
30658	chr5	114003168	114003360	193	4	48.25	-51.566	-12.9406	-0.270036	0.485509	0.755546	0.0203473	hypo	0	0	742	173172	ENST00000506265.1	antisense	ENSG00000246316.3	RP11-492A10.1	233940	8344	ENST00000503706.1	ENSG00000080709.10	KCNN2	303972	6914	1	0	0	0	0	1
18683	chr15	97526663	97527184	522	9	58	-82.6908	-11.6121	-0.270001	0.546946	0.816947	0.0255863	hypo	0	0	107397	148489	ENST00000401129.1	miRNA	ENSG00000215948.1	AC055873.1	199958	69100	ENST00000558553.1	ENSG00000185594.4	SPATA8	566131	19613	0	0	1	0	0	1
[truncated: 51,929 more rows]
