# Supplementary material for: Methylome and transcriptome maps of human visceral and subcutaneous adipocytes reveal key epigenetic differences at developmental genes
Source: Sci Rep. 2019 Jul 2;9:9511. doi: 10.1038/s41598-019-45777-w (PMC6606599; doi:10.1038/s41598-019-45777-w)
Supplement: Supplementary file 9 — Supplementary_Table S8 [file 41598_2019_45777_MOESM9_ESM.xlsx]

## Sheet: Table S8 SAvsVA Differentially 
Table S8. SAvsVA Differentially Methylated Regions (DMRs), wgbs – Hypermethylated in SA
Rank	seqnames	start	end	width	nCG	invdensity	areaStat	maxStat	meanDiff	SA.mean	VA.mean	tstat.sd	direction	nGeneTSS	nProtGeneTSS	distanceTSS	TSS	tx_name	tx_type	gene_id	gene_name	distanceTSS_prot	TSS_prot	tx_name_prot	gene_id_prot	gene_name_prot	distanceCpGi	CpGi	promoter	genebody	intergenic	CpGisland	CpGshores	nonCpG
35	chr12	54446944	54448963	2020	96	21.0417	1156.66	4.09242	0.624678	0.69482	0.0701426	0.0480353	hyper	2	2	0	196133	ENST00000430889.2	protein_coding	ENSG00000273266.1	HOXC4	0	81673	ENST00000430889.2	ENSG00000273266.1	HOXC4	0	16717	1	0	0	0.171782	0.828218	0
324	chr16	54973193	54974440	1248	49	25.4694	493.296	4.00037	0.598315	0.742653	0.144338	0.0527038	hyper	0	0	609	185465	ENST00000559802.1	lincRNA	ENSG00000259725.1	CTD-3032H12.1	7208	63638	ENST00000558597.1	ENSG00000176842.10	IRX5	346	20571	1	0	0	0	1	0
25899	chr2	177025759	177026069	311	14	22.2143	62.0006	4.06411	0.593163	0.838558	0.245395	0.0368232	hyper	0	0	139	53935	ENST00000410016.1	protein_coding	ENSG00000128652.7	HOXD3	139	29424	ENST00000410016.1	ENSG00000128652.7	HOXD3	66	3641	1	0	0	0	1	0
4233	chr2	119609296	119609902	607	27	22.4815	193.961	4.47828	0.579541	0.706696	0.127155	0.0388027	hyper	0	0	4041	94317	ENST00000295206.6	protein_coding	ENSG00000163064.6	EN1	4041	51217	ENST00000295206.6	ENSG00000163064.6	EN1	1385	3303	0	0	1	0	1	0
10	chr12	114832596	114837925	5330	178	29.9438	1950.8	4.01946	0.573646	0.707823	0.134177	0.0352377	hyper	0	0	3777	18796	ENST00000526441.1	protein_coding	ENSG00000089225.15	TBX5	3777	10045	ENST00000526441.1	ENSG00000089225.15	TBX5	0	17092	0	1	0	0.0560976	0.924765	0.019137
30	chr9	972400	975762	3363	143	23.5175	1206.56	4.13496	0.565623	0.687749	0.122126	0.0401206	hyper	0	0	1201	9073	ENST00000190165.2	protein_coding	ENSG00000064218.4	DMRT3	1201	4834	ENST00000190165.2	ENSG00000064218.4	DMRT3	0	11460	0.237585	0	0.762415	0.260779	0.739221	0
3513	chr1	119541925	119542875	951	33	28.8182	209.89	4.01524	0.562993	0.722838	0.159845	0.0452865	hyper	0	0	1139	154120	ENST00000439394.1	lincRNA	ENSG00000226172.2	RP4-712E4.1	9745	10918	ENST00000207157.3	ENSG00000092607.9	TBX15	181	1493	0.905363	0	0.0946372	0	1	0
1193	chr12	114851960	114852856	897	51	17.5882	314.861	4.02909	0.5614	0.63764	0.0762398	0.045905	hyper	0	0	2865	181280	ENST00000595315.1	antisense	ENSG00000255399.2	TBX5-AS1	5712	10043	ENST00000310346.4	ENSG00000089225.15	TBX5	0	17097	0	0	1	0.447046	0.552954	0
1488	chr2	177023959	177024800	842	52	16.1923	291.576	4.02963	0.557233	0.738896	0.181664	0.0317647	hyper	0	0	818	53935	ENST00000410016.1	protein_coding	ENSG00000128652.7	HOXD3	818	29424	ENST00000410016.1	ENSG00000128652.7	HOXD3	0	3641	1	0	0	0.355107	0.644893	0
56	chr2	177027898	177030116	2219	95	23.3579	933.475	4.00813	0.556766	0.747407	0.190641	0.0274257	hyper	1	1	0	53936	ENST00000249440.3	protein_coding	ENSG00000128652.7	HOXD3	0	29425	ENST00000249440.3	ENSG00000128652.7	HOXD3	0	3643	1	0	0	0.290671	0.709329	0
277	chr5	2757444	2758796	1353	34	39.7941	520.862	4.93009	0.550744	0.689983	0.139239	0.0262075	hyper	0	0	4474	108718	ENST00000502957.1	processed_transcript	ENSG00000170561.8	IRX2	5064	69937	ENST00000397835.4	ENSG00000186493.7	C5orf38	419	6508	0	0	1	0	1	0
6238	chr15	96890452	96891104	653	33	19.7879	162.839	4.17577	0.540923	0.689862	0.148939	0.0465864	hyper	0	0	6361	184881	ENST00000558382.1	lincRNA	ENSG00000259275.1	RP11-522B15.3	13382	81345	ENST00000600790.1	ENSG00000268484.1	AC087477.1	1034	19603	0	0	1	0	1	0
50	chr2	177011953	177014966	3014	109	27.6514	965.034	4.10543	0.538566	0.831551	0.292985	0.0361402	hyper	0	0	64	144288	ENST00000385011.1	miRNA	ENSG00000207744.1	MIR10B	155	29423	ENST00000468418.3	ENSG00000128652.7	HOXD3	0	3638	0.642336	0.357664	0	0.106835	0.893165	0
6	chr1	165320249	165324884	4636	218	21.2661	2068.14	4.01265	0.535281	0.699626	0.164346	0.048555	hyper	0	0	98	93802	ENST00000367893.4	protein_coding	ENSG00000162761.10	LMX1A	98	50936	ENST00000367893.4	ENSG00000162761.10	LMX1A	0	1885	0.410267	0.589733	0	0.352243	0.647757	0
250	chr2	176988637	176991040	2404	66	36.4242	536.606	4.13808	0.532584	0.766728	0.234145	0.0410796	hyper	0	0	1548	54015	ENST00000249499.6	protein_coding	ENSG00000128709.10	HOXD9	1548	29469	ENST00000249499.6	ENSG00000128709.10	HOXD9	0	3631	0.187604	0.812396	0	0.103993	0.896007	0
244	chr5	2742988	2744609	1622	64	25.3438	543.336	4.42157	0.532393	0.631813	0.0994201	0.0304361	hyper	0	0	5114	185501	ENST00000560688.1	lincRNA	ENSG00000259757.1	RP11-129I19.2	7159	59196	ENST00000302057.5	ENSG00000170561.8	IRX2	1750	6507	0	0	1	0	0.154131	0.845869
44	chr2	177036109	177037826	1718	117	14.6838	1016.59	4.07901	0.531435	0.764507	0.233073	0.0335378	hyper	0	0	4469	151916	ENST00000547207.1	antisense	ENSG00000224189.2	HOXD-AS1	7303	29425	ENST00000249440.3	ENSG00000128652.7	HOXD3	0	3644	0	1	0	0.558207	0.441793	0
6484	chr2	119607885	119608961	1077	29	37.1379	159.685	4.01382	0.527276	0.640737	0.113461	0.0403475	hyper	0	0	2630	94317	ENST00000295206.6	protein_coding	ENSG00000163064.6	EN1	2630	51217	ENST00000295206.6	ENSG00000163064.6	EN1	0	3303	0	0	1	0.0241411	0.975859	0
4613	chr5	2738119	2739001	883	24	36.7917	187.189	4.43434	0.517789	0.655283	0.137494	0.0346406	hyper	0	0	245	185501	ENST00000560688.1	lincRNA	ENSG00000259757.1	RP11-129I19.2	12767	59196	ENST00000302057.5	ENSG00000170561.8	IRX2	0	6507	1	0	0	0.0543601	0.94564	0
16	chr17	59533487	59536273	2787	152	18.3355	1694.84	4.70487	0.511651	0.637129	0.125477	0.0364454	hyper	1	1	0	47217	ENST00000240335.1	protein_coding	ENSG00000121075.5	TBX4	0	25593	ENST00000240335.1	ENSG00000121075.5	TBX4	0	22257	0.832436	0.167564	0	0.634374	0.365626	0
44897	chr2	177025500	177025538	39	7	5.57143	30.6089	4.09019	0.508721	0.680673	0.171952	0.0315144	hyper	0	0	80	53935	ENST00000410016.1	protein_coding	ENSG00000128652.7	HOXD3	80	29424	ENST00000410016.1	ENSG00000128652.7	HOXD3	0	3641	1	0	0	1	0	0
2	chr16	54321842	54326018	4177	255	16.3804	3813.73	4.62762	0.506349	0.628444	0.122095	0.0274901	hyper	0	0	1166	117453	ENST00000329734.3	protein_coding	ENSG00000177508.11	IRX3	1166	64056	ENST00000329734.3	ENSG00000177508.11	IRX3	0	20569	0.199425	0	0.800575	0.820206	0.179794	0
21	chr15	96885263	96888370	3108	124	25.0645	1477.61	4.12536	0.504982	0.699255	0.194273	0.0274147	hyper	0	0	8772	150637	ENST00000410719.1	miRNA	ENSG00000222651.1	MIR1469	8870	69075	ENST00000453270.2	ENSG00000185551.8	NR2F2	0	19602	0	0	1	0.140927	0.859073	0
22417	chr17	34769437	34769635	199	5	39.8	71.058	13.8521	0.504718	0.776771	0.272054	0.0348821	hyper	0	0	3870	139064	ENST00000364922.1	snRNA	ENSG00000201792.1	RNU6-1192P	12386	79105	ENST00000308078.7	ENSG00000234972.4	TBC1D3C	22300	21761	0	1	0	0	0	1
1	chr12	52213704	52215945	2242	241	9.3029	4748.08	4.00854	0.492989	0.725068	0.232079	0.0269293	hyper	0	0	253	187070	ENST00000564840.1	processed_pseudogene	ENSG00000261308.1	RP11-923I11.7	9914	80932	ENST00000599343.1	ENSG00000260415.3	AC068987.1	0	16627	0.779215	0.103033	0.117752	0.78769	0.21231	0
27	chr12	85671170	85673143	1974	73	27.0411	1242.14	4.29535	0.492564	0.668516	0.175952	0.0237593	hyper	0	0	741	120263	ENST00000316824.3	protein_coding	ENSG00000180318.3	ALX1	741	65511	ENST00000316824.3	ENSG00000180318.3	ALX1	735	16900	0.637791	0	0.362209	0	0.640831	0.359169
8924	chr6	100896106	100896797	692	30	23.0667	134.919	4.01721	0.483051	0.579758	0.0967071	0.0570766	hyper	0	0	14755	38221	ENST00000262901.4	protein_coding	ENSG00000112246.5	SIM1	14755	20640	ENST00000262901.4	ENSG00000112246.5	SIM1	43	8367	0	1	0	0	1	0
5692	chr4	111559195	111560268	1074	21	51.1429	169.936	4.23972	0.481282	0.658647	0.177365	0.0230108	hyper	0	0	686	96923	ENST00000355080.5	protein_coding	ENSG00000164093.11	PITX2	686	52612	ENST00000355080.5	ENSG00000164093.11	PITX2	295	6023	1	0	0	0	1	0
348	chr4	111561021	111563019	1999	56	35.6964	480.948	4.06571	0.480062	0.671522	0.19146	0.0249429	hyper	0	0	142	96924	ENST00000354925.2	protein_coding	ENSG00000164093.11	PITX2	142	52613	ENST00000354925.2	ENSG00000164093.11	PITX2	212	6023	0.929465	0.0705353	0	0	0.894447	0.105553
918	chr2	119606000	119606967	968	50	19.36	342.746	4.07035	0.478301	0.558953	0.0806526	0.0345181	hyper	0	0	745	94317	ENST00000295206.6	protein_coding	ENSG00000163064.6	EN1	745	51217	ENST00000295206.6	ENSG00000163064.6	EN1	0	3302	1	0	0	0.549587	0.450413	0
813	chr12	54377171	54378184	1014	48	21.125	356.638	4.01267	0.476409	0.600691	0.124282	0.0369953	hyper	1	0	0	176559	ENST00000567780.1	antisense	ENSG00000251151.2	HOXC-AS3	664	65711	ENST00000515593.1	ENSG00000180818.4	HOXC10	512	16702	1	0	0	0	1	0
35215	chr2	66806355	66806810	456	8	57	43.5631	4.3927	0.475274	0.620811	0.145537	0.0621926	hyper	0	0	5192	160628	ENST00000433396.1	lincRNA	ENSG00000232046.2	AC007392.3	70295	40854	ENST00000450027.1	ENSG00000143995.15	MEIS1	1523	2919	0	1	0	0	1	0
11495	chr1	119548151	119548903	753	17	44.2941	116.509	5.20892	0.475267	0.691426	0.216159	0.0446	hyper	0	0	4122	168566	ENST00000449439.1	lincRNA	ENSG00000239216.1	RP4-712E4.2	15971	10918	ENST00000207157.3	ENSG00000092607.9	TBX15	241	1495	0	0	1	0	1	0
9	chr5	134363049	134366831	3783	228	16.5921	1955.01	4.16146	0.468236	0.612764	0.144529	0.0363445	hyper	0	0	868	11064	ENST00000504936.1	retained_intron	ENSG00000069011.11	PITX1	1993	5896	ENST00000503586.1	ENSG00000069011.11	PITX1	0	7022	0.299233	0.601375	0.099392	0.542955	0.457045	0
33	chr5	2740222	2742661	2440	96	25.4167	1161.92	4.56071	0.467574	0.556277	0.0887033	0.0232881	hyper	0	0	2348	185501	ENST00000560688.1	lincRNA	ENSG00000259757.1	RP11-129I19.2	9107	59196	ENST00000302057.5	ENSG00000170561.8	IRX2	0	6507	0	0	1	0.416393	0.583607	0
91	chr19	57491786	57493512	1727	44	39.25	768.381	4.06721	0.467178	0.824336	0.357159	0.0267548	hyper	0	0	58399	193600	ENST00000593294.1	processed_pseudogene	ENSG00000269786.1	CTC-258N23.3	136993	31515	ENST00000600020.1	ENSG00000131864.6	USP29	115363	25747	0	0	1	0	0	1
38	chr9	969116	971453	2338	139	16.8201	1076.25	4.72157	0.4659	0.567232	0.101332	0.03346	hyper	0	0	5510	9073	ENST00000190165.2	protein_coding	ENSG00000064218.4	DMRT3	5510	4834	ENST00000190165.2	ENSG00000064218.4	DMRT3	0	11460	0	0	1	0.822926	0.177074	0
362	chr7	25642231	25643409	1179	39	30.2308	473.824	6.78659	0.464266	0.621839	0.157573	0.0395933	hyper	0	0	31942	150364	ENST00000410169.1	miRNA	ENSG00000222101.1	AC091705.2	374125	16893	ENST00000222674.2	ENSG00000105954.2	NPVF	248547	9279	0	1	0	0	0	1
144	chr2	66809593	66811623	2031	49	41.449	650.372	4.75922	0.458685	0.579123	0.120438	0.0306289	hyper	0	0	8430	160628	ENST00000433396.1	lincRNA	ENSG00000232046.2	AC007392.3	73533	40854	ENST00000450027.1	ENSG00000143995.15	MEIS1	188	2920	0	1	0	0	0.892171	0.107829
5	chr19	1008790	1010376	1587	135	11.7556	2128.36	4.08173	0.458683	0.767866	0.309183	0.0339501	hyper	0	0	978	121664	ENST00000592052.1	retained_intron	ENSG00000182087.8	TMEM259	1614	66315	ENST00000586285.2	ENSG00000182087.8	TMEM259	0	23429	0.643982	0.356018	0	1	0	0
4315	chr8	2892409	2893097	689	15	45.9333	192.395	11.4862	0.457163	0.799792	0.342629	0.0309985	hyper	0	0	8212	123236	ENST00000519623.1	processed_transcript	ENSG00000183117.13	CSMD1	374031	67176	ENST00000335551.7	ENSG00000183117.13	CSMD1	12460	10527	0	1	0	0	0	1
3894	chr6	100904879	100905805	927	40	23.175	200.446	4.0385	0.455661	0.662138	0.206477	0.0490555	hyper	0	0	5747	38221	ENST00000262901.4	protein_coding	ENSG00000112246.5	SIM1	5747	20640	ENST00000262901.4	ENSG00000112246.5	SIM1	0	8370	0	1	0	0.272923	0.727077	0
133	chr1	119534289	119536560	2272	94	24.1702	667.094	4.08453	0.453382	0.63711	0.183728	0.0360144	hyper	0	0	2109	20367	ENST00000207157.3	protein_coding	ENSG00000092607.9	TBX15	2109	10918	ENST00000207157.3	ENSG00000092607.9	TBX15	0	1492	0	0	1	0.141285	0.858715	0
303	chr7	27230713	27231967	1255	50	25.1	504.711	4.65354	0.451501	0.656965	0.205464	0.0327209	hyper	0	0	1099	178955	ENST00000523331.1	lincRNA	ENSG00000253508.1	RP1-170O19.14	5870	400	ENST00000517402.1	ENSG00000005073.5	HOXA11	0	9317	0.717928	0.282072	0	0.129084	0.870916	0
20	chr6	85474962	85481112	6151	177	34.7514	1508.66	4.66216	0.44343	0.666289	0.222859	0.0416695	hyper	0	0	724	38840	ENST00000369663.5	protein_coding	ENSG00000112837.12	TBX18	724	21025	ENST00000369663.5	ENSG00000112837.12	TBX18	829	8302	0.207283	0	0.792717	0	0.278654	0.721346
49758	chr2	66807148	66807536	389	5	77.8	25.7249	4.76089	0.441588	0.619327	0.177739	0.0608227	hyper	0	0	5985	160628	ENST00000433396.1	lincRNA	ENSG00000232046.2	AC007392.3	71088	40854	ENST00000450027.1	ENSG00000143995.15	MEIS1	1032	2920	0	1	0	0	1	0
13	chr1	119549712	119551176	1465	111	13.1982	1762.72	4.00182	0.435953	0.55939	0.123436	0.0228666	hyper	0	0	5683	168566	ENST00000449439.1	lincRNA	ENSG00000239216.1	RP4-712E4.2	17532	10918	ENST00000207157.3	ENSG00000092607.9	TBX15	0	1495	0	0	1	1	0	0
15	chr16	54315412	54318025	2614	153	17.085	1732.21	4.21722	0.435684	0.61094	0.175256	0.0312206	hyper	0	0	1741	117454	ENST00000558054.1	protein_coding	ENSG00000177508.11	IRX3	1741	64057	ENST00000558054.1	ENSG00000177508.11	IRX3	0	20568	0.0990819	0.210788	0.69013	0.364193	0.635807	0
39636	chr12	114883717	114884109	393	7	56.1429	37.1588	4.3629	0.433402	0.523489	0.0900872	0.0311733	hyper	0	0	34622	181280	ENST00000595315.1	antisense	ENSG00000255399.2	TBX5-AS1	37469	10043	ENST00000310346.4	ENSG00000089225.15	TBX5	996	17100	0	0	1	0	1	0
268	chr1	119531595	119533142	1548	75	20.64	523.448	4.82539	0.433121	0.674068	0.240947	0.0375621	hyper	1	1	0	20367	ENST00000207157.3	protein_coding	ENSG00000092607.9	TBX15	0	10918	ENST00000207157.3	ENSG00000092607.9	TBX15	0	1491	1	0	0	0.132429	0.867571	0
3751	chr12	114886606	114888326	1721	31	55.5161	204.141	4.04764	0.42976	0.514602	0.0848421	0.0302228	hyper	0	0	37511	181280	ENST00000595315.1	antisense	ENSG00000255399.2	TBX5-AS1	40358	10043	ENST00000310346.4	ENSG00000089225.15	TBX5	26	17101	0	0	1	0	1	0
627	chr7	101499559	101500762	1204	42	28.6667	392.262	4.09526	0.427494	0.605856	0.178361	0.0411229	hyper	0	0	31549	184907	ENST00000560499.1	antisense	ENSG00000259294.1	CTA-339C12.1	38638	80690	ENST00000546411.2	ENSG00000257923.5	CUX1	38528	9894	0	1	0	0	0	1
152	chr19	56817279	56818987	1709	37	46.1892	632.774	8.6563	0.421824	0.771324	0.3495	0.0233886	hyper	0	0	3919	192374	ENST00000587247.1	nonsense_mediated_decay	ENSG00000267710.1	AC006116.20	3973	81200	ENST00000593151.1	ENSG00000267710.1	AC006116.20	6780	25727	0	1	0	0	0	1
17	chr1	119521434	119523852	2419	96	25.1979	1612.63	6.3121	0.420678	0.613494	0.192816	0.0252072	hyper	0	0	6575	20369	ENST00000369429.3	protein_coding	ENSG00000092607.9	TBX15	6575	10920	ENST00000369429.3	ENSG00000092607.9	TBX15	0	1488	0	1	0	0.104589	0.895411	0
58	chr7	27227094	27229287	2194	116	18.9138	929.426	5.45127	0.420149	0.500332	0.0801832	0.0371849	hyper	1	0	0	169806	ENST00000479766.1	antisense	ENSG00000240990.5	HOXA11-AS	2251	400	ENST00000517402.1	ENSG00000005073.5	HOXA11	0	9316	1	0	0	0.694166	0.305834	0
321	chr4	156416292	156417683	1392	23	60.5217	493.835	17.6816	0.418362	0.862946	0.444583	0.0208361	hyper	0	0	19195	176657	ENST00000508265.1	lincRNA	ENSG00000251244.1	RP13-487K5.1	118169	52643	ENST00000311277.4	ENSG00000164114.14	MAP9	118197	6197	0	0	1	0	0	1
28	chr7	25897392	25901246	3855	131	29.4275	1221.61	4.66323	0.415371	0.69925	0.28388	0.0404715	hyper	0	0	87776	194436	ENST00000602992.1	lincRNA	ENSG00000270933.1	CTD-2227E11.1	290613	3741	ENST00000056233.3	ENSG00000050344.8	NFE2L3	0	9281	0	0	1	0.138521	0.861479	0
2087	chr2	119594085	119594942	858	22	39	257.991	7.56121	0.413118	0.729075	0.315958	0.0302792	hyper	0	0	1398	184385	ENST00000557729.1	lincRNA	ENSG00000258910.2	RP11-19E11.1	10311	51217	ENST00000295206.6	ENSG00000163064.6	EN1	239	3296	0.700466	0	0.299534	0	1	0
5612	chr5	134373308	134374392	1085	23	47.1739	171.052	4.4176	0.407967	0.63519	0.227224	0.0366122	hyper	0	0	993	174428	ENST00000511256.1	lincRNA	ENSG00000249082.1	CTC-276P9.1	2804	5897	ENST00000507253.1	ENSG00000069011.11	PITX1	0	7025	0.928111	0.0718894	0	0.00645161	0.993548	0
7	chr8	25896122	25900287	4166	166	25.0964	2012.55	4.92416	0.404965	0.609251	0.204286	0.0297644	hyper	1	1	0	149997	ENST00000408929.3	protein_coding	ENSG00000221818.4	EBF2	0	78300	ENST00000408929.3	ENSG00000221818.4	EBF2	0	10692	0.788286	0.211714	0	0.18459	0.81541	0
1890	chr6	85481432	85482135	704	20	35.2	267.523	4.07037	0.400088	0.580755	0.180666	0.024301	hyper	0	0	7194	38840	ENST00000369663.5	protein_coding	ENSG00000112837.12	TBX18	7194	21025	ENST00000369663.5	ENSG00000112837.12	TBX18	434	8303	0	0	1	0	1	0
10603	chr1	47905193	47905517	325	28	11.6071	122.063	4.02058	0.398304	0.599673	0.201369	0.060325	hyper	0	0	3503	128167	ENST00000334793.5	protein_coding	ENSG00000186564.5	FOXD2	3503	69984	ENST00000334793.5	ENSG00000186564.5	FOXD2	0	1081	0	1	0	1	0	0
225	chr5	3589693	3590783	1091	49	22.2653	553.723	4.20053	0.396851	0.514802	0.117951	0.0286462	hyper	0	0	5384	108710	ENST00000302006.3	protein_coding	ENSG00000170549.3	IRX1	5384	59189	ENST00000302006.3	ENSG00000170549.3	IRX1	0	6515	0	0	1	0.127406	0.872594	0
65	chr5	122421457	122423851	2395	104	23.0288	890.911	4.31722	0.395672	0.660511	0.264839	0.0384559	hyper	0	0	964	8554	ENST00000407847.4	protein_coding	ENSG00000061455.10	PRDM6	964	4532	ENST00000407847.4	ENSG00000061455.10	PRDM6	486	6947	0.432568	0	0.567432	0	0.63215	0.36785
319	chr6	169851129	169852985	1857	54	34.3889	494.769	4.86659	0.39052	0.738094	0.347574	0.0398323	hyper	0	0	23964	195815	ENST00000607876.1	lincRNA	ENSG00000272848.1	RP1-137D17.2	196989	69812	ENST00000366787.3	ENSG00000186340.10	THBS2	0	8780	0	0	1	0.196554	0.803446	0
129	chr10	2814530	2816386	1857	58	32.0172	676.76	4.54411	0.390351	0.773123	0.382772	0.033021	hyper	0	0	161826	160203	ENST00000419388.1	processed_pseudogene	ENSG00000231743.1	RP11-89K18.1	292138	5487	ENST00000607886.1	ENSG00000067057.12	PFKP	0	13807	0	0	1	0.250942	0.749058	0
14602	chr2	119611901	119612466	566	20	28.3	99.2535	4.00271	0.389419	0.467567	0.0781485	0.0314525	hyper	0	0	6646	94317	ENST00000295206.6	protein_coding	ENSG00000163064.6	EN1	6646	51217	ENST00000295206.6	ENSG00000163064.6	EN1	19	3304	0	0	1	0	1	0
2308	chr2	19554779	19555869	1091	32	34.0938	248.281	4.04806	0.389055	0.658825	0.26977	0.038621	hyper	0	0	803	75213	ENST00000487581.1	retained_intron	ENSG00000143867.5	OSR1	807	40778	ENST00000536433.1	ENSG00000143867.5	OSR1	0	2619	1	0	0	0.0733272	0.926673	0
7120	chr2	223156595	223157296	702	12	58.5	152.03	5.37266	0.388263	0.582015	0.193752	0.0247275	hyper	0	0	5569	94370	ENST00000295226.1	protein_coding	ENSG00000163081.2	CCDC140	5569	51244	ENST00000295226.1	ENSG00000163081.2	CCDC140	440	3880	0	1	0	0	1	0
99	chr18	19755477	19757547	2071	90	23.0111	736.32	4.1618	0.387041	0.68975	0.30271	0.0264064	hyper	1	0	0	188762	ENST00000578504.1	antisense	ENSG00000264012.1	RP11-627G18.2	4582	39093	ENST00000581694.1	ENSG00000141448.4	GATA6	0	22922	1	0	0	0.138098	0.861902	0
12362	chr5	92922713	92923511	799	21	38.0476	111.307	4.02544	0.384985	0.734749	0.349764	0.0517771	hyper	1	0	0	115622	ENST00000502982.1	processed_transcript	ENSG00000175745.7	NR2F1	3669	63087	ENST00000327111.3	ENSG00000175745.7	NR2F1	0	6858	1	0	0	0.0300375	0.969962	0
1832	chr7	27233018	27233981	964	28	34.4286	270.92	4.03946	0.381695	0.59513	0.213435	0.0285512	hyper	1	0	0	178955	ENST00000523331.1	lincRNA	ENSG00000253508.1	RP1-170O19.14	5743	17007	ENST00000222753.4	ENSG00000106031.6	HOXA13	0	9317	1	0	0	0.0829876	0.917012	0
151	chr19	16465614	16466939	1326	44	30.1364	636.433	4.05953	0.380089	0.759774	0.379685	0.0261422	hyper	0	0	5824	53036	ENST00000594851.1	protein_coding	ENSG00000127527.9	EPS15L1	5824	28887	ENST00000594851.1	ENSG00000127527.9	EPS15L1	0	24428	0	0.671192	0.328808	0.179487	0.820513	0
126	chr5	3592313	3594266	1954	57	34.2807	680.33	4.16159	0.378285	0.507224	0.128939	0.0262394	hyper	0	0	1901	108710	ENST00000302006.3	protein_coding	ENSG00000170549.3	IRX1	1901	59189	ENST00000302006.3	ENSG00000170549.3	IRX1	0	6516	0.0506653	0	0.949335	0.129478	0.870522	0
32872	chr14	37133684	37133795	112	5	22.4	47.5356	7.65125	0.377662	0.508884	0.131223	0.0263662	hyper	0	0	1399	137237	ENST00000557107.1	processed_transcript	ENSG00000198807.8	PAX9	1904	74975	ENST00000554201.1	ENSG00000198807.8	PAX9	898	18243	1	0	0	0	1	0
11616	chr4	81119269	81119585	317	25	12.68	115.787	4.07357	0.376227	0.652339	0.276113	0.0595368	hyper	0	0	610	83860	ENST00000415738.2	protein_coding	ENSG00000152784.11	PRDM8	610	45574	ENST00000415738.2	ENSG00000152784.11	PRDM8	0	5904	1	0	0	0.388013	0.611987	0
196	chr12	54500432	54501336	905	62	14.5968	590.51	4.12746	0.374979	0.595953	0.220975	0.0374616	hyper	0	0	7345	139220	ENST00000365276.1	misc_RNA	ENSG00000202146.1	Y_RNA	52770	74409	ENST00000609810.1	ENSG00000198353.6	HOXC4	0	16722	0	1	0	0.803315	0.196685	0
47	chr5	122433906	122435756	1851	133	13.9173	982.823	4.12986	0.373766	0.605995	0.232229	0.0425284	hyper	1	0	0	8556	ENST00000464424.1	processed_transcript	ENSG00000061455.10	PRDM6	9089	4532	ENST00000407847.4	ENSG00000061455.10	PRDM6	0	6951	1	0	0	0.889249	0.110751	0
123	chr1	8353468	8355401	1934	37	52.2703	685.989	4.05277	0.373508	0.823065	0.449557	0.0203505	hyper	0	0	1144	177410	ENST00000516168.1	snRNA	ENSG00000251977.1	RNU6-991P	22484	50599	ENST00000471889.1	ENSG00000162426.10	SLC45A1	22383	365	0.442089	0	0.557911	0	0	1
703	chr7	27168609	27169515	907	32	28.3438	376.789	4.24205	0.373026	0.560052	0.187026	0.0293631	hyper	0	0	80	179971	ENST00000518848.1	antisense	ENSG00000254369.2	HOXA-AS3	294	73558	ENST00000511914.1	ENSG00000197576.9	HOXA4	57	9301	1	0	0	0	1	0
395	chr2	8775917	8777276	1360	34	40	461.59	8.97848	0.372357	0.721273	0.348916	0.0265385	hyper	0	0	12844	159485	ENST00000425678.1	lincRNA	ENSG00000231083.1	AC011747.6	41698	22811	ENST00000234091.4	ENSG00000115738.5	ID2	8183	2556	0	0	1	0	0	1
884	chr18	19926753	19928107	1355	26	52.1154	348.112	5.34412	0.369073	0.637267	0.268194	0.0270727	hyper	0	0	107	196195	ENST00000608890.1	lincRNA	ENSG00000273348.1	RP11-535A5.1	66722	77230	ENST00000525417.1	ENSG00000212710.3	CTAGE1	309	22924	1	0	0	0	1	0
158	chr16	56709487	56710854	1368	62	22.0645	623.35	4.75673	0.368634	0.606105	0.237471	0.0390918	hyper	0	0	5481	128982	ENST00000394485.4	protein_coding	ENSG00000187193.8	MT1X	5481	70453	ENST00000394485.4	ENSG00000187193.8	MT1X	0	20600	0	0	1	0.201754	0.798246	0
139	chr6	159654464	159655481	1018	89	11.4382	659.966	4.28677	0.368175	0.660398	0.292223	0.0529261	hyper	0	0	6336	163983	ENST00000419703.1	sense_intronic	ENSG00000235086.1	FNDC1-IT1	35984	53282	ENST00000329629.8	ENSG00000164694.12	FNDC1	0	8666	0	1	0	0.917485	0.0825147	0
2918	chr7	19181380	19182462	1083	15	72.2	227.175	11.9736	0.368163	0.767555	0.399392	0.0216532	hyper	0	0	1453	157797	ENST00000452700.1	antisense	ENSG00000229533.1	AC003986.5	2581	42316	ENST00000275461.3	ENSG00000146618.3	FERD3L	1759	9237	0.505078	0	0.494922	0	0.22253	0.77747
117	chr6	6762600	6764147	1548	46	33.6522	691.08	4.02102	0.367979	0.937041	0.569062	0.0248515	hyper	0	0	3075	152272	ENST00000435429.2	lincRNA	ENSG00000224532.2	RP3-470L22.1	173697	21018	ENST00000230568.4	ENSG00000112799.4	LY86	215369	7647	0	0	1	0	0	1
50782	chr8	7545065	7545174	110	3	36.6667	24.8233	7.56017	0.367736	0.602752	0.235015	0.0340736	hyper	0	0	9440	180608	ENST00000528788.1	processed_pseudogene	ENSG00000254889.1	AC084121.14	93760	80449	ENST00000528972.1	ENSG00000255378.1	AC084121.16	679	10540	0	0	1	0	1	0
45	chr10	119305549	119309065	3517	112	31.4018	1003.73	4.21801	0.366216	0.520654	0.154438	0.0310897	hyper	0	0	969	158115	ENST00000551288.1	antisense	ENSG00000229847.4	EMX2OS	3039	59002	ENST00000442245.4	ENSG00000170370.10	EMX2	180	14612	0.292863	0.704578	0.002559	0	0.517486	0.482514
4355	chr5	92924369	92924873	505	38	13.2895	191.586	4.02006	0.365375	0.702544	0.337169	0.0533915	hyper	0	0	1202	115622	ENST00000502982.1	processed_transcript	ENSG00000175745.7	NR2F1	5325	63087	ENST00000327111.3	ENSG00000175745.7	NR2F1	0	6858	1	0	0	0.255446	0.744554	0
28722	chr18	19752664	19753432	769	13	59.1538	55.6065	4.03661	0.364824	0.859361	0.494537	0.0382789	hyper	0	0	1769	72003	ENST00000581694.1	protein_coding	ENSG00000141448.4	GATA6	1769	39093	ENST00000581694.1	ENSG00000141448.4	GATA6	300	22921	0.29909	0.70091	0	0	1	0
64	chr5	122428163	122431442	3280	129	25.4264	900.003	4.59818	0.36444	0.651777	0.287337	0.0410719	hyper	0	0	2168	151267	ENST00000458103.2	antisense	ENSG00000223652.2	AC106786.1	3346	4532	ENST00000407847.4	ENSG00000061455.10	PRDM6	0	6950	0	1	0	0.233537	0.766463	0
7448	chr14	37135101	37135671	571	23	24.8261	148.532	4.32696	0.364139	0.610954	0.246815	0.0329423	hyper	1	0	0	137237	ENST00000557107.1	processed_transcript	ENSG00000198807.8	PAX9	3321	74975	ENST00000554201.1	ENSG00000198807.8	PAX9	0	18244	1	0	0	0.276708	0.723292	0
103	chr12	114839599	114841792	2194	79	27.7722	720.33	4.65521	0.362496	0.489605	0.127108	0.0227181	hyper	1	1	0	18797	ENST00000552726.1	processed_transcript	ENSG00000089225.15	TBX5	0	10045	ENST00000526441.1	ENSG00000089225.15	TBX5	0	17094	0.952598	0.047402	0	0.0957156	0.904284	0
347	chr8	139613023	139614435	1413	41	34.4634	481.044	5.53455	0.362098	0.709846	0.347748	0.0306252	hyper	0	0	18427	107093	ENST00000487854.1	processed_transcript	ENSG00000169436.12	COL22A1	103957	42992	ENST00000395297.1	ENSG00000147724.7	FAM135B	103248	11178	0	1	0	0	0	1
34	chr16	55359960	55363688	3729	112	33.2946	1161.24	4.70988	0.361284	0.557171	0.195886	0.0309038	hyper	0	0	247	89870	ENST00000558315.1	processed_transcript	ENSG00000159387.7	IRX6	2287	48905	ENST00000290552.7	ENSG00000159387.7	IRX6	0	20575	0.469831	0.530169	0	0.147493	0.852507	0
420	chr7	2768111	2769570	1460	55	26.5455	451.056	4.08463	0.360325	0.825237	0.464912	0.0440596	hyper	0	0	25946	114594	ENST00000489665.1	processed_transcript	ENSG00000174945.9	AMZ1	33203	42288	ENST00000396960.3	ENSG00000146535.9	GNA12	4874	9077	0	1	0	0	0	1
40	chr2	119591044	119592954	1911	103	18.5534	1030.37	4.0056	0.358835	0.57666	0.217826	0.0311615	hyper	1	0	0	184385	ENST00000557729.1	lincRNA	ENSG00000258910.2	RP11-19E11.1	12299	51217	ENST00000295206.6	ENSG00000163064.6	EN1	0	3296	1	0	0	0.184197	0.815803	0
31225	chr18	49903940	49904361	422	5	84.4	50.4745	9.94914	0.358527	0.826316	0.467788	0.0239404	hyper	0	0	37397	129088	ENST00000442544.2	protein_coding	ENSG00000187323.7	DCC	37397	70510	ENST00000442544.2	ENSG00000187323.7	DCC	35180	23056	0	1	0	0	0	1
19573	chr18	49902983	49903437	455	8	56.875	79.6853	9.37828	0.358518	0.830424	0.471906	0.0241875	hyper	0	0	36440	129088	ENST00000442544.2	protein_coding	ENSG00000187323.7	DCC	36440	70510	ENST00000442544.2	ENSG00000187323.7	DCC	34223	23056	0	1	0	0	0	1
52	chr17	79250682	79252378	1697	58	29.2586	952.486	4.75374	0.357861	0.830752	0.47289	0.0215473	hyper	0	0	3637	88227	ENST00000546352.1	processed_transcript	ENSG00000157637.8	SLC38A10	3685	48006	ENST00000543204.1	ENSG00000157637.8	SLC38A10	2029	22604	0	1	0	0	0	1
758	chr5	3767860	3769271	1412	32	44.125	367.45	5.04416	0.356647	0.940174	0.583527	0.0276827	hyper	0	0	167557	185314	ENST00000559410.1	antisense	ENSG00000259603.1	CTD-2012M11.3	171691	59189	ENST00000302006.3	ENSG00000170549.3	IRX1	85265	6519	0	0	1	0	0	1
444	chr16	54610557	54612188	1632	43	37.9535	443.354	4.53983	0.355359	0.761043	0.405684	0.0298325	hyper	0	0	27248	188831	ENST00000579890.1	miRNA	ENSG00000264079.1	AC079412.1	289881	64056	ENST00000329734.3	ENSG00000177508.11	IRX3	284853	20569	0	0	1	0	0	1
2483	chr4	174452252	174452985	734	48	15.2917	241.485	4.27325	0.355037	0.747174	0.392137	0.0470011	hyper	1	0	0	166388	ENST00000504429.1	antisense	ENSG00000237125.4	HAND2-AS1	871	52629	ENST00000359562.4	ENSG00000164107.7	HAND2	0	6252	1	0	0	0.968665	0.0313351	0
31991	chr2	176983139	176983585	447	8	55.875	49.1129	5.20725	0.355036	0.611524	0.256487	0.0276305	hyper	0	0	1831	54018	ENST00000249501.4	protein_coding	ENSG00000128710.5	HOXD10	1831	29470	ENST00000249501.4	ENSG00000128710.5	HOXD10	736	3629	0.375839	0.624161	0	0	1	0
568	chr16	54403966	54405284	1319	44	29.9773	403.79	4.02769	0.352017	0.617606	0.26559	0.0323885	hyper	1	0	0	187590	ENST00000562614.1	lincRNA	ENSG00000261803.1	RP11-434E6.2	83290	64056	ENST00000329734.3	ENSG00000177508.11	IRX3	78262	20569	1	0	0	0	0	1
23589	chr4	181947430	181947560	131	5	26.2	67.8024	13.2753	0.351692	0.902389	0.550696	0.0222112	hyper	0	0	132741	173609	ENST00000512487.1	lincRNA	ENSG00000248197.1	LINC00290	1118282	78241	ENST00000512480.1	ENSG00000218336.3	TENM3	966810	6266	0	0	1	0	0	1
891	chr17	63553578	63555134	1557	44	35.3864	346.865	5.02379	0.349914	0.75184	0.401925	0.0320752	hyper	1	1	0	105672	ENST00000375702.5	protein_coding	ENSG00000168646.8	AXIN2	0	57518	ENST00000375702.5	ENSG00000168646.8	AXIN2	768	22308	1	0	0	0	0.791265	0.208735
629	chr5	2727362	2728404	1043	33	31.6061	391.977	4.30039	0.349293	0.709591	0.360298	0.0233377	hyper	0	0	9468	185501	ENST00000560688.1	lincRNA	ENSG00000259757.1	RP11-129I19.2	23364	59196	ENST00000302057.5	ENSG00000170561.8	IRX2	10549	6507	0	0	1	0	0	1
304	chr15	101728079	101729708	1630	50	32.6	503.9	5.94276	0.347188	0.667241	0.320053	0.034408	hyper	1	0	0	57834	ENST00000560766.1	processed_transcript	ENSG00000131873.5	CHSY1	62428	31521	ENST00000254190.3	ENSG00000131873.5	CHSY1	61443	19651	1	0	0	0	0	1
41720	chr9	966716	967068	353	5	70.6	34.453	5.82556	0.345839	0.586105	0.240265	0.0275359	hyper	0	0	9895	9073	ENST00000190165.2	protein_coding	ENSG00000064218.4	DMRT3	9895	4834	ENST00000190165.2	ENSG00000064218.4	DMRT3	2461	11460	0	1	0	0	0	1
378	chr1	22611512	22612963	1452	53	27.3962	466.74	4.00706	0.345704	0.895612	0.549907	0.0386912	hyper	0	0	18779	190920	ENST00000581169.1	miRNA	ENSG00000266564.1	MIR4418	141049	50691	ENST00000441048.1	ENSG00000162552.10	WNT4	0	622	0	0	1	0.140496	0.859504	0
1496	chr6	13353913	13356149	2237	25	89.48	291.162	5.823	0.344894	0.78884	0.443947	0.0285418	hyper	0	0	25097	77602	ENST00000607230.1	protein_coding	ENSG00000145979.13	TBC1D7	25097	42048	ENST00000607230.1	ENSG00000145979.13	TBC1D7	8850	7698	0	0	1	0	0	1
147	chr7	157258143	157259689	1547	56	27.625	641.803	4.08146	0.344343	0.634012	0.289669	0.0315782	hyper	1	0	0	162957	ENST00000444158.1	lincRNA	ENSG00000234210.1	AC006372.4	58787	79218	ENST00000444154.1	ENSG00000236669.1	AC006372.1	1249	10314	1	0	0	0	0.485456	0.514544
4985	chr2	176984957	176986201	1245	23	54.1304	180.383	4.10504	0.34366	0.608387	0.264727	0.0245935	hyper	0	0	886	54015	ENST00000249499.6	protein_coding	ENSG00000128709.10	HOXD9	886	29469	ENST00000249499.6	ENSG00000128709.10	HOXD9	223	3630	0.894779	0	0.105221	0	1	0
664	chr15	96894779	96895779	1001	63	15.8889	385.953	4.05062	0.342513	0.753103	0.41059	0.0327029	hyper	0	0	1686	184881	ENST00000558382.1	lincRNA	ENSG00000259275.1	RP11-522B15.3	8707	81345	ENST00000600790.1	ENSG00000268484.1	AC087477.1	0	19604	0.313686	0	0.686314	0.422577	0.577423	0
32	chr16	1209772	1211246	1475	95	15.5263	1165.37	4.02966	0.342252	0.604869	0.262617	0.0291017	hyper	1	0	0	185666	ENST00000563593.1	antisense	ENSG00000259910.1	RP11-616M22.2	6033	72521	ENST00000565831.1	ENSG00000196557.6	CACNA1H	0	19825	1	0	0	0.682034	0.317966	0
300	chr19	20794210	20796347	2138	38	56.2632	506.06	7.91598	0.341629	0.72133	0.379701	0.0215504	hyper	1	0	0	192911	ENST00000598116.1	lincRNA	ENSG00000268560.1	CTD-2332E11.2	45594	79256	ENST00000596797.1	ENSG00000237440.4	ZNF737	208691	24625	1	0	0	0	0	1
11907	chr7	147500138	147501054	917	8	114.625	113.964	5.59954	0.341343	0.733745	0.392402	0.0244018	hyper	0	0	27807	143985	ENST00000384588.1	snRNA	ENSG00000207318.1	RNU6-1184P	164236	62261	ENST00000455301.1	ENSG00000174469.13	CNTNAP2	535440	10131	0	1	0	0	0	1
410	chr14	99733465	99735943	2479	43	57.6512	453.89	4.06137	0.33922	0.605882	0.266662	0.0309076	hyper	0	0	1621	52697	ENST00000357195.3	protein_coding	ENSG00000127152.13	BCL11B	1621	28684	ENST00000357195.3	ENSG00000127152.13	BCL11B	97	18634	0.152884	0.847116	0	0	0.767648	0.232352
180	chr5	3601144	3602581	1438	83	17.3253	600.223	4.13595	0.339154	0.417738	0.0785836	0.0366771	hyper	0	0	841	185314	ENST00000559410.1	antisense	ENSG00000259603.1	CTD-2012M11.3	4975	59189	ENST00000302006.3	ENSG00000170549.3	IRX1	0	6517	0.805285	0	0.194715	1	0	0
692	chr12	132943620	132944607	988	40	24.7	379.393	4.39271	0.338381	0.63475	0.29637	0.0350232	hyper	0	0	37183	181762	ENST00000537720.1	antisense	ENSG00000255916.1	RP13-895J2.7	37830	66895	ENST00000328957.8	ENSG00000182870.8	GALNT9	4384	17405	0	0	1	0	0	1
354	chr8	116679188	116680292	1105	49	22.551	478.933	4.49159	0.338093	0.505492	0.167399	0.0404916	hyper	1	1	0	28501	ENST00000517323.2	protein_coding	ENSG00000104447.7	TRPS1	0	15373	ENST00000517323.2	ENSG00000104447.7	TRPS1	0	11114	1	0	0	0.215385	0.784615	0
67	chr16	55364482	55366548	2067	91	22.7143	885.143	4.22395	0.336109	0.484324	0.148216	0.0295788	hyper	1	0	0	188144	ENST00000573934.2	lincRNA	ENSG00000263207.2	RP11-26L20.4	6809	48905	ENST00000290552.7	ENSG00000159387.7	IRX6	0	20577	1	0	0	0.419932	0.580068	0
19320	chr2	176974464	176975114	651	9	72.3333	80.5043	5.29907	0.335074	0.566007	0.230933	0.0213001	hyper	0	0	858	54017	ENST00000549469.1	processed_transcript	ENSG00000128710.5	HOXD10	2449	29471	ENST00000249504.5	ENSG00000128713.11	HOXD11	745	3626	1	0	0	0	1	0
34710	chr6	1315108	1315357	250	3	83.3333	44.4418	14.3914	0.333879	0.797202	0.463322	0.0205688	hyper	0	0	2432	97613	ENST00000296839.2	protein_coding	ENSG00000164379.4	FOXQ1	2432	52996	ENST00000296839.2	ENSG00000164379.4	FOXQ1	887	7583	0	0	1	0	1	0
121	chr1	48449491	48450570	1080	59	18.3051	686.58	4.01393	0.333528	0.644931	0.311403	0.0310676	hyper	0	0	9313	193215	ENST00000435576.2	processed_transcript	ENSG00000269113.3	TRABD2B	11996	81456	ENST00000606738.2	ENSG00000269113.3	TRABD2B	0	1089	0	1	0	0.253704	0.746296	0
806	chr7	27496203	27497571	1369	36	38.0278	357.313	4.33081	0.333057	0.829263	0.496207	0.0319965	hyper	0	0	896	162570	ENST00000453115.1	processed_pseudogene	ENSG00000233830.2	EIF4HP1	189803	17019	ENST00000425715.1	ENSG00000106049.4	HIBADH	204005	9328	0.806428	0	0.193572	0	0	1
73	chr1	119525141	119527960	2820	126	22.381	856.411	4.11589	0.332632	0.595735	0.263103	0.0364853	hyper	0	0	2467	20369	ENST00000369429.3	protein_coding	ENSG00000092607.9	TBX15	2467	10920	ENST00000369429.3	ENSG00000092607.9	TBX15	0	1489	0	1	0	0.14539	0.85461	0
134	chr8	141219370	141221042	1673	46	36.3696	664.478	4.11893	0.332539	0.7972	0.464661	0.0243459	hyper	0	0	27549	103503	ENST00000517667.1	processed_transcript	ENSG00000167632.10	TRAPPC9	239986	56369	ENST00000520857.1	ENSG00000167632.10	TRAPPC9	108385	11185	0	1	0	0	0	1
5770	chr17	13506019	13506436	418	16	26.125	168.912	5.40031	0.331752	0.676393	0.344641	0.0320477	hyper	0	0	774	84855	ENST00000284110.1	protein_coding	ENSG00000153976.2	HS3ST3A1	774	46121	ENST00000284110.1	ENSG00000153976.2	HS3ST3A1	459	21480	1	0	0	0	1	0
291	chr19	5067913	5069270	1358	53	25.6226	509.906	4.20666	0.331561	0.828478	0.496918	0.0387135	hyper	0	0	1358	53187	ENST00000589104.1	retained_intron	ENSG00000127663.10	KDM4B	13192	28971	ENST00000588361.1	ENSG00000127663.10	KDM4B	1993	23898	0.472754	0.527246	0	0	0.00515464	0.994845
4441	chr16	73497300	73497851	552	14	39.4286	190.024	12.6339	0.331455	0.760429	0.428974	0.0225748	hyper	0	0	19364	183948	ENST00000557393.1	lincRNA	ENSG00000258582.1	RP11-44L9.1	318953	73399	ENST00000358463.2	ENSG00000197445.2	C16orf47	396508	20784	0	0	1	0	0	1
7658	chr17	59531053	59531611	559	13	43	146.411	5.56911	0.331055	0.622227	0.291172	0.0238	hyper	0	0	1273	47216	ENST00000393853.4	protein_coding	ENSG00000121075.5	TBX4	1273	25592	ENST00000393853.4	ENSG00000121075.5	TBX4	112	22257	1	0	0	0	1	0
550	chr4	13300005	13301089	1085	32	33.9062	407.67	10.6129	0.330488	0.902836	0.572348	0.0245832	hyper	0	0	33948	143040	ENST00000602906.1	processed_transcript	ENSG00000205940.7	HSP90AB2P	82128	48098	ENST00000504644.1	ENSG00000157869.10	RAB28	184433	5657	0	0	1	0	0	1
30427	chr17	18967825	18967962	138	9	15.3333	52.0053	5.60443	0.329471	0.335367	0.00589628	0.0591878	hyper	0	0	375	187718	ENST00000571722.2	lincRNA	ENSG00000262074.3	SNORD3B-2	16874	46133	ENST00000284154.5	ENSG00000154016.9	GRAP	628	21566	1	0	0	0	1	0
2295	chr4	67430122	67431487	1366	20	68.3	248.766	4.39581	0.329355	0.711431	0.382076	0.0258939	hyper	0	0	133311	172279	ENST00000470993.1	processed_pseudogene	ENSG00000244099.1	RPS23P3	893908	41589	ENST00000511294.1	ENSG00000145242.9	EPHA5	893447	5841	0	0	1	0	0	1
5954	chr17	63551847	63553256	1410	27	52.2222	166.376	4.55844	0.328918	0.64315	0.314233	0.0346735	hyper	0	0	1590	105672	ENST00000375702.5	protein_coding	ENSG00000168646.8	AXIN2	1590	57518	ENST00000375702.5	ENSG00000168646.8	AXIN2	2646	22308	0.29078	0.70922	0	0	0	1
14922	chr9	94757227	94757647	421	9	46.7778	97.7776	10.3893	0.32817	0.735018	0.406848	0.0305918	hyper	0	0	10696	155588	ENST00000422570.1	processed_pseudogene	ENSG00000227399.1	RP11-118F2.2	44782	57934	ENST00000375708.3	ENSG00000169071.10	ROR2	44151	11893	0	0	1	0	0	1
19029	chr12	85675700	85676237	538	9	59.7778	81.4715	4.84282	0.327783	0.579185	0.251403	0.0260584	hyper	0	0	1814	120263	ENST00000316824.3	protein_coding	ENSG00000180318.3	ALX1	1814	65511	ENST00000316824.3	ENSG00000180318.3	ALX1	999	16900	0.343866	0.656134	0	0	1	0
1013	chr11	127006941	127009044	2104	32	65.75	331.572	4.25247	0.32695	0.834256	0.507306	0.0317889	hyper	0	0	17719	195919	ENST00000609688.1	lincRNA	ENSG00000272981.1	CTD-2234N14.2	136234	43961	ENST00000525704.2	ENSG00000149571.6	KIRREL3	133131	16189	0	1	0	0	0	1
49024	chr7	143532103	143532259	157	3	52.3333	26.3739	8.48557	0.326402	0.727329	0.400927	0.0339784	hyper	0	0	1041	179409	ENST00000517565.1	processed_transcript	ENSG00000253882.2	RP11-61L23.2	47716	74486	ENST00000460532.1	ENSG00000198420.5	FAM115A	1582	10123	1	0	0	0	1	0
3286	chr12	28283351	28284682	1332	14	95.1429	216.045	14.1926	0.324962	0.830884	0.505922	0.0200732	hyper	0	0	1499	48740	ENST00000540794.1	protein_coding	ENSG00000123106.6	CCDC91	1499	26425	ENST00000540794.1	ENSG00000123106.6	CCDC91	58607	16463	0.376126	0	0.623874	0	0	1
80	chr1	47898326	47899676	1351	71	19.0282	818.534	4.4401	0.324599	0.492315	0.167716	0.0242971	hyper	0	0	636	166785	ENST00000445551.1	antisense	ENSG00000237424.1	FOXD2-AS1	2012	69984	ENST00000334793.5	ENSG00000186564.5	FOXD2	0	1080	1	0	0	0.213175	0.786825	0
50059	chr5	92922015	92922267	253	5	50.6	25.4628	4.36505	0.324551	0.522289	0.197739	0.0428088	hyper	0	0	539	115621	ENST00000512697.1	processed_transcript	ENSG00000175745.7	NR2F1	2971	63087	ENST00000327111.3	ENSG00000175745.7	NR2F1	584	6857	1	0	0	0	1	0
1171	chr4	141562290	141563548	1259	38	33.1316	317.369	4.6846	0.324487	0.767856	0.44337	0.0391217	hyper	0	0	3094	174965	ENST00000502875.1	processed_pseudogene	ENSG00000249661.1	TNRC18P1	72330	18899	ENST00000262999.3	ENSG00000109424.3	UCP1	71911	6129	0	1	0	0	0	1
17342	chr12	85669309	85670406	1098	8	137.25	87.5949	8.21115	0.323941	0.488524	0.164583	0.0221831	hyper	0	0	3478	120263	ENST00000316824.3	protein_coding	ENSG00000180318.3	ALX1	3478	65511	ENST00000316824.3	ENSG00000180318.3	ALX1	3472	16900	0	0	1	0	0	1
772	chr5	4480542	4481836	1295	27	47.963	363.801	9.70147	0.323882	0.765306	0.441423	0.0209096	hyper	0	0	30538	159697	ENST00000503188.1	lincRNA	ENSG00000231291.3	RP11-445O3.1	658606	41756	ENST00000511368.1	ENSG00000145536.11	ADAMTS16	384481	6521	0	1	0	0	0	1
20664	chr9	965338	966305	968	12	80.6667	76.2077	4.50863	0.323789	0.658785	0.334996	0.0275359	hyper	0	0	10658	9073	ENST00000190165.2	protein_coding	ENSG00000064218.4	DMRT3	10658	4834	ENST00000190165.2	ENSG00000064218.4	DMRT3	3224	11460	0	1	0	0	0	1
3443	chr16	51650792	51651750	959	14	68.5	211.643	10.7901	0.32377	0.809892	0.486122	0.021198	hyper	0	0	27916	152312	ENST00000562726.1	processed_transcript	ENSG00000224578.3	HNRNPA1P48	409532	80965	ENST00000566314.1	ENSG00000261190.1	C16orf97	460531	20555	0	0	1	0	0	1
1266	chr2	25695725	25697177	1453	21	69.1905	308.425	4.2463	0.322977	0.836386	0.513409	0.0219185	hyper	0	0	7336	67177	ENST00000479898.1	retained_intron	ENSG00000138101.14	DTNB	130265	24885	ENST00000264709.3	ENSG00000119772.12	DNMT3A	95829	2668	0	1	0	0	0	1
116	chr14	61107728	61109499	1772	96	18.4583	694.19	4.08449	0.322446	0.4674	0.144954	0.04107	hyper	0	0	279	184451	ENST00000555871.1	lincRNA	ENSG00000258952.1	RP11-1042B17.5	6680	28535	ENST00000247182.6	ENSG00000126778.7	SIX1	0	18368	0.970655	0	0.0293454	0.307562	0.692438	0
19976	chr14	37558604	37559105	502	6	83.6667	78.3195	12.2404	0.322425	0.713587	0.391161	0.0223526	hyper	0	0	8662	184273	ENST00000554595.2	sense_intronic	ENSG00000258827.2	RP11-537P22.2	81987	80779	ENST00000556667.1	ENSG00000258708.1	SLC25A21-AS1	82127	18245	0	1	0	0	0	1
925	chr10	2859538	2861080	1543	32	48.2188	342.081	4.26498	0.322334	0.711108	0.388774	0.0305043	hyper	0	0	117132	160203	ENST00000419388.1	processed_pseudogene	ENSG00000231743.1	RP11-89K18.1	247444	5487	ENST00000607886.1	ENSG00000067057.12	PFKP	44068	13807	0	0	1	0	0	1
23	chr16	88946065	88948617	2553	126	20.2619	1325.78	4.08827	0.322186	0.750634	0.428448	0.0291756	hyper	2	0	0	185628	ENST00000569249.1	antisense	ENSG00000259881.1	RP11-830F9.5	12996	76539	ENST00000411789.2	ENSG00000205022.5	PABPN1L	0	21045	1	0	0	0.0936154	0.906385	0
1551	chr12	114915692	114917546	1855	27	68.7037	287.034	4.3016	0.32189	0.613894	0.292005	0.023618	hyper	0	0	25445	150775	ENST00000411050.1	misc_RNA	ENSG00000222982.1	RN7SKP216	69444	10043	ENST00000310346.4	ENSG00000089225.15	TBX5	29112	17101	0	0	1	0	0	1
193	chr19	30550301	30551990	1690	40	42.25	591.552	4.30963	0.321795	0.836852	0.515057	0.0219803	hyper	0	0	21970	191244	ENST00000587506.1	processed_pseudogene	ENSG00000266910.1	CTC-448F2.6	46970	16031	ENST00000573052.1	ENSG00000105176.13	URI1	116435	24682	0	0	1	0	0	1
6135	chr8	76317653	76319053	1401	27	51.8889	164.127	4.231	0.3212	0.546184	0.224983	0.0453917	hyper	0	0	1095	98176	ENST00000494318.1	processed_transcript	ENSG00000164749.7	HNF4G	1217	53341	ENST00000354370.1	ENSG00000164749.7	HNF4G	397	10955	0.645967	0	0.354033	0	1	0
452	chr4	801783	803240	1458	48	30.375	440.742	4.0003	0.320877	0.705834	0.384958	0.0380582	hyper	0	0	3086	106293	ENST00000504062.1	protein_coding	ENSG00000168993.10	CPLX1	3086	57854	ENST00000504062.1	ENSG00000168993.10	CPLX1	2798	5354	0	1	0	0	0	1
189	chr11	132581328	132583206	1879	45	41.7556	593.156	4.69077	0.320775	0.796372	0.475597	0.0274613	hyper	0	0	146765	181250	ENST00000533260.1	sense_intronic	ENSG00000255371.1	OPCML-IT2	229780	67603	ENST00000541867.1	ENSG00000183715.9	OPCML	229456	16225	0	1	0	0	0	1
7013	chr6	1315685	1316496	812	11	73.8182	153.016	8.28505	0.319728	0.607282	0.287554	0.0210104	hyper	0	0	3009	97613	ENST00000296839.2	protein_coding	ENSG00000164379.4	FOXQ1	3009	52996	ENST00000296839.2	ENSG00000164379.4	FOXQ1	404	7584	0	0	1	0	1	0
2585	chr13	106963093	106964263	1171	14	83.6429	237.8	13.6517	0.319248	0.824589	0.505341	0.019976	hyper	0	0	64647	162256	ENST00000439790.1	lincRNA	ENSG00000233532.1	LINC00460	223198	27564	ENST00000245323.4	ENSG00000125266.6	EFNB2	181145	17864	0	0	1	0	0	1
14228	chr5	154492797	154493790	994	9	110.444	101.204	7.51409	0.319209	0.817734	0.498525	0.025196	hyper	0	0	912	179126	ENST00000519111.1	processed_pseudogene	ENSG00000253646.1	CTD-2311A18.1	99536	78668	ENST00000435029.4	ENSG00000226650.4	KIF4B	174866	7289	1	0	0	0	0	1
191	chr5	2169275	2170554	1280	61	20.9836	591.911	4.06362	0.318977	0.554161	0.235184	0.0356574	hyper	0	0	14269	138688	ENST00000364156.1	misc_RNA	ENSG00000201026.1	Y_RNA	281924	21275	ENST00000513692.1	ENSG00000113430.5	IRX4	9697	6504	0	0	1	0	0	1
1174	chr5	134367221	134368427	1207	38	31.7632	317.228	4.05815	0.318623	0.544508	0.225885	0.0227672	hyper	1	0	0	11064	ENST00000504936.1	retained_intron	ENSG00000069011.11	PITX1	397	5896	ENST00000503586.1	ENSG00000069011.11	PITX1	0	7023	1	0	0	0.180613	0.819387	0
316	chr2	200331672	200333935	2264	69	32.8116	498.848	4.06798	0.318618	0.441495	0.122877	0.033933	hyper	1	0	0	153892	ENST00000446911.1	antisense	ENSG00000225953.2	SATB2-AS1	1840	24451	ENST00000260926.5	ENSG00000119042.12	SATB2	0	3720	1	0	0	0.109541	0.887809	0.00265018
2677	chr11	122178519	122180988	2470	36	68.6111	234.783	4.22713	0.318603	0.826159	0.507556	0.0452113	hyper	1	0	0	180860	ENST00000529804.1	processed_transcript	ENSG00000255090.1	RP11-820L6.1	191595	80906	ENST00000560104.1	ENSG00000259571.1	BLID	345290	16141	1	0	0	0	0	1
265	chr6	6002302	6003365	1064	74	14.3784	525.885	4.00129	0.318203	0.494843	0.17664	0.0444495	hyper	1	0	0	50421	ENST00000495850.1	processed_transcript	ENSG00000124785.4	NRN1	3834	27394	ENST00000244766.2	ENSG00000124785.4	NRN1	0	7642	1	0	0	0.840226	0.159774	0
1289	chr4	12747088	12748308	1221	23	53.087	306.657	9.75381	0.31745	0.743812	0.426362	0.023853	hyper	0	0	104826	175105	ENST00000509155.1	processed_pseudogene	ENSG00000249780.1	RP11-352E6.2	634909	48098	ENST00000504644.1	ENSG00000157869.10	RAB28	737214	5657	0	0	1	0	0	1
1569	chr4	174444450	174445553	1104	47	23.4894	285.777	4.01264	0.317042	0.728148	0.411105	0.038878	hyper	0	0	2867	166353	ENST00000512099.1	antisense	ENSG00000237125.4	HAND2-AS1	5826	52629	ENST00000359562.4	ENSG00000164107.7	HAND2	501	6249	0	0	1	0	1	0
16598	chr8	74686311	74687011	701	9	77.8889	90.4835	9.30104	0.316983	0.736756	0.419773	0.0318176	hyper	0	0	26367	5907	ENST00000522509.1	protein_coding	ENSG00000040341.13	STAU2	26367	3122	ENST00000522509.1	ENSG00000040341.13	STAU2	26482	10947	0	1	0	0	0	1
120	chr10	119295547	119296856	1310	73	17.9452	687.437	4.55847	0.316965	0.413422	0.0964577	0.0253253	hyper	0	0	4973	158113	ENST00000450314.2	antisense	ENSG00000229847.4	EMX2OS	5098	59001	ENST00000553456.3	ENSG00000170370.10	EMX2	0	14611	0	1	0	1	0	0
5860	chr2	43524980	43525297	318	26	12.2308	167.76	4.08299	0.316441	0.906222	0.589781	0.0501546	hyper	0	0	4774	42512	ENST00000485018.1	retained_intron	ENSG00000115970.14	THADA	71231	45395	ENST00000282388.3	ENSG00000152518.5	ZFP36L2	70028	2788	0	1	0	0	0	1
8239	chr14	95241261	95242271	1011	23	43.9565	140.922	4.95459	0.316422	0.717195	0.400773	0.0363902	hyper	0	0	4698	60387	ENST00000238558.3	protein_coding	ENSG00000133937.3	GSC	4698	32858	ENST00000238558.3	ENSG00000133937.3	GSC	919	18612	0	0	1	0	1	0
7839	chr5	2660006	2660751	746	16	46.625	144.616	4.48389	0.316108	0.542331	0.226223	0.0271455	hyper	0	0	77121	185501	ENST00000560688.1	lincRNA	ENSG00000259757.1	RP11-129I19.2	91017	59196	ENST00000302057.5	ENSG00000170561.8	IRX2	16696	6506	0	0	1	0	0	1
1015	chr10	2776431	2777832	1402	33	42.4848	331.401	4.27786	0.315973	0.742579	0.426607	0.0289982	hyper	0	0	200380	160203	ENST00000419388.1	processed_pseudogene	ENSG00000231743.1	RP11-89K18.1	330692	5487	ENST00000607886.1	ENSG00000067057.12	PFKP	37171	13807	0	0	1	0	0	1
16899	chr2	176998551	176999353	803	9	89.2222	89.2635	7.00923	0.314833	0.748184	0.43335	0.0283631	hyper	0	0	1986	53932	ENST00000459979.2	processed_transcript	ENSG00000128652.7	HOXD3	2331	29422	ENST00000432796.2	ENSG00000128652.7	HOXD3	1868	3634	0.0174346	0.982565	0	0	0.164384	0.835616
35886	chr15	96896661	96896889	229	9	25.4444	42.5588	4.15747	0.31445	0.753568	0.439118	0.0376792	hyper	0	0	576	184881	ENST00000558382.1	lincRNA	ENSG00000259275.1	RP11-522B15.3	7597	81345	ENST00000600790.1	ENSG00000268484.1	AC087477.1	39	19605	1	0	0	0	1	0
3165	chr2	177054573	177055428	856	23	37.2174	219.848	4.38954	0.314384	0.529277	0.214893	0.025986	hyper	0	0	886	151921	ENST00000413969.1	antisense	ENSG00000224189.2	HOXD-AS1	1265	29421	ENST00000331462.4	ENSG00000128645.11	HOXD1	222	3647	1	0	0	0	1	0
2596	chr5	2631377	2632874	1498	28	53.5	237.266	4.09499	0.31403	0.74841	0.43438	0.0312331	hyper	0	0	104998	185501	ENST00000560688.1	lincRNA	ENSG00000259757.1	RP11-129I19.2	118894	59196	ENST00000302057.5	ENSG00000170561.8	IRX2	10231	6506	0	0	1	0	0	1
3501	chr7	27225408	27226751	1344	32	42	210.294	4.03853	0.3121	0.453029	0.140928	0.0334127	hyper	0	0	254	169805	ENST00000520395.1	antisense	ENSG00000240990.5	HOXA11-AS	565	400	ENST00000517402.1	ENSG00000005073.5	HOXA11	0	9315	1	0	0	0.165179	0.834821	0
12064	chr14	37557726	37558239	514	9	57.1111	113.002	11.0685	0.312014	0.760326	0.448312	0.0223526	hyper	0	0	9528	184273	ENST00000554595.2	sense_intronic	ENSG00000258827.2	RP11-537P22.2	82853	80779	ENST00000556667.1	ENSG00000258708.1	SLC25A21-AS1	82993	18245	0	1	0	0	0	1
182	chr6	35453198	35454622	1425	72	19.7917	599.221	4.54984	0.311667	0.536512	0.224845	0.0315781	hyper	0	0	5298	1975	ENST00000433586.1	protein_coding	ENSG00000007866.14	TEAD3	5298	1018	ENST00000433586.1	ENSG00000007866.14	TEAD3	0	8029	0	1	0	0.462456	0.537544	0
5974	chr8	5093257	5094972	1716	20	85.8	166.102	5.3927	0.311144	0.774893	0.463749	0.0304216	hyper	0	0	93027	170651	ENST00000471955.1	misc_RNA	ENSG00000242079.1	RN7SL318P	240762	67179	ENST00000520002.1	ENSG00000183117.13	CSMD1	112310	10410	0	0	1	0	0	1
302	chr14	101072127	101073591	1465	35	41.8571	505.249	4.64372	0.310267	0.755551	0.445284	0.0231148	hyper	0	0	16463	183942	ENST00000554540.1	sense_overlapping	ENSG00000258576.1	CTD-2644I21.1	18376	67168	ENST00000554140.1	ENSG00000183092.11	BEGAIN	18702	18665	0	0	1	0	0	1
2195	chr7	23462029	23462787	759	20	37.95	253.218	8.44819	0.309912	0.797977	0.488064	0.024091	hyper	0	0	8127	64096	ENST00000479504.1	processed_transcript	ENSG00000136231.9	IGF2BP3	47298	34872	ENST00000258729.3	ENSG00000136231.9	IGF2BP3	6831	9263	0	1	0	0	0	1
8019	chr8	121166178	121167162	985	13	75.7692	143.006	9.47154	0.309453	0.710494	0.401041	0.0265222	hyper	0	0	28794	129796	ENST00000432943.2	processed_transcript	ENSG00000187955.7	COL14A1	28825	70876	ENST00000247781.3	ENSG00000187955.7	COL14A1	28399	11131	0	1	0	0	0	1
19248	chr9	24582597	24583065	469	6	78.1667	80.7381	13.1295	0.309137	0.885971	0.576834	0.0226952	hyper	0	0	36600	193759	ENST00000602614.1	lincRNA	ENSG00000269957.1	RP11-20A20.2	36652	76793	ENST00000418122.1	ENSG00000205442.8	IZUMO3	731074	11561	0	1	0	0	0	1
5299	chr4	43734859	43735945	1087	13	83.6154	175.385	12.5916	0.309028	0.785772	0.476744	0.0224913	hyper	0	0	129345	168926	ENST00000491708.2	misc_RNA	ENSG00000239679.2	RN7SL193P	713684	67687	ENST00000515268.1	ENSG00000183783.6	KCTD8	713441	5766	0	0	1	0	0	1
29034	chr9	39075788	39076391	604	9	67.1111	54.92	4.52351	0.308841	0.652793	0.343952	0.050617	hyper	0	0	9753	32362	ENST00000477002.1	processed_transcript	ENSG00000106714.13	CNTNAP3	162779	17464	ENST00000358144.2	ENSG00000106714.13	CNTNAP3	2298	11685	0	1	0	0	0	1
3624	chr10	119290495	119292068	1574	29	54.2759	207.106	4.18064	0.308836	0.570821	0.261984	0.0309516	hyper	0	0	9761	158113	ENST00000450314.2	antisense	ENSG00000229847.4	EMX2OS	9886	59001	ENST00000553456.3	ENSG00000170370.10	EMX2	1849	14611	0	1	0	0	0.0959339	0.904066
11	chr19	17438415	17440434	2020	187	10.8021	1880.03	4.06411	0.308804	0.650808	0.342004	0.0349213	hyper	0	0	5103	13328	ENST00000600711.1	retained_intron	ENSG00000074855.6	ANO8	5203	7106	ENST00000159087.4	ENSG00000074855.6	ANO8	0	24463	0	1	0	0.942574	0.0574257	0
1903	chr8	3974435	3975815	1381	24	57.5417	266.986	5.14489	0.308554	0.840295	0.53174	0.0261562	hyper	0	0	274528	189257	ENST00000581372.1	misc_RNA	ENSG00000264588.1	RN7SL872P	707305	67176	ENST00000335551.7	ENSG00000183117.13	CSMD1	873153	10409	0	1	0	0	0	1
2034	chr4	111554884	111555453	570	42	13.5714	-260.42	-7.13674	0.307821	0.44451	0.136689	0.0352522	hyper	0	0	2722	96922	ENST00000394598.2	protein_coding	ENSG00000164093.11	PITX2	2722	52611	ENST00000394598.2	ENSG00000164093.11	PITX2	0	6022	0	1	0	0.85614	0.14386	0
9134	chr16	54576871	54577815	945	21	45	133.164	4.27744	0.305858	0.916346	0.610488	0.0290663	hyper	0	0	5492	188831	ENST00000579890.1	miRNA	ENSG00000264079.1	AC079412.1	256195	64056	ENST00000329734.3	ENSG00000177508.11	IRX3	251167	20569	0	0	1	0	0	1
22508	chr12	13543790	13544643	854	10	85.4	70.8039	4.20815	0.3057	0.568408	0.262708	0.0355225	hyper	0	0	3688	120634	ENST00000532841.1	protein_coding	ENSG00000180861.5	C12orf36	3688	65727	ENST00000532841.1	ENSG00000180861.5	C12orf36	171206	16416	0	0	1	0	0	1
475	chr1	15126924	15127948	1025	36	28.4722	431.301	4.81569	0.305686	0.798313	0.492627	0.0255211	hyper	0	0	107814	164834	ENST00000416175.1	processed_pseudogene	ENSG00000235829.1	TBCAP2	122677	71781	ENST00000361144.5	ENSG00000189337.11	KAZN	0	466	0	1	0	0.279024	0.720976	0
1930	chr5	24487770	24488678	909	22	41.3182	265.544	9.52134	0.305128	0.781198	0.476071	0.0217036	hyper	0	0	4393	5965	ENST00000503958.1	retained_intron	ENSG00000040731.6	CDH10	156408	3156	ENST00000264463.4	ENSG00000040731.6	CDH10	701825	6580	0	1	0	0	0	1
61	chr14	95237330	95239790	2461	124	19.8468	906.577	4.06243	0.304984	0.761708	0.456724	0.0307848	hyper	0	0	767	60387	ENST00000238558.3	protein_coding	ENSG00000133937.3	GSC	767	32858	ENST00000238558.3	ENSG00000133937.3	GSC	0	18611	0.50061	0	0.49939	0.362861	0.637139	0
289	chr2	69001086	69002921	1836	53	34.6415	511.205	4.14565	0.304409	0.634594	0.330185	0.0330499	hyper	1	1	0	94608	ENST00000497079.1	protein_coding	ENSG00000163219.7	ARHGAP25	0	51379	ENST00000497079.1	ENSG00000163219.7	ARHGAP25	118511	2927	1	0	0	0	0	1
26152	chr2	176992649	176993021	373	12	31.0833	61.3927	4.1537	0.304183	0.573555	0.269372	0.0344572	hyper	0	0	1400	115775	ENST00000429017.1	protein_coding	ENSG00000175879.7	HOXD8	1400	63180	ENST00000429017.1	ENSG00000175879.7	HOXD8	0	3632	1	0	0	0.190349	0.809651	0
23291	chr7	126444344	126444768	425	5	85	68.7003	13.2511	0.303331	0.638287	0.334957	0.022681	hyper	0	0	65817	152784	ENST00000452711.1	processed_pseudogene	ENSG00000224981.1	AC000367.1	301937	65182	ENST00000465844.1	ENSG00000179603.13	GRM8	446532	10000	0	1	0	0	0	1
10507	chr2	38161721	38162696	976	9	108.444	122.69	11.0433	0.303279	0.617783	0.314504	0.0223222	hyper	0	0	5818	42349	ENST00000406384.1	protein_coding	ENSG00000115841.15	RMDN2	5818	22868	ENST00000406384.1	ENSG00000115841.15	RMDN2	8835	2757	0	1	0	0	0	1
954	chr3	182081704	182083162	1459	31	47.0645	339.585	5.90674	0.302692	0.820931	0.518239	0.0274301	hyper	1	0	0	170613	ENST00000473893.1	lincRNA	ENSG00000242012.1	RP11-338L18.1	428125	4273	ENST00000323116.5	ENSG00000058063.11	ATP11B	316916	5145	1	0	0	0	0	1
1128	chr17	15071088	15072640	1553	22	70.5909	321.066	5.66705	0.302309	0.774443	0.472135	0.0220092	hyper	0	0	61583	189741	ENST00000579752.1	lincRNA	ENSG00000265163.1	CDRT8	93192	18720	ENST00000426385.3	ENSG00000109099.9	PMP22	91290	21489	0	0	1	0	0	1
10114	chr3	109315643	109316807	1165	11	105.909	125.601	10.0653	0.302088	0.788484	0.486395	0.0241081	hyper	0	0	4867	190406	ENST00000583183.1	miRNA	ENSG00000265956.1	MIR4445	259223	25737	ENST00000335658.6	ENSG00000121570.8	DPPA4	478553	4748	0	0	1	0	0	1
3562	chr6	2605629	2606238	610	14	43.5714	208.435	12.9536	0.302084	0.80307	0.500986	0.0221017	hyper	0	0	28598	97614	ENST00000296847.3	protein_coding	ENSG00000164385.5	C6orf195	28598	52997	ENST00000296847.3	ENSG00000164385.5	C6orf195	28134	7600	0	0	1	0	0	1
18	chr1	151104885	151106336	1452	133	10.9173	1534.03	4.03114	0.302068	0.63403	0.331962	0.026492	hyper	1	0	0	74458	ENST00000479820.1	processed_transcript	ENSG00000143434.11	SEMA6C	12596	40398	ENST00000368912.3	ENSG00000143434.11	SEMA6C	0	1674	1	0	0	0.837466	0.162534	0
1014	chr2	1759224	1760501	1278	27	47.3333	331.525	4.1396	0.301985	0.822733	0.520747	0.0260126	hyper	0	0	10599	55825	ENST00000485177.1	processed_transcript	ENSG00000130508.6	PXDN	10945	30467	ENST00000252804.4	ENSG00000130508.6	PXDN	10252	2503	0	0	1	0	0	1
2263	chr5	5056801	5057775	975	22	44.3182	250.04	9.99269	0.301687	0.667165	0.365478	0.0266481	hyper	0	0	68	147977	ENST00000514474.1	lincRNA	ENSG00000215231.3	LINC01020	82667	41756	ENST00000511368.1	ENSG00000145536.11	ADAMTS16	81666	6522	1	0	0	0	0	1
20879	chr4	111531519	111531957	439	18	24.3889	75.5064	4.02322	0.301375	0.514718	0.213343	0.0329278	hyper	0	0	4613	175457	ENST00000503456.1	lincRNA	ENSG00000250103.1	RP11-380D23.2	12249	52617	ENST00000557119.2	ENSG00000164093.11	PITX2	690	6016	0	1	0	0	1	0
1566	chr16	79320442	79321516	1075	28	38.3929	285.936	7.42471	0.301374	0.584783	0.28341	0.0304578	hyper	0	0	22090	150428	ENST00000410312.1	rRNA	ENSG00000222244.1	RNA5SP431	304702	81427	ENST00000594986.1	ENSG00000268977.1	PIH1	301975	20821	0	0	1	0	0	1
12615	chr8	109762766	109763522	757	14	54.0714	109.711	7.35066	0.300831	0.797228	0.496397	0.0305912	hyper	0	0	36300	98345	ENST00000518838.1	processed_transcript	ENSG00000164841.4	TMEM74	36321	53433	ENST00000297459.3	ENSG00000164841.4	TMEM74	35907	11104	0	1	0	0	0	1
55783	chr1	147484354	147484609	256	4	64	20.4431	5.08446	0.300794	0.555062	0.254268	0.0517723	hyper	0	0	22	148413	ENST00000401008.2	lincRNA	ENSG00000215859.4	RP6-74O6.2	83804	70949	ENST00000468618.2	ENSG00000188092.10	GPR89B	1657	1575	1	0	0	0	1	0
38278	chr3	191932815	191932998	184	5	36.8	38.9583	7.75023	0.300514	0.724798	0.424284	0.0271429	hyper	0	0	22827	159807	ENST00000530635.1	antisense	ENSG00000231383.2	FGF12-AS1	53539	21728	ENST00000440901.1	ENSG00000114279.9	FGF12	192823	5225	0	1	0	0	0	1
1641	chr1	54150633	54151643	1011	30	33.7	281.533	5.08294	0.300453	0.531335	0.230882	0.031439	hyper	0	0	2841	168391	ENST00000459222.1	snRNA	ENSG00000239007.1	RNU7-95P	48233	62177	ENST00000312233.2	ENSG00000174332.3	GLIS1	51759	1140	0	1	0	0	0	1
558	chr6	6614168	6615725	1558	40	38.95	405.834	4.00557	0.299907	0.687627	0.38772	0.0291311	hyper	0	0	7202	148683	ENST00000435641.1	antisense	ENSG00000216863.5	LY86-AS1	25265	21018	ENST00000230568.4	ENSG00000112799.4	LY86	66937	7647	0	1	0	0	0	1
9842	chr11	133213799	133214407	609	14	43.5	127.623	7.6959	0.299543	0.758717	0.459174	0.0301975	hyper	0	0	21567	180616	ENST00000533859.1	sense_intronic	ENSG00000254896.1	OPCML-IT1	188006	67601	ENST00000524381.1	ENSG00000183715.9	OPCML	16477	16230	0	1	0	0	0	1
56468	chr1	165319716	165319926	211	3	70.3333	19.8597	5.69809	0.299529	0.782346	0.482817	0.0352719	hyper	0	0	5056	93802	ENST00000367893.4	protein_coding	ENSG00000162761.10	LMX1A	5056	50936	ENST00000367893.4	ENSG00000162761.10	LMX1A	1777	1883	0	1	0	0	1	0
27199	chr6	19840202	19840840	639	5	127.8	59.0239	11.3814	0.299411	0.799942	0.500531	0.0219419	hyper	0	0	890	154828	ENST00000432171.2	antisense	ENSG00000226786.2	RP1-167F1.2	2584	60524	ENST00000378700.3	ENSG00000172201.6	ID4	887	7731	1	0	0	0	1	0
36082	chr20	53711845	53711941	97	3	32.3333	42.2932	13.9462	0.299354	0.768476	0.469123	0.0214051	hyper	0	0	20661	127100	ENST00000432629.1	processed_pseudogene	ENSG00000185834.9	RPL12P4	619587	13258	ENST00000395939.1	ENSG00000101134.7	DOK5	618851	26345	0	0	1	0	0	1
29	chr14	93153734	93154890	1157	101	11.4554	1206.96	4.08244	0.299306	0.678344	0.379037	0.026883	hyper	0	0	16359	23622	ENST00000556790.1	retained_intron	ENSG00000100600.10	LGMN	28913	12693	ENST00000555169.1	ENSG00000100600.10	LGMN	0	18594	0	1	0	0.886776	0.113224	0
872	chr17	59528620	59529138	519	35	14.8286	349.466	4.23343	0.299038	0.501329	0.202291	0.0241626	hyper	0	0	626	47215	ENST00000589003.1	protein_coding	ENSG00000121075.5	TBX4	626	25591	ENST00000589003.1	ENSG00000121075.5	TBX4	0	22256	1	0	0	0.306358	0.693642	0
26767	chr2	176967291	176967665	375	10	37.5	60.0352	5.87075	0.29865	0.604497	0.305847	0.0323206	hyper	0	0	1278	54019	ENST00000498438.1	processed_transcript	ENSG00000128713.11	HOXD11	2760	58837	ENST00000404162.2	ENSG00000170178.5	HOXD12	1552	3624	1	0	0	0	1	0
525	chr20	30752704	30754535	1832	36	50.8889	415.202	5.45991	0.298617	0.835119	0.536503	0.0259942	hyper	0	0	3807	24953	ENST00000479591.1	retained_intron	ENSG00000101337.11	TM9SF4	41058	28156	ENST00000246229.4	ENSG00000126003.6	PLAGL2	23221	26084	0	1	0	0	0	1
583	chr12	133035571	133036439	869	36	24.1389	400.965	4.40065	0.298402	0.78485	0.486448	0.0252545	hyper	0	0	1824	182411	ENST00000542627.1	lincRNA	ENSG00000256783.1	RP11-503G7.1	14286	81545	ENST00000595994.1	ENSG00000269676.1	MUC8	12707	17422	0.201381	0.798619	0	0	0	1
47849	chr2	223152646	223152865	220	3	73.3333	27.5649	8.75274	0.297755	0.571503	0.273748	0.0238357	hyper	0	0	10000	94370	ENST00000295226.1	protein_coding	ENSG00000163081.2	CCDC140	10000	51244	ENST00000295226.1	ENSG00000163081.2	CCDC140	2861	3880	0	1	0	0	0	1
449	chr7	4778413	4779799	1387	45	30.8222	441.793	4.05078	0.297711	0.586857	0.289145	0.0322962	hyper	0	0	690	98501	ENST00000460979.2	protein_coding	ENSG00000164916.9	FOXK1	690	53504	ENST00000460979.2	ENSG00000164916.9	FOXK1	5021	9091	0.944484	0.0555155	0	0	0	1
3273	chr2	119589795	119591026	1232	24	51.3333	216.478	4.01146	0.297512	0.416206	0.118693	0.0291963	hyper	0	0	1158	184384	ENST00000584273.1	lincRNA	ENSG00000258910.2	RP11-19E11.1	14227	51217	ENST00000295206.6	ENSG00000163064.6	EN1	1576	3296	0.683442	0	0.316558	0	0.344156	0.655844
6361	chr9	90533806	90534311	506	18	28.1111	161.189	6.62509	0.297405	0.814293	0.516888	0.0333525	hyper	0	0	4368	158574	ENST00000420021.2	transcribed_unprocessed_pseudogene	ENSG00000230246.3	SPATA31C1	36064	64342	ENST00000325643.5	ENSG00000177992.9	SPATA31E1	54898	11865	0	1	0	0	0	1
1512	chr8	15854405	15856167	1763	26	67.8077	290.032	8.19519	0.297331	0.736315	0.438984	0.0260618	hyper	0	0	23580	179128	ENST00000517369.1	lincRNA	ENSG00000253648.1	RP11-77B22.2	165592	3039	ENST00000522672.1	ENSG00000038945.10	MSR1	456117	10611	0	1	0	0	0	1
25482	chr1	47913885	47914364	480	8	60	62.9388	6.87603	0.297279	0.710657	0.413379	0.0285085	hyper	0	0	12195	128167	ENST00000334793.5	protein_coding	ENSG00000186564.5	FOXD2	12195	69984	ENST00000334793.5	ENSG00000186564.5	FOXD2	1275	1083	0	0	1	0	1	0
2775	chr7	144223980	144224651	672	20	33.6	231.734	11.1609	0.296031	0.730764	0.434734	0.0287818	hyper	0	0	75205	149760	ENST00000408580.1	snRNA	ENSG00000221507.1	RNU6ATAC40P	116659	17265	ENST00000467773.1	ENSG00000106410.10	NOBOX	171329	10128	0	1	0	0	0	1
1292	chr5	179567528	179568929	1402	32	43.8125	306.402	4.42913	0.295814	0.665841	0.370027	0.0329807	hyper	0	0	2178	77708	ENST00000393371.2	protein_coding	ENSG00000146090.11	RASGEF1C	2178	42109	ENST00000393371.2	ENSG00000146090.11	RASGEF1C	3748	7528	0	1	0	0	0	1
108	chr10	119309689	119311556	1868	69	27.0725	707.238	4.30328	0.295489	0.428391	0.132902	0.0228378	hyper	0	0	5109	158115	ENST00000551288.1	antisense	ENSG00000229847.4	EMX2OS	7179	59002	ENST00000442245.4	ENSG00000170370.10	EMX2	0	14613	0	0	1	0.188437	0.811563	0
1788	chr8	3266464	3268112	1649	25	65.96	273.105	4.16018	0.294908	0.720841	0.425932	0.025289	hyper	1	1	0	123229	ENST00000335551.7	protein_coding	ENSG00000183117.13	CSMD1	0	67176	ENST00000335551.7	ENSG00000183117.13	CSMD1	386515	10527	1	0	0	0	0	1
32905	chr16	23064315	23064749	435	4	108.75	47.4864	11.3473	0.294741	0.723561	0.42882	0.0208284	hyper	0	0	10744	186285	ENST00000563129.2	3prime_overlapping_ncrna	ENSG00000260566.2	RP11-20G6.3	19119	14806	ENST00000567975.1	ENSG00000103404.10	USP31	95217	20268	0	0	1	0	0	1
970	chr17	69510173	69513412	3240	32	101.25	337.411	4.1442	0.294281	0.789304	0.495023	0.0243261	hyper	0	0	79066	153751	ENST00000442627.1	lincRNA	ENSG00000225818.1	AC118653.2	522751	81235	ENST00000602013.1	ENSG00000267893.1	AC007461.1	598567	22336	0	0	1	0	0	1
540	chr20	59809328	59810401	1074	35	30.6857	412.48	4.42665	0.293268	0.761863	0.468594	0.024993	hyper	0	0	17080	119327	ENST00000360469.5	protein_coding	ENSG00000179242.11	CDH4	17080	65030	ENST00000360469.5	ENSG00000179242.11	CDH4	16576	26408	0	0	1	0	0	1
3611	chr2	223157785	223158873	1089	23	47.3478	207.389	4.12039	0.293255	0.418696	0.125441	0.0247249	hyper	0	0	3992	94370	ENST00000295226.1	protein_coding	ENSG00000163081.2	CCDC140	3992	51244	ENST00000295226.1	ENSG00000163081.2	CCDC140	852	3881	0	1	0	0	1	0
63263	chr2	200331011	200331363	353	3	117.667	14.2506	4.24359	0.293206	0.431232	0.138026	0.0423771	hyper	0	0	1120	45231	ENST00000463386.1	processed_transcript	ENSG00000119042.12	SATB2	1179	24451	ENST00000260926.5	ENSG00000119042.12	SATB2	1329	3719	1	0	0	0	1	0
963	chr7	19182844	19183753	910	29	31.3793	338.299	4.11244	0.293172	0.452578	0.159406	0.0216532	hyper	0	0	162	157797	ENST00000452700.1	antisense	ENSG00000229533.1	AC003986.5	1290	42316	ENST00000275461.3	ENSG00000146618.3	FERD3L	468	9237	1	0	0	0	1	0
11050	chr17	59537895	59538915	1021	17	60.0588	119.239	5.00817	0.29289	0.683843	0.390953	0.0296452	hyper	0	0	1829	191586	ENST00000592766.1	antisense	ENSG00000267137.1	RP11-15K2.2	4087	25593	ENST00000240335.1	ENSG00000121075.5	TBX4	447	22258	0.167483	0.832517	0	0	1	0
56366	chr17	58102403	58102456	54	3	18	19.9803	6.44401	0.292753	0.718824	0.42607	0.0376444	hyper	0	0	5989	191524	ENST00000407042.3	lincRNA	ENSG00000267104.1	TBC1D3P1-DHX40P1	53816	5719	ENST00000593228.1	ENSG00000068097.10	HEATR6	314	22236	0	0	1	0	1	0
1606	chr16	73382031	73383324	1294	24	53.9167	283.258	5.50029	0.292671	0.776016	0.483346	0.0214882	hyper	0	0	37379	184206	ENST00000555721.1	lincRNA	ENSG00000258779.2	RP11-140I24.1	203684	73399	ENST00000358463.2	ENSG00000197445.2	C16orf47	281239	20784	0	0	1	0	0	1
7879	chr16	86460947	86461665	719	16	44.9375	144.25	5.94287	0.292614	0.749164	0.45655	0.0294814	hyper	0	0	7824	192863	ENST00000596612.1	processed_pseudogene	ENSG00000268473.1	RP11-158I3.1	82467	14659	ENST00000262426.4	ENSG00000103241.5	FOXF1	49489	20904	0	0	1	0	0	1
914	chr5	55679090	55680409	1320	27	48.8889	343.209	5.59484	0.2923	0.877148	0.584848	0.0216583	hyper	0	0	1481	176167	ENST00000513734.1	processed_pseudogene	ENSG00000250787.1	HMGN1P17	97186	80018	ENST00000506836.1	ENSG00000248727.1	CTC-236F12.4	96195	6687	0.392424	0	0.607576	0	0	1
56184	chr11	62609130	62609214	85	5	17	20.149	4.01646	0.292253	0.295253	0.00300022	0.0798026	hyper	0	0	66	59786	ENST00000525239.1	protein_coding	ENSG00000133316.11	WDR74	66	32549	ENST00000525239.1	ENSG00000133316.11	WDR74	2009	15516	1	0	0	0	0	1
44615	chr2	33515971	33516152	182	3	60.6667	30.9173	10.0931	0.292087	0.794765	0.502678	0.0266575	hyper	0	0	398	6837	ENST00000498013.1	processed_transcript	ENSG00000049323.11	LTBP1	562	3645	ENST00000272273.5	ENSG00000049323.11	LTBP1	308158	2743	1	0	0	0	0	1
930	chr13	112625979	112627234	1256	36	34.8889	341.662	5.05599	0.29191	0.477303	0.185393	0.030118	hyper	0	0	62830	189586	ENST00000578654.1	miRNA	ENSG00000264989.1	AL136302.1	94678	67003	ENST00000330949.1	ENSG00000182968.3	SOX1	194	17919	0	0	1	0	1	0
1085	chr14	97879896	97881459	1564	33	47.3939	324.807	4.34654	0.291829	0.716996	0.425167	0.025432	hyper	0	0	43693	173109	ENST00000554862.1	lincRNA	ENSG00000246084.2	CTD-2506J14.1	347708	80805	ENST00000555187.1	ENSG00000258869.1	RP11-204N11.1	193949	18630	0	0	1	0	0	1
14050	chr3	157821802	157822168	367	20	18.35	102.039	4.04896	0.29167	0.49821	0.20654	0.0234309	hyper	0	0	914	105884	ENST00000490689.2	protein_coding	ENSG00000168779.15	SHOX2	914	57633	ENST00000490689.2	ENSG00000168779.15	SHOX2	197	5070	1	0	0	0	1	0
489	chr18	71382419	71383685	1267	30	42.2333	427.185	4.06107	0.291503	0.725136	0.433633	0.0222269	hyper	1	0	0	189915	ENST00000578740.1	lincRNA	ENSG00000265380.1	RP11-126K15.1	407059	39405	ENST00000580088.1	ENSG00000141665.7	FBXO15	430870	23121	1	0	0	0	0	1
8917	chr16	73552478	73553015	538	10	53.8	134.983	12.5085	0.291276	0.773423	0.482147	0.021261	hyper	0	0	7402	185725	ENST00000564291.1	lincRNA	ENSG00000259971.1	RP11-44L9.3	374131	73399	ENST00000358463.2	ENSG00000197445.2	C16orf47	451686	20784	0	0	1	0	0	1
2629	chr1	221053783	221054603	821	32	25.6562	236.305	4.10081	0.290892	0.44586	0.154968	0.036135	hyper	1	1	0	64676	ENST00000549319.1	protein_coding	ENSG00000136630.11	HLX	0	35157	ENST00000549319.1	ENSG00000136630.11	HLX	0	2207	1	0	0	0.0596833	0.940317	0
465	chr17	46669086	46670334	1249	55	22.7091	436.257	4.14757	0.290451	0.551194	0.260743	0.0330789	hyper	1	0	0	161815	ENST00000487849.3	antisense	ENSG00000233101.6	HOXB-AS3	988	25036	ENST00000239151.5	ENSG00000120075.5	HOXB5	0	22081	1	0	0	0.301841	0.698159	0
19337	chr16	73551688	73552137	450	6	75	80.454	12.2741	0.290279	0.761508	0.47123	0.021261	hyper	0	0	6612	185725	ENST00000564291.1	lincRNA	ENSG00000259971.1	RP11-44L9.3	373341	73399	ENST00000358463.2	ENSG00000197445.2	C16orf47	450896	20784	0	0	1	0	0	1
44982	chr2	176966608	176966923	316	5	63.2	30.5334	5.9086	0.289974	0.595599	0.305624	0.0323206	hyper	0	0	2020	54019	ENST00000498438.1	processed_transcript	ENSG00000128713.11	HOXD11	2077	58837	ENST00000404162.2	ENSG00000170178.5	HOXD12	1098	3623	0	0	1	0	1	0
9468	chr1	214153979	214154427	449	13	34.5385	130.522	7.82084	0.289834	0.586836	0.297003	0.0234754	hyper	0	0	1214	158818	ENST00000601744.1	antisense	ENSG00000230461.4	PROX1-AS1	2096	23928	ENST00000471129.1	ENSG00000117707.11	PROX1	310	2168	1	0	0	0	1	0
27004	chr5	122426992	122427464	473	13	36.3846	59.482	4.04706	0.289789	0.739899	0.450111	0.0443291	hyper	0	0	997	151267	ENST00000458103.2	antisense	ENSG00000223652.2	AC106786.1	2175	4532	ENST00000407847.4	ENSG00000061455.10	PRDM6	155	6949	1	0	0	0	1	0
227	chr18	77451275	77452364	1090	49	22.2449	552.981	4.40245	0.289001	0.837198	0.548197	0.0265417	hyper	0	0	9815	8358	ENST00000587623.1	processed_transcript	ENSG00000060069.12	CTDP1	10425	4426	ENST00000590635.1	ENSG00000060069.12	CTDP1	1915	23249	0	1	0	0	0.0779817	0.922018
299	chr14	97163954	97165716	1763	43	41	507.246	4.30013	0.288031	0.69298	0.404949	0.0247961	hyper	0	0	41811	184480	ENST00000556669.1	lincRNA	ENSG00000258979.1	RP11-433J8.2	97924	12852	ENST00000216639.3	ENSG00000100749.3	VRK1	42061	18627	0	0	1	0	0	1
896	chr18	61692424	61693676	1253	28	44.75	345.605	5.19568	0.28705	0.842906	0.555855	0.0234787	hyper	0	0	40013	100996	ENST00000493661.1	processed_transcript	ENSG00000166401.9	SERPINB8	45381	55003	ENST00000295211.5	ENSG00000166401.9	SERPINB8	22168	23109	0	0	1	0	0	1
22912	chr14	88547301	88547547	247	5	49.4	69.7441	13.9185	0.286822	0.771236	0.484414	0.0197537	hyper	0	0	36228	184321	ENST00000553496.1	lincRNA	ENSG00000258867.1	RP11-300J18.3	75832	37964	ENST00000267549.3	ENSG00000140030.4	GPR65	87611	18546	0	1	0	0	0	1
4861	chr22	49215665	49216546	882	29	30.4138	182.698	4.00861	0.28674	0.727599	0.440858	0.0407374	hyper	0	0	5448	177349	ENST00000516103.1	miRNA	ENSG00000251912.1	AL954742.1	126605	78273	ENST00000406880.1	ENSG00000219438.4	FAM19A5	68456	27601	0	1	0	0	0	1
46970	chr18	49905326	49905482	157	4	39.25	28.5336	6.76083	0.286083	0.817084	0.531001	0.023854	hyper	0	0	38783	129088	ENST00000442544.2	protein_coding	ENSG00000187323.7	DCC	38783	70510	ENST00000442544.2	ENSG00000187323.7	DCC	36566	23056	0	1	0	0	0	1
4927	chr4	20566497	20567766	1270	16	79.375	181.431	8.49283	0.285634	0.836893	0.551259	0.0244845	hyper	0	0	11020	76685	ENST00000509941.1	protein_coding	ENSG00000145147.15	SLIT2	11020	41554	ENST00000509941.1	ENSG00000145147.15	SLIT2	134051	5684	0	1	0	0	0	1
10209	chr14	99728816	99729503	688	25	27.52	124.917	4.41548	0.285448	0.741158	0.45571	0.0492525	hyper	1	0	0	164780	ENST00000429450.1	antisense	ENSG00000235785.1	AL109767.1	8061	28684	ENST00000357195.3	ENSG00000127152.13	BCL11B	6537	18634	1	0	0	0	0	1
7624	chr8	76316218	76316738	521	28	18.6071	146.692	4.09424	0.285442	0.543398	0.257957	0.0454232	hyper	0	0	3410	98176	ENST00000494318.1	processed_transcript	ENSG00000164749.7	HNF4G	3532	53341	ENST00000354370.1	ENSG00000164749.7	HNF4G	2712	10955	0	0	1	0	0	1
1178	chr5	177912560	177914162	1603	35	45.8	316.847	4.5156	0.285138	0.753494	0.468356	0.0315692	hyper	0	0	42464	173008	ENST00000501834.1	sense_intronic	ENSG00000245688.1	CTB-26E19.1	75076	3803	ENST00000407622.1	ENSG00000050767.11	COL23A1	31646	7480	0	1	0	0	0	1
4322	chr17	46711801	46712310	510	25	20.4	192.246	4.02725	0.284917	0.642796	0.357879	0.0284272	hyper	0	0	866	185783	ENST00000567101.2	processed_transcript	ENSG00000260027.3	HOXB7	7961	59296	ENST00000311177.5	ENSG00000170689.8	HOXB9	381	22094	1	0	0	0	1	0
38005	chr10	1770666	1770757	92	4	23	39.4008	9.75136	0.284362	0.805446	0.521085	0.0299477	hyper	0	0	8912	126920	ENST00000381312.1	protein_coding	ENSG00000185736.11	ADARB2	8912	69256	ENST00000381312.1	ENSG00000185736.11	ADARB2	8027	13803	0	1	0	0	0	1
20343	chr10	2535331	2535667	337	7	48.1429	77.1983	10.0425	0.284112	0.733918	0.449806	0.0218505	hyper	0	0	6245	166914	ENST00000431209.1	lincRNA	ENSG00000237500.1	RP11-526P5.1	572857	5487	ENST00000607886.1	ENSG00000067057.12	PFKP	7796	13805	0	0	1	0	0	1
105	chr10	122708956	122710103	1148	58	19.7931	713.145	4.77067	0.283741	0.437556	0.153815	0.022679	hyper	0	0	30109	155504	ENST00000414774.1	lincRNA	ENSG00000227307.1	RP11-95I16.2	97956	24999	ENST00000604585.1	ENSG00000120008.11	WDR11	56	14636	0	1	0	0	1	0
485	chr21	44785401	44786651	1251	33	37.9091	427.999	4.17006	0.283688	0.773824	0.490136	0.0258844	hyper	0	0	2188	153508	ENST00000435702.1	lincRNA	ENSG00000225637.1	AP001046.6	60356	39613	ENST00000270162.6	ENSG00000142178.7	SIK1	2799	26835	0	0.836131	0.163869	0	0	1
16140	chr9	1043546	1044148	603	7	86.1429	92.5037	7.47334	0.283482	0.700254	0.416773	0.0239064	hyper	0	0	6205	112599	ENST00000382255.3	protein_coding	ENSG00000173253.10	DMRT2	6205	61383	ENST00000382255.3	ENSG00000173253.10	DMRT2	572	11463	0	0	1	0	1	0
43247	chr17	19019000	19019088	89	4	22.25	32.5943	7.7707	0.283317	0.900787	0.61747	0.034638	hyper	0	0	3050	187777	ENST00000573866.2	lincRNA	ENSG00000262202.3	SNORD3D	11693	71672	ENST00000344415.4	ENSG00000189152.6	GRAPL	3303	21570	0	0	1	0	0	1
270	chr2	45233326	45235726	2401	74	32.4459	522.843	4.1856	0.283302	0.552445	0.269142	0.0363865	hyper	0	0	842	108724	ENST00000303077.6	protein_coding	ENSG00000170577.7	SIX2	842	59200	ENST00000303077.6	ENSG00000170577.7	SIX2	0	2809	0.482299	0.517701	0	0.089546	0.910454	0
3688	chr10	1938689	1940340	1652	33	50.0606	205.787	4.28534	0.283153	0.729655	0.446502	0.0382893	hyper	0	0	115264	163851	ENST00000454424.1	lincRNA	ENSG00000234962.1	LINC00700	159018	69256	ENST00000381312.1	ENSG00000185736.11	ADARB2	158670	13803	0	0	1	0	0	1
5341	chr1	208332803	208333884	1082	18	60.1111	174.756	7.33574	0.283089	0.806345	0.523255	0.0244908	hyper	0	0	56474	13979	ENST00000460870.1	processed_transcript	ENSG00000076356.6	PLXNA2	83780	7426	ENST00000367033.3	ENSG00000076356.6	PLXNA2	82605	2129	0	1	0	0	0	1
2845	chr1	15298200	15298989	790	22	35.9091	229.498	4.41621	0.283022	0.712515	0.429493	0.0295461	hyper	0	0	25784	131420	ENST00000400797.3	protein_coding	ENSG00000189337.11	KAZN	25784	71784	ENST00000400797.3	ENSG00000189337.11	KAZN	46654	467	0	1	0	0	0	1
1590	chr12	132563728	132564747	1020	25	40.8	284.32	7.71071	0.282887	0.776809	0.493922	0.0274365	hyper	0	0	257	182535	ENST00000542422.1	antisense	ENSG00000257000.1	RP13-820C6.2	4110	69210	ENST00000454179.2	ENSG00000185684.8	EP400NL	3860	17363	1	0	0	0	0	1
796	chr16	54541919	54543784	1866	50	37.32	359.402	4.43932	0.282444	0.891247	0.608803	0.0293873	hyper	0	0	39523	188831	ENST00000579890.1	miRNA	ENSG00000264079.1	AC079412.1	221243	64056	ENST00000329734.3	ENSG00000177508.11	IRX3	216215	20569	0	0	1	0	0	1
972	chr6	85484489	85485237	749	42	17.8333	337.206	4.07654	0.282428	0.451742	0.169314	0.0250599	hyper	0	0	10251	38840	ENST00000369663.5	protein_coding	ENSG00000112837.12	TBX18	10251	21025	ENST00000369663.5	ENSG00000112837.12	TBX18	0	8303	0	0	1	0.307076	0.692924	0
49	chr16	29195768	29198688	2921	109	26.7982	971.82	4.06654	0.28189	0.806447	0.524557	0.0320783	hyper	0	0	32663	185562	ENST00000566070.1	lincRNA	ENSG00000259807.1	RP11-426C22.4	145844	72811	ENST00000424293.3	ENSG00000196796.4	CTB-134H23.2	0	20327	0	1	0	0.0801096	0.91989	0
330	chr17	75032695	75033887	1193	40	29.825	490.361	4.20065	0.281582	0.605375	0.323793	0.0251435	hyper	0	0	42962	139446	ENST00000366146.1	pseudogene	ENSG00000203318.1	AC015815.5	50943	29958	ENST00000561721.2	ENSG00000129657.10	SEC14L1	18059	22454	0	0	1	0	0	1
924	chr22	49766294	49767207	914	35	26.1143	342.097	4.53292	0.28146	0.615745	0.334284	0.0270311	hyper	0	0	51878	130398	ENST00000498829.1	processed_transcript	ENSG00000188511.8	C22orf34	283870	71205	ENST00000405854.1	ENSG00000188511.8	C22orf34	1021	27613	0	0	1	0	1	0
1351	chr16	86495724	86496783	1060	25	42.4	301.355	6.09635	0.281337	0.805713	0.524376	0.0208618	hyper	0	0	26233	192863	ENST00000596612.1	processed_pseudogene	ENSG00000268473.1	RP11-158I3.1	47349	14659	ENST00000262426.4	ENSG00000103241.5	FOXF1	31488	20905	0	0	1	0	0	1
31403	chr3	85722880	85723688	809	6	134.833	50.1687	8.10857	0.280694	0.80566	0.524966	0.0214232	hyper	0	0	51943	114850	ENST00000405615.2	protein_coding	ENSG00000175161.9	CADM2	51943	62670	ENST00000405615.2	ENSG00000175161.9	CADM2	714042	4698	0	1	0	0	0	1
45802	chr7	27234284	27234486	203	5	40.6	29.6389	5.26433	0.280117	0.639517	0.3594	0.0295672	hyper	0	0	732	31453	ENST00000518136.3	processed_transcript	ENSG00000106031.6	HOXA13	5238	17007	ENST00000222753.4	ENSG00000106031.6	HOXA13	1186	9317	1	0	0	0	1	0
7884	chr21	29186181	29186579	399	12	33.25	144.218	11.8677	0.280084	0.886649	0.606564	0.0211996	hyper	0	0	89062	153139	ENST00000442550.1	lincRNA	ENSG00000225298.1	LINC00113	847348	46529	ENST00000284987.5	ENSG00000154736.5	ADAMTS5	669874	26690	0	0	1	0	0	1
6906	chr3	125553235	125554091	857	26	32.9615	154.484	4.16673	0.279739	0.761236	0.481497	0.0359482	hyper	0	0	1863	149888	ENST00000408754.1	miRNA	ENSG00000221681.1	AC092902.1	101790	71794	ENST00000340333.3	ENSG00000189366.5	ALG1L	67274	4831	0.158693	0.841307	0	0	0	1
311	chr1	3035831	3037183	1353	44	30.75	501.923	4.0696	0.279579	0.826118	0.546539	0.0223009	hyper	0	0	13089	154223	ENST00000440516.1	antisense	ENSG00000226286.1	RP1-163G9.2	50055	39835	ENST00000514189.1	ENSG00000142611.12	PRDM16	884	240	0	1	0	0	0.824834	0.175166
554	chr16	73516300	73517784	1485	45	33	406.849	5.35472	0.279004	0.633879	0.354875	0.0285134	hyper	1	0	0	183948	ENST00000557393.1	lincRNA	ENSG00000258582.1	RP11-44L9.1	337953	73399	ENST00000358463.2	ENSG00000197445.2	C16orf47	415508	20784	1	0	0	0	0	1
10724	chr3	132154647	132155205	559	9	62.1111	121.357	12.8866	0.27897	0.803403	0.524433	0.0198688	hyper	0	0	18093	67342	ENST00000486798.1	processed_transcript	ENSG00000138246.11	DNAJC13	18276	36637	ENST00000260818.6	ENSG00000138246.11	DNAJC13	18027	4920	0	1	0	0	0	1
1616	chr11	44341946	44343661	1716	33	52	282.56	4.15924	0.278877	0.530082	0.251205	0.0239785	hyper	0	0	10229	7366	ENST00000329255.3	protein_coding	ENSG00000052850.5	ALX4	10229	3921	ENST00000329255.3	ENSG00000052850.5	ALX4	188	15336	0	0	1	0	1	0
11815	chr1	204848419	204848660	242	8	30.25	114.603	13.7065	0.278747	0.651694	0.372948	0.020463	hyper	0	0	8428	95236	ENST00000514644.1	retained_intron	ENSG00000163531.11	NFASC	8459	51734	ENST00000404076.1	ENSG00000163531.11	NFASC	50488	2087	0	1	0	0	0	1
15008	chr18	37667840	37668381	542	9	60.2222	97.3401	10.5574	0.278719	0.846554	0.567835	0.0236084	hyper	0	0	21589	187482	ENST00000566101.1	lincRNA	ENSG00000261715.1	RP11-653G8.2	1866789	7803	ENST00000262039.4	ENSG00000078142.7	PIK3C3	246010	22990	0	1	0	0	0	1
2373	chr9	1048710	1049559	850	30	28.3333	245.591	4.38217	0.278473	0.617007	0.338533	0.0395211	hyper	0	0	794	112599	ENST00000382255.3	protein_coding	ENSG00000173253.10	DMRT2	794	61383	ENST00000382255.3	ENSG00000173253.10	DMRT2	519	11465	1	0	0	0	1	0
4922	chr1	14763778	14764288	511	18	28.3889	181.519	9.37219	0.278434	0.736769	0.458335	0.0276026	hyper	0	0	86259	163390	ENST00000447908.1	lincRNA	ENSG00000234593.1	RP4-704D23.1	160911	71778	ENST00000376030.2	ENSG00000189337.11	KAZN	160322	465	0	0	1	0	0	1
36364	chr5	4479792	4479991	200	4	50	41.8603	9.67976	0.278301	0.696028	0.417727	0.0226606	hyper	0	0	32383	159697	ENST00000503188.1	lincRNA	ENSG00000231291.3	RP11-445O3.1	660451	41756	ENST00000511368.1	ENSG00000145536.11	ADAMTS16	386326	6521	0	1	0	0	0	1
948	chr6	167654790	167655783	994	34	29.2353	340.134	4.20015	0.278046	0.564468	0.286423	0.0329033	hyper	1	0	0	156903	ENST00000439207.1	lincRNA	ENSG00000228648.1	RP11-568A7.2	28873	20785	ENST00000503433.1	ENSG00000112494.5	UNC93A	20649	8721	1	0	0	0	0	1
3854	chr8	4609980	4611879	1900	26	73.0769	201.193	4.69	0.277859	0.750263	0.472404	0.0272393	hyper	0	0	32974	179824	ENST00000517543.1	processed_pseudogene	ENSG00000254244.1	PAICSP4	240058	67181	ENST00000537824.1	ENSG00000183117.13	CSMD1	237089	10409	0	1	0	0	0	1
45676	chr2	176968052	176968222	171	6	28.5	29.7877	4.29432	0.277363	0.552423	0.27506	0.0323206	hyper	0	0	721	54019	ENST00000498438.1	processed_transcript	ENSG00000128713.11	HOXD11	3521	58837	ENST00000404162.2	ENSG00000170178.5	HOXD12	995	3624	1	0	0	0	1	0
21586	chr5	120360738	120361615	878	8	109.75	73.3827	8.69441	0.277229	0.869472	0.592242	0.0242146	hyper	0	0	14169	176528	ENST00000509046.2	processed_pseudogene	ENSG00000251135.2	AC008565.1	407954	68464	ENST00000446965.1	ENSG00000184838.10	PRR16	559543	6938	0	0	1	0	0	1
1238	chr7	101596155	101597510	1356	31	43.7419	310.975	4.13352	0.276836	0.809919	0.533083	0.0249938	hyper	0	0	5159	183303	ENST00000606749.1	processed_transcript	ENSG00000257923.5	CUX1	135234	80690	ENST00000546411.2	ENSG00000257923.5	CUX1	36529	9895	0	1	0	0	0	1
4976	chr3	168193884	168194947	1064	17	62.5882	180.593	9.45022	0.276834	0.803405	0.526571	0.0255354	hyper	0	0	897	150487	ENST00000410425.1	snRNA	ENSG00000222357.1	RNU2-20P	380120	61919	ENST00000470487.1	ENSG00000173905.4	GOLIM4	225753	5093	1	0	0	0	0	1
25	chr10	77163854	77165921	2068	136	15.2059	1252.17	4.12864	0.27671	0.448237	0.171527	0.0314034	hyper	1	0	0	166425	ENST00000527641.1	processed_transcript	ENSG00000237149.4	ZNF503-AS2	2189	54153	ENST00000372524.4	ENSG00000165655.14	ZNF503	0	14256	1	0	0	1	0	0
26102	chr2	119617981	119618314	334	8	41.75	61.5215	6.53919	0.27671	0.612635	0.335926	0.0236361	hyper	0	0	12726	94317	ENST00000295206.6	protein_coding	ENSG00000163064.6	EN1	12726	51217	ENST00000295206.6	ENSG00000163064.6	EN1	1154	3306	0	0	1	0	1	0
8764	chr6	127438364	127438861	498	15	33.2	136.279	4.93231	0.276694	0.576328	0.299635	0.0263472	hyper	0	0	887	77902	ENST00000356698.4	protein_coding	ENSG00000146374.9	RSPO3	887	42217	ENST00000356698.4	ENSG00000146374.9	RSPO3	404	8495	1	0	0	0	1	0
8232	chr10	2536538	2537585	1048	14	74.8571	141.018	4.18377	0.27651	0.777326	0.500816	0.0229067	hyper	0	0	4327	166914	ENST00000431209.1	lincRNA	ENSG00000237500.1	RP11-526P5.1	570939	5487	ENST00000607886.1	ENSG00000067057.12	PFKP	5878	13805	0	0	1	0	0	1
20198	chr2	211793141	211793882	742	9	82.4444	77.6168	8.29028	0.2765	0.622868	0.346368	0.0237814	hyper	0	0	175775	194526	ENST00000605674.1	processed_pseudogene	ENSG00000271074.1	RP11-212J19.1	335050	2276	ENST00000451903.2	ENSG00000021826.10	CPS1	451604	3787	0	0	1	0	0	1
32169	chr8	33923042	33923382	341	5	68.2	48.7754	9.57693	0.276412	0.764249	0.487837	0.026093	hyper	0	0	55928	179763	ENST00000521714.1	lincRNA	ENSG00000254194.1	RP1-273G13.3	465417	32835	ENST00000256261.4	ENSG00000133878.4	DUSP26	342441	10745	0	0	1	0	0	1
8646	chr5	3741191	3742047	857	19	45.1053	137.247	4.43167	0.27637	0.902569	0.626199	0.0233774	hyper	0	0	140888	185314	ENST00000559410.1	antisense	ENSG00000259603.1	CTD-2012M11.3	145022	59189	ENST00000302006.3	ENSG00000170549.3	IRX1	112489	6519	0	0	1	0	0	1
506	chr14	99697085	99698186	1102	50	22.04	421.542	4.37849	0.2761	0.412092	0.135992	0.0278539	hyper	0	0	31098	164780	ENST00000429450.1	antisense	ENSG00000235785.1	AL109767.1	39378	28684	ENST00000357195.3	ENSG00000127152.13	BCL11B	13653	18633	0	1	0	0	0	1
4660	chr13	57460115	57461076	962	20	48.1	186.456	8.41671	0.27605	0.869561	0.593512	0.0223433	hyper	0	0	378	139002	ENST00000364795.1	misc_RNA	ENSG00000201665.1	RN7SKP6	253975	76444	ENST00000377931.1	ENSG00000204919.1	PRR20A	253895	17752	1	0	0	0	0	1
3261	chr14	99663940	99664644	705	23	30.6522	216.777	4.79012	0.275949	0.774431	0.498482	0.0303906	hyper	0	0	39186	157685	ENST00000423922.1	antisense	ENSG00000229402.1	AL162151.4	72920	28684	ENST00000357195.3	ENSG00000127152.13	BCL11B	21172	18632	0	1	0	0	0	1
1311	chr13	113242739	113243289	551	27	20.4074	304.936	4.73078	0.275823	0.605135	0.329312	0.0252324	hyper	0	0	257	51931	ENST00000261965.3	protein_coding	ENSG00000126216.8	TUBGCP3	257	28244	ENST00000261965.3	ENSG00000126216.8	TUBGCP3	82	17944	1	0	0	0	1	0
39907	chr2	38981823	38981996	174	3	58	36.8185	8.57282	0.275668	0.735672	0.460004	0.0234703	hyper	0	0	3146	83246	ENST00000409011.1	protein_coding	ENSG00000152147.6	GEMIN6	3146	45219	ENST00000409011.1	ENSG00000152147.6	GEMIN6	3138	2762	0	1	0	0	0	1
10701	chr8	3140209	3140960	752	12	62.6667	121.48	8.25443	0.2756	0.531028	0.255429	0.0257018	hyper	0	0	907	123243	ENST00000521646.1	processed_transcript	ENSG00000183117.13	CSMD1	126168	67176	ENST00000335551.7	ENSG00000183117.13	CSMD1	260260	10527	1	0	0	0	0	1
15660	chr18	71381637	71382092	456	7	65.1429	94.4179	11.1177	0.275599	0.71082	0.435221	0.0222269	hyper	0	0	632	189915	ENST00000578740.1	lincRNA	ENSG00000265380.1	RP11-126K15.1	408652	39405	ENST00000580088.1	ENSG00000141665.7	FBXO15	432463	23121	1	0	0	0	0	1
27461	chr16	54581638	54582188	551	13	42.3846	58.3965	4.1588	0.275513	0.820137	0.544625	0.0338641	hyper	0	0	1119	188831	ENST00000579890.1	miRNA	ENSG00000264079.1	AC079412.1	260962	64056	ENST00000329734.3	ENSG00000177508.11	IRX3	255934	20569	1	0	0	0	0	1
75	chr11	44324833	44326703	1871	117	15.9915	837.906	4.71578	0.275327	0.677012	0.401685	0.03456	hyper	0	0	5012	7366	ENST00000329255.3	protein_coding	ENSG00000052850.5	ALX4	5012	3921	ENST00000329255.3	ENSG00000052850.5	ALX4	0	15331	0	1	0	0.572956	0.427044	0
2661	chr3	76961734	76962883	1150	19	60.5263	235.151	10.9377	0.274975	0.799818	0.524842	0.0201893	hyper	0	0	126153	125693	ENST00000461745.1	protein_coding	ENSG00000185008.13	ROBO2	126153	68603	ENST00000461745.1	ENSG00000185008.13	ROBO2	125615	4691	0	1	0	0	0	1
3802	chr1	15009550	15010354	805	17	47.3529	202.801	6.35343	0.274716	0.781135	0.506419	0.0201166	hyper	0	0	8754	164834	ENST00000416175.1	processed_pseudogene	ENSG00000235829.1	TBCAP2	84336	71779	ENST00000503743.1	ENSG00000189337.11	KAZN	83556	465	0	1	0	0	0	1
9519	chr11	31954279	31955127	849	15	56.6	130.086	7.96673	0.274468	0.723074	0.448607	0.0280343	hyper	0	0	46958	6844	ENST00000530146.1	processed_transcript	ENSG00000049449.4	RCN1	114769	948	ENST00000419022.1	ENSG00000007372.16	PAX6	53675	15280	0	1	0	0	0	1
231	chr18	35081744	35083134	1391	30	46.3667	551.468	5.13312	0.274458	0.659469	0.385011	0.0224851	hyper	0	0	15746	25166	ENST00000587924.1	protein_coding	ENSG00000101489.14	CELF4	15746	13591	ENST00000587924.1	ENSG00000101489.14	CELF4	16195	22987	0	1	0	0	0	1
1036	chr17	14256126	14258191	2066	36	57.3889	329.244	4.06087	0.27438	0.694064	0.419684	0.0239862	hyper	0	0	19264	159054	ENST00000436469.1	lincRNA	ENSG00000230647.1	AC022816.2	51725	27638	ENST00000360954.2	ENSG00000125430.4	HS3ST3B1	7404	21488	0	0	1	0	0	1
64478	chrX	114997595	114997606	12	3	4	13.3677	4.43518	0.274223	0.877369	0.603147	0.0561464	hyper	0	0	40251	157631	ENST00000415394.1	antisense	ENSG00000229335.1	RP1-241P17.1	43925	78766	ENST00000449327.1	ENSG00000228532.2	RP1-241P17.4	0	13275	0	0	1	1	0	0
13142	chr12	85676661	85678012	1352	16	84.5	106.878	4.46356	0.274174	0.856242	0.582068	0.0273877	hyper	0	0	2775	120263	ENST00000316824.3	protein_coding	ENSG00000180318.3	ALX1	2775	65511	ENST00000316824.3	ENSG00000180318.3	ALX1	1960	16900	0	1	0	0	0.0295858	0.970414
4046	chr1	221055233	221056022	790	43	18.3721	197.33	4.09534	0.274101	0.761336	0.487235	0.055873	hyper	0	0	648	64676	ENST00000549319.1	protein_coding	ENSG00000136630.11	HLX	648	35157	ENST00000549319.1	ENSG00000136630.11	HLX	0	2208	1	0	0	0.389873	0.610127	0
3499	chr7	154214412	154215516	1105	18	61.3889	210.333	10.8675	0.273955	0.806828	0.532873	0.024797	hyper	0	0	211884	55436	ENST00000427557.1	protein_coding	ENSG00000130226.12	DPP6	211884	30265	ENST00000427557.1	ENSG00000130226.12	DPP6	212130	10246	0	1	0	0	0	1
3145	chr2	134022615	134023662	1048	30	34.9333	220.455	4.09247	0.273829	0.461516	0.187687	0.0312169	hyper	0	0	74	155032	ENST00000454699.1	antisense	ENSG00000226953.3	AC010890.1	148037	81547	ENST00000596384.1	ENSG00000269686.1	AC011755.1	285	3457	1	0	0	0	1	0
830	chr4	189219808	189221785	1978	26	76.0769	355.087	4.30723	0.273566	0.713002	0.439436	0.0203114	hyper	0	0	49392	170771	ENST00000494861.2	processed_pseudogene	ENSG00000242169.2	RP11-219G10.1	159234	67889	ENST00000332517.3	ENSG00000184108.3	TRIML1	15333	6325	0	0	1	0	0	1
808	chr1	86968409	86970112	1704	45	37.8667	356.824	4.45268	0.273512	0.604043	0.330531	0.035284	hyper	0	0	33882	3892	ENST00000394711.1	protein_coding	ENSG00000016490.11	CLCA1	33882	2038	ENST00000394711.1	ENSG00000016490.11	CLCA1	48556	1287	0	0	1	0	0	1
753	chr22	50042813	50044451	1639	55	29.8	367.934	4.1149	0.273348	0.711688	0.43834	0.0402893	hyper	0	0	6626	130402	ENST00000405854.1	protein_coding	ENSG00000188511.8	C22orf34	6626	71205	ENST00000405854.1	ENSG00000188511.8	C22orf34	16397	27620	0	1	0	0	0	1
19940	chr9	22882796	22883356	561	7	80.1429	78.4203	9.73275	0.27276	0.773866	0.501106	0.0233703	hyper	0	0	69745	190070	ENST00000578068.1	miRNA	ENSG00000265572.1	AL391117.1	435955	63417	ENST00000325870.2	ENSG00000176399.3	DMRTA1	435100	11558	0	0	1	0	0	1
436	chr10	130268670	130269653	984	41	24	446.977	4.24149	0.272757	0.830114	0.557356	0.0249507	hyper	0	0	150191	163442	ENST00000454492.1	lincRNA	ENSG00000234640.1	RP11-264E18.1	344020	43479	ENST00000368654.3	ENSG00000148773.8	MKI67	29206	14701	0	0	1	0	0	1
31998	chr2	6562122	6562232	111	4	27.75	49.0975	11.6734	0.272752	0.704269	0.431517	0.0234451	hyper	0	0	46567	155106	ENST00000448901.1	lincRNA	ENSG00000227007.1	AC105253.1	443594	33233	ENST00000256722.5	ENSG00000134326.7	CMPK2	73717	2547	0	0	1	0	0	1
1024	chr15	96877345	96877863	519	44	11.7955	330.305	4.00714	0.27231	0.328693	0.0563827	0.0293709	hyper	0	0	854	150637	ENST00000410719.1	miRNA	ENSG00000222651.1	MIR1469	952	69075	ENST00000453270.2	ENSG00000185551.8	NR2F2	0	19599	1	0	0	0.726397	0.273603	0
38481	chr6	12716580	12716671	92	3	30.6667	38.6672	12.7284	0.272112	0.630495	0.358383	0.0213179	hyper	0	0	1221	38083	ENST00000379350.1	protein_coding	ENSG00000112137.12	PHACTR1	1221	20548	ENST00000379350.1	ENSG00000112137.12	PHACTR1	33206	7695	1	0	0	0	0	1
35442	chr2	212124310	212124709	400	4	100	43.2092	10.0498	0.271948	0.760785	0.488838	0.0215627	hyper	0	0	39204	159400	ENST00000413068.1	processed_pseudogene	ENSG00000231017.1	AC013404.1	666219	2276	ENST00000451903.2	ENSG00000021826.10	CPS1	782773	3787	0	0	1	0	0	1
1739	chr16	73850575	73852635	2061	27	76.3333	276.138	4.93217	0.271822	0.795863	0.524041	0.0219143	hyper	0	0	4054	185567	ENST00000565061.1	lincRNA	ENSG00000259817.1	RP11-53L24.1	478037	14475	ENST00000219313.4	ENSG00000103035.6	PSMD7	477898	20785	0	0	1	0	0	1
491	chr2	107747636	107749957	2322	37	62.7568	425.983	5.80606	0.27163	0.780903	0.509273	0.0237709	hyper	0	0	167986	154972	ENST00000437783.1	processed_pseudogene	ENSG00000226905.1	AC005040.3	244071	40888	ENST00000409087.3	ENSG00000144057.11	ST6GAL2	243419	3219	0	0	1	0	0	1
2079	chr5	2431575	2433619	2045	27	75.7407	258.442	6.0799	0.271564	0.52916	0.257596	0.0264589	hyper	0	0	246750	138688	ENST00000364156.1	misc_RNA	ENSG00000201026.1	Y_RNA	318149	59196	ENST00000302057.5	ENSG00000170561.8	IRX2	130878	6505	0	0	1	0	0	1
1856	chr14	59157445	59158491	1047	21	49.8571	269.602	8.13244	0.271561	0.786543	0.514982	0.0212467	hyper	0	0	51889	99499	ENST00000541264.2	protein_coding	ENSG00000165617.10	DACT1	51889	54118	ENST00000541264.2	ENSG00000165617.10	DACT1	43804	18349	0	0	1	0	0	1
35395	chr5	24489713	24490212	500	4	125	43.2831	8.87028	0.270978	0.849442	0.578464	0.0209045	hyper	0	0	2859	5965	ENST00000503958.1	retained_intron	ENSG00000040731.6	CDH10	154874	3156	ENST00000264463.4	ENSG00000040731.6	CDH10	700291	6580	0	1	0	0	0	1
1100	chr10	1558618	1559410	793	34	23.3235	323.462	4.13342	0.270671	0.67536	0.40469	0.0289212	hyper	0	0	9421	142757	ENST00000421697.2	antisense	ENSG00000205696.4	ADARB2-AS1	220259	69256	ENST00000381312.1	ENSG00000185736.11	ADARB2	24127	13798	0	1	0	0	0	1
39751	chr12	95775285	95775661	377	3	125.667	37.0239	12.069	0.270476	0.739767	0.469291	0.0222396	hyper	0	0	612	183549	ENST00000549961.1	protein_coding	ENSG00000258247.1	RP11-167N24.6	612	80719	ENST00000549961.1	ENSG00000258247.1	RP11-167N24.6	91923	16925	1	0	0	0	0	1
85	chr2	208631684	208632886	1203	111	10.8378	787.649	4.00416	0.270429	0.709087	0.438658	0.0468008	hyper	0	0	1400	94634	ENST00000295417.3	protein_coding	ENSG00000163251.3	FZD5	1400	51398	ENST00000295417.3	ENSG00000163251.3	FZD5	0	3769	0.498753	0.501247	0	1	0	0
2038	chr7	41981947	41982468	522	29	18	260.279	5.04046	0.270258	0.575848	0.30559	0.0320015	hyper	0	0	35052	32111	ENST00000464291.1	retained_intron	ENSG00000106571.8	GLI3	239240	26229	ENST00000242208.4	ENSG00000122641.9	INHBA	22599	9403	0	0	1	0	0	1
185	chr6	37460516	37461764	1249	51	24.4902	595.075	4.52021	0.270102	0.783789	0.513687	0.0272681	hyper	0	0	5933	137676	ENST00000373408.3	protein_coding	ENSG00000198937.8	CCDC167	5933	75226	ENST00000373408.3	ENSG00000198937.8	CCDC167	5631	8064	0	1	0	0	0	1
42031	chr2	66675615	66676518	904	6	150.667	34.0715	4.41941	0.26991	0.838602	0.568692	0.0292272	hyper	0	0	3289	75346	ENST00000475239.1	nonsense_mediated_decay	ENSG00000143995.15	MEIS1	5517	40853	ENST00000606455.1	ENSG00000143995.15	MEIS1	1978	2918	0	1	0	0	0.0243363	0.975664
1599	chr22	28062592	28064149	1558	28	55.6429	283.608	4.20884	0.269866	0.794072	0.524206	0.0275959	hyper	0	0	39428	159919	ENST00000422833.1	lincRNA	ENSG00000231495.1	RP1-213J1P__B.2	133336	58018	ENST00000302326.4	ENSG00000169184.5	MN1	9771	27229	0	0	1	0	0	1
2283	chr18	76545037	76546637	1601	23	69.6087	249.147	4.04294	0.269815	0.825252	0.555437	0.0252137	hyper	0	0	10034	190680	ENST00000580487.1	lincRNA	ENSG00000266273.1	RP11-715C4.1	193637	80567	ENST00000537592.2	ENSG00000256463.4	SALL3	3148	23180	0	0	1	0	0	1
28000	chr5	56113612	56114027	416	6	69.3333	57.1546	7.23863	0.269722	0.560853	0.291131	0.0252914	hyper	0	0	2210	20751	ENST00000399503.3	protein_coding	ENSG00000095015.5	MAP3K1	2210	11124	ENST00000399503.3	ENSG00000095015.5	MAP3K1	702	6689	0	1	0	0	1	0
11325	chr4	107423326	107423950	625	12	52.0833	117.529	8.79851	0.269714	0.599859	0.330145	0.0248091	hyper	0	0	68544	174922	ENST00000504132.1	lincRNA	ENSG00000249613.1	RP13-612N21.1	180673	41639	ENST00000273980.5	ENSG00000145348.12	TBCK	532605	5995	0	0	1	0	0	1
14039	chr18	54994015	54994349	335	8	41.875	102.101	11.8088	0.269581	0.678036	0.408454	0.0208675	hyper	0	0	23694	117456	ENST00000324000.3	protein_coding	ENSG00000177511.5	ST8SIA3	23694	64058	ENST00000324000.3	ENSG00000177511.5	ST8SIA3	25358	23067	0	0	1	0	0	1
641	chr7	3988095	3989408	1314	45	29.2	389.986	4.16272	0.269314	0.796109	0.526795	0.0292679	hyper	0	0	1143	78029	ENST00000426596.1	protein_coding	ENSG00000146555.14	SDK1	1143	42300	ENST00000426596.1	ENSG00000146555.14	SDK1	164237	9083	0.652207	0.347793	0	0	0	1
1072	chr14	101922705	101923639	935	41	22.8049	325.669	4.13392	0.269311	0.501208	0.231897	0.0276075	hyper	0	0	8725	184729	ENST00000553318.1	lincRNA	ENSG00000259166.1	RP11-1029J19.2	273134	80764	ENST00000556973.1	ENSG00000258512.1	RP11-796G6.2	0	18680	0	0.802139	0.197861	0.0684492	0.931551	0
4531	chr4	81128495	81128972	478	27	17.7037	188.406	4.39665	0.26917	0.645139	0.375969	0.0385406	hyper	0	0	9836	83860	ENST00000415738.2	protein_coding	ENSG00000152784.11	PRDM8	9836	45574	ENST00000415738.2	ENSG00000152784.11	PRDM8	0	5907	0	0	1	0.412134	0.587866	0
260	chr5	2278638	2280152	1515	51	29.7059	530.824	4.33798	0.269016	0.828073	0.559057	0.027729	hyper	0	0	93813	138688	ENST00000364156.1	misc_RNA	ENSG00000201026.1	Y_RNA	391287	21275	ENST00000513692.1	ENSG00000113430.5	IRX4	98170	6504	0	0	1	0	0	1
2013	chr2	3933516	3934161	646	24	26.9167	261.199	10.3643	0.268834	0.657093	0.388259	0.0245459	hyper	0	0	41741	155553	ENST00000451101.1	lincRNA	ENSG00000227363.1	AC019172.2	133346	77981	ENST00000399143.3	ENSG00000214866.3	DCDC2C	99197	2538	0	0	1	0	0	1
57044	chr15	32727367	32727377	11	3	3.66667	19.2683	6.2906	0.26877	0.799702	0.530932	0.0436752	hyper	0	0	56	148058	ENST00000562108.1	processed_transcript	ENSG00000215304.3	RP13-395E19.3	19725	77109	ENST00000562377.1	ENSG00000206127.6	GOLGA8O	141	18994	1	0	0	0	1	0
14781	chr1	208334865	208335453	589	11	53.5455	98.4474	7.88659	0.268607	0.751651	0.483044	0.0247039	hyper	0	0	54905	13979	ENST00000460870.1	processed_transcript	ENSG00000076356.6	PLXNA2	82211	7426	ENST00000367033.3	ENSG00000076356.6	PLXNA2	81036	2129	0	1	0	0	0	1
8365	chr7	627121	627915	795	18	44.1667	139.842	4.0483	0.268569	0.806344	0.537775	0.0326956	hyper	0	0	14404	130056	ENST00000400758.2	protein_coding	ENSG00000188191.10	PRKAR1B	14404	71011	ENST00000400758.2	ENSG00000188191.10	PRKAR1B	3921	8893	0	1	0	0	0	1
3374	chr12	114894622	114896528	1907	25	76.28	213.822	4.26078	0.268206	0.721255	0.453048	0.020421	hyper	0	0	45527	181280	ENST00000595315.1	antisense	ENSG00000255399.2	TBX5-AS1	48374	10043	ENST00000310346.4	ENSG00000089225.15	TBX5	8042	17101	0	0	1	0	0	1
8932	chr1	214151960	214152869	910	20	45.5	134.871	4.81791	0.267292	0.660035	0.392743	0.0296253	hyper	1	0	0	158826	ENST00000601854.1	antisense	ENSG00000230461.4	PROX1-AS1	3654	23928	ENST00000471129.1	ENSG00000117707.11	PROX1	345	2168	1	0	0	0	1	0
16141	chr4	21437214	21437695	482	9	53.5556	92.5027	9.7975	0.267265	0.730261	0.462996	0.0212131	hyper	0	0	108583	126978	ENST00000509207.1	protein_coding	ENSG00000185774.10	KCNIP4	108583	69298	ENST00000509207.1	ENSG00000185774.10	KCNIP4	512390	5685	0	1	0	0	0	1
294	chr10	3536255	3537609	1355	44	30.7955	509.483	4.34204	0.267219	0.748907	0.481688	0.0243301	hyper	0	0	7420	162035	ENST00000413993.1	lincRNA	ENSG00000233321.1	RP11-482E14.1	289775	5513	ENST00000469435.1	ENSG00000067082.10	KLF6	35678	13817	0	1	0	0	0	1
45200	chr8	80220521	80220730	210	3	70	30.286	9.92039	0.267211	0.852329	0.585118	0.0259369	hyper	0	0	10568	179143	ENST00000519983.1	lincRNA	ENSG00000253659.1	RP11-1114I9.1	302318	15360	ENST00000220876.7	ENSG00000104435.9	STMN2	303245	10961	0	1	0	0	0	1
33358	chr11	32288278	32288535	258	4	64.5	46.7163	11.6155	0.267026	0.784588	0.517562	0.0283658	hyper	0	0	12336	155326	ENST00000419556.2	unitary_pseudogene	ENSG00000227160.2	RP1-65P5.1	133625	68545	ENST00000526685.1	ENSG00000184937.8	WT1	66225	15282	0	1	0	0	0	1
773	chr22	49222928	49224212	1285	41	31.3415	363.627	4.13024	0.266855	0.583709	0.316854	0.027036	hyper	0	0	12711	177349	ENST00000516103.1	miRNA	ENSG00000251912.1	AL954742.1	133868	78273	ENST00000406880.1	ENSG00000219438.4	FAM19A5	73561	27602	0	1	0	0	0	1
27078	chr2	19560923	19561060	138	13	10.6154	59.3204	4.2651	0.266809	0.584189	0.31738	0.0406361	hyper	0	0	2508	75212	ENST00000272223.2	protein_coding	ENSG00000143867.5	OSR1	2508	40777	ENST00000272223.2	ENSG00000143867.5	OSR1	0	2620	0	0	1	0.702899	0.297101	0
10047	chr6	12717016	12717384	369	10	36.9	126.072	11.3487	0.266632	0.524043	0.257411	0.0213179	hyper	0	0	508	38083	ENST00000379350.1	protein_coding	ENSG00000112137.12	PHACTR1	508	20548	ENST00000379350.1	ENSG00000112137.12	PHACTR1	32493	7695	1	0	0	0	0	1
17752	chr7	21737323	21737850	528	10	52.8	86.1033	8.43701	0.266584	0.790432	0.523849	0.0299991	hyper	0	0	4477	31173	ENST00000465129.1	processed_transcript	ENSG00000105877.13	DNAH11	37407	16842	ENST00000605912.1	ENSG00000105877.13	DNAH11	154009	9248	0	1	0	0	0	1
2889	chr12	128575699	128576958	1260	24	52.5	227.975	4.29682	0.26652	0.621838	0.355317	0.0269709	hyper	0	0	25716	182237	ENST00000536341.1	lincRNA	ENSG00000256551.1	RP13-653N12.1	174989	65974	ENST00000435159.2	ENSG00000181234.8	TMEM132C	174083	17295	0	1	0	0	0	1
1248	chr14	101908667	101909433	767	29	26.4483	310.249	5.03344	0.266438	0.895875	0.629437	0.0255101	hyper	0	0	253	184615	ENST00000555725.1	lincRNA	ENSG00000259082.1	RP11-168L7.3	287340	80764	ENST00000556973.1	ENSG00000258512.1	RP11-796G6.2	0	18679	1	0	0	0.314211	0.685789	0
8271	chr6	168061090	168062165	1076	15	71.7333	140.658	4.63692	0.26614	0.625597	0.359457	0.0295432	hyper	0	0	17784	195595	ENST00000609107.1	lincRNA	ENSG00000272549.1	RP11-351J23.2	134044	81460	ENST00000597278.1	ENSG00000269155.1	AL009178.1	705	8725	0	0	1	0	1	0
38339	chr3	149184125	149184527	403	5	80.6	38.8609	6.93173	0.266007	0.555879	0.289872	0.0267224	hyper	0	0	1136	168721	ENST00000490852.1	processed_pseudogene	ENSG00000239408.1	RP11-278L15.4	7233	58651	ENST00000305354.4	ENSG00000169903.6	TM4SF4	190182	5030	1	0	0	0	0	1
36928	chr6	19841149	19841720	572	4	143	41.0319	9.70381	0.265961	0.827584	0.561623	0.0219419	hyper	0	0	1837	154828	ENST00000432171.2	antisense	ENSG00000226786.2	RP1-167F1.2	3531	60524	ENST00000378700.3	ENSG00000172201.6	ID4	1834	7731	0.283217	0	0.716783	0	0.29021	0.70979
2827	chr4	4855719	4856707	989	41	24.122	229.955	4.03848	0.265242	0.55156	0.286319	0.0364744	hyper	0	0	4685	94452	ENST00000382723.4	protein_coding	ENSG00000163132.6	MSX1	4685	51293	ENST00000382723.4	ENSG00000163132.6	MSX1	508	5553	0	0	1	0	1	0
11624	chr12	54361837	54362722	886	20	44.3	115.755	4.04001	0.265236	0.579224	0.313988	0.027212	hyper	1	0	0	156893	ENST00000439545.1	antisense	ENSG00000228630.1	HOTAIR	4187	26630	ENST00000546378.1	ENSG00000123388.4	HOXC11	1176	16700	1	0	0	0	0.930023	0.0699774
8167	chr18	54816918	54818147	1230	15	82	141.589	4.01879	0.265177	0.533708	0.268531	0.0248298	hyper	0	0	2624	156252	ENST00000585477.1	protein_coding	ENSG00000228075.4	BOD1L2	2624	78740	ENST00000585477.1	ENSG00000228075.4	BOD1L2	27723	23066	0	0.499187	0.500813	0	0	1
1164	chr13	107768862	107770545	1684	23	73.2174	317.873	10.4896	0.265006	0.865113	0.600107	0.0198597	hyper	0	0	2835	149606	ENST00000408389.1	miRNA	ENSG00000221316.1	AL445204.1	548349	33676	ENST00000400198.3	ENSG00000134884.9	ARGLU1	198190	17867	0	0	1	0	0	1
6418	chr1	47911581	47912339	759	24	31.625	160.543	4.23493	0.264928	0.384234	0.119306	0.0286776	hyper	0	0	9891	128167	ENST00000334793.5	protein_coding	ENSG00000186564.5	FOXD2	9891	69984	ENST00000334793.5	ENSG00000186564.5	FOXD2	560	1082	0	0	1	0	1	0
9162	chr19	16199109	16200044	936	20	46.8	132.953	4.18232	0.26484	0.783042	0.518202	0.0334254	hyper	1	0	0	103060	ENST00000586193.1	retained_intron	ENSG00000167460.10	TPM4	4337	56150	ENST00000592822.1	ENSG00000167460.10	TPM4	10833	24422	1	0	0	0	0	1
5721	chr15	96871355	96873020	1666	17	98	169.514	4.72964	0.264765	0.676241	0.411475	0.0224522	hyper	0	0	764	173453	ENST00000502125.2	antisense	ENSG00000247809.3	NR2F2-AS1	925	69072	ENST00000394166.3	ENSG00000185551.8	NR2F2	388	19599	1	0	0	0	0.967587	0.032413
19056	chr8	28571793	28572429	637	9	70.7778	81.37	4.6879	0.264659	0.836716	0.572057	0.0282354	hyper	0	0	1772	3324	ENST00000522698.1	nonsense_mediated_decay	ENSG00000012232.4	EXTL3	3147	1727	ENST00000521473.1	ENSG00000012232.4	EXTL3	1168	10411	0.357928	0.642072	0	0	1	0
159	chr13	22297582	22299155	1574	43	36.6047	621.739	4.06577	0.264321	0.743975	0.479653	0.020452	hyper	0	0	42329	26178	ENST00000478546.1	processed_transcript	ENSG00000102678.6	FGF9	52059	14191	ENST00000382353.5	ENSG00000102678.6	FGF9	47826	17533	0	0	1	0	0	1
2041	chr7	3096235	3097446	1212	35	34.6286	260.121	4.23338	0.264253	0.557157	0.292904	0.0339949	hyper	0	0	12655	136171	ENST00000396946.4	protein_coding	ENSG00000198286.5	CARD11	12655	74359	ENST00000396946.4	ENSG00000198286.5	CARD11	127638	9080	0	0	1	0	0	1
426	chr18	76052538	76054664	2127	56	37.9821	448.877	4.00439	0.264131	0.498786	0.234656	0.0400888	hyper	0	0	155314	190634	ENST00000577382.1	lincRNA	ENSG00000266213.1	RP11-100K18.1	685610	80567	ENST00000537592.2	ENSG00000256463.4	SALL3	14558	23163	0	0	1	0	0	1
5831	chr12	54384109	54384791	683	27	25.2963	168.212	4.28998	0.264033	0.374324	0.110292	0.0360145	hyper	1	1	0	135029	ENST00000504315.1	protein_coding	ENSG00000197757.7	HOXC6	0	73751	ENST00000504315.1	ENSG00000197757.7	HOXC6	3034	16703	1	0	0	0	0	1
16882	chr18	54815880	54816289	410	9	45.5556	89.3354	6.99483	0.263866	0.692003	0.428137	0.0234285	hyper	0	0	1586	156252	ENST00000585477.1	protein_coding	ENSG00000228075.4	BOD1L2	1586	78740	ENST00000585477.1	ENSG00000228075.4	BOD1L2	26685	23066	1	0	0	0	0	1
31267	chrX	2789469	2789725	257	6	42.8333	50.4208	7.56598	0.263701	0.873013	0.609312	0.0290357	hyper	0	0	16306	7950	ENST00000381157.2	protein_coding	ENSG00000056998.14	GYG2	16306	4223	ENST00000381157.2	ENSG00000056998.14	GYG2	35713	12759	0	1	0	0	0	1
9030	chr1	241268756	241269834	1079	14	77.0714	134.072	4.58472	0.263429	0.782588	0.519159	0.0236234	hyper	0	0	25737	190306	ENST00000583417.1	miRNA	ENSG00000265831.1	MIR3123	38033	66918	ENST00000331110.7	ENSG00000182901.11	RGS7	250269	2393	0	1	0	0	0	1
1023	chr21	44881584	44882556	973	42	23.1667	330.352	4.35686	0.263311	0.75771	0.494399	0.0452618	hyper	0	0	2139	126012	ENST00000413721.1	lincRNA	ENSG00000185186.4	LINC00313	34575	39613	ENST00000270162.6	ENSG00000142178.7	SIK1	4756	26842	0	0.599178	0.400822	0	0	1
579	chr16	73576754	73579482	2729	64	42.6406	401.543	4.01072	0.263307	0.580456	0.317149	0.0291754	hyper	1	0	0	186561	ENST00000567227.1	lincRNA	ENSG00000260848.1	CTD-2009A10.1	398407	73399	ENST00000358463.2	ENSG00000197445.2	C16orf47	475962	20784	1	0	0	0	0	1
10983	chr2	6376081	6377023	943	11	85.7273	119.685	4.79801	0.262861	0.694223	0.431361	0.0249402	hyper	0	0	88754	163042	ENST00000425125.1	lincRNA	ENSG00000234275.1	AC017053.1	264368	81637	ENST00000391666.2	ENSG00000272268.1	FLJ30594	1259	2546	0	0	1	0	0.78579	0.21421
919	chr22	50481129	50482199	1071	39	27.4615	342.595	4.02149	0.262566	0.877878	0.615312	0.0337385	hyper	0	0	6447	68515	ENST00000477219.1	processed_transcript	ENSG00000138892.7	TTLL8	10855	37291	ENST00000266182.6	ENSG00000138892.7	TTLL8	1151	27651	0	1	0	0	0.792717	0.207283
3943	chr3	147137591	147138638	1048	27	38.8148	199.642	4.12821	0.261961	0.408676	0.146715	0.0274	hyper	0	0	475	84018	ENST00000474034.1	processed_transcript	ENSG00000152977.5	ZIC1	10419	45673	ENST00000282928.4	ENSG00000152977.5	ZIC1	262	5023	1	0	0	0	1	0
83	chr12	3659777	3662755	2979	79	37.7089	809.931	4.20388	0.261751	0.798028	0.536277	0.0299131	hyper	0	0	12396	36848	ENST00000261252.4	processed_transcript	ENSG00000111218.7	PRMT8	59374	19866	ENST00000382622.3	ENSG00000111218.7	PRMT8	56768	16299	0	1	0	0	0	1
1525	chr13	28533351	28534307	957	36	26.5833	288.849	4.32516	0.261617	0.593641	0.332024	0.0306698	hyper	0	0	5687	186415	ENST00000567234.1	lincRNA	ENSG00000260704.1	LINC00543	10968	54079	ENST00000381020.7	ENSG00000165556.9	CDX2	125	17594	0	0	1	0	1	0
33780	chr9	24583412	24583852	441	4	110.25	46.013	10.5616	0.261255	0.876878	0.615623	0.022281	hyper	0	0	37415	193759	ENST00000602614.1	lincRNA	ENSG00000269957.1	RP11-20A20.2	37467	76793	ENST00000418122.1	ENSG00000205442.8	IZUMO3	731889	11561	0	1	0	0	0	1
1959	chr16	23062851	23064006	1156	26	44.4615	264.367	7.35183	0.260943	0.763171	0.502228	0.0208991	hyper	0	0	11487	186285	ENST00000563129.2	3prime_overlapping_ncrna	ENSG00000260566.2	RP11-20G6.3	19862	14806	ENST00000567975.1	ENSG00000103404.10	USP31	95960	20268	0	0	1	0	0	1
448	chr10	77166826	77167554	729	46	15.8478	442.113	4.30342	0.260821	0.611267	0.350446	0.0285463	hyper	0	0	1360	195700	ENST00000609200.1	lincRNA	ENSG00000272692.1	RP11-399K21.14	5161	54153	ENST00000372524.4	ENSG00000165655.14	ZNF503	0	14256	0.877915	0.122085	0	1	0	0
44315	chr16	73496400	73496715	316	3	105.333	31.239	8.10357	0.260787	0.77817	0.517383	0.0225748	hyper	0	0	20500	183948	ENST00000557393.1	lincRNA	ENSG00000258582.1	RP11-44L9.1	318053	73399	ENST00000358463.2	ENSG00000197445.2	C16orf47	395608	20784	0	0	1	0	0	1
1933	chr3	12224021	12225429	1409	26	54.1923	265.438	4.01176	0.260773	0.818049	0.557276	0.0253639	hyper	0	0	16878	161723	ENST00000433573.1	processed_pseudogene	ENSG00000233026.1	AC026166.2	23169	47678	ENST00000287814.4	ENSG00000157150.4	TIMP4	23488	4220	0	1	0	0	0	1
1628	chr17	12583067	12584587	1521	28	54.3214	282.023	4.74225	0.260563	0.683636	0.423073	0.0243743	hyper	0	0	13560	71458	ENST00000343344.4	protein_coding	ENSG00000141052.13	MYOCD	13560	38824	ENST00000343344.4	ENSG00000141052.13	MYOCD	13731	21475	0	1	0	0	0	1
21725	chr5	174158132	174158469	338	12	28.1667	73.011	4.78081	0.260551	0.61285	0.352299	0.0278078	hyper	0	0	6526	46299	ENST00000507785.1	protein_coding	ENSG00000120149.7	MSX2	6526	25061	ENST00000507785.1	ENSG00000120149.7	MSX2	211	7390	0	0	1	0	1	0
1967	chr2	105147195	105148683	1489	22	67.6818	264.002	10.5783	0.260381	0.851607	0.591225	0.0211616	hyper	0	0	547	138087	ENST00000362857.1	snoRNA	ENSG00000199727.1	U3	323285	75171	ENST00000361360.2	ENSG00000198914.2	POU3F3	126905	3193	0.975823	0	0.0241773	0	0	1
2207	chr2	201696383	201697850	1468	21	69.9048	252.747	5.54042	0.260218	0.816446	0.556228	0.0213684	hyper	0	0	1650	143817	ENST00000384388.1	snRNA	ENSG00000207116.1	RNU6-31P	13333	8638	ENST00000359893.4	ENSG00000082153.13	BZW1	19076	3731	0.237738	0	0.762262	0	0	1
25218	chr7	27161624	27161832	209	15	13.9333	63.5205	4.0529	0.259989	0.551029	0.29104	0.0413274	hyper	0	0	87	179011	ENST00000517550.1	antisense	ENSG00000253552.3	HOXA-AS2	2409	16962	ENST00000396352.4	ENSG00000105997.18	HOXA3	255	9299	1	0	0	0	1	0
18248	chr5	4509468	4509959	492	10	49.2	84.3193	7.17312	0.259939	0.845498	0.585559	0.0245805	hyper	0	0	2415	159697	ENST00000503188.1	lincRNA	ENSG00000231291.3	RP11-445O3.1	630483	41756	ENST00000511368.1	ENSG00000145536.11	ADAMTS16	356358	6521	0	1	0	0	0	1
769	chr18	76124026	76125214	1189	29	41	364.58	4.18524	0.259734	0.841128	0.581394	0.0210592	hyper	0	0	115334	190127	ENST00000579769.1	lincRNA	ENSG00000265644.1	RP11-451L19.1	615060	80567	ENST00000537592.2	ENSG00000256463.4	SALL3	99	23165	0	0	1	0	1	0
17629	chr8	16532875	16534294	1420	14	101.429	86.5002	4.49331	0.259662	0.855993	0.596331	0.0324992	hyper	0	0	14176	178938	ENST00000519280.1	lincRNA	ENSG00000253496.2	RP11-13N12.1	108003	3043	ENST00000518026.1	ENSG00000038945.10	MSR1	324750	10612	0	0	1	0	0	1
711	chr4	4859094	4860290	1197	60	19.95	375.312	4.68931	0.259597	0.719469	0.459871	0.0291666	hyper	0	0	1102	94452	ENST00000382723.4	protein_coding	ENSG00000163132.6	MSX1	1102	51293	ENST00000382723.4	ENSG00000163132.6	MSX1	0	5555	0.750209	0	0.249791	0.467001	0.532999	0
255	chr16	4288859	4290374	1516	38	39.8947	534.103	5.55031	0.25921	0.678821	0.419611	0.0207723	hyper	1	1	0	126938	ENST00000537996.1	protein_coding	ENSG00000185739.9	SRL	0	69267	ENST00000537996.1	ENSG00000185739.9	SRL	13070	20073	1	0	0	0	0	1
2349	chr5	2429663	2431042	1380	28	49.2857	246.207	4.03542	0.259124	0.765925	0.506801	0.0276776	hyper	0	0	244838	138688	ENST00000364156.1	misc_RNA	ENSG00000201026.1	Y_RNA	320726	59196	ENST00000302057.5	ENSG00000170561.8	IRX2	133455	6505	0	0	1	0	0	1
2096	chr8	55156479	55157729	1251	29	43.1379	257.655	4.45577	0.259119	0.641333	0.382214	0.0360489	hyper	0	0	2463	179357	ENST00000519514.1	processed_pseudogene	ENSG00000253840.1	RP11-767C6.1	108641	35935	ENST00000519831.1	ENSG00000137547.4	MRPL15	108473	10849	0	0	1	0	0	1
752	chr16	79380557	79382050	1494	38	39.3158	367.935	5.03053	0.258858	0.769912	0.511054	0.0282965	hyper	0	0	82205	150428	ENST00000410312.1	rRNA	ENSG00000222244.1	RNA5SP431	251748	64644	ENST00000569649.1	ENSG00000178573.6	MAF	241441	20821	0	0	1	0	0	1
53809	chr3	85724036	85724288	253	3	84.3333	21.902	6.86424	0.258685	0.805146	0.54646	0.0214232	hyper	0	0	51343	114850	ENST00000405615.2	protein_coding	ENSG00000175161.9	CADM2	51343	62670	ENST00000405615.2	ENSG00000175161.9	CADM2	715198	4698	0	1	0	0	0	1
421	chr19	1333625	1334398	774	45	17.2	450.467	4.24184	0.258614	0.791688	0.533074	0.028446	hyper	0	0	12400	191911	ENST00000590086.1	lincRNA	ENSG00000267372.1	AC005330.2	20311	49806	ENST00000592374.1	ENSG00000160953.10	MUM1	7409	23491	0	1	0	0	0	1
622	chr20	51593703	51596395	2693	37	72.7838	392.84	6.06601	0.258333	0.720507	0.462174	0.0223974	hyper	0	0	4756	122239	ENST00000371497.5	protein_coding	ENSG00000182463.11	TSHZ2	4756	66602	ENST00000371497.5	ENSG00000182463.11	TSHZ2	3682	26339	0	1	0	0	0	1
14483	chr3	190040974	190041598	625	10	62.5	99.8831	5.96623	0.258236	0.532809	0.274573	0.0228906	hyper	0	0	643	39889	ENST00000468220.1	processed_transcript	ENSG00000113946.3	CLDN16	709	51455	ENST00000295522.3	ENSG00000163347.5	CLDN1	508	5219	1	0	0	0	1	0
4582	chr5	172246995	172247589	595	17	35	187.515	10.4667	0.258125	0.654422	0.396297	0.0239896	hyper	0	0	3370	179099	ENST00000518260.1	lincRNA	ENSG00000253628.1	RP11-536N17.1	13688	21444	ENST00000393784.3	ENSG00000113719.11	ERGIC1	13556	7366	0	0	1	0	0	1
13410	chr15	96867731	96868857	1127	17	66.2941	105.333	4.21807	0.258116	0.399349	0.141233	0.0316975	hyper	0	0	309	126565	ENST00000421109.2	protein_coding	ENSG00000185551.8	NR2F2	309	69071	ENST00000421109.2	ENSG00000185551.8	NR2F2	943	19598	1	0	0	0	0.937888	0.0621118
1721	chr9	138078823	138079997	1175	27	43.5185	276.903	4.02893	0.25803	0.615092	0.357062	0.0259008	hyper	0	0	49445	156132	ENST00000452377.1	lincRNA	ENSG00000227958.1	RP11-399H11.3	71277	81505	ENST00000593613.1	ENSG00000269408.1	AL390778.1	10528	12440	0	0	1	0	0	1
850	chr13	36728574	36729760	1187	44	26.9773	353.021	4.47709	0.258013	0.574219	0.316206	0.031752	hyper	0	0	23130	59475	ENST00000255448.4	protein_coding	ENSG00000133083.10	DCLK1	23130	32374	ENST00000255448.4	ENSG00000133083.10	DCLK1	0	17644	0	0	1	0.25695	0.74305	0
2212	chr16	54408077	54409659	1583	32	49.4688	252.559	4.09813	0.257911	0.700247	0.442336	0.0274633	hyper	0	0	3465	187590	ENST00000562614.1	lincRNA	ENSG00000261803.1	RP11-434E6.2	87401	64056	ENST00000329734.3	ENSG00000177508.11	IRX3	82373	20569	0	0	1	0	0	1
21096	chr3	125552027	125552908	882	14	63	74.8618	4.0911	0.257717	0.796417	0.5387	0.0357706	hyper	0	0	655	149888	ENST00000408754.1	miRNA	ENSG00000221681.1	AC092902.1	102973	71794	ENST00000340333.3	ENSG00000189366.5	ALG1L	66066	4831	1	0	0	0	0	1
2619	chr14	61122513	61123457	945	43	21.9767	236.535	4.00761	0.257656	0.735223	0.477567	0.0409309	hyper	0	0	1519	52410	ENST00000554986.1	protein_coding	ENSG00000126778.7	SIX1	1519	28536	ENST00000554986.1	ENSG00000126778.7	SIX1	156	18370	0.508995	0.491005	0	0	1	0
49907	chr4	115845080	115845463	384	4	96	25.5915	6.11007	0.257581	0.737851	0.480269	0.0286524	hyper	0	0	124592	169601	ENST00000496066.2	misc_RNA	ENSG00000240637.2	RN7SL808P	189568	36985	ENST00000264363.2	ENSG00000138653.5	NDST4	324147	6037	0	1	0	0	0	1
6604	chr4	47735427	47737022	1596	18	88.6667	158.136	4.4684	0.257557	0.807631	0.550074	0.0242718	hyper	0	0	27037	170847	ENST00000487352.1	processed_pseudogene	ENSG00000242262.1	RP11-100N21.1	55254	41591	ENST00000508498.1	ENSG00000145244.7	CORIN	26714	5774	0	1	0	0	0	1
1914	chr12	115124457	115125225	769	45	17.0889	266.36	4.06895	0.257316	0.729811	0.472496	0.0344259	hyper	0	0	2487	62182	ENST00000349155.2	protein_coding	ENSG00000135111.10	TBX3	2487	33852	ENST00000349155.2	ENSG00000135111.10	TBX3	0	17107	0	0	1	0.550065	0.449935	0
3925	chr4	27592354	27594864	2511	40	62.775	199.991	4.06864	0.257023	0.797523	0.5405	0.0265178	hyper	0	0	5586	176243	ENST00000507524.1	processed_pseudogene	ENSG00000250858.1	IGBP1P5	582258	19039	ENST00000477474.2	ENSG00000109689.10	STIM2	729115	5710	0	0	1	0	0	1
20122	chr7	27221912	27222638	727	13	55.9231	77.8611	4.13895	0.256604	0.473563	0.216959	0.0338064	hyper	0	0	1498	169802	ENST00000520360.1	antisense	ENSG00000240990.5	HOXA11-AS	2031	80258	ENST00000396344.4	ENSG00000253293.3	HOXA10	1629	9314	0.690509	0.309491	0	0	0.510316	0.489684
7313	chr16	54685421	54686639	1219	25	48.76	149.977	4.36649	0.25657	0.881707	0.625137	0.0342701	hyper	0	0	102112	188831	ENST00000579890.1	miRNA	ENSG00000264079.1	AC079412.1	278134	63635	ENST00000394636.4	ENSG00000176842.10	IRX5	275783	20570	0	0	1	0	0	1
51307	chr16	51177314	51177695	382	5	76.4	24.3597	4.26009	0.256409	0.732571	0.476162	0.0332794	hyper	0	0	5454	186989	ENST00000570060.1	antisense	ENSG00000261238.1	AC009166.5	6812	14833	ENST00000440970.1	ENSG00000103449.7	SALL1	6004	20554	0	1	0	0	0	1
4730	chr16	14580174	14581061	888	23	38.6087	185.098	5.42357	0.256402	0.676663	0.420261	0.0389914	hyper	0	0	14484	70851	ENST00000564882.1	processed_transcript	ENSG00000140694.12	PARN	15331	81440	ENST00000599734.1	ENSG00000269049.1	AC092291.2	142541	20168	0	1	0	0	0	1
5811	chr2	119616738	119617641	904	28	32.2857	168.389	4.0447	0.256197	0.337803	0.0816056	0.0236273	hyper	0	0	11483	94317	ENST00000295206.6	protein_coding	ENSG00000163064.6	EN1	11483	51217	ENST00000295206.6	ENSG00000163064.6	EN1	0	3306	0	0	1	0.0984513	0.901549	0
6054	chr2	130343885	130344893	1009	19	53.1053	165.061	4.85908	0.25603	0.711933	0.455903	0.0341604	hyper	0	0	90014	162149	ENST00000418508.1	processed_pseudogene	ENSG00000233428.1	AC019050.1	392341	78463	ENST00000410061.2	ENSG00000222014.4	RAB6C	150	3389	0	0	1	0	1	0
24967	chr21	38067199	38067804	606	12	50.5	64.1527	4.37128	0.255825	0.379043	0.123218	0.0367796	hyper	0	0	3628	89741	ENST00000460783.1	processed_transcript	ENSG00000159263.11	SIM2	3629	48844	ENST00000290399.6	ENSG00000159263.11	SIM2	389	26751	0	0	1	0	1	0
57350	chr8	109763879	109764231	353	3	117.667	18.9915	5.98041	0.255806	0.803265	0.547459	0.0307333	hyper	0	0	35591	98345	ENST00000518838.1	processed_transcript	ENSG00000164841.4	TMEM74	35612	53433	ENST00000297459.3	ENSG00000164841.4	TMEM74	35198	11104	0	1	0	0	0	1
22517	chr1	47908965	47909356	392	15	26.1333	70.793	4.19737	0.25566	0.463103	0.207443	0.0354464	hyper	0	0	7275	128167	ENST00000334793.5	protein_coding	ENSG00000186564.5	FOXD2	7275	69984	ENST00000334793.5	ENSG00000186564.5	FOXD2	356	1082	0	0	1	0	1	0
4769	chr1	196701804	196703035	1232	14	88	184.383	11.8291	0.255473	0.830649	0.575176	0.0205116	hyper	0	0	3002	41	ENST00000470918.1	retained_intron	ENSG00000000971.11	CFH	40889	23409	ENST00000367425.4	ENSG00000116785.9	CFHR3	123792	2010	0	1	0	0	0	1
28838	chr4	60708075	60708722	648	6	108	55.3006	8.83053	0.255452	0.856626	0.601174	0.0223253	hyper	0	0	8293	139054	ENST00000364905.1	snRNA	ENSG00000201775.1	RNU6-1325P	1358253	44295	ENST00000512091.2	ENSG00000150471.11	LPHN3	1357161	5837	0	0	1	0	0	1
29011	chr5	55680825	55681373	549	5	109.8	54.9654	8.43642	0.255421	0.859739	0.604318	0.021674	hyper	0	0	3216	176167	ENST00000513734.1	processed_pseudogene	ENSG00000250787.1	HMGN1P17	96222	80018	ENST00000506836.1	ENSG00000248727.1	CTC-236F12.4	95231	6687	0	0	1	0	0	1
15027	chr16	7094257	7095092	836	12	69.6667	97.2376	7.41233	0.255408	0.599061	0.343653	0.0273988	hyper	0	0	40143	145050	ENST00000390887.1	snRNA	ENSG00000212189.1	RNU6-328P	270446	7860	ENST00000547338.1	ENSG00000078328.15	RBFOX1	259241	20118	0	1	0	0	0	1
249	chr9	137392877	137394177	1301	64	20.3281	536.783	4.07645	0.255341	0.638026	0.382685	0.0368288	hyper	0	0	3140	151446	ENST00000444936.2	lincRNA	ENSG00000223795.2	RP11-473E2.2	94448	69815	ENST00000540193.1	ENSG00000186350.8	RXRA	0	12425	0	0	1	0.19754	0.80246	0
26781	chr3	109315001	109315158	158	6	26.3333	60.0073	9.72547	0.255336	0.78145	0.526114	0.0224566	hyper	0	0	6516	190406	ENST00000583183.1	miRNA	ENSG00000265956.1	MIR4445	258581	25737	ENST00000335658.6	ENSG00000121570.8	DPPA4	477911	4748	0	0	1	0	0	1
3696	chr17	10287270	10288576	1307	24	54.4583	205.554	4.24139	0.255275	0.721569	0.466293	0.028208	hyper	0	0	796	195733	ENST00000581304.1	antisense	ENSG00000272736.1	RP11-799N11.1	10822	830	ENST00000418404.3	ENSG00000006788.8	MYH13	184829	21466	0.920428	0.0795715	0	0	0	1
33371	chr8	110605215	110606399	1185	8	148.125	46.6928	4.47914	0.255265	0.801534	0.546268	0.0365143	hyper	0	0	2143	177948	ENST00000516750.1	snoRNA	ENSG00000252559.1	SNORD112	9283	42919	ENST00000533394.1	ENSG00000147642.12	SYBU	50396	11108	0	1	0	0	0	1
2574	chr2	201505049	201506913	1865	23	81.087	238.17	5.25979	0.255234	0.831099	0.575866	0.024488	hyper	0	0	2193	67453	ENST00000472553.1	retained_intron	ENSG00000138356.9	AOX1	17846	36702	ENST00000260930.6	ENSG00000138356.9	AOX1	54021	3730	0	1	0	0	0	1
530	chr4	186731805	186733779	1975	39	50.641	414.58	6.01643	0.255091	0.656941	0.40185	0.0237748	hyper	1	1	0	85498	ENST00000462661.1	retained_intron	ENSG00000154556.13	SORBS2	0	46447	ENST00000429056.1	ENSG00000154556.13	SORBS2	171443	6306	1	0	0	0	0	1
13544	chr4	115843157	115843933	777	16	48.5625	104.538	6.41176	0.25508	0.725142	0.470062	0.0274709	hyper	0	0	122669	169601	ENST00000496066.2	misc_RNA	ENSG00000240637.2	RN7SL808P	191098	36985	ENST00000264363.2	ENSG00000138653.5	NDST4	322224	6037	0	1	0	0	0	1
39728	chr2	177056496	177057138	643	5	128.6	37.0571	6.83209	0.255067	0.816751	0.561683	0.0260278	hyper	0	0	2809	151921	ENST00000413969.1	antisense	ENSG00000224189.2	HOXD-AS1	3188	29421	ENST00000331462.4	ENSG00000128645.11	HOXD1	2145	3647	0	0	1	0	0	1
9590	chr7	3066720	3067577	858	21	40.8571	129.541	4.15597	0.254938	0.63235	0.377411	0.0379101	hyper	0	0	15901	136174	ENST00000356408.3	protein_coding	ENSG00000198286.5	CARD11	15901	74361	ENST00000356408.3	ENSG00000198286.5	CARD11	98123	9080	0	1	0	0	0	1
13327	chr16	78642364	78642821	458	12	38.1667	105.805	8.26073	0.254912	0.729724	0.474812	0.0278475	hyper	0	0	74092	187630	ENST00000568764.1	sense_intronic	ENSG00000261837.1	RP11-264L1.3	372917	81427	ENST00000594986.1	ENSG00000268977.1	PIH1	508297	20820	0	1	0	0	0	1
538	chr11	2176488	2177498	1011	45	22.4667	412.782	4.27807	0.254815	0.716979	0.462165	0.0345507	hyper	0	0	2067	55144	ENST00000476874.1	retained_intron	ENSG00000129965.9	INS-IGF2	4702	80366	ENST00000512523.1	ENSG00000254647.2	INS	0	15055	0	1	0	0.20178	0.79822	0
2047	chr2	6560907	6561796	890	23	38.6957	259.509	4.3658	0.254592	0.855449	0.600857	0.0241711	hyper	0	0	45352	155106	ENST00000448901.1	lincRNA	ENSG00000227007.1	AC105253.1	444030	33233	ENST00000256722.5	ENSG00000134326.7	CMPK2	74153	2547	0	0	1	0	0	1
4425	chr2	2187939	2188779	841	20	42.05	190.235	6.8857	0.254539	0.720849	0.46631	0.0307664	hyper	0	0	134224	153494	ENST00000422175.1	lincRNA	ENSG00000225619.1	AC009232.2	146108	69932	ENST00000428368.2	ENSG00000186487.13	MYT1L	421	2509	0	1	0	0	1	0
460	chr17	4089073	4090861	1789	42	42.5952	438.67	4.26805	0.254424	0.827485	0.573062	0.0267092	hyper	2	1	0	177256	ENST00000516003.1	misc_RNA	ENSG00000251812.1	Y_RNA	0	69244	ENST00000574736.1	ENSG00000185722.12	ANKFY1	34400	21305	1	0	0	0	0	1
608	chr20	61172641	61173904	1264	41	30.8293	395.521	4.07297	0.254375	0.640435	0.38606	0.0303754	hyper	1	0	0	189177	ENST00000593307.1	lincRNA	ENSG00000264490.2	WI2-87327B8.1	21872	62211	ENST00000370523.1	ENSG00000174407.7	C20orf166	4738	26468	1	0	0	0	0	1
858	chr1	3002765	3004061	1297	49	26.4694	352.306	4.0223	0.254342	0.73882	0.484478	0.0360205	hyper	0	0	16989	73413	ENST00000514189.1	protein_coding	ENSG00000142611.12	PRDM16	16989	39835	ENST00000514189.1	ENSG00000142611.12	PRDM16	2786	238	0	1	0	0	0	1
176	chr6	167679363	167680803	1441	46	31.3261	603.103	5.70586	0.254184	0.581811	0.327627	0.0213516	hyper	0	0	3853	38430	ENST00000503433.1	protein_coding	ENSG00000112494.5	UNC93A	3853	20785	ENST00000503433.1	ENSG00000112494.5	UNC93A	45222	8721	0	0	1	0	0	1
595	chr15	28196401	28197740	1340	38	35.2632	398.638	4.17466	0.254123	0.839665	0.585542	0.0209906	hyper	0	0	55550	157296	ENST00000454085.2	processed_pseudogene	ENSG00000228992.2	RPL5P32	146698	15099	ENST00000431101.1	ENSG00000104044.11	OCA2	47935	18937	0	1	0	0	0	1
32374	chr3	3587208	3587671	464	5	92.8	48.4135	7.90574	0.253855	0.789979	0.536124	0.0237504	hyper	0	0	61408	151344	ENST00000451031.1	lincRNA	ENSG00000223727.2	AC026188.1	253449	63198	ENST00000319331.3	ENSG00000175928.5	LRRN1	252842	4156	0	1	0	0	0	1
1482	chr4	8892685	8893504	820	37	22.1622	291.749	4.02844	0.253635	0.45033	0.196695	0.0249513	hyper	0	0	19141	148317	ENST00000400677.3	protein_coding	ENSG00000215612.5	HMX1	19141	78149	ENST00000400677.3	ENSG00000215612.5	HMX1	0	5636	0	0	1	0.162195	0.837805	0
361	chr10	21788943	21789800	858	67	12.806	474.548	4.34508	0.253603	0.580062	0.326459	0.0368015	hyper	0	0	2751	141498	ENST00000377113.5	protein_coding	ENSG00000204682.5	CASC10	2751	76321	ENST00000377113.5	ENSG00000204682.5	CASC10	0	13908	0	0	1	0.752914	0.247086	0
549	chr22	49335267	49336515	1249	42	29.7381	408.021	4.06564	0.253452	0.690039	0.436587	0.0260477	hyper	0	0	46537	142678	ENST00000380981.2	lincRNA	ENSG00000205632.2	WI2-81516E3.1	246207	78273	ENST00000406880.1	ENSG00000219438.4	FAM19A5	37268	27602	0	0	1	0	0	1
1316	chr1	214157181	214158467	1287	36	35.75	304.598	4.20796	0.253397	0.468903	0.215506	0.0236877	hyper	0	0	656	44312	ENST00000471129.1	protein_coding	ENSG00000117707.11	PROX1	656	23928	ENST00000471129.1	ENSG00000117707.11	PROX1	259	2170	1	0	0	0	1	0
566	chr13	112315323	112317117	1795	33	54.3939	403.889	4.92176	0.253313	0.703056	0.449742	0.0226306	hyper	0	0	66966	148431	ENST00000401043.3	sense_overlapping	ENSG00000215881.3	RP11-65D24.1	74684	75900	ENST00000375713.1	ENSG00000204398.5	RP11-65D24.2	3707	17915	0	1	0	0	0	1
214	chr7	4646189	4647441	1253	42	29.8333	566.068	4.97173	0.25328	0.751908	0.498628	0.0217616	hyper	0	0	35946	98499	ENST00000446823.1	protein_coding	ENSG00000164916.9	FOXK1	35946	53502	ENST00000446823.1	ENSG00000164916.9	FOXK1	33992	9087	0	0	1	0	0	1
968	chr2	2510421	2512067	1647	38	43.3421	337.494	4.08003	0.253015	0.781681	0.528665	0.0270965	hyper	0	0	148334	163812	ENST00000414065.1	lincRNA	ENSG00000234929.1	AC018685.1	175454	69929	ENST00000399161.2	ENSG00000186487.13	MYT1L	142041	2511	0	0	1	0	0	1
5283	chr22	49679911	49680657	747	26	28.7308	175.649	4.52897	0.252964	0.725449	0.472485	0.0313198	hyper	0	0	69737	154093	ENST00000433284.1	processed_pseudogene	ENSG00000226142.2	RPL35P8	370420	71205	ENST00000405854.1	ENSG00000188511.8	C22orf34	16876	27610	0	0	1	0	0	1
93	chr11	65359216	65360211	996	108	9.22222	753.389	4.06005	0.252827	0.695306	0.442479	0.0414716	hyper	2	1	0	193157	ENST00000597463.1	protein_coding	ENSG00000269018.1	AP001362.1	0	81432	ENST00000597463.1	ENSG00000269018.1	AP001362.1	0	15633	1	0	0	0.922691	0.0773092	0
3671	chr2	11962684	11963652	969	24	40.375	206.094	4.80435	0.2528	0.881099	0.628299	0.0291606	hyper	1	0	0	61061	ENST00000487576.1	processed_transcript	ENSG00000134324.7	LPIN1	35427	33231	ENST00000454151.1	ENSG00000134324.7	LPIN1	37430	2601	1	0	0	0	0	1
135	chr7	27252881	27253919	1039	70	14.8429	664.025	4.06509	0.252612	0.62744	0.374827	0.024848	hyper	0	0	12824	172012	ENST00000605136.1	antisense	ENSG00000243766.3	HOTTIP	13155	17007	ENST00000222753.4	ENSG00000106031.6	HOXA13	0	9320	0	0	1	0.919153	0.080847	0
18129	chr14	88547941	88548471	531	7	75.8571	84.7895	11.2982	0.252582	0.768124	0.515543	0.0197537	hyper	0	0	36868	184321	ENST00000553496.1	lincRNA	ENSG00000258867.1	RP11-300J18.3	76472	37964	ENST00000267549.3	ENSG00000140030.4	GPR65	88251	18546	0	1	0	0	0	1
337	chr17	77133382	77134430	1049	50	20.98	487.956	4.42737	0.252542	0.508872	0.25633	0.0315836	hyper	0	0	4577	191038	ENST00000583980.1	antisense	ENSG00000266711.1	RP11-398J5.1	39573	55996	ENST00000582894.1	ENSG00000167281.14	RBFOX3	0	22502	0	1	0	0.236416	0.763584	0
24136	chr5	153865662	153866480	819	11	74.4545	66.3489	4.26212	0.252452	0.420156	0.167704	0.0275418	hyper	1	0	0	179886	ENST00000522134.1	lincRNA	ENSG00000254293.1	CTB-158E9.1	7837	21152	ENST00000231121.2	ENSG00000113196.2	HAND1	3210	7281	1	0	0	0	0	1
2200	chr3	149197412	149198750	1339	26	51.5	253.12	4.17348	0.25237	0.696333	0.443964	0.0277765	hyper	0	0	3840	107783	ENST00000463068.1	retained_intron	ENSG00000169903.6	TM4SF4	4925	58652	ENST00000465758.1	ENSG00000169903.6	TM4SF4	175959	5030	0	1	0	0	0	1
4587	chr9	138496674	138497228	555	21	26.4286	187.462	4.72308	0.25228	0.673332	0.421052	0.0303148	hyper	0	0	8913	165668	ENST00000430816.1	antisense	ENSG00000236543.1	RP11-98L5.5	34157	75518	ENST00000371763.1	ENSG00000204007.2	GLT6D1	94055	12453	0	0	1	0	0	1
43251	chr7	86038157	86038257	101	4	25.25	32.5835	8.09563	0.25184	0.680734	0.428893	0.0304945	hyper	0	0	191107	165765	ENST00000440415.1	processed_pseudogene	ENSG00000236610.1	SOCS5P1	234972	74999	ENST00000361669.2	ENSG00000198822.6	GRM3	377363	9737	0	0	1	0	0	1
45287	chr16	25737619	25737642	24	3	8	30.1897	10.0339	0.251833	0.582588	0.330755	0.0232185	hyper	0	0	34271	122464	ENST00000331351.5	protein_coding	ENSG00000182601.6	HS3ST4	34271	66725	ENST00000331351.5	ENSG00000182601.6	HS3ST4	32987	20290	0	1	0	0	0	1
7877	chr10	125519604	125520553	950	18	52.7778	144.253	4.38527	0.251699	0.737456	0.485757	0.0244164	hyper	0	0	15632	159535	ENST00000446888.1	antisense	ENSG00000231138.1	RP11-391M7.3	93732	46381	ENST00000284674.1	ENSG00000154478.3	GPR26	92961	14659	0	1	0	0	0	1
27412	chr18	49891611	49892364	754	7	107.714	58.4885	4.82064	0.251661	0.789311	0.537651	0.0220587	hyper	0	0	25068	129088	ENST00000442544.2	protein_coding	ENSG00000187323.7	DCC	25068	70510	ENST00000442544.2	ENSG00000187323.7	DCC	22851	23056	0	1	0	0	0	1
739	chr7	39793570	39794640	1071	41	26.122	369.984	4.19986	0.251602	0.732552	0.48095	0.0291636	hyper	0	0	13299	177876	ENST00000516671.1	snRNA	ENSG00000252480.1	RNU6-719P	130084	703	ENST00000436179.1	ENSG00000006451.3	RALA	20317	9397	0	1	0	0	0	1
106	chr16	4729528	4731493	1966	87	22.5977	712.398	4.14786	0.251592	0.580071	0.328479	0.033628	hyper	1	0	0	26318	ENST00000585676.1	retained_intron	ENSG00000102858.8	MGRN1	12201	57024	ENST00000304301.6	ENSG00000168101.10	NUDT16L1	0	20094	1	0	0	0.114446	0.885554	0
1236	chr10	131217350	131218303	954	38	25.1053	311.186	4.05937	0.251482	0.813227	0.561746	0.0293752	hyper	0	0	47144	108507	ENST00000306010.7	protein_coding	ENSG00000170430.9	MGMT	47144	59061	ENST00000306010.7	ENSG00000170430.9	MGMT	46645	14705	0	0	1	0	0	1
2177	chr8	3807177	3808986	1810	31	58.3871	253.938	4.91771	0.251427	0.800078	0.548651	0.0298208	hyper	0	0	241158	123247	ENST00000518151.1	processed_transcript	ENSG00000183117.13	CSMD1	540047	67176	ENST00000335551.7	ENSG00000183117.13	CSMD1	927228	10527	0	1	0	0	0	1
17793	chr2	107501086	107501745	660	7	94.2857	85.9537	8.57703	0.250922	0.508931	0.258009	0.0209421	hyper	0	0	723	75450	ENST00000419159.2	protein_coding	ENSG00000144057.11	ST6GAL2	723	40889	ENST00000419159.2	ENSG00000144057.11	ST6GAL2	608	3219	1	0	0	0	1	0
29754	chr4	43087956	43088405	450	5	90	53.2906	10.3549	0.250645	0.679358	0.428713	0.0231422	hyper	0	0	47478	174318	ENST00000505575.1	lincRNA	ENSG00000248939.1	RP11-395F4.1	192671	78073	ENST00000399770.2	ENSG00000215203.2	GRXCR1	428405	5765	0	0	1	0	0	1
3001	chr5	73043657	73044861	1205	20	60.25	224.434	10.3718	0.250548	0.522573	0.272025	0.0232237	hyper	0	0	37454	174619	ENST00000506717.1	antisense	ENSG00000249293.1	CTC-575I10.1	62999	78002	ENST00000437974.1	ENSG00000214944.5	ARHGEF28	121129	6766	0	1	0	0	0	1
39775	chr7	119224674	119225123	450	5	90	36.9812	7.12847	0.250383	0.803986	0.553603	0.0261532	hyper	0	0	15379	182456	ENST00000539831.1	pseudogene	ENSG00000256882.1	AC091320.1	688598	68127	ENST00000331113.4	ENSG00000184408.5	KCND2	687717	9978	0	0	1	0	0	1
7852	chr11	10323385	10324126	742	15	49.4667	144.532	5.264	0.250208	0.589642	0.339434	0.0272316	hyper	0	0	1124	180198	ENST00000526906.1	antisense	ENSG00000254554.1	RP11-351I24.1	2100	43533	ENST00000278175.5	ENSG00000148926.5	ADM	227	15159	1	0	0	0	1	0
1709	chr10	2611008	2612422	1415	29	48.7931	277.41	4.08189	0.250179	0.873886	0.623707	0.0216584	hyper	0	0	67012	164235	ENST00000437289.1	lincRNA	ENSG00000235281.1	RP11-526P5.2	496102	5487	ENST00000607886.1	ENSG00000067057.12	PFKP	45785	13806	0	0	1	0	0	1
35762	chr4	6440504	6440694	191	3	63.6667	42.7252	14.0817	0.250151	0.681045	0.430894	0.0202314	hyper	0	0	17658	13072	ENST00000515571.1	protein_coding	ENSG00000074211.9	PPP2R2C	17658	6959	ENST00000515571.1	ENSG00000074211.9	PPP2R2C	31481	5580	0	1	0	0	0	1
48092	chr18	10720651	10720855	205	3	68.3333	27.3078	8.64707	0.250073	0.896	0.645927	0.027096	hyper	0	0	3761	189362	ENST00000584346.1	transcribed_processed_pseudogene	ENSG00000264714.1	RP11-21G15.1	18671	46598	ENST00000285141.4	ENSG00000154864.7	PIEZO2	5392	22855	0	1	0	0	0	1
27141	chr9	1056640	1057259	620	13	47.6923	59.1678	4.00315	0.249989	0.697027	0.447037	0.0492851	hyper	0	0	5025	112603	ENST00000259622.6	protein_coding	ENSG00000173253.10	DMRT2	5025	61387	ENST00000259622.6	ENSG00000173253.10	DMRT2	4399	11466	0	1	0	0	0	1
624	chr11	44333953	44337270	3318	58	57.2069	392.706	4.52261	0.249842	0.577192	0.32735	0.0264297	hyper	0	0	2236	7366	ENST00000329255.3	protein_coding	ENSG00000052850.5	ALX4	2236	3921	ENST00000329255.3	ENSG00000052850.5	ALX4	427	15335	0	0	1	0	0.716697	0.283303
102	chr16	73096750	73099629	2880	122	23.6066	726.328	4.01162	0.249821	0.465281	0.21546	0.041581	hyper	0	0	2380	194487	ENST00000604855.2	lincRNA	ENSG00000271009.2	RP11-346C20.3	3152	38584	ENST00000397992.5	ENSG00000140836.10	ZFHX3	0	20783	0	0	1	0.0788194	0.921181	0
553	chr14	99719085	99720671	1587	38	41.7632	407.001	4.37394	0.249696	0.826031	0.576335	0.0197435	hyper	0	0	8613	164780	ENST00000429450.1	antisense	ENSG00000235785.1	AL109767.1	16893	28684	ENST00000357195.3	ENSG00000127152.13	BCL11B	5653	18633	0	1	0	0	0	1
6424	chr16	73643740	73645269	1530	21	72.8571	160.455	5.78547	0.249544	0.724815	0.475271	0.0254148	hyper	0	0	65899	186561	ENST00000567227.1	lincRNA	ENSG00000260848.1	CTD-2009A10.1	465393	73399	ENST00000358463.2	ENSG00000197445.2	C16orf47	542948	20784	0	0	1	0	0	1
27981	chr2	177055769	177056050	282	8	35.25	57.1996	6.98182	0.249435	0.842375	0.592941	0.025986	hyper	0	0	2082	151921	ENST00000413969.1	antisense	ENSG00000224189.2	HOXD-AS1	2461	29421	ENST00000331462.4	ENSG00000128645.11	HOXD1	1418	3647	0	0	1	0	1	0
5733	chr6	164344896	164345835	940	22	42.7273	169.314	4.4947	0.2494	0.873655	0.624254	0.0321376	hyper	0	0	83302	190548	ENST00000577957.1	misc_RNA	ENSG00000266128.1	RN7SL366P	388783	20818	ENST00000544361.1	ENSG00000112531.12	QKI	47236	8691	0	0	1	0	0	1
3311	chr5	17096678	17097885	1208	21	57.5238	215.527	4.82406	0.249384	0.792241	0.542858	0.0224033	hyper	0	0	10012	195109	ENST00000606282.1	lincRNA	ENSG00000271892.1	CTD-2228A4.1	30970	63620	ENST00000606445.1	ENSG00000176788.7	BASP1	118604	6571	0	1	0	0	0	1
335	chr10	134419888	134420955	1068	53	20.1509	489.089	4.21028	0.249232	0.667853	0.418621	0.0268251	hyper	0	0	474	10813	ENST00000342652.6	protein_coding	ENSG00000068383.14	INPP5A	474	5767	ENST00000342652.6	ENSG00000068383.14	INPP5A	8406	14763	1	0	0	0	0	1
1360	chr7	55224588	55225789	1202	39	30.8205	301.013	4.94544	0.24922	0.70009	0.45087	0.0398477	hyper	0	0	30837	151742	ENST00000442411.1	antisense	ENSG00000224057.1	EGFR-AS1	47047	42324	ENST00000454757.2	ENSG00000146648.11	EGFR	96373	9492	0	1	0	0	0	1
292	chr15	93652519	93653406	888	51	17.4118	509.812	4.36083	0.249191	0.550533	0.301342	0.0241131	hyper	0	0	20085	121818	ENST00000329082.7	protein_coding	ENSG00000182175.9	RGMA	20085	66402	ENST00000329082.7	ENSG00000182175.9	RGMA	0	19592	0	0	1	0.331081	0.668919	0
1643	chr12	129512724	129514214	1491	34	43.8529	281.496	4.3649	0.249018	0.633586	0.384568	0.0293933	hyper	0	0	14842	182255	ENST00000540920.1	unprocessed_pseudogene	ENSG00000256581.1	NLRP9P	56330	45145	ENST00000389441.4	ENSG00000151952.10	TMEM132D	82880	17303	0	0	1	0	0	1
44010	chr21	29186953	29187268	316	3	105.333	31.626	9.84752	0.248733	0.884183	0.635451	0.0211996	hyper	0	0	89834	153139	ENST00000442550.1	lincRNA	ENSG00000225298.1	LINC00113	848120	46529	ENST00000284987.5	ENSG00000154736.5	ADAMTS5	670646	26690	0	0	1	0	0	1
59800	chr7	27139143	27139218	76	3	25.3333	17.1277	4.89445	0.248731	0.558449	0.309718	0.0359077	hyper	0	0	19	162155	ENST00000593300.1	antisense	ENSG00000233429.5	HOTAIRM1	3211	16961	ENST00000222718.5	ENSG00000105996.5	HOXA2	2406	9292	1	0	0	0	0	1
39784	chr3	191933397	191934332	936	6	156	36.9712	4.37214	0.248661	0.753553	0.504892	0.0271429	hyper	0	0	21493	159807	ENST00000530635.1	antisense	ENSG00000231383.2	FGF12-AS1	52205	21728	ENST00000440901.1	ENSG00000114279.9	FGF12	191489	5225	0	1	0	0	0	1
467	chr4	77722584	77724064	1481	59	25.1017	435.296	4.25408	0.248653	0.595573	0.34692	0.0338565	hyper	1	0	0	151949	ENST00000449007.1	antisense	ENSG00000224218.1	RP11-359D14.3	94937	69716	ENST00000334306.2	ENSG00000186212.2	SOWAHB	0	5885	1	0	0	0.224173	0.775827	0
6871	chr10	2166253	2167501	1249	21	59.4762	154.945	4.20318	0.248551	0.801652	0.553101	0.0288964	hyper	0	0	25891	178348	ENST00000517189.1	snRNA	ENSG00000252998.1	RNU6-889P	386582	69256	ENST00000381312.1	ENSG00000185736.11	ADARB2	189747	13804	0	0	1	0	0	1
4459	chr1	48021766	48023580	1815	25	72.6	189.739	4.09347	0.248418	0.629546	0.381128	0.0279336	hyper	0	0	5897	156055	ENST00000427294.1	processed_pseudogene	ENSG00000227883.1	ATP6V0E1P4	120076	69984	ENST00000334793.5	ENSG00000186564.5	FOXD2	22248	1085	0	0	1	0	0	1
21270	chr16	18278616	18278804	189	9	21	74.3646	8.13936	0.248109	0.813758	0.565649	0.0293242	hyper	0	0	11695	185984	ENST00000563866.1	lincRNA	ENSG00000260242.1	CTA-481E9.3	139287	77993	ENST00000545050.1	ENSG00000214940.4	NPIPA8	152361	20208	0	0	1	0	0	1
1254	chr21	40115595	40116854	1260	42	30	309.465	4.16007	0.247928	0.729095	0.481167	0.0305809	hyper	0	0	1153	151464	ENST00000411989.1	lincRNA	ENSG00000223806.3	LINC00114	60376	47947	ENST00000360214.3	ENSG00000157557.7	ETS2	60148	26768	0.671429	0.328571	0	0	0	1
732	chr19	38422215	38423612	1398	44	31.7727	371.186	4.02023	0.247782	0.657818	0.410037	0.0311656	hyper	1	0	0	30934	ENST00000476317.2	processed_transcript	ENSG00000105738.6	SIPA1L3	24346	16733	ENST00000222345.6	ENSG00000105738.6	SIPA1L3	24049	24885	1	0	0	0	0	1
432	chr19	943988	944888	901	48	18.7708	447.569	4.61798	0.247746	0.576999	0.329253	0.0294566	hyper	0	0	11478	42600	ENST00000587532.1	protein_coding	ENSG00000116017.6	ARID3A	11478	22996	ENST00000587532.1	ENSG00000116017.6	ARID3A	1497	23417	0	1	0	0	0.558269	0.441731
342	chr16	83169816	83171740	1925	46	41.8478	484.4	4.02906	0.247691	0.732707	0.485016	0.0275487	hyper	0	0	145912	186541	ENST00000565238.1	antisense	ENSG00000260832.1	CTD-3253I12.1	509117	38692	ENST00000446376.2	ENSG00000140945.11	CDH13	508002	20838	0	1	0	0	0	1
2368	chr6	10316002	10317436	1435	30	47.8333	245.658	4.27212	0.247679	0.639047	0.391368	0.0273794	hyper	0	0	49378	148667	ENST00000405921.2	processed_pseudogene	ENSG00000216781.2	RP1-290I10.2	87390	35621	ENST00000461628.1	ENSG00000137203.6	TFAP2A	2245	7667	0	0	1	0	0	1
3503	chr12	88176880	88178183	1304	26	50.1538	210.208	4.02842	0.247583	0.758929	0.511345	0.0261944	hyper	1	0	0	183447	ENST00000599191.1	processed_transcript	ENSG00000258128.2	MKRN9P	243556	54345	ENST00000551163.2	ENSG00000165805.5	C12orf50	250922	16901	1	0	0	0	0	1
9661	chr5	2112381	2113066	686	26	26.3846	129.05	4.02929	0.247349	0.849719	0.602369	0.0464448	hyper	0	0	71757	138688	ENST00000364156.1	misc_RNA	ENSG00000201026.1	Y_RNA	225030	21275	ENST00000513692.1	ENSG00000113430.5	IRX4	0	6502	0	0	1	0.151603	0.848397	0
1422	chr19	30799676	30801520	1845	36	51.25	295.892	4.05789	0.247336	0.817824	0.570488	0.0279285	hyper	0	0	61798	136762	ENST00000355537.3	protein_coding	ENSG00000198597.4	ZNF536	61798	74736	ENST00000355537.3	ENSG00000198597.4	ZNF536	64163	24686	0	1	0	0	0	1
7633	chr7	120589038	120590018	981	15	65.4	146.569	4.99796	0.247245	0.57241	0.325165	0.0255695	hyper	0	0	784	11886	ENST00000315870.5	protein_coding	ENSG00000071243.11	ING3	784	6350	ENST00000315870.5	ENSG00000071243.11	ING3	566	9981	1	0	0	0	1	0
1970	chr18	75956377	75957625	1249	24	52.0417	263.948	4.44326	0.247099	0.787767	0.540668	0.0216648	hyper	0	0	59153	190634	ENST00000577382.1	lincRNA	ENSG00000266213.1	RP11-100K18.1	782649	80567	ENST00000537592.2	ENSG00000256463.4	SALL3	41049	23162	0	0	1	0	0	1
15466	chr2	33516681	33517659	979	11	89	95.2902	4.86589	0.246786	0.696618	0.449832	0.0268116	hyper	1	1	0	6838	ENST00000272273.5	protein_coding	ENSG00000049323.11	LTBP1	0	3645	ENST00000272273.5	ENSG00000049323.11	LTBP1	306651	2743	1	0	0	0	0	1
1518	chr16	84026208	84027587	1380	28	49.2857	289.712	4.3372	0.246777	0.647414	0.400636	0.0247702	hyper	1	0	0	26948	ENST00000567703.1	processed_transcript	ENSG00000103154.5	NECAB2	4269	14577	ENST00000564166.1	ENSG00000103154.5	NECAB2	1869	20844	1	0	0	0	0.0949275	0.905072
235	chr18	77509243	77510242	1000	51	19.6078	549.918	4.55202	0.246726	0.823935	0.577209	0.0242914	hyper	0	0	12889	8360	ENST00000585951.1	processed_transcript	ENSG00000060069.12	CTDP1	68393	4426	ENST00000590635.1	ENSG00000060069.12	CTDP1	1425	23261	0	1	0	0	0.575	0.425
17607	chr2	65866022	65866558	537	7	76.7143	86.6259	10.628	0.246696	0.844179	0.597483	0.0219512	hyper	0	0	752	164696	ENST00000420724.1	lincRNA	ENSG00000235725.1	AC007389.3	206250	74438	ENST00000440972.1	ENSG00000198369.5	SPRED2	202142	2913	1	0	0	0	0	1
389	chr1	7691938	7693055	1118	36	31.0556	463.601	5.17797	0.246656	0.646407	0.399751	0.0211418	hyper	0	0	61848	193951	ENST00000602640.1	lincRNA	ENSG00000270171.1	RP11-338N10.1	103412	60154	ENST00000495233.1	ENSG00000171735.14	CAMTA1	30345	352	0	1	0	0	0	1
10518	chr9	12414080	12415165	1086	12	90.5	122.609	8.78767	0.246599	0.789355	0.542757	0.0237303	hyper	0	0	113628	150596	ENST00000410649.1	snRNA	ENSG00000222581.1	RNU2-47P	270273	17626	ENST00000473763.1	ENSG00000107165.8	TYRP1	360321	11507	0	0	1	0	0	1
11063	chr6	1310482	1310892	411	13	31.6154	119.158	4.57871	0.246543	0.377951	0.131407	0.0221776	hyper	0	0	1782	97613	ENST00000296839.2	protein_coding	ENSG00000164379.4	FOXQ1	1782	52996	ENST00000296839.2	ENSG00000164379.4	FOXQ1	176	7583	0.530414	0	0.469586	0	1	0
87	chr6	5993562	5995919	2358	76	31.0263	779.869	4.46371	0.246479	0.494707	0.248229	0.0227629	hyper	0	0	7276	50421	ENST00000495850.1	processed_transcript	ENSG00000124785.4	NRN1	11280	27394	ENST00000244766.2	ENSG00000124785.4	NRN1	0	7638	0	0	1	0.124682	0.875318	0
257	chr14	61746715	61747341	627	65	9.64615	532.882	4.1733	0.246434	0.425294	0.17886	0.0281683	hyper	0	0	329	4774	ENST00000555542.1	protein_coding	ENSG00000027075.9	PRKCH	329	2557	ENST00000555542.1	ENSG00000027075.9	PRKCH	0	18373	1	0	0	0.856459	0.143541	0
477	chr1	234365730	234367246	1517	47	32.2766	429.592	4.03704	0.24618	0.648755	0.402576	0.0278836	hyper	0	0	14895	162050	ENST00000412483.1	antisense	ENSG00000233332.1	RP4-799P18.2	15712	67685	ENST00000366617.3	ENSG00000183780.8	SLC35F3	0	2358	0	1	0	0.0731707	0.926829	0
561	chr2	223102686	223106931	4246	56	75.8214	404.808	4.04205	0.24608	0.471518	0.225438	0.0264168	hyper	0	0	16267	63490	ENST00000464706.1	processed_transcript	ENSG00000135903.14	PAX3	55934	51244	ENST00000295226.1	ENSG00000163081.2	CCDC140	48795	3880	0	1	0	0	0	1
5330	chr11	105195012	105195550	539	21	25.6667	174.997	8.00388	0.246017	0.839772	0.593754	0.0275431	hyper	0	0	77224	181198	ENST00000528941.1	unprocessed_pseudogene	ENSG00000255336.1	RP11-94P11.3	184558	80463	ENST00000530950.1	ENSG00000255501.1	CARD18	285576	16009	0	1	0	0	0	1
20863	chr22	18115468	18115963	496	8	62	75.5586	8.01725	0.245833	0.876253	0.630419	0.0252441	hyper	0	0	3785	21831	ENST00000399782.1	protein_coding	ENSG00000099968.13	BCL2L13	3785	11739	ENST00000399782.1	ENSG00000099968.13	BCL2L13	3795	27029	0	1	0	0	0	1
2299	chr6	1376895	1378238	1344	42	32	248.625	4.08385	0.245833	0.496087	0.250254	0.0299357	hyper	0	0	7062	187496	ENST00000568244.1	antisense	ENSG00000261730.1	RP4-668J24.2	11830	35692	ENST00000259806.1	ENSG00000137273.3	FOXF2	207	7586	0	0	1	0	1	0
10734	chr14	82142559	82143710	1152	13	88.6154	121.32	4.71649	0.245822	0.846087	0.600266	0.0254764	hyper	0	0	14786	184290	ENST00000553854.1	processed_pseudogene	ENSG00000258841.1	RP11-226P1.3	142353	6368	ENST00000336735.4	ENSG00000071537.9	SEL1L	142124	18542	0	0	1	0	0	1
1096	chr10	13478914	13480258	1345	32	42.0312	323.721	4.02809	0.245724	0.694235	0.448511	0.0252743	hyper	0	0	14355	99512	ENST00000480703.1	processed_transcript	ENSG00000165626.12	BEND7	42814	54127	ENST00000440282.1	ENSG00000165626.12	BEND7	33649	13872	0	0	1	0	0	1
47798	chr8	80219787	80220062	276	3	92	27.6228	8.40228	0.245567	0.818092	0.572526	0.0259369	hyper	0	0	9834	179143	ENST00000519983.1	lincRNA	ENSG00000253659.1	RP11-1114I9.1	302986	15360	ENST00000220876.7	ENSG00000104435.9	STMN2	303913	10961	0	1	0	0	0	1
27425	chr4	182770842	182771307	466	5	93.2	58.4701	10.7321	0.245475	0.804935	0.559461	0.0209604	hyper	0	0	14580	177192	ENST00000515933.1	misc_RNA	ENSG00000251742.1	RN7SKP13	294535	78241	ENST00000512480.1	ENSG00000218336.3	TENM3	290971	6267	0	0	1	0	0	1
19156	chr6	10078833	10079373	541	9	60.1111	81.033	8.70476	0.245472	0.828004	0.582532	0.0263024	hyper	0	0	17834	121122	ENST00000472329.1	processed_transcript	ENSG00000181355.16	OFCC1	35633	66006	ENST00000485268.1	ENSG00000181355.16	OFCC1	240308	7667	0	1	0	0	0	1
5890	chr8	2884496	2885706	1211	24	50.4583	167.386	4.08561	0.245395	0.798272	0.552877	0.0259697	hyper	0	0	15603	123236	ENST00000519623.1	processed_transcript	ENSG00000183117.13	CSMD1	381422	67176	ENST00000335551.7	ENSG00000183117.13	CSMD1	4547	10527	0	1	0	0	0	1
4312	chr5	120244615	120245409	795	23	34.5652	192.427	8.1042	0.245346	0.866265	0.620919	0.020385	hyper	0	0	127701	174302	ENST00000511422.1	lincRNA	ENSG00000248927.1	CTD-2334D19.1	291831	68464	ENST00000446965.1	ENSG00000184838.10	PRR16	443420	6938	0	0	1	0	0	1
48238	chr3	86065761	86065930	170	3	56.6667	27.157	8.27123	0.245334	0.866187	0.620853	0.0241683	hyper	0	0	4049	172105	ENST00000489193.1	processed_pseudogene	ENSG00000243915.1	PRKRIRP2	290128	62670	ENST00000405615.2	ENSG00000175161.9	CADM2	973680	4699	0	1	0	0	0	1
3167	chr22	49853669	49855036	1368	23	59.4783	219.845	4.1117	0.24529	0.534429	0.289139	0.029658	hyper	0	0	34582	130398	ENST00000498829.1	processed_transcript	ENSG00000188511.8	C22orf34	196041	71205	ENST00000405854.1	ENSG00000188511.8	C22orf34	9913	27616	0	1	0	0	0	1
2638	chr6	100939843	100941657	1815	25	72.6	236.076	7.63512	0.245154	0.745377	0.500222	0.0241421	hyper	0	0	16526	38225	ENST00000518006.1	retained_intron	ENSG00000112249.9	ASCC3	27037	20639	ENST00000369208.3	ENSG00000112246.5	SIM1	22319	8376	0	0	1	0	0	1
8315	chr9	16553710	16555040	1331	14	95.0714	140.299	4.08648	0.245152	0.748217	0.503065	0.0241222	hyper	0	0	70633	159096	ENST00000439447.1	antisense	ENSG00000230694.1	RP11-62F24.1	117339	61245	ENST00000411752.1	ENSG00000173068.13	BNC2	171819	11523	0	1	0	0	0	1
38715	chr22	18116322	18116657	336	4	84	38.3771	8.57681	0.245061	0.872702	0.627641	0.0249043	hyper	0	0	4639	21831	ENST00000399782.1	protein_coding	ENSG00000099968.13	BCL2L13	4639	11739	ENST00000399782.1	ENSG00000099968.13	BCL2L13	4623	27030	0	1	0	0	0	1
9896	chr18	10822636	10823564	929	12	77.4167	127.227	9.12281	0.244983	0.702896	0.457912	0.021709	hyper	0	0	30987	85759	ENST00000583325.1	protein_coding	ENSG00000154864.7	PIEZO2	30987	46604	ENST00000583325.1	ENSG00000154864.7	PIEZO2	95968	22855	0	1	0	0	0	1
1527	chr10	29811265	29812246	982	26	37.7692	288.763	5.12568	0.244893	0.755666	0.510773	0.0227301	hyper	1	1	0	134200	ENST00000464984.1	processed_transcript	ENSG00000197321.10	SVIL	0	73287	ENST00000535393.1	ENSG00000197321.10	SVIL	112220	13965	1	0	0	0	0	1
1197	chr5	2375336	2376365	1030	28	36.7857	314.591	5.64021	0.244873	0.872835	0.627962	0.0201653	hyper	0	0	190511	138688	ENST00000364156.1	misc_RNA	ENSG00000201026.1	Y_RNA	375403	59196	ENST00000302057.5	ENSG00000170561.8	IRX2	188132	6505	0	0	1	0	0	1
1203	chr12	126967600	126969517	1918	29	66.1379	314.022	6.36495	0.244779	0.720171	0.475392	0.0262245	hyper	0	0	24261	181934	ENST00000536421.1	processed_pseudogene	ENSG00000256125.1	RP5-944M2.4	860557	37565	ENST00000535886.1	ENSG00000139364.6	TMEM132B	241261	17289	0	0	1	0	0	1
1398	chr19	1169734	1170493	760	43	17.6744	297.578	4.11936	0.244734	0.523181	0.278447	0.036855	hyper	0	0	791	9367	ENST00000587655.1	protein_coding	ENSG00000064932.11	SBNO2	791	4988	ENST00000587655.1	ENSG00000064932.11	SBNO2	594	23461	1	0	0	0	1	0
4636	chr1	65466304	65467289	986	26	37.9231	186.859	4.07161	0.244673	0.589758	0.345085	0.0350556	hyper	0	0	830	154963	ENST00000436350.2	lincRNA	ENSG00000226891.2	RP11-182I10.3	34116	50607	ENST00000342505.4	ENSG00000162434.7	JAK1	983	1204	1	0	0	0	1	0
20192	chr8	13614087	13614579	493	10	49.3	77.6405	7.58491	0.244526	0.817257	0.572731	0.0239541	hyper	0	0	14768	181292	ENST00000534017.1	processed_pseudogene	ENSG00000255413.1	RP11-436P7.2	189734	53328	ENST00000297324.4	ENSG00000164743.4	C8orf48	479774	10609	0	0	1	0	0	1
8189	chr15	83954148	83954779	632	21	30.0952	141.389	4.06241	0.244435	0.703712	0.459277	0.0280156	hyper	0	0	681	107237	ENST00000345382.2	protein_coding	ENSG00000169594.8	BNC1	681	58377	ENST00000345382.2	ENSG00000169594.8	BNC1	217	19483	1	0	0	0	1	0
1747	chr9	1031232	1033177	1946	33	58.9697	275.795	4.21402	0.244157	0.8812	0.637043	0.0259133	hyper	0	0	17176	112599	ENST00000382255.3	protein_coding	ENSG00000173253.10	DMRT2	17176	61383	ENST00000382255.3	ENSG00000173253.10	DMRT2	9240	11463	0	0	1	0	0	1
309	chr10	6269573	6271020	1448	39	37.1282	502.516	4.49766	0.243991	0.779718	0.535727	0.0209598	hyper	0	0	3443	108685	ENST00000414237.1	protein_coding	ENSG00000170525.14	PFKFB3	3443	59172	ENST00000414237.1	ENSG00000170525.14	PFKFB3	6701	13838	0	1	0	0	0	1
1086	chr11	1979396	1980373	978	41	23.8537	324.766	4.06106	0.243988	0.856437	0.612449	0.0331793	hyper	0	0	2588	146757	ENST00000484918.1	processed_transcript	ENSG00000214026.6	MRPL23	10821	77709	ENST00000397294.3	ENSG00000214026.6	MRPL23	968	15043	0	1	0	0	1	0
1051	chr1	2782462	2783604	1143	45	25.4	327.722	4.20363	0.243948	0.611683	0.367735	0.0361885	hyper	0	0	50898	160072	ENST00000429389.1	lincRNA	ENSG00000231630.1	RP11-740P5.3	64175	78192	ENST00000401094.6	ENSG00000215912.7	TTC34	5100	224	0	0	1	0	0	1
16573	chr5	56114354	56115795	1442	11	131.091	90.5753	5.84132	0.243937	0.604135	0.360198	0.0252914	hyper	0	0	2952	20751	ENST00000399503.3	protein_coding	ENSG00000095015.5	MAP3K1	2952	11124	ENST00000399503.3	ENSG00000095015.5	MAP3K1	1444	6689	0	1	0	0	0.385576	0.614424
23637	chr8	55938473	55939251	779	8	97.375	67.6778	8.3608	0.243933	0.642788	0.398855	0.0225114	hyper	0	0	75697	143396	ENST00000327381.6	protein_coding	ENSG00000206579.7	XKR4	75697	77184	ENST00000327381.6	ENSG00000206579.7	XKR4	74405	10855	0	0	1	0	0	1
51597	chr9	46371877	46372039	163	5	32.6	24.1169	4.7628	0.243768	0.740412	0.496644	0.036492	hyper	0	0	8217	159905	ENST00000452477.1	antisense	ENSG00000231481.1	RP11-292F9.2	14991	79236	ENST00000377525.1	ENSG00000237198.2	FAM27E1	7596	11738	0	1	0	0	0	1
4083	chr5	153852030	153852880	851	30	28.3667	196.579	4.13271	0.243689	0.401584	0.157895	0.0268057	hyper	0	0	4943	39130	ENST00000231121.2	protein_coding	ENSG00000113196.2	HAND1	4943	21152	ENST00000231121.2	ENSG00000113196.2	HAND1	176	7278	0	0	1	0	1	0
9778	chr4	131013368	131014735	1368	14	97.7143	128.147	5.03751	0.243625	0.816416	0.572791	0.020494	hyper	0	0	189070	162866	ENST00000596344.1	processed_pseudogene	ENSG00000234125.4	EEF1GP8	996042	44835	ENST00000508622.1	ENSG00000151470.8	C4orf33	998468	6081	0	0	1	0	0	1
9445	chr9	38527381	38528128	748	21	35.619	130.69	4.08415	0.243574	0.728747	0.485173	0.0392069	hyper	0	0	286	115838	ENST00000377689.2	processed_pseudogene	ENSG00000176007.10	FAM220BP	49024	65407	ENST00000607974.1	ENSG00000180071.14	ANKRD18A	426	11683	1	0	0	0	1	0
60518	chr2	119064694	119065179	486	4	121.5	16.7266	4.12408	0.243511	0.722107	0.478595	0.0572958	hyper	0	0	120731	154915	ENST00000414886.1	lincRNA	ENSG00000226856.1	AC093901.1	218643	27771	ENST00000245787.4	ENSG00000125629.10	INSIG2	82227	3294	0	0	1	0	0	1
2023	chr5	3599764	3600306	543	57	9.52632	260.891	4.02532	0.24344	0.320935	0.0774949	0.037011	hyper	1	0	0	185314	ENST00000559410.1	antisense	ENSG00000259603.1	CTD-2012M11.3	3595	59189	ENST00000302006.3	ENSG00000170549.3	IRX1	0	6517	1	0	0	1	0	0
3124	chr17	6268020	6269539	1520	22	69.0909	221.065	5.49855	0.243409	0.670349	0.426941	0.0257565	hyper	0	0	41471	187932	ENST00000571142.1	processed_pseudogene	ENSG00000262609.1	BTF3P14	68859	29737	ENST00000570584.1	ENSG00000129221.10	AIPL1	77926	21348	0	0	1	0	0	1
894	chr19	1074446	1075273	828	56	14.7857	346.172	4.05944	0.243373	0.687075	0.443703	0.0423578	hyper	0	0	863	120407	ENST00000586033.1	retained_intron	ENSG00000180448.6	HMHA1	2168	65594	ENST00000590577.1	ENSG00000180448.6	HMHA1	0	23443	1	0	0	0.416667	0.583333	0
48803	chr3	145879966	145880068	103	4	25.75	26.6042	5.60718	0.243303	0.452983	0.20968	0.029135	hyper	0	0	1011	83984	ENST00000282903.5	protein_coding	ENSG00000152952.7	PLOD2	1011	45656	ENST00000282903.5	ENSG00000152952.7	PLOD2	678	5012	1	0	0	0	1	0
14861	chr13	88946617	88947554	938	10	93.8	98.0394	7.15967	0.243111	0.773807	0.530696	0.0250755	hyper	0	0	57392	153131	ENST00000448725.1	processed_pseudogene	ENSG00000225289.1	RPL29P29	621118	53878	ENST00000400028.3	ENSG00000165300.6	SLITRK5	616731	17803	0	0	1	0	0	1
601	chr17	806964	807928	965	40	24.125	396.893	4.86194	0.243074	0.59693	0.353856	0.0270416	hyper	0	0	3345	103679	ENST00000577098.1	processed_transcript	ENSG00000167693.12	NXN	4943	81003	ENST00000576252.1	ENSG00000262003.1	RP11-676J12.7	42279	21201	0	1	0	0	0	1
44009	chr2	119589122	119589428	307	4	76.75	31.6293	4.03342	0.243071	0.769192	0.526121	0.0264608	hyper	0	0	2756	184384	ENST00000584273.1	lincRNA	ENSG00000258910.2	RP11-19E11.1	15825	51217	ENST00000295206.6	ENSG00000163064.6	EN1	3174	3296	0	0	1	0	0	1
12472	chr16	51793999	51795605	1607	20	80.35	110.56	4.01327	0.242918	0.576146	0.333227	0.0356482	hyper	0	0	824	185809	ENST00000569993.1	lincRNA	ENSG00000260057.1	RP11-7O14.1	265677	80965	ENST00000566314.1	ENSG00000261190.1	C16orf97	603738	20555	0.731798	0	0.268202	0	0	1
2556	chr22	41613000	41614242	1243	31	40.0968	238.794	4.00884	0.242914	0.537351	0.294437	0.0347528	hyper	1	0	0	164473	ENST00000451176.1	antisense	ENSG00000235513.1	RP4-756G23.5	7299	12418	ENST00000449635.1	ENSG00000100395.10	L3MBTL2	11523	27435	1	0	0	0	0	1
1663	chr13	110486577	110488644	2068	31	66.7097	280.258	4.02868	0.242799	0.803928	0.561129	0.021696	hyper	0	0	47661	127296	ENST00000375856.3	protein_coding	ENSG00000185950.7	IRS2	47661	69500	ENST00000375856.3	ENSG00000185950.7	IRS2	33335	17876	0	0	1	0	0	1
17416	chr10	22763536	22764096	561	8	70.125	87.3456	9.53396	0.242629	0.675704	0.433075	0.0223317	hyper	0	0	64467	81963	ENST00000474335.1	processed_transcript	ENSG00000150867.9	PIP4K2A	116507	44482	ENST00000604912.1	ENSG00000150867.9	PIP4K2A	612	13924	0	0	1	0	1	0
44101	chr13	63598601	63598837	237	3	79	31.5135	10.4854	0.242485	0.73342	0.490935	0.0210467	hyper	0	0	202351	155769	ENST00000439454.1	lincRNA	ENSG00000227564.1	LINC00376	722096	78692	ENST00000453638.2	ENSG00000226974.2	AL445989.1	786882	17766	0	0	1	0	0	1
5647	chr12	19565676	19566618	943	31	30.4194	170.443	4.05639	0.242474	0.7973	0.554825	0.0460621	hyper	1	0	0	181759	ENST00000543528.1	processed_pseudogene	ENSG00000255909.1	RP11-841C19.3	8675	37372	ENST00000541908.1	ENSG00000139154.10	AEBP2	25565	16430	1	0	0	0	0	1
1681	chr8	143258747	143259474	728	33	22.0606	279.195	4.33735	0.24238	0.687195	0.444814	0.0254173	hyper	0	0	1046	189814	ENST00000584349.1	miRNA	ENSG00000265247.1	MIR4472-1	176649	59551	ENST00000520166.1	ENSG00000171045.10	TSNARE1	55878	11225	1	0	0	0	0	1
33815	chr11	41302846	41303242	397	7	56.7143	45.9635	6.29102	0.242373	0.737048	0.494675	0.0297754	hyper	0	0	112902	180922	ENST00000524493.1	lincRNA	ENSG00000255132.1	RP11-63C8.1	177892	43555	ENST00000528697.1	ENSG00000148948.3	LRRC4C	2030197	15318	0	1	0	0	0	1
96	chr11	1481755	1483198	1444	104	13.8846	745.721	4.01373	0.241943	0.579902	0.337959	0.0375744	hyper	0	0	6097	114298	ENST00000531932.1	retained_intron	ENSG00000174672.11	BRSK2	9839	62383	ENST00000533606.1	ENSG00000174672.11	BRSK2	0	15017	0	1	0	0.599723	0.400277	0
167	chr18	76367029	76368335	1307	52	25.1346	610.504	4.1603	0.241906	0.802921	0.561015	0.0215366	hyper	0	0	62840	139030	ENST00000364853.1	misc_RNA	ENSG00000201723.1	Y_RNA	371939	80567	ENST00000537592.2	ENSG00000256463.4	SALL3	29148	23177	0	0	1	0	0	1
24043	chr4	165705260	165705568	309	9	34.3333	66.5903	6.77509	0.241855	0.635947	0.394093	0.0374988	hyper	0	0	2873	138702	ENST00000364180.1	snRNA	ENSG00000201050.1	RNU6-668P	172531	80156	ENST00000513876.2	ENSG00000250486.2	FAM218A	172468	6218	0	1	0	0	0	1
26844	chr6	88845537	88845782	246	5	49.2	59.8337	11.5713	0.241691	0.711224	0.469532	0.0210838	hyper	0	0	9194	44756	ENST00000549716.1	protein_coding	ENSG00000118432.11	CNR1	9194	24181	ENST00000549716.1	ENSG00000118432.11	CNR1	29615	8318	0	0	1	0	0	1
20255	chr17	46674180	46674679	500	15	33.3333	77.4694	4.03518	0.241566	0.547937	0.306371	0.0445236	hyper	1	0	0	33892	ENST00000470193.3	processed_transcript	ENSG00000108511.8	HOXB6	2856	25036	ENST00000239151.5	ENSG00000120075.5	HOXB5	0	22083	1	0	0	0.004	0.996	0
31217	chr5	153861237	153861727	491	9	54.5556	50.4881	4.66362	0.241293	0.495704	0.254411	0.0261719	hyper	0	0	3412	39130	ENST00000231121.2	protein_coding	ENSG00000113196.2	HAND1	3412	21152	ENST00000231121.2	ENSG00000113196.2	HAND1	415	7281	0	0	1	0	1	0
388	chr12	115131377	115135003	3627	66	54.9545	463.821	4.13876	0.241224	0.665503	0.42428	0.027701	hyper	0	0	9407	62182	ENST00000349155.2	protein_coding	ENSG00000135111.10	TBX3	9407	33852	ENST00000349155.2	ENSG00000135111.10	TBX3	922	17109	0	0	1	0	0.53598	0.46402
10957	chr2	3803533	3804526	994	13	76.4615	119.847	6.76423	0.240879	0.681969	0.44109	0.0297672	hyper	0	0	3363	147618	ENST00000399143.3	protein_coding	ENSG00000214866.3	DCDC2C	3363	77981	ENST00000399143.3	ENSG00000214866.3	DCDC2C	29289	2538	0	1	0	0	0	1
44644	chr8	119815732	119816021	290	3	96.6667	30.8889	10.1799	0.240867	0.780916	0.54005	0.0243113	hyper	0	0	41291	170800	ENST00000480579.2	processed_pseudogene	ENSG00000242206.2	RPS26P35	148417	53364	ENST00000297350.4	ENSG00000164761.4	TNFRSF11B	147925	11123	0	0	1	0	0	1
12544	chr7	101790170	101790820	651	14	46.5	110.132	5.05692	0.240815	0.764024	0.523209	0.0268093	hyper	0	0	13796	158446	ENST00000548367.1	pseudogene	ENSG00000230110.3	AC005086.1	126624	80694	ENST00000487284.1	ENSG00000257923.5	CUX1	47911	9896	0	1	0	0	0	1
456	chr16	51277429	51279528	2100	42	50	439.657	4.78135	0.240715	0.520239	0.279523	0.021576	hyper	1	0	0	186777	ENST00000570155.1	processed_pseudogene	ENSG00000261047.1	AC137527.2	92242	14834	ENST00000251020.4	ENSG00000103449.7	SALL1	87168	20555	1	0	0	0	0	1
355	chr19	1280258	1281427	1170	55	21.2727	478.559	4.0044	0.240617	0.66289	0.422273	0.0370958	hyper	0	0	2387	156501	ENST00000585716.2	processed_transcript	ENSG00000228300.9	C19orf24	4312	78757	ENST00000469144.1	ENSG00000228300.9	C19orf24	0	23480	0	0	1	0.391453	0.608547	0
13029	chr1	96554900	96556311	1412	14	100.857	107.446	7.06951	0.240572	0.814664	0.574092	0.026424	hyper	0	0	93222	166803	ENST00000412513.2	processed_transcript	ENSG00000237435.4	RP11-147C23.1	97354	79252	ENST00000413825.2	ENSG00000237435.4	RP11-147C23.1	630791	1351	0	0	1	0	0	1
27316	chr7	144224989	144225352	364	6	60.6667	58.7548	8.83037	0.240539	0.769944	0.529405	0.0284549	hyper	0	0	76214	149760	ENST00000408580.1	snRNA	ENSG00000221507.1	RNU6ATAC40P	117668	17265	ENST00000467773.1	ENSG00000106410.10	NOBOX	172338	10128	0	1	0	0	0	1
17082	chr2	190984777	190985308	532	14	38	88.589	6.19576	0.240532	0.569189	0.328657	0.0317288	hyper	0	0	17177	129451	ENST00000396974.2	protein_coding	ENSG00000187699.6	C2orf88	17177	70690	ENST00000396974.2	ENSG00000187699.6	C2orf88	59671	3689	0	1	0	0	0	1
4201	chr8	4500073	4502294	2222	30	74.0667	194.496	4.21144	0.240491	0.806528	0.566036	0.0331266	hyper	0	0	142559	179824	ENST00000517543.1	processed_pseudogene	ENSG00000254244.1	PAICSP4	349643	67181	ENST00000537824.1	ENSG00000183117.13	CSMD1	346674	10409	0	1	0	0	0	1
562	chr17	79339201	79340307	1107	39	28.3846	404.739	4.08218	0.240475	0.546897	0.306421	0.0248762	hyper	0	0	3128	188122	ENST00000574472.1	lincRNA	ENSG00000263154.1	RP11-1055B8.2	28967	81042	ENST00000574717.2	ENSG00000263053.3	RP11-1055B8.6	18547	22609	0	1	0	0	0	1
356	chr10	123778187	123779939	1753	52	33.7115	477.344	4.04039	0.240425	0.804831	0.564406	0.0281287	hyper	1	0	0	67266	ENST00000489754.1	retained_intron	ENSG00000138162.13	TACC2	1511	36589	ENST00000453444.2	ENSG00000138162.13	TACC2	43321	14641	1	0	0	0	0	1
11298	chr3	86458377	86459625	1249	15	83.2667	117.686	7.57534	0.240327	0.795205	0.554878	0.024819	hyper	0	0	47094	150752	ENST00000411002.1	misc_RNA	ENSG00000222934.1	RN7SKP284	580226	77157	ENST00000494229.1	ENSG00000206538.3	VGLL3	579985	4699	0	0	1	0	0	1
10747	chr22	49228783	49229941	1159	15	77.2667	121.246	4.21224	0.240326	0.783545	0.543219	0.0261824	hyper	0	0	18566	177349	ENST00000516103.1	miRNA	ENSG00000251912.1	AL954742.1	139723	78273	ENST00000406880.1	ENSG00000219438.4	FAM19A5	67832	27602	0	1	0	0	0	1
63233	chr17	58107995	58108090	96	3	32	14.2712	4.68926	0.240291	0.865484	0.625193	0.0433355	hyper	0	0	11581	191524	ENST00000407042.3	lincRNA	ENSG00000267104.1	TBC1D3P1-DHX40P1	48182	5719	ENST00000593228.1	ENSG00000068097.10	HEATR6	3601	22236	0	0	1	0	0	1
5230	chr2	19553257	19554445	1189	33	36.0303	176.442	4.03789	0.240275	0.703769	0.463494	0.0315906	hyper	0	0	2227	75213	ENST00000487581.1	retained_intron	ENSG00000143867.5	OSR1	2231	40778	ENST00000536433.1	ENSG00000143867.5	OSR1	0	2618	0	1	0	0.148024	0.851976	0
4445	chr15	96863815	96864754	940	28	33.5714	189.954	4.64584	0.24012	0.61134	0.37122	0.0274848	hyper	0	0	1119	173455	ENST00000558929.1	antisense	ENSG00000247809.3	NR2F2-AS1	4412	69071	ENST00000421109.2	ENSG00000185551.8	NR2F2	127	19598	0.937234	0.062766	0	0	1	0
46865	chr8	2891484	2891770	287	5	57.4	28.6288	5.01752	0.240104	0.82578	0.585676	0.0306395	hyper	0	0	9539	123236	ENST00000519623.1	processed_transcript	ENSG00000183117.13	CSMD1	375358	67176	ENST00000335551.7	ENSG00000183117.13	CSMD1	11535	10527	0	1	0	0	0	1
15741	chr9	90748460	90748809	350	13	26.9231	94.1181	5.37858	0.240098	0.479289	0.23919	0.037317	hyper	0	0	1090	117931	ENST00000428649.2	unprocessed_pseudogene	ENSG00000177910.6	SPATA31C2	158791	47291	ENST00000375883.3	ENSG00000156345.13	CDK20	46545	11868	1	0	0	0	0	1
2026	chr1	8299471	8300382	912	27	33.7778	260.808	4.70954	0.240089	0.835319	0.59523	0.0257851	hyper	0	0	18881	162367	ENST00000424689.1	lincRNA	ENSG00000233645.1	RP11-431K24.4	77503	50599	ENST00000471889.1	ENSG00000162426.10	SLC45A1	21648	364	0	0	1	0	0	1
9497	chr3	70119949	70120798	850	11	77.2727	130.213	11.1135	0.239978	0.747781	0.507804	0.0206854	hyper	0	0	54961	194503	ENST00000605810.1	processed_pseudogene	ENSG00000271034.1	RP11-963H1.1	134074	70364	ENST00000531774.1	ENSG00000187098.10	MITF	330740	4664	0	0	1	0	0	1
14426	chr2	104519206	104520562	1357	10	135.7	100.16	8.64163	0.239962	0.767755	0.527793	0.0227567	hyper	0	0	22538	161197	ENST00000455716.1	lincRNA	ENSG00000232597.1	AC013727.1	951406	75171	ENST00000361360.2	ENSG00000198914.2	POU3F3	755026	3193	0	1	0	0	0	1
5251	chr3	157776053	157777956	1904	22	86.5455	176.069	4.25713	0.239755	0.820976	0.581221	0.0239689	hyper	0	0	28815	171052	ENST00000488999.1	lincRNA	ENSG00000242536.1	RP11-290K4.2	45126	57633	ENST00000490689.2	ENSG00000168779.15	SHOX2	34097	5068	0	1	0	0	0	1
2855	chr10	10504287	10505780	1494	24	62.25	229.164	5.43047	0.239712	0.853359	0.613647	0.0248778	hyper	1	0	0	193902	ENST00000602311.1	lincRNA	ENSG00000270111.1	RP11-271F18.4	541478	3567	ENST00000379261.4	ENSG00000048740.13	CELF2	553662	13853	1	0	0	0	0	1
32152	chr8	72473043	72473660	618	7	88.2857	48.7995	6.15941	0.239672	0.480791	0.241119	0.0283937	hyper	0	0	7341	178806	ENST00000523327.1	processed_transcript	ENSG00000253379.1	RP11-1102P16.1	13150	80273	ENST00000523987.1	ENSG00000253379.1	RP11-1102P16.1	3481	10935	0	1	0	0	0	1
1457	chr19	7844519	7845820	1302	36	36.1667	293.138	4.69391	0.239412	0.686621	0.447208	0.0310719	hyper	0	0	6614	192769	ENST00000596555.1	unprocessed_pseudogene	ENSG00000268297.1	CLEC4GP1	16365	15829	ENST00000595496.1	ENSG00000104938.12	CLEC4M	7112	24039	0	0	1	0	0	1
8410	chr14	96345373	96346474	1102	16	68.875	139.481	4.59443	0.239405	0.700651	0.461246	0.0263984	hyper	0	0	2216	175742	ENST00000554321.1	lincRNA	ENSG00000250366.2	LINC00617	159186	78697	ENST00000555004.1	ENSG00000227051.4	C14orf132	1802	18620	0	1	0	0	0.179673	0.820327
11022	chr10	2443304	2444595	1292	18	71.7778	119.415	4.10128	0.239399	0.781718	0.542318	0.0284693	hyper	0	0	44950	162913	ENST00000414107.1	lincRNA	ENSG00000234170.1	RP11-446F3.2	663633	69256	ENST00000381312.1	ENSG00000185736.11	ADARB2	85832	13804	0	0	1	0	0	1
7059	chr18	20184609	20185160	552	13	42.4615	152.577	10.0657	0.239152	0.736511	0.497358	0.0223786	hyper	0	0	18180	168771	ENST00000495480.1	processed_pseudogene	ENSG00000239490.1	RPS4XP18	186730	77231	ENST00000391403.2	ENSG00000212710.3	CTAGE1	44362	22925	0	0	1	0	0	1
19255	chr7	115452958	115453361	404	11	36.7273	80.7071	7.21371	0.239113	0.833542	0.594428	0.0236278	hyper	0	0	20065	137870	ENST00000362354.1	misc_RNA	ENSG00000199224.1	Y_RNA	154942	16903	ENST00000457268.1	ENSG00000105967.11	TFEC	397009	9967	0	0	1	0	0	1
20853	chr16	13651260	13652015	756	12	63	75.5809	5.42906	0.23908	0.679628	0.440548	0.0297253	hyper	0	0	99076	187793	ENST00000576058.2	processed_pseudogene	ENSG00000262235.2	AC003009.2	361998	63040	ENST00000575156.1	ENSG00000175595.10	ERCC4	361736	20164	0	1	0	0	0	1
49330	chr4	130873788	130874014	227	3	75.6667	26.0934	8.57584	0.238984	0.808445	0.569461	0.0212066	hyper	0	0	49490	162866	ENST00000596344.1	processed_pseudogene	ENSG00000234125.4	EEF1GP8	856462	44835	ENST00000508622.1	ENSG00000151470.8	C4orf33	858888	6081	0	1	0	0	0	1
42915	chr11	122276266	122276708	443	5	88.6	32.9981	6.18698	0.238926	0.778292	0.539366	0.0338913	hyper	0	0	16870	180863	ENST00000526674.1	lincRNA	ENSG00000255090.1	RP11-820L6.1	249674	46195	ENST00000284273.5	ENSG00000154127.5	UBASH3B	249570	16141	0	1	0	0	0	1
4595	chr14	97128419	97128906	488	15	32.5333	187.397	8.98578	0.238888	0.718986	0.480097	0.0213744	hyper	0	0	23567	150926	ENST00000411367.1	misc_RNA	ENSG00000223299.1	RN7SKP108	114185	10231	ENST00000556459.1	ENSG00000090060.13	PAPOLA	68896	18626	0	0	1	0	0	1
4558	chr12	87723663	87724024	362	19	19.0526	187.905	4.01219	0.238817	0.841542	0.602725	0.0232568	hyper	0	0	159456	171317	ENST00000480924.3	processed_pseudogene	ENSG00000242850.3	RPL23AP68	491000	66298	ENST00000549405.2	ENSG00000182050.9	MGAT4C	705081	16901	0	0	1	0	0	1
47748	chr1	99541892	99542144	253	3	84.3333	27.6811	8.66302	0.238685	0.880612	0.641927	0.0211356	hyper	0	0	68117	155141	ENST00000457507.1	processed_pseudogene	ENSG00000227034.1	RP11-234N17.1	71303	23836	ENST00000370188.3	ENSG00000117598.7	LPPR5	70923	1356	0	1	0	0	0	1
15837	chr16	51183283	51183654	372	18	20.6667	93.7504	4.23308	0.238625	0.552758	0.314133	0.0332156	hyper	0	0	132	186989	ENST00000570060.1	antisense	ENSG00000261238.1	AC009166.5	853	14833	ENST00000440970.1	ENSG00000103449.7	SALL1	45	20554	1	0	0	0	1	0
27560	chr5	92910495	92910769	275	10	27.5	58.1854	5.53518	0.238623	0.615682	0.377058	0.0340451	hyper	0	0	3445	166477	ENST00000607831.1	antisense	ENSG00000237187.4	NR2F1-AS1	8273	63087	ENST00000327111.3	ENSG00000175745.7	NR2F1	1619	6855	0	1	0	0	1	0
297	chr1	5566293	5568093	1801	48	37.5208	508.26	4.19101	0.238617	0.694477	0.45586	0.0245121	hyper	0	0	13254	186702	ENST00000564261.1	lincRNA	ENSG00000260972.1	RP1-58B11.1	483432	5943	ENST00000378111.1	ENSG00000069424.10	KCNAB2	203963	303	0	0	1	0	0	1
16692	chr6	88465838	88466676	839	10	83.9	90.0806	7.50297	0.238604	0.667842	0.429237	0.0261719	hyper	0	0	35204	168075	ENST00000459219.1	snoRNA	ENSG00000238628.1	snoU13	53910	34022	ENST00000257787.5	ENSG00000135334.8	AKIRIN2	53669	8316	0	0	1	0	0	1
48823	chr6	80224033	80224113	81	3	27	26.5901	8.29851	0.238439	0.904813	0.666374	0.0224803	hyper	0	0	23011	62512	ENST00000369846.4	protein_coding	ENSG00000135338.9	LCA5	23011	34028	ENST00000369846.4	ENSG00000135338.9	LCA5	22796	8284	0	1	0	0	0	1
19485	chr16	51166288	51167149	862	10	86.2	79.9792	4.17786	0.23843	0.560868	0.322437	0.0210148	hyper	0	0	16000	186989	ENST00000570060.1	antisense	ENSG00000261238.1	AC009166.5	17358	14833	ENST00000440970.1	ENSG00000103449.7	SALL1	1117	20553	0	0	1	0	1	0
63781	chr5	3116169	3116367	199	3	66.3333	13.8083	4.23533	0.23836	0.6098	0.37144	0.0288575	hyper	0	0	61841	175141	ENST00000505396.1	lincRNA	ENSG00000249808.1	CTD-2029E14.1	363789	69937	ENST00000397835.4	ENSG00000186493.7	C5orf38	71732	6510	0	0	1	0	0	1
4992	chr2	176997234	176998053	820	27	30.3704	180.257	4.05612	0.238278	0.482571	0.244293	0.0283631	hyper	0	0	2148	115779	ENST00000450510.2	protein_coding	ENSG00000175879.7	HOXD8	2148	63184	ENST00000450510.2	ENSG00000175879.7	HOXD8	1676	3633	0	1	0	0	0.395122	0.604878
4709	chr17	64450633	64451598	966	20	48.3	185.588	7.81483	0.237998	0.875674	0.637676	0.0249671	hyper	0	0	37660	189293	ENST00000584715.1	antisense	ENSG00000264630.1	RP11-4F22.2	151688	46257	ENST00000413366.3	ENSG00000154229.7	PRKCA	151015	22311	0	1	0	0	0	1
8508	chr9	116942929	116944237	1309	19	68.8947	138.513	4.90582	0.237919	0.654005	0.416086	0.0313996	hyper	0	0	12040	133188	ENST00000494090.2	nonsense_mediated_decay	ENSG00000196739.10	COL27A1	12933	72767	ENST00000451716.1	ENSG00000196739.10	COL27A1	12560	12106	0	1	0	0	0	1
66855	chr11	128647298	128647312	15	3	5	12.1286	4.02109	0.237836	0.685497	0.447661	0.0600109	hyper	0	0	12612	82846	ENST00000281428.8	protein_coding	ENSG00000151702.12	FLI1	12612	44992	ENST00000281428.8	ENSG00000151702.12	FLI1	33020	16195	0	1	0	0	0	1
6864	chr4	188770652	188771504	853	16	53.3125	155.02	7.97174	0.237812	0.819415	0.581603	0.0235169	hyper	0	0	101298	174496	ENST00000508710.1	processed_pseudogene	ENSG00000249162.1	ADAM20P3	145420	64928	ENST00000509524.1	ENSG00000179059.5	ZFP42	145101	6322	0	0	1	0	0	1
53222	chr13	57459613	57459782	170	3	56.6667	22.4139	7.27189	0.237726	0.879593	0.641867	0.0226259	hyper	1	0	0	139002	ENST00000364795.1	misc_RNA	ENSG00000201665.1	RN7SKP6	255269	76444	ENST00000377931.1	ENSG00000204919.1	PRR20A	255189	17752	1	0	0	0	0	1
84	chr4	907654	910018	2365	96	24.6354	795.817	4.44796	0.237647	0.7619	0.524253	0.0299098	hyper	1	1	0	118989	ENST00000507124.1	retained_intron	ENSG00000178950.12	GAK	0	64857	ENST00000511229.1	ENSG00000178950.12	GAK	0	5371	1	0	0	0.260888	0.739112	0
21680	chr11	23753288	23753889	602	11	54.7273	73.1396	4.80095	0.237565	0.829612	0.592047	0.0288607	hyper	0	0	1153	181005	ENST00000534068.1	lincRNA	ENSG00000255193.1	RP11-945A11.1	764834	70524	ENST00000336930.6	ENSG00000187398.7	LUZP2	926	15252	1	0	0	0	1	0
26	chr19	51601670	51602565	896	100	8.96	1244.78	4.52758	0.237343	0.590072	0.352729	0.0216519	hyper	0	0	9061	73328	ENST00000421832.2	protein_coding	ENSG00000142544.6	CTU1	9061	39784	ENST00000421832.2	ENSG00000142544.6	CTU1	0	25523	0	1	0	0.488839	0.511161	0
3859	chr13	110252143	110253588	1446	24	60.25	201.102	4.94509	0.237288	0.839258	0.601971	0.0217312	hyper	0	0	127040	163732	ENST00000416090.1	antisense	ENSG00000234854.1	LINC00676	185326	69500	ENST00000375856.3	ENSG00000185950.7	IRS2	180878	17875	0	0	1	0	0	1
36812	chr8	119814991	119815341	351	4	87.75	41.1881	10.0119	0.237211	0.792136	0.554925	0.0240054	hyper	0	0	40550	170800	ENST00000480579.2	processed_pseudogene	ENSG00000242206.2	RPS26P35	149097	53364	ENST00000297350.4	ENSG00000164761.4	TNFRSF11B	148605	11123	0	0	1	0	0	1
47161	chr16	52645292	52645616	325	3	108.333	28.3394	9.23328	0.237134	0.731062	0.493927	0.0223713	hyper	0	0	750	186695	ENST00000566645.1	lincRNA	ENSG00000260963.1	RP11-297L17.2	63577	14838	ENST00000407228.3	ENSG00000103460.12	TOX3	63681	20557	1	0	0	0	0	1
28229	chr8	16059353	16060009	657	8	82.125	56.6296	6.61389	0.237064	0.856776	0.619711	0.0240594	hyper	0	0	9052	5737	ENST00000350896.3	protein_coding	ENSG00000038945.10	MSR1	9052	3035	ENST00000350896.3	ENSG00000038945.10	MSR1	661065	10611	0	1	0	0	0	1
22585	chr14	37118276	37119487	1212	12	101	70.607	4.29896	0.23691	0.389374	0.152464	0.0257189	hyper	0	0	7285	137232	ENST00000553267.1	processed_transcript	ENSG00000198807.8	PAX9	7285	74973	ENST00000402703.2	ENSG00000198807.8	PAX9	647	18240	0	1	0	0	1	0
171	chr19	3490703	3491707	1005	66	15.2273	606.466	4.0573	0.236749	0.905891	0.669142	0.0259681	hyper	0	0	2461	55109	ENST00000586906.1	retained_intron	ENSG00000129932.3	DOHH	4958	30058	ENST00000587122.1	ENSG00000129932.3	DOHH	0	23757	0	0.884577	0.115423	0.652736	0.347264	0
10835	chr12	97137162	97137828	667	10	66.7	120.685	11.4829	0.236652	0.669365	0.432713	0.0203402	hyper	0	0	95408	130492	ENST00000342887.1	retained_intron	ENSG00000188596.5	C12orf55	121671	71260	ENST00000550977.2	ENSG00000188596.5	C12orf55	162974	16939	0	1	0	0	0	1
8772	chr22	45932778	45933662	885	24	36.875	136.22	4.01871	0.236623	0.754937	0.518313	0.0289945	hyper	0	0	3116	14630	ENST00000484531.1	retained_intron	ENSG00000077942.13	FBLN1	18114	7750	ENST00000451475.1	ENSG00000077942.13	FBLN1	33420	27529	0	1	0	0	0	1
22936	chr19	16197203	16197569	367	16	22.9375	69.6631	4.01256	0.236517	0.790334	0.553818	0.0414356	hyper	0	0	1299	103059	ENST00000588032.1	nonsense_mediated_decay	ENSG00000167460.10	TPM4	4669	56149	ENST00000592138.1	ENSG00000167460.10	TPM4	8927	24422	1	0	0	0	0	1
35876	chr11	133212871	133213425	555	6	92.5	42.5769	4.94378	0.236326	0.791207	0.554881	0.0301975	hyper	0	0	22549	180616	ENST00000533859.1	sense_intronic	ENSG00000254896.1	OPCML-IT1	188988	67601	ENST00000524381.1	ENSG00000183715.9	OPCML	17459	16230	0	1	0	0	0	1
4353	chr7	154472507	154473676	1170	26	45	191.598	4.45663	0.236297	0.715157	0.47886	0.0303089	hyper	0	0	111627	55437	ENST00000471100.1	processed_transcript	ENSG00000130226.12	DPP6	246550	77765	ENST00000397551.2	ENSG00000214106.3	PAXIP1-AS2	68383	10247	0	1	0	0	0	1
856	chr22	27485912	27487130	1219	36	33.8611	352.484	4.60936	0.236211	0.856987	0.620776	0.0272848	hyper	0	0	29431	166034	ENST00000453934.1	lincRNA	ENSG00000236858.1	CTA-992D9.6	467983	72338	ENST00000354760.3	ENSG00000196431.3	CRYBA4	332778	27225	0	0	1	0	0	1
51342	chr8	55939611	55939721	111	3	37	24.3313	8.04237	0.236112	0.668212	0.4321	0.0225114	hyper	0	0	75227	143396	ENST00000327381.6	protein_coding	ENSG00000206579.7	XKR4	75227	77184	ENST00000327381.6	ENSG00000206579.7	XKR4	73935	10855	0	0	1	0	0	1
38841	chr20	59810706	59810762	57	4	14.25	38.2028	9.15251	0.236086	0.775414	0.539328	0.0250918	hyper	0	0	16719	119327	ENST00000360469.5	protein_coding	ENSG00000179242.11	CDH4	16719	65030	ENST00000360469.5	ENSG00000179242.11	CDH4	16215	26408	0	0	1	0	0	1
13795	chr4	71606950	71607602	653	10	65.3	103.324	9.30562	0.235839	0.638657	0.402818	0.0238696	hyper	0	0	6798	3988	ENST00000502653.1	protein_coding	ENSG00000018189.8	RUFY3	6798	2109	ENST00000502653.1	ENSG00000018189.8	RUFY3	35323	5847	0	1	0	0	0	1
37696	chr10	82987011	82987175	165	4	41.25	39.8734	9.8917	0.2358	0.815135	0.579335	0.0215778	hyper	0	0	82602	190428	ENST00000584578.1	miRNA	ENSG00000265990.1	AL356154.1	647894	69259	ENST00000372141.2	ENSG00000185737.8	NRG3	646645	14288	0	0	1	0	0	1
23090	chr5	153854044	153854819	776	14	55.4286	69.2299	4.07989	0.235706	0.46112	0.225414	0.0294141	hyper	0	0	3004	39130	ENST00000231121.2	protein_coding	ENSG00000113196.2	HAND1	3004	21152	ENST00000231121.2	ENSG00000113196.2	HAND1	371	7279	0	0.371134	0.628866	0	1	0
630	chr19	10854531	10856287	1757	41	42.8537	391.956	4.02489	0.235542	0.703922	0.468381	0.0235108	hyper	0	0	9509	15440	ENST00000588976.1	processed_transcript	ENSG00000079805.12	DNM2	25293	8189	ENST00000586939.1	ENSG00000079805.12	DNM2	25190	24173	0	1	0	0	0	1
118	chr2	177021602	177022948	1347	94	14.3298	-689.9	-8.46373	0.235451	0.430992	0.195541	0.0507872	hyper	0	0	2670	53935	ENST00000410016.1	protein_coding	ENSG00000128652.7	HOXD3	2670	29424	ENST00000410016.1	ENSG00000128652.7	HOXD3	1553	3641	0	1	0	0	0.331849	0.668151
516	chr22	47414422	47415612	1191	38	31.3421	419.069	4.21905	0.235341	0.834524	0.599183	0.0225061	hyper	0	0	170618	149882	ENST00000408745.1	miRNA	ENSG00000221672.1	Z97351.1	244597	4034	ENST00000406733.1	ENSG00000054611.9	TBC1D22A	8602	27582	0	1	0	0	0	1
17485	chr20	21792733	21793020	288	10	28.8	87.0665	7.51988	0.23534	0.754473	0.519133	0.0215248	hyper	0	0	56824	155202	ENST00000484902.1	processed_pseudogene	ENSG00000227063.4	RPL41P1	105871	27937	ENST00000444366.2	ENSG00000125813.9	PAX1	97388	26017	0	0	1	0	0	1
23859	chr1	164594504	164594883	380	8	47.5	67.0626	7.93015	0.235306	0.884534	0.649228	0.0267119	hyper	0	0	359	126704	ENST00000560641.1	protein_coding	ENSG00000185630.14	PBX1	359	69145	ENST00000560641.1	ENSG00000185630.14	PBX1	48586	1880	1	0	0	0	0	1
67021	chrX	40010704	40010747	44	3	14.6667	12.0404	4.00486	0.235139	0.487688	0.252549	0.0515448	hyper	0	0	4821	123486	ENST00000412952.1	protein_coding	ENSG00000183337.12	BCOR	4821	67327	ENST00000412952.1	ENSG00000183337.12	BCOR	172	12917	0	1	0	0	1	0
2935	chr19	790966	791973	1008	33	30.5455	226.719	4.94911	0.235045	0.760027	0.524982	0.0342883	hyper	0	0	4315	191265	ENST00000591918.2	lincRNA	ENSG00000266927.2	AC006273.7	5101	1547	ENST00000356948.6	ENSG00000011304.12	PTBP1	3387	23384	0	0	1	0	0	1
25669	chrX	6293724	6294065	342	8	42.75	62.5282	7.74873	0.235042	0.75789	0.522848	0.0258791	hyper	0	0	5284	158084	ENST00000453006.1	processed_pseudogene	ENSG00000229818.1	RP11-459A10.3	146819	42455	ENST00000381095.3	ENSG00000146938.10	NLGN4X	147817	12779	0	0	1	0	0	1
1163	chr14	61577527	61578827	1301	34	38.2647	317.882	4.30105	0.234815	0.693378	0.458563	0.0271515	hyper	0	0	58922	69638	ENST00000554498.1	retained_intron	ENSG00000139974.11	SLC38A6	67658	37914	ENST00000529212.1	ENSG00000139974.11	SLC38A6	129385	18372	0	0	1	0	0	1
36476	chr7	115453705	115454385	681	6	113.5	41.6804	6.60498	0.234766	0.82984	0.595074	0.0244588	hyper	0	0	19041	137870	ENST00000362354.1	misc_RNA	ENSG00000199224.1	Y_RNA	153918	16903	ENST00000457268.1	ENSG00000105967.11	TFEC	395985	9967	0	0	1	0	0	1
272	chr1	2996119	2997605	1487	59	25.2034	522.274	4.01078	0.234737	0.758993	0.524256	0.0267329	hyper	0	0	10343	73413	ENST00000514189.1	protein_coding	ENSG00000142611.12	PRDM16	10343	39835	ENST00000514189.1	ENSG00000142611.12	PRDM16	0	237	0	1	0	0.135171	0.864829	0
47695	chr16	25736647	25736687	41	3	13.6667	27.7456	9.11036	0.234667	0.657022	0.422355	0.0233662	hyper	0	0	33299	122464	ENST00000331351.5	protein_coding	ENSG00000182601.6	HS3ST4	33299	66725	ENST00000331351.5	ENSG00000182601.6	HS3ST4	32015	20290	0	1	0	0	0	1
43504	chr7	39878113	39878428	316	4	79	32.2675	7.99232	0.234565	0.723922	0.489357	0.0291677	hyper	0	0	4720	159603	ENST00000428627.1	processed_pseudogene	ENSG00000231198.1	AC004987.10	111207	5257	ENST00000181839.4	ENSG00000065883.10	CDK13	4961	9399	0	1	0	0	0	1
13601	chr5	4512693	4513492	800	15	53.3333	104.31	4.31117	0.234535	0.662861	0.428325	0.0251776	hyper	0	0	317	159697	ENST00000503188.1	lincRNA	ENSG00000231291.3	RP11-445O3.1	626950	41756	ENST00000511368.1	ENSG00000145536.11	ADAMTS16	352825	6521	1	0	0	0	0	1
60696	chr4	115845845	115845900	56	3	18.6667	16.6231	5.47091	0.234387	0.750471	0.516084	0.0290574	hyper	0	0	125357	169601	ENST00000496066.2	misc_RNA	ENSG00000240637.2	RN7SL808P	189131	36985	ENST00000264363.2	ENSG00000138653.5	NDST4	324912	6037	0	1	0	0	0	1
1469	chr20	22452560	22454063	1504	32	47	292.257	4.15588	0.234305	0.802302	0.567996	0.022504	hyper	0	0	51278	141502	ENST00000377121.1	lincRNA	ENSG00000204684.2	RP5-1004I9.1	111037	27928	ENST00000419308.2	ENSG00000125798.10	FOXA2	94904	26018	0	0	1	0	0	1
30509	chr8	62410361	62410564	204	6	34	51.8391	8.59817	0.234268	0.772886	0.538618	0.0226463	hyper	0	0	28080	136259	ENST00000521909.1	retained_intron	ENSG00000198363.11	ASPH	121195	63869	ENST00000520712.1	ENSG00000177182.6	CLVS1	215992	10891	0	1	0	0	0	1
807	chr20	21682505	21683333	829	35	23.6857	357.25	5.21221	0.234231	0.33566	0.10143	0.0210983	hyper	0	0	2963	51434	ENST00000398485.2	protein_coding	ENSG00000125813.9	PAX1	2963	27936	ENST00000398485.2	ENSG00000125813.9	PAX1	411	26014	0	0	1	0	1	0
27206	chr6	88844432	88844748	317	5	63.4	59.0098	11.5609	0.234093	0.702532	0.46844	0.0206673	hyper	0	0	10228	44756	ENST00000549716.1	protein_coding	ENSG00000118432.11	CNR1	10228	24181	ENST00000549716.1	ENSG00000118432.11	CNR1	30649	8318	0	0	1	0	0	1
10944	chr3	86064087	86065236	1150	14	82.1429	119.973	4.34874	0.234081	0.874585	0.640504	0.0237899	hyper	0	0	2375	172105	ENST00000489193.1	processed_pseudogene	ENSG00000243915.1	PRKRIRP2	288454	62670	ENST00000405615.2	ENSG00000175161.9	CADM2	974374	4699	0	1	0	0	0	1
23404	chr15	83726183	83726553	371	7	53	68.3582	9.50626	0.233885	0.734552	0.500667	0.0237814	hyper	0	0	951	9317	ENST00000559652.1	nonsense_mediated_decay	ENSG00000064726.5	BTBD1	9349	4951	ENST00000379403.2	ENSG00000064726.5	BTBD1	8687	19480	1	0	0	0	0	1
695	chr6	170491064	170491971	908	57	15.9298	378.673	4.26543	0.233876	0.826699	0.592823	0.0411925	hyper	0	0	1933	196020	ENST00000610240.1	lincRNA	ENSG00000273100.1	RP11-302L19.3	107589	74845	ENST00000366756.3	ENSG00000198719.7	DLL1	0	8798	0.0737885	0	0.926211	0.677313	0.322687	0
2394	chr21	42069573	42071599	2027	29	69.8966	245.019	6.59281	0.233859	0.789391	0.555532	0.0235305	hyper	0	0	66879	162480	ENST00000441910.1	sense_intronic	ENSG00000233756.1	DSCAM-IT1	147465	60003	ENST00000400454.1	ENSG00000171587.10	DSCAM	141911	26779	0	1	0	0	0	1
19395	chr1	165204226	165204538	313	12	26.0833	80.2605	4.51908	0.233783	0.512564	0.278781	0.0236382	hyper	0	0	16573	167499	ENST00000426178.1	antisense	ENSG00000238022.1	RP11-38C18.3	120444	50936	ENST00000367893.4	ENSG00000162761.10	LMX1A	0	1882	0	1	0	0.118211	0.881789	0
2718	chr12	132995965	132997065	1101	26	42.3462	233.301	4.39862	0.233576	0.626555	0.392979	0.0274763	hyper	0	0	36680	182411	ENST00000542627.1	lincRNA	ENSG00000256783.1	RP11-503G7.1	53660	81545	ENST00000595994.1	ENSG00000269676.1	MUC8	2962	17416	0	0	1	0	0	1
22943	chr2	138248430	138249140	711	8	88.875	69.6499	7.58646	0.233509	0.740099	0.50659	0.0210394	hyper	0	0	20639	145180	ENST00000391123.1	rRNA	ENSG00000212425.1	RNA5SP105	434155	40976	ENST00000543459.1	ENSG00000144229.7	THSD7B	724733	3471	0	1	0	0	0	1
570	chr12	133000167	133001413	1247	50	24.94	403.57	4.01878	0.233456	0.569141	0.335685	0.0312734	hyper	0	0	32332	182411	ENST00000542627.1	lincRNA	ENSG00000256783.1	RP11-503G7.1	49312	81545	ENST00000595994.1	ENSG00000269676.1	MUC8	0	17416	0	0	1	0.064154	0.935846	0
36926	chr17	18792207	18792851	645	5	129	41.0361	7.14915	0.233311	0.795534	0.562223	0.0273682	hyper	0	0	6213	71555	ENST00000575337.2	processed_transcript	ENSG00000141127.10	PRPSAP2	6304	38873	ENST00000574451.1	ENSG00000141127.10	PRPSAP2	30353	21561	0	1	0	0	0	1
18605	chr16	77471908	77472697	790	10	79	82.9953	7.80235	0.233255	0.667112	0.433857	0.023876	hyper	0	0	1908	148569	ENST00000401312.1	miRNA	ENSG00000216131.1	AC025284.1	2896	38635	ENST00000282849.5	ENSG00000140873.11	ADAMTS18	2833	20816	0.11519	0.88481	0	0	0	1
40540	chr21	20602362	20602792	431	5	86.2	35.9555	6.53461	0.233235	0.858228	0.624993	0.0239184	hyper	0	0	14067	154876	ENST00000413933.1	processed_pseudogene	ENSG00000226818.1	SLC6A6P1	744164	46485	ENST00000422787.1	ENSG00000154646.4	TMPRSS15	984487	26678	0	0	1	0	0	1
364	chr10	134796168	134797148	981	58	16.9138	473.067	4.35206	0.233105	0.652718	0.419613	0.037599	hyper	0	0	17129	169642	ENST00000461291.2	lincRNA	ENSG00000240707.2	RP13-137A17.6	39840	60223	ENST00000368585.3	ENSG00000171811.8	TTC40	4506	14802	0	0	1	0	0	1
1607	chr7	95545621	95547447	1827	38	48.0789	283.237	4.66586	0.2331	0.586804	0.353704	0.0282404	hyper	0	0	78690	89042	ENST00000519371.1	processed_transcript	ENSG00000158560.10	DYNC1I1	112024	48464	ENST00000457059.1	ENSG00000158560.10	DYNC1I1	143188	9780	0	1	0	0	0	1
7348	chr10	100996545	100997294	750	20	37.5	149.617	4.09149	0.233039	0.663816	0.430778	0.0281904	hyper	0	0	925	112238	ENST00000370549.1	protein_coding	ENSG00000172987.8	HPSE2	925	61168	ENST00000370549.1	ENSG00000172987.8	HPSE2	2356	14405	1	0	0	0	0	1
29143	chr16	62832892	62833539	648	6	108	54.6923	8.83486	0.233035	0.775047	0.542012	0.0221059	hyper	0	0	9070	186072	ENST00000569391.1	processed_pseudogene	ENSG00000260332.1	RP11-50O21.1	761952	44259	ENST00000584506.1	ENSG00000150394.9	CDH8	762257	20641	0	0	1	0	0	1
19680	chr14	70186289	70186742	454	8	56.75	79.3387	9.40151	0.232922	0.676729	0.443807	0.0234386	hyper	0	0	6874	23743	ENST00000553521.1	protein_coding	ENSG00000100650.11	SRSF5	6874	12762	ENST00000553521.1	ENSG00000100650.11	SRSF5	6725	18435	0	0	1	0	0	1
43297	chr5	3887292	3887376	85	4	21.25	32.5298	7.63558	0.232781	0.804994	0.572213	0.0205522	hyper	0	0	126386	174330	ENST00000513859.1	lincRNA	ENSG00000248962.1	CTD-2287N17.1	291123	59189	ENST00000302006.3	ENSG00000170549.3	IRX1	32495	6519	0	0	1	0	0	1
20878	chr8	13614980	13615781	802	10	80.2	75.509	6.98977	0.232671	0.845319	0.612648	0.022893	hyper	0	0	15661	181292	ENST00000534017.1	processed_pseudogene	ENSG00000255413.1	RP11-436P7.2	190627	53328	ENST00000297324.4	ENSG00000164743.4	C8orf48	480667	10609	0	0	1	0	0	1
3842	chr8	42062802	42064185	1384	27	51.2593	201.546	4.98513	0.232633	0.591573	0.35894	0.0279815	hyper	0	0	897	28347	ENST00000429089.2	protein_coding	ENSG00000104368.13	PLAT	897	15294	ENST00000429089.2	ENSG00000104368.13	PLAT	51703	10793	0.796965	0.203035	0	0	0	1
10907	chr4	183679231	183680046	816	17	48	120.199	5.84081	0.232531	0.689618	0.457087	0.0271734	hyper	0	0	15037	174082	ENST00000513255.1	antisense	ENSG00000248694.1	RP11-18D7.2	157733	29691	ENST00000514754.1	ENSG00000129187.10	DCTD	40612	6270	0	1	0	0	0	1
30780	chr8	113007943	113008318	376	7	53.7143	51.3447	7.03438	0.232331	0.685193	0.452862	0.0290031	hyper	0	0	152735	150383	ENST00000410214.1	snRNA	ENSG00000222146.1	RNU4-37P	693952	53376	ENST00000339701.3	ENSG00000164796.13	CSMD3	1436508	11112	0	0	1	0	0	1
4151	chr10	2251355	2252820	1466	20	73.3	195.46	6.27301	0.232297	0.624385	0.392088	0.0212142	hyper	0	0	9773	145029	ENST00000390854.1	snRNA	ENSG00000212156.1	RNU6-576P	471684	69256	ENST00000381312.1	ENSG00000185736.11	ADARB2	104428	13804	0	0	1	0	0	1
36195	chr10	107245253	107245397	145	5	29	42.1073	8.31208	0.232237	0.806527	0.57429	0.0223939	hyper	0	0	49019	143779	ENST00000384340.1	snRNA	ENSG00000207068.1	RNU6-463P	307727	47307	ENST00000369699.4	ENSG00000156395.8	SORCS3	842440	14553	0	0	1	0	0	1
5958	chr22	39307851	39308125	275	18	15.2778	166.318	9.06521	0.232227	0.719927	0.487699	0.026965	hyper	0	0	9106	164164	ENST00000450216.1	lincRNA	ENSG00000235209.1	CTA-150C2.13	39531	67618	ENST00000407418.3	ENSG00000183741.7	CBX6	15078	27393	0	0	1	0	0	1
1857	chr10	94558018	94560441	2424	24	101	269.561	4.29675	0.2319	0.829124	0.597224	0.0219272	hyper	0	0	30493	67320	ENST00000371547.4	protein_coding	ENSG00000138190.12	EXOC6	30493	36622	ENST00000371547.4	ENSG00000138190.12	EXOC6	47596	14349	0	0	1	0	0	1
5533	chr17	59539929	59540681	753	21	35.8571	172.172	4.0801	0.231896	0.499322	0.267426	0.0212413	hyper	0	0	63	191586	ENST00000592766.1	antisense	ENSG00000267137.1	RP11-15K2.2	6121	25593	ENST00000240335.1	ENSG00000121075.5	TBX4	94	22258	1	0	0	0	1	0
3316	chr5	3925148	3927455	2308	28	82.4286	215.367	4.42717	0.231638	0.783154	0.551516	0.0230985	hyper	0	0	86307	174330	ENST00000513859.1	lincRNA	ENSG00000248962.1	CTD-2287N17.1	328979	59189	ENST00000302006.3	ENSG00000170549.3	IRX1	34831	6520	0	0	1	0	0	1
37401	chr11	108980618	108981014	397	5	79.4	40.3312	7.84683	0.23163	0.768733	0.537103	0.0264873	hyper	0	0	10698	138500	ENST00000363743.1	rRNA	ENSG00000200613.1	RNA5SP349	311831	69268	ENST00000327419.6	ENSG00000185742.6	C11orf87	312505	16023	0	0	1	0	0	1
36925	chr3	191279721	191280190	470	4	117.5	41.0369	9.76003	0.231611	0.830944	0.599334	0.0198657	hyper	0	0	4607	151471	ENST00000439804.1	lincRNA	ENSG00000223812.1	RP11-197K6.1	100768	80281	ENST00000518817.1	ENSG00000253548.1	PYDC2	232010	5223	0	1	0	0	0	1
4789	chr2	60130394	60132106	1713	21	81.5714	184.058	4.70817	0.231584	0.692058	0.460475	0.0236073	hyper	0	0	169862	162636	ENST00000412409.3	lincRNA	ENSG00000233891.3	AC007131.2	648433	24935	ENST00000538214.1	ENSG00000119866.16	BCL11A	555716	2866	0	1	0	0	0	1
763	chr16	88977054	88978058	1005	37	27.1622	366.202	4.02666	0.231452	0.711668	0.480216	0.0212128	hyper	0	0	8130	55182	ENST00000562719.1	protein_coding	ENSG00000129993.10	CBFA2T3	8130	30092	ENST00000562719.1	ENSG00000129993.10	CBFA2T3	884	21055	0	1	0	0	1	0
5717	chr4	23789144	23790652	1509	17	88.7647	169.575	4.54618	0.231425	0.724754	0.49333	0.0214079	hyper	0	0	7930	174779	ENST00000506514.1	antisense	ENSG00000249453.1	RP13-497K6.1	101005	19110	ENST00000507380.1	ENSG00000109819.4	PPARGC1A	681048	5688	0	1	0	0	0	1
215	chr17	6295407	6298041	2635	56	47.0536	564.998	4.01859	0.231394	0.678123	0.446729	0.0246084	hyper	0	0	22963	187988	ENST00000570978.1	processed_pseudogene	ENSG00000262818.1	RP11-636N17.1	40357	29737	ENST00000570584.1	ENSG00000129221.10	AIPL1	49424	21348	0	0.390512	0.609488	0	0	1
5377	chr1	20670310	20671464	1155	28	41.25	174.194	4.02981	0.231384	0.485786	0.254402	0.0309936	hyper	0	0	10898	89247	ENST00000525343.1	processed_transcript	ENSG00000158816.11	VWA5B1	40735	48581	ENST00000530722.1	ENSG00000158816.11	VWA5B1	291	583	0	1	0	0	1	0
10625	chr6	106546934	106547918	985	16	61.5625	121.922	4.44263	0.231323	0.645525	0.414202	0.0258275	hyper	0	0	96	193720	ENST00000602426.1	sense_intronic	ENSG00000269919.1	RP1-134E15.3	118	4253	ENST00000369089.3	ENSG00000057657.10	PRDM1	12548	8390	1	0	0	0	0	1
7621	chr2	47076352	47077925	1574	20	78.7	146.732	4.04394	0.231191	0.665405	0.434214	0.0220322	hyper	0	0	2709	154515	ENST00000453936.1	antisense	ENSG00000226548.1	AC016722.3	32515	79316	ENST00000422294.1	ENSG00000239332.1	AC016722.2	64541	2822	0	1	0	0	0	1
2231	chr3	196561779	196563147	1369	23	59.5217	251.703	4.81477	0.231183	0.788433	0.55725	0.0209498	hyper	0	0	22689	120316	ENST00000426668.1	protein_coding	ENSG00000180370.6	PAK2	22689	65544	ENST00000426668.1	ENSG00000180370.6	PAK2	31429	5289	0	0	1	0	0	1
2794	chr5	139049286	139050098	813	24	33.875	231.027	4.78439	0.231179	0.627423	0.396245	0.0273862	hyper	0	0	4922	110120	ENST00000502716.1	protein_coding	ENSG00000171604.7	CXXC5	4922	60025	ENST00000502716.1	ENSG00000171604.7	CXXC5	1050	7076	0	1	0	0	1	0
44393	chr4	107422740	107422955	216	4	54	31.1516	6.52622	0.231151	0.721343	0.490193	0.0260181	hyper	0	0	67958	174922	ENST00000504132.1	lincRNA	ENSG00000249613.1	RP13-612N21.1	180087	41639	ENST00000273980.5	ENSG00000145348.12	TBCK	533600	5995	0	0	1	0	0	1
350	chr8	818778	820459	1682	46	36.5652	480.467	4.09017	0.23107	0.639983	0.408913	0.0255231	hyper	0	0	12738	167068	ENST00000524139.1	antisense	ENSG00000237647.4	ERICH1-AS1	137538	15557	ENST00000262109.7	ENSG00000104714.9	ERICH1	11785	10439	0	1	0	0	0	1
2201	chr5	1841594	1842913	1320	29	45.5172	253.085	4.44107	0.231068	0.576075	0.345007	0.0250217	hyper	0	0	8150	175322	ENST00000503386.1	antisense	ENSG00000249966.1	CTD-2194D22.1	39944	21276	ENST00000511126.1	ENSG00000113430.5	IRX4	8429	6491	0	0	1	0	0	1
2502	chr8	2243535	2244884	1350	30	45	240.713	4.00978	0.230778	0.766106	0.535328	0.031751	hyper	0	0	124808	178884	ENST00000522799.1	lincRNA	ENSG00000253444.1	AC133633.2	250350	2941	ENST00000523438.1	ENSG00000036448.5	MYOM2	1222	10523	0	0	1	0	0.576296	0.423704
2205	chr4	3372995	3373871	877	33	26.5758	252.834	4.60175	0.230562	0.640176	0.409615	0.0360918	hyper	0	0	1081	90237	ENST00000506998.1	retained_intron	ENSG00000159788.14	RGS12	1388	49076	ENST00000338806.4	ENSG00000159788.14	RGS12	862	5516	1	0	0	0	1	0
3288	chr18	10721178	10722794	1617	26	62.1923	216.041	4.1791	0.230515	0.884608	0.654093	0.027096	hyper	0	0	1822	189362	ENST00000584346.1	transcribed_processed_pseudogene	ENSG00000264714.1	RP11-21G15.1	19198	46598	ENST00000285141.4	ENSG00000154864.7	PIEZO2	3453	22855	0.11008	0.88992	0	0	0	1
19593	chr10	7448857	7449377	521	15	34.7333	79.6175	4.05474	0.230349	0.585964	0.355615	0.0453135	hyper	0	0	1329	137466	ENST00000379711.2	protein_coding	ENSG00000198879.7	SFMBT2	1329	75099	ENST00000379711.2	ENSG00000198879.7	SFMBT2	0	13842	1	0	0	0.00191939	0.998081	0
614	chr19	1167433	1168841	1409	68	20.7206	394.987	4.03688	0.230325	0.683204	0.452879	0.0404665	hyper	0	0	100	9367	ENST00000587655.1	protein_coding	ENSG00000064932.11	SBNO2	100	4988	ENST00000587655.1	ENSG00000064932.11	SBNO2	0	23461	1	0	0	0.188077	0.811923	0
881	chr22	45217837	45219033	1197	43	27.8372	348.265	4.19283	0.230237	0.825058	0.594821	0.0283549	hyper	0	0	20136	170213	ENST00000498310.1	retained_intron	ENSG00000241484.5	ARHGAP8	69251	79511	ENST00000412433.1	ENSG00000241484.5	ARHGAP8	35613	27518	0	1	0	0	0	1
3014	chr19	5229510	5229925	416	48	8.66667	224.122	4.03314	0.230228	0.631239	0.401011	0.0507999	hyper	0	0	9482	30304	ENST00000589851.1	retained_intron	ENSG00000105426.10	PTPRS	56248	16380	ENST00000588012.1	ENSG00000105426.10	PTPRS	0	23916	0	1	0	0.661058	0.338942	0
2334	chr1	10094836	10095393	558	23	24.2609	246.831	4.64408	0.230227	0.775152	0.544925	0.0216141	hyper	0	0	1181	56613	ENST00000343090.6	protein_coding	ENSG00000130939.14	UBE4B	1181	30893	ENST00000343090.6	ENSG00000130939.14	UBE4B	1431	404	1	0	0	0	1	0
604	chr7	101566234	101567675	1442	44	32.7727	396.251	4.1449	0.230167	0.866105	0.635938	0.0235648	hyper	0	0	7947	183302	ENST00000558836.1	processed_transcript	ENSG00000257923.5	CUX1	105313	80690	ENST00000546411.2	ENSG00000257923.5	CUX1	6608	9895	0	1	0	0	0	1
833	chr7	156258168	156259963	1796	38	47.2632	354.663	4.58871	0.2301	0.722303	0.492203	0.0219783	hyper	0	0	19885	162622	ENST00000436670.1	lincRNA	ENSG00000233878.1	AC073133.1	173011	16932	ENST00000404282.2	ENSG00000105982.12	RNF32	140055	10284	0	0	1	0	0	1
789	chr9	101313162	101315603	2442	37	66	360.107	4.06004	0.230053	0.731593	0.50154	0.0251359	hyper	0	0	2576	65146	ENST00000477471.1	processed_transcript	ENSG00000136928.4	GABBR2	155875	35416	ENST00000259455.2	ENSG00000136928.4	GABBR2	153976	11995	0	1	0	0	0	1
3793	chr5	3187945	3188436	492	28	17.5714	203.116	6.32818	0.230043	0.826423	0.59638	0.0275889	hyper	0	0	9735	175141	ENST00000505396.1	lincRNA	ENSG00000249808.1	CTD-2029E14.1	407731	59189	ENST00000302006.3	ENSG00000170549.3	IRX1	0	6510	0	0	1	0.560976	0.439024	0
912	chr5	172370067	172371290	1224	31	39.4839	343.59	4.0397	0.229852	0.606219	0.376367	0.0204346	hyper	0	0	9401	39722	ENST00000523215.1	retained_intron	ENSG00000113719.11	ERGIC1	14441	2968	ENST00000519974.1	ENSG00000037241.3	RPL26L1	14232	7367	0	1	0	0	0	1
7434	chr16	88531150	88531830	681	21	32.4286	148.637	4.15418	0.229849	0.774013	0.544164	0.0272399	hyper	0	0	3495	188282	ENST00000577370.1	miRNA	ENSG00000263456.1	MIR5189	11424	65171	ENST00000319555.3	ENSG00000179588.4	ZFPM1	5106	20993	0	1	0	0	0	1
2338	chr6	21323377	21324496	1120	36	31.1111	246.647	4.01071	0.229848	0.894345	0.664497	0.0352128	hyper	0	0	31030	155230	ENST00000426374.2	lincRNA	ENSG00000227089.2	RP1-135L22.1	269475	27370	ENST00000244745.1	ENSG00000124766.4	SOX4	262925	7735	0	0	1	0	0	1
4557	chr12	97987790	97990039	2250	27	83.3333	187.926	5.7387	0.229818	0.689146	0.459328	0.0238391	hyper	0	0	29662	181675	ENST00000547946.1	retained_intron	ENSG00000255794.2	RMST	681435	37554	ENST00000457368.2	ENSG00000139350.7	NEDD1	686502	16939	0	0	1	0	0	1
1242	chr7	113723448	113724236	789	37	21.3243	310.465	4.13488	0.229804	0.412549	0.182745	0.0279064	hyper	0	0	2145	53794	ENST00000412402.1	nonsense_mediated_decay	ENSG00000128573.18	FOXP2	2378	29333	ENST00000393500.3	ENSG00000128573.18	FOXP2	688	9965	0	0	1	0	1	0
1241	chr1	95835509	95838009	2501	40	62.525	310.676	4.05046	0.22977	0.735231	0.505461	0.0274757	hyper	0	0	8518	167423	ENST00000427695.3	lincRNA	ENSG00000237954.3	RP11-14O19.2	135741	26130	ENST00000263893.6	ENSG00000122481.12	RWDD3	135366	1350	0	1	0	0	0	1
56482	chr7	27139575	27139904	330	4	82.5	19.8477	4.13027	0.22975	0.682538	0.452789	0.0367737	hyper	0	0	336	162155	ENST00000593300.1	antisense	ENSG00000233429.5	HOTAIRM1	2525	16961	ENST00000222718.5	ENSG00000105996.5	HOXA2	2838	9292	1	0	0	0	0	1
2495	chr16	77469538	77471330	1793	29	61.8276	241.112	4.60362	0.229545	0.626293	0.396748	0.0237758	hyper	1	0	0	148569	ENST00000401312.1	miRNA	ENSG00000216131.1	AC025284.1	526	38635	ENST00000282849.5	ENSG00000140873.11	ADAMTS18	463	20816	1	0	0	0	0.857223	0.142777
5783	chr3	76702522	76704338	1817	16	113.562	168.757	9.29631	0.229545	0.852935	0.62339	0.0202122	hyper	0	0	219352	169708	ENST00000476047.1	processed_pseudogene	ENSG00000240809.1	RP11-550F7.1	384698	68603	ENST00000461745.1	ENSG00000185008.13	ROBO2	384160	4691	0	1	0	0	0	1
50797	chr11	32471587	32471914	328	3	109.333	24.8102	8.15077	0.229527	0.791145	0.561619	0.029764	hyper	0	0	11670	123349	ENST00000442957.1	antisense	ENSG00000183242.7	WT1-AS	14410	68540	ENST00000332351.3	ENSG00000184937.8	WT1	10582	15287	0	1	0	0	0	1
22688	chr8	2780140	2780924	785	10	78.5	70.3248	5.29832	0.229506	0.588729	0.359222	0.0256752	hyper	0	0	120385	123236	ENST00000519623.1	processed_transcript	ENSG00000183117.13	CSMD1	486204	67176	ENST00000335551.7	ENSG00000183117.13	CSMD1	98762	10527	0	0	1	0	0	1
5547	chr16	6468821	6470168	1348	18	74.8889	171.99	6.97612	0.229186	0.489171	0.259986	0.022232	hyper	0	0	63011	14846	ENST00000535565.2	protein_coding	ENSG00000078328.15	RBFOX1	63011	7857	ENST00000535565.2	ENSG00000078328.15	RBFOX1	62851	20117	0	1	0	0	0	1
25997	chr4	167230306	167231003	698	6	116.333	61.7792	10.0339	0.229039	0.778632	0.549594	0.0211531	hyper	0	0	3182	143499	ENST00000383984.1	misc_RNA	ENSG00000206711.1	Y_RNA	434195	3012	ENST00000506144.1	ENSG00000038295.3	TLL1	434964	6223	0	0	1	0	0	1
5407	chr2	3452482	3453196	715	33	21.6667	173.933	4.05735	0.229037	0.640313	0.411277	0.0492699	hyper	1	0	0	110553	ENST00000479955.1	processed_transcript	ENSG00000171853.11	TRAPPC12	4842	60263	ENST00000415624.1	ENSG00000171853.11	TRAPPC12	0	2525	1	0	0	0.141259	0.858741	0
35271	chr5	29029659	29029956	298	4	74.5	43.4746	10.7786	0.228988	0.737026	0.508038	0.0209086	hyper	0	0	27791	174550	ENST00000514739.1	processed_pseudogene	ENSG00000249226.1	SUCLG2P4	1908401	21115	ENST00000513289.1	ENSG00000113100.5	CDH9	101021	6584	0	0	1	0	0	1
528	chr18	77337370	77338258	889	37	24.027	414.913	4.66297	0.22896	0.674295	0.445334	0.0213972	hyper	1	0	0	191809	ENST00000589723.1	lincRNA	ENSG00000267287.1	RP11-567M16.1	61312	81546	ENST00000597412.1	ENSG00000269679.1	AC018445.1	818	23242	1	0	0	0	1	0
15463	chr10	101342218	101342975	758	12	63.1667	95.3291	4.34737	0.228917	0.779052	0.550134	0.0313962	hyper	0	0	18561	168042	ENST00000458776.1	snoRNA	ENSG00000238588.1	snoU13	36928	46777	ENST00000434701.1	ENSG00000155287.6	SLC25A28	36733	14419	0	0	1	0	0	1
16534	chr18	19773655	19774604	950	17	55.8824	90.7451	4.0484	0.228842	0.817034	0.588192	0.0223885	hyper	0	0	10587	190689	ENST00000583442.1	antisense	ENSG00000266283.1	RP11-627G18.1	22760	39093	ENST00000581694.1	ENSG00000141448.4	GATA6	6015	22923	0	1	0	0	0	1
6516	chr16	51671060	51671870	811	19	42.6842	159.25	4.92335	0.228639	0.499246	0.270607	0.0244921	hyper	0	0	7796	152312	ENST00000562726.1	processed_transcript	ENSG00000224578.3	HNRNPA1P48	389412	80965	ENST00000566314.1	ENSG00000261190.1	C16orf97	480799	20555	0	0	1	0	0	1
14719	chr4	189572278	189572959	682	9	75.7778	98.7532	9.95994	0.228453	0.785438	0.556985	0.0207365	hyper	0	0	20199	175885	ENST00000504783.1	processed_pseudogene	ENSG00000250523.1	RP11-756P10.1	511704	67889	ENST00000332517.3	ENSG00000184108.3	TRIML1	7341	6327	0	1	0	0	0	1
11031	chr12	47096612	47097068	457	9	50.7778	119.359	13.1082	0.228422	0.815859	0.587437	0.0205968	hyper	0	0	20115	194928	ENST00000604796.1	processed_pseudogene	ENSG00000271642.1	RP11-66E20.2	66018	37461	ENST00000550670.1	ENSG00000139209.11	SLC38A4	127844	16534	0	0	1	0	0	1
26355	chr7	27219975	27220445	471	10	47.1	60.9252	4.05613	0.228385	0.619265	0.39088	0.0338064	hyper	0	0	94	178671	ENST00000396344.4	protein_coding	ENSG00000253293.3	HOXA10	94	80258	ENST00000396344.4	ENSG00000253293.3	HOXA10	224	9313	1	0	0	0	1	0
18014	chr10	97028135	97028586	452	13	34.7692	85.1293	6.13857	0.228305	0.624397	0.396091	0.0332461	hyper	0	0	4576	32819	ENST00000493949.1	processed_transcript	ENSG00000107438.4	PDLIM1	22194	17714	ENST00000329399.6	ENSG00000107438.4	PDLIM1	21599	14365	0	1	0	0	0	1
10275	chr12	52588625	52589313	689	11	62.6364	124.439	9.56226	0.228077	0.686104	0.458027	0.0225528	hyper	0	0	2840	103926	ENST00000313234.5	protein_coding	ENSG00000167767.9	KRT80	2840	56613	ENST00000313234.5	ENSG00000167767.9	KRT80	37480	16645	0	0	1	0	0	1
680	chr9	82053751	82054831	1081	40	27.025	382.156	4.42205	0.228014	0.537961	0.309947	0.0269548	hyper	0	0	47531	128612	ENST00000461726.1	processed_pseudogene	ENSG00000186940.6	CHCHD2P9	131856	17513	ENST00000376552.2	ENSG00000106829.14	TLE4	130648	11837	0	0	1	0	0	1
20164	chr13	55138504	55139291	788	10	78.8	77.7107	6.73243	0.227996	0.775623	0.547627	0.0245988	hyper	0	0	123053	63987	ENST00000484130.1	processed_pseudogene	ENSG00000136149.6	RPL13AP25	1535609	14253	ENST00000219022.2	ENSG00000102837.6	OLFM4	1362158	17751	0	0	1	0	0	1
2708	chr19	32672336	32673327	992	23	43.1304	233.736	4.33899	0.227953	0.817834	0.589881	0.0214641	hyper	0	0	61661	138561	ENST00000363868.1	rRNA	ENSG00000200738.1	RNA5SP472	163172	57683	ENST00000311921.4	ENSG00000168813.12	ZNF507	42057	24693	0	0	1	0	0	1
332	chr8	11744171	11746103	1933	50	38.66	489.884	4.20652	0.227943	0.617971	0.390028	0.0254664	hyper	0	0	8275	180937	ENST00000525252.1	unprocessed_pseudogene	ENSG00000255144.1	RP11-589N15.1	17213	53312	ENST00000534382.1	ENSG00000164733.16	CTSB	13759	10595	0	0	1	0	0	1
12900	chr10	28030096	28030432	337	22	15.3182	108.188	4.11942	0.227829	0.482138	0.254309	0.0407886	hyper	0	0	2041	81489	ENST00000460919.2	protein_coding	ENSG00000150051.9	MKX	2041	44193	ENST00000460919.2	ENSG00000150051.9	MKX	0	13957	0	1	0	0.74184	0.25816	0
13010	chr9	97770077	97771092	1016	21	48.381	107.59	4.01395	0.227714	0.737947	0.510233	0.0321881	hyper	0	0	2697	79488	ENST00000463372.1	processed_transcript	ENSG00000148120.10	C9orf3	2798	43122	ENST00000445181.1	ENSG00000148120.10	C9orf3	2121	11932	0	1	0	0	0	1
6601	chr5	174160052	174161041	990	23	43.0435	158.225	4.89995	0.227591	0.601556	0.373964	0.0235216	hyper	0	0	8446	46299	ENST00000507785.1	protein_coding	ENSG00000120149.7	MSX2	8446	25061	ENST00000507785.1	ENSG00000120149.7	MSX2	322	7390	0	0	1	0	1	0
5504	chr16	46683270	46684115	846	33	25.6364	172.565	4.22682	0.227516	0.691482	0.463966	0.0434609	hyper	0	0	231	186625	ENST00000566702.1	unprocessed_pseudogene	ENSG00000260909.1	RP11-93O14.1	27731	59715	ENST00000303383.3	ENSG00000171241.4	SHCBP1	27895	20511	1	0	0	0	0	1
46338	chr9	43463208	43463526	319	4	79.75	29.1365	7.09876	0.227462	0.801917	0.574455	0.0290506	hyper	0	0	36163	193414	ENST00000597277.1	processed_pseudogene	ENSG00000269474.1	BX649597.4	167203	69300	ENST00000332857.6	ENSG00000185775.9	SPATA31A6	9164	11710	0	0	1	0	0	1
57289	chr9	66572199	66572401	203	4	50.75	19.0399	4.36449	0.227326	0.755895	0.528568	0.0460878	hyper	0	0	18268	108112	ENST00000467494.2	lincRNA	ENSG00000170161.6	RP11-262H14.4	1062588	79092	ENST00000355045.2	ENSG00000234734.5	SPATA31A7	329	11754	0	0	1	0	1	0
25030	chr4	53859784	53860177	394	7	56.2857	63.9906	5.55701	0.227228	0.867996	0.640768	0.0239416	hyper	0	0	47927	173543	ENST00000508813.1	antisense	ENSG00000248115.1	RP11-752D24.2	131326	29114	ENST00000248706.3	ENSG00000128045.5	RASL11B	130783	5799	0	1	0	0	0	1
1587	chr20	57121949	57123530	1582	29	54.5517	284.525	4.19724	0.22717	0.780968	0.553799	0.0224482	hyper	0	0	23732	159696	ENST00000424205.1	lincRNA	ENSG00000231290.1	APCDD1L-AS1	31761	74914	ENST00000425773.1	ENSG00000198768.6	APCDD1L	31711	26381	0	1	0	0	0	1
14925	chr3	184208576	184209213	638	19	33.5789	97.7416	4.01589	0.227159	0.421797	0.194638	0.0415502	hyper	0	0	13687	155704	ENST00000451348.1	sense_intronic	ENSG00000227509.1	EIF2B5-IT1	70358	66707	ENST00000330394.2	ENSG00000182580.2	EPHB3	0	5179	0	1	0	0.18652	0.81348	0
19251	chr5	120705053	120705758	706	12	58.8333	80.7238	6.45989	0.227153	0.874607	0.647454	0.0216311	hyper	0	0	46803	158130	ENST00000596736.1	lincRNA	ENSG00000229855.4	CTC-546K23.1	481891	66218	ENST00000321339.1	ENSG00000181867.1	FTMT	481629	6939	0	0	1	0	0	1
51412	chr2	116564249	116564518	270	3	90	24.2778	7.76677	0.227027	0.805828	0.578801	0.0261131	hyper	0	0	7720	115381	ENST00000473362.1	retained_intron	ENSG00000175497.12	DPP10	572216	62960	ENST00000419287.1	ENSG00000175497.12	DPP10	643483	3287	0	1	0	0	0	1
8615	chr8	8241457	8242293	837	15	55.8	137.557	5.1631	0.226997	0.588491	0.361494	0.0252353	hyper	0	0	1714	122070	ENST00000520004.1	protein_coding	ENSG00000182319.5	SGK223	1714	66520	ENST00000520004.1	ENSG00000182319.5	SGK223	1266	10550	0.341697	0.658303	0	0	0.876941	0.123059
14200	chr13	110522455	110523621	1167	19	61.4211	101.328	4.01386	0.226944	0.717693	0.49075	0.0407963	hyper	0	0	43821	138748	ENST00000364291.1	misc_RNA	ENSG00000201161.1	RN7SKP10	83539	69500	ENST00000375856.3	ENSG00000185950.7	IRS2	188	17876	0	0	1	0	1	0
26422	chr11	41303669	41304358	690	10	69	60.7878	5.46535	0.226707	0.743173	0.516466	0.0297754	hyper	0	0	111786	180922	ENST00000524493.1	lincRNA	ENSG00000255132.1	RP11-63C8.1	176776	43555	ENST00000528697.1	ENSG00000148948.3	LRRC4C	2029081	15318	0	1	0	0	0	1
24022	chr4	44166984	44167765	782	7	111.714	66.6508	8.66418	0.226611	0.714208	0.487598	0.0264998	hyper	0	0	147904	176776	ENST00000512678.1	lincRNA	ENSG00000251350.1	RP11-328N19.1	281864	67687	ENST00000515268.1	ENSG00000183783.6	KCTD8	281621	5766	0	0	1	0	0	1
1308	chr6	14920733	14922340	1608	31	51.871	305.283	4.35612	0.22658	0.726941	0.50036	0.0229315	hyper	0	0	167893	163029	ENST00000437648.1	lincRNA	ENSG00000234261.1	RP11-146I2.1	324186	1052	ENST00000341776.2	ENSG00000008083.9	JARID2	322537	7709	0	0	1	0	0	1
8811	chr19	30759397	30760313	917	19	48.2632	135.908	4.36905	0.226542	0.725615	0.499074	0.0296242	hyper	0	0	39774	191690	ENST00000588092.1	antisense	ENSG00000267223.1	AC005597.1	39935	74735	ENST00000591488.1	ENSG00000198597.4	ZNF536	39426	24685	0	1	0	0	0	1
5169	chr1	218373251	218374828	1578	21	75.1429	177.369	6.30619	0.226501	0.679418	0.452917	0.0244786	hyper	0	0	70113	138910	ENST00000364623.1	snRNA	ENSG00000201493.1	RNU1-141P	83800	5599	ENST00000366932.3	ENSG00000067533.5	RRP15	34217	2191	0	0	1	0	0	1
24124	chr2	200320100	200320511	412	11	37.4545	66.3821	4.19673	0.225958	0.520047	0.294089	0.0289147	hyper	0	0	299	45225	ENST00000428695.1	protein_coding	ENSG00000119042.12	SATB2	299	24452	ENST00000428695.1	ENSG00000119042.12	SATB2	0	3719	1	0	0	0.0218447	0.978155	0
21321	chr2	45405033	45405581	549	10	54.9	74.2129	7.01763	0.225811	0.663007	0.437196	0.0230967	hyper	0	0	2682	141994	ENST00000413669.1	lincRNA	ENSG00000205054.2	AC009236.1	168463	59200	ENST00000303077.6	ENSG00000170577.7	SIX2	6846	2811	0	1	0	0	0	1
7370	chr16	60354489	60356032	1544	16	96.5	149.357	4.95169	0.225743	0.714213	0.48847	0.0224879	hyper	0	0	35085	187343	ENST00000563482.1	processed_pseudogene	ENSG00000261590.1	RP11-457D20.1	565770	80925	ENST00000564533.1	ENSG00000260240.1	RP11-105C20.2	565416	20640	0	0	1	0	0	1
687	chr4	138973874	138974995	1122	37	30.3243	380.526	4.82687	0.225647	0.657918	0.432271	0.0233938	hyper	0	0	3147	173694	ENST00000503208.1	lincRNA	ENSG00000248307.1	LINC00616	188507	44538	ENST00000280612.5	ENSG00000151012.9	SLC7A11	506739	6106	0	1	0	0	0	1
271	chr1	30572300	30574014	1715	43	39.8837	522.423	4.31456	0.225421	0.541334	0.315912	0.0204413	hyper	0	0	39095	162086	ENST00000441046.1	lincRNA	ENSG00000233372.1	RP5-893G23.1	622419	50650	ENST00000373765.4	ENSG00000162510.5	MATN1	583995	774	0	0	1	0	0	1
835	chr14	94269956	94271323	1368	42	32.5714	354.503	4.08441	0.225421	0.709299	0.483878	0.0302848	hyper	0	0	15128	115663	ENST00000393140.1	protein_coding	ENSG00000175785.8	PRIMA1	15128	63108	ENST00000393140.1	ENSG00000175785.8	PRIMA1	14222	18604	0	0	1	0	0	1
19316	chr9	43463843	43464111	269	11	24.4545	80.5379	7.08832	0.22535	0.800831	0.57548	0.0287748	hyper	0	0	36798	193414	ENST00000597277.1	processed_pseudogene	ENSG00000269474.1	BX649597.4	166618	69300	ENST00000332857.6	ENSG00000185775.9	SPATA31A6	9799	11710	0	0	1	0	0	1
7395	chr2	106483504	106484399	896	15	59.7333	149.096	5.2287	0.225324	0.770416	0.545092	0.0221698	hyper	0	0	9870	164479	ENST00000427050.2	antisense	ENSG00000235522.2	AC009505.2	15265	6296	ENST00000393349.2	ENSG00000071051.9	NCK2	13388	3210	0	1	0	0	0	1
4683	chr12	14436575	14437774	1200	16	75	186.124	6.1698	0.225322	0.685742	0.46042	0.0201381	hyper	0	0	26502	189691	ENST00000584725.1	misc_RNA	ENSG00000265119.1	RN7SL676P	80841	60098	ENST00000261168.4	ENSG00000171681.8	ATF7IP	80751	16418	0	0	1	0	0	1
45677	chrX	104193267	104193884	618	6	103	29.7877	4.23849	0.225287	0.686625	0.461338	0.0423312	hyper	0	0	144671	151353	ENST00000417685.1	processed_pseudogene	ENSG00000223733.1	RPL18AP14	271473	32462	ENST00000372578.3	ENSG00000133149.5	TEX13A	381223	13239	0	1	0	0	0	1
23140	chr7	75864881	75865051	171	8	21.375	69.0844	7.13972	0.225216	0.568881	0.343665	0.025551	hyper	0	0	580	117659	ENST00000479294.1	retained_intron	ENSG00000177679.14	SRRM3	33662	64164	ENST00000326382.8	ENSG00000177679.14	SRRM3	311	9696	1	0	0	0	1	0
1037	chr6	168578803	168579913	1111	29	38.3103	329.142	4.05304	0.225212	0.800275	0.575063	0.0213241	hyper	0	0	15124	163633	ENST00000457340.1	lincRNA	ENSG00000234768.1	RP11-503C24.1	96565	45879	ENST00000511714.1	ENSG00000153303.12	FRMD1	10919	8745	0	0	1	0	0	1
25757	chr9	12415665	12416256	592	7	84.5714	62.3287	7.91945	0.225108	0.791646	0.566537	0.0244608	hyper	0	0	115213	150596	ENST00000410649.1	snRNA	ENSG00000222581.1	RNU2-47P	269182	17626	ENST00000473763.1	ENSG00000107165.8	TYRP1	359230	11507	0	0	1	0	0	1
18103	chr8	113005618	113006312	695	12	57.9167	84.8828	6.36639	0.224937	0.744995	0.520058	0.0290146	hyper	0	0	154741	150383	ENST00000410214.1	snRNA	ENSG00000222146.1	RNU4-37P	695958	53376	ENST00000339701.3	ENSG00000164796.13	CSMD3	1438514	11112	0	0	1	0	0	1
1021	chr7	154633096	154634998	1903	36	52.8611	330.406	4.26335	0.224893	0.627198	0.402305	0.0226671	hyper	0	0	22194	165518	ENST00000448767.1	antisense	ENSG00000236408.1	RP11-476H24.1	85228	77765	ENST00000397551.2	ENSG00000214106.3	PAXIP1-AS2	46759	10248	0	1	0	0	0	1
63066	chrX	104194671	104194797	127	3	42.3333	14.4267	4.64106	0.224735	0.628366	0.403631	0.0431186	hyper	0	0	146075	151353	ENST00000417685.1	processed_pseudogene	ENSG00000223733.1	RPL18AP14	270560	32462	ENST00000372578.3	ENSG00000133149.5	TEX13A	382627	13239	0	1	0	0	0	1
78	chr14	104637469	104638914	1446	84	17.2143	828.224	4.05793	0.224572	0.826136	0.601564	0.0231883	hyper	0	0	32091	10186	ENST00000315264.7	protein_coding	ENSG00000066735.10	KIF26A	32091	5428	ENST00000315264.7	ENSG00000066735.10	KIF26A	0	18750	0	1	0	0.405256	0.594744	0
1610	chr2	30333587	30334782	1196	33	36.2424	283.06	4.24151	0.224491	0.856001	0.631511	0.0284497	hyper	0	0	24416	162603	ENST00000420016.1	antisense	ENSG00000233862.1	AC016907.3	35024	24911	ENST00000379519.3	ENSG00000119801.8	YPEL5	34529	2728	0	1	0	0	0	1
3997	chr16	12271671	12272717	1047	21	49.8571	198.524	7.13071	0.224458	0.793995	0.569537	0.0250049	hyper	0	0	48116	6639	ENST00000564791.1	protein_coding	ENSG00000048471.9	SNX29	48116	3525	ENST00000564791.1	ENSG00000048471.9	SNX29	60374	20159	0	1	0	0	0	1
16066	chr5	174161366	174162087	722	13	55.5385	92.8135	4.05197	0.224385	0.444626	0.220241	0.0235216	hyper	0	0	9760	46299	ENST00000507785.1	protein_coding	ENSG00000120149.7	MSX2	9760	25061	ENST00000507785.1	ENSG00000120149.7	MSX2	279	7391	0	0	1	0	1	0
9605	chr7	25905916	25906619	704	16	44	129.478	6.89517	0.224234	0.72592	0.501685	0.0224985	hyper	0	0	82403	194436	ENST00000602992.1	lincRNA	ENSG00000270933.1	CTD-2227E11.1	285240	3741	ENST00000056233.3	ENSG00000050344.8	NFE2L3	3443	9282	0	0	1	0	0	1
38971	chr8	55937792	55938016	225	5	45	38.0587	7.47136	0.22423	0.637775	0.413545	0.0225107	hyper	0	0	76932	143396	ENST00000327381.6	protein_coding	ENSG00000206579.7	XKR4	76932	77184	ENST00000327381.6	ENSG00000206579.7	XKR4	75640	10855	0	0	1	0	0	1
2474	chr13	112787793	112788942	1150	31	37.0968	241.679	4.03888	0.224228	0.667312	0.443084	0.0276179	hyper	0	0	26359	151974	ENST00000421423.1	lincRNA	ENSG00000224243.1	LINC00403	65879	67003	ENST00000330949.1	ENSG00000182968.3	SOX1	26679	17930	0	0	1	0	0	1
59902	chr2	107068902	107069071	170	3	56.6667	17.0739	5.56559	0.224207	0.811111	0.586903	0.0302421	hyper	0	0	15754	84253	ENST00000304514.7	protein_coding	ENSG00000153165.14	RGPD3	15754	45805	ENST00000304514.7	ENSG00000153165.14	RGPD3	13257	3216	0	1	0	0	0	1
1258	chr2	106172769	106174968	2200	27	81.4815	309.371	6.97798	0.223838	0.609851	0.386013	0.0204336	hyper	0	0	117798	42004	ENST00000607522.1	protein_coding	ENSG00000115641.14	FHL2	117798	22683	ENST00000607522.1	ENSG00000115641.14	FHL2	156884	3208	0	0	1	0	0	1
1573	chr8	37188114	37189525	1412	34	41.5294	285.367	4.99985	0.223739	0.830369	0.60663	0.0247626	hyper	1	0	0	178472	ENST00000518765.1	lincRNA	ENSG00000253123.2	RP11-527N22.1	363743	67683	ENST00000331569.4	ENSG00000183779.5	ZNF703	362419	10748	1	0	0	0	0	1
405	chr6	152084460	152086547	2088	44	47.4545	456.905	4.64816	0.223714	0.574536	0.350823	0.0223118	hyper	0	0	39018	19954	ENST00000338799.5	protein_coding	ENSG00000091831.17	ESR1	39018	10685	ENST00000338799.5	ENSG00000091831.17	ESR1	42275	8627	0	1	0	0	0	1
40925	chr4	59497940	59498546	607	7	86.7143	35.4291	4.9933	0.223595	0.706939	0.483344	0.0299436	hyper	0	0	66652	175437	ENST00000508292.1	lincRNA	ENSG00000250078.1	RP11-577G20.2	1521388	51581	ENST00000295666.4	ENSG00000163453.7	IGFBP7	1435824	5836	0	0	1	0	0	1
44984	chr8	88055828	88056047	220	4	55	30.5249	7.54995	0.223561	0.859716	0.636155	0.0257446	hyper	0	0	672	116374	ENST00000522427.1	processed_transcript	ENSG00000176571.7	CNBD1	177154	63491	ENST00000518476.1	ENSG00000176571.7	CNBD1	528555	11004	1	0	0	0	0	1
13852	chr10	68700811	68702365	1555	18	86.3889	102.993	4.29662	0.223534	0.755985	0.532451	0.0272979	hyper	0	0	15046	137045	ENST00000361320.4	protein_coding	ENSG00000198739.6	LRRTM3	15046	74876	ENST00000361320.4	ENSG00000198739.6	LRRTM3	821478	14163	0	1	0	0	0	1
15300	chr9	2817695	2818506	812	10	81.2	96.1068	8.48326	0.223468	0.823083	0.599614	0.0218111	hyper	0	0	9720	15671	ENST00000382032.3	retained_intron	ENSG00000080608.9	KIAA0020	25734	8336	ENST00000397885.2	ENSG00000080608.9	KIAA0020	25459	11472	0	1	0	0	0	1
31648	chr10	90752254	90753195	942	10	94.2	49.7108	4.27644	0.223455	0.441044	0.217589	0.0371695	hyper	0	0	1048	4675	ENST00000487314.1	processed_transcript	ENSG00000026103.15	FAS	1106	17858	ENST00000458208.1	ENSG00000107796.8	ACTA2	1145	14320	1	0	0	0	0.907643	0.0923567
3941	chr1	216852350	216852948	599	17	35.2353	199.682	9.96351	0.223313	0.718339	0.495026	0.0207065	hyper	0	0	43725	132515	ENST00000475275.1	protein_coding	ENSG00000196482.12	ESRRG	43725	72402	ENST00000475275.1	ENSG00000196482.12	ESRRG	77615	2185	0	1	0	0	0	1
3039	chr7	6995470	6996646	1177	20	58.85	223.354	5.07827	0.223215	0.576113	0.352898	0.022497	hyper	0	0	16235	171205	ENST00000478302.1	unprocessed_pseudogene	ENSG00000242731.2	FAM86LP	129068	42301	ENST00000316731.8	ENSG00000146574.11	CCZ1B	20506	9202	0	0	1	0	0	1
518	chr17	78474986	78476522	1537	47	32.7021	418.534	4.12404	0.223102	0.715683	0.492581	0.0288855	hyper	0	0	12492	187697	ENST00000576526.1	processed_pseudogene	ENSG00000262000.1	CTD-2526A2.5	24581	59719	ENST00000306773.4	ENSG00000171246.5	NPTX1	22202	22557	0	0	1	0	0	1
1160	chr17	77357519	77358754	1236	34	36.3529	318.447	5.33284	0.223039	0.525378	0.302339	0.0270308	hyper	0	0	53609	102811	ENST00000582344.1	processed_transcript	ENSG00000167281.14	RBFOX3	119808	55991	ENST00000415831.1	ENSG00000167281.14	RBFOX3	101491	22505	0	1	0	0	0	1
1299	chr13	31305634	31306534	901	41	21.9756	305.627	4.29755	0.222972	0.656697	0.433725	0.0319663	hyper	0	0	3110	59353	ENST00000380490.3	protein_coding	ENSG00000132965.5	ALOX5AP	3110	32310	ENST00000380490.3	ENSG00000132965.5	ALOX5AP	57015	17622	0	0	1	0	0	1
46514	chr9	77163062	77163104	43	4	10.75	28.9519	7.16703	0.222832	0.7305	0.507668	0.0298213	hyper	0	0	49018	152602	ENST00000417576.2	antisense	ENSG00000224825.2	RP11-171A24.3	50780	75289	ENST00000376896.3	ENSG00000198963.6	RORB	49134	11815	0	1	0	0	0	1
29062	chr7	78164189	78164435	247	6	41.1667	54.8621	9.08612	0.222831	0.870301	0.64747	0.0222506	hyper	0	0	13224	129119	ENST00000517762.1	processed_transcript	ENSG00000187391.13	MAGI2	235960	70523	ENST00000535697.1	ENSG00000187391.13	MAGI2	494131	9725	0	1	0	0	0	1
34054	chr5	161276341	161276818	478	5	95.6	45.5273	5.92323	0.222766	0.466021	0.243254	0.0228757	hyper	0	0	442	4347	ENST00000521339.1	protein_coding	ENSG00000022355.10	GABRA1	442	2305	ENST00000521339.1	ENSG00000022355.10	GABRA1	300956	7323	1	0	0	0	0	1
166	chr10	530435	531584	1150	56	20.5357	611.005	4.12452	0.222756	0.767451	0.544695	0.0238931	hyper	0	0	46933	161711	ENST00000425723.2	antisense	ENSG00000233021.2	RP11-490E15.2	96685	44683	ENST00000421992.1	ENSG00000151240.11	DIP2C	0	13764	0	1	0	0.335652	0.664348	0
44062	chr4	181948437	181948732	296	4	74	31.5579	6.70084	0.22274	0.926866	0.704126	0.022232	hyper	0	0	131569	173609	ENST00000512487.1	lincRNA	ENSG00000248197.1	LINC00290	1117110	78241	ENST00000512480.1	ENSG00000218336.3	TENM3	967817	6266	0	0	1	0	0	1
2331	chr18	7010906	7011822	917	27	33.963	247.048	4.8284	0.222705	0.668767	0.446062	0.0257341	hyper	0	0	28413	25318	ENST00000585178.1	retained_intron	ENSG00000101680.9	LAMA1	105990	13666	ENST00000389658.3	ENSG00000101680.9	LAMA1	0	22829	0	1	0	0.241003	0.758997	0
16190	chr13	71479127	71480069	943	10	94.3	92.2959	8.39344	0.222677	0.72549	0.502813	0.0241454	hyper	0	0	17726	154519	ENST00000446207.1	processed_pseudogene	ENSG00000226554.1	SOGA2P1	796535	44252	ENST00000377844.4	ENSG00000150361.7	KLHL1	769015	17771	0	0	1	0	0	1
1232	chr8	103806513	103808258	1746	38	45.9474	311.563	4.01284	0.222675	0.704055	0.48138	0.0288555	hyper	0	0	9486	179157	ENST00000522715.1	lincRNA	ENSG00000253669.3	KB-1732A1.1	62071	46721	ENST00000521536.2	ENSG00000155096.9	AZIN1	10362	11083	0	0	1	0	0	1
12837	chr12	116746590	116747294	705	12	58.75	108.514	8.00567	0.222594	0.797502	0.574908	0.0210817	hyper	0	0	31446	48690	ENST00000281928.3	protein_coding	ENSG00000123066.3	MED13L	31446	26397	ENST00000281928.3	ENSG00000123066.3	MED13L	198901	17114	0	0	1	0	0	1
10889	chr8	30841317	30842121	805	14	57.5	120.323	7.63392	0.222553	0.82577	0.603217	0.0230651	hyper	1	0	0	179308	ENST00000520373.1	processed_pseudogene	ENSG00000253793.1	RP11-293D9.2	48588	60915	ENST00000523392.1	ENSG00000172733.10	PURG	71194	10737	1	0	0	0	0	1
3471	chr19	41891788	41892682	895	18	49.7222	210.939	4.02048	0.22253	0.717096	0.494566	0.0209811	hyper	0	0	3081	72939	ENST00000535712.1	protein_coding	ENSG00000142046.10	TMEM91	3081	39578	ENST00000535712.1	ENSG00000142046.10	TMEM91	9014	25053	0	1	0	0	0	1
21729	chr3	182201216	182201619	404	7	57.7143	73.0059	10.0584	0.222405	0.82552	0.603115	0.0233834	hyper	0	0	2532	169856	ENST00000496220.1	lincRNA	ENSG00000241098.1	RP11-139K4.1	309668	4273	ENST00000323116.5	ENSG00000058063.11	ATP11B	198459	5145	0	1	0	0	0	1
127	chr5	1744870	1746259	1390	61	22.7869	679.076	4.03503	0.22232	0.823216	0.600897	0.020268	hyper	0	0	19605	185819	ENST00000565428.1	lincRNA	ENSG00000260066.1	CTD-2587M23.1	53604	59822	ENST00000510999.1	ENSG00000171421.8	MRPL36	0	6487	0	0	1	0.228058	0.771942	0
5118	chr4	68441173	68442093	921	17	54.1765	178.25	8.75421	0.222125	0.769728	0.547603	0.0206845	hyper	0	0	16726	5478	ENST00000265404.2	protein_coding	ENSG00000035720.3	STAP1	16726	2918	ENST00000265404.2	ENSG00000035720.3	STAP1	29680	5842	0	1	0	0	0	1
6581	chr18	75475325	75476467	1143	16	71.4375	158.458	7.72788	0.222111	0.558972	0.336861	0.0219042	hyper	0	0	99055	177669	ENST00000516451.1	rRNA	ENSG00000252260.1	RNA5SP461	512819	55267	ENST00000299727.3	ENSG00000166573.4	GALR1	72745	23158	0	0	1	0	0	1
9485	chr10	103266810	103267543	734	13	56.4615	130.335	9.04214	0.222097	0.800544	0.578446	0.0218601	hyper	0	0	27597	100488	ENST00000493877.1	processed_transcript	ENSG00000166167.13	BTRC	62862	54728	ENST00000416979.2	ENSG00000166171.8	DPCD	58739	14486	0	1	0	0	0	1
3066	chr9	129714392	129716001	1610	22	73.1818	222.9	5.68713	0.222065	0.668387	0.446322	0.0227388	hyper	0	0	8502	64950	ENST00000373434.1	protein_coding	ENSG00000136828.14	RALGPS1	8502	35327	ENST00000373434.1	ENSG00000136828.14	RALGPS1	36382	12207	0	1	0	0	0	1
3244	chr16	54619031	54620183	1153	35	32.9429	217.436	4.38886	0.221969	0.771932	0.549962	0.0258942	hyper	0	0	35722	188831	ENST00000579890.1	miRNA	ENSG00000264079.1	AC079412.1	298355	64056	ENST00000329734.3	ENSG00000177508.11	IRX3	293327	20569	0	0	1	0	0	1
6095	chr18	54821284	54822694	1411	22	64.1364	164.576	4.03755	0.221932	0.721801	0.499869	0.0256466	hyper	0	0	6990	156252	ENST00000585477.1	protein_coding	ENSG00000228075.4	BOD1L2	6990	78740	ENST00000585477.1	ENSG00000228075.4	BOD1L2	32089	23066	0	0	1	0	0	1
61394	chr17	46712640	46712984	345	3	115	16.2173	4.05674	0.221874	0.680253	0.458379	0.0284337	hyper	0	0	1705	185783	ENST00000567101.2	processed_transcript	ENSG00000260027.3	HOXB7	8800	59296	ENST00000311177.5	ENSG00000170689.8	HOXB9	942	22095	0.852174	0	0.147826	0	1	0
29743	chr20	58223578	58224079	502	7	71.7143	53.3191	7.50342	0.221756	0.739148	0.517392	0.0231778	hyper	0	0	19913	18041	ENST00000541461.1	protein_coding	ENSG00000087495.12	PHACTR3	19913	9622	ENST00000541461.1	ENSG00000087495.12	PHACTR3	42790	26402	0	1	0	0	0	1
47615	chr2	187245788	187246008	221	4	55.25	27.8314	6.78096	0.221746	0.905667	0.683921	0.0261212	hyper	0	0	16462	155873	ENST00000444288.1	processed_pseudogene	ENSG00000227692.1	MED28P3	104874	5164	ENST00000337859.6	ENSG00000065548.13	ZC3H15	104489	3678	0	0	1	0	0	1
3421	chr14	99283649	99285475	1827	30	60.9	212.25	4.83719	0.221659	0.750676	0.529018	0.0239857	hyper	0	0	25757	166699	ENST00000421617.1	lincRNA	ENSG00000237342.1	AL132796.1	105691	63516	ENST00000541516.1	ENSG00000176605.3	C14orf177	298930	18631	0	0	1	0	0	1
13407	chr15	22919817	22920434	618	16	38.625	105.352	4.3002	0.2214	0.571938	0.350538	0.030161	hyper	0	0	5646	10949	ENST00000559393.1	retained_intron	ENSG00000068793.13	CYFIP1	26618	5839	ENST00000557859.1	ENSG00000068793.13	CYFIP1	24568	18895	0	1	0	0	0	1
17105	chr8	103299569	103300434	866	9	96.2222	88.5297	5.06157	0.221316	0.780401	0.559085	0.0245428	hyper	0	0	5502	28569	ENST00000519528.1	processed_transcript	ENSG00000104517.8	UBR5	10520	15426	ENST00000521566.1	ENSG00000104517.8	UBR5	47817	11078	0	1	0	0	0	1
12507	chr10	24244108	24244945	838	13	64.4615	110.355	7.7065	0.221228	0.833156	0.611927	0.0229522	hyper	0	0	201818	151590	ENST00000422734.1	processed_pseudogene	ENSG00000223928.1	RP11-183E9.2	252774	25218	ENST00000376456.4	ENSG00000120549.11	KIAA1217	259129	13934	0	1	0	0	0	1
29996	chr4	115827173	115827762	590	7	84.2857	52.8375	6.80634	0.22122	0.739654	0.518433	0.0265381	hyper	0	0	106685	169601	ENST00000496066.2	misc_RNA	ENSG00000240637.2	RN7SL808P	207269	36985	ENST00000264363.2	ENSG00000138653.5	NDST4	306240	6037	0	1	0	0	0	1
3830	chr6	35997867	35998458	592	21	28.1905	201.89	4.17534	0.221191	0.8073	0.586108	0.0217115	hyper	0	0	1000	38026	ENST00000472333.1	protein_coding	ENSG00000112062.6	MAPK14	1000	20512	ENST00000472333.1	ENSG00000112062.6	MAPK14	1494	8041	1	0	0	0	0.85473	0.14527
1317	chr9	128820543	128821652	1110	35	31.7143	304.515	4.07538	0.221134	0.634823	0.413689	0.0280425	hyper	0	0	683	161016	ENST00000441473.1	lincRNA	ENSG00000232413.1	RP11-343J18.2	192992	55776	ENST00000428092.1	ENSG00000167081.12	PBX3	42564	12187	1	0	0	0	0	1
12191	chr15	95868978	95869837	860	11	78.1818	112.247	5.35974	0.221131	0.600947	0.379816	0.0215281	hyper	0	0	491	173839	ENST00000508732.2	lincRNA	ENSG00000248441.2	CTD-2536I1.1	961822	76599	ENST00000378936.1	ENSG00000205148.1	AC016251.1	118	19597	1	0	0	0	1	0
3011	chr16	73539044	73540218	1175	23	51.087	224.15	4.80761	0.221074	0.671226	0.450152	0.0206235	hyper	0	0	4856	185725	ENST00000564291.1	lincRNA	ENSG00000259971.1	RP11-44L9.3	360697	73399	ENST00000358463.2	ENSG00000197445.2	C16orf47	438252	20784	0	0	1	0	0	1
6322	chr10	84118468	84118918	451	17	26.5294	161.664	9.15655	0.220893	0.757593	0.5367	0.0225359	hyper	0	0	17940	143949	ENST00000384545.1	snRNA	ENSG00000207275.1	RNU6-441P	440579	69264	ENST00000537893.1	ENSG00000185737.8	NRG3	482738	14288	0	1	0	0	0	1
2784	chr2	10500686	10501797	1112	24	46.3333	231.551	4.53861	0.22078	0.802872	0.582092	0.0226001	hyper	0	0	36212	42246	ENST00000419810.2	nonsense_mediated_decay	ENSG00000115756.8	HPCAL1	56859	22819	ENST00000381765.3	ENSG00000115756.8	HPCAL1	56176	2578	0	1	0	0	0	1
8018	chr2	187246449	187247689	1241	21	59.0952	143.006	4.83005	0.220663	0.888395	0.667732	0.0265253	hyper	0	0	17123	155873	ENST00000444288.1	processed_pseudogene	ENSG00000227692.1	MED28P3	103193	5164	ENST00000337859.6	ENSG00000065548.13	ZC3H15	102808	3678	0	0	1	0	0	1
61207	chr5	2661118	2661257	140	3	46.6667	16.3222	4.42109	0.220601	0.755685	0.535085	0.0273027	hyper	0	0	76615	185501	ENST00000560688.1	lincRNA	ENSG00000259757.1	RP11-129I19.2	90511	59196	ENST00000302057.5	ENSG00000170561.8	IRX2	17808	6506	0	0	1	0	0	1
920	chr8	18540616	18542532	1917	39	49.1538	342.405	4.22755	0.220529	0.707169	0.48664	0.0250769	hyper	1	1	0	86648	ENST00000521878.1	processed_transcript	ENSG00000156011.12	PSD3	0	47117	ENST00000428502.2	ENSG00000156011.12	PSD3	295389	10622	1	0	0	0	0	1
3079	chr19	18318432	18318950	519	22	23.5909	222.431	5.19524	0.220506	0.532435	0.311929	0.02219	hyper	0	0	2880	192962	ENST00000596473.1	antisense	ENSG00000268650.3	AC068499.10	3547	16578	ENST00000222256.4	ENSG00000105649.5	RAB3A	195	24534	0	1	0	0	1	0
25014	chr20	21697688	21698033	346	10	34.6	64.0267	5.12943	0.220493	0.557767	0.337273	0.0252124	hyper	0	0	8779	51437	ENST00000485038.1	retained_intron	ENSG00000125813.9	PAX1	10826	27937	ENST00000444366.2	ENSG00000125813.9	PAX1	2343	26017	0	0	1	0	0	1
24087	chr9	73482055	73483026	972	9	108	66.4775	5.96996	0.220479	0.706646	0.486167	0.0276554	hyper	0	0	912	16503	ENST00000396283.1	protein_coding	ENSG00000083067.18	TRPM3	912	8803	ENST00000396283.1	ENSG00000083067.18	TRPM3	446606	11807	1	0	0	0	0	1
3437	chr18	19929212	19930351	1140	28	40.7143	211.841	4.30746	0.220429	0.66506	0.444631	0.02932	hyper	0	0	996	196195	ENST00000608890.1	lincRNA	ENSG00000273348.1	RP11-535A5.1	64478	77230	ENST00000525417.1	ENSG00000212710.3	CTAGE1	0	22924	0.879825	0	0.120175	0.103509	0.896491	0
2327	chr1	169076776	169079198	2423	34	71.2647	247.108	4.86447	0.220358	0.782393	0.562035	0.0261387	hyper	1	1	0	73857	ENST00000499679.3	protein_coding	ENSG00000143153.8	ATP1B1	0	40066	ENST00000499679.3	ENSG00000143153.8	ATP1B1	364	1915	1	0	0	0	0.675196	0.324804
1495	chr7	68277796	68279434	1639	31	52.871	291.243	4.14309	0.220348	0.874545	0.654197	0.0239116	hyper	0	0	88760	150526	ENST00000410496.1	rRNA	ENSG00000222428.1	RNA5SP231	784470	48311	ENST00000406775.2	ENSG00000158321.11	AUTS2	782940	9617	0	0	1	0	0	1
57583	chr11	83386685	83386812	128	3	42.6667	18.7677	6.10215	0.220279	0.856203	0.635924	0.0264314	hyper	0	0	6236	81821	ENST00000524601.1	protein_coding	ENSG00000150672.12	DLG2	6236	44413	ENST00000524601.1	ENSG00000150672.12	DLG2	389148	15929	0	1	0	0	0	1
1434	chr22	44023831	44024983	1153	27	42.7037	294.758	4.49203	0.220218	0.79033	0.570112	0.0231364	hyper	0	0	43166	128660	ENST00000468552.1	retained_intron	ENSG00000186976.10	EFCAB6	183086	70261	ENST00000396231.2	ENSG00000186976.10	EFCAB6	182964	27504	0	1	0	0	0	1
3652	chr6	162303057	162304015	959	22	43.5909	206.471	4.46262	0.220217	0.728656	0.508438	0.0228241	hyper	0	0	266958	149401	ENST00000408094.1	miRNA	ENSG00000221021.1	AL035697.1	607963	2531	ENST00000320285.4	ENSG00000026652.9	AGPAT4	235367	8684	0	1	0	0	0	1
736	chr2	129365196	129366363	1168	36	32.4444	370.204	4.17473	0.220107	0.60608	0.385973	0.0219721	hyper	0	0	26045	166963	ENST00000412312.1	lincRNA	ENSG00000237532.1	AC012451.1	289044	35238	ENST00000259241.6	ENSG00000136720.6	HS6ST1	113891	3385	0	0	1	0	0	1
55185	chr2	176935063	176935488	426	4	106.5	20.8608	4.4095	0.220106	0.795478	0.575372	0.0330025	hyper	0	0	13152	113849	ENST00000308618.4	protein_coding	ENSG00000174279.4	EVX2	13152	62148	ENST00000308618.4	ENSG00000174279.4	EVX2	758	3614	0	0	1	0	1	0
6088	chr4	186425307	186426188	882	21	42	164.674	4.93727	0.22009	0.740709	0.52062	0.0340145	hyper	0	0	2052	85429	ENST00000514308.1	retained_intron	ENSG00000154553.9	PDLIM3	30467	46407	ENST00000284767.5	ENSG00000154553.9	PDLIM3	29795	6304	0	1	0	0	0	1
22530	chr6	1309440	1310145	706	9	78.4444	70.755	4.33695	0.219991	0.740788	0.520797	0.0221776	hyper	0	0	2529	97613	ENST00000296839.2	protein_coding	ENSG00000164379.4	FOXQ1	2529	52996	ENST00000296839.2	ENSG00000164379.4	FOXQ1	923	7583	0	0	1	0	1	0
744	chr1	7551038	7552347	1310	30	43.6667	368.928	4.19025	0.219877	0.569119	0.349242	0.0235648	hyper	0	0	49423	152897	ENST00000440032.1	antisense	ENSG00000225126.1	RP4-549F15.1	244120	60154	ENST00000495233.1	ENSG00000171735.14	CAMTA1	171053	352	0	1	0	0	0	1
21035	chr4	103351004	103351075	72	7	10.2857	75.0593	10.6547	0.219875	0.627517	0.407642	0.0205174	hyper	0	0	1330	173584	ENST00000502883.1	lincRNA	ENSG00000248161.1	RP11-499E18.1	71410	18834	ENST00000226574.4	ENSG00000109320.7	NFKB1	71016	5981	1	0	0	0	0	1
23582	chr19	30758365	30759091	727	9	80.7778	67.8162	5.36407	0.219781	0.701681	0.481899	0.0271281	hyper	0	0	38742	191690	ENST00000588092.1	antisense	ENSG00000267223.1	AC005597.1	38903	74735	ENST00000591488.1	ENSG00000198597.4	ZNF536	38394	24685	0	1	0	0	0	1
16685	chr1	95811200	95811713	514	12	42.8333	90.1107	6.39677	0.219772	0.805741	0.585969	0.0211154	hyper	0	0	6096	158770	ENST00000438093.1	lincRNA	ENSG00000230434.1	RP11-14O19.1	111432	26130	ENST00000263893.6	ENSG00000122481.12	RWDD3	111057	1350	0	0	1	0	0	1
5019	chr10	14064821	14065739	919	23	39.9565	179.876	6.57681	0.219746	0.795662	0.575916	0.0283806	hyper	0	0	14288	82557	ENST00000342409.2	protein_coding	ENSG00000151474.15	FRMD4A	14288	44840	ENST00000342409.2	ENSG00000151474.15	FRMD4A	130636	13878	0	1	0	0	0	1
1922	chr18	3746730	3748884	2155	27	79.8148	265.91	5.11843	0.219708	0.777358	0.557649	0.0215923	hyper	0	0	4214	108737	ENST00000485480.1	processed_transcript	ENSG00000170579.10	DLGAP1	96411	59210	ENST00000400145.2	ENSG00000170579.10	DLGAP1	17323	22811	0	1	0	0	0	1
9524	chr10	2162204	2163564	1361	22	61.8636	130.066	4.06473	0.219676	0.668258	0.448582	0.0299948	hyper	0	0	21842	178348	ENST00000517189.1	snRNA	ENSG00000252998.1	RNU6-889P	382533	69256	ENST00000381312.1	ENSG00000185736.11	ADARB2	193684	13804	0	0	1	0	0	1
6695	chr18	76356951	76357462	512	15	34.1333	156.983	10.2409	0.219635	0.736564	0.516929	0.019831	hyper	0	0	52762	139030	ENST00000364853.1	misc_RNA	ENSG00000201723.1	Y_RNA	382812	80567	ENST00000537592.2	ENSG00000256463.4	SALL3	33935	23176	0	0	1	0	0	1
7833	chr17	20559346	20560209	864	14	61.7143	144.693	6.25633	0.219596	0.835338	0.615742	0.0227147	hyper	0	0	8745	165621	ENST00000411576.2	unprocessed_pseudogene	ENSG00000236504.2	AC087499.7	76308	77972	ENST00000399044.1	ENSG00000214819.1	CDRT15L2	66650	21595	0	1	0	0	0	1
2552	chr17	3135059	3136688	1630	36	45.2778	238.864	4.14707	0.219576	0.763762	0.544186	0.0350232	hyper	0	0	7281	180869	ENST00000531680.1	processed_transcript	ENSG00000255095.1	OR1D4	16143	60493	ENST00000304094.1	ENSG00000172146.1	OR1A1	152674	21281	0	0	1	0	0	1
6774	chr9	13322967	13323744	778	33	23.5758	156.125	4.23946	0.21956	0.872059	0.652498	0.0349992	hyper	1	0	0	151284	ENST00000433817.2	processed_pseudogene	ENSG00000223672.2	RP11-272P10.3	43377	17633	ENST00000319217.7	ENSG00000107186.12	MPDZ	0	11509	1	0	0	0.305913	0.694087	0
61605	chr11	31394232	31394437	206	3	68.6667	16.0907	5.34044	0.219532	0.859958	0.640425	0.039431	hyper	0	0	1877	109207	ENST00000527731.1	nonsense_mediated_decay	ENSG00000170946.10	DNAJC24	2827	59482	ENST00000536040.1	ENSG00000170946.10	DNAJC24	2733	15270	0.592233	0.407767	0	0	0	1
29061	chr7	27246544	27247278	735	9	81.6667	54.8635	4.08198	0.219481	0.765777	0.546297	0.0291655	hyper	0	0	6487	172012	ENST00000605136.1	antisense	ENSG00000243766.3	HOTTIP	6818	17007	ENST00000222753.4	ENSG00000106031.6	HOXA13	1246	9319	0	0.455782	0.544218	0	1	0
48932	chr2	3933029	3933168	140	3	46.6667	26.4705	8.50496	0.219455	0.687706	0.468251	0.0245455	hyper	0	0	41254	155553	ENST00000451101.1	lincRNA	ENSG00000227363.1	AC019172.2	132859	77981	ENST00000399143.3	ENSG00000214866.3	DCDC2C	98710	2538	0	0	1	0	0	1
3036	chr1	18646004	18647122	1119	21	53.2857	223.377	6.26809	0.219369	0.644222	0.424852	0.0232808	hyper	0	0	40664	43699	ENST00000412684.1	protein_coding	ENSG00000117154.7	IGSF21	40664	23616	ENST00000412684.1	ENSG00000117154.7	IGSF21	44752	551	0	1	0	0	0	1
46189	chr3	181896970	181897237	268	4	67	29.2657	6.62581	0.219282	0.718835	0.499553	0.0273795	hyper	0	0	57297	169477	ENST00000462382.1	lincRNA	ENSG00000240478.1	RP11-416O18.2	467247	66053	ENST00000325404.1	ENSG00000181449.2	SOX2	451969	5144	0	0	1	0	0	1
10132	chr13	110250002	110251611	1610	17	94.7059	125.48	4.34492	0.219153	0.816909	0.597756	0.0216512	hyper	0	0	129017	163732	ENST00000416090.1	antisense	ENSG00000234854.1	LINC00676	187303	69500	ENST00000375856.3	ENSG00000185950.7	IRS2	182855	17875	0	0	1	0	0	1
2773	chr7	157510402	157511259	858	25	34.32	231.754	4.30699	0.219147	0.781952	0.562805	0.0247884	hyper	0	0	21888	159946	ENST00000448541.1	sense_intronic	ENSG00000231515.1	AC006003.3	103686	78462	ENST00000409610.1	ENSG00000222012.1	AC005481.5	6257	10335	0	1	0	0	0	1
19535	chr4	62398251	62398537	287	14	20.5	79.8193	5.69403	0.21913	0.764043	0.544914	0.0336046	hyper	0	0	35238	81663	ENST00000506720.1	protein_coding	ENSG00000150471.11	LPHN3	35238	44306	ENST00000506720.1	ENSG00000150471.11	LPHN3	15002	5838	0	1	0	0	0	1
51227	chr4	162199767	162199864	98	3	32.6667	24.4375	7.10576	0.219045	0.866649	0.647605	0.0233018	hyper	0	0	100240	174889	ENST00000508189.1	antisense	ENSG00000249568.1	RP11-234O6.2	832683	57711	ENST00000536695.1	ENSG00000168843.9	FSTL5	1887597	6211	0	0	1	0	0	1
3600	chr7	97986662	97987906	1245	20	62.25	207.633	5.58633	0.218954	0.753834	0.534881	0.0230409	hyper	0	0	1923	1382	ENST00000473569.1	retained_intron	ENSG00000006453.9	BAIAP2L1	42473	704	ENST00000005260.8	ENSG00000006453.9	BAIAP2L1	42191	9804	0.0610442	0.938956	0	0	0	1
15652	chr10	131122419	131122774	356	10	35.6	94.4397	8.17445	0.218915	0.824952	0.606037	0.0219051	hyper	0	0	45903	153276	ENST00000414581.1	lincRNA	ENSG00000225424.1	RP11-168C9.1	142673	59061	ENST00000306010.7	ENSG00000170430.9	MGMT	142174	14705	0	0	1	0	0	1
17343	chr7	13972469	13973598	1130	12	94.1667	87.5909	5.71161	0.218881	0.796443	0.577562	0.0276825	hyper	0	0	26345	1399	ENST00000493831.1	retained_intron	ENSG00000006468.9	ETV1	52467	718	ENST00000443608.1	ENSG00000006468.9	ETV1	55780	9220	0	1	0	0	0	1
54813	chr1	169079619	169079680	62	3	20.6667	21.1247	6.96205	0.218875	0.755493	0.536618	0.0261387	hyper	0	0	155	73858	ENST00000367813.3	protein_coding	ENSG00000143153.8	ATP1B1	155	40067	ENST00000367813.3	ENSG00000143153.8	ATP1B1	3207	1915	1	0	0	0	0	1
57218	chr12	29543589	29543663	75	3	25	19.1041	6.16147	0.218723	0.606425	0.387701	0.0344146	hyper	0	0	917	183034	ENST00000550906.1	protein_coding	ENSG00000257599.1	OVCH1-AS1	917	80672	ENST00000550906.1	ENSG00000257599.1	OVCH1-AS1	750	16467	1	0	0	0	1	0
6131	chr2	118982348	118982740	393	25	15.72	164.155	4.30743	0.218668	0.570841	0.352172	0.025195	hyper	0	0	38385	154915	ENST00000414886.1	lincRNA	ENSG00000226856.1	AC093901.1	136297	27771	ENST00000245787.4	ENSG00000125629.10	INSIG2	0	3294	0	0	1	0.302799	0.697201	0
4903	chr2	115941240	115942881	1642	21	78.1905	181.929	4.79767	0.218656	0.70869	0.490034	0.0297161	hyper	0	0	21428	115378	ENST00000429914.1	nonsense_mediated_decay	ENSG00000175497.12	DPP10	21555	62959	ENST00000310323.8	ENSG00000175497.12	DPP10	20474	3287	0	1	0	0	0	1
51657	chr8	62410962	62411293	332	3	110.667	24.0554	7.75785	0.218481	0.788906	0.570425	0.0226463	hyper	0	0	27351	136259	ENST00000521909.1	retained_intron	ENSG00000198363.11	ASPH	121796	63869	ENST00000520712.1	ENSG00000177182.6	CLVS1	215263	10891	0	1	0	0	0	1
27580	chr9	23790153	23790870	718	8	89.75	58.1305	7.11151	0.218408	0.67221	0.453801	0.0270236	hyper	0	0	10779	32621	ENST00000440102.1	protein_coding	ENSG00000107105.10	ELAVL2	10779	17611	ENST00000440102.1	ENSG00000107105.10	ELAVL2	29821	11559	0	1	0	0	0	1
45171	chr13	27301438	27301633	196	3	65.3333	30.3135	9.89208	0.218393	0.800981	0.582589	0.0221996	hyper	0	0	32793	59367	ENST00000381436.2	protein_coding	ENSG00000132975.6	GPR12	32793	32319	ENST00000381436.2	ENSG00000132975.6	GPR12	32593	17577	0	0	1	0	0	1
38240	chr10	49232617	49232752	136	5	27.2	39.0164	7.53155	0.21837	0.769493	0.551123	0.0262678	hyper	0	0	6864	119354	ENST00000339771.5	unprocessed_pseudogene	ENSG00000179296.9	CTGLF12P	24798	71055	ENST00000342763.4	ENSG00000188279.7	FAM25C	115385	14092	0	1	0	0	0	1
209	chr12	6657044	6659117	2074	66	31.4242	571.144	4.34073	0.218314	0.724854	0.50654	0.0271026	hyper	1	0	0	2646	ENST00000396830.2	retained_intron	ENSG00000010295.15	IFFO1	1948	1367	ENST00000436152.2	ENSG00000010295.15	IFFO1	0	16337	1	0	0	0.118611	0.881389	0
45517	chr3	149183359	149183533	175	5	35	29.9409	4.61022	0.218311	0.662734	0.444423	0.0267224	hyper	0	0	370	168721	ENST00000490852.1	processed_pseudogene	ENSG00000239408.1	RP11-278L15.4	8227	58651	ENST00000305354.4	ENSG00000169903.6	TM4SF4	191176	5030	1	0	0	0	0	1
3205	chr19	32118533	32119686	1154	29	39.7931	218.489	4.79461	0.218246	0.648053	0.429807	0.0283169	hyper	0	0	26680	178149	ENST00000516971.1	rRNA	ENSG00000252780.1	RNA5SP471	278079	25645	ENST00000240587.4	ENSG00000121297.6	TSHZ3	270323	24692	0	0	1	0	0	1
3861	chr7	4881900	4882622	723	24	30.125	201.096	4.57319	0.218241	0.739126	0.520886	0.0240918	hyper	0	0	4211	88503	ENST00000538469.1	protein_coding	ENSG00000157927.12	RADIL	4211	48146	ENST00000538469.1	ENSG00000157927.12	RADIL	5670	9110	0	1	0	0	0	1
13366	chr12	130841560	130842447	888	15	59.2	105.582	4.24796	0.218207	0.621249	0.403042	0.0297453	hyper	0	0	8534	50693	ENST00000541480.1	processed_transcript	ENSG00000125207.3	PIWIL1	11708	27538	ENST00000540672.1	ENSG00000125207.3	PIWIL1	17476	17312	0	1	0	0	0	1
16020	chr9	46113005	46113163	159	16	9.9375	92.9635	5.3342	0.218167	0.351866	0.133699	0.0421287	hyper	0	0	875	164934	ENST00000493211.1	processed_pseudogene	ENSG00000235938.3	RP11-157L3.4	273867	79236	ENST00000377525.1	ENSG00000237198.2	FAM27E1	11216	11734	1	0	0	0	0	1
666	chr8	542169	543683	1515	44	34.4318	385.705	4.03562	0.218142	0.50675	0.288608	0.0259538	hyper	0	0	46387	120149	ENST00000523656.1	protein_coding	ENSG00000180190.7	TDRP	46387	65449	ENST00000523656.1	ENSG00000180190.7	TDRP	46085	10422	0	0	1	0	0	1
1946	chr5	10467211	10468475	1265	25	50.6	265.013	4.81852	0.218127	0.794525	0.576398	0.020864	hyper	0	0	11007	173094	ENST00000416930.2	antisense	ENSG00000246016.2	RP11-1C1.7	25222	41738	ENST00000274134.4	ENSG00000145491.7	ROPN1L	24698	6546	0	1	0	0	0	1
7488	chr19	18768193	18769000	808	20	40.4	148.195	5.71639	0.218071	0.634108	0.416037	0.0297089	hyper	0	0	12744	103103	ENST00000596843.1	processed_transcript	ENSG00000167487.7	KLHL26	20325	56173	ENST00000595423.1	ENSG00000167487.7	KLHL26	2078	24562	0	1	0	0	0	1
24490	chr18	20183333	20183843	511	6	85.1667	65.3884	8.61167	0.218063	0.773594	0.555531	0.0221575	hyper	0	0	16904	168771	ENST00000495480.1	processed_pseudogene	ENSG00000239490.1	RPS4XP18	185454	77231	ENST00000391403.2	ENSG00000212710.3	CTAGE1	43086	22925	0	0	1	0	0	1
1116	chr10	131379868	131381422	1555	35	44.4286	322.024	4.62311	0.217992	0.875369	0.657377	0.023288	hyper	0	0	70342	192834	ENST00000601031.1	protein_coding	ENSG00000268421.1	AL355531.2	70342	81330	ENST00000601031.1	ENSG00000268421.1	AL355531.2	114157	14705	0	1	0	0	0	1
6485	chr4	22221748	22222995	1248	20	62.4	159.685	7.30112	0.217979	0.888689	0.67071	0.0207082	hyper	0	0	101141	168384	ENST00000458780.1	snRNA	ENSG00000239001.1	RNU6-420P	221762	45675	ENST00000508133.1	ENSG00000152990.9	GPR125	270882	5686	0	1	0	0	0	1
55699	chr8	13613564	13613689	126	3	42	20.5061	6.69777	0.217889	0.803607	0.585718	0.0238728	hyper	0	0	14245	181292	ENST00000534017.1	processed_pseudogene	ENSG00000255413.1	RP11-436P7.2	189211	53328	ENST00000297324.4	ENSG00000164743.4	C8orf48	479251	10609	0	0	1	0	0	1
4589	chr2	45397945	45399000	1056	27	39.1111	187.454	4.43182	0.217859	0.591034	0.373176	0.0238814	hyper	0	0	2222	159437	ENST00000442821.1	lincRNA	ENSG00000231054.1	AC009236.2	161375	59200	ENST00000303077.6	ENSG00000170577.7	SIX2	0	2811	0	1	0	0.229167	0.770833	0
9628	chr1	99396256	99398001	1746	19	91.8947	129.316	4.29683	0.21784	0.831161	0.613321	0.0252579	hyper	0	0	71830	161467	ENST00000425113.1	antisense	ENSG00000232825.1	RP5-896L10.1	72447	23837	ENST00000263177.4	ENSG00000117598.7	LPPR5	71931	1356	0	1	0	0	0	1
4273	chr6	80221877	80223684	1808	22	82.1818	193.145	4.01056	0.217829	0.896382	0.678553	0.0207513	hyper	0	0	23440	62512	ENST00000369846.4	protein_coding	ENSG00000135338.9	LCA5	23440	34028	ENST00000369846.4	ENSG00000135338.9	LCA5	23225	8284	0	1	0	0	0	1
7127	chr18	58331573	58332505	933	16	58.3125	151.982	5.14086	0.217813	0.882357	0.664544	0.0244838	hyper	0	0	1224	191603	ENST00000585629.1	processed_pseudogene	ENSG00000267153.1	CTBP2P3	291571	55314	ENST00000299766.3	ENSG00000166603.3	MC4R	668178	23093	0.830654	0.169346	0	0	0	1
2793	chr2	223120413	223121905	1493	26	57.4231	231.033	7.82515	0.217788	0.596802	0.379014	0.020999	hyper	0	0	33994	63490	ENST00000464706.1	processed_transcript	ENSG00000135903.14	PAX3	40960	51244	ENST00000295226.1	ENSG00000163081.2	CCDC140	33821	3880	0	1	0	0	0	1
2720	chr1	3131889	3132854	966	32	30.1875	233.241	4.1096	0.217771	0.799708	0.581936	0.0289024	hyper	0	0	21640	73415	ENST00000512462.1	processed_transcript	ENSG00000142611.12	PRDM16	27841	39837	ENST00000463591.1	ENSG00000142611.12	PRDM16	14991	248	0	1	0	0	0	1
18883	chr6	1314388	1314758	371	9	41.2222	81.958	5.53671	0.217727	0.414089	0.196362	0.0205688	hyper	0	0	1712	97613	ENST00000296839.2	protein_coding	ENSG00000164379.4	FOXQ1	1712	52996	ENST00000296839.2	ENSG00000164379.4	FOXQ1	167	7583	0.773585	0.226415	0	0	1	0
54545	chr2	195790364	195790525	162	5	32.4	21.312	4.07923	0.217669	0.843777	0.626108	0.0242257	hyper	0	0	100568	163953	ENST00000418387.1	lincRNA	ENSG00000235056.1	AC010983.1	650175	72911	ENST00000458054.1	ENSG00000196950.9	SLC39A10	731030	3702	0	0	1	0	0	1
25782	chr9	97767910	97768537	628	12	52.3333	62.2532	4.21265	0.217652	0.475821	0.258168	0.0315402	hyper	0	0	530	79488	ENST00000463372.1	processed_transcript	ENSG00000148120.10	C9orf3	631	43122	ENST00000445181.1	ENSG00000148120.10	C9orf3	0	11932	1	0	0	0.0732484	0.926752	0
11515	chr5	3182337	3183405	1069	19	56.2632	116.376	4.03249	0.21764	0.80424	0.5866	0.0286451	hyper	0	0	4127	175141	ENST00000505396.1	lincRNA	ENSG00000249808.1	CTD-2029E14.1	412762	59189	ENST00000302006.3	ENSG00000170549.3	IRX1	4694	6510	0	0	1	0	0	1
2377	chr17	72753517	72754953	1437	32	44.9062	245.476	5.70523	0.217636	0.613252	0.395616	0.0268466	hyper	0	0	3188	34646	ENST00000413388.2	protein_coding	ENSG00000109062.5	SLC9A3R1	3188	18669	ENST00000413388.2	ENSG00000109062.5	SLC9A3R1	7564	21169	0	1	0	0	0	1
1654	chr22	49200366	49201308	943	36	26.1944	280.879	4.03735	0.217605	0.622691	0.405087	0.0286563	hyper	0	0	8907	177349	ENST00000516103.1	miRNA	ENSG00000251912.1	AL954742.1	111306	78273	ENST00000406880.1	ENSG00000219438.4	FAM19A5	53157	27601	0	1	0	0	0	1
11011	chr7	22066541	22067229	689	13	53	119.489	5.13659	0.2176	0.800921	0.583321	0.02527	hyper	0	0	80838	97988	ENST00000406877.3	protein_coding	ENSG00000164649.15	CDCA7L	80838	53232	ENST00000406877.3	ENSG00000164649.15	CDCA7L	55331	9250	0	0	1	0	0	1
4081	chr14	93352289	93353365	1077	22	48.9545	196.597	6.57117	0.217574	0.620925	0.403351	0.0227747	hyper	1	0	0	184145	ENST00000554653.1	lincRNA	ENSG00000258742.1	RP11-862G15.1	36059	12707	ENST00000216492.5	ENSG00000100604.8	CHGA	35880	18596	1	0	0	0	0	1
9970	chr11	32469944	32471228	1285	16	80.3125	126.607	6.9121	0.217489	0.751127	0.533638	0.029618	hyper	0	0	10027	123349	ENST00000442957.1	antisense	ENSG00000183242.7	WT1-AS	12767	68540	ENST00000332351.3	ENSG00000184937.8	WT1	8939	15287	0	1	0	0	0	1
646	chr15	100047383	100048984	1602	39	41.0769	389.644	4.17885	0.217453	0.497714	0.280261	0.0228385	hyper	0	0	8804	193620	ENST00000595415.1	protein_coding	ENSG00000269810.1	AC015660.1	8804	81567	ENST00000595415.1	ENSG00000269810.1	AC015660.1	56384	19630	0	1	0	0	0	1
3097	chr18	47740937	47743090	2154	21	102.571	221.695	7.94189	0.217405	0.665631	0.448226	0.0200375	hyper	0	0	7288	169610	ENST00000465317.2	misc_RNA	ENSG00000240663.2	RN7SL310P	19473	56018	ENST00000285039.7	ENSG00000167306.14	MYO5B	19194	23040	0	0	1	0	0	1
10174	chr9	73483787	73484687	901	17	53	125.175	6.00423	0.21739	0.685349	0.467959	0.0276554	hyper	1	1	0	16504	ENST00000361823.5	protein_coding	ENSG00000083067.18	TRPM3	0	8804	ENST00000361823.5	ENSG00000083067.18	TRPM3	448338	11807	1	0	0	0	0	1
762	chr5	179298060	179299747	1688	41	41.1707	366.274	4.05309	0.217374	0.715064	0.49769	0.0236728	hyper	1	1	0	134047	ENST00000519757.1	retained_intron	ENSG00000197226.8	TBC1D9B	0	73215	ENST00000444477.2	ENSG00000197226.8	TBC1D9B	6361	7523	1	0	0	0	0	1
58417	chr3	191931902	191932002	101	4	25.25	18.0783	4.23545	0.217344	0.734423	0.517079	0.0271497	hyper	0	0	23823	159807	ENST00000530635.1	antisense	ENSG00000231383.2	FGF12-AS1	54535	21728	ENST00000440901.1	ENSG00000114279.9	FGF12	193819	5225	0	1	0	0	0	1
1701	chr15	65804406	65806149	1744	28	62.2857	277.789	5.33767	0.217294	0.68475	0.467455	0.0231529	hyper	1	1	0	13213	ENST00000558529.1	protein_coding	ENSG00000074603.14	DPP8	0	7043	ENST00000558529.1	ENSG00000074603.14	DPP8	3536	19273	1	0	0	0	0	1
52143	chr14	45176599	45176680	82	3	27.3333	23.4728	7.70215	0.217273	0.839027	0.621754	0.0259496	hyper	0	0	75351	184504	ENST00000556405.1	lincRNA	ENSG00000258998.1	RP11-398E10.1	189817	65142	ENST00000325192.3	ENSG00000179476.3	C14orf28	179992	18264	0	0	1	0	0	1
23231	chr1	15170024	15170509	486	9	54	68.8497	7.2377	0.217248	0.809628	0.59238	0.0269634	hyper	0	0	80116	131417	ENST00000361144.5	protein_coding	ENSG00000189337.11	KAZN	80116	71781	ENST00000361144.5	ENSG00000189337.11	KAZN	42154	466	0	1	0	0	0	1
3358	chr5	4581708	4583049	1342	24	55.9167	214.186	4.14277	0.217243	0.796296	0.579054	0.0245586	hyper	0	0	57794	176810	ENST00000513925.1	lincRNA	ENSG00000251371.1	CTD-2318H23.1	557393	41756	ENST00000511368.1	ENSG00000145536.11	ADAMTS16	283268	6521	0	1	0	0	0	1
8564	chr17	14533693	14535188	1496	15	99.7333	138.026	6.63009	0.217027	0.806426	0.589399	0.0216597	hyper	0	0	73662	159287	ENST00000412454.1	processed_pseudogene	ENSG00000230897.1	RPS18P12	329292	27638	ENST00000360954.2	ENSG00000125430.4	HS3ST3B1	284971	21488	0	0	1	0	0	1
44874	chr19	38721930	38722047	118	3	39.3333	30.6295	9.80232	0.217013	0.832242	0.615229	0.0220593	hyper	0	0	1575	3019	ENST00000416611.1	protein_coding	ENSG00000011332.15	DPF1	1575	1558	ENST00000416611.1	ENSG00000011332.15	DPF1	1302	24891	1	0	0	0	1	0
1002	chr1	222438437	222440689	2253	32	70.4062	332.769	8.24104	0.216986	0.766658	0.549672	0.0207796	hyper	0	0	2298	155804	ENST00000418582.1	processed_pseudogene	ENSG00000227613.1	QRSL1P2	280755	40492	ENST00000343410.6	ENSG00000143512.8	HHIPL2	198072	2215	0	1	0	0	0	1
37631	chr6	139564804	139565345	542	5	108.4	39.974	6.31009	0.216913	0.851977	0.635064	0.0318671	hyper	0	0	1315	195526	ENST00000585874.1	processed_transcript	ENSG00000272446.1	RP1-225E12.3	18388	53064	ENST00000367652.4	ENSG00000164440.10	TXLNB	76429	8557	1	0	0	0	0	1
49227	chr17	59530436	59530701	266	4	66.5	26.1856	5.0333	0.216831	0.67732	0.460489	0.0238	hyper	0	0	656	47216	ENST00000393853.4	protein_coding	ENSG00000121075.5	TBX4	656	25592	ENST00000393853.4	ENSG00000121075.5	TBX4	169	22256	1	0	0	0	1	0
20850	chr4	6441065	6441327	263	6	43.8333	75.5912	11.7101	0.216762	0.656042	0.439281	0.0202314	hyper	0	0	18219	13072	ENST00000515571.1	protein_coding	ENSG00000074211.9	PPP2R2C	18219	6959	ENST00000515571.1	ENSG00000074211.9	PPP2R2C	30848	5580	0	1	0	0	0	1
6838	chr18	20915390	20916742	1353	17	79.5882	155.387	4.3537	0.2167	0.86855	0.65185	0.021835	hyper	0	0	3851	61314	ENST00000577448.1	processed_transcript	ENSG00000134490.9	TMEM241	101074	33369	ENST00000542162.1	ENSG00000134490.9	TMEM241	100929	22928	0	1	0	0	0	1
41	chr12	133159079	133160509	1431	172	8.31977	1024.93	4.00914	0.216694	0.497641	0.280947	0.0471245	hyper	0	0	9965	38811	ENST00000537804.1	processed_transcript	ENSG00000112787.8	FBRSL1	34856	70816	ENST00000389110.3	ENSG00000187848.8	P2RX2	0	17437	0	1	0	0.897275	0.102725	0
32617	chr5	19837847	19838157	311	6	51.8333	47.9597	7.95315	0.216649	0.869223	0.652573	0.0224683	hyper	0	0	775	77044	ENST00000515257.2	protein_coding	ENSG00000145526.7	CDH18	775	41754	ENST00000515257.2	ENSG00000145526.7	CDH18	467405	6578	1	0	0	0	0	1
1615	chr18	75929630	75931528	1899	41	46.3171	282.623	4.21222	0.216647	0.794813	0.578166	0.0340148	hyper	0	0	32406	190634	ENST00000577382.1	lincRNA	ENSG00000266213.1	RP11-100K18.1	808746	80567	ENST00000537592.2	ENSG00000256463.4	SALL3	42828	23161	0	0	1	0	0	1
15602	chr9	1033516	1034690	1175	13	90.3846	94.6406	4.40315	0.216474	0.85305	0.636575	0.0278365	hyper	0	0	15663	112599	ENST00000382255.3	protein_coding	ENSG00000173253.10	DMRT2	15663	61383	ENST00000382255.3	ENSG00000173253.10	DMRT2	7727	11463	0	0	1	0	0	1
9525	chr18	10835564	10836134	571	17	33.5882	130.059	6.66021	0.216465	0.84337	0.626906	0.0255359	hyper	0	0	19299	85760	ENST00000579112.1	protein_coding	ENSG00000154864.7	PIEZO2	19299	46605	ENST00000579112.1	ENSG00000154864.7	PIEZO2	108896	22855	0	1	0	0	0	1
1416	chr22	44543005	44544207	1203	39	30.8462	296.495	4.4577	0.216321	0.777303	0.560982	0.0281885	hyper	0	0	10660	130648	ENST00000495824.1	processed_transcript	ENSG00000188677.10	PARVB	24628	37298	ENST00000422871.1	ENSG00000138964.12	PARVG	122214	27510	0	1	0	0	0	1
16872	chr7	105348484	105348960	477	9	53	89.3659	8.29032	0.216317	0.885868	0.669552	0.0215813	hyper	0	0	16399	78182	ENST00000472195.1	protein_coding	ENSG00000146776.10	ATXN7L1	16399	42374	ENST00000472195.1	ENSG00000146776.10	ATXN7L1	124633	9939	0	1	0	0	0	1
25121	chr10	86108172	86108287	116	7	16.5714	63.7633	6.38917	0.216309	0.850013	0.633704	0.0225033	hyper	0	0	19752	33039	ENST00000372088.2	protein_coding	ENSG00000107771.11	CCSER2	19752	17850	ENST00000372088.2	ENSG00000107771.11	CCSER2	19380	14293	0	1	0	0	0	1
27081	chr16	54394105	54394925	821	13	63.1538	59.3158	4.02202	0.216307	0.583362	0.367055	0.0301391	hyper	0	0	9651	187589	ENST00000566649.1	lincRNA	ENSG00000261803.1	RP11-434E6.2	73429	64056	ENST00000329734.3	ENSG00000177508.11	IRX3	68401	20569	0	0	1	0	0	1
2971	chr20	40847392	40849247	1856	25	74.24	225.709	4.07141	0.216259	0.855709	0.639451	0.0204906	hyper	0	0	203273	157260	ENST00000412348.1	lincRNA	ENSG00000228959.1	RP5-1121H13.3	600258	26975	ENST00000373233.3	ENSG00000124177.10	CHD6	219366	26209	0	1	0	0	0	1
31962	chr9	94756473	94756875	403	7	57.5714	49.1509	5.07173	0.216252	0.797439	0.581187	0.0310785	hyper	0	0	11468	155588	ENST00000422570.1	processed_pseudogene	ENSG00000227399.1	RP11-118F2.2	44028	57934	ENST00000375708.3	ENSG00000169071.10	ROR2	43397	11893	0	0	1	0	0	1
1519	chr1	10532987	10533753	767	26	29.5	289.637	4.75783	0.216238	0.77576	0.559522	0.0219248	hyper	0	0	403	90392	ENST00000377038.3	protein_coding	ENSG00000160049.7	DFFA	403	49163	ENST00000377038.3	ENSG00000160049.7	DFFA	186	409	1	0	0	0	1	0
61740	chr8	109760963	109761238	276	3	92	15.9155	4.55923	0.216213	0.787302	0.571089	0.0298784	hyper	0	0	38584	98345	ENST00000518838.1	processed_transcript	ENSG00000164841.4	TMEM74	38605	53433	ENST00000297459.3	ENSG00000164841.4	TMEM74	38191	11104	0	1	0	0	0	1
2063	chr6	10322893	10324860	1968	31	63.4839	259.264	4.46704	0.216188	0.739882	0.523694	0.025249	hyper	0	0	41954	148667	ENST00000405921.2	processed_pseudogene	ENSG00000216781.2	RP1-290I10.2	79966	35621	ENST00000461628.1	ENSG00000137203.6	TFAP2A	2847	7667	0	0	1	0	0	1
43593	chr16	86462006	86462331	326	5	65.2	32.1474	4.75656	0.216123	0.730917	0.514794	0.0293891	hyper	0	0	7158	192863	ENST00000596612.1	processed_pseudogene	ENSG00000268473.1	RP11-158I3.1	81801	14659	ENST00000262426.4	ENSG00000103241.5	FOXF1	50548	20904	0	0	1	0	0	1
7086	chr4	181780888	181782121	1234	22	56.0909	152.3	4.8337	0.216121	0.837969	0.621848	0.0256264	hyper	0	0	100696	175233	ENST00000506917.1	lincRNA	ENSG00000249883.1	RP11-460H9.1	1283721	78241	ENST00000512480.1	ENSG00000218336.3	TENM3	800268	6266	0	0	1	0	0	1
20532	chr11	133406494	133407745	1252	14	89.4286	76.567	4.18566	0.216113	0.665833	0.44972	0.0325963	hyper	0	0	4079	123988	ENST00000524381.1	protein_coding	ENSG00000183715.9	OPCML	4079	67601	ENST00000524381.1	ENSG00000183715.9	OPCML	174848	16230	0	0	1	0	0	1
35579	chr3	5384784	5385249	466	5	93.2	43.0196	8.37313	0.215963	0.736512	0.520549	0.0216592	hyper	0	0	86337	159338	ENST00000443087.1	lincRNA	ENSG00000230944.1	AC026202.5	154749	33000	ENST00000445686.1	ENSG00000134109.6	EDEM1	154593	4167	0	0	1	0	0	1
4912	chr17	10997277	10998031	755	23	32.8261	181.785	4.39751	0.215837	0.731998	0.516161	0.0278016	hyper	0	0	40171	149902	ENST00000408774.1	miRNA	ENSG00000221701.1	AC005284.1	146548	71444	ENST00000432116.3	ENSG00000188803.10	SHISA6	145456	21470	0	0	1	0	0	1
36939	chr10	113750386	113750827	442	4	110.5	41.015	9.49506	0.21582	0.735734	0.519914	0.0221646	hyper	0	0	192640	46124	ENST00000369425.1	protein_coding	ENSG00000119927.9	GPAM	192640	24961	ENST00000369425.1	ENSG00000119927.9	GPAM	192456	14572	0	0	1	0	0	1
16786	chr1	204847490	204847958	469	8	58.625	89.6958	8.57746	0.215665	0.653526	0.437861	0.020463	hyper	0	0	7499	95236	ENST00000514644.1	retained_intron	ENSG00000163531.11	NFASC	7530	51734	ENST00000404076.1	ENSG00000163531.11	NFASC	49559	2087	0	1	0	0	0	1
700	chr9	138076368	138077200	833	45	18.5111	377.281	4.25001	0.215626	0.549774	0.334147	0.0267632	hyper	0	0	52242	156132	ENST00000452377.1	lincRNA	ENSG00000227958.1	RP11-399H11.3	74074	81505	ENST00000593613.1	ENSG00000269408.1	AL390778.1	8073	12440	0	0	1	0	0	1
56728	chr22	20340259	20340412	154	4	38.5	19.5596	4.16293	0.215544	0.74143	0.525885	0.0363876	hyper	0	0	701	158749	ENST00000429995.1	lincRNA	ENSG00000230410.1	XXbac-B33L19.6	27384	67098	ENST00000424787.2	ENSG00000183038.9	GGTLC3	1474	27100	1	0	0	0	1	0
6343	chr20	59395398	59397786	2389	26	91.8846	161.434	4.36966	0.215453	0.668174	0.452721	0.0283175	hyper	0	0	6130	186758	ENST00000569070.1	lincRNA	ENSG00000261035.1	RP11-151E14.1	429695	65030	ENST00000360469.5	ENSG00000179242.11	CDH4	144722	26406	0	0	1	0	0	1
15454	chr4	109091884	109092519	636	10	63.6	95.3732	4.85913	0.215434	0.47626	0.260826	0.0207006	hyper	0	0	407	160591	ENST00000508266.1	antisense	ENSG00000232021.2	LEF1-AS1	1771	37230	ENST00000379951.2	ENSG00000138795.5	LEF1	59	6001	1	0	0	0	1	0
1082	chr5	4230311	4231862	1552	47	33.0213	324.977	4.17455	0.215399	0.779311	0.563913	0.0255939	hyper	0	0	94515	176339	ENST00000503415.1	lincRNA	ENSG00000250921.1	CTD-2008N3.1	634142	59189	ENST00000302006.3	ENSG00000170549.3	IRX1	267798	6520	0	0	1	0	0	1
23863	chr8	141845774	141846862	1089	10	108.9	67.0567	5.65571	0.215206	0.70834	0.493134	0.031797	hyper	0	0	9526	106998	ENST00000524202.1	nonsense_mediated_decay	ENSG00000169398.15	PTK2	35128	58234	ENST00000523539.1	ENSG00000169398.15	PTK2	163578	11195	0	1	0	0	0	1
854	chr12	48340254	48341478	1225	39	31.4103	352.732	4.56757	0.214846	0.797084	0.582238	0.0249645	hyper	0	0	3422	37160	ENST00000395324.2	protein_coding	ENSG00000111424.6	VDR	3422	20033	ENST00000395324.2	ENSG00000111424.6	VDR	15717	16544	0	0	1	0	0	1
1055	chr10	14371626	14373475	1850	34	54.4118	327.307	7.4056	0.214841	0.487068	0.272226	0.0228522	hyper	1	1	0	82554	ENST00000378503.1	protein_coding	ENSG00000151474.15	FRMD4A	0	44838	ENST00000378503.1	ENSG00000151474.15	FRMD4A	272277	13879	1	0	0	0	0	1
2518	chr17	76113527	76114199	673	32	21.0312	239.86	4.16488	0.214755	0.607975	0.39322	0.0329176	hyper	0	0	53	72240	ENST00000589933.1	retained_intron	ENSG00000141524.11	TMC6	4629	39212	ENST00000591436.1	ENSG00000141524.11	TMC6	12411	22469	1	0	0	0	0	1
569	chr16	4307484	4308636	1153	41	28.122	403.694	4.61056	0.214669	0.659077	0.444407	0.0243063	hyper	0	0	162	19291	ENST00000575672.1	retained_intron	ENSG00000090447.7	TFAP4	5101	10310	ENST00000572393.1	ENSG00000090447.7	TFAP4	3059	20074	1	0	0	0	0	1
781	chr22	37606714	37608307	1594	37	43.0811	361.992	4.28261	0.214617	0.648211	0.433594	0.0259043	hyper	1	1	0	123595	ENST00000402501.1	protein_coding	ENSG00000183473.5	SSTR3	0	67381	ENST00000402501.1	ENSG00000183473.5	SSTR3	2960	27336	1	0	0	0	0	1
5021	chr1	31109448	31111268	1821	26	70.0385	179.863	4.41135	0.214597	0.714421	0.499824	0.0245959	hyper	0	0	77713	93319	ENST00000494561.1	processed_transcript	ENSG00000162510.5	MATN1	85165	50650	ENST00000373765.4	ENSG00000162510.5	MATN1	46741	774	0	0	1	0	0	1
3805	chr1	36236197	36236909	713	26	27.4231	202.687	4.26468	0.214587	0.791394	0.576807	0.0287527	hyper	0	0	628	20421	ENST00000251195.5	protein_coding	ENSG00000092853.9	CLSPN	628	10945	ENST00000251195.5	ENSG00000092853.9	CLSPN	396	873	1	0	0	0	1	0
23898	chr9	97769244	97769749	506	14	36.1429	66.9691	4.03759	0.214568	0.657637	0.443069	0.0324211	hyper	0	0	1864	79488	ENST00000463372.1	processed_transcript	ENSG00000148120.10	C9orf3	1965	43122	ENST00000445181.1	ENSG00000148120.10	C9orf3	1288	11932	0.266798	0.733202	0	0	1	0
256	chr7	612275	613376	1102	61	18.0656	534.063	4.01431	0.214535	0.891458	0.676923	0.024422	hyper	0	0	10679	157664	ENST00000453149.1	antisense	ENSG00000229380.1	AC147651.5	28943	71011	ENST00000400758.2	ENSG00000188191.10	PRKAR1B	0	8891	0	1	0	0.758621	0.241379	0
29546	chr21	20604057	20605049	993	8	124.125	53.7807	5.86154	0.21453	0.874773	0.660244	0.023371	hyper	0	0	11810	154876	ENST00000413933.1	processed_pseudogene	ENSG00000226818.1	SLC6A6P1	745859	46485	ENST00000422787.1	ENSG00000154646.4	TMPRSS15	986182	26678	0	0	1	0	0	1
35572	chr7	17342381	17342632	252	8	31.5	43.026	5.19526	0.214503	0.565514	0.351011	0.0301767	hyper	0	0	3399	167226	ENST00000433005.1	antisense	ENSG00000237773.1	AC003075.4	4134	17343	ENST00000242057.4	ENSG00000106546.8	AHR	3279	9230	0	1	0	0	0	1
4454	chr7	630236	630877	642	33	19.4545	189.848	4.00423	0.214492	0.661177	0.446685	0.0339734	hyper	0	0	11442	130056	ENST00000400758.2	protein_coding	ENSG00000188191.10	PRKAR1B	11442	71011	ENST00000400758.2	ENSG00000188191.10	PRKAR1B	959	8893	0	1	0	0	1	0
56548	chr6	56403644	56403890	247	3	82.3333	19.76	6.25491	0.214445	0.619302	0.404858	0.0266874	hyper	0	0	1567	83074	ENST00000340834.4	processed_transcript	ENSG00000151914.13	DST	64855	45120	ENST00000523943.1	ENSG00000151914.13	DST	3574	8227	1	0	0	0	0	1
32846	chr6	35993792	35994184	393	6	65.5	47.5715	6.88517	0.214392	0.607674	0.393282	0.0257349	hyper	0	0	1146	38018	ENST00000480663.1	protein_coding	ENSG00000112053.9	SLC26A8	1146	20507	ENST00000480663.1	ENSG00000112053.9	SLC26A8	1061	8041	1	0	0	0	1	0
619	chr11	15959098	15960382	1285	44	29.2045	393.481	4.52776	0.214352	0.928736	0.714384	0.0308903	hyper	0	0	26594	180322	ENST00000530418.1	lincRNA	ENSG00000254661.2	RP11-222N13.1	402432	19544	ENST00000316399.6	ENSG00000110693.11	SOX6	0	15191	0	0	1	0.172763	0.827237	0
12211	chr7	86035925	86037175	1251	16	78.1875	112.141	5.46251	0.21422	0.72057	0.50635	0.0304945	hyper	0	0	188875	165765	ENST00000440415.1	processed_pseudogene	ENSG00000236610.1	SOCS5P1	236054	74999	ENST00000361669.2	ENSG00000198822.6	GRM3	378445	9737	0	0	1	0	0	1
62582	chr8	109764555	109764850	296	3	98.6667	14.8851	4.51918	0.214109	0.804796	0.590687	0.030876	hyper	0	0	34972	98345	ENST00000518838.1	processed_transcript	ENSG00000164841.4	TMEM74	34993	53433	ENST00000297459.3	ENSG00000164841.4	TMEM74	34579	11104	0	1	0	0	0	1
30903	chr4	190988025	190988082	58	9	6.44444	51.0991	5.5916	0.213996	0.749549	0.535552	0.0401672	hyper	0	0	713	175893	ENST00000536428.1	unprocessed_pseudogene	ENSG00000250537.4	DUX4L8	4004	80787	ENST00000553598.1	ENSG00000258755.3	DUX4L7	0	6344	1	0	0	1	0	0
49089	chr4	115842193	115842419	227	5	45.4	26.3092	5.00874	0.213992	0.728602	0.514609	0.0264026	hyper	0	0	121705	169601	ENST00000496066.2	misc_RNA	ENSG00000240637.2	RN7SL808P	192612	36985	ENST00000264363.2	ENSG00000138653.5	NDST4	321260	6037	0	1	0	0	0	1
2058	chr20	61342423	61343338	916	37	24.7568	259.318	4.2234	0.213903	0.525395	0.311492	0.0318368	hyper	0	0	2233	24681	ENST00000370501.3	protein_coding	ENSG00000101188.4	NTSR1	2233	13304	ENST00000370501.3	ENSG00000101188.4	NTSR1	1202	26476	0	1	0	0	0.871179	0.128821
7928	chr6	54582280	54583775	1496	20	74.8	143.834	6.17437	0.213871	0.71254	0.498668	0.0241551	hyper	0	0	51605	149313	ENST00000407852.2	processed_pseudogene	ENSG00000220635.2	KRASP1	127793	57045	ENST00000306858.7	ENSG00000168143.8	FAM83B	127378	8221	0	0	1	0	0	1
17523	chr7	115315582	115316418	837	15	55.8	86.9041	5.51669	0.213851	0.663517	0.449666	0.0323766	hyper	1	0	0	170647	ENST00000471672.1	lincRNA	ENSG00000242072.1	RP11-458K10.1	291885	16903	ENST00000457268.1	ENSG00000105967.11	TFEC	533952	9967	1	0	0	0	0	1
28555	chr17	46709627	46710658	1032	12	86	55.974	4.18672	0.213829	0.689238	0.475409	0.031452	hyper	1	0	0	144518	ENST00000388006.1	miRNA	ENSG00000210741.1	MIR196A1	5787	59296	ENST00000311177.5	ENSG00000170689.8	HOXB9	154	22094	1	0	0	0	1	0
2045	chr21	45667534	45668347	814	29	28.069	259.968	4.80838	0.213639	0.880024	0.666385	0.024171	hyper	0	0	2348	160583	ENST00000442785.1	antisense	ENSG00000232010.1	AP001059.5	2773	39614	ENST00000436357.1	ENSG00000142182.4	DNMT3L	4361	26870	0	1	0	0	0	1
11628	chr11	20551891	20553207	1317	16	82.3125	115.73	4.07002	0.213598	0.589025	0.375426	0.0290794	hyper	0	0	42524	181133	ENST00000525121.1	processed_pseudogene	ENSG00000255291.1	RP11-701I24.1	67738	54511	ENST00000525748.1	ENSG00000165970.7	SLC6A5	64990	15242	0	0	1	0	0	1
26639	chr10	113151979	113152633	655	7	93.5714	60.3252	7.61885	0.213501	0.661355	0.447854	0.023494	hyper	0	0	40117	156022	ENST00000421597.1	lincRNA	ENSG00000227851.1	RP11-381K7.1	315188	44351	ENST00000280155.2	ENSG00000150594.5	ADRA2A	312675	14571	0	0	1	0	0	1
7577	chr10	7486698	7487050	353	19	18.5789	147.224	7.16219	0.213445	0.611128	0.397683	0.0292729	hyper	0	0	26853	161188	ENST00000420395.1	lincRNA	ENSG00000232591.1	RP5-1031D4.2	33247	75097	ENST00000397167.1	ENSG00000198879.7	SFMBT2	31358	13842	0	0	1	0	0	1
56969	chr7	74268691	74268897	207	3	69	19.3249	4.79334	0.213408	0.813449	0.600042	0.0325733	hyper	0	0	843	132023	ENST00000405086.2	protein_coding	ENSG00000196275.9	GTF2IRD2	843	72124	ENST00000405086.2	ENSG00000196275.9	GTF2IRD2	607	9672	1	0	0	0	1	0
298	chr10	135038086	135039326	1241	52	23.8654	507.28	4.40016	0.213354	0.614872	0.401518	0.0298062	hyper	0	0	4451	110449	ENST00000304477.2	protein_coding	ENSG00000171794.3	UTF1	4451	60210	ENST00000304477.2	ENSG00000171794.3	UTF1	0	14842	0	1	0	0.339243	0.660757	0
33219	chr5	25764269	25764648	380	6	63.3333	46.9481	7.51055	0.213289	0.71965	0.506361	0.0222292	hyper	0	0	62835	138684	ENST00000364146.1	snRNA	ENSG00000201016.1	RNU6-374P	1119181	3156	ENST00000264463.4	ENSG00000040731.6	CDH10	144694	6581	0	0	1	0	0	1
7019	chr12	129950354	129951608	1255	16	78.4375	152.957	7.12225	0.213222	0.761525	0.548304	0.021011	hyper	0	0	55699	181901	ENST00000539362.1	lincRNA	ENSG00000256085.1	RP11-337L12.1	379808	45145	ENST00000389441.4	ENSG00000151952.10	TMEM132D	162193	17304	0	1	0	0	0	1
1831	chr2	71643982	71644713	732	26	28.1538	270.987	9.36702	0.213052	0.712731	0.499678	0.021488	hyper	0	0	638	13520	ENST00000483421.3	processed_transcript	ENSG00000075292.14	ZNF638	9612	7201	ENST00000409407.1	ENSG00000075292.14	ZNF638	35845	2964	1	0	0	0	0	1
39212	chr4	57061365	57061463	99	4	24.75	37.7399	9.40634	0.212974	0.657326	0.444352	0.0209444	hyper	0	0	25003	34912	ENST00000264229.6	protein_coding	ENSG00000109265.8	KIAA1211	25003	18827	ENST00000264229.6	ENSG00000109265.8	KIAA1211	118762	5820	0	1	0	0	0	1
18903	chr16	6679285	6679954	670	10	67	81.9002	7.3549	0.212962	0.655848	0.442886	0.024629	hyper	0	0	55516	186550	ENST00000564076.1	sense_intronic	ENSG00000260835.1	RP11-468I15.1	143855	7860	ENST00000547338.1	ENSG00000078328.15	RBFOX1	145301	20117	0	1	0	0	0	1
53097	chr16	73852966	73853094	129	3	43	22.5117	6.9755	0.212942	0.792414	0.579472	0.0219643	hyper	0	0	6445	185567	ENST00000565061.1	lincRNA	ENSG00000259817.1	RP11-53L24.1	477578	14475	ENST00000219313.4	ENSG00000103035.6	PSMD7	477439	20785	0	0	1	0	0	1
30924	chr4	130872101	130872492	392	7	56	51.0561	6.74453	0.212901	0.811414	0.598513	0.0214119	hyper	0	0	47803	162866	ENST00000596344.1	processed_pseudogene	ENSG00000234125.4	EEF1GP8	854775	44835	ENST00000508622.1	ENSG00000151470.8	C4orf33	857201	6081	0	1	0	0	0	1
383	chr6	169567885	169569840	1956	80	24.45	465.666	4.08939	0.212875	0.840103	0.627227	0.0382689	hyper	0	0	4865	151071	ENST00000439703.1	lincRNA	ENSG00000223485.1	RP11-417E7.1	82405	69813	ENST00000435791.1	ENSG00000186340.10	THBS2	274	8775	0	0	1	0	0.882413	0.117587
3488	chr4	183167679	183168655	977	31	31.5161	210.484	4.20163	0.212727	0.688764	0.476037	0.029171	hyper	0	0	3096	148923	ENST00000511685.1	protein_coding	ENSG00000218336.3	TENM3	3096	78242	ENST00000511685.1	ENSG00000218336.3	TENM3	101308	6268	0	1	0	0	0	1
47159	chr8	55940114	55940480	367	4	91.75	28.3425	6.79591	0.212701	0.698246	0.485546	0.0225114	hyper	0	0	74468	143396	ENST00000327381.6	protein_coding	ENSG00000206579.7	XKR4	74468	77184	ENST00000327381.6	ENSG00000206579.7	XKR4	73176	10855	0	0	1	0	0	1
6084	chr2	176930901	176931603	703	20	35.15	164.695	5.07384	0.212647	0.575315	0.362668	0.0219197	hyper	0	0	17037	113849	ENST00000308618.4	protein_coding	ENSG00000174279.4	EVX2	17037	62148	ENST00000308618.4	ENSG00000174279.4	EVX2	0	3612	0	0	1	0.0398293	0.960171	0
313	chr1	878784	880631	1848	58	31.8621	500.652	4.30003	0.212638	0.591167	0.378529	0.0331476	hyper	0	0	310	130984	ENST00000496938.1	processed_transcript	ENSG00000188976.6	NOC2L	4128	70664	ENST00000455979.1	ENSG00000187634.6	SAMD11	420	18	1	0	0	0	0.854978	0.145022
429	chr1	170629093	170630457	1365	60	22.75	448.149	4.03861	0.212608	0.747245	0.534637	0.0378483	hyper	0	0	1411	42697	ENST00000553786.1	processed_transcript	ENSG00000116132.7	PRRX1	1817	23055	ENST00000367760.3	ENSG00000116132.7	PRRX1	0	1921	0.431502	0	0.568498	0.000732601	0.999267	0
10017	chr14	102031947	102032426	480	13	36.9231	126.326	6.03793	0.212601	0.503962	0.291361	0.0207987	hyper	0	0	5178	183842	ENST00000557661.1	lincRNA	ENSG00000258498.2	DIO3OS	164347	80764	ENST00000556973.1	ENSG00000258512.1	RP11-796G6.2	379	18682	0	0	1	0	1	0
42107	chr16	6808917	6809351	435	4	108.75	33.9814	8.16034	0.212583	0.61576	0.403177	0.0220623	hyper	0	0	10007	177507	ENST00000516271.1	snRNA	ENSG00000252080.1	RNU7-99P	14458	7860	ENST00000547338.1	ENSG00000078328.15	RBFOX1	274933	20117	0	1	0	0	0	1
8013	chr6	166955359	166956778	1420	25	56.8	143.046	4.3047	0.212504	0.772761	0.560257	0.0313497	hyper	1	1	0	11877	ENST00000405189.3	protein_coding	ENSG00000071242.7	RPS6KA2	0	6343	ENST00000405189.3	ENSG00000071242.7	RPS6KA2	75552	8711	1	0	0	0	0	1
42480	chr11	114830151	114830892	742	8	92.75	33.524	4.00922	0.21246	0.768055	0.555595	0.0316404	hyper	0	0	168200	178232	ENST00000517061.1	snoRNA	ENSG00000252870.1	ACA59	280807	67029	ENST00000542450.1	ENSG00000182985.12	CADM1	863	16057	0	0	1	0	1	0
1202	chr12	123158362	123159766	1405	31	45.3226	314.026	4.61746	0.212431	0.841234	0.628803	0.0219032	hyper	0	0	11905	182016	ENST00000543611.1	lincRNA	ENSG00000256249.1	RP11-324E6.6	28123	66854	ENST00000328880.5	ENSG00000182782.7	HCAR2	77228	17214	0	1	0	0	0	1
7830	chr5	67843988	67845508	1521	19	80.0526	144.721	6.89737	0.212415	0.938573	0.726158	0.0202561	hyper	0	0	14630	173764	ENST00000515199.1	lincRNA	ENSG00000248359.1	CTC-537E7.2	255591	41799	ENST00000523872.1	ENSG00000145675.10	PIK3R1	259536	6724	0	0	1	0	0	1
5372	chr11	117171171	117172369	1199	23	52.1304	174.278	4.02191	0.212395	0.590934	0.378539	0.0298481	hyper	0	0	758	127818	ENST00000504995.1	protein_coding	ENSG00000186318.12	BACE1	758	69802	ENST00000504995.1	ENSG00000186318.12	BACE1	13975	16075	1	0	0	0	0	1
14553	chr7	25094962	25095834	873	10	87.3	99.4893	8.11381	0.21238	0.795105	0.582725	0.0228057	hyper	0	0	69033	110930	ENST00000409409.1	protein_coding	ENSG00000172115.4	CYCS	69033	60472	ENST00000409409.1	ENSG00000172115.4	CYCS	68714	9277	0	0	1	0	0	1
45449	chr10	107245947	107246244	298	4	74.5	30.0131	6.87151	0.21237	0.776632	0.564262	0.0223939	hyper	0	0	48172	143779	ENST00000384340.1	snRNA	ENSG00000207068.1	RNU6-463P	308421	47307	ENST00000369699.4	ENSG00000156395.8	SORCS3	843134	14553	0	0	1	0	0	1
3424	chr2	74482488	74483373	886	29	30.5517	212.219	4.01265	0.212314	0.866337	0.654024	0.0323896	hyper	0	0	4573	130666	ENST00000479776.1	retained_intron	ENSG00000188687.11	SLC4A5	34458	71370	ENST00000432728.1	ENSG00000188687.11	SLC4A5	56064	2997	0	1	0	0	0	1
44390	chr4	21414678	21414930	253	4	63.25	31.1567	7.76719	0.212281	0.84401	0.631729	0.0199484	hyper	0	0	108512	175577	ENST00000515680.2	antisense	ENSG00000250243.2	RP11-120A1.1	109065	69296	ENST00000382150.4	ENSG00000185774.10	KCNIP4	535155	5685	0	1	0	0	0	1
4961	chr3	57795879	57796714	836	17	49.1765	180.817	7.80707	0.212262	0.820005	0.607743	0.0198347	hyper	0	0	8703	194326	ENST00000603779.1	processed_pseudogene	ENSG00000270772.1	RP11-332H21.2	51012	51977	ENST00000465203.1	ENSG00000163681.10	SLMAP	52888	4616	0	1	0	0	0	1
1315	chr17	4594589	4595748	1160	31	37.4194	304.606	5.56432	0.212202	0.835516	0.623314	0.0213808	hyper	1	1	0	72041	ENST00000570387.1	protein_coding	ENSG00000141456.10	PELP1	0	39111	ENST00000570387.1	ENSG00000141456.10	PELP1	11236	21316	1	0	0	0	0	1
885	chr16	54205267	54207299	2033	44	46.2045	348.072	4.33982	0.212171	0.760684	0.548513	0.0235859	hyper	0	0	58296	147460	ENST00000394645.4	pseudogene	ENSG00000214696.3	AC007347.1	73577	80902	ENST00000561084.1	ENSG00000259517.1	RP11-324D17.1	20925	20565	0	0	1	0	0	1
39550	chr18	75958393	75958443	51	4	12.75	37.2539	8.99524	0.21217	0.685508	0.473338	0.0216648	hyper	0	0	61169	190634	ENST00000577382.1	lincRNA	ENSG00000266213.1	RP11-100K18.1	781831	80567	ENST00000537592.2	ENSG00000256463.4	SALL3	40231	23162	0	0	1	0	0	1
634	chr19	1840946	1842007	1062	52	20.4231	391.392	4.24083	0.211974	0.597015	0.385041	0.0289722	hyper	0	0	6437	15265	ENST00000587524.1	processed_transcript	ENSG00000079313.7	REXO1	6444	8083	ENST00000170168.4	ENSG00000079313.7	REXO1	5682	23575	0	1	0	0	0	1
2674	chr3	125320632	125322328	1697	30	56.5667	234.806	4.04598	0.211971	0.653672	0.441701	0.0275	hyper	0	0	6697	76508	ENST00000296220.5	protein_coding	ENSG00000144909.7	OSBPL11	6697	41464	ENST00000296220.5	ENSG00000144909.7	OSBPL11	6022	4830	0	0	1	0	0	1
60872	chr7	134517417	134517460	44	3	14.6667	16.5171	5.47238	0.211932	0.822428	0.610497	0.0343115	hyper	0	0	11174	48537	ENST00000489019.2	processed_transcript	ENSG00000122786.15	CALD1	11174	26316	ENST00000445569.2	ENSG00000122786.15	CALD1	153659	10072	0	1	0	0	0	1
8317	chr7	27143450	27144661	1212	26	46.6154	140.28	4.05116	0.211909	0.439919	0.228011	0.0294008	hyper	0	0	1019	31382	ENST00000222718.5	protein_coding	ENSG00000105996.5	HOXA2	1019	16961	ENST00000222718.5	ENSG00000105996.5	HOXA2	0	9293	0.808581	0	0.191419	0.0247525	0.975248	0
9388	chr15	31116584	31117286	703	18	39.0556	131.089	5.26676	0.211867	0.641528	0.429661	0.0331682	hyper	0	0	9109	185591	ENST00000570209.1	unprocessed_pseudogene	ENSG00000259845.1	HERC2P10	78768	74814	ENST00000561594.1	ENSG00000198690.5	FAN1	58009	18976	0	1	0	0	0	1
890	chr7	158819498	158820758	1261	44	28.6591	346.903	4.17148	0.211823	0.693327	0.481504	0.0283896	hyper	0	0	9398	159850	ENST00000413238.1	lincRNA	ENSG00000231419.2	LINC00689	69136	16990	ENST00000377633.3	ENSG00000106018.9	VIPR2	1868	10395	0	1	0	0	0.104679	0.895321
20637	chr1	192882294	192883266	973	9	108.111	76.28	7.06362	0.211769	0.831867	0.620098	0.0234178	hyper	0	0	34120	163744	ENST00000451690.1	lincRNA	ENSG00000234871.1	LINC01032	104122	23359	ENST00000235382.5	ENSG00000116741.6	RGS2	104095	2006	0	0	1	0	0	1
19668	chr7	49031687	49032851	1165	11	105.909	79.3985	6.73587	0.211722	0.822332	0.610611	0.0220399	hyper	0	0	72325	148918	ENST00000428251.1	processed_pseudogene	ENSG00000218305.2	AC006024.4	144324	81252	ENST00000596947.1	ENSG00000267970.1	AC004899.1	67338	9462	0	0	1	0	0	1
29058	chr11	97781015	97781342	328	6	54.6667	54.8654	8.30576	0.211718	0.702031	0.490313	0.0253104	hyper	0	0	1477	180199	ENST00000524605.1	processed_pseudogene	ENSG00000254555.1	RP11-379J13.1	1110528	44177	ENST00000527185.1	ENSG00000149972.6	CNTN5	1110201	15994	1	0	0	0	0	1
48724	chr15	48666805	48666873	69	3	23	26.6898	8.87486	0.21159	0.778963	0.567373	0.0233648	hyper	0	0	33471	54239	ENST00000559852.1	retained_intron	ENSG00000128951.9	DUT	42201	29576	ENST00000558367.1	ENSG00000128951.9	DUT	42153	19143	0	0	1	0	0	1
46713	chr11	83387654	83388012	359	5	71.8	28.7737	5.56227	0.211477	0.854366	0.642889	0.0264314	hyper	0	0	5036	81821	ENST00000524601.1	protein_coding	ENSG00000150672.12	DLG2	5036	44413	ENST00000524601.1	ENSG00000150672.12	DLG2	390117	15929	0	1	0	0	0	1
8162	chr22	48025102	48025873	772	26	29.6923	141.634	4.07946	0.21147	0.588363	0.376893	0.0385188	hyper	1	0	0	142681	ENST00000610069.1	lincRNA	ENSG00000205634.2	LINC00898	142241	78245	ENST00000405369.3	ENSG00000218357.3	LL22NC03-75H12.2	1713	27587	1	0	0	0	0.371762	0.628238
18813	chr10	119313613	119314130	518	15	34.5333	82.2026	4.09137	0.211435	0.614135	0.4027	0.0271857	hyper	0	0	9033	158115	ENST00000551288.1	antisense	ENSG00000229847.4	EMX2OS	11103	59002	ENST00000442245.4	ENSG00000170370.10	EMX2	49	14614	0	0	1	0	1	0
62343	chr9	43580097	43580165	69	3	23	15.1499	5.03514	0.211358	0.587535	0.376176	0.0365547	hyper	0	0	37561	169123	ENST00000431451.2	processed_pseudogene	ENSG00000239986.2	RP11-366N18.2	50564	69300	ENST00000332857.6	ENSG00000185775.9	SPATA31A6	54062	11711	0	0	1	0	0	1
5082	chr9	133309038	133309421	384	34	11.2941	178.723	4.09344	0.211357	0.38567	0.174313	0.0423828	hyper	0	0	3368	79781	ENST00000302481.1	protein_coding	ENSG00000148357.12	HMCN2	3368	43285	ENST00000302481.1	ENSG00000148357.12	HMCN2	0	12314	0	1	0	1	0	0
16131	chr5	55775102	55775841	740	13	56.9231	92.5279	5.01266	0.211226	0.791704	0.580477	0.0245673	hyper	0	0	1754	174116	ENST00000506836.1	protein_coding	ENSG00000248727.1	CTC-236F12.4	1754	80018	ENST00000506836.1	ENSG00000248727.1	CTC-236F12.4	763	6687	0.332432	0.667568	0	0	1	0
7537	chr5	134876991	134878433	1443	19	75.9474	147.581	5.58839	0.211185	0.690237	0.479051	0.021887	hyper	0	0	5351	121574	ENST00000314744.4	protein_coding	ENSG00000181965.4	NEUROG1	5351	66272	ENST00000314744.4	ENSG00000181965.4	NEUROG1	1010	7035	0	0	1	0	0.686071	0.313929
1875	chr19	367947	369014	1068	31	34.4516	268.313	4.09426	0.211173	0.709297	0.498125	0.0241291	hyper	0	0	5234	30499	ENST00000528213.1	retained_intron	ENSG00000105549.6	THEG	5605	16490	ENST00000530711.2	ENSG00000105549.6	THEG	5997	23316	0	1	0	0	0	1
9937	chr11	20037120	20037748	629	14	44.9286	126.849	7.86775	0.211116	0.832119	0.621003	0.0261315	hyper	0	0	6353	101894	ENST00000533917.1	protein_coding	ENSG00000166833.15	NAV2	6353	55510	ENST00000533917.1	ENSG00000166833.15	NAV2	139860	15237	0	1	0	0	0	1
10303	chr16	54662261	54663322	1062	21	50.5714	124.253	4.15892	0.210951	0.901524	0.690573	0.0246922	hyper	0	0	78952	188831	ENST00000579890.1	miRNA	ENSG00000264079.1	AC079412.1	301451	63635	ENST00000394636.4	ENSG00000176842.10	IRX5	299100	20570	0	0	1	0	0	1
213	chr1	183154591	183156178	1588	49	32.4082	566.415	5.23572	0.210929	0.687291	0.476362	0.0204212	hyper	1	1	0	8047	ENST00000264144.4	protein_coding	ENSG00000058085.10	LAMC2	0	4280	ENST00000264144.4	ENSG00000058085.10	LAMC2	161220	1989	1	0	0	0	0	1
26905	chr4	8898322	8898853	532	10	53.2	59.6982	4.13078	0.210923	0.667267	0.456343	0.0273287	hyper	0	0	24778	148317	ENST00000400677.3	protein_coding	ENSG00000215612.5	HMX1	24778	78149	ENST00000400677.3	ENSG00000215612.5	HMX1	2053	5636	0	0	1	0	0	1
8767	chr19	36821162	36821669	508	21	24.1905	136.234	4.31884	0.210911	0.768757	0.557847	0.0290512	hyper	2	0	0	161296	ENST00000412740.2	lincRNA	ENSG00000232677.2	LINC00665	37205	39580	ENST00000589280.1	ENSG00000142065.9	ZFP14	726	24832	1	0	0	0	1	0
7649	chr12	99201100	99202801	1702	19	89.5789	146.462	4.16743	0.210886	0.708467	0.497582	0.0312083	hyper	0	0	12836	183513	ENST00000549019.1	processed_pseudogene	ENSG00000258204.1	RP11-90E9.1	84692	68683	ENST00000551560.1	ENSG00000185046.14	ANKS1B	61330	16945	0	1	0	0	0	1
45435	chr8	114707828	114708168	341	5	68.2	30.0269	5.987	0.210856	0.781543	0.570687	0.02429	hyper	0	0	80094	178581	ENST00000518558.2	processed_transcript	ENSG00000253207.3	RP11-67H2.1	95288	80253	ENST00000521500.2	ENSG00000253207.3	RP11-67H2.1	262742	11112	0	0	1	0	0	1
7993	chr8	62940090	62941553	1464	20	73.2	143.241	4.37915	0.21084	0.729644	0.518804	0.0239658	hyper	0	0	81529	179304	ENST00000518524.1	transcribed_processed_pseudogene	ENSG00000253789.1	CTD-2571E19.1	219947	69483	ENST00000523211.1	ENSG00000185942.7	NKAIN3	115394	10892	0	0	1	0	0	1
5696	chr1	24281212	24282401	1190	22	54.0909	169.883	4.68901	0.210838	0.743875	0.533036	0.0271093	hyper	0	0	3147	130827	ENST00000536471.1	protein_coding	ENSG00000188822.6	CNR2	3147	71467	ENST00000536471.1	ENSG00000188822.6	CNR2	3384	655	0	1	0	0	0	1
3185	chr22	48942339	48943317	979	26	37.6538	219.095	4.48051	0.210812	0.728183	0.517371	0.0271396	hyper	1	1	0	149035	ENST00000463107.1	retained_intron	ENSG00000219016.3	CTA-299D3.8	0	78259	ENST00000407505.3	ENSG00000219016.3	CTA-299D3.8	12573	27592	1	0	0	0	0	1
15868	chr3	68967757	68969009	1253	13	96.3846	93.5943	4.01624	0.210799	0.645238	0.434439	0.0253227	hyper	0	0	12709	94828	ENST00000495737.1	protein_coding	ENSG00000163377.10	FAM19A4	12709	51513	ENST00000495737.1	ENSG00000163377.10	FAM19A4	11774	4657	0	1	0	0	0	1
5843	chr16	83005861	83007267	1407	16	87.9375	168.044	4.18641	0.210794	0.728098	0.517304	0.0207688	hyper	0	0	16635	186541	ENST00000565238.1	antisense	ENSG00000260832.1	CTD-3253I12.1	345162	38692	ENST00000446376.2	ENSG00000140945.11	CDH13	344047	20838	0	1	0	0	0	1
34366	chr6	103360651	103361001	351	5	70.2	44.9911	8.67988	0.210764	0.789812	0.579048	0.0231915	hyper	0	0	89387	148736	ENST00000407015.1	processed_pseudogene	ENSG00000217120.1	RP1-76C18.1	1094405	53057	ENST00000436862.1	ENSG00000164418.15	GRIK2	1509676	8380	0	0	1	0	0	1
16980	chr16	8592549	8593555	1007	11	91.5455	88.9981	7.54663	0.21072	0.589715	0.378995	0.0234435	hyper	0	0	10533	186806	ENST00000562516.1	lincRNA	ENSG00000261066.1	RP11-483K5.3	28670	78957	ENST00000568335.1	ENSG00000232258.2	TMEM114	26144	20121	0	0	1	0	0	1
5513	chr10	124250511	124251208	698	22	31.7273	172.446	4.33151	0.210693	0.871105	0.660412	0.0334155	hyper	0	0	14998	100248	ENST00000420892.1	protein_coding	ENSG00000166033.7	HTRA1	14998	54577	ENST00000420892.1	ENSG00000166033.7	HTRA1	28270	14645	0	1	0	0	0	1
15110	chr4	4864010	4864501	492	22	22.3636	96.8904	4.01817	0.210682	0.936735	0.726053	0.028716	hyper	1	0	0	94453	ENST00000468421.1	processed_transcript	ENSG00000163132.6	MSX1	2616	51293	ENST00000382723.4	ENSG00000163132.6	MSX1	0	5557	1	0	0	0.0914634	0.908537	0
46527	chr16	54396928	54397158	231	7	33	28.9405	4.08411	0.21059	0.549038	0.338447	0.0305496	hyper	0	0	7418	187589	ENST00000566649.1	lincRNA	ENSG00000261803.1	RP11-434E6.2	76252	64056	ENST00000329734.3	ENSG00000177508.11	IRX3	71224	20569	0	0	1	0	0	1
12040	chr11	58667650	58668390	741	22	33.6818	113.158	4.02593	0.21057	0.573789	0.36322	0.0460657	hyper	0	0	3297	87236	ENST00000533636.1	processed_transcript	ENSG00000156689.2	GLYATL2	4506	78519	ENST00000454512.1	ENSG00000224130.1	AP001652.1	4461	15438	0	1	0	0	0	1
18678	chr16	52646036	52646840	805	10	80.5	82.7115	6.25675	0.21056	0.779464	0.568904	0.0223768	hyper	1	0	0	186695	ENST00000566645.1	lincRNA	ENSG00000260963.1	RP11-297L17.2	64321	14838	ENST00000407228.3	ENSG00000103460.12	TOX3	64425	20557	1	0	0	0	0	1
825	chr21	38116590	38117699	1110	38	29.2105	355.384	4.47647	0.210552	0.66421	0.453658	0.0256904	hyper	0	0	31723	89746	ENST00000483178.2	protein_coding	ENSG00000159263.11	SIM2	31723	48847	ENST00000483178.2	ENSG00000159263.11	SIM2	2094	26754	0	1	0	0	0	1
13878	chr1	213579881	213580893	1013	14	72.3571	102.87	4.90253	0.210484	0.818728	0.608244	0.0260572	hyper	0	0	21526	156902	ENST00000484151.1	processed_pseudogene	ENSG00000228646.3	RPL31P13	355276	35169	ENST00000543354.1	ENSG00000136643.7	RPS6KC1	16922	2167	0	0	1	0	0	1
621	chr7	39331785	39333510	1726	47	36.7234	392.985	6.13973	0.210468	0.775211	0.564743	0.0290079	hyper	0	0	494	190846	ENST00000582398.1	miRNA	ENSG00000266481.1	AC092174.1	206323	17332	ENST00000464276.2	ENSG00000106536.15	POU6F2	120005	9393	0.872538	0.127462	0	0	0	1
3700	chr3	71834891	71835762	872	27	32.2963	205.389	4.02319	0.210426	0.406883	0.196457	0.0239985	hyper	0	0	533	94900	ENST00000353065.3	protein_coding	ENSG00000163421.4	PROK2	533	51557	ENST00000353065.3	ENSG00000163421.4	PROK2	237	4670	1	0	0	0	1	0
62319	chr3	85724725	85725024	300	3	100	15.1737	4.40486	0.210419	0.811965	0.601546	0.0214232	hyper	0	0	50607	114850	ENST00000405615.2	protein_coding	ENSG00000175161.9	CADM2	50607	62670	ENST00000405615.2	ENSG00000175161.9	CADM2	715887	4698	0	1	0	0	0	1
57823	chr2	175194848	175195225	378	4	94.5	18.564	4.22753	0.210416	0.670072	0.459657	0.0322972	hyper	0	0	1347	159883	ENST00000436820.1	lincRNA	ENSG00000231453.1	AC018470.4	4448	78221	ENST00000394967.2	ENSG00000217236.1	SP9	1083	3600	1	0	0	0	1	0
22211	chr10	125518796	125519293	498	11	45.2727	71.701	4.43088	0.21038	0.797397	0.587017	0.0238808	hyper	0	0	16892	159535	ENST00000446888.1	antisense	ENSG00000231138.1	RP11-391M7.3	92924	46381	ENST00000284674.1	ENSG00000154478.3	GPR26	92153	14659	0	1	0	0	0	1
1811	chr6	167104542	167105715	1174	28	41.9286	272.126	4.36872	0.210379	0.660284	0.449905	0.0212073	hyper	0	0	10611	163893	ENST00000454907.1	processed_pseudogene	ENSG00000235008.1	RP3-497J21.1	63081	6349	ENST00000511034.1	ENSG00000071242.7	RPS6KA2	62862	8712	0	1	0	0	0	1
16606	chr10	131121731	131122115	385	10	38.5	90.4563	7.65511	0.2103	0.67505	0.46475	0.0219012	hyper	0	0	45215	153276	ENST00000414581.1	lincRNA	ENSG00000225424.1	RP11-168C9.1	143332	59061	ENST00000306010.7	ENSG00000170430.9	MGMT	142833	14705	0	0	1	0	0	1
6456	chr12	131864480	131865166	687	28	24.5357	160.001	4.38283	0.210283	0.649184	0.438901	0.0350692	hyper	0	0	13274	182191	ENST00000539209.1	lincRNA	ENSG00000256484.1	RP13-507P19.1	84412	81219	ENST00000598023.1	ENSG00000267819.1	AC092850.1	52320	17338	0	0	1	0	0	1
1531	chr17	63224202	63225772	1571	27	58.1852	288.376	4.38193	0.210275	0.618923	0.408649	0.0221992	hyper	0	0	39379	33588	ENST00000577595.1	retained_intron	ENSG00000108370.11	RGS9	90609	18139	ENST00000262406.9	ENSG00000108370.11	RGS9	90609	22305	0	0	1	0	0	1
5644	chr8	17433293	17434035	743	21	35.381	170.471	4.90207	0.210271	0.604084	0.393813	0.0262677	hyper	1	1	0	28138	ENST00000541323.1	protein_coding	ENSG00000104213.8	PDGFRL	0	15194	ENST00000541323.1	ENSG00000104213.8	PDGFRL	613	10618	1	0	0	0	1	0
11989	chr11	115618167	115619451	1285	20	64.25	113.49	4.05386	0.210245	0.691194	0.480949	0.0282061	hyper	0	0	10119	173129	ENST00000602803.1	lincRNA	ENSG00000246100.3	LINC00900	242491	67032	ENST00000543249.1	ENSG00000182985.12	CADM1	10947	16061	0	1	0	0	0	1
24622	chr3	42964655	42965248	594	8	74.25	65.0637	7.77792	0.210225	0.915601	0.705376	0.0226316	hyper	0	0	12585	196149	ENST00000418093.2	processed_transcript	ENSG00000273291.1	KRBOX1	12603	79441	ENST00000383748.4	ENSG00000240747.3	KRBOX1	12582	4392	0	1	0	0	0	1
19153	chr14	37559513	37560327	815	10	81.5	81.0372	4.22422	0.210218	0.719207	0.508989	0.0223526	hyper	0	0	7440	184273	ENST00000554595.2	sense_intronic	ENSG00000258827.2	RP11-537P22.2	80765	80779	ENST00000556667.1	ENSG00000258708.1	SLC25A21-AS1	80905	18245	0	1	0	0	0	1
29928	chr13	55149063	55149960	898	9	99.7778	52.9796	4.08117	0.210208	0.839447	0.629239	0.028904	hyper	0	0	133612	63987	ENST00000484130.1	processed_pseudogene	ENSG00000136149.6	RPL13AP25	1546168	14253	ENST00000219022.2	ENSG00000102837.6	OLFM4	1372717	17751	0	0	1	0	0	1
425	chr13	113784056	113784765	710	61	11.6393	449.841	4.0393	0.210149	0.638198	0.428049	0.0295216	hyper	1	0	0	158710	ENST00000415696.1	processed_pseudogene	ENSG00000230371.1	KARSP2	6923	28273	ENST00000375559.3	ENSG00000126218.7	F10	0	17991	1	0	0	0.911268	0.0887324	0
31613	chr22	39195710	39195979	270	6	45	49.7767	8.21441	0.209994	0.728865	0.518871	0.0246349	hyper	0	0	5506	22562	ENST00000406199.3	protein_coding	ENSG00000100246.8	DNAL4	5506	12149	ENST00000406199.3	ENSG00000100246.8	DNAL4	5590	27389	0	0	1	0	0	1
3046	chr13	24232954	24233938	985	30	32.8333	223.243	4.76678	0.209987	0.904632	0.694645	0.031304	hyper	0	0	79434	53258	ENST00000382263.3	protein_coding	ENSG00000127863.11	TNFRSF19	79434	29008	ENST00000382263.3	ENSG00000127863.11	TNFRSF19	35561	17545	0	1	0	0	0	1
23752	chr11	15612408	15612976	569	8	71.125	67.3564	7.46937	0.209971	0.702783	0.492813	0.0255134	hyper	0	0	30960	180483	ENST00000533082.1	lincRNA	ENSG00000254789.1	RP11-531H8.2	441753	71177	ENST00000525218.1	ENSG00000188487.7	INSC	58713	15190	0	1	0	0	0	1
1877	chr8	11432172	11433119	948	31	30.5806	268.284	4.62357	0.209944	0.657873	0.44793	0.0283352	hyper	0	0	702	109293	ENST00000304233.3	lincRNA	ENSG00000170983.3	LINC00208	80272	35140	ENST00000529894.1	ENSG00000136573.8	BLK	9737	10580	1	0	0	0	0	1
49036	chr7	144051973	144052097	125	4	31.25	26.3544	6.01999	0.209906	0.486154	0.276248	0.0348039	hyper	0	0	133	172562	ENST00000476560.1	antisense	ENSG00000244479.2	OR2A1-AS1	283	3737	ENST00000498580.1	ENSG00000050327.10	ARHGEF5	18	10128	1	0	0	0	1	0
63170	chr18	5005509	5005642	134	3	44.6667	14.3183	4.27262	0.209891	0.624244	0.414353	0.036231	hyper	0	0	972	190676	ENST00000584204.1	lincRNA	ENSG00000266268.1	RP11-172F10.1	191581	78919	ENST00000434239.3	ENSG00000231824.3	C18orf42	190601	22815	1	0	0	0	0	1
5983	chr20	30190081	30191029	949	19	49.9474	165.994	4.825	0.209881	0.820458	0.610577	0.0238001	hyper	0	0	2056	51700	ENST00000376112.3	protein_coding	ENSG00000125968.7	ID1	2056	28114	ENST00000376112.3	ENSG00000125968.7	ID1	977	26062	0	0	1	0	1	0
36660	chr1	77229261	77229672	412	4	103	41.3956	9.96263	0.209876	0.72357	0.513694	0.0211869	hyper	0	0	10440	138184	ENST00000363051.1	snRNA	ENSG00000199921.1	RNU6-161P	103453	23563	ENST00000477717.1	ENSG00000117069.10	ST6GALNAC5	103439	1250	0	1	0	0	0	1
4185	chr6	168726354	168728362	2009	27	74.4074	194.813	4.58824	0.209858	0.594052	0.384194	0.0271269	hyper	0	0	5919	97774	ENST00000366796.3	protein_coding	ENSG00000164488.7	DACT2	5919	53105	ENST00000366796.3	ENSG00000164488.7	DACT2	5858	8754	0	0	1	0	0	1
1079	chr21	41845607	41847720	2114	42	50.3333	325.231	4.88963	0.209847	0.894238	0.684391	0.0263193	hyper	0	0	37350	143843	ENST00000384418.1	snoRNA	ENSG00000207147.1	SNORA51	120025	60004	ENST00000404019.2	ENSG00000171587.10	DSCAM	290647	26778	0	1	0	0	0	1
5046	chr1	34627981	34628578	598	21	28.4762	179.51	4.20393	0.209798	0.656027	0.446229	0.0224865	hyper	0	0	2296	47762	ENST00000373381.4	protein_coding	ENSG00000121904.13	CSMD2	2296	25886	ENST00000373381.4	ENSG00000121904.13	CSMD2	205	849	0	1	0	0	1	0
14384	chr13	50842945	50843864	920	10	92	100.371	9.0732	0.209722	0.669731	0.460009	0.0237329	hyper	0	0	23693	115976	ENST00000469127.1	processed_transcript	ENSG00000176124.7	DLEU1	186637	63285	ENST00000378180.4	ENSG00000176124.7	DLEU1	134925	17727	0	1	0	0	0	1
7530	chr3	194588011	194588961	951	16	59.4375	147.643	5.462	0.209719	0.656205	0.446485	0.0243451	hyper	0	0	39391	167504	ENST00000427064.1	lincRNA	ENSG00000238031.1	AC090505.1	181388	68730	ENST00000329759.4	ENSG00000185112.4	FAM43A	178965	5249	0	0	1	0	0	1
2417	chrX	3608443	3609593	1151	27	42.6296	243.927	4.80622	0.209708	0.731724	0.522016	0.0240329	hyper	0	0	20186	124318	ENST00000425240.1	processed_transcript	ENSG00000183943.5	PRKX	22055	67796	ENST00000262848.5	ENSG00000183943.5	PRKX	20813	12765	0	1	0	0	0	1
37650	chr1	218181577	218181782	206	7	29.4286	39.9395	5.26374	0.209667	0.72973	0.520063	0.0268268	hyper	0	0	23394	159112	ENST00000420347.1	lincRNA	ENSG00000230714.1	RP11-152L7.1	276846	5599	ENST00000366932.3	ENSG00000067533.5	RRP15	155998	2191	0	0	1	0	0	1
15374	chr1	213578891	213579580	690	13	53.0769	95.6922	4.60882	0.209656	0.834272	0.624616	0.0257214	hyper	0	0	22839	156902	ENST00000484151.1	processed_pseudogene	ENSG00000228646.3	RPL31P13	354286	35169	ENST00000543354.1	ENSG00000136643.7	RPS6KC1	15932	2167	0	0	1	0	0	1
15150	chr2	190983709	190984385	677	18	37.6111	96.7242	4.5112	0.209547	0.683356	0.473809	0.0317288	hyper	0	0	18100	129451	ENST00000396974.2	protein_coding	ENSG00000187699.6	C2orf88	18100	70690	ENST00000396974.2	ENSG00000187699.6	C2orf88	60594	3689	0	1	0	0	0	1
11804	chr8	119061696	119062778	1083	15	72.2	114.683	5.62316	0.209524	0.749758	0.540234	0.026864	hyper	0	0	59874	121906	ENST00000436216.1	protein_coding	ENSG00000182197.6	EXT1	59874	66443	ENST00000436216.1	ENSG00000182197.6	EXT1	61196	11121	0	1	0	0	0	1
1153	chr10	13001794	13003577	1784	37	48.2162	319.277	4.81465	0.209475	0.643579	0.434104	0.0237569	hyper	0	0	35008	145221	ENST00000391197.1	rRNA	ENSG00000212499.1	RNA5SP300	40119	44829	ENST00000378825.3	ENSG00000151468.9	CCDC3	39517	13867	0	1	0	0	0	1
14448	chr2	26578146	26579170	1025	12	85.4167	100.026	5.85238	0.209357	0.80138	0.592023	0.0253967	hyper	0	0	8460	113000	ENST00000333478.6	protein_coding	ENSG00000173567.10	GPR113	8460	61637	ENST00000333478.6	ENSG00000173567.10	GPR113	8779	2679	0	1	0	0	0	1
6653	chr10	2447094	2448296	1203	28	42.9643	157.489	4.36871	0.209276	0.767617	0.558342	0.0271896	hyper	0	0	41249	162913	ENST00000414107.1	lincRNA	ENSG00000234170.1	RP11-446F3.2	660228	5487	ENST00000607886.1	ENSG00000067057.12	PFKP	89622	13804	0	0	1	0	0	1
7050	chr16	13738809	13739925	1117	17	65.7059	152.666	5.21084	0.209193	0.723837	0.514644	0.0245	hyper	0	0	133679	187834	ENST00000573369.1	lincRNA	ENSG00000262267.1	U95743.1	274088	63040	ENST00000575156.1	ENSG00000175595.10	ERCC4	273826	20164	0	0	1	0	0	1
245	chr20	20948077	20951626	3550	54	65.7407	541.106	4.43008	0.209177	0.724429	0.515252	0.0218821	hyper	1	0	0	162840	ENST00000432942.1	lincRNA	ENSG00000234104.1	RP5-1177M21.1	254945	71243	ENST00000202677.7	ENSG00000188559.9	RALGAPA2	49139	26004	0.71493	0	0.28507	0	0	1
6847	chr2	47072414	47073853	1440	24	60	155.288	4.54347	0.209142	0.766681	0.557539	0.0221097	hyper	1	0	0	168659	ENST00000468141.1	processed_transcript	ENSG00000239332.1	AC016722.2	28577	79316	ENST00000422294.1	ENSG00000239332.1	AC016722.2	68613	2822	1	0	0	0	0	1
4575	chr5	3393962	3394894	933	32	29.1562	187.665	4.00607	0.209047	0.743474	0.534426	0.0262206	hyper	0	0	58035	175160	ENST00000512521.1	lincRNA	ENSG00000249830.1	RP11-121L11.3	201273	59189	ENST00000302006.3	ENSG00000170549.3	IRX1	67316	6513	0	0	1	0	0	1
4033	chr10	130063968	130064674	707	39	18.1282	197.526	4.08359	0.209046	0.735783	0.526737	0.0352937	hyper	0	0	53803	163442	ENST00000454492.1	lincRNA	ENSG00000234640.1	RP11-264E18.1	139318	43479	ENST00000368654.3	ENSG00000148773.8	MKI67	0	14700	0	0	1	0.439887	0.560113	0
9552	chr6	162440448	162441185	738	13	56.7692	129.889	8.11177	0.209026	0.871789	0.662763	0.0202403	hyper	0	0	404349	149401	ENST00000408094.1	miRNA	ENSG00000221021.1	AL035697.1	706978	20802	ENST00000337019.3	ENSG00000112530.7	PACRG	372758	8684	0	1	0	0	0	1
40106	chr6	6582053	6582312	260	5	52	36.5506	7.23072	0.208938	0.875332	0.666394	0.0214869	hyper	0	0	5113	148684	ENST00000447858.1	antisense	ENSG00000216863.5	LY86-AS1	6028	21017	ENST00000379953.2	ENSG00000112799.4	LY86	34822	7647	0	1	0	0	0	1
41855	chr8	4609297	4609513	217	6	36.1667	34.2948	5.34471	0.208878	0.824191	0.615313	0.0257006	hyper	0	0	35340	179824	ENST00000517543.1	processed_pseudogene	ENSG00000254244.1	PAICSP4	242424	67181	ENST00000537824.1	ENSG00000183117.13	CSMD1	239455	10409	0	1	0	0	0	1
63416	chr1	214151548	214151620	73	3	24.3333	14.0883	4.61791	0.208857	0.536357	0.327499	0.0300635	hyper	0	0	1107	158826	ENST00000601854.1	antisense	ENSG00000230461.4	PROX1-AS1	4903	23928	ENST00000471129.1	ENSG00000117707.11	PROX1	1594	2168	1	0	0	0	1	0
1563	chr2	119565495	119566872	1378	36	38.2778	286.286	4.02333	0.208737	0.697206	0.488469	0.0251834	hyper	0	0	25312	184384	ENST00000584273.1	lincRNA	ENSG00000258910.2	RP11-19E11.1	38381	51217	ENST00000295206.6	ENSG00000163064.6	EN1	25730	3296	0	0	1	0	0	1
1165	chr8	37309502	37311329	1828	49	37.3061	317.87	4.02341	0.208656	0.776897	0.568241	0.0289987	hyper	0	0	26277	178816	ENST00000517897.1	lincRNA	ENSG00000253388.1	RP11-150O12.2	241939	67683	ENST00000331569.4	ENSG00000183779.5	ZNF703	240615	10748	0	1	0	0	0	1
3191	chr6	157464381	157465716	1336	22	60.7273	218.808	4.43716	0.208624	0.674097	0.465473	0.0228617	hyper	0	0	4207	6906	ENST00000478761.2	processed_transcript	ENSG00000049618.17	ARID1B	4328	3680	ENST00000400790.3	ENSG00000049618.17	ARID1B	91110	8644	0	1	0	0	0	1
114	chr11	63531331	63532469	1139	76	14.9868	697.01	4.25244	0.208534	0.50526	0.296726	0.0259583	hyper	0	0	964	129927	ENST00000338498.5	lincRNA	ENSG00000188070.8	C11orf95	48390	56887	ENST00000294244.4	ENSG00000168005.4	C11orf84	0	15526	0.90957	0.0904302	0	0.456541	0.543459	0
21608	chr4	20564367	20565678	1312	9	145.778	73.3285	5.22115	0.208525	0.784497	0.575972	0.0243936	hyper	0	0	8890	76685	ENST00000509941.1	protein_coding	ENSG00000145147.15	SLIT2	8890	41554	ENST00000509941.1	ENSG00000145147.15	SLIT2	136139	5684	0	1	0	0	0	1
174	chr7	27197024	27199200	2177	80	27.2125	604.052	4.06148	0.208426	0.820981	0.612555	0.0609949	hyper	2	1	0	193960	ENST00000602610.1	lincRNA	ENSG00000270182.1	RP1-170O19.21	0	26228	ENST00000519842.1	ENSG00000122592.6	HOXA7	0	9308	1	0	0	0.152503	0.847497	0
14786	chr3	1007982	1008312	331	12	27.5833	98.4298	7.84629	0.208392	0.76037	0.551978	0.0207803	hyper	0	0	41506	164097	ENST00000451707.1	lincRNA	ENSG00000235158.1	AC087430.1	125947	33001	ENST00000446702.2	ENSG00000134115.8	CNTN6	657088	4152	0	0	1	0	0	1
802	chr17	36590102	36591189	1088	37	29.4054	357.798	4.10163	0.208358	0.805123	0.596765	0.0216383	hyper	0	0	5371	153351	ENST00000437668.3	protein_coding	ENSG00000225485.3	ARHGAP23	5371	78590	ENST00000437668.3	ENSG00000225485.3	ARHGAP23	4648	21796	0	1	0	0	0	1
359	chr9	132401962	132403400	1439	50	28.78	475.584	4.04519	0.208351	0.634955	0.426604	0.0245828	hyper	1	0	0	163672	ENST00000455074.1	antisense	ENSG00000234789.1	RP11-483H20.4	1002	43230	ENST00000277459.4	ENSG00000148331.7	ASB6	472	12293	1	0	0	0	1	0
23935	chr12	17031788	17032599	812	7	116	66.8874	9.18879	0.208307	0.709753	0.501445	0.0197806	hyper	0	0	92091	181635	ENST00000539266.2	lincRNA	ENSG00000255740.2	RP11-239A17.1	268259	3538	ENST00000541846.1	ENSG00000048540.10	LMO3	967253	16427	0	0	1	0	0	1
32481	chr12	73755764	73756262	499	6	83.1667	48.2103	7.38789	0.208299	0.748756	0.540456	0.0267238	hyper	0	0	155148	183100	ENST00000548029.1	lincRNA	ENSG00000257682.1	RP11-314D7.3	1088500	6621	ENST00000547300.1	ENSG00000072657.4	TRHDE	808490	16871	0	0	1	0	0	1
2314	chr7	157290591	157291474	884	32	27.625	247.862	4.07111	0.208298	0.802338	0.594041	0.0304774	hyper	0	0	2541	151541	ENST00000449903.1	lincRNA	ENSG00000223872.1	AC006372.5	27002	79218	ENST00000444154.1	ENSG00000236669.1	AC006372.1	1981	10317	0	1	0	0	0.0214932	0.978507
4882	chr2	2922457	2924203	1747	26	67.1923	182.238	4.13915	0.208296	0.641674	0.433379	0.0263349	hyper	0	0	47453	156606	ENST00000437610.1	lincRNA	ENSG00000228391.1	AC011995.3	457357	2754	ENST00000443925.2	ENSG00000032389.8	TSSC1	139169	2514	0	1	0	0	0	1
8430	chr17	6058164	6058693	530	16	33.125	139.142	8.12741	0.208276	0.649588	0.441312	0.0271294	hyper	0	0	34489	187791	ENST00000571062.1	retained_intron	ENSG00000262231.1	RP11-960B9.2	72961	65066	ENST00000576947.1	ENSG00000179314.9	WSCD1	34079	21347	0	0	1	0	0	1
3210	chr11	37928999	37930282	1284	34	37.7647	218.452	4.60508	0.208193	0.784141	0.575948	0.0293793	hyper	0	0	29868	180153	ENST00000532562.1	lincRNA	ENSG00000254516.1	RP11-159D8.1	1309212	62631	ENST00000311485.3	ENSG00000175097.3	RAG2	1397083	15317	0	0	1	0	0	1
34818	chr7	25904939	25905551	613	6	102.167	44.2698	6.04707	0.208176	0.610934	0.402758	0.0224985	hyper	0	0	83471	194436	ENST00000602992.1	lincRNA	ENSG00000270933.1	CTD-2227E11.1	286308	3741	ENST00000056233.3	ENSG00000050344.8	NFE2L3	2466	9282	0	0	1	0	0	1
3131	chr9	6756369	6756881	513	26	19.7308	220.825	5.66089	0.208173	0.652407	0.444233	0.0240568	hyper	0	0	759	32573	ENST00000438023.1	nonsense_mediated_decay	ENSG00000107077.13	KDM4C	759	17585	ENST00000543771.1	ENSG00000107077.13	KDM4C	455	11501	1	0	0	0	1	0
1593	chr6	107808986	107809721	736	29	25.3793	284.125	4.33082	0.208157	0.424479	0.216322	0.0228243	hyper	0	0	1440	38337	ENST00000317357.5	protein_coding	ENSG00000112320.7	SOBP	1440	20714	ENST00000317357.5	ENSG00000112320.7	SOBP	345	8401	0.76087	0	0.23913	0	1	0
902	chr15	26272560	26274642	2083	34	61.2647	345.171	4.29816	0.208101	0.745559	0.537458	0.0200679	hyper	0	0	18338	145287	ENST00000391302.1	snoRNA	ENSG00000212604.1	SNORA48	164204	77115	ENST00000356865.6	ENSG00000206190.7	ATP10A	37632	18920	0	1	0	0	0	1
33702	chr13	41957333	41957853	521	5	104.2	46.1565	8.59583	0.208007	0.781777	0.573771	0.0229669	hyper	0	0	1465	147051	ENST00000454403.1	processed_pseudogene	ENSG00000214222.2	TUBBP2	71916	60952	ENST00000403412.3	ENSG00000172766.14	NAA16	71136	17672	1	0	0	0	0	1
35086	chr15	35511331	35511783	453	5	90.6	43.8096	8.11419	0.207981	0.861134	0.653153	0.0205548	hyper	0	0	17743	185216	ENST00000559548.2	transcribed_processed_pseudogene	ENSG00000259516.2	ANP32AP1	230842	74206	ENST00000356321.4	ENSG00000198146.4	ZNF770	97016	19013	0	1	0	0	0	1
7979	chr15	27470434	27471442	1009	15	67.2667	143.34	4.22307	0.207959	0.83713	0.629171	0.0202553	hyper	0	0	16651	147077	ENST00000438334.1	processed_pseudogene	ENSG00000214254.3	AC136896.2	45246	66495	ENST00000554696.1	ENSG00000182256.8	GABRG3	253577	18931	0	1	0	0	0	1
31470	chr6	394796	394966	171	10	17.1	50.0498	4.47967	0.207947	0.944656	0.736709	0.0290772	hyper	0	0	1516	65618	ENST00000469834.1	processed_transcript	ENSG00000137265.10	IRF4	3056	35680	ENST00000380956.4	ENSG00000137265.10	IRF4	1005	7575	1	0	0	0	1	0
1585	chr12	121104137	121105079	943	38	24.8158	284.767	4.21284	0.207935	0.664078	0.456144	0.0297406	hyper	0	0	7357	88304	ENST00000498082.1	retained_intron	ENSG00000157782.5	CABP1	11034	48052	ENST00000453000.1	ENSG00000157782.5	CABP1	19032	17170	0	1	0	0	0	1
2575	chr6	139563596	139564470	875	32	27.3438	238.147	5.31226	0.207872	0.879196	0.671324	0.033305	hyper	0	0	2190	195526	ENST00000585874.1	processed_transcript	ENSG00000272446.1	RP1-225E12.3	19263	53064	ENST00000367652.4	ENSG00000164440.10	TXLNB	75221	8557	0	1	0	0	0	1
48522	chr18	10821721	10822162	442	3	147.333	26.885	8.09663	0.207843	0.641153	0.43331	0.0216967	hyper	0	0	30072	85759	ENST00000583325.1	protein_coding	ENSG00000154864.7	PIEZO2	30072	46604	ENST00000583325.1	ENSG00000154864.7	PIEZO2	95053	22855	0	1	0	0	0	1
580	chr12	129877362	129880063	2702	39	69.2821	401.5	4.0256	0.207715	0.792089	0.584374	0.0197828	hyper	0	0	127244	181901	ENST00000539362.1	lincRNA	ENSG00000256085.1	RP11-337L12.1	306816	45145	ENST00000389441.4	ENSG00000151952.10	TMEM132D	89201	17304	0	1	0	0	0	1
1309	chr10	134441120	134442100	981	36	27.25	305.176	4.41725	0.207708	0.540831	0.333123	0.0244174	hyper	0	0	19689	10813	ENST00000342652.6	protein_coding	ENSG00000068383.14	INPP5A	19689	5767	ENST00000342652.6	ENSG00000068383.14	INPP5A	18174	14764	0	1	0	0	0	1
4006	chr17	1974796	1975640	845	31	27.2581	198.365	4.3055	0.207648	0.730164	0.522516	0.0405432	hyper	1	0	0	11431	ENST00000573827.1	processed_transcript	ENSG00000070366.9	SMG6	15191	63965	ENST00000322941.3	ENSG00000177374.8	HIC1	12467	21260	1	0	0	0	0	1
55947	chr7	21738546	21738706	161	3	53.6667	20.3346	6.57692	0.207612	0.799099	0.591487	0.0300024	hyper	0	0	3621	31173	ENST00000465129.1	processed_transcript	ENSG00000105877.13	DNAH11	36551	16842	ENST00000605912.1	ENSG00000105877.13	DNAH11	155232	9248	0	1	0	0	0	1
43227	chr3	1009323	1009665	343	4	85.75	32.6168	7.81533	0.207609	0.802228	0.594619	0.0207841	hyper	0	0	40153	164097	ENST00000451707.1	lincRNA	ENSG00000235158.1	AC087430.1	124594	33001	ENST00000446702.2	ENSG00000134115.8	CNTN6	658429	4152	0	0	1	0	0	1
44548	chr6	135533509	135533763	255	3	85	30.9803	10.1307	0.207588	0.822159	0.614571	0.0202362	hyper	0	0	9153	44884	ENST00000529297.1	processed_transcript	ENSG00000118513.14	MYB	26352	24253	ENST00000430686.2	ENSG00000118513.14	MYB	29263	8530	0	1	0	0	0	1
3903	chr13	110381141	110382615	1475	30	49.1667	200.357	4.09478	0.20752	0.737053	0.529533	0.0298013	hyper	0	0	511	163732	ENST00000416090.1	antisense	ENSG00000234854.1	LINC00676	56299	69500	ENST00000375856.3	ENSG00000185950.7	IRS2	51851	17875	1	0	0	0	0	1
18651	chr7	9234625	9235973	1349	13	103.769	82.8102	5.1933	0.207427	0.738164	0.530736	0.0225514	hyper	0	0	110972	194848	ENST00000605206.1	processed_pseudogene	ENSG00000271526.1	RP4-668E10.2	759799	26219	ENST00000429542.1	ENSG00000122584.8	NXPH1	529688	9211	0	0	1	0	0	1
12146	chr12	26892961	26893640	680	11	61.8182	112.589	8.43591	0.207419	0.871945	0.664526	0.0197806	hyper	0	0	14014	48739	ENST00000536627.1	processed_transcript	ENSG00000123104.7	ITPR2	92073	26424	ENST00000242737.5	ENSG00000123104.7	ITPR2	91813	16453	0	1	0	0	0	1
36567	chr16	6809871	6810171	301	5	60.2	41.5421	8.12593	0.207376	0.639775	0.432399	0.0220646	hyper	0	0	10961	177507	ENST00000516271.1	snRNA	ENSG00000252080.1	RNU7-99P	13638	7860	ENST00000547338.1	ENSG00000078328.15	RBFOX1	275887	20117	0	1	0	0	0	1
43848	chr12	49822649	49822786	138	4	34.5	31.8196	7.62408	0.207364	0.756778	0.549415	0.0242966	hyper	0	0	13648	182908	ENST00000549563.1	processed_pseudogene	ENSG00000257464.1	RP11-161H23.8	61318	26597	ENST00000547865.1	ENSG00000123352.13	SPATS2	39455	16589	0	1	0	0	0	1
25123	chr17	14354156	14354644	489	8	61.125	63.7614	7.51728	0.20734	0.737397	0.530056	0.0245748	hyper	0	0	76699	159054	ENST00000436469.1	lincRNA	ENSG00000230647.1	AC022816.2	149755	27638	ENST00000360954.2	ENSG00000125430.4	HS3ST3B1	105434	21488	0	0	1	0	0	1
38478	chr9	40289457	40289861	405	6	67.5	38.6703	5.46705	0.207169	0.888313	0.681144	0.0317604	hyper	0	0	3163	125727	ENST00000451450.1	unprocessed_pseudogene	ENSG00000185020.5	RP11-111G23.1	260836	78734	ENST00000426179.1	ENSG00000227921.1	AL353791.1	42478	11692	0	0	1	0	0	1
5129	chr7	1553038	1553658	621	29	21.4138	178.158	4.33351	0.207153	0.443614	0.236461	0.0342167	hyper	0	0	3974	160479	ENST00000416100.1	antisense	ENSG00000231927.1	AC102953.6	7548	53467	ENST00000389470.4	ENSG00000164880.11	INTS1	8638	8999	0	0	1	0	0	1
2168	chr1	209818165	209820203	2039	29	70.3103	254.466	6.71474	0.207125	0.703635	0.49651	0.0261259	hyper	0	0	4475	133343	ENST00000391911.1	protein_coding	ENSG00000196878.8	LAMB3	4475	72860	ENST00000391911.1	ENSG00000196878.8	LAMB3	18810	2131	0	1	0	0	0	1
3057	chr19	5422016	5422880	865	26	33.2692	223.096	4.06179	0.20712	0.650856	0.443736	0.0231354	hyper	0	0	12546	191023	ENST00000577496.1	misc_RNA	ENSG00000266694.1	RN7SL626P	32545	16387	ENST00000222033.4	ENSG00000105428.4	ZNRF4	32601	23928	0	0	1	0	0	1
990	chr2	240258606	240259899	1294	37	34.973	333.623	4.13509	0.207115	0.803614	0.596499	0.0231155	hyper	0	0	13599	189013	ENST00000584559.1	miRNA	ENSG00000264292.1	MIR2467	27698	5702	ENST00000446876.1	ENSG00000068024.12	HDAC4	61608	4043	0	1	0	0	0	1
131	chr5	68710753	68711558	806	88	9.15909	674.712	4.56301	0.207087	0.519381	0.312294	0.0269826	hyper	1	1	0	83955	ENST00000512803.1	protein_coding	ENSG00000152939.10	MARVELD2	0	45636	ENST00000512803.1	ENSG00000152939.10	MARVELD2	0	6732	1	0	0	0.884615	0.115385	0
34587	chr16	16589037	16589171	135	7	19.2857	44.6198	6.16396	0.20705	0.395162	0.188112	0.0284395	hyper	0	0	46532	187120	ENST00000563361.1	processed_pseudogene	ENSG00000261362.1	RP11-467M13.3	104345	78020	ENST00000344087.4	ENSG00000214967.4	NPIPA7	120581	20207	0	0	1	0	0	1
6335	chr16	7761764	7763212	1449	21	69	161.56	4.53416	0.207008	0.706453	0.499446	0.0237201	hyper	0	0	13740	177561	ENST00000516329.1	snoRNA	ENSG00000252138.1	SNORA40	57895	7866	ENST00000567470.1	ENSG00000078328.15	RBFOX1	57673	20120	0	1	0	0	0	1
26179	chr12	130840928	130841193	266	9	29.5556	61.3041	6.36411	0.206949	0.697179	0.490231	0.0297453	hyper	0	0	9788	50693	ENST00000541480.1	processed_transcript	ENSG00000125207.3	PIWIL1	11076	27538	ENST00000540672.1	ENSG00000125207.3	PIWIL1	16844	17312	0	1	0	0	0	1
860	chr2	218842975	218843587	613	41	14.9512	351.445	4.20054	0.206928	0.4014	0.194472	0.0304547	hyper	1	0	0	151588	ENST00000450996.1	antisense	ENSG00000223923.1	AC010136.2	69	8079	ENST00000413280.1	ENSG00000079308.12	TNS1	0	3806	1	0	0	0.207178	0.792822	0
47231	chr2	126114813	126115130	318	3	106	28.2502	8.89499	0.206907	0.807966	0.601059	0.0218701	hyper	0	0	228403	139096	ENST00000364983.1	snoRNA	ENSG00000201853.1	snosnR60_Z15	1298378	35242	ENST00000259254.4	ENSG00000136732.10	GYPC	1298566	3344	0	0	1	0	0	1
5914	chr12	118744756	118746500	1745	18	96.9444	166.965	4.65692	0.206831	0.817641	0.61081	0.023317	hyper	0	0	50409	62135	ENST00000541186.1	protein_coding	ENSG00000135090.9	TAOK3	50409	33824	ENST00000541186.1	ENSG00000135090.9	TAOK3	62824	17134	0	1	0	0	0	1
1560	chr12	121958437	121959259	823	32	25.7188	286.496	4.36124	0.206826	0.772472	0.565645	0.0224365	hyper	0	0	3338	18638	ENST00000542030.1	protein_coding	ENSG00000089094.12	KDM2B	3338	9952	ENST00000542030.1	ENSG00000089094.12	KDM2B	15769	17188	0	1	0	0	0	1
8671	chr4	7636841	7637618	778	25	31.12	137.015	4.25356	0.206825	0.671307	0.464482	0.0364247	hyper	0	0	98388	125647	ENST00000505529.1	protein_coding	ENSG00000184985.12	SORCS2	98388	68580	ENST00000505529.1	ENSG00000184985.12	SORCS2	10137	5604	0	1	0	0	0	1
40348	chr12	47096062	47096198	137	3	45.6667	36.2229	11.8518	0.206788	0.800255	0.593467	0.020947	hyper	0	0	19565	194928	ENST00000604796.1	processed_pseudogene	ENSG00000271642.1	RP11-66E20.2	66888	37461	ENST00000550670.1	ENSG00000139209.11	SLC38A4	128714	16534	0	0	1	0	0	1
10231	chr2	71311063	71311501	439	15	29.2667	124.716	7.90118	0.206766	0.654256	0.447489	0.0275894	hyper	0	0	6401	50002	ENST00000498022.1	retained_intron	ENSG00000124357.8	NAGK	10395	27138	ENST00000524537.1	ENSG00000124357.8	NAGK	15060	2959	0	0	1	0	0	1
6432	chr4	183783922	183784913	992	27	36.7407	160.291	4.43289	0.206736	0.78554	0.578805	0.0347623	hyper	0	0	18442	195664	ENST00000608774.1	lincRNA	ENSG00000272646.1	RP11-188P17.2	52866	29691	ENST00000514754.1	ENSG00000129187.10	DCTD	53123	6273	0	0	1	0	0	1
12071	chr2	131528285	131528837	553	13	42.5385	112.955	8.02676	0.206687	0.749225	0.542538	0.0244435	hyper	0	0	5381	161110	ENST00000455007.1	processed_pseudogene	ENSG00000232503.1	AC140481.9	14420	64458	ENST00000458606.1	ENSG00000178171.6	AMER3	14101	3419	0	0	1	0	0	1
66	chr5	158530834	158532962	2129	104	20.4712	886.735	4.75678	0.206623	0.763443	0.55682	0.0262334	hyper	0	0	3143	173036	ENST00000499583.1	lincRNA	ENSG00000245812.2	RP11-175K6.1	4064	52957	ENST00000313708.6	ENSG00000164330.12	EBF1	0	7308	0	1	0	0.225928	0.774072	0
12716	chr16	56703913	56704674	762	16	47.625	109.146	4.11084	0.206601	0.474007	0.267406	0.0316647	hyper	0	0	160	142369	ENST00000569155.1	protein_coding	ENSG00000205358.3	MT1H	160	76758	ENST00000569155.1	ENSG00000205358.3	MT1H	264	20599	1	0	0	0	1	0
39952	chr18	58647095	58647646	552	4	138	36.7591	8.17386	0.206589	0.741013	0.534424	0.0220045	hyper	0	0	77135	191517	ENST00000591869.1	lincRNA	ENSG00000267098.1	RP11-325K19.1	353168	13595	ENST00000262717.4	ENSG00000101542.5	CDH20	353037	23093	0	0	1	0	0	1
2027	chr19	39218609	39219416	808	28	28.8571	260.805	4.0757	0.20657	0.698232	0.491662	0.0224596	hyper	1	0	0	55679	ENST00000477174.1	processed_transcript	ENSG00000130402.7	ACTN4	3811	30382	ENST00000440400.1	ENSG00000130402.7	ACTN4	751	24920	1	0	0	0	1	0
20680	chr17	11145841	11146363	523	13	40.2308	76.1731	4.34086	0.20654	0.699023	0.492482	0.0251205	hyper	0	0	582	130796	ENST00000343478.7	protein_coding	ENSG00000188803.10	SHISA6	582	71447	ENST00000343478.7	ENSG00000188803.10	SHISA6	424	21470	1	0	0	0	1	0
46487	chr4	68440464	68440838	375	3	125	28.9813	9.00898	0.20653	0.744949	0.538419	0.0206756	hyper	0	0	16017	5478	ENST00000265404.2	protein_coding	ENSG00000035720.3	STAP1	16017	2918	ENST00000265404.2	ENSG00000035720.3	STAP1	28971	5842	0	1	0	0	0	1
5412	chr3	70121110	70121914	805	17	47.3529	173.872	7.91674	0.206524	0.714117	0.507594	0.0206737	hyper	0	0	53845	194503	ENST00000605810.1	processed_pseudogene	ENSG00000271034.1	RP11-963H1.1	135235	70364	ENST00000531774.1	ENSG00000187098.10	MITF	331901	4664	0	0	1	0	0	1
2475	chr17	43505896	43506901	1006	47	21.4043	241.671	4.03806	0.206499	0.466734	0.260235	0.0374068	hyper	0	0	743	89771	ENST00000428638.1	protein_coding	ENSG00000159314.7	ARHGAP27	743	48861	ENST00000428638.1	ENSG00000159314.7	ARHGAP27	0	22014	1	0	0	0.0725646	0.927435	0
51822	chr3	42963881	42963975	95	3	31.6667	23.851	7.81284	0.206489	0.915497	0.709008	0.0226316	hyper	0	0	13586	122965	ENST00000430067.2	processed_transcript	ENSG00000182983.10	ZNF662	13876	79441	ENST00000383748.4	ENSG00000240747.3	KRBOX1	13855	4392	0	1	0	0	0	1
1818	chr2	222234715	222236994	2280	32	71.25	271.84	4.33888	0.206443	0.666432	0.45999	0.0255038	hyper	0	0	53265	42660	ENST00000472696.1	processed_transcript	ENSG00000116106.7	EPHA4	130285	23040	ENST00000441679.1	ENSG00000116106.7	EPHA4	199040	3879	0	0	1	0	0	1
22009	chr9	105280774	105281031	258	7	36.8571	72.2267	10.0592	0.206432	0.818242	0.611811	0.0226752	hyper	0	0	886	140366	ENST00000374801.3	lincRNA	ENSG00000204250.3	LINC00587	476561	47000	ENST00000374798.3	ENSG00000155833.10	CYLC2	779697	12020	1	0	0	0	0	1
393	chr16	85368373	85369372	1000	41	24.3902	462.493	4.47187	0.206409	0.797089	0.590679	0.020682	hyper	0	0	21696	187323	ENST00000568080.1	protein_coding	ENSG00000261567.1	RP11-680G10.1	21696	80978	ENST00000568080.1	ENSG00000261567.1	RP11-680G10.1	5012	20875	0	0	1	0	0	1
2864	chr4	184556446	184557770	1325	27	49.0741	228.808	4.71159	0.206331	0.762047	0.555716	0.0257313	hyper	0	0	17058	177578	ENST00000516348.1	snRNA	ENSG00000252157.1	RNU6-479P	19478	66685	ENST00000506467.1	ENSG00000182552.10	RWDD4	22151	6279	0	0	1	0	0	1
5561	chr6	168869954	168871126	1173	27	43.4444	171.755	4.25271	0.206302	0.746201	0.539898	0.0317404	hyper	0	0	28122	38527	ENST00000354536.5	protein_coding	ENSG00000112562.14	SMOC2	28122	20848	ENST00000354536.5	ENSG00000112562.14	SMOC2	26853	8760	0	1	0	0	0	1
7916	chr7	155833615	155834380	766	26	29.4615	143.93	4.2884	0.206269	0.693417	0.487148	0.0376595	hyper	0	0	78288	141799	ENST00000377722.2	protein_coding	ENSG00000204876.4	AC021218.2	78288	76431	ENST00000377722.2	ENSG00000204876.4	AC021218.2	21650	10279	0	0	1	0	0	1
1040	chr16	88968284	88969234	951	40	23.775	328.992	4.00163	0.206256	0.856074	0.649818	0.0218208	hyper	1	1	0	55182	ENST00000562719.1	protein_coding	ENSG00000129993.10	CBFA2T3	0	30092	ENST00000562719.1	ENSG00000129993.10	CBFA2T3	1130	21054	1	0	0	0	1	0
45203	chr3	157677560	157677937	378	4	94.5	30.2805	7.21979	0.206254	0.788033	0.581778	0.0217356	hyper	0	0	17987	168961	ENST00000491909.1	lincRNA	ENSG00000239716.1	RP11-290K4.1	145145	57633	ENST00000490689.2	ENSG00000168779.15	SHOX2	134116	5068	0	0	1	0	0	1
1286	chr14	55336840	55338286	1447	38	38.0789	307.004	4.28513	0.206225	0.552959	0.346735	0.0269981	hyper	0	0	6624	189953	ENST00000580634.1	miRNA	ENSG00000265432.1	MIR4308	31238	31551	ENST00000543643.2	ENSG00000131979.14	GCH1	30261	18319	0	1	0	0	0	1
678	chr4	8914561	8915835	1275	38	33.5526	382.643	4.22964	0.206212	0.627603	0.421391	0.0208956	hyper	0	0	35520	134466	ENST00000508957.1	unprocessed_pseudogene	ENSG00000197468.4	RP11-747H12.1	41017	78149	ENST00000400677.3	ENSG00000215612.5	HMX1	3957	5637	0	0	1	0	0	1
10965	chr11	41240040	41241281	1242	24	51.75	119.801	4.12345	0.206166	0.85459	0.648425	0.0311653	hyper	0	0	95477	178278	ENST00000517113.1	snRNA	ENSG00000252922.1	RNU6-365P	239853	43555	ENST00000528697.1	ENSG00000148948.3	LRRC4C	2092158	15318	0	1	0	0	0	1
48795	chr7	102939127	102939234	108	3	36	26.6088	8.5492	0.206151	0.633618	0.427467	0.0234488	hyper	0	0	1222	31051	ENST00000453466.1	nonsense_mediated_decay	ENSG00000105819.9	PMPCB	1223	16793	ENST00000420236.2	ENSG00000105819.9	PMPCB	985	9926	1	0	0	0	1	0
5179	chr2	96356224	96357790	1567	19	82.4737	177.187	6.1059	0.206112	0.792798	0.586686	0.0233196	hyper	0	0	24391	164548	ENST00000425887.2	lincRNA	ENSG00000235584.2	AC008268.1	98457	40855	ENST00000272395.2	ENSG00000144015.4	TRIM43	40993	3124	0	0	1	0	0	1
1696	chr8	70268627	70269648	1022	36	28.3889	278.218	4.11734	0.206083	0.874291	0.668208	0.0294946	hyper	0	0	88643	178590	ENST00000522872.1	processed_pseudogene	ENSG00000253216.1	RP11-744J10.2	109210	35943	ENST00000525061.1	ENSG00000137573.9	SULF1	474450	10928	0	0	1	0	0	1
45016	chr16	73706165	73706765	601	5	120.2	30.4724	5.20993	0.206066	0.61716	0.411094	0.0269104	hyper	0	0	128324	186561	ENST00000567227.1	lincRNA	ENSG00000260848.1	CTD-2009A10.1	527818	73399	ENST00000358463.2	ENSG00000197445.2	C16orf47	605373	20784	0	0	1	0	0	1
40557	chr4	59497075	59497625	551	8	68.875	35.9375	4.10572	0.206014	0.697271	0.491257	0.0298693	hyper	0	0	65787	175437	ENST00000508292.1	lincRNA	ENSG00000250078.1	RP11-577G20.2	1520523	51581	ENST00000295666.4	ENSG00000163453.7	IGFBP7	1434959	5836	0	0	1	0	0	1
983	chr16	86465571	86466583	1013	42	24.119	334.432	4.71758	0.205937	0.668331	0.462394	0.0232944	hyper	0	0	2906	192863	ENST00000596612.1	processed_pseudogene	ENSG00000268473.1	RP11-158I3.1	77549	14659	ENST00000262426.4	ENSG00000103241.5	FOXF1	54113	20904	0	0	1	0	0	1
38421	chr6	85271689	85272282	594	5	118.8	38.7441	6.97156	0.205912	0.910608	0.704696	0.022643	hyper	0	0	5818	160244	ENST00000454172.1	lincRNA	ENSG00000231776.1	RP1-90L14.1	200790	21027	ENST00000606621.1	ENSG00000112837.12	TBX18	200420	8302	0	0	1	0	0	1
8692	chr21	41355937	41356964	1028	21	48.9524	136.906	4.98634	0.205859	0.732402	0.526543	0.0272602	hyper	0	0	85535	123093	ENST00000467565.1	processed_transcript	ENSG00000183036.6	PCP4	116693	67097	ENST00000328619.5	ENSG00000183036.6	PCP4	159273	26777	0	0	1	0	0	1
44122	chr16	51868992	51869010	19	3	6.33333	31.4906	10.4669	0.205771	0.681633	0.475862	0.0211123	hyper	0	0	63517	185810	ENST00000563603.1	lincRNA	ENSG00000260057.1	RP11-7O14.1	192272	80965	ENST00000566314.1	ENSG00000261190.1	C16orf97	678731	20555	0	0	1	0	0	1
21133	chr4	167229347	167229990	644	8	80.5	74.7754	8.65272	0.205759	0.795329	0.58957	0.0211531	hyper	0	0	4195	143499	ENST00000383984.1	misc_RNA	ENSG00000206711.1	Y_RNA	433236	3012	ENST00000506144.1	ENSG00000038295.3	TLL1	434005	6223	0	0	1	0	0	1
4333	chr16	21364340	21364888	549	21	26.1429	192.045	6.48176	0.205714	0.832886	0.627172	0.0228892	hyper	0	0	5879	182875	ENST00000549658.2	unprocessed_pseudogene	ENSG00000257403.2	CTD-2547E10.3	49935	14744	ENST00000576703.1	ENSG00000103316.6	CRYM	23047	20246	0	0	1	0	0	1
5276	chr22	48144256	48145580	1325	28	47.3214	175.746	4.51488	0.205695	0.574979	0.369284	0.0278045	hyper	0	0	62265	151997	ENST00000438810.1	lincRNA	ENSG00000224271.1	RP11-191L9.4	261395	78245	ENST00000405369.3	ENSG00000218357.3	LL22NC03-75H12.2	116427	27587	0	1	0	0	0	1
296	chr15	65688040	65689159	1120	88	12.7273	508.262	4.00815	0.205597	0.628343	0.422745	0.0432078	hyper	1	0	0	27792	ENST00000559327.1	retained_intron	ENSG00000103742.7	IGDCC4	17661	62279	ENST00000327987.4	ENSG00000174498.9	IGDCC3	0	19271	1	0	0	0.461607	0.538393	0
160	chr20	61306289	61307713	1425	56	25.4464	620.123	4.19733	0.205542	0.687657	0.482115	0.0230697	hyper	0	0	6456	24680	ENST00000466818.1	processed_transcript	ENSG00000101187.11	SLCO4A1	7123	13303	ENST00000451793.1	ENSG00000101187.11	SLCO4A1	6914	26474	0	1	0	0	0	1
9981	chr6	1380710	1381525	816	20	40.8	126.493	4.30698	0.205457	0.332856	0.127399	0.0234634	hyper	0	0	3775	187496	ENST00000568244.1	antisense	ENSG00000261730.1	RP4-668J24.2	8543	35692	ENST00000259806.1	ENSG00000137273.3	FOXF2	218	7588	0	0	1	0	1	0
55481	chr5	4388923	4388947	25	3	8.33333	20.6667	6.88232	0.205446	0.812292	0.606846	0.0209656	hyper	0	0	51424	186465	ENST00000562127.1	lincRNA	ENSG00000260763.1	RP11-445O3.3	751495	41756	ENST00000511368.1	ENSG00000145536.11	ADAMTS16	426410	6520	0	0	1	0	0	1
22628	chr5	2986297	2987493	1197	13	92.0769	70.4852	4.04708	0.205419	0.834229	0.62881	0.0212706	hyper	0	0	21176	174125	ENST00000515086.1	lincRNA	ENSG00000248736.1	RP11-35O7.1	233917	69937	ENST00000397835.4	ENSG00000186493.7	C5orf38	119291	6509	0	0	1	0	0	1
47229	chr9	40632515	40632723	209	5	41.8	28.257	4.31952	0.205398	0.512358	0.30696	0.0331791	hyper	0	0	558	147911	ENST00000399669.2	unprocessed_pseudogene	ENSG00000215142.4	RP11-292B8.1	67567	43073	ENST00000356699.5	ENSG00000147926.9	SPATA31A3	575	11693	1	0	0	0	1	0
46185	chr4	21438154	21438413	260	4	65	29.2679	5.67119	0.205388	0.719744	0.514356	0.0212131	hyper	0	0	107865	126978	ENST00000509207.1	protein_coding	ENSG00000185774.10	KCNIP4	107865	69298	ENST00000509207.1	ENSG00000185774.10	KCNIP4	511672	5685	0	1	0	0	0	1
1787	chr6	42334223	42336705	2483	31	80.0968	273.124	4.06304	0.205384	0.775596	0.570212	0.0225793	hyper	0	0	43428	149559	ENST00000408325.1	snoRNA	ENSG00000221252.1	U3	82293	27205	ENST00000340840.2	ENSG00000124496.8	TRERF1	82805	8121	0	1	0	0	0	1
3172	chr20	53710234	53711509	1276	23	55.4783	219.743	4.16628	0.205289	0.797378	0.592089	0.0217924	hyper	0	0	19050	127100	ENST00000432629.1	processed_pseudogene	ENSG00000185834.9	RPL12P4	617976	13258	ENST00000395939.1	ENSG00000101134.7	DOK5	617240	26345	0	0	1	0	0	1
5346	chr5	105082	106088	1007	19	53	174.684	4.88315	0.20526	0.738719	0.533459	0.0237306	hyper	0	0	12815	174754	ENST00000512035.1	lincRNA	ENSG00000249430.1	CTD-2231H16.1	34284	45923	ENST00000283426.6	ENSG00000153404.9	PLEKHG4B	12643	6348	0	1	0	0	0	1
2078	chr2	5259952	5261979	2028	37	54.8108	258.561	4.00952	0.205217	0.68163	0.476413	0.025492	hyper	0	0	192287	156835	ENST00000436316.1	processed_pseudogene	ENSG00000228585.1	AC073143.1	570819	63661	ENST00000322002.3	ENSG00000176887.5	SOX11	551503	2541	0	0	1	0	0	1
846	chr19	1826707	1827401	695	50	13.9	353.563	4.14075	0.205181	0.647498	0.442317	0.0328402	hyper	0	0	3507	191721	ENST00000587741.1	antisense	ENSG00000267244.1	CTB-31O20.4	14431	30285	ENST00000310127.6	ENSG00000130270.12	ATP8B3	0	23574	0	1	0	0.823022	0.176978	0
8327	chr12	54360585	54361528	944	26	36.3077	140.191	4.07671	0.20509	0.317554	0.112465	0.0226145	hyper	1	0	0	156892	ENST00000453875.1	antisense	ENSG00000228630.1	HOTAIR	5381	26630	ENST00000546378.1	ENSG00000123388.4	HOXC11	0	16700	1	0	0	0.0805085	0.919492	0
43659	chr1	196701211	196701426	216	3	72	32.0623	10.2208	0.205075	0.831648	0.626574	0.0205066	hyper	0	0	4611	41	ENST00000470918.1	retained_intron	ENSG00000000971.11	CFH	42498	23409	ENST00000367425.4	ENSG00000116785.9	CFHR3	123199	2010	0	1	0	0	0	1
43317	chr9	70950669	70951360	692	6	115.333	32.5088	5.26104	0.204983	0.757288	0.552305	0.0521623	hyper	0	0	7444	85295	ENST00000604870.2	processed_transcript	ENSG00000154330.8	PGM5	20454	46335	ENST00000396392.1	ENSG00000154330.8	PGM5	20189	11788	0	1	0	0	0	1
3753	chr1	13946103	13947515	1413	20	70.65	204.119	5.12712	0.204961	0.67878	0.473819	0.0206845	hyper	0	0	2263	150760	ENST00000411020.1	rRNA	ENSG00000222952.1	RNA5SP41	34135	50646	ENST00000475043.1	ENSG00000162493.12	PDPN	35234	461	0	0	1	0	0	1
5051	chr17	79017446	79018117	672	35	19.2	179.475	4.06817	0.204955	0.648314	0.443359	0.0319449	hyper	0	0	7642	115748	ENST00000571530.1	protein_coding	ENSG00000175866.11	BAIAP2	7642	63165	ENST00000571530.1	ENSG00000175866.11	BAIAP2	7683	22585	0	1	0	0	0	1
18152	chr17	51773243	51773978	736	9	81.7778	84.7122	9.2157	0.204943	0.733012	0.528068	0.0236283	hyper	0	0	13770	187867	ENST00000571784.1	processed_pseudogene	ENSG00000262384.1	RP11-312B18.1	126260	38912	ENST00000268919.4	ENSG00000141200.6	KIF2B	60672	22183	0	0	1	0	0	1
50612	chr2	3934844	3935148	305	3	101.667	24.9823	7.65758	0.204932	0.675756	0.470823	0.024685	hyper	0	0	43069	155553	ENST00000451101.1	lincRNA	ENSG00000227363.1	AC019172.2	134674	77981	ENST00000399143.3	ENSG00000214866.3	DCDC2C	100525	2538	0	0	1	0	0	1
1523	chr12	46767122	46767943	822	32	25.6875	289.261	4.07723	0.204913	0.389514	0.184601	0.0222449	hyper	0	0	471	60983	ENST00000256689.5	protein_coding	ENSG00000134294.9	SLC38A2	471	33198	ENST00000256689.5	ENSG00000134294.9	SLC38A2	488	16532	1	0	0	0	1	0
34364	chr2	212125017	212125524	508	6	84.6667	44.9943	6.12209	0.204906	0.797625	0.592719	0.0220386	hyper	0	0	38389	159400	ENST00000413068.1	processed_pseudogene	ENSG00000231017.1	AC013404.1	666926	2276	ENST00000451903.2	ENSG00000021826.10	CPS1	783480	3787	0	0	1	0	0	1
13808	chr6	85131766	85132609	844	19	44.4211	103.249	4.0469	0.204893	0.668471	0.463578	0.0246905	hyper	0	0	7910	154251	ENST00000442896.1	processed_pseudogene	ENSG00000226309.1	SMARCE1P2	194412	34000	ENST00000403245.3	ENSG00000135315.7	KIAA1009	194037	8301	0	1	0	0	0	1
3151	chr22	46158218	46160014	1797	29	61.9655	220.204	4.09307	0.204847	0.779695	0.574848	0.0257258	hyper	0	0	1813	188902	ENST00000585261.1	miRNA	ENSG00000264160.1	MIR4762	23598	30582	ENST00000451241.1	ENSG00000130638.11	ATXN10	89727	27531	0.103506	0.896494	0	0	0	1
676	chr9	132649453	132650920	1468	48	30.5833	384.035	4.23993	0.204827	0.663969	0.459142	0.0255894	hyper	0	0	3003	152791	ENST00000417984.1	processed_pseudogene	ENSG00000224988.1	RP11-409K20.7	30668	70466	ENST00000443566.2	ENSG00000187239.12	FNBP1	1168	12307	0	0.991144	0.00885559	0	0.955041	0.0449591
31429	chr16	77628713	77629280	568	9	63.1111	50.1076	5.5189	0.204804	0.704521	0.499716	0.0215175	hyper	0	0	4009	186891	ENST00000563289.1	lincRNA	ENSG00000261154.1	RP11-571O6.1	127130	38637	ENST00000564085.1	ENSG00000140876.7	NUDT7	127136	20817	0	1	0	0	0	1
437	chr20	55018263	55019686	1424	42	33.9048	446.115	4.19223	0.204701	0.742671	0.53797	0.0215133	hyper	0	0	14952	156850	ENST00000450188.1	processed_pseudogene	ENSG00000228601.1	RPL39P	23960	2296	ENST00000023939.4	ENSG00000022277.8	RTFDC1	23689	26352	0	1	0	0	0	1
3452	chr16	50972044	50974540	2497	27	92.4815	211.453	4.07772	0.204662	0.728924	0.524262	0.0211274	hyper	0	0	53923	186997	ENST00000570245.1	lincRNA	ENSG00000261241.1	RP11-883G14.1	143838	8893	ENST00000566024.1	ENSG00000083799.13	CYLD	96721	20551	0	0	1	0	0	1
43641	chr11	31953542	31953949	408	5	81.6	32.0886	4.83455	0.204623	0.751517	0.546894	0.0266867	hyper	0	0	46221	6844	ENST00000530146.1	processed_transcript	ENSG00000049449.4	RCN1	114032	948	ENST00000419022.1	ENSG00000007372.16	PAX6	54853	15280	0	1	0	0	0	1
3797	chr6	12209941	12211589	1649	30	54.9667	203.005	4.59851	0.204505	0.742992	0.538488	0.031044	hyper	0	0	79006	14873	ENST00000379375.5	protein_coding	ENSG00000078401.6	EDN1	79006	7873	ENST00000379375.5	ENSG00000078401.6	EDN1	196561	7694	0	0	1	0	0	1
32996	chr16	73553371	73553773	403	5	80.6	47.3382	8.16189	0.204491	0.756885	0.552394	0.021261	hyper	0	0	8295	185725	ENST00000564291.1	lincRNA	ENSG00000259971.1	RP11-44L9.3	375024	73399	ENST00000358463.2	ENSG00000197445.2	C16orf47	452579	20784	0	0	1	0	0	1
2246	chr8	37418454	37419794	1341	28	47.8929	251.079	4.27515	0.204404	0.640221	0.435816	0.0227765	hyper	0	0	569	179666	ENST00000522643.1	lincRNA	ENSG00000254111.1	RP11-150O12.5	133474	67683	ENST00000331569.4	ENSG00000183779.5	ZNF703	132150	10748	1	0	0	0	0	1
46524	chr8	39620491	39620833	343	4	85.75	28.9419	6.84039	0.204401	0.727784	0.523383	0.0270794	hyper	0	0	6783	149398	ENST00000408091.1	miRNA	ENSG00000221018.1	AC136365.1	74894	15585	ENST00000347580.4	ENSG00000104755.10	ADAM2	239957	10773	0	1	0	0	0	1
9182	chrX	153246992	153247558	567	24	23.625	132.767	4.04028	0.204353	0.843493	0.63914	0.0328452	hyper	0	0	443	189753	ENST00000580198.1	miRNA	ENSG00000265176.1	MIR3202-1	934	64264	ENST00000431598.1	ENSG00000177854.7	TMEM187	0	13515	1	0	0	0.10582	0.89418	0
38495	chr6	127437078	127437962	885	6	147.5	38.6483	4.38096	0.204342	0.844928	0.640587	0.0263828	hyper	0	0	1786	77902	ENST00000356698.4	protein_coding	ENSG00000146374.9	RSPO3	1786	42217	ENST00000356698.4	ENSG00000146374.9	RSPO3	1303	8495	0.241808	0	0.758192	0	0.787571	0.212429
9938	chr1	229461460	229462278	819	14	58.5	126.847	5.00081	0.204276	0.776838	0.572563	0.0222743	hyper	0	0	6309	166872	ENST00000418348.1	antisense	ENSG00000237481.1	RP4-803J11.2	14101	46366	ENST00000366686.1	ENSG00000154429.6	CCSAP	15736	2324	0	1	0	0	0	1
5275	chr1	15105837	15107476	1640	21	78.0952	175.753	4.15052	0.204201	0.778702	0.574501	0.0233999	hyper	0	0	86727	164834	ENST00000416175.1	processed_pseudogene	ENSG00000235829.1	TBCAP2	143149	71781	ENST00000361144.5	ENSG00000189337.11	KAZN	20107	466	0	1	0	0	0	1
45695	chr17	14704329	14704523	195	3	65	29.7732	9.50001	0.204119	0.816422	0.612303	0.0216543	hyper	0	0	20808	142237	ENST00000379640.1	lincRNA	ENSG00000205325.1	AC005863.1	461309	18720	ENST00000426385.3	ENSG00000109099.9	PMP22	455607	21488	0	0	1	0	0	1
2274	chr16	86219453	86220909	1457	33	44.1515	249.541	4.71147	0.204102	0.734827	0.530725	0.0281676	hyper	0	0	8877	193248	ENST00000601250.1	lincRNA	ENSG00000269186.1	LINC01082	271533	38717	ENST00000569607.1	ENSG00000140968.6	IRF8	99266	20902	0	0	1	0	0	1
19700	chr11	126727598	126728347	750	11	68.1818	79.2418	5.99304	0.204086	0.761241	0.557155	0.0310614	hyper	0	0	82207	180668	ENST00000530572.1	lincRNA	ENSG00000254938.1	RP11-688I9.4	142068	43959	ENST00000529097.2	ENSG00000149571.6	KIRREL3	141879	16188	0	1	0	0	0	1
22197	chr11	75401341	75401997	657	9	73	71.738	6.70288	0.204057	0.80363	0.599573	0.0258986	hyper	0	0	21175	110026	ENST00000304771.3	protein_coding	ENSG00000171533.7	MAP6	21175	59964	ENST00000304771.3	ENSG00000171533.7	MAP6	21458	15879	0	0	1	0	0	1
61203	chr5	3743208	3743334	127	4	31.75	16.3243	4.01555	0.203952	0.83398	0.630027	0.0233774	hyper	0	0	142905	185314	ENST00000559410.1	antisense	ENSG00000259603.1	CTD-2012M11.3	147039	59189	ENST00000302006.3	ENSG00000170549.3	IRX1	111202	6519	0	0	1	0	0	1
12025	chr9	129385331	129385966	636	16	39.75	113.216	4.37196	0.203916	0.531204	0.327288	0.0308587	hyper	0	0	8582	65203	ENST00000561065.1	protein_coding	ENSG00000136944.13	LMX1B	8582	35452	ENST00000561065.1	ENSG00000136944.13	LMX1B	146	12197	0	1	0	0	1	0
155	chr20	56100930	56103323	2394	55	43.5273	630.466	4.4728	0.203811	0.631272	0.427461	0.0226868	hyper	0	0	221	49594	ENST00000429804.3	protein_coding	ENSG00000124092.8	CTCFL	221	26900	ENST00000429804.3	ENSG00000124092.8	CTCFL	679	26365	0.74269	0	0.25731	0	0.551796	0.448204
12944	chr16	73537918	73538719	802	12	66.8333	107.94	4.54885	0.203772	0.719971	0.516199	0.0206235	hyper	0	0	4709	186405	ENST00000562748.1	lincRNA	ENSG00000260687.1	RP11-44L9.2	359571	73399	ENST00000358463.2	ENSG00000197445.2	C16orf47	437126	20784	0	0	1	0	0	1
367	chr16	89225156	89226109	954	48	19.875	472.245	4.09052	0.203719	0.799248	0.595528	0.0218334	hyper	1	0	0	120371	ENST00000321214.2	lincRNA	ENSG00000180422.3	LINC00304	12065	30048	ENST00000289746.2	ENSG00000129910.3	CDH15	0	21077	1	0	0	0.442348	0.557652	0
44489	chr2	170110703	170111413	711	6	118.5	31.0476	4.0102	0.203709	0.79031	0.586601	0.0315569	hyper	0	0	20449	16048	ENST00000493501.1	retained_intron	ENSG00000081479.8	LRP2	107630	8546	ENST00000443831.1	ENSG00000081479.8	LRP2	106901	3549	0	1	0	0	0	1
721	chr5	2338364	2339272	909	39	23.3077	373.592	6.83884	0.203707	0.772341	0.568634	0.0200815	hyper	0	0	153539	138688	ENST00000364156.1	misc_RNA	ENSG00000201026.1	Y_RNA	412496	59196	ENST00000302057.5	ENSG00000170561.8	IRX2	157896	6504	0	0	1	0	0	1
2297	chr8	37947347	37948909	1563	29	53.8966	248.748	4.01861	0.203652	0.813613	0.609961	0.0254737	hyper	0	0	8079	195273	ENST00000607091.1	processed_transcript	ENSG00000272128.1	KB-1836B5.4	13850	30009	ENST00000343823.6	ENSG00000129691.11	ASH2L	13540	10758	0	0	1	0	0	1
18070	chr4	70145570	70146957	1388	13	106.769	84.9545	5.03016	0.203587	0.809935	0.606348	0.0206703	hyper	1	1	0	62340	ENST00000511240.1	protein_coding	ENSG00000135226.12	UGT2B28	0	33936	ENST00000511240.1	ENSG00000135226.12	UGT2B28	929648	5845	1	0	0	0	0	1
8844	chr15	84638552	84640047	1496	20	74.8	135.648	4.71195	0.203581	0.743752	0.540171	0.0256556	hyper	0	0	18049	149741	ENST00000408557.1	miRNA	ENSG00000221484.1	AC027807.1	201194	80901	ENST00000558195.1	ENSG00000259511.1	RP11-182J1.16	108546	19487	0	1	0	0	0	1
2994	chr20	58838688	58840198	1511	23	65.6957	224.716	4.37459	0.203503	0.654209	0.450706	0.0220626	hyper	0	0	43333	144330	ENST00000385067.1	miRNA	ENSG00000207802.1	MIR646	207707	63540	ENST00000313426.1	ENSG00000176659.5	C20orf197	175727	26405	0	1	0	0	0	1
9989	chr5	26025280	26026702	1423	17	83.7059	126.446	5.9258	0.20349	0.818578	0.615087	0.0218208	hyper	0	0	12281	150589	ENST00000410628.1	snRNA	ENSG00000222560.1	RNU4-43P	1011987	21116	ENST00000511822.1	ENSG00000113100.5	CDH9	115628	6581	0	0	1	0	0	1
50876	chr15	35946601	35946839	239	3	79.6667	24.7288	8.03523	0.203462	0.748061	0.544598	0.0252106	hyper	0	0	108016	173510	ENST00000559210.1	lincRNA	ENSG00000248079.2	DPH6-AS1	108207	33031	ENST00000440392.2	ENSG00000134146.7	DPH6	108085	19014	0	1	0	0	0	1
51283	chr7	17342983	17343659	677	5	135.4	24.3881	4.71353	0.20344	0.67237	0.46893	0.030597	hyper	0	0	4001	167226	ENST00000433005.1	antisense	ENSG00000237773.1	AC003075.4	4736	17343	ENST00000242057.4	ENSG00000106546.8	AHR	3881	9230	0	1	0	0	0	1
43720	chr13	54768831	54769388	558	5	111.6	31.974	6.2457	0.203433	0.795124	0.591691	0.0230536	hyper	0	0	61829	163665	ENST00000423442.2	lincRNA	ENSG00000234787.3	LINC00458	1165936	14253	ENST00000219022.2	ENSG00000102837.6	OLFM4	992485	17751	0	0	1	0	0	1
11223	chr8	41288327	41289067	741	15	49.4	118.134	4.87505	0.20339	0.782571	0.579181	0.0265473	hyper	0	0	3749	178829	ENST00000521725.1	lincRNA	ENSG00000253396.1	RP11-15G16.1	58847	42834	ENST00000518270.1	ENSG00000147533.12	GOLGA7	58727	10776	0	0	1	0	0	1
32177	chr1	100289729	100289940	212	5	42.4	48.7639	8.99366	0.203372	0.810447	0.607075	0.0220357	hyper	0	0	5080	177639	ENST00000516417.1	miRNA	ENSG00000252226.1	AL451051.1	25699	50842	ENST00000361915.3	ENSG00000162688.11	AGL	25480	1358	0	0	1	0	0	1
3047	chr8	9683675	9684904	1230	33	37.2727	223.23	4.61209	0.203282	0.758352	0.555071	0.0317636	hyper	0	0	39615	168439	ENST00000458812.1	snoRNA	ENSG00000239065.1	snoU13	56033	61438	ENST00000517770.1	ENSG00000173273.11	TNKS	71273	10558	0	0	1	0	0	1
3387	chr19	2053918	2054634	717	31	23.129	213.184	4.23615	0.203257	0.756285	0.553028	0.0293808	hyper	0	0	2674	21641	ENST00000250896.3	protein_coding	ENSG00000099875.10	MKNK2	2674	11651	ENST00000250896.3	ENSG00000099875.10	MKNK2	2351	23612	0	0	1	0	0	1
4902	chr19	3770696	3771287	592	37	16	181.934	4.04651	0.203248	0.606425	0.403176	0.0400171	hyper	0	0	921	113544	ENST00000555978.1	protein_coding	ENSG00000173976.11	RAX2	921	61970	ENST00000555978.1	ENSG00000173976.11	RAX2	0	23794	1	0	0	0.41723	0.58277	0
12800	chrX	2790062	2791172	1111	17	65.3529	108.724	4.08018	0.203235	0.852513	0.649279	0.0290357	hyper	0	0	16899	7950	ENST00000381157.2	protein_coding	ENSG00000056998.14	GYG2	16899	4223	ENST00000381157.2	ENSG00000056998.14	GYG2	34266	12759	0	1	0	0	0	1
1206	chr8	22078735	22080108	1374	41	33.5122	313.89	4.11657	0.203209	0.707997	0.504788	0.0301442	hyper	0	0	5097	105442	ENST00000523252.1	protein_coding	ENSG00000168490.9	PHYHIP	5097	57385	ENST00000523252.1	ENSG00000168490.9	PHYHIP	0	10651	0	1	0	0.179039	0.820961	0
2810	chr5	56325115	56326400	1286	23	55.913	230.403	6.8255	0.203207	0.746407	0.5432	0.0206534	hyper	0	0	51377	174044	ENST00000507687.2	processed_pseudogene	ENSG00000248652.2	RP11-101B14.4	57612	46917	ENST00000440000.1	ENSG00000155545.15	MIER3	76763	6691	0	0	1	0	0	1
8204	chr17	14821549	14822757	1209	16	75.5625	141.212	7.43404	0.203189	0.709746	0.506557	0.0224193	hyper	0	0	28757	154107	ENST00000441860.1	processed_pseudogene	ENSG00000226156.1	RPL23AP76	343075	18720	ENST00000426385.3	ENSG00000109099.9	PMP22	341173	21489	0	0	1	0	0	1
49079	chr1	176454447	176454854	408	3	136	26.3135	8.32439	0.203128	0.760049	0.556921	0.0219539	hyper	0	0	22139	42765	ENST00000367661.3	protein_coding	ENSG00000116183.6	PAPPA2	22139	23094	ENST00000367661.3	ENSG00000116183.6	PAPPA2	277635	1943	0	1	0	0	0	1
26090	chr10	53149828	53150923	1096	8	137	61.5608	4.58405	0.203053	0.735547	0.532493	0.0267269	hyper	0	0	70241	146182	ENST00000412878.2	processed_pseudogene	ENSG00000213659.4	RSU1P3	236788	69069	ENST00000373976.3	ENSG00000185532.10	PRKG1	308328	14128	0	1	0	0	0	1
2956	chr14	101925738	101926158	421	32	13.1562	226.106	4.05581	0.202986	0.389191	0.186205	0.0236736	hyper	0	0	11758	184729	ENST00000553318.1	lincRNA	ENSG00000259166.1	RP11-1029J19.2	270615	80764	ENST00000556973.1	ENSG00000258512.1	RP11-796G6.2	0	18680	0	0	1	0.612827	0.387173	0
31816	chr2	202988163	202988534	372	12	31	49.4138	4.05022	0.202959	0.753728	0.550769	0.0512968	hyper	0	0	6381	150311	ENST00000409819.1	antisense	ENSG00000222035.2	AC079354.3	23004	66536	ENST00000498697.1	ENSG00000182329.6	AC079354.1	47517	3742	0	1	0	0	0	1
1728	chr22	19797921	19799059	1139	35	32.5429	276.558	4.20693	0.202858	0.775805	0.572947	0.0302801	hyper	0	0	18103	164743	ENST00000424559.2	processed_pseudogene	ENSG00000235776.2	AC000089.3	43279	78027	ENST00000416337.1	ENSG00000215012.4	C22orf29	21466	27079	0	1	0	0	0	1
9855	chr9	21610239	21610627	389	15	25.9333	127.501	8.30573	0.202798	0.897181	0.694382	0.023084	hyper	0	0	27656	155624	ENST00000424386.2	processed_pseudogene	ENSG00000227443.2	RP11-344A7.1	127926	68593	ENST00000448696.3	ENSG00000184995.6	IFNE	50422	11546	0	0	1	0	0	1
30801	chr3	169387642	169387799	158	7	22.5714	51.2955	5.7112	0.202776	0.446008	0.243231	0.0263034	hyper	0	0	6235	17064	ENST00000485957.1	processed_transcript	ENSG00000085276.13	MECOM	6383	9104	ENST00000494292.1	ENSG00000085276.13	MECOM	454	5097	0	0	1	0	1	0
3896	chr19	48147902	48149091	1190	23	51.7391	200.417	4.57679	0.202723	0.706521	0.503798	0.0239188	hyper	0	0	18249	193617	ENST00000598376.1	antisense	ENSG00000269806.1	CTD-3001H11.1	35521	4679	ENST00000594866.1	ENSG00000063169.6	GLTSCR1	34012	25299	0	1	0	0	0	1
25790	chr1	239186007	239186146	140	7	20	62.2398	8.62224	0.20272	0.794819	0.592099	0.0232815	hyper	0	0	30056	156024	ENST00000422215.1	processed_pseudogene	ENSG00000227854.1	RP11-307O1.1	606226	32320	ENST00000255380.4	ENSG00000133019.7	CHRM3	363962	2386	0	0	1	0	0	1
1304	chr15	95829036	95831567	2532	44	57.5455	305.488	4.04188	0.202702	0.845882	0.64318	0.0240523	hyper	0	0	1146	173838	ENST00000555332.1	lincRNA	ENSG00000248441.2	CTD-2536I1.1	929832	38461	ENST00000557742.1	ENSG00000140563.10	MCTP2	38388	19597	0.337283	0.662717	0	0	0	1
17526	chr5	4386907	4388461	1555	13	119.615	86.8987	5.71978	0.202677	0.837944	0.635267	0.0209656	hyper	0	0	51910	186465	ENST00000562127.1	lincRNA	ENSG00000260763.1	RP11-445O3.3	751981	41756	ENST00000511368.1	ENSG00000145536.11	ADAMTS16	424394	6520	0	0	1	0	0	1
4087	chr2	478967	480028	1062	25	42.48	196.55	4.47882	0.202674	0.646654	0.44398	0.0261956	hyper	0	0	12626	151669	ENST00000427398.1	lincRNA	ENSG00000223985.1	AC093326.1	190115	71749	ENST00000452023.1	ENSG00000189292.11	FAM150B	10307	2474	0	0	1	0	0	1
30289	chrX	3150414	3151264	851	7	121.571	52.295	7.0546	0.202645	0.726239	0.523594	0.0246394	hyper	0	0	38596	156687	ENST00000420429.2	protein_coding	ENSG00000228459.2	CXorf28	38596	78760	ENST00000420429.2	ENSG00000228459.2	CXorf28	77104	12762	0	0	1	0	0	1
53773	chr6	165152069	165152285	217	3	72.3333	21.9268	7.2645	0.202632	0.802724	0.600092	0.0226488	hyper	0	0	88953	155634	ENST00000456118.1	lincRNA	ENSG00000227455.2	RP11-300M24.1	570056	20820	ENST00000543069.1	ENSG00000112539.10	C6orf118	393688	8692	0	0	1	0	0	1
24143	chr21	33787831	33788267	437	9	48.5556	66.3281	6.86065	0.202566	0.767316	0.56475	0.0281686	hyper	0	0	2758	102284	ENST00000481638.1	processed_transcript	ENSG00000166979.8	EVA1C	2820	55715	ENST00000382699.3	ENSG00000166979.8	EVA1C	2113	26709	0	1	0	0	0	1
8158	chr4	1604078	1604642	565	30	18.8333	141.683	4.00898	0.202537	0.785741	0.583204	0.0492939	hyper	0	0	22097	172545	ENST00000466692.1	lincRNA	ENSG00000244459.2	RP11-1398P2.1	52492	62050	ENST00000489029.1	ENSG00000174137.8	FAM53A	3017	5448	0	0	1	0	0	1
8920	chr3	32998623	32999080	458	15	30.5333	134.97	8.44352	0.202493	0.834276	0.631783	0.0230284	hyper	0	0	5556	124172	ENST00000330953.5	protein_coding	ENSG00000183813.6	CCR4	5556	67713	ENST00000330953.5	ENSG00000183813.6	CCR4	135207	4327	0	0	1	0	0	1
20775	chr1	214154730	214155511	782	12	65.1667	75.8459	4.26541	0.202373	0.651975	0.449602	0.0234754	hyper	0	0	1012	44312	ENST00000471129.1	protein_coding	ENSG00000117707.11	PROX1	1012	23928	ENST00000471129.1	ENSG00000117707.11	PROX1	489	2169	1	0	0	0	1	0
27607	chr16	51172131	51172455	325	10	32.5	58.0574	4.96669	0.202372	0.826187	0.623815	0.0225238	hyper	0	0	10694	186989	ENST00000570060.1	antisense	ENSG00000261238.1	AC009166.5	12052	14833	ENST00000440970.1	ENSG00000103449.7	SALL1	3020	20553	0	1	0	0	0	1
35171	chr18	58903472	58904089	618	8	77.25	43.6408	5.22026	0.202338	0.788225	0.585887	0.0345455	hyper	0	0	96725	25174	ENST00000262717.4	protein_coding	ENSG00000101542.5	CDH20	96725	13595	ENST00000262717.4	ENSG00000101542.5	CDH20	96594	23093	0	0	1	0	0	1
22345	chr14	61121741	61122165	425	17	25	71.2701	4.01543	0.202335	0.687941	0.485606	0.0400473	hyper	0	0	1891	52408	ENST00000555955.2	nonsense_mediated_decay	ENSG00000126778.7	SIX1	2811	28536	ENST00000554986.1	ENSG00000126778.7	SIX1	1448	18370	0.254118	0.745882	0	0	1	0
3053	chr18	47230328	47231879	1552	22	70.5455	223.158	4.48171	0.202278	0.755606	0.553328	0.0203213	hyper	0	0	36553	192322	ENST00000591105.1	lincRNA	ENSG00000267674.1	RP11-813F20.2	106021	56031	ENST00000585948.1	ENSG00000167315.13	ACAA2	107532	23039	0	0	1	0	0	1
8016	chr9	136498300	136499006	707	26	27.1923	143.021	4.45831	0.202198	0.484044	0.281845	0.0371701	hyper	0	0	78	186746	ENST00000564021.1	antisense	ENSG00000261018.1	LL09NC01-254D11.1	2475	26686	ENST00000393056.2	ENSG00000123454.6	DBH	23551	12397	1	0	0	0	0	1
5198	chr2	118474286	118475841	1556	18	86.4444	176.985	6.17346	0.20207	0.695579	0.493509	0.0203757	hyper	0	0	85908	167704	ENST00000457110.1	antisense	ENSG00000238207.1	AC009312.1	96384	9699	ENST00000263239.2	ENSG00000088205.8	DDX18	96271	3288	0	0	1	0	0	1
53887	chr5	19837248	19837454	207	3	69	21.8467	7.00304	0.202067	0.860309	0.658242	0.0224987	hyper	0	0	1478	77044	ENST00000515257.2	protein_coding	ENSG00000145526.7	CDH18	1478	41754	ENST00000515257.2	ENSG00000145526.7	CDH18	468108	6578	1	0	0	0	0	1
37887	chr21	36900129	36900617	489	4	122.25	39.5939	9.64446	0.202034	0.58142	0.379386	0.0259134	hyper	0	0	52440	89692	ENST00000467692.1	processed_transcript	ENSG00000159216.14	RUNX1	370109	81218	ENST00000599809.1	ENSG00000267812.1	FKSG68	358574	26740	0	1	0	0	0	1
168	chr17	79258610	79260072	1463	62	23.5968	608.846	4.42378	0.202027	0.403956	0.201929	0.0216488	hyper	1	0	0	88224	ENST00000542075.1	retained_intron	ENSG00000157637.8	SLC38A10	2545	48006	ENST00000543204.1	ENSG00000157637.8	SLC38A10	0	22606	1	0	0	0.174299	0.825701	0
3716	chr10	117819073	117821278	2206	30	73.5333	205.071	4.05671	0.202023	0.845583	0.64356	0.0317594	hyper	0	0	150210	32841	ENST00000449616.2	processed_transcript	ENSG00000107518.12	ATRNL1	194028	45107	ENST00000544592.1	ENSG00000151892.10	GFRA1	63535	14590	0	1	0	0	0	1
50332	chr17	6269874	6270097	224	3	74.6667	25.2258	7.84521	0.202005	0.693585	0.49158	0.0257565	hyper	0	0	43325	187932	ENST00000571142.1	processed_pseudogene	ENSG00000262609.1	BTF3P14	68301	29737	ENST00000570584.1	ENSG00000129221.10	AIPL1	77368	21348	0	0	1	0	0	1
13747	chr7	968124	968552	429	18	23.8333	103.598	4.2915	0.201921	0.645495	0.443573	0.0383248	hyper	0	0	973	31262	ENST00000453823.1	protein_coding	ENSG00000105963.9	ADAP1	973	16901	ENST00000453823.1	ENSG00000105963.9	ADAP1	1857	8929	1	0	0	0	0.333333	0.666667
2587	chr14	92903511	92905139	1629	26	62.6538	237.653	4.5146	0.201921	0.740639	0.538718	0.0227977	hyper	0	0	568	69741	ENST00000525557.1	protein_coding	ENSG00000140090.13	SLC24A4	568	37989	ENST00000525557.1	ENSG00000140090.13	SLC24A4	74587	18592	0.879067	0.120933	0	0	0	1
62805	chr8	16147260	16147556	297	3	99	14.6642	4.51625	0.201903	0.872073	0.67017	0.0249843	hyper	0	0	14069	179474	ENST00000518788.1	processed_pseudogene	ENSG00000253951.1	RP11-447G11.1	74676	3042	ENST00000518960.1	ENSG00000038945.10	MSR1	711488	10612	0	1	0	0	0	1
9192	chr17	67902822	67904058	1237	19	65.1053	132.706	4.45585	0.201858	0.86606	0.664202	0.0304057	hyper	0	0	41029	177524	ENST00000516291.2	miRNA	ENSG00000252100.2	AC002539.2	145511	46040	ENST00000591891.1	ENSG00000153822.9	KCNJ16	260855	22335	0	0	1	0	0	1
4161	chr6	74754708	74755853	1146	26	44.0769	195.275	7.28457	0.20185	0.825002	0.623152	0.0202967	hyper	0	0	23313	151441	ENST00000435946.1	lincRNA	ENSG00000223786.1	RP11-554D15.1	348880	47412	ENST00000287097.5	ENSG00000156535.9	CD109	348686	8271	0	0	1	0	0	1
17457	chr4	21436163	21436869	707	12	58.9167	87.1868	5.99067	0.201836	0.748405	0.546568	0.0212131	hyper	0	0	109409	126978	ENST00000509207.1	protein_coding	ENSG00000185774.10	KCNIP4	109409	69298	ENST00000509207.1	ENSG00000185774.10	KCNIP4	513216	5685	0	1	0	0	0	1
13694	chr5	148521814	148522508	695	15	46.3333	103.869	5.05995	0.201806	0.468044	0.266238	0.033636	hyper	0	0	203	112545	ENST00000508983.1	protein_coding	ENSG00000173210.15	ABLIM3	203	61350	ENST00000508983.1	ENSG00000173210.15	ABLIM3	346	7238	1	0	0	0	1	0
26038	chr20	7527549	7528420	872	8	109	61.6882	7.46484	0.201783	0.78676	0.584977	0.0212911	hyper	0	0	86077	169573	ENST00000490793.2	misc_RNA	ENSG00000240584.2	RN7SL547P	392700	13436	ENST00000378789.3	ENSG00000101323.4	HAO1	471369	25952	0	0	1	0	0	1
5286	chr10	21657295	21658929	1635	21	77.8571	175.606	5.18984	0.201778	0.798416	0.596638	0.021993	hyper	0	0	2949	158445	ENST00000433460.1	lincRNA	ENSG00000230109.1	RP11-275N1.1	127261	76321	ENST00000377113.5	ENSG00000204682.5	CASC10	124269	13907	0	1	0	0	0	1
27329	chr1	165285543	165286243	701	14	50.0714	58.7211	4.01544	0.201777	0.750676	0.5489	0.0200355	hyper	0	0	38739	93802	ENST00000367893.4	protein_coding	ENSG00000162761.10	LMX1A	38739	50936	ENST00000367893.4	ENSG00000162761.10	LMX1A	35460	1883	0	1	0	0	0	1
9291	chr17	18084954	18085603	650	15	43.3333	131.96	4.62298	0.201752	0.647345	0.445593	0.0254726	hyper	0	0	788	19872	ENST00000541285.1	protein_coding	ENSG00000091542.8	ALKBH5	788	10642	ENST00000541285.1	ENSG00000091542.8	ALKBH5	655	21159	1	0	0	0	1	0
1963	chr7	3186009	3187402	1394	30	46.4667	264.196	4.08169	0.201751	0.817713	0.615962	0.0224399	hyper	0	0	10485	148786	ENST00000458648.1	protein_coding	ENSG00000217455.4	AC091801.1	10485	78224	ENST00000458648.1	ENSG00000217455.4	AC091801.1	152952	9081	0	1	0	0	0	1
37413	chr1	33272650	33272938	289	4	72.25	40.3139	9.9156	0.201743	0.800983	0.59924	0.0201858	hyper	0	0	468	61536	ENST00000470377.1	processed_transcript	ENSG00000134684.6	YARS	9429	23209	ENST00000530710.1	ENSG00000116497.13	S100PBP	9737	826	1	0	0	0	0	1
33591	chr12	98076760	98076997	238	6	39.6667	46.3339	7.56962	0.201692	0.743652	0.54196	0.0236587	hyper	0	0	2934	182674	ENST00000551083.1	processed_pseudogene	ENSG00000257157.1	RP11-528M18.3	770405	37554	ENST00000457368.2	ENSG00000139350.7	NEDD1	773693	16940	0	0	1	0	0	1
17008	chr10	97048652	97049389	738	13	56.7692	88.9196	5.25575	0.201668	0.769301	0.567632	0.0296248	hyper	0	0	1379	32817	ENST00000477757.1	processed_transcript	ENSG00000107438.4	PDLIM1	1391	17714	ENST00000329399.6	ENSG00000107438.4	PDLIM1	796	14365	0.841463	0.158537	0	0	1	0
6417	chr2	177051208	177052003	796	25	31.84	160.544	4.36034	0.201655	0.85553	0.653876	0.0216808	hyper	0	0	993	151917	ENST00000436126.1	antisense	ENSG00000224189.2	HOXD-AS1	1303	29421	ENST00000331462.4	ENSG00000128645.11	HOXD1	954	3647	1	0	0	0	1	0
5306	chr9	139900448	139900882	435	22	19.7727	175.297	5.94078	0.20155	0.590225	0.388675	0.025867	hyper	0	0	2357	32777	ENST00000464157.1	processed_transcript	ENSG00000107331.12	ABCA2	3039	17698	ENST00000448336.1	ENSG00000107331.12	ABCA2	1072	12570	0	0	1	0	1	0
13474	chr15	94836692	94837725	1034	14	73.8571	105.012	6.82723	0.201541	0.766322	0.564781	0.0235094	hyper	0	0	3704	70682	ENST00000331706.4	protein_coding	ENSG00000140563.10	MCTP2	3704	38458	ENST00000331706.4	ENSG00000140563.10	MCTP2	61712	19594	0	1	0	0	0	1
11393	chr8	2852573	2853462	890	17	52.3529	117.102	6.45428	0.201491	0.769744	0.568253	0.0230511	hyper	0	0	47847	123236	ENST00000519623.1	processed_transcript	ENSG00000183117.13	CSMD1	413666	67176	ENST00000335551.7	ENSG00000183117.13	CSMD1	26224	10527	0	1	0	0	0	1
18897	chr6	51757758	51758993	1236	12	103	81.9228	4.26081	0.201457	0.736804	0.535347	0.0251476	hyper	0	0	81464	169603	ENST00000492489.2	misc_RNA	ENSG00000240641.2	RN7SL580P	193414	59477	ENST00000340994.4	ENSG00000170927.10	PKHD1	390156	8203	0	1	0	0	0	1
28232	chr2	206546000	206546437	438	7	62.5714	56.6242	5.83678	0.201455	0.662986	0.461531	0.0250113	hyper	0	0	276	44602	ENST00000464003.1	processed_transcript	ENSG00000118257.12	NRP2	786	24098	ENST00000355117.4	ENSG00000118257.12	NRP2	166	3755	1	0	0	0	1	0
54228	chr2	222862073	222862130	58	3	19.3333	21.5655	7.11402	0.20143	0.690045	0.488615	0.0263755	hyper	0	0	35616	154615	ENST00000432228.1	processed_pseudogene	ENSG00000226666.1	HSPA9P1	300735	51244	ENST00000295226.1	ENSG00000163081.2	CCDC140	293596	3880	0	0	1	0	0	1
14797	chr5	154677052	154677723	672	13	51.6923	98.3946	6.58483	0.201379	0.774148	0.572769	0.0211721	hyper	0	0	99127	194822	ENST00000603941.1	processed_pseudogene	ENSG00000271477.1	CTC-447K7.1	283791	78668	ENST00000435029.4	ENSG00000226650.4	KIF4B	359121	7289	0	0	1	0	0	1
9708	chr9	99474811	99475944	1134	18	63	128.706	4.64903	0.201359	0.871182	0.669823	0.0260114	hyper	0	0	12227	162557	ENST00000445872.2	transcribed_processed_pseudogene	ENSG00000233820.2	RP11-535M15.2	57225	48239	ENST00000446045.1	ENSG00000158122.7	AAED1	5958	11963	0	1	0	0	0	1
7123	chr10	108925928	108927332	1405	17	82.6471	152.008	5.47357	0.2013	0.694376	0.493076	0.0214081	hyper	0	0	1635	33264	ENST00000263054.6	protein_coding	ENSG00000108018.11	SORCS1	1635	17975	ENST00000263054.6	ENSG00000108018.11	SORCS1	1122	14554	0.259075	0	0.740925	0	0.624911	0.375089
1816	chr4	1521178	1522061	884	43	20.5581	271.989	4.1627	0.201282	0.635646	0.434364	0.0316388	hyper	0	0	29949	195773	ENST00000608161.1	lincRNA	ENSG00000272783.1	RP13-1016M1.2	121058	79158	ENST00000422806.1	ENSG00000235608.1	NKX1-1	0	5437	0	0	1	0.404977	0.595023	0
6547	chr8	553589	554874	1286	24	53.5833	158.931	4.03075	0.201249	0.772918	0.571669	0.0313055	hyper	0	0	35757	28789	ENST00000519909.1	processed_transcript	ENSG00000104714.9	ERICH1	57807	65449	ENST00000523656.1	ENSG00000180190.7	TDRP	45030	10423	0	0	1	0	0	1
5614	chr7	47541034	47541881	848	21	40.381	170.989	4.38378	0.201244	0.724324	0.52308	0.0262718	hyper	0	0	20150	64080	ENST00000415929.1	protein_coding	ENSG00000136205.12	TNS3	20150	34866	ENST00000415929.1	ENSG00000136205.12	TNS3	34638	9454	0	1	0	0	0	1
63784	chr2	176934440	176934722	283	3	94.3333	13.8059	4.08507	0.201231	0.632443	0.431212	0.0330025	hyper	0	0	13918	113849	ENST00000308618.4	protein_coding	ENSG00000174279.4	EVX2	13918	62148	ENST00000308618.4	ENSG00000174279.4	EVX2	990	3613	0	0	1	0	1	0
12216	chr2	137580650	137581318	669	12	55.75	112.129	8.6448	0.201208	0.8085	0.607292	0.0225536	hyper	0	0	57534	75596	ENST00000472720.1	nonsense_mediated_decay	ENSG00000144229.7	THSD7B	57534	40973	ENST00000409968.1	ENSG00000144229.7	THSD7B	56953	3471	0	1	0	0	0	1
25136	chr12	98023596	98024339	744	10	74.4	63.7391	5.96648	0.201026	0.772157	0.571131	0.0256366	hyper	0	0	49485	182674	ENST00000551083.1	processed_pseudogene	ENSG00000257157.1	RP11-528M18.3	717241	37554	ENST00000457368.2	ENSG00000139350.7	NEDD1	722308	16939	0	0	1	0	0	1
4701	chr1	74470308	74471615	1308	24	54.5	185.815	6.88701	0.20102	0.853014	0.651994	0.0211231	hyper	0	0	68858	93537	ENST00000417067.1	protein_coding	ENSG00000162620.11	LRRIQ3	68858	50769	ENST00000417067.1	ENSG00000162620.11	LRRIQ3	192211	1239	0	0	1	0	0	1
1262	chr8	142031592	142033171	1580	35	45.1429	309.009	4.18533	0.201011	0.713544	0.512533	0.02352	hyper	0	0	19276	107043	ENST00000519635.1	processed_transcript	ENSG00000169398.15	PTK2	19382	58254	ENST00000517453.1	ENSG00000169398.15	PTK2	19684	11195	0	0	1	0	0	1
18688	chr14	61124922	61125348	427	11	38.8182	82.6679	4.78771	0.200958	0.515917	0.314959	0.02374	hyper	1	1	0	52410	ENST00000554986.1	protein_coding	ENSG00000126778.7	SIX1	0	28536	ENST00000554986.1	ENSG00000126778.7	SIX1	308	18370	1	0	0	0	1	0
1544	chr5	2914646	2915782	1137	34	33.4412	287.518	4.35131	0.200951	0.574771	0.37382	0.022119	hyper	0	0	49337	174125	ENST00000515086.1	lincRNA	ENSG00000248736.1	RP11-35O7.1	162266	69937	ENST00000397835.4	ENSG00000186493.7	C5orf38	47640	6509	0	0	1	0	0	1
9166	chr3	75549373	75550217	845	15	56.3333	132.932	8.22787	0.200936	0.86532	0.664383	0.0222218	hyper	0	0	9019	169108	ENST00000462675.1	unprocessed_pseudogene	ENSG00000239959.1	ENPP7P2	163263	61149	ENST00000308062.3	ENSG00000172969.3	FRG2C	64083	4682	0	0	1	0	0	1
46565	chr10	28623283	28623488	206	3	68.6667	28.9009	9.40091	0.200908	0.563082	0.362174	0.0223261	hyper	1	1	0	81496	ENST00000441595.2	protein_coding	ENSG00000150054.14	MPP7	0	44199	ENST00000441595.2	ENSG00000150054.14	MPP7	31165	13959	1	0	0	0	0	1
21860	chr12	33124668	33125129	462	8	57.75	72.6322	8.85053	0.200781	0.785641	0.584861	0.0228366	hyper	0	0	13642	182793	ENST00000553060.1	processed_pseudogene	ENSG00000257316.1	RP11-267D19.2	74893	4234	ENST00000340811.4	ENSG00000057294.9	PKP2	74569	16488	0	0	1	0	0	1
7600	chr10	28623852	28624259	408	15	27.2	146.916	9.46469	0.200758	0.595218	0.39446	0.0219252	hyper	0	0	436	81496	ENST00000441595.2	protein_coding	ENSG00000150054.14	MPP7	436	44199	ENST00000441595.2	ENSG00000150054.14	MPP7	31734	13959	1	0	0	0	0	1
53356	chr12	97990346	97990981	636	4	159	22.3017	4.52724	0.200728	0.713161	0.512433	0.0239055	hyper	0	0	32218	181675	ENST00000547946.1	retained_intron	ENSG00000255794.2	RMST	683991	37554	ENST00000457368.2	ENSG00000139350.7	NEDD1	689058	16939	0	0	1	0	0	1
14223	chr2	235024837	235025731	895	11	81.3636	101.237	6.68784	0.200722	0.810318	0.609596	0.0207125	hyper	0	0	7111	154409	ENST00000437967.2	lincRNA	ENSG00000226442.2	AC006037.2	65405	6466	ENST00000425558.1	ENSG00000072080.6	SPP2	176979	3973	0	0	1	0	0	1
3931	chr17	38134323	38135951	1629	22	74.0455	199.875	5.30384	0.200688	0.754259	0.553571	0.0224462	hyper	0	0	1098	33553	ENST00000264639.4	protein_coding	ENSG00000108344.10	PSMD3	1098	18124	ENST00000264639.4	ENSG00000108344.10	PSMD3	699	21844	0.553714	0	0.446286	0	0.798649	0.201351
40282	chr5	13274503	13274812	310	4	77.5	36.3037	9.00248	0.200639	0.746856	0.546217	0.022153	hyper	0	0	23728	171113	ENST00000495419.1	processed_pseudogene	ENSG00000242608.1	RPS23P5	669839	3049	ENST00000265104.4	ENSG00000039139.9	DNAH5	478855	6552	0	0	1	0	0	1
57466	chr5	120363079	120363397	319	3	106.333	18.8865	5.31527	0.200573	0.837869	0.637296	0.0242259	hyper	0	0	12387	176528	ENST00000509046.2	processed_pseudogene	ENSG00000251135.2	AC008565.1	410295	68464	ENST00000446965.1	ENSG00000184838.10	PRR16	561884	6938	0	0	1	0	0	1
21708	chr8	2781230	2782052	823	12	68.5833	73.0542	4.13295	0.20051	0.657425	0.456915	0.0250871	hyper	0	0	119257	123236	ENST00000519623.1	processed_transcript	ENSG00000183117.13	CSMD1	485076	67176	ENST00000335551.7	ENSG00000183117.13	CSMD1	97634	10527	0	0	1	0	0	1
19777	chr22	22741151	22741639	489	10	48.9	79.001	7.18593	0.200506	0.582534	0.382028	0.0253867	hyper	0	0	6015	144684	ENST00000390297.2	IG_V_gene	ENSG00000211651.2	IGLV1-44	121832	74545	ENST00000406426.1	ENSG00000198477.3	ZNF280B	120984	27163	0	0	1	0	0	1
37125	chr9	94646779	94647329	551	7	78.7143	40.755	4.61268	0.200493	0.78438	0.583887	0.0286277	hyper	0	0	2151	106450	ENST00000550066.1	processed_transcript	ENSG00000169071.10	ROR2	63832	57933	ENST00000375715.1	ENSG00000169071.10	ROR2	1324	11891	0	1	0	0	1	0
41693	chr4	69491154	69491589	436	6	72.6667	34.4785	5.67645	0.200465	0.729314	0.52885	0.0295756	hyper	0	0	3027	176487	ENST00000510547.1	unprocessed_pseudogene	ENSG00000251074.1	RP11-1267H10.3	44756	72592	ENST00000338206.5	ENSG00000196620.4	UGT2B15	275232	5845	0	0	1	0	0	1
6856	chr17	10293048	10294038	991	18	55.0556	155.189	4.05266	0.200462	0.859162	0.658701	0.0220931	hyper	0	0	6574	195733	ENST00000581304.1	antisense	ENSG00000272736.1	RP11-799N11.1	16600	830	ENST00000418404.3	ENSG00000006788.8	MYH13	190607	21466	0	1	0	0	0	1
3550	chr12	107382947	107383979	1033	27	38.2593	208.847	4.58458	0.200452	0.814243	0.613791	0.024534	hyper	0	0	2002	46857	ENST00000240050.4	protein_coding	ENSG00000120832.5	MTERFD3	2002	25374	ENST00000240050.4	ENSG00000120832.5	MTERFD3	1870	17003	0	0	1	0	0.125847	0.874153
23556	chr4	97024321	97024736	416	6	69.3333	67.891	10.9522	0.200408	0.863002	0.662594	0.0204352	hyper	0	0	48817	139040	ENST00000364874.1	snRNA	ENSG00000201744.1	RNU6-34P	263081	51281	ENST00000295266.4	ENSG00000163114.4	PDHA2	553326	5964	0	0	1	0	0	1
15610	chr9	84434821	84435869	1049	14	74.9286	94.6118	4.55674	0.20036	0.687404	0.487044	0.0281426	hyper	0	0	13824	188241	ENST00000581036.1	miRNA	ENSG00000263404.1	AL158154.1	130600	72792	ENST00000376499.3	ENSG00000196781.9	TLE1	129819	11838	0	0	1	0	0	1
12766	chr11	1421060	1421660	601	22	27.3182	108.837	4.16926	0.200299	0.62843	0.428131	0.0438492	hyper	0	0	8969	114289	ENST00000528596.1	protein_coding	ENSG00000174672.11	BRSK2	8969	62378	ENST00000528596.1	ENSG00000174672.11	BRSK2	8713	15010	0	1	0	0	0	1
35733	chr4	21415285	21415974	690	6	115	42.7841	6.55287	0.200266	0.839364	0.639098	0.019974	hyper	0	0	109119	175577	ENST00000515680.2	antisense	ENSG00000250243.2	RP11-120A1.1	109672	69296	ENST00000382150.4	ENSG00000185774.10	KCNIP4	534111	5685	0	1	0	0	0	1
14932	chr4	189486020	189486698	679	10	67.9	97.7211	8.87961	0.200227	0.7276	0.527373	0.0203781	hyper	0	0	65379	175885	ENST00000504783.1	processed_pseudogene	ENSG00000250523.1	RP11-756P10.1	425446	67889	ENST00000332517.3	ENSG00000184108.3	TRIML1	65687	6326	0	1	0	0	0	1
16448	chr14	70409570	70410337	768	15	51.2	91.1472	5.4589	0.200185	0.641768	0.441583	0.022103	hyper	0	0	8516	137034	ENST00000553839.1	retained_intron	ENSG00000198732.6	SMOC1	63426	74869	ENST00000381280.4	ENSG00000198732.6	SMOC1	63042	18438	0	1	0	0	0	1
2984	chr1	12143853	12144912	1060	25	42.4	225.175	7.05925	0.200151	0.838168	0.638016	0.0229855	hyper	0	0	3248	156042	ENST00000439324.2	processed_pseudogene	ENSG00000227875.2	RP11-426M1.2	20325	25514	ENST00000417814.2	ENSG00000120949.10	TNFRSF8	19704	450	0	1	0	0	0	1
32579	chr1	193317270	193317427	158	5	31.6	48.031	9.23224	0.200145	0.823568	0.623423	0.0209054	hyper	0	0	43394	160661	ENST00000420807.1	lincRNA	ENSG00000232077.1	LINC01031	161485	50788	ENST00000367434.4	ENSG00000162630.5	B3GALT2	226045	2009	0	1	0	0	0	1
5565	chr5	3709041	3710767	1727	32	53.9688	171.693	5.11205	0.200143	0.854745	0.654602	0.0275539	hyper	0	0	108738	185314	ENST00000559410.1	antisense	ENSG00000259603.1	CTD-2012M11.3	112872	59189	ENST00000302006.3	ENSG00000170549.3	IRX1	101905	6518	0	0	1	0	0	1
1135	chr10	129976163	129978699	2537	44	57.6591	320.516	4.47882	0.200139	0.755573	0.555434	0.0305125	hyper	0	0	51513	80137	ENST00000368654.3	protein_coding	ENSG00000148773.8	MKI67	51513	43479	ENST00000368654.3	ENSG00000148773.8	MKI67	27063	14698	0	0	1	0	0	1
63	chr11	65414346	65415272	927	107	8.66355	902.446	4.22706	0.200131	0.718267	0.518136	0.0268426	hyper	1	0	0	145938	ENST00000531339.1	retained_intron	ENSG00000213445.4	SIPA1	6046	77436	ENST00000394227.3	ENSG00000213445.4	SIPA1	0	15641	1	0	0	0.925566	0.0744337	0
6203	chr16	51868041	51868677	637	16	39.8125	163.238	9.15928	0.20008	0.714379	0.5143	0.0211123	hyper	0	0	62566	185810	ENST00000563603.1	lincRNA	ENSG00000260057.1	RP11-7O14.1	192605	80965	ENST00000566314.1	ENSG00000261190.1	C16orf97	677780	20555	0	0	1	0	0	1
23124	chr12	98075453	98076440	988	9	109.778	69.1371	7.21727	0.200053	0.749427	0.549374	0.0236212	hyper	0	0	1627	182674	ENST00000551083.1	processed_pseudogene	ENSG00000257157.1	RP11-528M18.3	769098	37554	ENST00000457368.2	ENSG00000139350.7	NEDD1	774165	16939	0.376518	0	0.623482	0	0	1
22691	chr9	105279906	105280367	462	7	66	70.3027	9.5836	0.200018	0.825042	0.625024	0.0226752	hyper	0	0	1550	140366	ENST00000374801.3	lincRNA	ENSG00000204250.3	LINC00587	477225	47000	ENST00000374798.3	ENSG00000155833.10	CYLC2	778829	12020	0.974026	0.025974	0	0	0	1
27349	chr10	117272176	117272951	776	8	97	58.6618	6.86255	0.200017	0.796357	0.596341	0.0208954	hyper	0	0	45491	32840	ENST00000424738.1	processed_transcript	ENSG00000107518.12	ATRNL1	210692	17728	ENST00000303745.7	ENSG00000107518.12	ATRNL1	418081	14589	0	1	0	0	0	1
46789	chr5	115322511	115322859	349	4	87.25	28.7091	6.79813	0.200011	0.806963	0.606952	0.027737	hyper	0	0	8214	112071	ENST00000514509.1	nonsense_mediated_decay	ENSG00000172901.15	AQPEP	24319	61086	ENST00000357872.4	ENSG00000172901.15	AQPEP	23373	6925	0	1	0	0	0	1
727	chr8	1312509	1313325	817	37	22.0811	371.934	4.16823	0.199993	0.658611	0.458618	0.0250698	hyper	0	0	4673	186425	ENST00000567210.1	lincRNA	ENSG00000260721.1	AF067845.1	136206	74048	ENST00000421627.2	ENSG00000198010.7	DLGAP2	882	10470	0	0	1	0	1	0
45403	chr2	139736475	139736698	224	4	56	30.0639	7.46843	0.19999	0.675874	0.475884	0.0282395	hyper	0	0	76157	161662	ENST00000419201.1	processed_pseudogene	ENSG00000232992.2	AHCYP4	198556	40971	ENST00000272641.3	ENSG00000144227.4	NXPH2	76079	3474	0	0	1	0	0	1
40110	chr12	28282289	28282607	319	4	79.75	36.5431	7.93265	0.199954	0.856578	0.656623	0.0203561	hyper	0	0	3574	48740	ENST00000540794.1	protein_coding	ENSG00000123106.6	CCDC91	3574	26425	ENST00000540794.1	ENSG00000123106.6	CCDC91	60682	16463	0	0	1	0	0	1
7157	chr21	31518834	31520621	1788	30	59.6	151.672	4.04464	0.199869	0.859263	0.659395	0.0324011	hyper	0	0	18349	86908	ENST00000286808.3	protein_coding	ENSG00000156282.3	CLDN17	18349	47268	ENST00000286808.3	ENSG00000156282.3	CLDN17	206727	26698	0	0	1	0	0	1
27982	chr6	100910797	100911383	587	11	53.3636	57.1917	4.05686	0.199853	0.346503	0.146649	0.0219285	hyper	0	0	169	38221	ENST00000262901.4	protein_coding	ENSG00000112246.5	SIM1	169	20640	ENST00000262901.4	ENSG00000112246.5	SIM1	688	8373	1	0	0	0	1	0
18545	chr1	180081281	180082356	1076	10	107.6	83.2767	5.56669	0.199789	0.832574	0.632784	0.0200439	hyper	0	0	10668	187604	ENST00000566904.1	lincRNA	ENSG00000261817.1	RP11-502H18.2	18431	34501	ENST00000417046.1	ENSG00000135837.11	CEP350	41199	1964	0	1	0	0	0	1
7292	chr6	36318536	36319163	628	15	41.8667	150.151	8.89333	0.199731	0.697248	0.497516	0.0215108	hyper	0	0	13873	131401	ENST00000437635.2	protein_coding	ENSG00000189325.6	C6orf222	13873	71768	ENST00000437635.2	ENSG00000189325.6	C6orf222	36114	8044	0	0	1	0	0	1
16662	chr12	29353699	29354462	764	11	69.4545	90.215	7.72488	0.19972	0.798794	0.599074	0.0216538	hyper	0	0	22135	9325	ENST00000182377.4	protein_coding	ENSG00000064763.6	FAR2	22135	4954	ENST00000182377.4	ENSG00000064763.6	FAR2	50744	16464	0	1	0	0	0	1
30377	chr16	85861677	85862086	410	12	34.1667	52.12	4.11303	0.199691	0.786106	0.586415	0.0410173	hyper	0	0	11534	147080	ENST00000484096.1	processed_pseudogene	ENSG00000214259.3	RP11-568J23.1	26868	31070	ENST00000564903.1	ENSG00000131143.4	COX4I1	1295	20897	0	0	1	0	1	0
56072	chr7	49031003	49031297	295	3	98.3333	20.2353	6.56092	0.199654	0.839628	0.639974	0.0220399	hyper	0	0	71641	148918	ENST00000428251.1	processed_pseudogene	ENSG00000218305.2	AC006024.4	143640	81252	ENST00000596947.1	ENSG00000267970.1	AC004899.1	66654	9462	0	0	1	0	0	1
2075	chr2	60829300	60831597	2298	32	71.8125	258.823	4.51278	0.199652	0.666852	0.4672	0.0250145	hyper	0	0	36242	170766	ENST00000470785.2	misc_RNA	ENSG00000242158.2	RN7SL361P	48597	24934	ENST00000359629.5	ENSG00000119866.16	BCL11A	16545	2873	0	0	1	0	0	1
5637	chr2	25301034	25302369	1336	20	66.8	170.585	5.18299	0.199648	0.641853	0.442205	0.0267662	hyper	0	0	2188	157857	ENST00000458157.1	processed_pseudogene	ENSG00000229593.1	SUCLA2P3	35701	9032	ENST00000402191.1	ENSG00000084710.9	EFR3B	35306	2656	0	1	0	0	0	1
19618	chr4	109090903	109091558	656	9	72.8889	79.5225	4.81132	0.199606	0.565787	0.366181	0.0206868	hyper	0	0	790	68362	ENST00000379951.2	protein_coding	ENSG00000138795.5	LEF1	790	37230	ENST00000379951.2	ENSG00000138795.5	LEF1	495	6000	1	0	0	0	1	0
48603	chr4	60709182	60709539	358	4	89.5	26.7999	5.85932	0.199557	0.858288	0.65873	0.0221753	hyper	0	0	9400	139054	ENST00000364905.1	snRNA	ENSG00000201775.1	RNU6-1325P	1357436	44295	ENST00000512091.2	ENSG00000150471.11	LPHN3	1356344	5837	0	0	1	0	0	1
4999	chr16	54465950	54467014	1065	28	38.0357	180.169	4.32077	0.199506	0.759619	0.560113	0.0227736	hyper	0	0	61338	187590	ENST00000562614.1	lincRNA	ENSG00000261803.1	RP11-434E6.2	145274	64056	ENST00000329734.3	ENSG00000177508.11	IRX3	140246	20569	0	0	1	0	0	1
38011	chr2	66658895	66659220	326	9	36.2222	39.3941	4.10055	0.1995	0.514059	0.314559	0.0389212	hyper	0	0	1363	75331	ENST00000496248.1	processed_transcript	ENSG00000143995.15	MEIS1	3044	40845	ENST00000560281.2	ENSG00000143995.15	MEIS1	1232	2915	1	0	0	0	1	0
15872	chr11	66309970	66311093	1124	18	62.4444	93.5829	4.03167	0.199485	0.639901	0.440416	0.0399718	hyper	0	0	2383	113699	ENST00000525925.1	processed_transcript	ENSG00000174165.3	ZDHHC24	2612	62069	ENST00000526986.1	ENSG00000174165.3	ZDHHC24	2076	15687	0	1	0	0	0	1
6237	chr4	182531575	182532805	1231	22	55.9545	162.865	4.34723	0.199455	0.645741	0.446286	0.0230149	hyper	0	0	87755	153192	ENST00000511599.1	processed_pseudogene	ENSG00000225356.2	RP11-433O3.1	533037	78241	ENST00000512480.1	ENSG00000218336.3	TENM3	529473	6267	0	0	1	0	0	1
7676	chr18	24688949	24689902	954	18	53	146.258	6.36968	0.199444	0.816537	0.617094	0.0221225	hyper	0	0	33099	84937	ENST00000581714.1	protein_coding	ENSG00000154080.8	CHST9	33099	46168	ENST00000581714.1	ENSG00000154080.8	CHST9	75049	22947	0	1	0	0	0	1
58482	chr13	63862762	63863218	457	3	152.333	18.0326	5.75767	0.199423	0.669808	0.470385	0.0229456	hyper	0	0	61572	155769	ENST00000439454.1	lincRNA	ENSG00000227564.1	LINC00376	457715	78692	ENST00000453638.2	ENSG00000226974.2	AL445989.1	522501	17766	0	0	1	0	0	1
12710	chr15	92014537	92015136	600	11	54.5455	109.166	9.70224	0.199373	0.695485	0.496112	0.0226046	hyper	0	0	7969	183912	ENST00000554333.1	lincRNA	ENSG00000258551.1	RP11-661P17.1	245436	69055	ENST00000330276.4	ENSG00000185518.7	SV2B	174196	19578	0	1	0	0	0	1
751	chr19	31639917	31641527	1611	46	35.0217	368.077	4.41627	0.199369	0.886003	0.686634	0.022713	hyper	1	1	0	193130	ENST00000598480.1	protein_coding	ENSG00000268953.1	AC020952.1	0	81422	ENST00000598480.1	ENSG00000268953.1	AC020952.1	198108	24690	1	0	0	0	0	1
1862	chr20	46333296	46334703	1408	33	42.6667	269.37	4.34435	0.199358	0.599566	0.400208	0.0236165	hyper	0	0	26650	181323	ENST00000526566.2	antisense	ENSG00000255438.2	CTD-2653D5.1	39292	72529	ENST00000495544.1	ENSG00000196562.10	SULF2	79039	26291	0	1	0	0	0	1
3895	chr2	238813384	238814450	1067	20	53.35	200.441	5.35506	0.199338	0.539976	0.340637	0.0210526	hyper	0	0	34836	188506	ENST00000579216.1	snoRNA	ENSG00000263723.1	SNORD39	44764	31761	ENST00000403885.1	ENSG00000132329.6	RAMP1	44552	4006	0	1	0	0	0	1
2874	chr8	28115952	28117629	1678	27	62.1481	228.545	4.17814	0.199298	0.653688	0.454389	0.0247668	hyper	0	0	20004	179437	ENST00000517893.1	processed_pseudogene	ENSG00000253907.1	RP11-380I10.3	56873	57000	ENST00000518479.1	ENSG00000168081.4	PNOC	126055	10717	0	1	0	0	0	1
2549	chr13	26003751	26004987	1237	25	49.48	238.946	6.0027	0.199279	0.737383	0.538104	0.0202608	hyper	0	0	22440	190051	ENST00000577303.1	misc_RNA	ENSG00000265546.1	RN7SL289P	38125	32288	ENST00000255283.8	ENSG00000132932.12	ATP8A2	37706	17570	0	1	0	0	0	1
42977	chr3	145876740	145877026	287	5	57.4	32.9273	5.32877	0.199278	0.640376	0.441098	0.0220756	hyper	0	0	1751	83992	ENST00000480704.1	nonsense_mediated_decay	ENSG00000152952.7	PLOD2	1752	45658	ENST00000494950.1	ENSG00000152952.7	PLOD2	1404	5012	0.867596	0.132404	0	0	1	0
1692	chr5	6581774	6582962	1189	33	36.0303	278.462	4.2696	0.199222	0.624602	0.42538	0.0272007	hyper	1	0	0	175405	ENST00000513844.1	lincRNA	ENSG00000250056.1	LINC01018	50192	2980	ENST00000506139.1	ENSG00000037474.10	NSUN2	0	6529	1	0	0	0.0672834	0.932717	0
15203	chr3	171331739	171332733	995	16	62.1875	96.5105	4.23626	0.19919	0.708485	0.509294	0.0257252	hyper	0	0	11610	13692	ENST00000463281.1	processed_transcript	ENSG00000075651.11	PLD1	59572	7291	ENST00000446289.1	ENSG00000075651.11	PLD1	152774	5114	0	1	0	0	0	1
25562	chr16	52199688	52200385	698	10	69.8	62.7734	5.62208	0.199176	0.708556	0.50938	0.0209487	hyper	0	0	61482	186705	ENST00000569998.1	lincRNA	ENSG00000260975.1	RP11-142G1.3	90824	80967	ENST00000566628.1	ENSG00000261190.1	C16orf97	379251	20556	0	0	1	0	0	1
2426	chr16	55066895	55068237	1343	37	36.2973	243.684	4.22233	0.19902	0.807875	0.608855	0.0244824	hyper	0	0	25000	185904	ENST00000568888.1	processed_pseudogene	ENSG00000260147.1	CTD-3032H12.3	100910	63638	ENST00000558597.1	ENSG00000176842.10	IRX5	13772	20572	0	0	1	0	0	1
2964	chr2	8208459	8210108	1650	34	48.5294	225.974	4.07279	0.198973	0.833477	0.634505	0.0323572	hyper	0	0	48345	165963	ENST00000454043.1	lincRNA	ENSG00000236790.1	LINC00299	608866	22811	ENST00000234091.4	ENSG00000115738.5	ID2	40172	2553	0	1	0	0	0	1
8135	chr19	30597975	30598652	678	23	29.4783	141.967	4.63612	0.198965	0.64998	0.451015	0.0284154	hyper	0	0	69644	191244	ENST00000587506.1	processed_pseudogene	ENSG00000266910.1	CTC-448F2.6	94644	16031	ENST00000573052.1	ENSG00000105176.13	URI1	114756	24683	0	0	1	0	0	1
12305	chr8	98975721	98976807	1087	15	72.4667	111.695	4.38988	0.198963	0.944409	0.745446	0.0255534	hyper	0	0	2010	58766	ENST00000522270.1	protein_coding	ENSG00000132561.9	MATN2	2010	32008	ENST00000522270.1	ENSG00000132561.9	MATN2	80730	11048	0	1	0	0	0	1
6792	chr1	239205555	239206763	1209	22	54.9545	155.936	5.84217	0.19896	0.793766	0.594806	0.0275106	hyper	0	0	9439	156024	ENST00000422215.1	processed_pseudogene	ENSG00000227854.1	RP11-307O1.1	585609	32320	ENST00000255380.4	ENSG00000133019.7	CHRM3	343345	2386	0	0	1	0	0	1
1376	chr1	2722834	2723848	1015	36	28.1944	299.417	4.00207	0.198942	0.62936	0.430418	0.0267695	hyper	0	0	4547	148466	ENST00000401094.6	protein_coding	ENSG00000215912.7	TTC34	4547	78192	ENST00000401094.6	ENSG00000215912.7	TTC34	5600	222	0	0	1	0	0	1
9051	chr20	44914591	44915395	805	19	42.3684	133.918	4.75893	0.198904	0.717241	0.518337	0.0217627	hyper	0	0	21741	81208	ENST00000537909.1	protein_coding	ENSG00000149654.5	CDH22	21741	44031	ENST00000537909.1	ENSG00000149654.5	CDH22	20537	26278	0	1	0	0	0	1
10779	chr10	3948374	3949138	765	20	38.25	121.078	4.12798	0.198899	0.719424	0.520525	0.0308251	hyper	0	0	27572	153945	ENST00000432452.2	lincRNA	ENSG00000226005.3	RP11-464C19.3	120900	5512	ENST00000542957.1	ENSG00000067082.10	KLF6	120247	13820	0	0	1	0	0	1
34061	chr2	77303549	77303912	364	5	72.8	45.5151	9.00725	0.198794	0.848823	0.650029	0.0235798	hyper	0	0	34559	188276	ENST00000585102.1	miRNA	ENSG00000263447.1	AC079117.3	445423	63333	ENST00000409282.1	ENSG00000176204.9	LRRTM4	1365409	3027	0	1	0	0	0	1
6619	chr17	46706937	46708649	1713	33	51.9091	157.871	4.01938	0.198685	0.611656	0.412971	0.0301173	hyper	0	0	25	170802	ENST00000462131.1	antisense	ENSG00000242207.1	HOXB-AS4	3097	59296	ENST00000311177.5	ENSG00000170689.8	HOXB9	2163	22094	1	0	0	0	0	1
12395	chr9	96487128	96488143	1016	17	59.7647	111.043	5.39932	0.198649	0.691968	0.493319	0.0286648	hyper	0	0	93495	189888	ENST00000584984.1	miRNA	ENSG00000265347.1	MIR4291	148218	73723	ENST00000375376.4	ENSG00000197724.6	PHF2	100455	11919	0	0	1	0	0	1
24289	chr4	81227645	81228462	818	6	136.333	65.948	8.26151	0.198636	0.70712	0.508483	0.0220038	hyper	0	0	28411	135143	ENST00000358105.3	protein_coding	ENSG00000197826.7	C4orf22	28411	73813	ENST00000358105.3	ENSG00000197826.7	C4orf22	28578	5909	0	1	0	0	0	1
26750	chr6	100917456	100917643	188	14	13.4286	60.076	4.00247	0.198622	0.527343	0.328721	0.0290523	hyper	0	0	4650	38220	ENST00000369208.3	protein_coding	ENSG00000112246.5	SIM1	4650	20639	ENST00000369208.3	ENSG00000112246.5	SIM1	0	8376	0	0	1	0.361702	0.638298	0
60226	chr10	49198902	49198981	80	4	20	16.8797	4.21657	0.198616	0.818208	0.619592	0.0413028	hyper	0	0	6794	130131	ENST00000479781.1	processed_transcript	ENSG00000188279.7	FAM25C	8836	71055	ENST00000342763.4	ENSG00000188279.7	FAM25C	149156	14092	0	0	1	0	0	1
16569	chr2	6879540	6880156	617	13	47.4615	90.5885	6.62551	0.198615	0.874158	0.675544	0.0231691	hyper	0	0	8085	142921	ENST00000412528.1	lincRNA	ENSG00000205837.3	LINC00487	125670	33233	ENST00000256722.5	ENSG00000134326.7	CMPK2	125007	2548	0	1	0	0	0	1
1107	chr10	1166599	1167370	772	35	22.0571	322.985	4.88482	0.198606	0.731478	0.532871	0.0225461	hyper	0	0	2376	6352	ENST00000482165.1	processed_transcript	ENSG00000047056.10	WDR37	46275	3370	ENST00000436154.1	ENSG00000047056.10	WDR37	18327	13784	0	1	0	0	0	1
2018	chr12	122497941	122498617	677	27	25.0741	261.017	4.37003	0.198535	0.72489	0.526355	0.0197939	hyper	0	0	2594	182232	ENST00000538790.1	lincRNA	ENSG00000256546.1	AC156455.1	18010	63080	ENST00000319080.7	ENSG00000175727.9	MLXIP	17576	17206	0	1	0	0	0	1
16147	chr20	39452289	39452927	639	10	63.9	92.4572	8.93713	0.198529	0.819102	0.620574	0.0206852	hyper	0	0	29941	168308	ENST00000458857.1	rRNA	ENSG00000238908.1	RNA5SP484	134408	75558	ENST00000373313.2	ENSG00000204103.2	MAFB	130641	26201	0	0	1	0	0	1
35072	chr4	8891923	8892445	523	9	58.1111	43.8387	4.09354	0.198514	0.585789	0.387275	0.0282473	hyper	0	0	18379	148317	ENST00000400677.3	protein_coding	ENSG00000215612.5	HMX1	18379	78149	ENST00000400677.3	ENSG00000215612.5	HMX1	926	5636	0	0	1	0	1	0
483	chr17	46691219	46692051	833	56	14.875	428.422	4.19986	0.198514	0.302695	0.104181	0.0270463	hyper	0	0	14	46244	ENST00000576562.1	protein_coding	ENSG00000120068.5	HOXB8	14	25025	ENST00000576562.1	ENSG00000120068.5	HOXB8	0	22088	1	0	0	0.637455	0.362545	0
8303	chr17	80506616	80507137	522	15	34.8	140.371	8.52647	0.198499	0.558548	0.360049	0.0227626	hyper	0	0	10078	72447	ENST00000531030.1	protein_coding	ENSG00000141568.15	FOXK2	10078	39306	ENST00000531030.1	ENSG00000141568.15	FOXK2	26624	22724	0	1	0	0	0	1
2243	chr20	60317208	60318352	1145	24	47.7083	251.231	4.70689	0.198486	0.748357	0.549871	0.0203971	hyper	0	0	11728	152881	ENST00000442888.1	antisense	ENSG00000225106.1	RP11-429E11.2	22403	65032	ENST00000317652.1	ENSG00000179253.3	RP11-429E11.3	29746	26412	0	1	0	0	0	1
13711	chr6	110617827	110618174	348	11	31.6364	103.79	9.33119	0.19847	0.544262	0.345792	0.0209511	hyper	0	0	61005	7392	ENST00000490043.1	processed_transcript	ENSG00000053328.8	METTL24	61300	3935	ENST00000338882.4	ENSG00000053328.8	METTL24	60680	8432	0	1	0	0	0	1
31771	chr8	17782177	17782534	358	8	44.75	49.4825	5.26149	0.198452	0.657071	0.458619	0.0299284	hyper	1	1	0	14952	ENST00000524226.1	protein_coding	ENSG00000078674.13	PCM1	0	7918	ENST00000524226.1	ENSG00000078674.13	PCM1	904	10620	1	0	0	0	1	0
1411	chr10	130508277	130508850	574	50	11.48	297.008	4.21485	0.198406	0.822904	0.624498	0.0282842	hyper	0	0	202292	151926	ENST00000446589.1	lincRNA	ENSG00000224190.1	RP11-442O18.2	583627	43479	ENST00000368654.3	ENSG00000148773.8	MKI67	0	14704	0	0	1	0.374564	0.625436	0
47704	chr9	43580690	43581324	635	6	105.833	27.732	4.25788	0.198371	0.624814	0.426443	0.0365547	hyper	0	0	36402	169123	ENST00000431451.2	processed_pseudogene	ENSG00000239986.2	RP11-366N18.2	49405	69300	ENST00000332857.6	ENSG00000185775.9	SPATA31A6	54655	11711	0	0	1	0	0	1
6960	chr18	76286271	76286900	630	16	39.375	153.658	5.72492	0.198367	0.693885	0.495518	0.0197431	hyper	0	0	17287	139030	ENST00000364853.1	misc_RNA	ENSG00000201723.1	Y_RNA	453374	80567	ENST00000537592.2	ENSG00000256463.4	SALL3	8443	23174	0	0	1	0	0	1
7475	chr19	1262683	1263129	447	22	20.3182	148.26	5.41558	0.198358	0.607259	0.408901	0.0293374	hyper	0	0	862	21409	ENST00000589161.1	retained_intron	ENSG00000099622.9	CIRBP	1301	11535	ENST00000592051.1	ENSG00000099622.9	CIRBP	1348	23477	1	0	0	0	1	0
3357	chr13	113403923	113404643	721	29	24.8621	214.191	4.0558	0.198346	0.771679	0.573334	0.0284189	hyper	0	0	4363	161305	ENST00000446442.1	antisense	ENSG00000232684.1	ATP11A-AS1	34842	5796	ENST00000418678.1	ENSG00000068650.14	ATP11A	5361	17950	0	1	0	0	0	1
60171	chr3	127897376	127897575	200	3	66.6667	16.9151	5.47263	0.198338	0.575082	0.376745	0.0323568	hyper	0	0	24618	115674	ENST00000464873.1	protein_coding	ENSG00000175792.7	RUVBL1	24618	63116	ENST00000464873.1	ENSG00000175792.7	RUVBL1	24533	4874	0	1	0	0	0	1
1969	chr13	23072193	23073596	1404	28	50.1429	263.958	7.1841	0.198319	0.835852	0.637532	0.0206155	hyper	0	0	197116	160774	ENST00000450676.1	processed_pseudogene	ENSG00000232187.1	FTH1P7	681494	14192	ENST00000218867.3	ENSG00000102683.6	SGCG	196984	17534	0	0	1	0	0	1
15443	chr1	118149759	118150389	631	15	42.0667	95.4016	4.61651	0.198305	0.439249	0.240944	0.0273977	hyper	0	0	1202	123668	ENST00000369448.3	protein_coding	ENSG00000183508.4	FAM46C	1202	67418	ENST00000369448.3	ENSG00000183508.4	FAM46C	88	1485	1	0	0	0	1	0
5732	chr11	129248911	129250479	1569	21	74.7143	169.403	4.46539	0.198282	0.824726	0.626443	0.0273833	hyper	0	0	3075	6195	ENST00000281437.4	protein_coding	ENSG00000043039.5	BARX2	3075	3278	ENST00000281437.4	ENSG00000043039.5	BARX2	2515	16202	0	1	0	0	0	1
54773	chr5	1328439	1328671	233	3	77.6667	21.1528	6.23201	0.198227	0.467873	0.269646	0.0323326	hyper	0	0	1887	6917	ENST00000507195.1	processed_transcript	ENSG00000049656.9	CLPTM1L	13181	3682	ENST00000507807.1	ENSG00000049656.9	CLPTM1L	6406	6459	0.480687	0.519313	0	0	0	1
1054	chr17	693125	694122	998	41	24.3415	327.442	4.22063	0.198183	0.633257	0.435074	0.0274772	hyper	1	0	0	187879	ENST00000574560.1	antisense	ENSG00000262434.1	RP11-676J12.8	7284	60274	ENST00000571157.1	ENSG00000171861.6	RNMTL1	7136	21195	1	0	0	0	0	1
4873	chr13	41919565	41920764	1200	20	60	182.448	5.65011	0.198153	0.886292	0.688139	0.0198532	hyper	0	0	8030	150914	ENST00000411348.1	snRNA	ENSG00000223280.1	RNU6-57P	34148	60952	ENST00000403412.3	ENSG00000172766.14	NAA16	33368	17672	0	1	0	0	0	1
1297	chr11	134757740	134759643	1904	31	61.4194	305.841	4.6203	0.198137	0.759866	0.561729	0.023826	hyper	0	0	60958	181182	ENST00000528497.1	lincRNA	ENSG00000255327.1	RP11-555G19.1	95602	81417	ENST00000597621.1	ENSG00000268936.1	AP003062.1	71686	16254	0	0	1	0	0	1
8935	chr19	58340178	58341492	1315	18	73.0556	134.863	4.57384	0.19805	0.66822	0.47017	0.0239797	hyper	0	0	170	193318	ENST00000442832.4	protein_coding	ENSG00000269343.2	ZNF587B	170	81487	ENST00000442832.4	ENSG00000269343.2	ZNF587B	8743	25780	1	0	0	0	0	1
40804	chr5	73043140	73043351	212	4	53	35.5932	8.28788	0.198042	0.53959	0.341547	0.0232237	hyper	0	0	38964	174619	ENST00000506717.1	antisense	ENSG00000249293.1	CTC-575I10.1	62482	78002	ENST00000437974.1	ENSG00000214944.5	ARHGEF28	120612	6766	0	1	0	0	0	1
23716	chr17	10998362	10998687	326	9	36.2222	67.4568	5.86502	0.198041	0.791112	0.59307	0.0267107	hyper	0	0	41256	149902	ENST00000408774.1	miRNA	ENSG00000221701.1	AC005284.1	145892	71444	ENST00000432116.3	ENSG00000188803.10	SHISA6	144800	21470	0	0	1	0	0	1
10122	chr9	77163563	77164354	792	19	41.6842	125.56	5.6741	0.198041	0.780621	0.58258	0.0292783	hyper	0	0	49519	152602	ENST00000417576.2	antisense	ENSG00000224825.2	RP11-171A24.3	51281	75289	ENST00000376896.3	ENSG00000198963.6	RORB	49635	11815	0	1	0	0	0	1
16587	chr17	47599447	47600090	644	13	49.5385	90.5161	5.37903	0.198028	0.691435	0.493407	0.027578	hyper	0	0	24693	9118	ENST00000504201.1	protein_coding	ENSG00000064300.4	NGFR	24693	4851	ENST00000504201.1	ENSG00000064300.4	NGFR	9031	22129	0	1	0	0	0	1
26959	chr16	61312735	61313407	673	7	96.1429	59.5641	8.20897	0.197973	0.78902	0.591047	0.0244922	hyper	0	0	222866	152385	ENST00000591758.1	processed_transcript	ENSG00000224631.3	RP11-51O6.1	742098	44254	ENST00000577730.1	ENSG00000150394.9	CDH8	755714	20641	0	0	1	0	0	1
47573	chr13	85817604	85818030	427	4	106.75	27.8787	6.66066	0.19789	0.826525	0.628634	0.0233824	hyper	0	0	119705	154267	ENST00000424926.2	lincRNA	ENSG00000226317.2	LINC00351	555592	68223	ENST00000400286.2	ENSG00000184564.8	SLITRK6	1363706	17800	0	0	1	0	0	1
10565	chr5	3886297	3886887	591	19	31.1053	122.276	4.27391	0.197877	0.853236	0.655359	0.0205522	hyper	0	0	126875	174330	ENST00000513859.1	lincRNA	ENSG00000248962.1	CTD-2287N17.1	290128	59189	ENST00000302006.3	ENSG00000170549.3	IRX1	31500	6519	0	0	1	0	0	1
5016	chr7	51712312	51713617	1306	24	54.4167	179.925	4.10397	0.197845	0.688838	0.490993	0.0275174	hyper	0	0	30364	157686	ENST00000414409.1	lincRNA	ENSG00000229403.1	RP4-718N17.2	327796	17075	ENST00000395542.2	ENSG00000106078.13	COBL	255477	9475	0	0	1	0	0	1
9179	chr15	96596807	96597630	824	21	39.2381	132.799	4.04412	0.197837	0.454845	0.257008	0.0357395	hyper	0	0	6647	184985	ENST00000561051.1	lincRNA	ENSG00000259348.1	RP11-4G2.1	234029	76599	ENST00000378936.1	ENSG00000205148.1	AC016251.1	267251	19598	0	1	0	0	0	1
52371	chr16	62831790	62832068	279	3	93	23.2191	7.22547	0.197804	0.83721	0.639406	0.0215717	hyper	0	0	10541	186072	ENST00000569391.1	processed_pseudogene	ENSG00000260332.1	RP11-50O21.1	760850	44259	ENST00000584506.1	ENSG00000150394.9	CDH8	761155	20641	0	0	1	0	0	1
1853	chr14	61103508	61104329	822	37	22.2162	269.657	4.43771	0.197706	0.528384	0.330678	0.0261504	hyper	0	0	3118	184451	ENST00000555871.1	lincRNA	ENSG00000258952.1	RP11-1042B17.5	11850	28535	ENST00000247182.6	ENSG00000126778.7	SIX1	0	18367	0	0	1	0.427007	0.572993	0
2639	chr16	86939919	86941052	1134	31	36.5806	236.063	4.61107	0.197687	0.620021	0.422333	0.0248066	hyper	1	0	0	186501	ENST00000566109.1	processed_pseudogene	ENSG00000260795.1	RP11-107C10.1	327803	63542	ENST00000320241.3	ENSG00000176678.4	FOXL1	24219	20920	1	0	0	0	0	1
7269	chr16	4710197	4710855	659	26	25.3462	150.457	4.42706	0.197682	0.679531	0.481849	0.0325154	hyper	0	0	3214	26312	ENST00000587145.1	processed_transcript	ENSG00000102858.8	MGRN1	9795	14270	ENST00000593224.1	ENSG00000102858.8	MGRN1	7345	20093	0	1	0	0	0	1
31990	chr9	94904	95249	346	5	69.2	49.1136	9.47708	0.197626	0.705902	0.508276	0.0247939	hyper	0	0	7600	156088	ENST00000435421.1	lincRNA	ENSG00000227917.1	RP11-143M1.3	23167	58802	ENST00000382500.2	ENSG00000170122.4	FOXD4	17667	11452	0	0	1	0	0	1
11297	chr15	98918987	98919631	645	12	53.75	117.689	8.83479	0.197604	0.760308	0.562704	0.0202138	hyper	0	0	82580	184774	ENST00000560360.1	lincRNA	ENSG00000259199.1	CTD-2544M6.1	109575	68707	ENST00000332908.4	ENSG00000185087.7	FAM169B	44976	19616	0	0	1	0	0	1
3042	chr19	18855758	18856544	787	28	28.1071	223.311	4.13724	0.197595	0.906605	0.70901	0.0279181	hyper	0	0	2037	30701	ENST00000601916.1	protein_coding	ENSG00000105662.11	CRTC1	2037	16605	ENST00000601916.1	ENSG00000105662.11	CRTC1	16475	24567	0	1	0	0	0	1
1770	chr2	241198364	241199593	1230	28	43.9286	274.09	4.75608	0.197572	0.661401	0.463829	0.0208953	hyper	0	0	1683	149684	ENST00000408485.1	miRNA	ENSG00000221412.1	AC124861.2	114384	64656	ENST00000391989.2	ENSG00000178602.3	OTOS	12989	4058	0.257724	0	0.742276	0	0	1
27515	chr8	104586272	104587038	767	7	109.571	58.2836	7.00491	0.197566	0.822341	0.624776	0.0233918	hyper	0	0	5065	180303	ENST00000529260.1	processed_pseudogene	ENSG00000254644.1	RP11-5A11.2	73156	63421	ENST00000406091.3	ENSG00000176406.16	RIMS2	72358	11091	0	1	0	0	0	1
30643	chr7	27243101	27243522	422	10	42.2	51.5883	4.84743	0.197563	0.420895	0.223332	0.0273551	hyper	0	0	3044	172012	ENST00000605136.1	antisense	ENSG00000243766.3	HOTTIP	3375	17007	ENST00000222753.4	ENSG00000106031.6	HOXA13	1008	9319	0	1	0	0	1	0
9880	chr7	27163844	27164148	305	30	10.1667	127.34	4.05377	0.197559	0.447196	0.249637	0.0327255	hyper	0	0	1056	179015	ENST00000524048.1	antisense	ENSG00000253552.3	HOXA-AS2	2490	16963	ENST00000317201.2	ENSG00000105997.18	HOXA3	0	9300	1	0	0	0.836066	0.163934	0
3407	chr18	75849953	75851672	1720	23	74.7826	212.614	4.29543	0.197492	0.842925	0.645433	0.0235797	hyper	0	0	45550	190634	ENST00000577382.1	lincRNA	ENSG00000266213.1	RP11-100K18.1	887447	55267	ENST00000299727.3	ENSG00000166573.4	GALR1	34905	23161	0	0	1	0	0	1
28292	chr13	43541783	43541941	159	6	26.5	56.5287	9.23097	0.197479	0.856448	0.658969	0.0223391	hyper	0	0	4063	59514	ENST00000535677.1	processed_transcript	ENSG00000133106.10	EPSTI1	23425	32393	ENST00000537828.1	ENSG00000133106.10	EPSTI1	24133	17680	0	1	0	0	0	1
30660	chr1	86292777	86293392	616	6	102.667	51.5624	6.93024	0.197452	0.875576	0.678124	0.0231453	hyper	0	0	56088	138979	ENST00000364750.1	rRNA	ENSG00000201620.1	RNA5SP51	118660	23623	ENST00000431532.2	ENSG00000117174.6	ZNHIT6	118523	1284	0	1	0	0	0	1
22244	chr12	15373111	15373766	656	7	93.7143	71.5749	7.7304	0.19743	0.670607	0.473177	0.0206164	hyper	0	0	435	61398	ENST00000537717.1	retained_intron	ENSG00000134533.2	RERG	573	33413	ENST00000537647.1	ENSG00000134533.2	RERG	220	16423	1	0	0	0	1	0
9886	chr15	27781729	27782729	1001	15	66.7333	127.299	5.66014	0.197417	0.834233	0.636816	0.0205732	hyper	0	0	3613	184731	ENST00000556642.1	antisense	ENSG00000259168.1	RP11-100M12.3	16610	66497	ENST00000451330.2	ENSG00000182256.8	GABRG3	3989	18932	0	1	0	0	0	1
46562	chr10	114108821	114109163	343	3	114.333	28.904	6.72066	0.19739	0.749224	0.551834	0.0204279	hyper	0	0	7168	171651	ENST00000479705.1	unitary_pseudogene	ENSG00000243316.2	GUCY2GP	24612	73145	ENST00000354655.4	ENSG00000197142.6	ACSL5	97441	14573	0	1	0	0	0	1
10898	chr14	48246713	48248376	1664	17	97.8824	120.285	6.62459	0.1973	0.797882	0.600582	0.0215921	hyper	0	0	10769	184678	ENST00000553747.1	lincRNA	ENSG00000259129.1	LINC00648	102555	37883	ENST00000399232.2	ENSG00000139915.14	MDGA2	101123	18272	0	1	0	0	0	1
57658	chr18	49890449	49890963	515	3	171.667	18.7041	5.1998	0.197205	0.827962	0.630757	0.0219707	hyper	0	0	23906	129088	ENST00000442544.2	protein_coding	ENSG00000187323.7	DCC	23906	70510	ENST00000442544.2	ENSG00000187323.7	DCC	21689	23056	0	1	0	0	0	1
66806	chr11	41688088	41688238	151	3	50.3333	12.1495	4.0177	0.197113	0.80147	0.604357	0.0239805	hyper	0	0	6507	181497	ENST00000530771.1	processed_pseudogene	ENSG00000255563.1	RP11-124G5.2	206764	43556	ENST00000530763.1	ENSG00000148948.3	LRRC4C	1645201	15318	0	1	0	0	0	1
20504	chr14	86977026	86977680	655	12	54.5833	76.6807	5.7637	0.197041	0.838075	0.641034	0.0253655	hyper	0	0	178305	184500	ENST00000553679.1	lincRNA	ENSG00000258994.1	RP11-26L16.1	394441	80791	ENST00000557527.1	ENSG00000258804.1	RP11-322L20.1	976547	18545	0	0	1	0	0	1
20427	chr9	95673803	95674464	662	8	82.75	76.9295	4.0598	0.197037	0.59923	0.402193	0.0212821	hyper	0	0	973	129952	ENST00000340858.4	unprocessed_pseudogene	ENSG00000188101.5	ALOX15P2	33498	28668	ENST00000332591.6	ENSG00000127081.9	ZNF484	1081	11904	1	0	0	0	1	0
17873	chr17	14703056	14704027	972	9	108	85.6586	5.01893	0.197008	0.823766	0.626758	0.021878	hyper	0	0	19535	142237	ENST00000379640.1	lincRNA	ENSG00000205325.1	AC005863.1	461805	18720	ENST00000426385.3	ENSG00000109099.9	PMP22	454334	21488	0	0	1	0	0	1
4235	chr17	1520964	1521507	544	24	22.6667	193.91	4.85559	0.197002	0.646631	0.449629	0.0252777	hyper	0	0	1374	168340	ENST00000459614.1	snoRNA	ENSG00000238946.1	snoU13	10127	56500	ENST00000571650.1	ENSG00000167703.10	SLC43A2	9603	21239	1	0	0	0	0	1
6477	chr4	189570838	189571963	1126	17	66.2353	159.766	7.40177	0.196997	0.804036	0.607039	0.0208568	hyper	0	0	18759	175885	ENST00000504783.1	processed_pseudogene	ENSG00000250523.1	RP11-756P10.1	510264	67889	ENST00000332517.3	ENSG00000184108.3	TRIML1	8337	6327	0	1	0	0	0	1
11604	chr3	57004137	57005103	967	13	74.3846	115.85	4.74738	0.196987	0.761572	0.564585	0.0239601	hyper	0	0	6299	96474	ENST00000473779.1	protein_coding	ENSG00000163947.7	ARHGEF3	6299	52376	ENST00000473779.1	ENSG00000163947.7	ARHGEF3	107464	4608	0	1	0	0	0	1
22826	chr5	160753876	160754958	1083	9	120.333	69.9806	6.65437	0.196931	0.836125	0.639194	0.0212004	hyper	0	0	96721	149388	ENST00000408075.1	miRNA	ENSG00000221002.1	AC022120.1	218690	41949	ENST00000393959.1	ENSG00000145864.8	GABRB2	219734	7323	0	1	0	0	0	1
33216	chr19	40377786	40378192	407	10	40.7	46.951	4.45281	0.196929	0.516371	0.319442	0.0448728	hyper	1	0	0	19557	ENST00000595713.1	processed_transcript	ENSG00000090920.9	FCGBP	30197	10451	ENST00000601713.1	ENSG00000090920.9	FCGBP	649	24970	1	0	0	0	1	0
12686	chr5	104261360	104262823	1464	13	112.615	109.295	4.69948	0.196923	0.808487	0.611563	0.0242056	hyper	0	0	14925	177015	ENST00000524336.1	lincRNA	ENSG00000251574.2	RP11-6N13.1	1362865	21049	ENST00000230792.2	ENSG00000112874.5	NUDT12	1665809	6890	0	1	0	0	0	1
2927	chr9	128877064	128878391	1328	24	55.3333	226.982	4.52003	0.196876	0.738358	0.541482	0.0220372	hyper	0	0	57204	161016	ENST00000441473.1	lincRNA	ENSG00000232413.1	RP11-343J18.2	210736	72820	ENST00000545391.1	ENSG00000196814.10	MVB12B	99085	12187	0	1	0	0	0	1
11405	chr3	128522696	128524265	1570	16	98.125	117.033	4.44651	0.196843	0.861516	0.664674	0.0291787	hyper	0	0	4651	168769	ENST00000472521.1	processed_pseudogene	ENSG00000239483.1	RPS15AP16	8493	7321	ENST00000490093.1	ENSG00000075785.8	RAB7A	38645	4885	0	1	0	0	0	1
42911	chr16	77473066	77473929	864	5	172.8	33.0052	5.44024	0.196838	0.602921	0.406082	0.0242426	hyper	0	0	3066	148569	ENST00000401312.1	miRNA	ENSG00000216131.1	AC025284.1	4054	38635	ENST00000282849.5	ENSG00000140873.11	ADAMTS18	3991	20816	0	1	0	0	0	1
2371	chr2	778688	779860	1173	25	46.92	245.634	4.21407	0.19683	0.721032	0.524201	0.0238851	hyper	0	0	36199	151394	ENST00000425850.1	lincRNA	ENSG00000223751.1	AC116609.2	101248	44761	ENST00000281017.3	ENSG00000151353.10	TMEM18	45591	2487	0	0.0204604	0.97954	0	0	1
48617	chr16	61716690	61716791	102	3	34	26.7877	8.89332	0.196829	0.741995	0.545166	0.0273497	hyper	0	0	10862	186316	ENST00000562568.1	sense_intronic	ENSG00000260600.1	RP11-109D24.1	338714	44254	ENST00000577730.1	ENSG00000150394.9	CDH8	352330	20641	0	1	0	0	0	1
4182	chr17	10952825	10955581	2757	24	114.875	194.845	4.30755	0.196801	0.782604	0.585803	0.024965	hyper	0	0	1523	149902	ENST00000408774.1	miRNA	ENSG00000221701.1	AC005284.1	188998	71444	ENST00000432116.3	ENSG00000188803.10	SHISA6	187906	21470	0.173014	0	0.826986	0	0	1
21186	chr9	85676128	85676747	620	9	68.8889	74.6244	5.05332	0.196735	0.625213	0.428478	0.0266374	hyper	0	0	1295	98849	ENST00000376447.3	protein_coding	ENSG00000165105.9	RASEF	1295	53716	ENST00000376447.3	ENSG00000165105.9	RASEF	268	11839	1	0	0	0	1	0
1634	chr16	27440818	27442428	1611	39	41.3077	281.893	4.21275	0.196694	0.710591	0.513897	0.0271696	hyper	0	0	2252	27589	ENST00000395754.4	protein_coding	ENSG00000103522.11	IL21R	2252	14901	ENST00000395754.4	ENSG00000103522.11	IL21R	115122	20294	0	1	0	0	0	1
957	chr19	406435	407262	828	49	16.898	339.108	4.08969	0.196693	0.643899	0.447206	0.0259074	hyper	0	0	1876	123312	ENST00000332235.6	protein_coding	ENSG00000183186.6	C2CD4C	1876	67232	ENST00000332235.6	ENSG00000183186.6	C2CD4C	0	23323	0.149758	0.850242	0	0.516908	0.483092	0
19174	chr10	101257263	101258141	879	8	109.875	80.9722	7.6766	0.196681	0.676411	0.479729	0.0213372	hyper	0	0	28696	157044	ENST00000452494.1	lincRNA	ENSG00000228778.1	RP11-129J12.1	34548	24957	ENST00000344586.7	ENSG00000119919.9	NKX2-3	21800	14408	0	0	1	0	0	1
51586	chr6	6026493	6026735	243	3	81	24.1234	8.01469	0.196674	0.83244	0.635766	0.0217381	hyper	0	0	19292	50420	ENST00000244766.2	protein_coding	ENSG00000124785.4	NRN1	19292	27394	ENST00000244766.2	ENSG00000124785.4	NRN1	17193	7645	0	0	1	0	0	1
681	chr1	77230097	77231941	1845	40	46.125	381.791	4.56115	0.196589	0.75244	0.55585	0.0215684	hyper	0	0	11276	138184	ENST00000363051.1	snRNA	ENSG00000199921.1	RNU6-161P	101184	23563	ENST00000477717.1	ENSG00000117069.10	ST6GALNAC5	101170	1250	0	1	0	0	0	1
5438	chr17	14223777	14225407	1631	25	65.24	173.649	4.09741	0.196554	0.739694	0.54314	0.0225446	hyper	0	0	5244	190761	ENST00000584683.1	lincRNA	ENSG00000266378.1	RP11-214O1.3	19376	27638	ENST00000360954.2	ENSG00000125430.4	HS3ST3B1	10988	21487	0	1	0	0	0	1
19850	chr2	215470491	215471300	810	8	101.25	78.7313	9.39443	0.196522	0.70259	0.506068	0.0202723	hyper	0	0	77669	134736	ENST00000412896.1	antisense	ENSG00000197585.5	AC107218.3	124568	36722	ENST00000432456.1	ENSG00000138376.6	BARD1	202695	3792	0	1	0	0	0	1
2954	chr20	57848073	57849681	1609	25	64.36	226.134	4.89064	0.196519	0.731251	0.534732	0.0223211	hyper	0	0	25800	49759	ENST00000337938.2	protein_coding	ENSG00000124205.11	EDN3	25800	27004	ENST00000337938.2	ENSG00000124205.11	EDN3	25636	26399	0	0	1	0	0	1
14326	chr2	166309	166767	459	11	41.7273	100.678	8.57409	0.196507	0.736937	0.540429	0.0233693	hyper	0	0	30801	155199	ENST00000437798.1	antisense	ENSG00000227061.1	AC079779.7	67463	2896	ENST00000481932.1	ENSG00000035115.17	SH3YL1	30670	2464	0	0	1	0	0	1
48516	chr6	134207618	134207925	308	3	102.667	26.8885	8.40424	0.196494	0.831923	0.635429	0.0225034	hyper	0	0	2194	156126	ENST00000607033.1	antisense	ENSG00000227954.2	RP3-323P13.2	2350	24283	ENST00000367882.4	ENSG00000118526.6	TCF21	2714	8521	0	1	0	0	0	1
16111	chr8	77804938	77806297	1360	13	104.615	92.6057	6.56955	0.196468	0.654997	0.458529	0.0257329	hyper	0	0	10529	178854	ENST00000519660.1	lincRNA	ENSG00000253416.1	RP11-48D4.2	92465	53347	ENST00000518986.1	ENSG00000164751.10	PEX2	105835	10957	0	0	1	0	0	1
44785	chr2	212121944	212122077	134	4	33.5	30.726	7.35648	0.196458	0.724757	0.528299	0.0207873	hyper	0	0	41836	159400	ENST00000413068.1	processed_pseudogene	ENSG00000231017.1	AC013404.1	663853	2276	ENST00000451903.2	ENSG00000021826.10	CPS1	780407	3787	0	0	1	0	0	1
2270	chr13	30746637	30748135	1499	29	51.6897	249.681	4.13276	0.196395	0.812025	0.615629	0.0228657	hyper	0	0	12878	160709	ENST00000437721.1	lincRNA	ENSG00000232117.1	LINC00384	132857	14225	ENST00000414289.1	ENSG00000102781.9	KATNAL1	57301	17616	0	0	1	0	0	1
8170	chr4	103417237	103418682	1446	19	76.1053	141.563	4.86314	0.196366	0.807158	0.610792	0.0256837	hyper	0	0	3793	186373	ENST00000563833.1	antisense	ENSG00000260651.1	AF213884.2	3803	18834	ENST00000226574.4	ENSG00000109320.7	NFKB1	3409	5981	0	0	1	0	0	1
65575	chr4	115846546	115846746	201	3	67	12.7408	4.09143	0.196357	0.769024	0.572667	0.0293518	hyper	0	0	126058	169601	ENST00000496066.2	misc_RNA	ENSG00000240637.2	RN7SL808P	188285	36985	ENST00000264363.2	ENSG00000138653.5	NDST4	325613	6037	0	1	0	0	0	1
777	chr10	133570668	133572083	1416	33	42.9091	362.368	4.0347	0.196341	0.723022	0.526681	0.0203419	hyper	0	0	50451	131354	ENST00000341866.3	protein_coding	ENSG00000189275.3	AL450307.1	50451	71737	ENST00000341866.3	ENSG00000189275.3	AL450307.1	62076	14732	0	0	1	0	0	1
66692	chr3	125551915	125551944	30	3	10	12.2019	4.03083	0.196339	0.830731	0.634392	0.0331477	hyper	0	0	543	149888	ENST00000408754.1	miRNA	ENSG00000221681.1	AC092902.1	103937	71794	ENST00000340333.3	ENSG00000189366.5	ALG1L	65954	4831	1	0	0	0	0	1
37371	chr8	16148165	16148468	304	8	38	40.3749	4.92182	0.196329	0.901237	0.704907	0.0243288	hyper	0	0	14974	179474	ENST00000518788.1	processed_pseudogene	ENSG00000253951.1	RP11-447G11.1	75581	3042	ENST00000518960.1	ENSG00000038945.10	MSR1	710576	10612	0	1	0	0	0	1
21720	chr3	80598982	80599512	531	9	59	73.0219	7.88572	0.196329	0.702222	0.505893	0.0246015	hyper	0	0	107750	171096	ENST00000498629.1	unprocessed_pseudogene	ENSG00000242586.1	RP11-481N16.1	782016	58608	ENST00000464233.1	ENSG00000169855.15	ROBO1	219975	4695	0	0	1	0	0	1
5147	chr6	163235239	163236271	1033	18	57.3889	177.851	7.63659	0.196329	0.847521	0.651192	0.0205076	hyper	1	1	0	38472	ENST00000534958.1	protein_coding	ENSG00000112530.7	PACRG	0	20805	ENST00000534958.1	ENSG00000112530.7	PACRG	86221	8685	1	0	0	0	0	1
7988	chr12	129548708	129549754	1047	24	43.625	143.257	4.21487	0.196326	0.555975	0.359649	0.0261299	hyper	0	0	20790	83121	ENST00000389441.4	protein_coding	ENSG00000151952.10	TMEM132D	20790	45145	ENST00000389441.4	ENSG00000151952.10	TMEM132D	118864	17303	0	0	1	0	0	1
55624	chr6	165151478	165151729	252	3	84	20.5569	6.5567	0.196173	0.788798	0.592625	0.0231017	hyper	0	0	89509	155634	ENST00000456118.1	lincRNA	ENSG00000227455.2	RP11-300M24.1	570612	20820	ENST00000543069.1	ENSG00000112539.10	C6orf118	393097	8692	0	0	1	0	0	1
45219	chr3	182142452	182142832	381	6	63.5	30.2538	4.89058	0.196141	0.750481	0.55434	0.0389644	hyper	0	0	36027	172344	ENST00000498782.1	processed_pseudogene	ENSG00000244199.1	RP11-139K4.4	368455	4273	ENST00000323116.5	ENSG00000058063.11	ATP11B	257246	5145	0	0	1	0	0	1
48759	chr15	55071798	55072154	357	3	119	26.6542	8.48184	0.196137	0.795228	0.59909	0.0240268	hyper	0	0	168124	66349	ENST00000560537.1	protein_coding	ENSG00000137766.12	UNC13C	168124	36122	ENST00000560537.1	ENSG00000137766.12	UNC13C	416588	19183	0	0	1	0	0	1
49561	chr7	27245872	27246118	247	5	49.4	25.8793	4.31583	0.196104	0.465804	0.269699	0.0290085	hyper	0	0	5815	172012	ENST00000605136.1	antisense	ENSG00000243766.3	HOTTIP	6146	17007	ENST00000222753.4	ENSG00000106031.6	HOXA13	574	9319	0	1	0	0	1	0
719	chr7	101754518	101755812	1295	47	27.5532	374.235	4.08661	0.19609	0.915224	0.719134	0.021701	hyper	0	0	6800	183305	ENST00000485792.1	retained_intron	ENSG00000257923.5	CUX1	161632	80694	ENST00000487284.1	ENSG00000257923.5	CUX1	82919	9896	0	1	0	0	0	1
4065	chr8	144481462	144482486	1025	26	39.4231	196.821	5.36305	0.196074	0.609928	0.413854	0.0294181	hyper	0	0	12432	179457	ENST00000523002.1	antisense	ENSG00000253931.1	RP11-909N17.2	30089	66847	ENST00000333480.2	ENSG00000182759.3	MAFA	7048	11287	0	0	1	0	0	1
17981	chr17	51816310	51817730	1421	12	118.417	85.2571	6.60724	0.196058	0.816272	0.620214	0.0255162	hyper	0	0	17500	162092	ENST00000441047.1	processed_pseudogene	ENSG00000233380.1	RPS2P48	82508	38912	ENST00000268919.4	ENSG00000141200.6	KIF2B	16920	22183	0	0	1	0	0	1
2943	chr1	16478361	16480216	1856	35	53.0286	226.406	4.70596	0.196052	0.746264	0.550212	0.0268704	hyper	0	0	1489	156133	ENST00000424774.1	antisense	ENSG00000227959.1	RP11-276H7.2	2365	39858	ENST00000358432.5	ENSG00000142627.9	EPHA2	1268	496	0.275323	0.724677	0	0	0.394397	0.605603
15357	chr7	153837046	153838753	1708	17	100.471	95.8024	4.32328	0.196007	0.782921	0.586914	0.0342037	hyper	0	0	43917	162078	ENST00000451116.1	antisense	ENSG00000233363.1	AC006019.4	87280	30263	ENST00000377770.3	ENSG00000130226.12	DPP6	86601	10245	0	1	0	0	0	1
3766	chr17	9023823	9025133	1311	25	52.44	203.72	4.18232	0.196	0.68478	0.48878	0.0236729	hyper	0	0	41118	9528	ENST00000436734.1	protein_coding	ENSG00000065320.4	NTN1	41118	5079	ENST00000436734.1	ENSG00000065320.4	NTN1	4615	21459	0	1	0	0	0	1
44554	chr20	21793989	21794694	706	5	141.2	30.9769	4.15344	0.195968	0.782973	0.587005	0.022685	hyper	0	0	58080	155202	ENST00000484902.1	processed_pseudogene	ENSG00000227063.4	RPL41P1	107127	27937	ENST00000444366.2	ENSG00000125813.9	PAX1	98644	26017	0	0	1	0	0	1
52860	chr16	6680509	6680804	296	3	98.6667	22.7408	7.17317	0.195903	0.61544	0.419536	0.024629	hyper	0	0	56740	186550	ENST00000564076.1	sense_intronic	ENSG00000260835.1	RP11-468I15.1	143005	7860	ENST00000547338.1	ENSG00000078328.15	RBFOX1	146525	20117	0	1	0	0	0	1
13154	chr8	52318716	52319694	979	15	65.2667	106.786	4.20569	0.195833	0.870784	0.674951	0.0278297	hyper	0	0	1844	78897	ENST00000522933.1	protein_coding	ENSG00000147485.8	PXDNL	1844	42803	ENST00000522933.1	ENSG00000147485.8	PXDNL	1468	10836	0.159346	0.840654	0	0	0.543412	0.456588
12023	chr1	100908635	100910209	1575	14	112.5	113.233	6.57245	0.195753	0.747953	0.552199	0.0230273	hyper	0	0	19346	15282	ENST00000469387.1	processed_transcript	ENSG00000079335.13	CDC14A	90129	8098	ENST00000544534.1	ENSG00000079335.13	CDC14A	89735	1364	0	1	0	0	0	1
2974	chr4	186971477	186972726	1250	31	40.3226	225.682	4.33431	0.195733	0.719952	0.524219	0.0300062	hyper	0	0	17579	97573	ENST00000296795.3	protein_coding	ENSG00000164342.8	TLR3	17579	52971	ENST00000296795.3	ENSG00000164342.8	TLR3	53006	6307	0	0	1	0	0	1
1974	chr10	11754732	11756111	1380	30	46	263.828	4.18084	0.195729	0.614182	0.418453	0.0254723	hyper	0	0	28253	61269	ENST00000379215.4	protein_coding	ENSG00000134463.10	ECHDC3	28253	33344	ENST00000379215.4	ENSG00000134463.10	ECHDC3	28296	13858	0	0	1	0	0	1
26971	chr17	13729555	13729882	328	8	41	59.5398	7.20381	0.195633	0.768629	0.572996	0.0230142	hyper	0	0	33687	165117	ENST00000423323.1	antisense	ENSG00000236088.5	COX10-AS1	224310	46121	ENST00000284110.1	ENSG00000153976.2	HS3ST3A1	223995	21480	0	1	0	0	0	1
8883	chr20	15013501	15014920	1420	18	78.8889	135.346	4.12693	0.195597	0.778223	0.582626	0.0214976	hyper	0	0	10002	138757	ENST00000364310.1	snRNA	ENSG00000201180.1	RNU6-115P	162583	60572	ENST00000402914.1	ENSG00000172264.12	MACROD2	1036432	25972	0	1	0	0	0	1
883	chr4	81109832	81111474	1643	77	21.3377	348.158	4.04285	0.195582	0.663799	0.468217	0.0355119	hyper	1	0	0	174110	ENST00000503589.1	antisense	ENSG00000248719.1	RP11-377G16.2	3407	45572	ENST00000515013.1	ENSG00000152784.11	PRDM8	0	5902	1	0	0	0.348752	0.651248	0
3365	chr1	4193652	4194558	907	25	36.28	214.046	4.21668	0.195579	0.701615	0.506036	0.0237884	hyper	0	0	41400	157581	ENST00000449232.1	processed_pseudogene	ENSG00000229280.1	RP11-374C13.1	376802	75170	ENST00000361605.3	ENSG00000198912.6	C1orf174	408	297	0	0	1	0	1	0
39817	chr18	37666501	37667040	540	5	108	36.9312	6.55228	0.195525	0.852059	0.656534	0.0235503	hyper	0	0	20250	187482	ENST00000566101.1	lincRNA	ENSG00000261715.1	RP11-653G8.2	1868130	7803	ENST00000262039.4	ENSG00000078142.7	PIK3C3	244671	22990	0	1	0	0	0	1
1664	chr3	72794723	72796518	1796	32	56.125	280.165	5.13213	0.19549	0.818487	0.622997	0.0212171	hyper	0	0	25171	170240	ENST00000495088.1	processed_pseudogene	ENSG00000241537.1	RP11-624D20.1	98995	41322	ENST00000463369.1	ENSG00000144736.9	SHQ1	6306	4673	0	0	1	0	0	1
24587	chr3	182084186	182085367	1182	10	118.2	65.1824	4.11125	0.195488	0.813412	0.617924	0.0274301	hyper	0	0	1250	170613	ENST00000473893.1	lincRNA	ENSG00000242012.1	RP11-338L18.1	425920	4273	ENST00000323116.5	ENSG00000058063.11	ATP11B	314711	5145	0.633672	0.366328	0	0	0	1
21336	chr9	82188799	82189276	478	12	39.8333	74.1712	4.6133	0.195486	0.651612	0.456126	0.0296487	hyper	1	0	0	32465	ENST00000455913.1	processed_transcript	ENSG00000106829.14	TLE4	194	17522	ENST00000428713.1	ENSG00000106829.14	TLE4	238	11837	1	0	0	0	1	0
5871	chr10	1577316	1578114	799	31	25.7742	167.665	4.05365	0.195484	0.76472	0.569236	0.0399586	hyper	0	0	8357	142758	ENST00000381301.3	antisense	ENSG00000205696.4	ADARB2-AS1	201555	69256	ENST00000381312.1	ENSG00000185736.11	ADARB2	5423	13798	0	1	0	0	0	1
1998	chr12	132088699	132090056	1358	33	41.1515	262.071	5.67521	0.195466	0.600036	0.40457	0.0221259	hyper	0	0	7038	181583	ENST00000541343.1	processed_pseudogene	ENSG00000255704.1	RP11-292I17.1	105577	4551	ENST00000261674.4	ENSG00000061936.5	SFSWAP	43314	17341	0	0	1	0	0	1
5359	chr7	157692127	157693190	1064	23	46.2609	174.425	5.31503	0.195454	0.590488	0.395034	0.0244416	hyper	0	0	30896	195808	ENST00000608596.1	antisense	ENSG00000272839.1	RP11-452C13.1	285411	78462	ENST00000409610.1	ENSG00000222012.1	AC005481.5	1197	10351	0	1	0	0	1	0
4488	chr7	124120549	124120882	334	24	13.9167	189.118	4.02578	0.19544	0.903075	0.707635	0.025914	hyper	1	0	0	145752	ENST00000393351.3	processed_pseudogene	ENSG00000213296.4	RP5-1106E3.1	284798	59315	ENST00000303921.2	ENSG00000170775.2	GPR37	283292	9997	1	0	0	0	0	1
30255	chr11	97326623	97327244	622	10	62.2	52.3683	5.15134	0.195427	0.769634	0.574207	0.0312017	hyper	0	0	195635	180799	ENST00000529088.1	lincRNA	ENSG00000255039.1	RP11-882G5.1	1203464	67328	ENST00000332349.4	ENSG00000183340.5	JRKL	1203035	15993	0	0	1	0	0	1
2416	chr6	166140367	166140866	500	25	20	243.931	4.99801	0.195394	0.758049	0.562655	0.0226987	hyper	0	0	8540	143474	ENST00000383954.1	snRNA	ENSG00000206681.1	RNU6-730P	64778	20821	ENST00000366882.1	ENSG00000112541.9	PDE10A	73	8695	0	1	0	0	1	0
13247	chr3	157676127	157676667	541	15	36.0667	106.258	6.3019	0.195363	0.770272	0.574909	0.0217356	hyper	0	0	19257	168961	ENST00000491909.1	lincRNA	ENSG00000239716.1	RP11-290K4.1	146415	57633	ENST00000490689.2	ENSG00000168779.15	SHOX2	135386	5068	0	0	1	0	0	1
16989	chr7	105347130	105348124	995	10	99.5	88.9664	5.81332	0.19527	0.874134	0.678863	0.0215813	hyper	0	0	15045	78182	ENST00000472195.1	protein_coding	ENSG00000146776.10	ATXN7L1	15045	42374	ENST00000472195.1	ENSG00000146776.10	ATXN7L1	123279	9939	0	1	0	0	0	1
1222	chr19	5506979	5507848	870	43	20.2326	312.562	4.19235	0.195256	0.604054	0.408798	0.032841	hyper	0	0	51552	30310	ENST00000222033.4	protein_coding	ENSG00000105428.4	ZNRF4	51552	16387	ENST00000222033.4	ENSG00000105428.4	ZNRF4	0	23930	0	0	1	0.317241	0.682759	0
11144	chr4	41526234	41527688	1455	22	66.1364	118.595	4.0438	0.195254	0.770449	0.575195	0.0242346	hyper	0	0	12485	9006	ENST00000503057.1	protein_coding	ENSG00000064042.13	LIMCH1	12485	4795	ENST00000503057.1	ENSG00000064042.13	LIMCH1	118604	5748	0	1	0	0	0	1
7391	chr21	40337783	40338995	1213	22	55.1364	149.121	4.07215	0.195214	0.745663	0.550449	0.025253	hyper	0	0	9390	142662	ENST00000415824.1	lincRNA	ENSG00000205622.5	AF064858.6	156222	47950	ENST00000456966.1	ENSG00000157557.7	ETS2	142933	26769	0	0	1	0	0	1
3556	chr15	62056612	62058273	1662	24	69.25	208.625	4.12383	0.195211	0.785673	0.590462	0.0217845	hyper	0	0	20471	190738	ENST00000578388.1	miRNA	ENSG00000266349.1	AC018618.1	294373	29599	ENST00000261517.5	ENSG00000129003.11	VPS13C	293954	19225	0	0	1	0	0	1
6045	chr7	154085207	154087035	1829	22	83.1364	165.188	4.79575	0.195145	0.632122	0.436978	0.026511	hyper	0	0	82679	55436	ENST00000427557.1	protein_coding	ENSG00000130226.12	DPP6	82679	30265	ENST00000427557.1	ENSG00000130226.12	DPP6	82925	10246	0	1	0	0	0	1
5688	chr12	124681156	124682495	1340	19	70.5263	169.979	4.0885	0.195115	0.858287	0.663172	0.0237432	hyper	0	0	8278	182273	ENST00000539391.1	lincRNA	ENSG00000256596.1	RP11-522N14.2	91214	64796	ENST00000324038.3	ENSG00000178882.9	FAM101A	97610	17243	0	1	0	0	0	1
8270	chr4	8896171	8896812	642	21	30.5714	140.658	4.19411	0.195054	0.44212	0.247066	0.0220675	hyper	0	0	22627	148317	ENST00000400677.3	protein_coding	ENSG00000215612.5	HMX1	22627	78149	ENST00000400677.3	ENSG00000215612.5	HMX1	0	5636	0	0	1	0.152648	0.847352	0
9028	chr2	118418291	118419675	1385	16	86.5625	134.105	7.00876	0.195024	0.569945	0.37492	0.023078	hyper	0	0	142074	167704	ENST00000457110.1	antisense	ENSG00000238207.1	AC009312.1	152550	9699	ENST00000263239.2	ENSG00000088205.8	DDX18	152437	3288	0	0	1	0	0	1
21854	chr3	55575784	55576574	791	8	98.875	72.6395	8.3605	0.195021	0.816826	0.621806	0.0211778	hyper	0	0	36494	170895	ENST00000472238.1	lincRNA	ENSG00000242317.1	RP11-875H7.5	51810	21709	ENST00000474267.1	ENSG00000114251.9	WNT5A	52947	4602	0	1	0	0	0	1
21424	chr5	4038861	4039985	1125	17	66.1765	73.9043	4.07365	0.194945	0.872562	0.677617	0.024727	hyper	0	0	1891	175342	ENST00000506305.1	lincRNA	ENSG00000249994.1	CTD-2383I20.1	442692	59189	ENST00000302006.3	ENSG00000170549.3	IRX1	76348	6520	0.0968889	0.903111	0	0	0	1
41627	chr7	102119988	102120308	321	6	53.5	34.5539	5.33811	0.194935	0.632496	0.437561	0.0407375	hyper	0	0	218	195000	ENST00000607525.1	miRNA	ENSG00000271745.1	AC093668.3	633	402	ENST00000292614.5	ENSG00000005075.11	POLR2J	382	9909	1	0	0	0	1	0
25763	chr17	80415059	80415617	559	8	69.875	62.3064	4.59752	0.194877	0.679133	0.484256	0.0248802	hyper	1	0	0	189973	ENST00000578344.1	antisense	ENSG00000265458.1	RP13-20L14.6	438	39289	ENST00000579198.1	ENSG00000141562.13	NARF	387	22722	1	0	0	0	1	0
4933	chr8	134449736	134451113	1378	22	62.6364	181.342	4.27498	0.194821	0.692724	0.497904	0.0263273	hyper	0	0	29486	153090	ENST00000522430.1	processed_pseudogene	ENSG00000225259.3	ST13P6	37733	1163	ENST00000399640.2	ENSG00000008513.10	ST3GAL1	130856	11172	0	0	1	0	0	1
[truncated: 12,056 more rows]
