# Supplementary material for: Methylome and transcriptome maps of human visceral and subcutaneous adipocytes reveal key epigenetic differences at developmental genes
Source: Sci Rep. 2019 Jul 2;9:9511. doi: 10.1038/s41598-019-45777-w (PMC6606599; doi:10.1038/s41598-019-45777-w)
Supplement: Supplementary file 10 — Supplementary_Table S9 [file 41598_2019_45777_MOESM10_ESM.xlsx]

## Sheet: SAVA_450k_DMRs_5x5
Table S9. SAvsVA Differentially Methylated Regions - 450K
Chr	start	end	width	nCG	minfdr	Stouffer	maxbetafc	meanbetafc	overlapping.promoters
chr1	7692321	7692367	47	3	1.21e-187	7.51e-16	0.633845	0.412917	NA
chr2	177021702	177030228	8527	49	0	6.99e-179	0.625278	0.340429	HOXD3-001, HOXD3-004, RP11-387A1.5-001
chr12	54446019	54450826	4808	32	0	2.21e-121	0.592441	0.189793	HOXC4-001, RP11-834C11.3-001, HOXC4-201
chr10	2776004	2777128	1125	6	7.76e-153	7.75e-12	0.575643	0.26373	NA
chr12	114832429	114839476	7048	23	2.57e-240	2.63e-79	0.573792	0.217726	NA
chr2	119602212	119617128	14917	72	0	1.69e-190	0.562842	0.169813	EN1-001, EN1-002
chr2	177036436	177040938	4503	15	0	4.77e-59	0.55992	0.279284	AC009336.24-001, HOXD-AS1-011, HOXD-AS1-006, HOXD-AS1-012, HOXD-AS1-007, HOXD-AS1-010, HOXD-AS1-009
chr5	177913434	177913485	52	3	0	8.45e-18	0.555764	0.470687	NA
chr12	114851913	114852856	944	6	0	1.65e-29	0.55241	0.443592	NA
chr9	969473	973198	3726	15	0	1.02e-59	0.546085	0.354842	NA
chr5	2747922	2758088	10167	53	0	6.77e-68	0.540636	0.145775	IRX2-002, C5orf38-001, IRX2-001, C5orf38-007, C5orf38-003, IRX2-003, C5orf38-004, C5orf38-002, C5orf38-006, C5orf38-005
chr2	3933739	3934048	310	3	3.92e-232	1.9e-15	0.536636	0.330903	NA
chr2	177012117	177017797	5681	35	0	3.27e-173	0.535295	0.404545	HOXD4-001, MIR10B-201, HOXD3-005
chr10	2815004	2815988	985	7	0	1.52e-33	0.535196	0.403231	NA
chr4	111549880	111555503	5624	24	0	4.82e-94	0.534151	0.33289	NA
chr17	59529316	59536696	7381	27	0	4.47e-58	0.530342	0.192803	TBX4-002, TBX4-001, TBX4-003
chr2	176980837	176989586	8750	44	0	7.96e-75	0.527145	0.150111	HOXD9-001, HOXD10-001
chr2	66807918	66811157	3240	15	0	2.09e-44	0.522973	0.27233	NA
chr11	132582488	132582808	321	4	0	2.95e-23	0.51961	0.435766	NA
chr16	54321165	54325929	4765	19	0	8.18e-74	0.516768	0.305716	IRX3-001, IRX3-003, IRX3-002
chr1	119548527	119551851	3325	16	0	1.56e-55	0.513584	0.225571	NA
chr12	54376019	54381013	4995	20	0	1.05e-29	0.511873	0.141298	HOXC10-001, HOXC-AS3-002, HOXC10-003, HOXC-AS3-003, RP11-834C11.12-001, HOXC10-005, HOXC10-004, HOXC-AS3-001, HOXC10-002, HOXC-AS3-004
chr9	974533	977109	2577	11	1.11e-201	2.18e-17	0.506284	0.176141	DMRT3-001
chr16	54611564	54611722	159	3	3.9e-186	2.48e-16	0.502644	0.449941	NA
chr5	2727645	2727907	263	4	0	1.21e-20	0.502104	0.375536	NA
chr15	96884100	96892116	8017	37	0	8.61e-95	0.496777	0.275393	NA
chr10	119291766	119297716	5951	36	0	3.32e-86	0.492395	0.146668	NA
chr12	85671811	85674694	2884	19	0	1.56e-29	0.488726	0.116234	ALX1-001
chr12	114877063	114879847	2785	15	0	1.44e-69	0.484951	0.316732	NA
chr5	134362967	134367394	4428	22	1.37e-219	1.34e-66	0.480793	0.276108	C5orf66-005, PITX1-005, PITX1-006, C5orf66-001, C5orf66-002
chr12	54408091	54413384	5294	45	0	7.02e-89	0.480042	0.00718878	HOXC4-001, HOXC6-002, RP11-834C11.14-001, AC012531.25-001
chr1	119541833	119545275	3443	20	0	6.78e-24	0.477038	0.180737	RP4-712E4.1-001, RP4-712E4.2-001
chr7	157257054	157261163	4110	15	5.36e-308	4.95e-21	0.471436	0.127441	AC006372.4-001
chr16	54315551	54319624	4074	19	0	6.07e-46	0.466101	0.202859	IRX3-001, IRX3-003, IRX3-002
chr17	63225020	63225392	373	3	1.72e-238	1.88e-16	0.464875	0.366854	NA
chr10	1551251	1551326	76	3	2.92e-291	8.31e-17	0.462101	0.346692	NA
chr2	2964849	2965744	896	3	1.81e-138	7.83e-15	0.461063	0.357327	NA
chr6	85476210	85476921	712	3	7.5e-117	4.49e-14	0.458987	0.357867	TBX18-001
chr4	111539291	111545628	6338	30	4.19e-234	6.21e-51	0.456722	0.168513	PITX2-005, PITX2-008, PITX2-010, PITX2-011
chr12	114845180	114847641	2462	18	9.21e-303	8.69e-52	0.456321	0.26664	TBX5-001, TBX5-003, TBX5-005, TBX5-AS1-001, TBX5-AS1-003, TBX5-AS1-002, TBX5-AS1-004, TBX5-AS1-201
chr8	139613712	139614020	309	4	2.19e-209	2.51e-19	0.453888	0.315405	NA
chr13	22298502	22299319	818	8	0	1.22e-14	0.452781	0.209549	NA
chr5	3593809	3594178	370	2	2.93e-94	1.68e-07	0.452368	0.287224	IRX1-001
chr7	101499638	101500514	877	4	2.96e-262	4.61e-20	0.449249	0.326069	NA
chr12	52214119	52216298	2180	11	6.94e-166	7.84e-17	0.448038	0.15937	RP11-923I11.7-001, RP11-923I11.4-001
chr5	24488007	24488076	70	3	1.49e-169	9.42e-16	0.446586	0.389385	NA
chr16	54404353	54404655	303	5	0	1.59e-25	0.446138	0.276612	RP11-434E6.2-002, RP11-434E6.2-001
chr5	94123704	94124467	764	2	1.05e-57	0.0227368	0.445995	0.224103	CTC-484P3.3-001
chr12	54500175	54501223	1049	4	5.49e-107	1.69e-08	0.445383	0.132608	NA
chr15	28197292	28197405	114	2	2.65e-181	3.51e-12	0.445	0.378724	NA
chr7	156259194	156259219	26	3	6.99e-184	3.71e-16	0.444677	0.413574	NA
chr1	165321224	165327005	5782	27	0	8.13e-44	0.444464	0.170893	LMX1A-002, LMX1A-001, LMX1A-003
chr5	2743124	2743655	532	5	3.49720553598913e-312	2.19e-21	0.442385	0.373457	NA
chr12	114885161	114887847	2687	11	0	9.53e-30	0.441063	0.229547	NA
chr7	27227340	27229163	1824	8	6.88e-213	1.33e-34	0.440265	0.305003	HOXA11-AS-005
chr4	802229	803014	786	5	1.29e-176	3.87e-21	0.438628	0.320579	NA
chr10	7486948	7486981	34	3	7.95e-163	7.85e-16	0.438354	0.344037	NA
chr10	123778187	123779362	1176	4	2.06e-114	2.73e-12	0.435392	0.236587	TACC2-026
chr7	611487	614047	2561	8	8.77e-213	2.98e-12	0.432095	0.14778	NA
chr12	127547987	127547994	8	2	5.14e-177	3.37e-12	0.431285	0.398393	NA
chr4	111535334	111537907	2574	11	5.71e-100	8.73e-29	0.431263	0.247394	RP11-380D23.2-001, RP11-380D23.2-002
chr10	131217836	131218009	174	3	1.94e-215	1.02e-16	0.431	0.394163	NA
chr1	119520934	119522855	1922	6	1.02e-243	6.7e-22	0.430325	0.275989	NA
chr10	1166782	1167786	1005	7	2.51e-148	1.25e-10	0.428163	0.144813	WDR37-003
chr2	69001115	69002378	1264	12	1.91e-292	6.04e-32	0.426807	0.258397	ARHGAP25-002, ARHGAP25-006, ARHGAP25-010, ARHGAP25-011
chr16	55361547	55366021	4475	15	2.14e-266	5.48e-52	0.426584	0.23014	IRX6-002, RP11-26L20.3-001, RP11-26L20.4-001
chr6	37460940	37461350	411	5	0	1.03e-27	0.424198	0.304614	NA
chr4	111557894	111559355	1462	11	3.36e-187	2.05e-24	0.423673	0.0862551	PITX2-002, PITX2-004, PITX2-001
chr15	59279406	59280078	673	11	1.31e-55	0.000196311	0.420968	0.0568863	RNF111-001, RNF111-201, RNF111-003, RNF111-006, RNF111-002
chr14	97129452	97129577	126	2	1.25e-126	3.39e-11	0.420315	0.307894	NA
chr16	56709503	56710256	754	4	5.33e-209	2.29e-17	0.418936	0.276717	NA
chr1	2782967	2783100	134	2	2.91e-76	3.83e-10	0.418778	0.361593	NA
chr16	1206750	1210829	4080	12	7.82e-173	5.13e-13	0.416752	0.0489582	RP11-616M22.2-001, RP11-616M22.1-001
chr4	111547790	111548118	329	2	8.12e-34	6.82e-08	0.416733	0.347005	NA
chr7	27230252	27233480	3229	14	1.16e-211	4.72e-38	0.416653	0.215749	HOXA13-002, RP1-170O19.14-001
chr7	147500503	147500722	220	2	6.28e-156	6.94e-12	0.41588	0.340596	NA
chr17	63553581	63555717	2137	5	3.57e-128	6.78e-14	0.413518	0.219088	AXIN2-004, AXIN2-008, AXIN2-006, AXIN2-005, AXIN2-007
chr4	111560494	111563111	2618	9	1.86e-296	7.2e-38	0.413064	0.292395	PITX2-003, PITX2-002, PITX2-006, PITX2-007
chr8	141220177	141220490	314	3	3.99e-90	1.33e-13	0.412305	0.307816	NA
chr6	100893665	100897445	3781	18	5.63e-280	9.42e-63	0.410939	0.267971	NA
chr7	115670795	115670804	10	2	2.41e-178	6.09e-12	0.410412	0.393801	TFEC-001, TFEC-007, TFEC-002
chr1	47904171	47907054	2884	7	1.62e-94	5.69e-11	0.409925	0.141009	NA
chr10	1256339	1256651	313	5	8.52e-136	1.16e-14	0.409353	0.227487	NA
chr3	128523333	128523902	570	2	4.71e-113	2.79e-08	0.40917	0.255166	NA
chr1	119526060	119532925	6866	44	0	8.62e-96	0.407947	0.149342	TBX15-001, TBX15-002
chr7	154473202	154474156	955	6	3.88e-232	3.08e-11	0.407884	0.190049	NA
chr17	75033233	75033339	107	2	9.58e-144	9.11e-12	0.405951	0.390336	NA
chr5	2169371	2170490	1120	7	1.26677559142934e-312	1.32e-21	0.4045	0.229626	NA
chr2	66803697	66805939	2243	11	3.8e-256	9.94e-23	0.404469	0.146441	NA
chr1	119534088	119536064	1977	10	0	7.73e-47	0.404246	0.316934	TBX15-001
chr13	112626684	112628792	2109	10	4.89e-256	1.46e-19	0.40375	0.154232	NA
chr16	54542167	54542303	137	3	1.34e-224	1.13e-16	0.402765	0.272682	NA
chr7	25893245	25902471	9227	40	0	8.71e-74	0.401881	0.104469	NA
chr19	16466298	16466823	526	6	0	1.84e-30	0.401359	0.282023	NA
chr7	101596131	101596404	274	5	2.65e-41	8.88e-09	0.400235	0.143901	NA
chr10	1939618	1939683	66	3	8.93e-102	4.73e-14	0.398578	0.356381	NA
chr8	18540642	18541988	1347	7	0	6.44e-23	0.397893	0.25696	PSD3-006, PSD3-018
chr6	159654028	159655941	1914	5	1.2e-113	6.94e-05	0.396013	0.160921	NA
chr19	1826373	1828978	2606	12	3.85e-280	2.54e-08	0.395505	0.0321133	NA
chr6	100901371	100906895	5525	25	0	1.54e-100	0.394433	0.267882	NA
chr6	22294711	22294829	119	3	4.67e-98	1.42e-09	0.394308	0.214915	NA
chr10	119307692	119307931	240	3	8.05e-196	6.26e-16	0.391774	0.329903	NA
chr12	114840854	114842700	1847	12	1.16e-209	4.03e-34	0.391404	0.215322	TBX5-005, TBX5-002, TBX5-006
chr2	176990595	176990921	327	2	3.74e-146	5.4e-11	0.390666	0.375364	NA
chr6	85132263	85132322	60	2	7.47e-161	5.01e-12	0.390574	0.377821	NA
chr14	93388880	93389891	1012	9	6.17e-75	0.0193014	0.390516	0.0541734	CHGA-001, CHGA-003, CHGA-005, CHGA-004
chr7	18329562	18330092	531	4	2.91e-219	2.5e-19	0.390085	0.316294	HDAC9-026, HDAC9-008, HDAC9-006, HDAC9-016, HDAC9-007
chr5	2914593	2915236	644	5	1.91199966435859e-312	2.5e-14	0.389467	0.208068	NA
chr16	7855305	7855622	318	3	1.38e-168	5.57e-16	0.388321	0.310804	NA
chr7	27168609	27171528	2920	32	0	3e-31	0.386715	0.0220532	HOXA3-002, HOXA4-001, HOXA4-201, HOXA4-004, HOXA-AS3-003
chr2	177052486	177055168	2683	18	3.6e-133	2.3e-10	0.386261	0.0260429	HOXD1-001, HOXD-AS1-005, HOXD-AS1-003, HOXD-AS1-002, HOXD-AS1-004, HOXD-AS1-008
chr6	28725789	28725957	169	2	1.91e-99	5.18e-09	0.386155	0.251512	NA
chr10	119310053	119312077	2025	9	0	1.51e-34	0.384522	0.25807	NA
chr4	13300487	13300500	14	2	2.31e-188	3.13e-12	0.384399	0.378266	NA
chr18	19756582	19758221	1640	7	1.63e-237	8.13e-28	0.383877	0.238259	RNU6-702P-201, RP11-627G18.2-001
chr16	54965084	54974287	9204	41	6.12e-273	1.85e-50	0.38155	0.0979348	IRX5-002, IRX5-001, CRNDE-005, CTD-3032H12.1-002, IRX5-004, CTD-3032H12.1-001, IRX5-003, CTD-3032H12.2-001
chr5	3768103	3768181	79	3	2.37e-250	3.05e-17	0.380457	0.365201	NA
chr5	122433740	122435550	1811	11	9.19e-303	2.49e-34	0.380052	0.23364	PRDM6-003, PRDM6-002
chr12	121958763	121958832	70	3	4.02e-256	7.79e-16	0.379627	0.288503	NA
chr5	122428653	122431419	2767	17	0	5.69e-65	0.378995	0.267172	NA
chr3	3151795	3152916	1122	6	3.8e-83	2.19e-11	0.37741	0.135756	IL5RA-004, IL5RA-005, IL5RA-002, IL5RA-008, IL5RA-006, IL5RA-007, IL5RA-001, IL5RA-003, IL5RA-010
chr5	3187100	3188957	1858	8	2.79e-290	8.67e-21	0.375392	0.185076	NA
chr11	59950068	59951663	1596	6	1.1e-122	3.94e-11	0.375185	0.155135	MS4A6A-201, MS4A6A-006, MS4A6A-003, MS4A6A-202, MS4A6A-012, MS4A6A-007, MS4A6A-010, MS4A6A-020, MS4A6A-002, MS4A6A-008, MS4A6A-004, MS4A6A-017, MS4A6A-001, MS4A6A-016, MS4A6A-005, MS4A6A-014, MS4A6A-009, MS4A6A-011, MS4A6A-018, MS4A6A-013
chr12	132656788	132657879	1092	8	1.37e-71	0.0124291	0.373776	0.0623075	NA
chr6	164345272	164345307	36	2	1.57e-151	8.25e-12	0.373351	0.368325	NA
chr7	27222869	27226329	3461	41	0	2.2e-75	0.373334	0.106535	HOXA11-001, HOXA11-AS-005, HOXA11-002, HOXA11-AS-007, HOXA11-AS-004, HOXA11-AS-002, HOXA11-AS-006
chr7	101566857	101566940	84	2	1.45e-220	1.45e-12	0.372834	0.334704	NA
chr6	161188022	161188822	801	8	1.42e-114	0.00467245	0.3724	0.0649255	NA
chr17	2975462	2976098	637	4	1.66e-104	1.39e-05	0.371811	0.0950891	NA
chr16	6696189	6696222	34	2	3.72e-118	2.29e-11	0.370588	0.317134	NA
chr15	96596177	96596924	748	6	2.43e-299	6.78e-17	0.370272	0.126896	NA
chr6	85478207	85478807	601	4	1.44e-206	2.6e-20	0.369686	0.314535	NA
chr7	41982337	41982794	458	5	6.34e-84	3.17e-11	0.368398	0.156331	NA
chr10	1531034	1531529	496	5	4.62e-187	2.15e-21	0.367765	0.249681	NA
chr5	3589702	3592718	3017	15	0	3.74e-41	0.367375	0.202072	NA
chr1	3314443	3315497	1055	5	2e-285	1.37e-17	0.367361	0.203689	PRDM16-002
chr11	120038190	120040134	1945	12	2.75e-126	9.39e-05	0.366644	0.0601976	AP000679.2-001, AP000679.2-002
chr7	101512529	101513100	572	4	1.1e-154	9.13e-10	0.366144	0.172336	NA
chr8	25897201	25908057	10857	50	0	2.25e-48	0.364967	0.0733407	EBF2-002, EBF2-003, EBF2-001
chr13	112609986	112611279	1294	12	1.61e-188	1.42e-09	0.364929	0.100927	NA
chr14	101922750	101925705	2956	16	1.67e-287	9.9e-33	0.364628	0.134063	NA
chr15	101728611	101729526	916	6	5.31e-109	1.08e-16	0.364175	0.238147	CHSY1-002, CHSY1-005, CHSY1-004, CHSY1-003
chr8	99439119	99440522	1404	8	3.91e-138	0.00422952	0.362667	0.0819006	KCNS2-001, KCNS2-003
chr16	83171068	83171992	925	4	2.88e-278	7.4e-20	0.362469	0.243414	NA
chr16	89224639	89226999	2361	9	1.21e-255	1.77e-14	0.360997	0.144216	LINC00304-001, LINC00304-002, LINC00304-003
chr5	2111458	2112561	1104	9	1.44e-132	2.85e-13	0.360465	0.10939	NA
chr14	101908561	101909681	1121	7	7.38e-124	3.2e-14	0.360369	0.167993	RP11-168L7.3-001
chr1	2995301	2997742	2442	9	1.69e-85	7.14e-15	0.360148	0.111081	NA
chr8	140937286	140937410	125	3	1.69e-100	3.73e-13	0.360131	0.281897	NA
chr6	85482570	85484863	2294	13	2.40609969524687e-321	3.31e-21	0.359857	0.148186	NA
chr7	4778839	4779342	504	6	2.0403428976306e-319	1.4e-28	0.359685	0.287451	FOXK1-002
chr2	200326591	200336200	9610	38	9.08e-174	8.82e-84	0.359462	0.149731	SATB2-003, SATB2-AS1-002, SATB2-AS1-003, SATB2-AS1-001, SATB2-002, SATB2-004
chr16	55067613	55067650	38	2	1.22e-174	3.66e-12	0.358259	0.289103	NA
chr14	37125004	37131008	6005	26	3.05e-107	8.83e-22	0.358226	0.099514	PAX9-001, PAX9-201, PAX9-004, PAX9-002, RP11-964E11.2-001, PAX9-005
chr7	2768566	2769865	1300	6	1.31e-180	3.95e-14	0.358129	0.204185	NA
chr4	20985623	20986246	624	5	6.42e-51	0.359916	0.357661	0.0670932	KCNIP4-201, KCNIP4-008
chr5	2738626	2741746	3121	9	9.07e-162	1.34e-20	0.357001	0.160084	RP11-129I19.2-001
chr1	15126781	15127907	1127	5	6.65e-223	9.95e-13	0.356383	0.160603	NA
chr12	99548329	99549023	695	8	1.9e-270	2.42e-32	0.355192	0.242141	ANKS1B-202, ANKS1B-015, ANKS1B-013, ANKS1B-004, ANKS1B-005, ANKS1B-009, ANKS1B-011, ANKS1B-012, ANKS1B-007
chr6	30623775	30624769	995	15	3.91e-155	7.93e-08	0.353415	0.0677175	NA
chr1	119442124	119442195	72	2	2.19e-162	7.23e-12	0.353388	0.326196	NA
chr16	1230213	1233872	3660	13	3.2e-124	8.12e-18	0.353328	0.0753797	NA
chr21	38119920	38120824	905	6	2.96e-83	9.74e-13	0.353012	0.16132	NA
chr7	19182334	19185407	3074	17	0	2.59e-47	0.35183	0.139223	FERD3L-001, AC003986.5-001
chr2	118980919	118982679	1761	11	8.97e-118	1.05e-10	0.351325	0.0792885	NA
chr20	62092443	62092878	436	3	4.51e-47	0.000131778	0.351106	0.160789	NA
chr6	12716655	12718530	1876	10	3.73e-216	1.63e-21	0.350418	0.197425	PHACTR1-201, PHACTR1-010, PHACTR1-001
chr4	21699209	21699988	780	9	3.07e-294	4.42e-32	0.34939	0.238862	KCNIP4-001, RP11-556G22.2-001
chr16	2048750	2049878	1129	4	3.42e-133	2.01e-06	0.348821	0.113569	ZNF598-007, ZNF598-008, ZNF598-009, AC005606.15-001
chr5	92923396	92925721	2326	6	2.82e-44	4.67e-19	0.348591	0.283328	NR2F1-003, NR2F1-005, NR2F1-002
chr12	54383389	54385625	2237	12	4.55e-83	1.38e-12	0.346692	0.0938129	MIR196A2-201, HOXC6-003
chr10	1369823	1370694	872	3	3.06e-48	0.0784263	0.346427	0.114796	NA
chr1	119539738	119540044	307	2	2.52e-87	1.27e-10	0.345083	0.337877	NA
chr2	119589844	119593625	3782	13	2.09e-179	1.05e-22	0.343111	0.174044	RP11-19E11.1-001, RP11-19E11.1-002
chr19	57336093	57337648	1556	6	2.61e-219	6.68e-08	0.342675	0.151535	ZIM2-007, PEG3-001, PEG3-006
chr7	95546508	95546556	49	3	1.05e-89	2.39e-13	0.342359	0.267126	NA
chr2	438095	439337	1243	5	3.58e-99	1.71e-08	0.341069	0.077368	NA
chr21	38063872	38071066	7195	29	1.85e-245	3.31e-45	0.341017	0.123065	SIM2-001, SIM2-201, SIM2-003, SIM2-002
chr5	122420638	122424706	4069	18	2.33e-212	4.06e-28	0.34051	0.150298	PRDM6-001, AC106786.1-002, AC106786.1-001
chr12	29542837	29543589	753	2	1.82e-47	5.58e-05	0.339744	0.142702	OVCH1-AS1-001, OVCH1-AS1-002
chr5	4230502	4230872	371	6	2.33e-181	5.02e-22	0.338924	0.19962	NA
chr19	17437420	17440072	2653	9	0	7.65e-22	0.338594	0.194287	NA
chr1	879375	879958	584	4	0	2.41e-09	0.338539	0.194397	SAMD11-009, SAMD11-008, NOC2L-002
chr11	1481436	1483973	2538	15	1e-118	5.29e-15	0.33847	0.05263	NA
chr2	158183846	158184641	796	5	2.54e-74	2.65e-06	0.338107	0.0655426	ERMN-001, ERMN-006, ERMN-005, ERMN-008, ERMN-002, ERMN-003, ERMN-007, ERMN-004, ERMN-009
chr10	130268585	130269030	446	4	1.01e-104	2.5e-08	0.337346	0.13969	NA
chr13	36728869	36729760	892	7	3.75e-255	4.8e-22	0.33637	0.208977	NA
chr6	169852316	169852806	491	4	7.77e-170	7.22e-19	0.335801	0.311601	NA
chr18	19926966	19927125	160	2	3.46e-66	2.25e-09	0.335122	0.263827	RP11-535A5.1-001
chr11	459900	460914	1015	5	7.71e-139	6.49e-12	0.333478	0.190052	PTDSS2-003
chr15	83952875	83954849	1975	21	2.22e-251	6.7e-24	0.333372	0.088624	BNC1-001, BNC1-003
chr7	3988772	3989167	396	4	7.62e-210	1.28e-19	0.332661	0.273113	SDK1-006, SDK1-005
chr12	3563020	3563899	880	4	5.99e-113	0.000760926	0.332344	0.0813339	NA
chr7	95454615	95455393	779	2	2.06e-71	0.00510535	0.332217	0.164965	NA
chr6	114225012	114225306	295	3	5.17e-69	3.78e-08	0.33192	0.221385	RP11-544L8__B.4-001
chr17	79251255	79251354	100	3	1.08e-122	7.41e-14	0.331727	0.314005	NA
chr4	3371236	3375410	4175	20	2.23e-185	1.92e-27	0.331663	-0.0396705	RGS12-003, RGS12-005
chr5	2338565	2339100	536	5	7.44e-137	2.18e-12	0.330803	0.166575	NA
chr16	29197753	29198393	641	3	8.14e-110	2.44e-09	0.33058	0.189117	NA
chr22	50719486	50721626	2141	7	1.42e-119	1.09e-10	0.330162	0.133462	PLXNB2-010, PLXNB2-005, PLXNB2-004, PLXNB2-011
chr15	22798849	22798986	138	2	2.69e-51	2.66e-05	0.32964	0.18666	NA
chr6	5993745	5997791	4047	26	4.24e-264	1.42e-30	0.329574	0.107006	NA
chr13	31306018	31306303	286	3	3.77e-75	3.36e-11	0.329261	0.250027	NA
chr10	3536341	3537285	945	6	5.35e-47	1.23e-12	0.32888	0.199397	NA
chr16	20774873	20775352	480	5	2.59e-214	1.06e-16	0.328083	0.215426	ACSM3-001, ACSM3-002, ACSM3-004
chr2	45396991	45398381	1391	5	7.89e-160	3.48e-14	0.32799	0.200014	AC009236.2-001
chr19	41129636	41130041	406	5	3.87e-190	5.37e-17	0.327726	0.150038	LTBP4-026, LTBP4-029, LTBP4-031
chr3	13082751	13083974	1224	9	1.22e-83	4.26e-05	0.327302	0.0531955	NA
chr11	487083	488555	1473	8	9.32e-113	6.96e-08	0.327101	0.0858234	PTDSS2-007, PTDSS2-008, PTDSS2-010
chr6	134757763	134758490	728	2	1.82e-89	8.93e-07	0.326922	0.101138	LINC01010-001
chr7	157689758	157692973	3216	16	2.76e-214	6.68e-27	0.326683	0.0805153	NA
chr5	3197320	3198175	856	4	1.82e-70	3.82e-07	0.326571	0.122975	NA
chr10	128209980	128211324	1345	6	1.84e-68	7.2e-07	0.326467	0.0892304	C10orf90-201, C10orf90-001, C10orf90-202, C10orf90-003, C10orf90-203, C10orf90-006
chr5	2278874	2279429	556	5	1.89e-235	2.74e-21	0.325601	0.207462	NA
chr2	176976802	176979788	2987	12	1e-137	4.63e-25	0.325515	0.162131	HOXD10-001
chr21	38076709	38083586	6878	27	1.16e-214	1.83e-84	0.325506	0.197899	SIM2-004, SIM2-005
chr21	46086578	46087249	672	4	8.95e-41	0.123653	0.325305	0.10429	KRTAP12-2-001
chr17	77133001	77134159	1159	4	5.19e-111	9.39e-12	0.324711	0.140793	NA
chr12	103979670	103981113	1444	6	1.08e-174	2.63e-14	0.324705	0.126507	STAB2-001
chr7	3096281	3096561	281	4	3.3e-100	2.87e-14	0.324103	0.247871	NA
chr18	7011217	7012277	1061	5	8.65e-64	5.65e-10	0.323495	0.18591	NA
chr12	132845336	132846284	949	6	2.36e-123	1.66e-12	0.322611	0.149945	NA
chr11	15959602	15960510	909	8	8.72e-265	2.21e-19	0.321941	0.186386	NA
chr8	16051412	16051610	199	2	1.75e-71	0.000371851	0.321892	0.167664	MSR1-001, MSR1-201, MSR1-003, MSR1-005, MSR1-202
chr15	96866073	96870030	3958	15	9.16e-136	7.24e-17	0.321847	0.093005	NR2F2-002, NR2F2-AS1-002, NR2F2-AS1-005, NR2F2-AS1-008, NR2F2-AS1-007, NR2F2-AS1-004, NR2F2-AS1-003, NR2F2-AS1-006, NR2F2-AS1-001
chr4	36245138	36246342	1205	8	1.85e-54	8.96e-05	0.321608	0.070588	ARAP2-001, RP11-431M7.3-001, ARAP2-004, ARAP2-002
chr2	53485499	53486155	657	2	1.53e-104	0.00350555	0.321111	0.158349	NA
chr2	242973721	242974096	376	3	3.05e-72	9.53e-10	0.320046	0.22095	NA
chr1	2722326	2723217	892	6	4.18e-93	1.98e-12	0.319445	0.109275	NA
chr7	27160674	27167364	6691	19	1.6e-229	1.08e-32	0.319331	0.134969	HOXA3-002, HOXA3-001, HOXA-AS2-001, HOXA-AS2-005, HOXA-AS2-003, HOXA-AS2-002, HOXA-AS2-004, HOXA-AS2-007
chr6	100916959	100917871	913	7	1e-145	1.79e-22	0.318688	0.203067	NA
chr10	77162881	77167715	4835	24	1.69e-300	2.79e-35	0.318462	0.129442	ZNF503-001, RP11-399K21.11-002, ZNF503-AS2-002, ZNF503-AS2-004, ZNF503-AS2-003, ZNF503-AS2-005, ZNF503-AS2-001, ZNF503-AS2-006, ZNF503-201, RP11-399K21.13-001, RP11-399K21.14-001
chr4	183167912	183168158	247	3	7.92e-195	5.43e-12	0.318325	0.213465	NA
chr12	100866566	100867758	1193	7	4.45e-101	1.36e-13	0.317511	0.134767	NR1H4-004, NR1H4-003, NR1H4-008, NR1H4-001, NR1H4-002
chr7	1335650	1337353	1704	10	2.74e-146	8.51e-12	0.317456	0.0846912	NA
chr13	112788517	112788669	153	3	1.93e-27	0.000133677	0.316871	0.158491	NA
chr16	55359029	55360333	1305	5	1.08e-152	5.69e-09	0.316358	0.117774	IRX6-001, IRX6-002
chr2	1287787	1287978	192	3	9.24e-60	3.55e-11	0.316349	0.213889	NA
chr2	223156106	223160297	4192	13	2.41e-74	1.01e-08	0.31575	0.075596	NA
chr15	96872827	96873925	1099	6	5.95e-139	0.00323892	0.315679	0.062116	NR2F2-001, NR2F2-201, NR2F2-004
chr7	39332739	39332884	146	3	4.95e-77	6.79e-13	0.315564	0.268329	AC092174.1-201
chr2	225265564	225266876	1313	12	2.67e-210	2.06e-17	0.315538	0.147648	FAM124B-001, FAM124B-002, FAM124B-003
chr1	22611618	22612776	1159	5	6.18e-287	2.46e-17	0.315266	0.234587	NA
chr15	70168944	70169112	169	3	7.37e-55	8.1e-11	0.315078	0.243327	NA
chr12	115129011	115136308	7298	74	0	5.01e-104	0.314897	0.0998532	NA
chr11	61536955	61537000	46	2	2.05e-114	2.62e-05	0.314305	0.172578	NA
chr19	1008388	1012098	3711	14	6.2e-139	2.12e-18	0.31382	0.108398	TMEM259-014, TMEM259-013, TMEM259-012, TMEM259-010, TMEM259-015, TMEM259-005, TMEM259-016, TMEM259-006, TMEM259-018
chr20	62366755	62370807	4053	18	0	1.93e-21	0.313791	0.0645907	SLC2A4RG-004, LIME1-006, LIME1-008, LIME1-010, RP4-583P15.14-002, SLC2A4RG-009, LIME1-004, RP4-583P15.14-001, LIME1-001, ZGPAT-001, SLC2A4RG-010, LIME1-011, LIME1-005, LIME1-007, SLC2A4RG-008, LIME1-002, SLC2A4RG-006, LIME1-003, LIME1-009
chr17	78475383	78475995	613	4	7.22e-85	1e-14	0.313566	0.211621	NA
chr4	186732124	186734622	2499	13	1.82e-254	3.07e-30	0.313543	0.159962	SORBS2-008, SORBS2-018, SORBS2-006, SORBS2-039, SORBS2-024, SORBS2-022, SORBS2-043, SORBS2-020, SORBS2-202, SORBS2-025, SORBS2-021, SORBS2-203, SORBS2-007, SORBS2-038, SORBS2-017, SORBS2-004, SORBS2-045, SORBS2-023, SORBS2-005, SORBS2-049, SORBS2-019
chr11	1643498	1644574	1077	3	2.64e-132	2.61e-07	0.313356	0.178701	KRTAP5-4-001
chr18	19751335	19753432	2098	7	2.26e-255	6.58e-21	0.312862	0.188243	GATA6-001, GATA6-002
chr4	77722673	77723415	743	5	3.99e-88	1.12e-13	0.312736	0.199645	RP11-359D14.3-001
chr14	62035431	62035585	155	3	1.38e-115	2.03e-14	0.312373	0.278275	RP11-47I22.3-002, RP11-47I22.2-001, RP11-47I22.2-002, RP11-47I22.3-001
chr1	236680224	236680761	538	2	8.35e-109	1.07e-08	0.311938	0.227059	LGALS8-014, LGALS8-006, LGALS8-023, LGALS8-013, LGALS8-012, LGALS8-001, LGALS8-008, LGALS8-027
chr14	95233855	95240560	6706	37	5.45e-184	1.32e-39	0.311275	0.0746852	GSC-001
chr11	1978156	1981302	3147	12	1.28e-139	1.7e-11	0.311126	0.0378345	MRPL23-005
chr16	73096842	73101264	4423	19	5.99e-133	4.13e-37	0.311045	0.166553	NA
chr16	86327590	86327669	80	2	5.6e-45	5.98e-05	0.310936	0.178688	NA
chr1	20669407	20670730	1324	6	4.03e-178	5.09e-15	0.310439	0.145471	NA
chr8	116679763	116681258	1496	11	1.89e-205	1.55e-11	0.310035	0.108735	TRPS1-002, TRPS1-001, TRPS1-003, TRPS1-008, TRPS1-007, TRPS1-010, TRPS1-006
chr6	474297	475429	1133	9	4.63e-144	5.29e-27	0.309891	0.176158	NA
chr14	37135384	37136391	1008	8	1.21e-238	5.45e-31	0.309851	0.248199	PAX9-003
chr9	132402607	132403939	1333	5	1.78e-72	8.5e-08	0.309389	0.10939	ASB6-001, ASB6-002, ASB6-201, RP11-483H20.4-001
chr14	31858067	31858202	136	2	3.65e-37	4.83e-08	0.309329	0.26706	HEATR5A-204, HEATR5A-005, HEATR5A-003
chr13	112166963	112167237	275	2	3.5e-34	1.05e-05	0.30873	0.183309	NA
chr16	4289417	4289562	146	2	1.48e-60	1.23e-08	0.308625	0.208949	SRL-004
chr6	139613145	139614104	960	4	1.24e-49	4.85e-07	0.307917	0.19858	TXLNB-001
chr16	73517129	73517493	365	2	1.85e-106	3.9e-11	0.307254	0.263349	RP11-44L9.1-001
chr6	167104601	167104926	326	5	2.5e-121	1.28e-18	0.306793	0.171856	NA
chr7	155790277	155791371	1095	8	2.41e-87	1.09e-07	0.306749	0.0842482	NA
chr19	40195028	40195983	956	3	8e-66	0.00170427	0.306725	0.113676	LGALS14-003, LGALS14-001, LGALS14-002
chr14	37133116	37133714	599	4	7.65e-48	0.292828	0.306087	0.0786056	PAX9-002, PAX9-003
chr2	45231891	45236267	4377	15	1.41e-220	5.2e-29	0.305746	0.147992	SIX2-001
chr22	50493126	50494478	1353	8	2.77e-65	0.0953518	0.305333	0.0315583	TTLL8-201, TTLL8-002, TTLL8-202
chr11	102651208	102651753	546	2	7.85e-65	2.99e-08	0.30481	0.210295	MMP10-001, MMP10-002
chr17	46667587	46672255	4669	36	3.01e-176	1.41e-21	0.304742	0.0747942	HOXB5-001, HOXB-AS3-007, HOXB-AS3-016, HOXB3-006, HOXB-AS3-004, HOXB-AS3-017, HOXB3-003, HOXB-AS3-015, HOXB-AS3-013, HOXB-AS3-014, HOXB3-004, HOXB-AS3-006, HOXB-AS3-009, HOXB-AS3-011, HOXB-AS3-005, HOXB-AS3-010, HOXB3-002
chr10	96442031	96443383	1353	7	5.57e-104	7.6e-05	0.30421	0.0747474	CYP2C18-001, CYP2C18-201
chr22	36648404	36649144	741	8	6.88e-135	9.76e-07	0.302912	0.0836891	APOL1-003, APOL1-201, APOL1-001, APOL1-202, APOL1-008, APOL1-203, APOL1-204, APOL1-011, APOL1-014, APOL1-013, APOL1-009, APOL1-012, APOL1-205, APOL1-010
chr6	100911240	100915805	4566	30	4.97e-217	2.07e-54	0.302764	0.133412	SIM1-201, SIM1-001, SIM1-002
chr2	220308747	220310232	1486	6	5.52e-100	1.28e-12	0.302697	0.12472	SPEG-201, SPEG-014, SPEG-025, SPEG-015, SPEG-023, SPEG-011, SPEG-002, SPEG-024, SPEG-017, SPEG-018
chr3	190038679	190040974	2296	9	1.97e-84	9.59e-08	0.302209	0.0728659	CLDN1-001, CLDN16-003
chr2	176968052	176974934	6883	32	2.29e-135	3.14e-17	0.302201	0.0444248	HOXD11-001, AC009336.1-201, HOXD10-002, HOXD11-003, HOXD10-003
chr17	807121	807555	435	3	3.19e-78	1.82e-12	0.30115	0.240331	NA
chr11	64635728	64635846	119	3	1.21e-82	8.93e-13	0.300911	0.213825	NA
chr1	214156644	214159610	2967	15	5.98e-127	1.73e-17	0.300872	0.0935816	PROX1-001, PROX1-AS1-003, PROX1-004, PROX1-002, PROX1-AS1-004, PROX1-005
chr11	63676370	63679637	3268	10	2.58e-165	2.49e-08	0.30041	0.0438024	RCOR2-004, RCOR2-003
chr3	157812018	157816403	4386	17	3.35e-245	1.03e-66	0.300305	0.196258	NA
chr7	27218867	27221689	2823	12	1.13e-114	7.66e-18	0.299941	-0.0138418	HOXA10-003, RP1-170O19.20-001
chr5	38134954	38135185	232	3	4.8e-120	9.25e-15	0.299703	0.239262	NA
chr4	69818856	69819820	965	2	1.1e-50	5.75e-07	0.299123	0.10696	UGT2A3-001, UGT2A3-201, UGT2A3-002
chr8	1312682	1312875	194	2	3.49e-56	7.84e-09	0.298764	0.22157	NA
chr19	45150513	45150725	213	3	2.75e-161	3.26e-15	0.298627	0.249045	NA
chr6	32042344	32058396	16053	143	0	6.55e-46	0.298553	0.00524033	RNA5SP206-201
chr11	606568	607465	898	3	3.84e-105	2.55e-06	0.298233	0.178402	NA
chr14	61108227	61110002	1776	7	1.5e-245	1.82e-24	0.298213	0.187629	RP11-1042B17.5-001
chr22	19752522	19755334	2813	8	2.96e-130	1.58e-13	0.297672	0.15922	TBX1-005
chr12	121678474	121678720	247	3	4.74e-69	2.8e-09	0.296925	0.185368	NA
chr14	73209128	73209188	61	2	1.85e-36	5.02e-08	0.296448	0.249828	DPF3-014
chr1	221051188	221055964	4777	31	6.54e-103	7.7e-17	0.295634	0.059223	HLX-001, HLX-002, HLX-003, HLA-AS1-001
chr1	234365540	234367145	1606	4	3.42e-83	0.00441496	0.295506	0.0856973	NA
chr17	46711017	46712086	1070	7	1.44e-92	3.55e-06	0.295383	0.0743671	MIR196A1-201, HOXB7-008
chr21	42212414	42213698	1285	4	8.33e-59	3.7e-10	0.295173	0.154639	NA
chr5	1727976	1730143	2168	11	1.3e-228	5.94e-09	0.294862	0.0706582	NA
chr7	157782817	157782916	100	3	1.04e-60	5.85e-11	0.294253	0.205561	NA
chr11	1945564	1945918	355	4	9.43e-88	7.33e-05	0.29424	0.0816572	TNNT3-010, TNNT3-014, TNNT3-015, TNNT3-009
chr16	23848439	23850404	1966	4	2.65e-71	2.58e-06	0.294235	0.0526915	PRKCB-002, PRKCB-001, PRKCB-003, PRKCB-004
chr12	108634147	108634275	129	3	3.86e-51	3.72e-11	0.29415	0.206594	NA
chr6	56405167	56406336	1170	3	1.93e-114	1.36e-08	0.293875	0.154902	DST-017, DST-028
chr10	1558762	1559249	488	6	4.87e-166	1.5e-23	0.293394	0.191832	NA
chr4	113970617	113971324	708	7	5.91e-201	8.55e-21	0.293372	0.179263	ANK2-026, ANK2-001, ANK2-002, ANK2-005, ANK2-012
chr7	150668669	150669058	390	2	2.18e-92	0.000167683	0.293249	0.133451	NA
chr1	3086487	3086509	23	2	7.53e-34	1.6e-07	0.293091	0.208384	NA
chr8	3974030	3974934	905	5	5.25e-160	2.03e-05	0.29298	0.118897	NA
chr11	124387060	124387454	395	4	3.08e-136	0.000133655	0.292751	0.103741	OR8B10P-001
chr4	140619305	140620573	1269	4	1.97e-85	0.0120769	0.292152	0.0999822	H3F3AP6-001
chr6	9978010	9978879	870	2	5.87e-57	0.00506808	0.291797	0.147156	OFCC1-201, OFCC1-006
chr7	150811345	150812282	938	3	6.02e-61	0.00119064	0.291693	0.0996971	AGAP3-005, AGAP3-013
chr2	228324876	228324983	108	3	4.3e-78	1.63e-06	0.291411	0.159849	NA
chr4	7052403	7052788	386	4	8.39e-124	2.2e-17	0.290426	0.243831	TADA2B-003
chr12	52887566	52888480	915	4	2.28e-45	0.0373693	0.290166	0.0841622	KRT6A-001, KRT6A-002
chr10	3678924	3680116	1193	6	2.76e-140	2.08e-05	0.290159	0.124407	NA
chr10	21788638	21790002	1365	4	1.63e-42	0.00188208	0.289518	0.102519	NA
chr6	27570442	27571093	652	4	3.3e-37	0.0267346	0.289176	0.0872603	NA
chr19	1168354	1169138	785	5	4.65e-54	3.09e-07	0.289151	0.121642	SBNO2-011
chr5	61028265	61028899	635	6	1.93e-162	2.28e-21	0.289007	0.195687	NA
chr6	2891973	2892152	180	5	6.02e-119	1.61e-17	0.288944	0.132787	NA
chr15	89150842	89151805	964	3	5.29e-70	2.7e-07	0.288387	0.146197	MIR1179-201
chr9	134698926	134699710	785	5	1.95e-68	3.01e-09	0.287927	0.121676	NA
chr6	166139905	166140706	802	8	5.64e-70	3.42e-05	0.28774	0.0829769	NA
chr17	80300063	80300821	759	5	8.08e-102	3.19e-05	0.286238	0.0671001	NA
chr7	1553203	1553444	242	2	1.2e-34	7e-06	0.285725	0.194612	NA
chr15	80634135	80636017	1883	6	6.38e-54	3.28e-07	0.285691	0.00796048	LINC00927-002, LINC00927-001, LINC00927-004, LINC00927-003
chr5	16508920	16509323	404	5	4.32e-56	2.1e-09	0.285635	0.142475	FAM134B-003, FAM134B-006, FAM134B-004
chr19	46543685	46545605	1921	6	3.02e-85	7.76e-15	0.285348	0.159247	IGFL4-001
chr14	99664107	99665210	1104	7	5.83e-85	7.22e-11	0.285326	0.151538	NA
chr6	6613573	6614798	1226	6	4.01e-117	2.76e-15	0.284527	0.147025	NA
chr4	81117016	81119473	2458	12	5.63e-122	5.17e-32	0.284525	0.174118	PRDM8-001
chr4	141563054	141564017	964	2	7.65e-60	0.000360501	0.284319	0.138651	NA
chr12	133000028	133000830	803	8	3.44e-110	4.16e-15	0.283137	0.132986	NA
chr6	164029303	164029556	254	3	1.25e-48	7.95e-10	0.282999	0.158341	NA
chr2	1425035	1426301	1267	9	3.68e-90	3.37e-07	0.282641	0.0701321	NA
chr10	119494317	119494959	643	4	4.86e-106	8.14e-15	0.28251	0.120852	RP11-328K15.1-001
chr12	122656878	122658311	1434	3	2.37e-50	1.64e-07	0.282416	0.0858253	IL31-001
chr16	4729905	4731718	1814	7	1.98e-218	4.16e-20	0.282236	0.166557	MGRN1-013, MGRN1-012, MGRN1-011
chr16	77467409	77469998	2590	13	3.93e-206	1.16e-13	0.282071	0.10003	ADAMTS18-001, AC025284.1-201, ADAMTS18-002, ADAMTS18-009, RP11-449J10.1-001, ADAMTS18-005, ADAMTS18-006, ADAMTS18-008, ADAMTS18-007
chr11	68023919	68024285	367	2	1.11e-53	0.000119073	0.281534	0.157217	NA
chr12	114881676	114883396	1721	9	1.07e-277	3.28e-35	0.281317	0.163288	NA
chr20	21681966	21686308	4343	21	3.09e-106	2.22e-07	0.280355	0.0447135	PAX1-001, PAX1-002, PAX1-003
chr7	101754758	101755186	429	4	8.35e-148	5.99e-17	0.280242	0.209522	NA
chr1	153174654	153175842	1189	5	3.84e-124	3.35e-05	0.27989	0.0989585	LELP1-001
chr10	29811530	29811659	130	3	5.59e-85	4.31e-13	0.279854	0.242219	SVIL-007, SVIL-202
chr17	77361608	77361667	60	2	1.84e-87	1.19e-10	0.279368	0.259896	NA
chr16	51183363	51185461	2099	26	3.33e-72	7.95e-10	0.279361	0.0258413	SALL1-001, SALL1-201, SALL1-202, SALL1-005, SALL1-002, AC009166.5-001, SALL1-003
chr16	88946905	88947943	1039	3	6.79e-125	2.29e-14	0.278954	0.237395	RP11-830F9.5-001, RP11-830F9.5-002, CBFA2T3-004, CBFA2T3-005, RP11-830F9.5-004, CBFA2T3-007, RP11-830F9.5-003
chr1	168343339	168344264	926	3	4.68e-77	6.28e-05	0.27872	0.0655469	MIR557-201
chr21	46340776	46341389	614	10	4.24e-30	0.00262963	0.278496	0.061634	ITGB2-201, ITGB2-008, ITGB2-003, ITGB2-AS1-002, ITGB2-AS1-001, ITGB2-007, ITGB2-016, ITGB2-019, ITGB2-020, ITGB2-018, ITGB2-017, ITGB2-013, ITGB2-021, ITGB2-AS1-004, ITGB2-AS1-005, ITGB2-AS1-003, ITGB2-AS1-006
chr12	114829194	114830063	870	2	3.13e-27	8.43e-06	0.278266	0.219507	NA
chr9	89517863	89518557	695	2	2.8e-44	8.4e-06	0.278257	0.161257	NA
chr18	61157065	61157738	674	4	2.23e-65	0.000188801	0.277594	0.0959088	SERPINB5-005, SERPINB5-004
chr17	35241844	35242990	1147	7	2.15e-167	1.16e-12	0.277445	0.123519	NA
chr17	77901030	77901317	288	4	2.47e-147	1.1e-05	0.277275	0.111192	RP11-353N14.5-001
chr1	214151615	214154936	3322	15	2.99e-194	1.23e-23	0.276963	0.119836	PROX1-004, PROX1-AS1-005, PROX1-AS1-006
chr3	157819282	157822072	2791	10	2.93e-240	1.1e-40	0.276858	0.222896	SHOX2-001, SHOX2-002, SHOX2-201, RSRC1-007, SHOX2-004, SHOX2-006
chr6	100676745	100677145	401	7	1.19e-181	1.45e-16	0.276757	0.105661	NA
chr1	115238213	115238559	347	4	1.4e-45	3.86e-11	0.276643	0.195129	AMPD1-201, AMPD1-002, RN7SL432P-201, AMPD1-001
chr1	4000125	4000600	476	3	2.66e-87	6.96e-11	0.276569	0.196131	RP13-614K11.1-001, RP13-614K11.1-002
chr18	33484837	33485594	758	6	6.23e-92	3.15e-16	0.27637	0.153829	MIR187-201
chr10	1443320	1445317	1998	11	8.81e-37	5.52e-08	0.276252	0.0490952	NA
chr15	99443213	99443666	454	4	1.4e-71	9.21e-11	0.275345	0.135205	IGF1R-008
chr2	67939740	67939758	19	2	6.97e-62	1.1e-09	0.27529	0.253764	NA
chr15	58782685	58782688	4	2	1.2e-48	1.06e-08	0.275118	0.218748	NA
chr3	101405397	101406885	1489	10	3.67e-109	6.68e-06	0.274951	0.0593299	RPL24-001, RPL24-005, RPL24-007, RPL24-006, RPL24-004, RPL24-003
chr6	28583655	28584464	810	18	9.48e-168	8.56e-38	0.274803	0.13365	SCAND3-002
chr15	48665853	48666418	566	2	3.86e-34	4.73e-05	0.274774	0.147222	NA
chr6	139563884	139564250	367	4	7.78e-120	1.91e-16	0.274751	0.199507	NA
chr1	152729200	152731590	2391	8	5.54e-97	3.69e-18	0.274696	0.100008	KPRP-201, KPRP-001
chr1	15255231	15256481	1251	7	3.68e-76	3.77e-16	0.274325	0.1261	KAZN-005, KAZN-201
chr8	3141844	3141907	64	2	1.37e-79	3.56e-10	0.274193	0.230786	CSMD1-014, CSMD1-007
chr1	48449120	48450218	1099	6	5.94e-111	1.59e-15	0.273912	0.186021	NA
chr7	155834083	155834151	69	2	1.75e-57	2.84e-09	0.273106	0.260511	NA
chr15	92944717	92944756	40	2	8.7e-24	8.02e-06	0.27295	0.187156	NA
chr1	84326185	84327426	1242	11	1.01e-211	2.57e-26	0.272559	0.149013	RP11-475O6.1-002, RP11-475O6.1-003, RP11-475O6.1-001, RP11-475O6.1-004, RP11-475O6.1-005
chr4	90756533	90758120	1588	10	7.85e-51	0.0331519	0.272413	0.0432488	SNCA-003, SNCA-005, SNCA-001, SNCA-201, SNCA-002, SNCA-202, RP11-67M1.1-001, SNCA-009, SNCA-004, SNCA-006, SNCA-007, SNCA-008, RP11-67M1.1-002
chr12	97884975	97885729	755	6	3.34e-41	0.583001	0.272265	0.0551084	MIR1251-201, RMST-005, RMST-002
chr2	176993017	176997707	4691	24	1.82e-146	4.11e-20	0.272078	0.0349095	HOXD8-001, HOXD8-002, HOXD8-003, HOXD8-201, HOXD8-004
chr10	119301464	119306659	5196	33	9.54e-143	6.02e-20	0.271902	0.00564713	EMX2OS-001, EMX2-004, EMX2OS-002, EMX2-003, EMX2OS-006, EMX2-001
chr15	38226316	38227285	970	3	1.79e-27	0.0340079	0.270957	0.115563	TMCO5A-001, TMCO5A-201, TMCO5A-007, TMCO5A-004, TMCO5A-006, TMCO5A-005, TMCO5A-003, TMCO5A-008
chr6	2515297	2515337	41	3	4.16e-143	2.12e-14	0.270764	0.245837	NA
chr8	21822950	21824555	1606	3	8.34e-72	0.0284651	0.270409	0.0933007	XPO7-003
chr17	14205803	14209343	3541	19	3.87e-235	7.79e-28	0.270292	0.0965035	HS3ST3B1-001, HS3ST3B1-002, RP11-214O1.2-001
chr7	158819193	158820591	1399	6	6.82e-101	3.38e-15	0.269959	0.167324	NA
chr19	3490856	3492180	1325	4	5.83e-81	0.00293502	0.269865	0.0798727	DOHH-004
chr1	2193454	2194050	597	2	2.48e-28	4.4e-06	0.2697	0.173175	NA
chr5	171522629	171523225	597	2	3.15e-35	0.00546875	0.26965	0.138569	NA
chr16	88441299	88442845	1547	7	2.9e-48	2.73e-09	0.26954	0.0616182	NA
chr12	6657167	6659524	2358	13	2.18e-160	1.86e-32	0.268893	0.141345	IFFO1-010, IFFO1-201, IFFO1-003, IFFO1-004, IFFO1-005
chr3	18372447	18372598	152	2	1.29e-108	1.76e-08	0.268857	0.18671	NA
chr12	122497302	122498111	810	3	3.72e-38	0.00862655	0.268469	0.0979222	NA
chr5	2537210	2537906	697	9	5.62e-143	2e-20	0.268339	0.112696	NA
chr2	15225091	15225308	218	2	2.53e-73	0.0224129	0.268241	0.13357	NA
chr12	6162821	6163024	204	2	3.2e-83	3.37e-10	0.268144	0.220589	NA
chr17	693137	693388	252	4	1.6e-131	3.76e-17	0.268055	0.209494	RP11-676J12.8-001
chr8	700220	701366	1147	6	1.21e-29	0.00035984	0.267804	0.0799659	NA
chr4	27102875	27102927	53	3	2.81e-57	1.17e-11	0.266913	0.224469	NA
chr12	6233657	6235155	1499	5	6.6e-50	0.0128082	0.26653	0.0648004	VWF-002, VWF-001, VWF-006, VWF-003, VWF-005, VWF-004, VWF-201
chr8	76318515	76321233	2719	11	3.66e-86	3e-06	0.266129	0.0588669	HNF4G-002, HNF4G-004, HNF4G-003
chr11	469636	470429	794	3	1.76e-60	3.32e-05	0.26583	0.104796	NA
chr3	157817483	157817678	196	2	9.22e-74	1.16e-09	0.265527	0.245413	NA
chr10	127769491	127769903	413	2	8.79e-38	0.000757706	0.26532	0.143442	NA
chr11	102401438	102402413	976	6	1.11e-46	0.000407586	0.265216	0.0849783	MMP7-001, MMP7-003, MMP7-002
chr4	4854459	4864902	10444	76	1.84e-304	1.24e-85	0.265042	0.0953	MSX1-001, MSX1-002
chr11	133852938	133854156	1219	5	6.9e-145	1.54e-06	0.264892	0.0820375	NA
chr22	37975941	37977445	1505	8	8.45e-128	1.02e-15	0.264762	0.136485	LGALS2-001, LGALS2-002
chr7	705435	705693	259	2	1.15e-62	1.44e-09	0.26439	0.251534	NA
chr20	61335377	61335865	489	3	1.04e-78	1.03e-08	0.264369	0.0283953	NA
chr4	7637501	7638280	780	6	2.29e-53	7.42e-05	0.264262	0.0837693	NA
chr17	11145042	11146040	999	4	1e-53	1.38e-05	0.263896	0.08469	SHISA6-004, SHISA6-002, SHISA6-003, SHISA6-001
chr7	27152899	27156062	3164	29	7.34e-171	1.08e-34	0.263205	0.0631457	HOXA-AS2-006, HOXA-AS2-011, HOXA-AS2-008, HOXA3-004, HOXA-AS2-012
chr2	19553237	19554237	1001	6	1.35e-124	6.38e-21	0.262898	0.175248	NA
chr10	5566260	5568004	1745	12	1.34e-68	5.86e-07	0.262468	0.0530384	CALML3-001, RP11-116G8.5-001, CALML3-AS1-002, CALML3-AS1-001, CALML3-AS1-003
chr17	39143239	39143980	742	6	4.06e-78	1.49e-13	0.262405	0.112241	KRT40-002, KRT40-001
chr3	53764401	53764604	204	2	1e-40	0.000449079	0.26238	0.14995	NA
chr7	45613410	45614300	891	7	4.06e-34	0.000664838	0.262248	0.0552037	ADCY1-001, ADCY1-002
chr1	2266138	2267226	1089	6	1.05e-107	2.82e-11	0.262067	0.128235	NA
chr10	134630597	134631702	1106	8	1.63e-70	0.000586612	0.262058	0.0425198	NA
chr9	133308058	133309447	1390	5	1e-215	1.69e-11	0.262046	0.133472	NA
chr8	17269638	17272669	3032	15	1.97e-138	1.15e-14	0.261815	0.060019	MTMR7-001, MTMR7-006, MTMR7-007, MTMR7-002
chr21	44821392	44821451	60	2	5.64e-41	1.65e-08	0.261756	0.256966	NA
chr1	3003239	3003690	452	3	1.16e-108	2.27e-14	0.261545	0.246152	NA
chr2	178013040	178013807	768	4	3.7e-55	6.12e-07	0.261327	0.0767688	NA
chr4	37910251	37910273	23	2	1.9e-29	1.52e-07	0.261118	0.241206	NA
chr17	3134745	3135358	614	4	4.8e-16	0.000520455	0.261079	0.0580132	NA
chr4	30759285	30759432	148	2	2.75e-75	1.41e-09	0.261004	0.216189	NA
chr1	47897576	47902846	5271	24	9.46e-132	1.56e-22	0.260744	0.0693671	FOXD2-001, FOXD2-AS1-001
chr1	8262925	8263776	852	2	8.38e-71	0.000103331	0.260702	0.128747	NA
chr15	27184766	27185073	308	3	3.84e-72	1.09e-12	0.260525	0.225939	GABRB3-003
chr22	49766935	49767416	482	2	5.35e-25	0.0275665	0.260247	0.12946	NA
chr11	69586545	69587568	1024	4	7.66e-69	6.79e-12	0.260189	0.150225	AP001888.1-201
chr5	2252878	2253242	365	5	6.32e-28	2.06e-07	0.259748	0.0956922	NA
chr2	4600947	4601053	107	3	4.24e-84	2.95e-13	0.259174	0.253187	NA
chr11	2176433	2177498	1066	6	3.5e-147	5.51e-14	0.25909	0.149679	NA
chr8	6630612	6630930	319	3	1.76e-28	0.00188298	0.258732	0.10328	NA
chr12	94070475	94071778	1304	10	1.6e-98	6.04e-05	0.258159	0.0587095	CRADD-001, CRADD-201, CRADD-002, CRADD-003, CRADD-008, CRADD-004, CRADD-005, CRADD-007
chr12	133035885	133036016	132	3	2.18e-121	1.18e-14	0.257928	0.230299	NA
chr11	26353094	26354057	964	10	1.13e-52	0.0011072	0.257705	0.050891	ANO3-001, ANO3-003
chr3	132035647	132036382	736	3	1.33e-57	1.25e-09	0.257387	0.138653	ACPP-001, ACPP-003, ACPP-002, ACPP-006, ACPP-007, ACPP-004
chr15	97629221	97629235	15	2	7.46e-92	8.98e-11	0.257038	0.234765	NA
chr1	93912688	93913524	837	6	1.12e-69	0.00100157	0.256637	0.0654753	FNBP1L-201, FNBP1L-202, FNBP1L-001, FNBP1L-203, FNBP1L-002
chr6	134209935	134211217	1283	14	0	8.85e-51	0.256448	0.15338	TCF21-002, TCF21-001, RP3-323P13.2-005, RP3-323P13.2-002, RP3-323P13.2-003, RP3-323P13.2-004
chr10	130833836	130834003	168	3	1.16e-32	2.44e-06	0.256429	0.138069	NA
chr7	113722758	113724864	2107	9	5.44e-120	1.12e-13	0.256235	0.0967256	FOXP2-202, FOXP2-006, FOXP2-002, FOXP2-008
chr19	31640194	31640849	656	8	4.11e-266	3.98e-32	0.256123	0.177745	AC020952.1-201
chr17	13505433	13506284	852	8	3.98e-54	0.000395931	0.255936	0.0877438	HS3ST3A1-001
chr15	58429729	58430682	954	5	4.11e-63	1.19e-06	0.255678	0.103176	AQP9-001, AQP9-201, ALDH1A2-024, AQP9-002, AQP9-003
chr16	49732224	49733377	1154	6	1.26e-62	1.6e-09	0.255666	0.0874728	NA
chr2	208631081	208633331	2251	9	5.03e-74	4.55e-10	0.255589	0.0780758	FZD5-001
chr16	29265720	29266713	994	3	4.22e-69	0.00177149	0.255342	0.0884824	NA
chr16	86492912	86492943	32	2	3.65e-72	3.84e-10	0.254771	0.248374	NA
chr8	26721736	26723365	1630	8	5.5e-50	7.06e-10	0.25459	0.0988954	ADRA1A-003, ADRA1A-002, ADRA1A-201, ADRA1A-005, ADRA1A-008, ADRA1A-202, ADRA1A-001, ADRA1A-004, ADRA1A-203, ADRA1A-007, ADRA1A-009, ADRA1A-006
chr2	134023210	134024266	1057	4	2.28e-41	4.12e-07	0.254496	0.139943	AC010890.1-003, AC010890.1-002, AC010890.1-004
chr11	132912205	132912309	105	2	5.62e-87	1.32e-10	0.254479	0.235758	NA
chr1	165203646	165205506	1861	15	3.99e-93	0.000574435	0.253916	0.0338544	NA
chr12	120029973	120031137	1165	4	1.13e-69	5.44e-06	0.253754	0.109294	TMEM233-001, TMEM233-002, RP11-768F21.1-001, RP11-768F21.1-003
chr14	97165167	97165297	131	2	2.07e-48	6.08e-09	0.253748	0.245396	NA
chr2	215275054	215276325	1272	7	3.05e-78	5.63e-07	0.253669	0.0686836	VWC2L-001, VWC2L-003, VWC2L-002
chr7	100921869	100921992	124	3	1.55e-44	1.58e-10	0.253619	0.18114	NA
chr5	3596207	3603280	7074	21	2.43e-157	3.95e-39	0.253429	0.0547138	IRX1-001, CTD-2012M11.3-001
chr4	174451141	174453287	2147	22	2.76e-105	1.15e-14	0.25313	0.0867378	HAND2-001, HAND2-AS1-016, HAND2-AS1-008, HAND2-AS1-014, HAND2-006, HAND2-AS1-015, HAND2-AS1-033, HAND2-AS1-017, HAND2-AS1-029, HAND2-AS1-022, HAND2-AS1-036, HAND2-003, HAND2-AS1-006, HAND2-AS1-023, HAND2-AS1-009, HAND2-AS1-013, HAND2-AS1-004, HAND2-AS1-007, HAND2-AS1-005, HAND2-AS1-031, HAND2-AS1-011, HAND2-AS1-035, HAND2-AS1-010, HAND2-AS1-026, HAND2-AS1-002, HAND2-AS1-028, HAND2-AS1-032, HAND2-…
chr2	200468445	200469026	582	5	9e-31	1.75e-07	0.252944	0.114675	NA
chr16	3142207	3143250	1044	7	8.49e-66	6.29e-13	0.252928	0.0926478	ZSCAN10-001, ZSCAN10-002
chr11	4208449	4209397	949	4	8.08e-71	0.0212165	0.252678	0.0601175	RP11-23F23.2-001
chr19	16198843	16199792	950	3	3.14e-39	3.9e-10	0.251705	0.176238	TPM4-017, TPM4-016
chr17	40931588	40932520	933	8	2.27e-70	0.00324304	0.251493	0.0202228	WNK4-001, WNK4-002
chr1	3351390	3352986	1597	9	4.87e-87	0.00353639	0.251334	0.0520174	NA
chr17	78163268	78163892	625	4	9.33e-113	2.09e-09	0.251219	0.121739	CARD14-006, CARD14-015
chr16	86457327	86457719	393	3	1.72e-71	8.07e-09	0.251024	0.143163	NA
chr15	96894342	96895542	1201	6	3.08e-94	1.24e-19	0.250942	0.16894	RP11-522B15.3-001
chr2	23546167	23546218	52	2	5.73e-60	3.21e-09	0.250864	0.213913	NA
chr8	110693195	110693289	95	3	8.05e-34	1.91e-09	0.250625	0.228827	SYBU-201, SYBU-015, SYBU-030, SYBU-016, SYBU-029, SYBU-028, SYBU-004, SYBU-033, SYBU-031
chr19	46650284	46651553	1270	7	7.75e-22	0.000727823	0.249964	0.0563591	IGFL2-002, IGFL2-001
chr6	38689670	38690854	1185	6	2.16e-50	0.258232	0.249767	0.0587524	DNAH8-002, DNAH8-001
chr15	96896680	96898045	1366	7	5.28e-95	4.31e-08	0.249504	0.0289594	RP11-522B15.3-001, RP11-522B15.3-002
chr5	55775841	55776401	561	4	9.52e-42	0.00649274	0.249431	0.0606254	CTC-236F12.4-002, CTC-236F12.4-001
chr16	86912065	86912782	718	5	1.31e-41	3.41e-05	0.249041	0.107759	NA
chr4	112709384	112709411	28	2	6.83e-47	6.14e-09	0.24891	0.182775	NA
chr15	96876248	96878385	2138	11	2.25e-117	0.000126331	0.248783	0.0480976	NR2F2-201, MIR1469-201, NR2F2-003, NR2F2-004
chr20	49619636	49621469	1834	9	8.44e-98	0.000929372	0.248697	0.0248895	NA
chr4	174441703	174450016	8314	28	1.55e-71	1.94e-18	0.248598	0.037681	HAND2-001, HAND2-AS1-016, HAND2-AS1-008, HAND2-AS1-014, HAND2-006, HAND2-AS1-015, HAND2-AS1-033, HAND2-AS1-017, HAND2-AS1-022, HAND2-AS1-036, HAND2-003, HAND2-AS1-006, HAND2-AS1-023, HAND2-AS1-009, HAND2-AS1-013, HAND2-AS1-004, HAND2-AS1-007, HAND2-AS1-005, HAND2-AS1-031, HAND2-AS1-011, HAND2-AS1-035, HAND2-AS1-010, HAND2-AS1-002, HAND2-AS1-028, HAND2-AS1-032, HAND2-AS1-001, HAND2-AS1-021, HAND2-…
chr17	46709858	46710001	144	2	4.35e-56	6e-09	0.248558	0.231767	MIR196A1-201, HOXB7-008
chr17	75672423	75672801	379	3	3.1e-39	3.18e-08	0.248538	0.207989	NA
chr4	25622950	25623424	475	2	1.01e-40	0.00480659	0.248142	0.120453	RP11-302F12.2-001
chr10	134974877	134976041	1165	4	4.49e-72	9.57e-09	0.248097	0.137536	KNDC1-006, KNDC1-201, KNDC1-004, KNDC1-005, KNDC1-007
chr5	2686914	2687086	173	3	7.13e-56	1.58e-10	0.247803	0.164743	NA
chr1	47909234	47912079	2846	15	1.5e-143	3.71e-22	0.247772	0.0942617	NA
chr5	31408223	31408578	356	2	1.6e-26	0.00101148	0.24773	0.134499	DROSHA-016, DROSHA-006, DROSHA-023
chr12	130060028	130060080	53	2	2.05e-55	4.02e-09	0.247528	0.179138	NA
chr5	3104873	3105012	140	2	9.68e-40	2.35e-07	0.24752	0.166498	NA
chr4	17516413	17518450	2038	9	5.33e-27	0.00211708	0.247466	0.0498476	CLRN2-001
chr7	99332914	99333757	844	2	9e-58	1.57e-05	0.246511	0.13418	CYP3A7-001, CYP3A7-003
chr12	46766294	46768016	1723	14	5.91e-99	1.16e-12	0.246498	0.0651694	SLC38A2-001, SLC38A2-006, SLC38A2-002, RP11-474P2.2-001, SLC38A2-005, SLC38A2-004
chr2	10302391	10302462	72	3	6.5e-76	2.13e-12	0.24649	0.199593	NA
chr6	168553478	168553516	39	2	7.3e-22	1.38e-05	0.246376	0.169621	NA
chr11	1006121	1008337	2217	10	4.66e-57	4.25e-09	0.246157	0.0620102	AP2A2-009, AP2A2-011, AP2A2-005
chr2	192711243	192712975	1733	8	3.83e-48	2.44e-06	0.246015	0.0696598	SDPR-001, AC098617.1-003
chr11	10323902	10324739	838	5	1.4e-51	0.0557973	0.245981	0.0515569	ADM-001, ADM-005, ADM-007, ADM-006, RP11-351I24.1-001, ADM-002, ADM-004, ADM-003
chr4	187491362	187491428	67	2	3.12e-42	3.5e-07	0.245943	0.163282	NA
chr19	43892339	43892826	488	2	2.21e-35	4.22e-05	0.245687	0.135651	NA
chr17	63624567	63624698	132	3	2.4e-95	8.7e-14	0.245237	0.233078	NA
chr5	35990997	35992195	1199	7	3.67e-34	0.00335352	0.245091	0.0540363	UGT3A1-001, UGT3A1-003, UGT3A1-002, UGT3A1-005, UGT3A1-004
chr14	24731069	24733757	2689	10	1.17e-57	4.13e-19	0.244998	0.106989	TGM1-001, TGM1-002, TGM1-008, TGM1-009, TGM1-007, TGM1-005, TGM1-006, TGM1-004
chr14	92302448	92303685	1238	5	6.09e-31	2.21e-07	0.244791	0.0887166	TC2N-004, TC2N-003, TC2N-002
chr4	111531926	111533951	2026	14	9.4e-30	1.07e-13	0.244772	0.0887807	NA
chr10	2370970	2371438	469	7	2.15e-116	2.22e-14	0.244566	0.124862	NA
chr6	32708524	32710516	1993	10	1.22e-52	0.00504769	0.24452	0.0433732	HLA-DQA2-001
chr1	151508741	151509825	1085	3	4.83e-66	1.61e-07	0.244504	0.159265	CGN-004
chr16	79381402	79381643	242	3	3.37e-84	6.23e-13	0.244454	0.234066	NA
chr17	42015369	42015961	593	7	8.11e-65	0.00056105	0.244422	0.0436121	RP11-527L4.2-003
chr8	143262091	143262572	482	5	2.06e-84	7.33e-16	0.244281	0.167171	NA
chr16	88186048	88186835	788	3	4.19e-32	0.00014762	0.244273	0.115418	NA
chr14	23821149	23823420	2272	12	1.14e-59	0.00408945	0.244051	0.00990668	SLC22A17-003, SLC22A17-001, SLC22A17-005, SLC22A17-201, SLC22A17-002, SLC22A17-007, SLC22A17-008
chr5	6581683	6583850	2168	12	1e-120	3.29e-08	0.243999	0.0615506	LINC01018-001, LINC01018-002, LINC01018-003, LINC01018-004
chr8	145033104	145033743	640	6	4.86e-65	5.14e-13	0.243592	0.142427	PLEC-013
chr3	71292739	71294341	1603	4	1.49e-64	4.02e-09	0.243514	0.146945	FOXP1-006
chr2	30334305	30334318	14	2	3.09e-74	3.38e-10	0.243326	0.221209	NA
chr2	232220549	232220566	18	2	2.99e-61	2.76e-09	0.243155	0.193799	NA
chr16	86464913	86466427	1515	5	1.08e-121	5.55e-09	0.242901	0.119333	NA
chr8	829623	830304	682	2	1.55e-31	0.0019312	0.242697	0.117179	NA
chr12	116756136	116756890	755	4	5.12e-57	1.15e-08	0.24229	0.0731138	NA
chr16	57562120	57563395	1276	6	6.79e-31	0.0382116	0.242017	0.0699815	NA
chr15	93652578	93653310	733	7	7.76e-74	9.01e-14	0.241957	0.129094	NA
chr1	234871410	234871477	68	3	5.28e-71	3.75e-11	0.241848	0.178513	NA
chr6	32809960	32814322	4363	71	2.59e-109	1.72e-06	0.241733	0.0212939	PSMB8-001, PSMB8-002, PSMB9-005, PSMB8-004, TAPSAR1-005, TAPSAR1-004, PSMB9-006, TAPSAR1-006, TAPSAR1-003, TAPSAR1-001, TAPSAR1-002, PSMB8-003, TAP1-003, PSMB8-005
chr17	75470567	75472168	1602	9	1.49e-99	2.98e-10	0.241512	0.0831508	SEPT9-015, RP11-75C10.9-001
chr1	207277018	207278324	1307	9	1.11e-64	6.13e-10	0.241372	0.0902798	C4BPA-001, C4BPA-002, C4BPA-003
chr8	37698620	37700802	2183	7	1.02e-156	2.45e-12	0.241211	0.101226	NA
chr7	99006536	99007560	1025	5	1.13e-60	0.0181839	0.240898	0.0525484	BUD31-001, PDAP1-001, BUD31-002, PDAP1-002, BUD31-006, BUD31-003, BUD31-008, BUD31-007, BUD31-009
chr8	142384880	142384901	22	2	1.06e-30	2.57e-05	0.240875	0.145286	NA
chr6	1410167	1410497	331	4	3.62e-36	1.88e-06	0.240829	0.0848547	NA
chr1	116924665	116925753	1089	4	5.46e-111	1.2e-12	0.240813	0.175659	ATP1A1-002, ATP1A1-201, AL136376.1-201
chr8	37309811	37309846	36	3	7.17e-103	6.02e-14	0.240754	0.207029	NA
chr5	1949144	1950842	1699	10	2.66e-44	7.16e-05	0.240664	0.0711798	NA
chr12	114273539	114273782	244	3	5.5e-85	4.93e-13	0.240653	0.181565	NA
chr19	29284229	29285119	891	5	1.12e-36	0.000432329	0.240606	0.0719855	CTC-478M6.1-001
chr3	15563072	15563149	78	2	1.01e-60	1.95e-09	0.240238	0.203689	COLQ-201, COLQ-007, COLQ-202, COLQ-001, COLQ-002
chr14	54907779	54908796	1018	12	3.7e-66	0.00957912	0.239965	0.0303167	CNIH1-001, CNIH1-002, CNIH1-007, CNIH1-004, CNIH1-005, CNIH1-006, CNIH1-003
chr8	22078982	22079882	901	7	7.38e-68	3.03e-13	0.239859	0.137375	NA
chr13	113097140	113097975	836	6	1.47e-60	1.01e-06	0.239717	0.0852823	NA
chr1	205342340	205343134	795	2	1.41e-53	2.5e-07	0.23915	0.144803	LEMD1-AS1-001
chr12	3589826	3590798	973	3	1.98e-50	0.000367265	0.238725	0.114829	NA
chr19	16999093	17001305	2213	13	7.3e-113	4.07e-08	0.238533	0.0567738	F2RL3-001, F2RL3-003
chr16	29195900	29196699	800	5	4.58e-116	1.34e-13	0.238509	0.149062	NA
chr16	2131718	2135281	3564	19	1.31e-52	1.85e-07	0.238396	0.0216858	TSC2-019, TSC2-016
chr4	6324194	6325256	1063	5	6.2e-16	0.000442609	0.238222	0.0287723	NA
chr17	17695459	17696392	934	3	7.16e-69	1.76e-08	0.23743	0.165826	RAI1-201
chr2	46612724	46613544	821	5	4.43e-40	1.11e-05	0.237354	0.096811	NA
chr12	121415499	121416796	1298	11	7.14e-52	0.0154591	0.237049	0.0313125	HNF1A-001, HNF1A-002, HNF1A-003, HNF1A-AS1-003, HNF1A-AS1-005, HNF1A-020, HNF1A-AS1-002, HNF1A-017, HNF1A-015, HNF1A-024, HNF1A-023, HNF1A-014, HNF1A-201, HNF1A-025, HNF1A-016, HNF1A-027
chr1	41950237	41952221	1985	8	8.78e-68	1.79e-16	0.236963	0.0814992	EDN2-001, EDN2-004, EDN2-002, EDN2-003, EDN2-005
chr6	29623646	29624956	1311	8	7.66e-53	0.000323237	0.236488	0.01439	MOG-003, MOG-008, MOG-002, MOG-005, MOG-205, MOG-012, MOG-001, MOG-004, MOG-007, MOG-017, MOG-009, MOG-013, MOG-019, MOG-018, MOG-015, MOG-016, MOG-006, MOG-206
chr12	2045722	2046230	509	5	2.03e-52	0.000352845	0.236038	0.0787925	LINC00940-001
chr15	57592222	57592438	217	2	1.67e-46	0.000535562	0.236024	0.128378	LINC00926-001
chr14	81893829	81894673	845	4	5.11e-26	0.00381194	0.235583	0.0855126	STON2-002
chr4	4866047	4871426	5380	28	8.04e-239	2.46e-58	0.235437	0.127163	MSX1-002
chr11	2098414	2098860	447	2	8.32e-33	0.00067798	0.235354	0.131428	NA
chr17	5673550	5673881	332	2	3.05e-33	2.01e-05	0.235294	0.148501	WSCD1-012
chr17	76220608	76221980	1373	8	2.08e-152	1.42e-16	0.235152	0.159668	AC087645.1-201
chr3	14596904	14597729	826	5	2.41e-67	6.15e-07	0.235083	0.108388	NA
chr6	10319180	10320712	1533	3	7.2e-53	7.01e-05	0.234912	0.113084	NA
chr8	33575794	33576374	581	2	2.54e-42	1.3e-08	0.23489	0.207968	NA
chr7	158165905	158165951	47	2	1.13e-27	2.24e-07	0.23484	0.230203	NA
chr2	8715754	8715811	58	2	2.03e-37	8.21e-08	0.23472	0.185078	AC011747.3-001, AC011747.4-002
chr11	125551643	125552186	544	3	3.49e-31	1.04e-07	0.234321	0.125714	ACRV1-002, ACRV1-201, ACRV1-202, ACRV1-203, ACRV1-204, ACRV1-205, ACRV1-206, ACRV1-003, ACRV1-004, ACRV1-001
chr7	100471062	100472566	1505	7	3.16e-77	0.00832263	0.234285	0.0265483	SRRT-004, SRRT-002, SRRT-018, SRRT-003, SRRT-006, SRRT-001, SRRT-005
chr11	58667960	58668977	1018	7	2e-77	2.62e-09	0.234139	0.103547	NA
chr22	46262041	46263207	1167	6	4.88e-77	0.00019607	0.233742	0.0562687	NA
chr11	134812687	134812762	76	3	3.66e-39	5.39e-08	0.23373	0.154078	NA
chr2	691012	692026	1015	6	6.67e-62	2e-16	0.23359	0.149226	AC092159.3-001
chr8	54162969	54164757	1789	12	1.55e-33	0.0059793	0.233548	0.0334679	OPRK1-001, OPRK1-004, OPRK1-003
chr1	77230619	77230837	219	3	2.38e-24	3.12e-06	0.233503	0.162443	NA
chr1	240783328	240783389	62	3	3.59e-57	4.15e-10	0.233478	0.172665	NA
chr2	19555572	19557201	1630	4	8.1e-54	3.08e-09	0.233383	0.128922	OSR1-001, OSR1-002, OSR1-003, OSR1-201
chr7	73623637	73624373	737	4	3.13e-31	0.000110693	0.233214	0.120435	LAT2-009, LAT2-001, LAT2-006, LAT2-003, LAT2-002, LAT2-012, LAT2-011, LAT2-004, LAT2-007
chr5	153852554	153856213	3660	17	1.63e-109	3.74e-37	0.233205	0.136684	HAND1-001
chr6	1309779	1311510	1732	5	1.28e-68	1.9e-07	0.232915	0.104422	FOXQ1-001
chr7	100881842	100884094	2253	8	4.17e-25	7.66e-12	0.23283	0.0955924	CLDN15-002, CLDN15-001, CLDN15-007, CLDN15-006, CLDN15-004, CLDN15-005, CLDN15-003, FIS1-008, FIS1-006
chr12	57871855	57873176	1322	4	1.03e-52	1.16e-05	0.232712	0.0121193	ARHGAP9-201, ARHGAP9-001, ARHGAP9-005, ARHGAP9-006, ARHGAP9-007, ARHGAP9-018, ARHGAP9-017, ARHGAP9-020, ARHGAP9-008, ARHGAP9-013, ARHGAP9-019, ARHGAP9-014, ARHGAP9-016, ARHGAP9-021, ARHGAP9-012, ARHGAP9-011, ARHGAP9-004, ARHGAP9-015, ARHGAP9-009
chr6	35453638	35454434	797	4	7.17e-46	5.74e-09	0.232642	0.130904	NA
chr15	99557464	99558427	964	3	1.23e-19	0.000478638	0.232536	0.0860564	NA
chr1	47914869	47915951	1083	8	2.44e-47	4.04e-06	0.232507	0.0546255	NA
chr2	98701516	98702260	745	2	6.82e-50	0.000840568	0.232477	0.124758	VWA3B-004, VWA3B-005, VWA3B-021, VWA3B-001, VWA3B-002, VWA3B-201, VWA3B-011, VWA3B-003, VWA3B-202, VWA3B-020, VWA3B-013, VWA3B-012
chr14	61118751	61125450	6700	30	1.83e-97	1.33e-35	0.232241	0.0903618	SIX1-002, SIX1-005, SIX1-003, SIX1-004
chr6	168975151	168975608	458	2	8.76e-58	2.23e-09	0.23207	0.193525	NA
chr9	990260	991047	788	4	1.18e-55	4.13e-06	0.23207	0.056261	DMRT3-002
chr2	218842585	218844202	1618	6	1.38e-54	9.01e-08	0.231876	0.0484709	TNS1-013, AC010136.2-001
chr14	61746626	61748440	1815	8	1.93e-55	1.27e-12	0.231839	0.0269858	TMEM30B-201, TMEM30B-003, PRKCH-016, PRKCH-015, TMEM30B-001, PRKCH-023, TMEM30B-002
chr7	55224743	55225183	441	7	1.78e-85	8.22e-20	0.231786	0.175801	NA
chr10	134419536	134421333	1798	10	9.05e-61	5.86e-12	0.231746	0.0943161	INPP5A-003
chr2	19558808	19561709	2902	9	4.03e-48	7.07e-15	0.231661	0.0962743	OSR1-001, OSR1-003
chr10	119590101	119590608	508	4	6.61e-55	6.57e-09	0.231545	0.134191	RP11-355F22.1-001
chr11	61522002	61523045	1044	9	1.58e-182	1.93e-29	0.231377	0.163631	MYRF-002, MYRF-001, MYRF-005
chr6	156717406	156718546	1141	6	3.99e-66	1.51e-12	0.231327	0.117802	NA
chr10	133793442	133797327	3886	22	4.79e-163	2.03e-21	0.231284	0.0105249	BNIP3-001, BNIP3-201
chr6	156828989	156829146	158	3	1.28e-58	7.83e-12	0.231126	0.19214	NA
chr4	41646293	41646672	380	4	1.73e-29	0.000132184	0.231102	0.10471	NA
chr7	140226367	140227335	969	4	1.81e-92	1.59e-10	0.231045	0.116102	NA
chr3	147136463	147140297	3835	16	7.58e-81	7.42e-06	0.23101	0.0605145	ZIC1-004
chr6	41215806	41216986	1181	5	2.37e-37	0.000610385	0.230938	0.0680533	TREML5P-001
chr2	3044737	3045331	595	5	4.65e-81	4.03e-14	0.230859	0.0110388	NA
chr17	78893363	78895273	1911	9	1.12e-112	6.24e-07	0.230799	0.0750206	RPTOR-011
chr12	96251729	96252937	1209	16	3.14e-42	0.00148411	0.230686	0.0342817	SNRPF-001, SNRPF-002, RP11-536G4.2-002, SNRPF-004, RP11-536G4.2-003, SNRPF-003, RP11-536G4.2-001
chr4	183710344	183710473	130	3	5.07e-37	1.1e-05	0.230465	0.0982538	NA
chr1	3027471	3029051	1581	11	2.07e-136	1.84e-18	0.230211	0.119458	NA
chr12	115123251	115126908	3658	14	2.1e-129	6.19e-37	0.230164	0.151141	TBX3-002, TBX3-001
chr16	54619969	54620105	137	3	4.12e-36	7.19e-09	0.229953	0.150114	NA
chr2	14541534	14542180	647	2	1.03e-37	6.74e-07	0.229782	0.161261	LINC00276-002, LINC00276-001
chr8	974818	976415	1598	8	2.65e-48	1.3e-14	0.229738	0.0665452	NA
chr12	54609870	54611114	1245	7	2.91e-126	4.16e-07	0.229702	0.0862019	NA
chr5	174158654	174160825	2172	9	3.33e-25	6.78e-10	0.229699	0.108116	NA
chr4	174437333	174440681	3349	16	4.14e-100	1.38e-21	0.229579	0.117427	NA
chr12	98986181	98987961	1781	12	6.7e-89	0.00235903	0.229468	0.0397103	SLC25A3-001, SLC25A3-201, SLC25A3-008, RP11-481K9.4-201, SLC25A3-003, SLC25A3-015, SLC25A3-009, SLC25A3-013, SLC25A3-002, SLC25A3-007, SLC25A3-014, SLC25A3-006, SLC25A3-016, SLC25A3-005, SLC25A3-004, RP11-481K9.4-001
chr14	99728984	99729088	105	3	6.84e-12	2.4e-05	0.229238	0.221994	AL109767.1-001
chr4	107423468	107423690	223	2	5.03e-54	3.39e-09	0.22922	0.212254	NA
chr10	135037359	135038446	1088	4	1.59e-88	4.38e-13	0.229181	0.122855	NA
chr11	19735701	19737351	1651	12	2.54e-43	1.89e-06	0.229038	0.00820633	NAV2-003, NAV2-002, NAV2-001, RP11-359E10.1-001
chr5	1744919	1746649	1731	6	1.87e-89	1.13e-08	0.228845	0.0997493	NA
chr11	44335005	44335060	56	2	3.93e-40	2.58e-08	0.228726	0.195005	NA
chr3	186211511	186211670	160	5	1.59e-43	1.79e-10	0.228587	0.117942	RP11-48F14.1-001
chr16	809413	811347	1935	17	1e-238	1.33e-33	0.228354	0.111046	MSLN-001, MSLN-004, MSLN-008, MSLN-003, MSLN-002, MSLN-007
chr19	35632493	35634556	2064	13	1.41e-107	6.32e-28	0.228315	0.122212	FXYD7-001, FXYD7-002, LGI4-004, FXYD7-004, FXYD1-004, FXYD1-007, FXYD7-003, FXYD1-003, FXYD1-002, FXYD1-009, FXYD1-010
chr12	115102065	115108282	6218	28	6.85e-235	6.74e-35	0.227798	0.0669549	NA
chr10	130854343	130855264	922	5	1.35e-45	0.000732891	0.227719	0.0871407	NA
chr1	66458116	66458803	688	4	1.11e-99	1.14e-13	0.227654	0.128967	PDE4B-003, PDE4B-013, PDE4B-017, PDE4B-012
chr4	152095865	152098105	2241	6	5.84e-30	6.15e-08	0.227647	0.101743	SH3D19-013, SH3D19-005
chr6	167680447	167680455	9	2	1.52e-27	2.27e-07	0.22761	0.219142	NA
chr8	11619852	11619866	15	2	2.9e-47	8.02e-09	0.227575	0.20828	C8orf49-001
chr19	17487776	17489311	1536	9	3.63e-112	2.48e-14	0.227043	0.0885066	PLVAP-001, PLVAP-002
chr11	2919689	2926601	6913	68	2.45e-134	5.52e-18	0.226992	0.00736394	SLC22A18-001, SLC22A18-002, SLC22A18-003, SLC22A18-005, SLC22A18AS-002, SLC22A18-012, SLC22A18-006, SLC22A18AS-001
chr2	3150924	3151931	1008	5	7.46e-52	2.27e-06	0.226917	0.0948106	AC019118.3-001
chr10	130063978	130064296	319	4	6.2e-108	2.03e-16	0.226862	0.183198	NA
chr11	12884884	12885131	248	2	1.4e-23	0.00131588	0.226861	0.125789	NA
chr10	14372431	14372913	483	5	2.23e-73	1.8e-06	0.226792	0.0898261	FRMD4A-003, FRMD4A-202
chr10	100993025	100997023	3999	28	1.55e-71	3.2e-13	0.226784	0.0159238	HPSE2-002, HPSE2-003, HPSE2-001, HPSE2-201
chr22	37607676	37608819	1144	5	1.4e-68	1.95e-08	0.22661	0.0391545	SSTR3-001, SSTR3-002
chr8	29605992	29607076	1085	3	1.05e-57	1.65e-06	0.226504	0.111675	LINC00589-001, AC145110.1-001, AC145110.1-003, AC145110.1-002
chr1	3473186	3474376	1191	6	1.89e-138	3.42e-14	0.226291	0.1052	NA
chr6	6000601	6008381	7781	35	1.72e-164	8.5e-26	0.226282	0.0148667	NRN1-001, NRN1-002
chr5	166802258	166802870	613	4	1.57e-106	4.43e-13	0.226145	0.12987	NA
chr1	3062497	3062633	137	2	3.68e-27	0.00247289	0.226076	0.120952	NA
chr12	133379970	133384913	4944	18	3.93e-59	5.31e-06	0.225767	0.00440646	NA
chr19	3964369	3964912	544	4	2.88e-233	1.23e-19	0.225627	0.189088	NA
chr7	107640935	107642539	1605	6	1.64e-70	2.46e-08	0.22532	0.0755975	LAMB1-001, LAMB1-006, LAMB1-002, LAMB1-003, LAMB1-005, U3.54-201
chr9	137392877	137393288	412	4	1.71e-112	1.81e-15	0.225111	0.176235	NA
chr3	9258385	9259630	1246	8	2.75e-171	3.97e-16	0.22504	0.0916981	SRGAP3-AS3-001, SRGAP3-010
chr10	133448537	133450089	1553	6	1.48e-87	8.65e-14	0.224993	0.127435	NA
chr16	85878940	85879145	206	4	1.93e-35	2.37e-10	0.224898	0.185768	NA
chr12	52866845	52868602	1758	6	4.39e-30	0.351865	0.224876	0.0228236	KRT6C-001, KRT6C-002
chr1	170114243	170115351	1109	6	5.31e-49	2.64e-06	0.224869	0.0871896	METTL11B-001
chr17	80196719	80197898	1180	9	2.77e-64	3.35e-06	0.224792	0.0550403	SLC16A3-018
chr8	17433926	17434805	880	11	2.36e-48	0.0288945	0.224557	0.0321345	PDGFRL-001, PDGFRL-201, PDGFRL-202
chr6	33358040	33363497	5458	60	1.26e-113	1.31e-15	0.224542	0.0383626	RPL35AP4-001, KIFC1-001, KIFC1-002
chr7	5911701	5911900	200	3	2.83e-28	1.08e-05	0.224375	0.0468452	RN7SL556P-201
chr2	3452347	3453196	850	9	3.83e-146	1.24e-28	0.224244	0.191462	TRAPPC12-009
chr1	58331989	58333307	1319	3	1.93e-99	3e-06	0.224182	0.125117	NA
chr10	1576684	1577596	913	4	1.67e-41	3.42e-06	0.224162	0.119356	NA
chr11	89954258	89954679	422	2	5.71e-29	0.00128568	0.223976	0.120272	CHORDC1-001, CHORDC1-012, CHORDC1-010, CHORDC1-006, CHORDC1-007, CHORDC1-008, CHORDC1-004, CHORDC1-013, CHORDC1-009
chr1	26324332	26325349	1018	12	9.42e-67	0.00636696	0.223786	0.0383091	PAFAH2-001, PAFAH2-004, PAFAH2-005, PAFAH2-003, PAFAH2-002, PAFAH2-007
chr5	149792249	149793436	1188	10	5.69e-90	1.82e-16	0.223646	0.0934503	CD74-003, CD74-001, CD74-002, CD74-013, CD74-005, CD74-004, CD74-010, CD74-009, CD74-008, CD74-007, CD74-006, CD74-011
chr17	40704463	40706385	1923	6	6.76e-50	0.000212855	0.223415	0.0443136	HSD17B1-002, HSD17B1-004, HSD17B1-005, RP11-400F19.6-001, HSD17B1-003
chr17	71744550	71744924	375	3	5.82e-11	0.00985647	0.223379	0.101778	NA
chr8	72268832	72269491	660	3	2.62e-78	7.85e-12	0.223129	0.184223	EYA1-201, EYA1-002, EYA1-011, EYA1-005, EYA1-004
chr1	175013154	175014060	907	5	5.74e-48	0.000186614	0.223041	0.0600441	SDCCAG3P2-001
chr2	109605518	109606018	501	3	3.56e-50	5.98e-05	0.222912	0.116093	EDAR-001, EDAR-201, EDAR-002
chr8	6400815	6401045	231	3	1.03e-27	1.76e-07	0.222891	0.160943	NA
chr22	41613692	41613790	99	2	3e-55	5e-09	0.222809	0.176728	RP4-756G23.5-001, RP4-756G23.5-002
chr1	151693199	151694123	925	8	3.22e-56	0.000726774	0.222715	0.0504265	RIIAD1-004, RIIAD1-003, RIIAD1-002
chr7	153999655	154000016	362	2	4.75e-26	0.000513172	0.222477	0.120748	NA
chr2	778688	779099	412	3	1.77e-84	6.99e-11	0.222404	0.162134	NA
chr14	97061349	97061527	179	2	2.79e-22	1.5e-05	0.222147	0.152942	NA
chr7	630473	630914	442	5	1.9e-38	6.76e-10	0.222142	0.11839	NA
chr1	3056640	3059820	3181	20	1.58e-38	9.72e-09	0.221686	0.0078099	NA
chr5	4101090	4101536	447	6	9.74e-67	8.58e-10	0.221289	0.108881	NA
chr10	60473872	60475332	1461	5	1.71e-52	2.23e-08	0.22128	0.0749616	FAM133CP-001
chr2	88366145	88367503	1359	7	1.33e-45	3.06e-06	0.221225	0.0405323	SMYD1-001, SMYD1-003, SMYD1-002
chr7	134516731	134516810	80	2	1.04e-17	2.27e-05	0.221182	0.157197	NA
chr12	58145986	58147888	1903	20	2.29e-30	0.0183205	0.221082	0.0116537	CDK4-001, MARCH9-001, CDK4-201, CDK4-202, CDK4-007, CDK4-009, CDK4-010, CDK4-004, CDK4-008, CDK4-002, CDK4-005, CDK4-013, CDK4-011, MARCH9-003, CDK4-006, CDK4-012, CDK4-003
chr8	876130	877555	1426	7	1.37e-37	7.88e-06	0.221055	0.0535614	NA
chr6	1314219	1315685	1467	3	3.21e-62	1.18e-09	0.221027	0.160858	FOXQ1-001
chr6	12586063	12586134	72	2	7.76e-39	3.76e-08	0.220991	0.182809	RP11-125M16.1-001
chr15	66998926	67000045	1120	6	1.36e-53	8.24e-10	0.220807	0.0556009	SMAD6-201
chr7	72713786	72714452	667	2	1.58e-46	0.0141795	0.22074	0.112458	NA
chr12	30671926	30672087	162	3	3.59e-39	4.82e-10	0.220691	0.191868	NA
chr19	30864867	30865486	620	2	1.25e-25	0.000398563	0.220602	0.123209	ZNF536-004
chr8	144437314	144437914	601	5	1.04e-38	3.18e-10	0.220534	0.133903	TOP1MT-020
chr3	159557552	159558031	480	4	3.28e-79	1.75e-13	0.220517	0.170846	SCHIP1-004, SCHIP1-011, SCHIP1-014, SCHIP1-013, SCHIP1-012
chr11	357882	358595	714	4	1.02e-51	0.00171214	0.220476	0.107028	NA
chr16	51671357	51671563	207	2	4.25e-38	8.12e-08	0.220223	0.174602	NA
chr17	77111684	77112021	338	3	1.2e-26	1.76e-05	0.220035	0.134647	NA
chr14	104789261	104789524	264	3	4.43e-49	4.66e-11	0.219904	0.187831	NA
chr17	43318045	43319382	1338	8	8.32e-165	8.3e-10	0.219768	0.0794946	CTD-2020K17.3-002, FMNL1-007, FMNL1-006, CTD-2020K17.3-001
chr5	158531132	158534530	3399	16	8.31e-178	4.49e-17	0.219722	0.100625	NA
chr8	1282832	1284152	1321	6	1.57e-100	5.63e-09	0.21952	0.109555	NA
chr4	1604456	1604576	121	3	1.34e-28	4.22e-05	0.219465	0.118708	NA
chr11	5290746	5291692	947	4	3.13e-50	3.7e-06	0.219225	0.0676803	HBE1-201
chr19	5506597	5507540	944	6	1.3e-95	2.62e-13	0.219204	0.143763	NA
chr1	183154778	183155644	867	10	7.69e-105	1.64e-20	0.219119	0.120252	LAMC2-001, LAMC2-003
chr2	133402475	133403009	535	5	1.56e-19	0.938207	0.219119	0.0457626	NA
chr2	46465	47889	1425	9	3.49e-102	1.96e-10	0.218748	0.0863378	FAM110C-001, FAM110C-002
chr18	19744123	19747224	3102	7	2.52e-76	2.68e-12	0.218713	0.100384	GATA6-AS1-003, GATA6-AS1-001, GATA6-AS1-004, GATA6-AS1-002
chr9	92806854	92807111	258	2	1.85e-25	5.62e-07	0.218628	0.175209	NA
chr1	31673023	31673095	73	2	5.01e-21	1.65e-05	0.218176	0.137305	NA
chr14	101157915	101158251	337	5	3.04e-147	6.62e-20	0.218102	0.189258	NA
chr16	86488958	86489790	833	4	6.89e-58	2.32e-11	0.21797	0.0852414	NA
chr10	127059333	127059374	42	3	8.16e-43	2.4e-08	0.217959	0.135711	NA
chr7	157291204	157292182	979	7	2.71e-87	3.02e-05	0.217874	0.0526553	AC006372.5-001
chr5	3605783	3607134	1352	10	2.52e-79	1.46e-12	0.217816	0.0558077	NA
chr22	49975775	49976175	401	2	8.56e-40	5.86e-06	0.217814	0.123963	NA
chr6	169567348	169569740	2393	13	5.44e-96	3.4e-16	0.217749	0.070659	NA
chr4	21305490	21306051	562	6	1.28e-80	2.23e-05	0.217705	0.0817254	KCNIP4-002, RP11-120A1.1-001
chr10	134106565	134107111	547	4	1.09e-149	1.4e-08	0.217666	0.135805	NA
chr9	104357177	104358101	925	3	6.24e-51	1.45e-07	0.217565	0.115281	PPP3R2-001
chr3	124103021	124103696	676	5	7.63e-145	6.42e-18	0.217428	0.147396	KALRN-008, KALRN-020, KALRN-011
chr13	107069935	107070047	113	2	6.43e-51	4.68e-09	0.217401	0.215201	NA
chr10	1446913	1447183	271	3	4.73e-33	5.51e-07	0.217338	0.133167	NA
chr19	12880420	12880789	370	2	2.12e-69	1.09e-08	0.217289	0.191901	HOOK2-018
chr7	151546240	151546374	135	2	4.16e-47	8.38e-09	0.217159	0.187516	NA
chr5	3116683	3116792	110	2	3.15e-32	1.19e-07	0.217116	0.202355	NA
chr6	167792181	167792741	561	2	2.53e-80	0.000155066	0.217096	0.0971282	NA
chr12	109534107	109535328	1222	6	1.87e-62	0.000318632	0.216491	0.0462231	UNG-001, UNG-005, UNG-002, UNG-003, UNG-006
chr2	208794914	208795859	946	5	2.74e-69	2.61e-09	0.216453	0.124484	NA
chr1	8000314	8001309	996	5	1.03e-61	3.78e-08	0.215933	0.0999431	TNFRSF9-001, TNFRSF9-002, RP5-892F13.2-001
chr2	169756942	169757780	839	3	3.97e-50	0.000110475	0.215652	0.118494	G6PC2-002, G6PC2-001, G6PC2-005, G6PC2-004, G6PC2-003
chr13	113241827	113243141	1315	14	1.19e-132	4.14e-10	0.21549	0.05377	TUBGCP3-001, TUBGCP3-002, TUBGCP3-004, TUBGCP3-005
chr6	32916606	32917502	897	8	4.85e-34	0.00635356	0.215484	0.00974371	HLA-DMA-007
chr15	29406026	29406767	742	5	2.39e-47	0.160504	0.215395	0.0464264	NA
chr12	15114233	15114904	672	8	8.06e-46	4.65e-07	0.215368	0.0429184	ARHGDIB-001, ARHGDIB-007, ARHGDIB-004, ARHGDIB-002, ARHGDIB-003
chr8	61325803	61326925	1123	8	6.79e-58	3.73e-07	0.215206	0.0869974	RP11-163N6.2-001, RP11-163N6.2-002, RP11-163N6.2-003, RP11-163N6.2-004
chr16	88968284	88970376	2093	6	4.51e-54	3.7e-07	0.215079	0.0738691	CBFA2T3-008
chr4	3249975	3251386	1412	13	3.27e-123	5.38e-12	0.214728	0.0608726	MSANTD1-003, MSANTD1-002, MSANTD1-004
chr11	26593556	26594782	1227	5	8.29e-34	3.2e-09	0.214634	0.109904	MUC15-001, MUC15-002, MUC15-003
chr12	65904452	65904983	532	2	8.96e-29	7.49e-07	0.214615	0.177046	NA
chr1	27683139	27683912	774	6	5.46e-109	1.8e-15	0.214583	0.131786	MAP3K6-004, MAP3K6-005, MAP3K6-006, MAP3K6-003
chr17	750241	751287	1047	6	1.06e-104	1.78e-11	0.214148	0.0945066	NA
chr17	80202345	80203277	933	6	1.17e-49	0.00148079	0.213773	0.0243572	CSNK1D-028, CSNK1D-029
chr6	29454623	29455532	910	14	1.09e-49	0.0047103	0.213742	0.0286932	MAS1L-001, RPS17P1-001
chr11	5255241	5255926	686	2	9.74e-33	0.00176531	0.213672	0.113828	HBD-003, HBD-001, HBD-002, HBD-004
chr4	116034871	116035232	362	4	4.18e-43	2.58e-05	0.213423	0.0906742	NDST4-001, NDST4-003, NDST4-002
chr11	65414099	65415260	1162	5	3.77e-43	7.49e-10	0.213354	0.115677	SIPA1-009, SIPA1-007, SIPA1-008, MIR4489-201
chr12	26288294	26288686	393	2	2.01e-16	7.13e-06	0.213261	0.157453	SSPN-002, SSPN-009
chr13	114926584	114928233	1650	11	1.03e-274	2.66e-17	0.213063	0.0702723	NA
chr2	119566109	119566332	224	3	2.02e-56	8.58e-11	0.213038	0.173135	NA
chr6	1378238	1381827	3590	11	1.39e-52	3.83e-09	0.212985	0.0700238	NA
chr8	143206414	143207542	1129	5	6.59e-46	1.58e-05	0.21291	0.122053	NA
chr7	1892989	1897374	4386	17	1.13e-116	2.88e-08	0.212691	0.0391162	NA
chr2	102952285	102952419	135	2	2.03e-35	3.64e-07	0.212667	0.170438	IL1RL1-002, IL1RL1-008, IL1RL1-003, IL1RL1-006, IL1RL1-005
chr12	96183197	96184020	824	5	7.7e-52	0.00853573	0.212635	0.0445404	NTN4-001, NTN4-003, NTN4-002, NTN4-005, NTN4-004
chr8	30002079	30002223	145	2	1.4e-46	8.57e-09	0.212452	0.191058	MBOAT4-001
chr12	114203961	114204091	131	2	5.44e-46	8.2e-09	0.212357	0.161401	RP11-438N16.1-004
chr16	88101906	88103629	1724	7	2.93e-73	2.08e-07	0.21216	0.104847	BANP-020
chr12	14996143	14996776	634	10	7.14e-126	7.19e-22	0.212159	0.111062	ART4-001, ART4-002, ART4-003, ART4-004
chr10	134647082	134648115	1034	6	2.77e-49	5.29e-06	0.21212	0.0705711	TTC40-002
chr15	96864196	96865032	837	3	5.46e-37	3.35e-06	0.212091	0.119183	NR2F2-AS1-008
chr17	25798202	25799447	1246	9	5.72e-83	1.73e-07	0.212008	0.076779	KSR1-201, KSR1-001, KSR1-008, KSR1-007
chr4	186425697	186425754	58	3	8.11e-25	4.93e-08	0.211889	0.162998	NA
chr13	112902015	112904570	2556	9	1.73e-113	2.62e-08	0.211836	0.0575875	NA
chr3	75555994	75556027	34	2	1.32e-32	4.66e-07	0.211444	0.152244	NA
chr12	14217094	14217297	204	2	1.54e-61	1.08e-09	0.21141	0.17575	NA
chr7	95025194	95027158	1965	27	0	8.43e-57	0.211315	0.102238	PON3-001, PON3-005, PON3-008, PON3-006, PON3-004, PON3-007, PON3-009, PON3-003, PON1-201
chr19	17516282	17517221	940	7	3.67e-84	2.38e-10	0.211235	0.100699	BST2-001, CTD-2521M24.9-002, BST2-003, MVB12A-012, MVB12A-009, MVB12A-011, BST2-004, CTD-2521M24.9-001, CTD-2521M24.9-006, CTD-2521M24.9-012, CTD-2521M24.9-003, CTD-2521M24.9-008, CTD-2521M24.9-007, CTD-2521M24.9-004, CTD-2521M24.9-013, CTD-2521M24.9-009, CTD-2521M24.9-005, MVB12A-016, CTD-2521M24.9-011, CTD-2521M24.9-010
chr16	1479210	1481278	2069	11	2.43e-16	0.0137958	0.211221	-0.00500316	C16orf91-201
chr2	134766697	134768258	1562	5	1.5e-36	0.000319674	0.211207	0.0297771	NA
chr17	80806135	80806435	301	4	6.95e-44	7.45e-12	0.211206	0.16651	NA
chr5	1393934	1395355	1422	10	4.33e-38	5.99e-09	0.21102	-0.00864539	NA
chr7	100202395	100203651	1257	7	6.65e-57	1.13e-10	0.211015	0.0944359	PCOLCE-AS1-001, PCOLCE-AS1-002, PCOLCE-008, PCOLCE-004, PCOLCE-007, PCOLCE-003, PCOLCE-005, PCOLCE-010, PCOLCE-006, PCOLCE-009, PCOLCE-AS1-201
chr15	65677377	65678103	727	5	3.58e-55	3.95e-07	0.210928	0.0982377	IGDCC4-003, IGDCC4-006, IGDCC4-004
chr16	86959156	86960025	870	3	5.49e-48	5.19e-11	0.210719	0.170163	NA
chr16	1392588	1394089	1502	7	1.22e-62	1.03e-10	0.210536	0.0850629	BAIAP3-010, BAIAP3-011, BAIAP3-015, BAIAP3-009
chr4	715865	717040	1176	6	5.95e-63	4.66e-07	0.210478	0.107043	PCGF3-005, RP11-1191J2.4-001
chr9	139047532	139048519	988	3	2.87e-27	0.00534482	0.210473	0.0581264	NA
chr16	86120849	86122089	1241	6	8.61e-90	3.2e-09	0.210465	0.115912	RP11-805I24.1-001
chr1	3099233	3101428	2196	9	5.2e-65	2.09e-10	0.210462	0.0817172	NA
chr7	1308397	1309189	793	6	6.6e-38	1.56e-08	0.210449	0.0757587	AC073094.4-001
chr8	1707330	1708526	1197	7	2.71e-104	8.12e-07	0.210447	0.0742664	NA
chr3	56809497	56810749	1253	4	2.96e-46	5.21e-08	0.210334	0.0831791	ARHGEF3-003, ARHGEF3-005
chr10	43857301	43858053	753	4	1.71e-22	0.000199359	0.21018	0.0602771	NA
chr12	116008178	116008258	81	2	4.04e-36	2.6e-07	0.21014	0.17877	RP11-1028N23.3-001
chr10	134671625	134672917	1293	9	1.63e-155	0.000821102	0.210083	-0.00644025	TTC40-201
chr2	175197240	175200286	3047	22	1.15e-162	2.83e-19	0.209833	0.0646288	SP9-001, AC018470.1-201
chr18	34838423	34839039	617	2	7.51e-18	0.000127605	0.209712	0.0760037	NA
chr20	34541013	34541603	591	2	8.1e-27	6.9e-05	0.20969	0.116072	SCAND1-002
chr7	4911022	4911224	203	4	4.05e-76	7.77e-12	0.209627	0.123854	NA
chr12	130707332	130707407	76	3	3.94e-89	1.76e-13	0.209618	0.193744	NA
chr2	236826207	236826485	279	5	1.7e-50	3.26e-10	0.209452	0.106936	NA
chr10	128974641	128975278	638	3	4.97e-51	2.31e-05	0.209278	0.0986611	FAM196A-002
chr14	54815745	54816172	428	4	6.99e-65	1.93e-13	0.20893	0.176903	NA
chr15	72520632	72520804	173	2	3.46e-22	3.42e-05	0.208747	0.139825	PKM-008, PKM-007
chr15	93823645	93823703	59	2	1.36e-18	0.000144768	0.20859	0.119485	NA
chr19	31847167	31848310	1144	7	1.06e-120	2.14e-14	0.208479	0.129891	NA
chr16	84940830	84941294	465	4	6.41e-32	5.69e-06	0.208456	0.0852021	NA
chr6	167653907	167655053	1147	5	3.17e-19	9.6e-07	0.208409	0.0997545	RP11-568A7.2-001, RP11-568A7.3-001
chr14	102198157	102198604	448	2	8.36e-40	0.000416459	0.208337	0.113193	RP11-796G6.2-001, RP11-1029J19.5-001
chr15	41851039	41853346	2308	10	1.63e-67	6.11e-07	0.208176	0.0584286	TYRO3-001, TYRO3-002, TYRO3-003, TCEB1P2-001
chr17	79004850	79006166	1317	9	2.99e-72	8.96e-13	0.208145	0.0855138	BAIAP2-AS1-201
chr2	130680686	130681080	395	3	2.91e-33	5.09e-07	0.20795	0.114937	AC079776.2-002, AC079776.3-001
chr7	140103545	140104086	542	8	1.17e-128	3.1e-14	0.207796	0.109747	RAB19-201, SLC37A3-010, SLC37A3-029, RAB19-002, RAB19-202
chr2	119134044	119134313	270	2	7.92e-39	1.88e-05	0.207513	0.119241	NA
chr12	132942592	132944590	1999	5	3.68e-77	1.43e-09	0.20745	0.0673845	NA
chr1	39249315	39249664	350	5	2.66e-75	9.52e-13	0.207435	0.121093	NA
chr15	45027253	45028595	1343	6	1.73e-46	2.4e-06	0.207238	0.0986504	TRIM69-201, TRIM69-001, TRIM69-004, TRIM69-003, TRIM69-010
chr12	25054873	25056243	1371	13	1.86e-137	1.48e-27	0.207209	0.0837372	BCAT1-006, BCAT1-004, BCAT1-005, AC026310.1-201
chr1	3078206	3081481	3276	11	1.6e-41	1.41e-05	0.207138	0.00332061	NA
chr7	27141067	27144854	3788	36	5.27e-166	5.22e-54	0.207135	0.104284	HOXA2-001, HOTAIRM1-006
chr6	90660913	90661373	461	5	3.36e-81	1.06e-12	0.207069	0.125703	RP3-512E2.2-002, RP3-512E2.2-001
chr8	17767511	17768115	605	5	7.86e-19	0.0202031	0.207021	0.0624148	FGL1-002
chr16	87633337	87633963	627	2	1.43e-29	1.59e-05	0.206989	0.130588	JPH3-002, RP11-482M8.3-001
chr6	106545984	106546824	841	8	2.74e-29	1.92e-10	0.206776	0.0712457	PRDM1-002, PRDM1-007, PRDM1-003, RP1-134E15.3-001
chr8	40755165	40756135	971	9	1.94e-62	0.0198168	0.206726	0.0374147	ZMAT4-002, ZMAT4-001, ZMAT4-006, ZMAT4-007, ZMAT4-005
chr16	81327958	81328089	132	2	3.18e-28	4.66e-07	0.206667	0.170216	NA
chr3	16843387	16843952	566	2	1.61e-39	5.72e-07	0.206607	0.15358	PLCL2-001
chr18	12407130	12408045	916	9	1.5e-94	0.00436503	0.206551	0.0506488	SLMO1-001, SLMO1-201, SLMO1-004, SLMO1-006, SLMO1-005
chr4	7812736	7814047	1312	5	5.79e-24	3.35e-07	0.206517	0.0961528	NA
chr2	63278598	63283806	5209	21	3.81e-61	5.83e-11	0.206374	0.0576028	OTX1-001, OTX1-002, OTX1-005, OTX1-006, OTX1-004, OTX1-003
chr6	32163293	32168751	5459	83	6.55e-78	6.15e-06	0.206313	-0.00604202	GPSM3-002, NOTCH4-201, NOTCH4-005
chr5	138210550	138211909	1360	9	9.14e-56	5.75e-10	0.206306	0.117554	LRRTM2-001, CTNNA1-027, CTNNA1-029, CTNNA1-033, CTNNA1-038, LRRTM2-002, CTNNA1-028, CTNNA1-031, CTNNA1-035, CTNNA1-024, CTNNA1-026, LRRTM2-003, CTNNA1-034, CTNNA1-036, CTNNA1-023, CTNNA1-043, CTNNA1-030, LRRTM2-004, CTNNA1-025, CTNNA1-032, CTNNA1-202
chr20	21687378	21690559	3182	7	4.56e-159	9.71e-21	0.206265	0.127986	PAX1-001, PAX1-002, PAX1-003, PAX1-004
chr8	143851287	143852576	1290	5	2.39e-55	1.4e-11	0.206255	0.0347796	LYNX1-002, LYNX1-004
chr2	2643372	2643480	109	2	6.16e-39	2.1e-08	0.206253	0.180794	NA
chr21	46102242	46102984	743	4	1.19e-27	0.110444	0.20618	0.0460151	KRTAP12-1-001
chr5	3393872	3394498	627	5	1.24e-72	7.67e-07	0.206134	0.104735	NA
chr5	41071405	41072796	1392	4	2.25e-51	1.84e-08	0.205938	0.110497	MROH2B-001, MROH2B-005
chr17	46673442	46675333	1892	9	3.64e-33	8.46e-07	0.205925	0.0832196	HOXB-AS3-016, HOXB-AS3-004, HOXB6-003, HOXB-AS3-013, HOXB-AS3-006, HOXB-AS3-011
chr8	59057462	59059235	1774	9	9.5e-55	2.86e-09	0.205805	0.0582713	NA
chr16	86184935	86185338	404	4	4.87e-26	0.0409475	0.20574	0.0705877	NA
chr17	39674626	39676096	1471	6	2.47e-37	2.82e-05	0.205635	0.0492677	KRT15-004, KRT15-007, KRT15-201, KRT15-005, KRT15-003, KRT15-008
chr19	5250376	5250655	280	4	5.22e-71	5.76e-11	0.205603	0.122633	NA
chr22	19709548	19712034	2487	13	1.02e-78	1.28e-25	0.205443	0.125629	GP1BB-001, SEPT5-016, SEPT5-005, SEPT5-013
chr7	23338250	23339235	986	12	8.46e-73	0.00782265	0.205428	0.0363917	MALSU1-005, MALSU1-001, MALSU1-002, MALSU1-003
chr2	314850	315462	613	4	6e-34	0.0217999	0.205391	0.0500897	AC079779.5-024, AC079779.5-026, AC079779.5-012, AC079779.5-022, AC079779.5-017, AC079779.5-015, AC079779.5-021, AC079779.5-018, AC079779.5-025, AC079779.5-027, AC079779.5-019, AC079779.5-016, AC079779.5-023, AC079779.5-014, AC079779.5-020, AC079779.5-029
chr1	159891638	159894061	2424	6	2.63e-24	8.78e-08	0.205263	0.0605205	TAGLN2-003, TAGLN2-002, TAGLN2-001, TAGLN2-004, TAGLN2-005
chr5	22212932	22213263	332	4	6.66e-24	5.42e-07	0.205194	0.0971865	CDH12-004, CDH12-006, CDH12-008, CDH12-003
chr2	176931003	176934369	3367	12	4.07e-96	3.08e-24	0.20513	0.0877435	NA
chr21	38073307	38075599	2293	10	1.04e-93	1.41e-17	0.205009	0.120241	SIM2-001, SIM2-201, AP000697.6-001, SIM2-003, SIM2-002
chr6	170531180	170532835	1656	11	1.13e-25	3.24e-09	0.204817	0.0025331	NA
chr17	80289500	80290169	670	6	3.48e-40	1.21e-07	0.204766	0.0614097	SECTM1-001, SECTM1-006, SECTM1-002, SECTM1-007, SECTM1-004, SECTM1-003, SECTM1-005
chr1	160783054	160783181	128	2	9.34e-21	0.000866372	0.204752	0.111843	LY9-004
chr5	14405632	14406732	1101	8	1.35e-59	6.16e-10	0.20472	0.0788034	TRIO-018
chr12	54359712	54360836	1125	8	3.61e-91	3.95e-11	0.204524	0.0836569	HOTAIR-005, HOTAIR-003, HOTAIR-004
chr1	165512398	165513716	1319	9	1.39e-49	1.32e-11	0.204502	0.0452732	LRRC52-001
chr14	24728481	24728974	494	2	1.88e-56	6.5e-09	0.204314	0.162295	TGM1-009
chr2	906167	906974	808	6	4.53e-57	0.000817356	0.20425	0.0648131	NA
chr12	7055153	7056008	856	8	1.49e-65	1.41e-14	0.204208	0.100466	C12orf57-001, PTPN6-001, PTPN6-201, PTPN6-025, PTPN6-024, C12orf57-005, PTPN6-019, PTPN6-018, PTPN6-010, U47924.31-001
chr10	79628941	79629102	162	2	8.93e-41	7.03e-08	0.204009	0.169272	DLG5-004
chr8	103750821	103751623	803	5	4.42e-40	1.85e-09	0.203873	0.148736	NA
chr18	10131790	10132097	308	3	1.07e-37	1.39e-05	0.203814	0.133692	NA
chr16	832683	834510	1828	14	3.94e-146	1.61e-22	0.203789	0.0774163	MSLNL-201, MSLNL-202, MSLNL-001
chr12	31476479	31477445	967	6	4.06e-67	2.54e-05	0.203635	0.0738144	AC024940.1-201, FAM60A-001, FAM60A-201, FAM60A-004, FAM60A-005, FAM60A-002, FAM60A-007, FAM60A-008
chr11	1320329	1322131	1803	10	9.79e-33	7.43e-05	0.203477	0.044161	TOLLIP-002
chr4	907758	909785	2028	4	1.75e-43	8.15e-10	0.203435	0.146111	GAK-017, GAK-014, GAK-015, GAK-016
chr12	115173713	115175155	1443	7	1.77e-69	2.17e-05	0.203368	0.0453148	SNORA27.4-201
chr19	49183887	49184628	742	4	1.01e-44	0.00951863	0.203348	0.0567263	SEC1P-001
chr17	34328396	34330056	1661	6	2.23e-45	9.39e-06	0.203292	0.0295578	CCL15-001, CCL15-CCL14-001, CCL15-CCL14-002, CCL14-201, RP11-104J23.1-001
chr7	2155044	2155899	856	3	1.02e-69	0.000467087	0.203279	0.0789428	NA
chr10	21783091	21784314	1224	9	5.75e-64	6.38e-05	0.203255	0.063272	CASC10-001, MIR1915-201
chr6	1601229	1605352	4124	15	2.43e-73	4.15e-18	0.203243	0.0679544	NA
chr5	1702158	1702805	648	5	8.02e-93	9.64e-12	0.203179	0.121938	NA
chr4	170022074	170022953	880	2	6.53e-45	5.75e-06	0.203121	0.078509	NA
chr16	66612955	66613970	1016	13	2.89e-97	7.91e-19	0.203121	0.0749924	CMTM2-001, CMTM2-002, RP11-403P17.2-001, CMTM2-004
chr9	130910995	130911792	798	3	1e-27	9.56e-06	0.203044	0.119839	LCN2-001, LCN2-002, LCN2-201, LCN2-003, LCN2-004, LCN2-007, LCN2-005, LCN2-202
chr10	130316284	130316398	115	2	5.82e-57	2.56e-09	0.203026	0.173625	NA
chr12	52564910	52565270	361	2	1.35e-20	0.000273623	0.202946	0.0900781	NA
chr7	157670003	157671453	1451	8	7.84e-34	0.00332707	0.20286	0.0732819	NA
chr7	27157818	27157855	38	2	4.86e-39	7.98e-08	0.202778	0.156167	HOXA3-001
chr10	129979292	129979375	84	3	7.83e-17	2.48e-06	0.202753	0.181829	NA
chr5	1672018	1673510	1493	8	7.58e-65	1.39e-12	0.202651	0.0559738	NA
chr19	55586179	55587193	1015	5	3.3e-53	7.05e-07	0.202638	0.0961306	EPS8L1-001, EPS8L1-004, EPS8L1-005, EPS8L1-015, EPS8L1-003
chr7	29186110	29187019	910	11	4.22e-33	0.00429501	0.202568	0.0496852	CPVL-001, CPVL-002, CHN2-010, CHN2-012, CHN2-011, CHN2-017, CHN2-208
chr1	101537255	101537712	458	2	2.69e-16	0.0532669	0.202422	0.0994848	RP11-421L21.3-001, RP11-421L21.3-007
chr6	28504908	28505429	522	4	1.19e-35	8.98e-08	0.202409	0.137229	NA
chr5	92913741	92915286	1546	8	3.47e-65	4.07e-08	0.202367	0.0878664	NR2F1-AS1-002, NR2F1-AS1-004, NR2F1-AS1-003, NR2F1-AS1-005, NR2F1-AS1-010, NR2F1-AS1-011
chr19	41111131	41112379	1249	5	5.75e-80	6.85e-10	0.202206	0.0500137	RN7SL758P-201, LTBP4-011
chr12	108167448	108170183	2736	13	6.01e-33	3.05e-12	0.202169	0.0913383	ASCL4-001
chr19	551401	551536	136	2	1.07e-34	3.74e-06	0.202052	0.178712	NA
chr7	115608503	115608801	299	2	1.22e-45	0.00524184	0.202046	0.0982361	TFEC-201, TFEC-009
chr1	232651092	232652356	1265	4	2.94e-49	0.000111323	0.202033	0.0842075	SIPA1L2-201
chr6	159238463	159239538	1076	7	3.84e-26	0.0483676	0.201897	0.0283486	EZR-002, EZR-001, EZR-201, EZR-AS1-001, EZR-003
chr20	60119508	60120472	965	3	1.29e-61	0.00700953	0.201786	0.0660143	NA
chr1	60539135	60539932	798	9	1.04e-90	2.15e-13	0.201636	0.10285	C1orf87-001, C1orf87-003
chr16	2121682	2121747	66	2	1.29e-35	9.07e-08	0.201581	0.164178	TSC2-013, TSC2-023
chr12	21590305	21590942	638	9	5.7e-19	0.201719	0.201353	0.0309377	PYROXD1-001, PYROXD1-004, PYROXD1-005, PYROXD1-009, PYROXD1-003, PYROXD1-201
chr15	42371511	42371967	457	7	8.72e-26	1.25e-06	0.201178	0.0625824	NA
chr7	4746462	4747745	1284	8	1.88e-49	7.74e-07	0.20117	0.106025	NA
chr10	122708532	122709940	1409	6	3.07e-39	9.7e-08	0.201122	0.102861	NA
chr16	55357253	55357842	590	3	5.58e-32	0.0576865	0.201112	0.0673565	IRX6-001, IRX6-002
chr22	38198963	38202659	3697	14	1.99e-58	1.58e-08	0.200968	0.00965707	GCAT-001, GCAT-002, H1F0-001, GCAT-005, GCAT-006, GCAT-004, GCAT-003, GCAT-007
chr8	102450860	102451058	199	3	5.08e-30	2.76e-07	0.200829	0.120107	NA
chr16	1215641	1220524	4884	18	8.83e-59	3.93e-10	0.200802	0.042059	NA
chr7	19155785	19158954	3170	35	1.59e-100	4.52e-13	0.200713	0.0294025	TWIST1-001, TWIST1-003, AC003986.7-001, TWIST1-002
chr7	100463206	100465289	2084	13	8.89e-64	1.17e-06	0.200475	0.0545925	TRIP6-001, TRIP6-003, TRIP6-009, TRIP6-007, TRIP6-008, TRIP6-004, TRIP6-006
chr4	37585294	37585993	700	4	2.33e-39	0.0076323	0.200239	0.0618135	C4orf19-001
chr1	3182620	3185042	2423	11	4.86e-92	3.58e-10	0.200177	0.0427499	NA
chr19	51504234	51506888	2655	11	1.2e-37	3.67e-10	0.200175	0.0416183	KLK8-201, KLK8-202, KLK8-004, KLK8-002, KLK8-007, KLK8-008, KLK8-009, KLK8-006, KLK9-002, KLK8-003, KLK8-001
chr12	6959471	6961094	1624	17	1.3e-49	0.00541685	-0.200071	-0.0215622	CDCA3-006, USP5-001, USP5-002, CDCA3-011, CDCA3-003, CDCA3-004, CDCA3-008, CDCA3-002, CDCA3-010, CDCA3-007, USP5-003, CDCA3-009, CDCA3-005, CDCA3-012, CDCA3-013
chr3	129323778	129324717	940	5	2.49e-65	0.000121276	-0.200085	-0.0766621	PLXND1-001, PLXND1-201
chr12	45685719	45686426	708	3	1.96e-41	3.08e-05	-0.200138	-0.0953294	ANO6-003
chr15	69590255	69591753	1499	12	3.88e-87	3.71e-08	-0.200165	-0.0508413	PAQR5-001, PAQR5-003, RP11-352D13.6-002
chr18	77218378	77219240	863	4	6.26e-21	7.48e-07	-0.200189	-0.0978485	NA
chr17	40438312	40440022	1711	8	5.26e-19	1.25e-06	-0.200217	-0.0637389	STAT5A-001, STAT5A-004, STAT5A-201, STAT5A-002, STAT5A-003, STAT5A-008, STAT5A-009, STAT5A-012, STAT5A-007
chr17	43065055	43065876	822	4	4.12e-41	6.82e-08	-0.200249	-0.111337	NA
chr7	917662	917805	144	3	9.76e-24	0.00109221	-0.200344	-0.0874876	GET4-001, GET4-006
chr16	29887661	29888733	1073	8	4.25e-88	1.14e-18	-0.200362	-0.0945498	NA
chr2	25438245	25439375	1131	5	1.33e-37	0.000470158	-0.200376	-0.0705854	NA
chr20	30071726	30073209	1484	5	3.15e-38	2.7e-10	-0.20038	-0.0592921	LINC00028-001
chr10	95372040	95372445	406	5	3.84e-34	1.38e-07	-0.200422	-0.0527041	PDE6C-001
chr8	1712170	1713012	843	4	3.52e-37	0.000656986	-0.200448	-0.0410393	CLN8-001, CTD-2336O2.1-002, CTD-2336O2.1-003, CTD-2336O2.1-001, CLN8-004
chr17	36760898	36761971	1074	4	1.22e-58	0.000255237	-0.200452	-0.09551	SRCIN1-001, SRCIN1-002, SRCIN1-003
chr17	183931	185263	1333	8	4.07e-59	9.26e-12	-0.200471	-0.0665308	RPH3AL-015, RP11-1260E13.4-003, RPH3AL-014
chr13	36944294	36945555	1262	9	1.36e-153	6.52e-24	-0.200527	-0.145147	SPG20-201
chr1	1296093	1297576	1484	8	3.87e-105	6.98e-11	-0.200586	-0.0902469	MXRA8-002
chr4	175132842	175133151	310	4	9.93e-33	1.25e-09	-0.200696	-0.182054	NA
chr17	36103036	36106025	2990	15	6.11e-162	1.01e-24	-0.200699	-0.0766212	HNF1B-001, HNF1B-004, RP11-115K3.1-001, HNF1B-005, HNF1B-003
chr5	42175368	42175438	71	2	7.1e-40	5.1e-08	-0.200834	-0.165931	NA
chr20	62405935	62407352	1418	7	3.7e-28	1.85e-07	-0.200888	-0.0837273	ZBTB46-003
chr12	6436553	6436676	124	2	9.53e-17	0.101921	-0.200951	-0.100667	NA
chr6	166418799	166419641	843	7	1.75e-37	0.000375798	-0.200958	-0.0417951	NA
chr14	23504190	23504921	732	8	1.1e-19	0.00176702	-0.201024	-0.0160002	PSMB5-006, PSMB5-002, AL132780.1-201, PSMB5-005, PSMB5-001, PSMB5-004, PSMB5-007
chr2	240866924	240867059	136	2	8.5e-19	0.00710534	-0.201084	-0.0951791	NA
chr20	36011999	36012596	598	4	9.61e-14	0.00278514	-0.201107	-0.0835919	SRC-201, SRC-202, SRC-005, SRC-002, SRC-003
chr15	81294134	81295984	1851	7	1.73e-22	3.74e-08	-0.201133	-0.0447661	MESDC1-001
chr11	3116865	3117181	317	2	1.6e-31	0.0273727	-0.201198	-0.0993151	OSBPL5-004
chr7	70096029	70096791	763	5	8.29e-36	5.77e-07	-0.201242	-0.102732	NA
chr4	3409017	3410693	1677	7	2.68e-50	4.86e-10	-0.201294	-0.102945	NA
chr4	57773149	57774202	1054	13	9.33e-45	0.000372242	-0.201302	-0.0314286	REST-001, REST-003, REST-002
chr11	66082046	66085299	3254	15	1.28e-88	1.46e-22	-0.201327	-0.085546	CD248-001, RP11-867G23.13-001
chr19	41018444	41019285	842	6	1.97e-90	1.53e-12	-0.201333	-0.113393	SPTBN4-012
chr11	19745293	19745484	192	2	2.57e-40	0.000183341	-0.201335	-0.120436	NA
chr3	122295656	122296778	1123	10	6.07e-70	8.66e-08	-0.201354	-0.0423477	PARP15-001, PARP15-003
chr17	27346732	27347260	529	6	1.87e-44	0.000123751	-0.201411	-0.0535048	RP11-321A17.3-001, RP11-321A17.3-201
chr20	36146069	36149194	3126	42	7.7e-78	0.00841804	-0.201419	-0.0286412	NNAT-001, NNAT-002, BLCAP-009, BLCAP-010, BLCAP-005
chr11	118476517	118478258	1742	8	2.54e-48	0.000330628	-0.201419	-0.0485043	PHLDB1-020, PHLDB1-001, PHLDB1-003, PHLDB1-006, PHLDB1-002
chr10	71891123	71892787	1665	12	4.44e-39	0.0250685	-0.20143	-0.0301618	AIFM2-001
chr1	27187994	27190639	2646	14	1.99e-77	1.58e-12	-0.201443	-0.0545251	SFN-001
chr14	51295867	51297410	1544	7	3.08e-145	2.77e-09	-0.201459	-0.0853796	NIN-201, NIN-202, NIN-016, NIN-010, NIN-203, NIN-204, NIN-008, NIN-011, NIN-003, NIN-004
chr17	55622595	55623656	1062	3	6.25e-24	6.82e-06	-0.20146	-0.0885581	NA
chr3	167742416	167742700	285	2	1.72e-34	1.02e-05	-0.201511	-0.0929885	NA
chr6	32076533	32078624	2092	19	3.94e-135	9.99e-14	-0.201515	-0.0551552	TNXB-001, TNXB-201, TNXB-007, TNXB-002
chr7	43116381	43116431	51	2	2.15e-50	4.16e-09	-0.201537	-0.195722	NA
chr1	6294656	6295537	882	6	3.16e-69	3.73e-07	-0.201576	-0.0931265	ICMT-001, ICMT-201, LINC00337-002, ICMT-006, ICMT-002
chr21	36168008	36168288	281	2	4.31e-28	1.1e-05	-0.201597	-0.154268	NA
chr5	1052903	1055250	2348	10	1.11e-66	4.49e-05	-0.201702	-0.0476261	NA
chr3	45066580	45067788	1209	8	6.95e-82	7.18e-17	-0.201762	-0.096665	CLEC3B-001
chr2	54710221	54710513	293	2	1.96e-52	2.02e-07	-0.201763	-0.141625	NA
chr8	9765583	9766800	1218	6	6.05e-68	2.81e-06	-0.201802	-0.0737981	NA
chr8	135817117	135817625	509	2	2.98e-20	0.00460791	-0.201823	-0.118649	MIR30D-201
chr8	142161840	142162931	1092	4	4.44e-33	0.0305601	-0.201826	-0.0485442	NA
chr2	162930454	162932048	1595	9	2.12e-33	0.16557	-0.201828	-0.024008	DPP4-001, DPP4-007, AC008063.2-001, DPP4-002, DPP4-005, DPP4-006, DPP4-003
chr15	42639458	42640316	859	3	1.93e-34	2.88e-08	-0.201878	-0.107894	CAPN3-202, RP11-164J13.1-002, RP11-164J13.1-004, RP11-164J13.1-003, RP11-164J13.1-001
chr6	33989813	33990181	369	3	1.71e-32	2.81e-07	-0.201928	-0.120109	NA
chr7	2772710	2774195	1486	8	5.6e-115	3.82e-10	-0.201932	-0.0743631	NA
chr3	187452863	187455371	2509	9	2.73e-87	1.56e-17	-0.201951	-0.127936	BCL6-004, BCL6-003, BCL6-008, BCL6-007, BCL6-010
chr2	1711759	1712800	1042	5	2.71e-77	2.56e-12	-0.201953	-0.115325	NA
chr17	40687392	40688770	1379	16	1.12e-106	0.0298584	-0.201971	-0.0265384	NAGLU-001, RP11-400F19.8-001, NAGLU-004, PTP4A2P1-001, NAGLU-003, NAGLU-002
chr11	69933927	69934795	869	6	2.06e-56	1.39e-09	-0.202019	-0.0999687	NA
chr1	38460950	38461896	947	5	3.15e-44	5.99e-07	-0.202066	-0.0831878	NA
chr16	87588559	87589319	761	4	6.82e-20	0.00339008	-0.202088	-0.0923649	NA
chr6	6737080	6737631	552	3	5.97e-38	7.27e-09	-0.2021	-0.122856	NA
chr16	86371248	86371442	195	3	2.14e-08	0.00231348	-0.2021	-0.0682963	LINC00917-003
chr19	2222026	2222224	199	2	8.03e-31	1.06e-07	-0.202233	-0.200265	DOT1L-008
chr11	65359521	65360509	989	6	7.59e-46	1.49e-07	-0.202233	-0.00767755	KCNK7-005, EHBP1L1-011, EHBP1L1-012, EHBP1L1-005, KCNK7-006, EHBP1L1-010, AP001362.1-201
chr1	17445310	17446768	1459	11	2.3e-32	0.000958603	-0.202264	-0.0400574	PADI2-004, PADI2-001, PADI2-201
chr9	91267411	91268133	723	3	1e-37	4.59e-06	-0.202332	-0.09401	RP13-60M5.2-001, RP13-60M5.2-201
chr19	1465962	1467979	2018	11	7.52e-63	3.26e-10	-0.2024	-0.0597665	NA
chr2	119699682	119700029	348	3	7.9e-27	0.000224784	-0.202437	-0.116018	MARCO-001, MARCO-003, MARCO-201
chr12	6729018	6730599	1582	6	1.18e-29	0.00154466	-0.202448	-0.069375	NA
chr11	72300891	72301924	1034	6	3.06e-78	1.3e-13	-0.202467	-0.124048	PDE2A-008, PDE2A-024
chr16	89445433	89445503	71	3	1.69e-33	2.55e-09	-0.202483	-0.171875	NA
chr12	49739893	49741715	1823	16	1.88e-198	5.69e-13	-0.20251	-0.0445581	DNAJC22-001, DNAJC22-002
chr15	69306309	69306637	329	2	2.18e-44	0.00243955	-0.202531	-0.103993	NOX5-003, NOX5-005, NOX5-004
chr2	208635605	208636363	759	9	2.92e-84	4.35e-15	-0.202537	-0.0941587	FZD5-001
chr11	33757569	33759503	1935	14	3.49e-80	0.00500472	-0.202549	-0.0282849	CD59-001, CD59-002, CD59-005, CD59-006, CD59-010
chr12	1608961	1609741	781	10	1.5e-66	2.54e-13	-0.202595	-0.0820937	NA
chr12	125397564	125399964	2401	12	3.45e-45	1.45e-07	-0.202607	-0.0455043	UBC-001, UBC-015, UBC-013, UBC-010, UBC-007, UBC-003, UBC-009, UBC-011, UBC-016, UBC-014, UBC-008, UBC-017, UBC-201, UBC-012, MIR5188-201
chr6	168225394	168226576	1183	9	1.86e-106	1.82e-08	-0.202633	-0.0615151	MLLT4-002, MLLT4-004, MLLT4-AS1-001, MLLT4-201, MLLT4-001, MLLT4-014, MLLT4-202, MLLT4-003, MLLT4-011, MLLT4-010, MLLT4-AS1-201, MLLT4-AS1-003, MLLT4-AS1-002, MLLT4-013
chr1	227962723	227963296	574	5	1.24e-67	1.43e-14	-0.202634	-0.130721	NA
chr10	129294384	129294626	243	3	2.68e-44	8.7e-09	-0.202647	-0.14332	NA
chr20	56025557	56025683	127	2	1.38e-91	7.65e-08	-0.202767	-0.13259	NA
chr10	72453975	72454026	52	3	3.3e-40	4.22e-10	-0.202793	-0.170102	NA
chr11	2033791	2033916	126	3	2.23e-59	4.84e-10	-0.202822	-0.149652	NA
chr7	1582001	1583129	1129	8	1.91e-32	6.07e-05	-0.202939	-0.0527774	AC093734.1-201
chr8	143867129	143869473	2345	21	6.6e-62	3.01e-07	-0.20294	-0.0181533	LY6D-001, RP11-706C16.8-001, LY6D-003, LY6D-002, LY6D-004
chr3	38066444	38067350	907	6	8.38e-28	6.8e-05	-0.202946	-0.0166161	PLCD1-006, PLCD1-009
chr11	71950053	71952431	2379	9	3.83e-62	2.12e-06	-0.20297	-0.0477269	INPPL1-014, INPPL1-013, PHOX2A-002
chr7	1563513	1563708	196	3	4.4e-24	0.00148003	-0.203002	-0.0845674	NA
chr11	2160055	2165961	5907	69	1.99e-111	9.53e-29	-0.20303	-0.0510128	IGF2-AS-001, IGF2-AS-003, IGF2-009, IGF2-004, IGF2-003, IGF2-002, IGF2-001, IGF2-005, IGF2-007, IGF2-AS-002
chr1	224805287	224806373	1087	5	1.83e-137	1.72e-18	-0.203142	-0.129943	CNIH3-001, RP11-100E13.1-001
chr17	656181	656901	721	2	3.48e-27	7.31e-05	-0.203165	-0.119946	GEMIN4-001, GEMIN4-003, DBIL5P-002, DBIL5P-001, DBIL5P-003, DBIL5P-004, GEMIN4-005, GEMIN4-007, GEMIN4-006, GEMIN4-004
chr10	126222996	126223401	406	3	6.88e-36	5.59e-06	-0.203195	-0.104842	NA
chr10	130844121	130844884	764	7	2.46e-57	2.16e-16	-0.203215	-0.150272	NA
chr17	32905661	32906456	796	7	1.82e-33	0.000157311	-0.203275	-0.0350128	TMEM132E-001, C17orf102-001
chr6	160219791	160221433	1643	13	1.46e-43	0.756592	-0.203281	-0.013356	PNLDC1-001, PNLDC1-002, PNLDC1-005, PNLDC1-003, PNLDC1-004, PNLDC1-201
chr17	1076874	1077099	226	3	1.43e-20	1.03e-05	-0.203299	-0.129378	NA
chr14	24403907	24404306	400	3	2.76e-12	0.257381	-0.203331	-0.0697367	LINC00596-001
chr9	139437479	139439223	1745	3	6.14e-46	0.00186872	-0.203364	-0.102036	NOTCH1-001, RP11-611D20.2-001, RP11-413M3.4-001, MIR4674-201
chr1	156217178	156219217	2040	8	1.51e-69	2.77e-10	-0.203453	-0.062479	PAQR6-001, PAQR6-006, PAQR6-003, PAQR6-201, PAQR6-002, PAQR6-007, PAQR6-010, PAQR6-009, SMG5-005, PAQR6-008, PAQR6-005, PAQR6-011, PAQR6-202
chr17	46620917	46622899	1983	14	3.41e-119	2.9e-14	-0.20347	-0.0557092	HOXB2-001, HOXB-AS1-001, HOXB-AS1-004, HOXB2-003, HOXB-AS1-002, HOXB-AS1-003, HOXB2-002, HOXB2-004
chr19	42916673	42916966	294	2	1.09e-20	4.53e-06	-0.203478	-0.151018	LIPE-005, LIPE-009
chr5	159894868	159895160	293	4	3.5e-61	1.87e-13	-0.20357	-0.171891	MIR146A-001
chr13	31019673	31020468	796	5	1.09e-88	5.35e-05	-0.203634	-0.0727056	NA
chr3	128209252	128212476	3225	14	8.1e-47	3.39e-23	-0.203709	-0.150389	GATA2-001, RP11-475N22.4-002, RP11-475N22.4-001, RP11-475N22.4-004, GATA2-002, GATA2-007, GATA2-006
chr7	37026686	37026993	308	3	3.02e-36	2.31e-07	-0.20377	-0.123507	ELMO1-002, ELMO1-016, ELMO1-018
chr17	80845107	80848259	3153	16	1.19e-51	9.96e-09	-0.203773	-0.0572855	TBCD-015
chr11	6518108	6519453	1346	12	1.48e-54	1.44e-07	-0.203775	0.00218743	DNHD1-201, DNHD1-001, DNHD1-002, DNHD1-005, DNHD1-004, DNHD1-007
chr5	141735977	141737266	1290	8	6.41e-45	0.000881565	-0.2038	-0.0460602	NA
chr7	148131276	148131599	324	2	1.8e-34	0.000403161	-0.20388	-0.116366	NA
chr18	76148311	76148676	366	2	3.39e-52	3.13e-09	-0.20398	-0.184238	NA
chr9	113801320	113802005	686	3	1.08e-37	0.052317	-0.203988	-0.0686719	LPAR1-003, LPAR1-001, LPAR1-004, LPAR1-201
chr17	1094029	1094555	527	7	1.1e-76	2.21e-17	-0.204003	-0.122646	NA
chr8	1893793	1897075	3283	14	2.35e-84	2.07e-18	-0.204017	-0.0867741	ARHGEF10-013
chr10	77541764	77542585	822	10	7.94e-118	1.75e-19	-0.204023	-0.12532	C10orf11-001
chr17	17713364	17714414	1051	6	2.06e-61	0.000168359	-0.204033	-0.0809699	RAI1-009
chr6	168963358	168963731	374	3	7.36e-91	6.28e-12	-0.204059	-0.181853	NA
chr9	139069298	139070867	1570	5	4.77e-28	3.59e-12	-0.204117	-0.109344	NA
chr10	133775416	133775762	347	5	4.5e-45	1.22e-06	-0.204127	-0.0915555	NA
chr1	33612024	33612397	374	2	1.2e-17	0.0451964	-0.204148	-0.103749	NA
chr12	126018024	126018364	341	5	1.36e-40	0.293351	-0.20418	-0.0386416	NA
chr14	54685790	54687314	1525	9	3.92e-59	3.43e-14	-0.204185	-0.0552814	NA
chr2	1609062	1609832	771	6	5.79e-58	1.69e-10	-0.204189	-0.104782	NA
chr12	132093736	132094100	365	4	2.12e-23	0.0153022	-0.20422	-0.056367	NA
chr14	67999390	68000301	912	11	2.01e-56	0.0369273	-0.204229	-0.0269839	PLEKHH1-001, TMEM229B-008
chr2	219219623	219220105	483	4	7.76e-34	0.00443914	-0.204232	-0.0370321	C2orf62-001, AC021016.7-001, C2orf62-004
chr8	141057285	141057827	543	5	2.64e-41	1.14e-08	-0.204243	-0.108143	NA
chr13	45451118	45451270	153	3	8.13e-32	2.55e-07	-0.204279	-0.114813	NA
chr17	80355371	80355956	586	2	3.91e-64	1.11e-09	-0.204331	-0.191214	NA
chr11	10627849	10628012	164	2	7.63e-50	5.89e-09	-0.204342	-0.195824	NA
chr17	81050089	81050920	832	4	1.39e-35	1.15e-09	-0.204386	-0.121466	METRNL-007, METRNL-006
chr9	131679993	131680509	517	3	1.07e-62	8.72e-06	-0.204417	-0.0999008	NA
chr1	874697	875880	1184	4	3.23e-85	3.22e-08	-0.204499	-0.0952568	SAMD11-004, SAMD11-009, SAMD11-008, SAMD11-007, SAMD11-006
chr11	117957509	117958656	1148	5	3.43e-59	6.14e-06	-0.204568	-0.0656004	TMPRSS4-AS1-001, TMPRSS4-AS1-002, TMPRSS4-AS1-003
chr15	99212332	99212404	73	2	9.62e-16	6.49e-05	-0.204644	-0.131819	NA
chr1	161167745	161170110	2366	10	1.11e-61	1.21e-12	-0.20465	-0.0809326	NDUFS2-001, ADAMTS4-002, ADAMTS4-001, NDUFS2-201, NDUFS2-002, NDUFS2-003, NDUFS2-004
chr21	34755681	34755747	67	2	4.78e-110	4.38e-11	-0.204652	-0.174822	NA
chr6	91320964	91322313	1350	7	5.73e-57	9.45e-07	-0.204658	-0.0639106	NA
chr3	64547108	64547373	266	5	6.67e-63	3.15e-13	-0.2047	-0.153902	ADAMTS9-AS1-004, ADAMTS9-AS1-001, ADAMTS9-AS1-007, ADAMTS9-AS1-005, ADAMTS9-AS1-006, ADAMTS9-AS1-002, ADAMTS9-AS1-008
chr6	170463167	170463397	231	3	1.23e-14	0.000234947	-0.204771	-0.0669088	NA
chr12	772529	773616	1088	6	6.8e-81	2.26e-07	-0.204797	-0.0666576	NINJ2-001
chr8	41624841	41625579	739	5	1.99e-45	0.031147	-0.204865	-0.0415301	NA
chr20	62183924	62185074	1151	8	4.94e-50	4.61e-05	-0.20487	-0.0751098	C20orf195-002, C20orf195-001
chr4	3485263	3487334	2072	8	3.91e-88	1.71e-11	-0.204949	-0.0523369	DOK7-003, DOK7-004
chr11	32458966	32461240	2275	13	3.63e-99	1.59e-16	-0.204967	-0.0963393	WT1-001, WT1-AS-001, WT1-AS-201, WT1-AS-005, WT1-009, WT1-AS-003, WT1-AS-004, WT1-AS-002, WT1-AS-006
chr17	79919727	79921131	1405	7	6.6e-29	0.00027706	-0.205018	-0.0842788	NOTUM-001, NOTUM-002, NOTUM-004
chr13	20875399	20876063	665	4	8.37e-77	2.71e-09	-0.205021	-0.127241	NA
chr11	2210860	2212225	1366	7	1.79e-83	1.06e-13	-0.205029	-0.111554	NA
chr16	56671862	56673389	1528	10	1.15e-20	0.0187146	-0.205066	-0.018061	MT1A-001
chr6	169465101	169465198	98	2	5.19e-70	7.46e-09	-0.205176	-0.153376	NA
chr17	42289671	42290419	749	6	3.78e-61	2.01e-16	-0.205185	-0.144906	UBTF-010, UBTF-011
chr8	27467783	27469673	1891	8	1.33e-60	0.00449255	-0.20519	-0.0363512	CLU-004, CLU-011, CLU-016, CLU-017, CLU-003, CLU-201, CLU-002
chr16	66610375	66611099	725	2	3.06e-25	3.97e-05	-0.205195	-0.0834425	NA
chr10	134209347	134211908	2562	14	4.36e-90	8.04e-14	-0.205232	-0.0690829	PWWP2B-001, PWWP2B-201
chr16	30016775	30018549	1775	10	1.46e-69	1.19e-14	-0.20524	-0.0751128	DOC2A-004
chr7	51103722	51104413	692	4	1.56e-30	0.000943845	-0.205299	-0.0731975	COBL-007
chr16	85319859	85320882	1024	9	6.16e-104	2.07e-23	-0.205375	-0.130671	NA
chr6	32796516	32798439	1924	18	2.19e-44	4.8e-05	-0.2054	-0.0205572	TAP2-004
chr11	126581947	126582317	371	5	5.19e-46	1.46e-07	-0.205512	-0.0862247	NA
chr10	118030292	118031256	965	5	6.95e-76	7.72e-05	-0.205512	-0.0408985	GFRA1-002, GFRA1-003, GFRA1-001, GFRA1-201, GFRA1-004
chr15	94346066	94346887	822	5	7.5e-31	8.41e-09	-0.205581	-0.123101	NA
chr3	64210439	64211994	1556	8	1.1e-101	1.04e-09	-0.205715	-0.0892298	PRICKLE2-001
chr16	1221825	1223400	1576	8	2.62e-48	0.000256697	-0.205729	-0.0595307	NA
chr17	39728221	39729237	1017	9	3.15e-51	1.4e-08	-0.205777	-0.0760105	KRT9-001, KRT9-002
chr12	70082885	70083193	309	4	1.49e-47	3.35e-11	-0.205851	-0.139443	BEST3-002, BEST3-007
chr7	157522373	157524158	1786	5	2.3e-69	3.92e-13	-0.205915	-0.126906	NA
chr18	46461202	46461399	198	2	1.74e-24	6.57e-07	-0.205926	-0.150538	SMAD7-008
chr20	44538288	44538675	388	5	4.93e-53	1.83e-11	-0.205986	-0.129477	PLTP-002
chr14	24599525	24601808	2284	9	1.41e-69	4.79e-09	-0.206026	-0.0625277	FITM1-001, FITM1-002
chr18	43302872	43304452	1581	6	2.48e-54	2.55e-08	-0.206027	-0.0133794	SLC14A1-002, SLC14A1-004, SLC14A1-006, SLC14A1-003, SLC14A1-005, SLC14A1-014, SLC14A1-013, SLC14A1-012, SLC14A1-007, SLC14A1-022
chr14	92980204	92981666	1463	5	1.99e-54	1.85e-06	-0.206055	-0.0814764	RIN3-001, RIN3-003, RIN3-008
chr12	1642663	1642879	217	2	2.29e-18	6.49e-05	-0.206127	-0.0777253	NA
chr8	142295141	142296023	883	5	2.39e-29	0.00178593	-0.206158	-0.0752466	NA
chr3	49235465	49237500	2036	11	1.31e-33	0.000135821	-0.206226	-0.0498533	CCDC36-002, CCDC36-003, CCDC36-201, CCDC36-001, CCDC36-004
chr9	137675380	137675723	344	2	1.85e-18	0.000109169	-0.206344	-0.143426	NA
chr5	135145771	135146660	890	2	5.84e-52	5.03e-08	-0.20635	-0.156007	RP11-119J18.1-001
chr15	86313372	86313973	602	8	4.23e-28	0.131036	-0.206366	-0.0294045	MIR1276-201, RP11-158M2.6-001
chr2	39944333	39944470	138	2	3.24e-22	0.000635832	-0.206371	-0.111992	NA
chr12	25156888	25157146	259	2	2.2e-18	0.000119274	-0.206413	-0.0883429	NA
chr22	45608345	45609421	1077	13	3.22e-70	7.33e-14	-0.206422	-0.0777621	KIAA0930-004, KIAA0930-009, KIAA0930-012, KIAA0930-201, KIAA0930-003, KIAA0930-011, KIAA0930-010
chr16	4102333	4103533	1201	7	7.59e-72	5.48e-10	-0.206435	-0.108323	ADCY9-005
chr2	219723705	219724408	704	4	8.68e-32	0.00414271	-0.206473	-0.0484442	WNT6-001, WNT6-002
chr12	2800055	2801584	1530	14	0	2.98e-41	-0.206514	-0.153498	CACNA1C-AS1-001, CACNA1C-AS1-002, CACNA1C-AS1-003
chr15	69087774	69087809	36	2	6.63e-49	4.62e-09	-0.206551	-0.190837	NA
chr22	42760647	42761285	639	2	4.96e-42	4.06e-08	-0.20658	-0.173364	NA
chr22	18042550	18043745	1196	6	6.32e-116	4.86e-21	-0.206582	-0.158026	SLC25A18-001, SLC25A18-002, SLC25A18-003, SLC25A18-004
chr2	110371895	110373776	1882	8	4.15e-102	2.35e-09	-0.206709	-0.0854121	SEPT10-201, SOWAHC-001, SEPT10-002, SEPT10-001, SEPT10-006, SEPT10-008, SEPT10-004, SEPT10-010, SEPT10-011, SEPT10-003, SEPT10-007, SEPT10-013, SEPT10-009, SEPT10-012, SEPT10-202
chr8	28479277	28480141	865	6	8.83e-31	0.0441273	-0.206841	-0.0323184	EXTL3-003, EXTL3-002
chr7	151330008	151330230	223	4	1.09e-59	8.58e-12	-0.206885	-0.147888	PRKAG2-002, PRKAG2-010, PRKAG2-013, PRKAG2-014, PRKAG2-012
chr2	107197949	107198798	850	3	7.52e-52	0.00102646	-0.206986	-0.0680166	NA
chr13	114824941	114829496	4556	16	1.66e-50	2.32e-08	-0.207129	-0.0469043	NA
chr16	1098059	1099138	1080	4	8.62e-109	6.19e-13	-0.207156	-0.118066	NA
chr6	30130226	30132715	2490	34	9.53e-63	3.77e-05	-0.207171	-0.0226445	TRIM15-203, TRIM15-001, TRIM10-001, TRIM10-002
chr17	41723125	41723953	829	5	1.55e-27	4.34e-06	-0.207174	-0.0725912	NA
chr15	29431453	29432511	1059	6	1.51e-55	1.88e-08	-0.207282	-0.0973792	NA
chr13	43354421	43355739	1319	6	1.93e-41	1.35e-07	-0.207344	-0.0282499	FAM216B-001, FAM216B-201
chr1	11760709	11761766	1058	8	1.53e-36	8.07e-06	-0.207469	-0.0378574	NA
chr19	14607318	14608092	775	5	1.09e-60	8.39e-06	-0.207472	-0.0698281	GIPC1-007, GIPC1-201, GIPC1-202, GIPC1-001, GIPC1-005, GIPC1-008, GIPC1-010, GIPC1-006
chr7	47576144	47577090	947	5	7.69e-79	6.51e-08	-0.207569	-0.0920501	TNS3-005
chr6	3163081	3163814	734	4	7.11e-49	0.381198	-0.20757	-0.0499416	NA
chr16	88109993	88111522	1530	9	5.45e-50	2.3e-07	-0.207672	-0.0595467	NA
chr19	6659899	6660075	177	3	3.56e-31	5.38e-09	-0.20771	-0.150007	NA
chr1	36038468	36039885	1418	11	1.75e-75	8.61e-22	-0.207752	-0.100625	TFAP2E-001, RP4-728D4.2-002
chr16	88846234	88846723	490	3	8.36e-50	1.23e-08	-0.207754	-0.131023	NA
chr1	148929617	148930220	604	6	3.09e-78	1.24e-16	-0.208097	-0.129485	RP11-14N7.2-003, RP11-14N7.2-001, RP11-14N7.2-002, RP11-14N7.2-201
chr19	41059598	41060564	967	5	6.93e-51	1.1e-09	-0.208117	-0.127534	NA
chr2	242497595	242500484	2890	13	1.39e-40	6.27e-06	-0.208168	-0.0440491	BOK-001, BOK-AS1-001
chr14	102510281	102510790	510	5	3.57e-52	3.53e-09	-0.208251	-0.103565	DYNC1H1-005, RP11-1017G21.4-001
chr1	40387667	40388395	729	4	4.4e-58	6.35e-08	-0.208315	-0.110063	NA
chr17	58498466	58500186	1721	13	4.77e-59	2.32e-09	-0.208352	-0.0728775	C17orf64-001, C17orf64-003, C17orf64-002, USP32-014, USP32-015
chr4	189375874	189376729	856	4	2.09e-56	9.73e-09	-0.208385	0.019018	LINC01060-005, LINC01060-004, LINC01060-002
chr15	86336631	86337453	823	4	9.53e-49	0.0117883	-0.208402	-0.048003	KLHL25-001, KLHL25-201, KLHL25-002
chr6	44189984	44191422	1439	11	5.49e-35	0.180608	-0.208467	-0.0155984	SLC29A1-008, SLC29A1-007, SLC29A1-006, SLC29A1-004, SLC29A1-003, SLC29A1-202
chr4	114238277	114238881	605	2	4.52e-46	6.46e-07	-0.208521	-0.178269	ANK2-007, ANK2-016
chr6	166485745	166486120	376	2	2.43e-49	3.9e-09	-0.208522	-0.196026	NA
chr1	43281678	43282654	977	9	4.45e-68	0.00215775	-0.208523	-0.0374394	ERMAP-001, CCDC23-001, CCDC23-002, ERMAP-004, CCDC23-003, CCDC23-201
chr17	77922738	77925938	3201	18	1.21e-70	1.35e-13	-0.208543	-0.0625236	TBC1D16-003, TBC1D16-008, TBC1D16-004, TBC1D16-006, TBC1D16-009, TBC1D16-007, TBC1D16-002
chr12	119771135	119772421	1287	7	1.01e-60	5.2e-06	-0.208548	-0.0666847	CCDC60-001, CCDC60-005, CCDC60-003, CCDC60-004, CCDC60-002
chr5	2005957	2008713	2757	15	5.43e-107	1.54e-24	-0.208692	-0.105612	NA
chr11	68180584	68181383	800	7	1.09e-65	9.11e-13	-0.208736	-0.0981566	NA
chr17	15168483	15169177	695	4	1.75e-68	6.99e-13	-0.208739	-0.139618	PMP22-002, PMP22-005, PMP22-004, PMP22-006
chr12	124872143	124872365	223	2	8.93e-48	9.61e-09	-0.208803	-0.191171	NCOR2-009
chr21	46856099	46856438	340	2	1.55e-35	3.85e-06	-0.208823	-0.13531	NA
chr3	128997055	128997925	871	9	1.36e-46	0.197121	-0.208834	-0.0175163	HMCES-001, HMCES-002, HMCES-004, HMCES-003, HMCES-005, HMCES-009, HMCES-006, HMCES-007
chr16	49594026	49594703	678	3	8.57e-75	5.38e-13	-0.208853	-0.194501	NA
chr14	63670711	63671737	1027	6	3.58e-100	0.000359633	-0.208859	-0.0838902	RHOJ-001, RHOJ-005, RHOJ-004, RHOJ-003
chr2	45238442	45240563	2122	6	3.6e-18	1.46e-05	-0.208909	0.0209591	SIX2-001, AC093702.1-001
chr2	129076392	129077561	1170	6	5.38e-66	1.22e-06	-0.208947	-0.0856464	HS6ST1-001, HS6ST1-003, HS6ST1-002
chr12	89475286	89476250	965	2	7.93e-21	4.18e-07	-0.209024	-0.172174	NA
chr15	68913662	68914532	871	2	3.43e-37	0.000125224	-0.209114	-0.0953663	NA
chr13	112982228	112983035	808	2	1.37e-45	0.00265667	-0.209158	-0.100305	NA
chr16	27481556	27483282	1727	6	2.21e-38	0.00339012	-0.20916	-0.0709225	GTF3C1-007
chr3	184318884	184320734	1851	7	5.46e-23	1.93e-07	-0.209178	-0.0637634	NA
chr16	766888	768068	1181	5	3.13e-98	4.91e-13	-0.209182	-0.121068	METRN-004, METRN-002, METRN-005, METRN-001, METRN-006, METRN-003
chr10	71077221	71078714	1494	10	3.82e-36	0.267794	-0.20922	-0.0153525	HK1-201, HK1-001, HK1-016, HK1-006
chr12	48578223	48579245	1023	4	7.25e-25	0.000283624	-0.209294	-0.0777119	C12orf68-001
chr16	66582592	66584061	1470	6	1.76e-55	2.48e-06	-0.209585	-0.085319	TK2-201, Y_RNA.807-201, TK2-005, TK2-001, TK2-003, TK2-004, TK2-002, TK2-202, TK2-008, Y_RNA.807-001, TK2-009, TK2-016, TK2-014, TK2-010, TK2-007, TK2-006
chr7	158823070	158824399	1330	6	1.31e-52	3.83e-10	-0.20965	-0.103901	NA
chr17	73126499	73127468	970	5	8.21e-38	0.00228884	-0.209678	-0.0217281	NT5C-001, NT5C-012, NT5C-016, NT5C-009, NT5C-014, NT5C-006, NT5C-007, NT5C-010, NT5C-003, NT5C-013, NT5C-015, NT5C-008, NT5C-002, NT5C-011
chr21	35552652	35553467	816	3	2.5e-37	3.31e-08	-0.209749	-0.153779	LINC00310-002, LINC00310-003, LINC00310-001, LINC00310-004, LINC00310-006, LINC00310-005
chr6	41561085	41562224	1140	5	5e-52	1.04e-06	-0.209801	-0.0677547	NA
chr6	35490164	35490818	655	4	4.48e-31	0.0355423	-0.209861	-0.0614957	NA
chr2	236673911	236674489	579	4	2.06e-14	0.000288555	-0.209861	-0.0932784	NA
chr2	236944798	236945083	286	3	1.71e-48	3.45e-09	-0.209936	-0.144455	RNU7-127P-201
chr1	150779776	150782303	2528	7	1.61e-67	1.78e-10	-0.209986	-0.121452	CTSK-001, CTSK-002, CTSK-003
chr11	70562728	70564414	1687	11	9.93e-39	0.00117624	-0.210058	-0.000946271	NA
chr1	23696413	23698143	1731	6	6.33e-94	9.58e-09	-0.210094	-0.100379	ZNF436-001, C1orf213-201, Y_RNA.272-201, ZNF436-003, C1orf213-002, C1orf213-001, C1orf213-003, C1orf213-005, C1orf213-004
chr16	87442901	87443540	640	4	3.68e-48	1.09e-09	-0.210106	-0.115169	NA
chr17	1686627	1686737	111	3	1.46e-35	1.03e-09	-0.210213	-0.16635	SMYD4-004
chr7	190334	190423	90	3	1.91e-39	0.00531854	-0.210214	-0.0772852	NA
chr17	42431109	42433041	1933	8	7.86e-79	6.33e-12	-0.210214	-0.113864	GRN-022
chr10	98031125	98031964	840	7	1.75e-24	0.00012539	-0.210253	-0.0588328	BLNK-001, BLNK-002, BLNK-201, BLNK-202, BLNK-004, BLNK-003
chr22	32441170	32442147	978	2	1.72e-18	3.91e-07	-0.210255	-0.18634	NA
chr4	30723855	30724915	1061	5	3.28e-109	3.19e-09	-0.210273	-0.118302	PCDH7-001, PCDH7-002, PCDH7-003, PCDH7-201
chr11	855971	857071	1101	4	8.19e-52	2e-07	-0.210286	-0.109592	NA
chr16	1127792	1131907	4116	19	4.05e-148	2.22e-23	-0.21038	-0.0232679	SSTR5-001, SSTR5-002, SSTR5-AS1-003, SSTR5-AS1-001
chr1	41303356	41304435	1080	5	2.96e-39	0.159247	-0.210494	-0.054849	NA
chr17	55213563	55213656	94	3	2.83e-35	9.42e-09	-0.210495	-0.144299	NA
chr1	212002499	212003989	1491	7	5.63e-50	2.01e-05	-0.210501	-0.0442992	LPGAT1-002, LPGAT1-001, RP11-552D8.1-003, RP11-552D8.1-002, RP11-552D8.1-004, RP11-552D8.1-001, LPGAT1-003
chr16	85478580	85480254	1675	11	4.19e-91	2.39e-14	-0.210603	-0.0808006	NA
chr22	39150255	39152758	2504	11	2.65e-77	1.74e-05	-0.210684	-0.0232686	SUN2-201, SUN2-002, SUN2-001, SUN2-202, SUN2-010, SUN2-008, SUN2-003, SUN2-009, SUN2-006, SUN2-005, SUN2-004, SUN2-007
chr17	63557609	63558518	910	8	2.43e-36	0.0209056	-0.210764	-0.03515	AXIN2-001, AXIN2-008, AXIN2-006, AXIN2-005, AXIN2-007
chr10	49673534	49674883	1350	6	1.12e-52	1.09e-11	-0.210821	-0.112726	ARHGAP22-014
chr17	16954853	16955261	409	2	9.16e-32	0.065561	-0.210862	-0.103814	NA
chr2	237150303	237150793	491	2	1.95e-31	5.15e-06	-0.210944	-0.0856404	ASB18-201
chr16	432219	434356	2138	10	6.36e-84	8.47e-11	-0.211033	-0.087938	TMEM8A-002, Z97634.3-003, TMEM8A-001, Z97634.3-002
chr7	36193854	36195786	1933	6	2.79e-39	1.01e-08	-0.21109	-0.0925054	EEPD1-001, EEPD1-201
chr19	58629967	58630612	646	6	4.98e-21	0.373206	-0.211101	-0.0352114	ZSCAN18-016, ZSCAN18-015, ZSCAN18-008, ZSCAN18-001
chr2	106959205	106959878	674	8	1.25e-47	1.62e-08	-0.211192	-0.0793027	AC114755.3-001
chr1	11708292	11709271	980	6	6.72e-69	6.73e-15	-0.211212	-0.133187	FBXO2-004
chr1	150849189	150850380	1192	6	3.68e-31	0.00695594	-0.211215	-0.0353765	ARNT-010, ARNT-001, ARNT-007, ARNT-014, ARNT-012, ARNT-009, ARNT-013, ARNT-006
chr6	134213992	134217795	3804	14	1.26e-99	1.3e-28	-0.211228	-0.107871	RP3-323P13.2-003
chr9	96718643	96719548	906	2	7.96e-26	0.000167454	-0.211239	-0.0976974	BARX1-001, RP11-231K24.2-001, RP11-231K24.2-002
chr5	3962083	3963277	1195	5	8.31e-145	1.23e-14	-0.211293	-0.105942	NA
chr2	3317469	3318039	571	5	1.01e-46	2.87e-09	-0.211325	-0.118869	NA
chr1	10509682	10510967	1286	10	2.08e-34	0.0237241	-0.211358	-0.0430069	CORT-201, CORT-001
chr12	49362976	49365123	2148	7	7.75e-47	7.89e-06	-0.21143	-0.0647157	WNT10B-001, WNT10B-002, WNT10B-003, WNT10B-006, WNT10B-004, WNT10B-005
chr13	111451902	111452040	139	3	9.17e-30	0.000919779	-0.211474	-0.0852971	NA
chr16	30133175	30134068	894	3	3.49e-53	5.59e-08	-0.211541	-0.114731	MAPK3-001, MAPK3-201, MAPK3-006, MAPK3-011, MAPK3-004, MAPK3-202, MAPK3-002, MAPK3-009, MAPK3-007, MAPK3-008, MAPK3-003, MAPK3-005
chr4	72669773	72669944	172	2	5.25e-15	0.00135279	-0.21156	-0.119158	GC-006
chr20	55835020	55837619	2600	7	7.89e-44	7.9e-12	-0.211573	-0.0423698	NA
chr13	113513520	113514151	632	3	3.63e-35	0.00217419	-0.211577	-0.0701507	NA
chr16	73090723	73090838	116	2	9.07e-09	0.0908914	-0.211583	-0.102185	NA
chr10	90016258	90016295	38	2	1.86e-43	1.13e-08	-0.211585	-0.20816	NA
chr1	32169274	32171050	1777	10	9.44e-183	4.04e-15	-0.211587	-0.120634	COL16A1-201, COL16A1-005, COL16A1-001, COL16A1-018
chr8	139925559	139927001	1443	8	1.13e-39	0.00399358	-0.211616	-0.0438248	COL22A1-001, COL22A1-201, COL22A1-002
chr2	43188839	43188940	102	3	3.26e-20	0.00118039	-0.211661	-0.0824325	NA
chr13	43596577	43597736	1160	8	2.09e-81	6.85e-21	-0.211694	-0.0704851	DNAJC15-001, DNAJC15-002
chr17	75877811	75877899	89	2	4.3e-37	1.09e-05	-0.211729	-0.114417	FLJ45079-201
chr11	1884988	1885097	110	2	6.87e-38	1.66e-06	-0.211748	-0.121041	LSP1-001, LSP1-013, LSP1-014, AC051649.12-001
chr2	242944478	242946265	1788	6	2.08e-25	0.000511704	-0.211765	-0.0392986	NA
chr1	156465749	156467188	1440	5	8.17e-39	1.07e-11	-0.21177	-0.126008	NA
chr2	102272387	102272437	51	2	6.31e-51	3.56e-09	-0.211821	-0.200834	NA
chr6	163587135	163587182	48	2	2.91e-48	1.01e-08	-0.211888	-0.20376	NA
chr5	158475854	158478734	2881	6	1.26e-66	3.07e-07	-0.211889	-0.0685676	NA
chr21	46378243	46379089	847	5	3.22e-45	2.26e-09	-0.212023	-0.109732	FAM207A-005
chr11	63685777	63685905	129	2	1.75e-40	0.000761478	-0.21204	-0.114289	RCOR2-001
chr17	75473577	75474070	494	6	2.58e-157	3.77e-24	-0.212088	-0.186134	NA
chr10	126703576	126704259	684	4	2.27e-79	1.84e-07	-0.2121	-0.122663	NA
chr12	107348689	107349641	953	13	1.46e-92	8.06e-07	-0.212102	-0.0541029	C12orf23-002, C12orf23-007, C12orf23-004, C12orf23-001, C12orf23-006, C12orf23-005, RP11-412D9.4-001
chr2	99438242	99439997	1756	8	5.63e-106	1.81e-12	-0.21221	-0.105322	KIAA1211L-007
chr12	66859938	66860050	113	2	3.05e-44	1.65e-08	-0.212322	-0.17288	GRIP1-013
chr1	33389799	33391207	1409	3	4.45e-24	0.000744247	-0.21234	-0.0505372	AL031602.1-201
chr6	39902348	39903199	852	5	6.08e-50	0.00650123	-0.212341	-0.0579475	MOCS1-201, MOCS1-005, MOCS1-008, MOCS1-002, MOCS1-009, MOCS1-007
chr15	51632611	51634583	1973	10	5.54e-69	1.93e-05	-0.212372	-0.0142516	GLDN-001, CYP19A1-001, CYP19A1-007, CYP19A1-013, CYP19A1-011, CYP19A1-008, CYP19A1-003, CYP19A1-016, CYP19A1-009, GLDN-004, CYP19A1-015, CYP19A1-002, GLDN-006, GLDN-005, CYP19A1-017
chr4	184939768	184940436	669	2	1.8e-38	0.000330521	-0.212384	-0.118556	NA
chr13	50265193	50266227	1035	11	1.52e-32	0.768432	-0.212412	-0.0185202	EBPL-002, EBPL-006, EBPL-007, EBPL-004, EBPL-201, EBPL-001, EBPL-003, EBPL-005
chr20	60637948	60640074	2127	10	1.17e-93	1.67e-10	-0.212413	-0.0862653	TAF4-001, hsa-mir-3195.1-201, TAF4-010
chr11	9780133	9781826	1694	4	8.05e-62	3.15e-06	-0.212537	-0.114079	SBF2-AS1-001, SBF2-AS1-003, RP11-540A21.2-001, RP11-540A21.2-002, SBF2-AS1-002
chr7	115891	116554	664	2	2.45e-33	0.0174889	-0.212609	-0.10504	NA
chr14	95875792	95877009	1218	4	3.88e-57	0.00112212	-0.212651	-0.0971172	LINC00341-001, LINC00341-201
chr1	241912510	241912768	259	3	7.19e-33	5.43e-06	-0.212678	-0.129189	WDR64-002
chr1	20306641	20308066	1426	5	5.76e-40	0.000836002	-0.212845	-0.0598686	PLA2G2A-001, PLA2G2A-201, PLA2G2A-006, PLA2G2A-005, PLA2G2A-004, PLA2G2A-003, PLA2G2A-002
chr9	139239853	139240119	267	3	2.98e-55	4.4e-11	-0.212889	-0.170168	NA
chr12	9269178	9269671	494	2	2.65e-27	6.25e-07	-0.212951	-0.0314625	A2M-001, A2M-002, A2M-004, A2M-003, A2M-013
chr12	132972609	132977140	4532	19	7.56e-64	1.06e-16	-0.213	0.0162708	NA
chr4	141013584	141014313	730	4	7.13e-46	1.53e-07	-0.213019	-0.0784362	NA
chr4	188952355	188953969	1615	8	1.43e-52	7.96e-05	-0.213051	-0.0633841	NA
chr20	23470274	23470461	188	2	1.43e-23	9.31e-05	-0.213054	-0.1282	CST8-001, CST8-002
chr17	414740	415149	410	2	2.81e-49	4.91e-09	-0.213078	-0.193524	NA
chr17	908690	911887	3198	8	2.98e-59	3.16e-08	-0.213124	-0.0315554	ABR-011
chr1	59280290	59281067	778	7	5.84e-31	5.23e-05	-0.213124	-0.102917	RP11-63G10.3-001
chr19	39694177	39696134	1958	12	5.77e-168	5.26e-11	-0.213133	-0.0170141	SYCN-001
chr1	177225466	177225888	423	5	3.19e-106	4.18e-19	-0.213153	-0.169513	BRINP2-003, BRINP2-002
chr10	636076	636390	315	5	4.73e-81	1.18e-14	-0.213176	-0.112067	NA
chr20	2276032	2277040	1009	7	1.84e-22	0.0676443	-0.213231	-0.0347604	TGM3-001
chr15	101988075	101988134	60	2	6.21e-45	8.2e-09	-0.213287	-0.157296	NA
chr6	45390783	45391973	1191	7	4.8e-61	5.51e-08	-0.213301	-0.0983826	RUNX2-001, RUNX2-202, RUNX2-009, RP1-244F24.1-001
chr11	8679885	8681335	1451	7	1.42e-81	7.89e-12	-0.21334	-0.104192	TRIM66-201, TRIM66-002
chr1	160616604	160617974	1371	7	1.45e-49	7.45e-06	-0.213343	-0.0824795	SLAMF1-201, SLAMF1-001, SLAMF1-202, SLAMF1-003, SLAMF1-203
chr11	68963737	68964113	377	3	2.28e-65	3.08e-11	-0.213453	-0.169529	NA
chr12	49937852	49938018	167	3	3.74e-71	2.13e-11	-0.213453	-0.15968	KCNH3-003
chr7	1080473	1081709	1237	8	2.71e-87	3.75e-09	-0.213469	-0.0976994	NA
chr15	67228722	67228986	265	4	1.26e-71	2.35e-14	-0.213551	-0.171463	NA
chr14	21213343	21214682	1340	5	3.39e-20	0.0119007	-0.213575	-0.0692577	EDDM3A-001
chr7	36342851	36343787	937	2	6.73e-25	2.73e-06	-0.213587	-0.152164	AC006960.5-001
chr8	3244626	3245147	522	4	1.69e-64	0.000670588	-0.213776	-0.0800662	NA
chr5	139029502	139030390	889	4	1.98e-48	0.11565	-0.213783	-0.0544692	CXXC5-001, CXXC5-011, CXXC5-010, CXXC5-009, CXXC5-002, CXXC5-007, CTD-3224K15.2-001, CXXC5-018
chr11	102745682	102746365	684	5	1.24e-62	3.61e-09	-0.213801	-0.0355762	MMP12-201, MMP12-001
chr1	206679195	206681378	2184	12	2e-58	0.00011517	-0.213816	-0.0259644	RASSF5-001, RASSF5-002, RP11-534L20.5-001
chr21	47404109	47404268	160	4	4.87e-80	2.71e-13	-0.213832	-0.156349	NA
chr20	62272292	62274085	1794	5	3.67e-38	0.000175848	-0.214016	-0.0772555	NA
chr1	870791	872737	1947	11	1.34e-127	5.88e-31	-0.214095	-0.172691	SAMD11-004
chr1	171621279	171622329	1051	4	4.21e-77	1.71e-15	-0.214222	-0.168344	MYOC-001
chr11	14926377	14927549	1173	7	2.43e-49	4.73e-09	-0.214257	-0.0849288	CALCP-001, CALCB-001
chr16	20420222	20421627	1406	5	8.5e-38	5.11e-12	-0.214263	-0.108277	ACSM5-001, ACSM5-003, ACSM5-002
chr3	93692773	93694020	1248	5	4.71e-34	0.00020128	-0.214323	-0.0220766	PROS1-003, RNU6-511P-201, PROS1-001, PROS1-004
chr17	72231318	72231448	131	3	3.56e-95	6.17e-12	-0.214375	-0.139586	NA
chr18	46473573	46474644	1072	3	2.87e-69	1.87e-05	-0.214381	-0.127833	SMAD7-007, SMAD7-002
chr7	116962452	116963502	1051	9	3.74e-56	1.59e-05	-0.214382	-0.0428645	WNT2-002, WNT2-001, WNT2-003, WNT2-004
chr3	5024761	5025885	1125	7	1.2e-51	0.0611796	-0.214483	-0.0291118	NA
chr7	152433782	152433928	147	2	5.79e-47	1.19e-08	-0.214515	-0.192897	RN7SL811P-201
chr10	134991979	134994252	2274	14	1.93e-61	1.57e-05	-0.214533	-0.0396214	NA
chr16	1158497	1160722	2226	10	2.2e-122	1.12e-07	-0.214534	-0.0431611	LA16c-381G6.1-001
chr19	35617254	35617819	566	4	2.61e-51	1.36e-11	-0.214539	-0.159254	NA
chr17	79484403	79487159	2757	10	8.72e-48	6.11e-14	-0.214584	-0.0860978	RP13-766D20.2-001
chr10	5688470	5688620	151	3	1.09e-36	1.17e-05	-0.214601	-0.0729142	NA
chr6	148869461	148869895	435	4	1.26e-55	1.68e-12	-0.214673	-0.173437	NA
chr8	144576604	144577238	635	4	1.06e-63	2.47e-12	-0.214682	-0.139385	NA
chr1	245778125	245778964	840	3	5.31e-42	9.54e-08	-0.214699	-0.120002	RP11-522M21.2-001
chr10	5666739	5667028	290	3	2.8e-63	7.42e-08	-0.214769	-0.104586	RP11-336A10.7-001
chr17	79041480	79042364	885	6	3.17e-89	9.18e-09	-0.214796	-0.0899735	NA
chr7	1422820	1423940	1121	8	1.43e-41	3.71e-11	-0.214805	-0.0279642	NA
chr16	31146682	31148196	1515	10	2.03e-56	1.09e-08	-0.214935	-0.08119	PRSS8-001, PRSS8-006, PRSS8-005, PRSS8-004, PRSS8-002, PRSS8-003
chr9	132198329	132198822	494	2	1.29e-33	0.000166808	-0.21499	-0.132678	RP11-65J3.2-001
chr19	10397031	10400648	3618	17	3.53e-70	7.35e-09	-0.215137	-0.0370108	ICAM5-001, ICAM4-001, ICAM4-002, ICAM4-003, ICAM5-005, ICAM5-002, ICAM5-004, ICAM5-003, CTD-2369P2.8-001, CTD-2369P2.5-001
chr15	74164753	74164906	154	3	5.65e-55	4.52e-10	-0.215199	-0.156701	TBC1D21-001, TBC1D21-002, TBC1D21-003, RP11-24D15.1-002, RP11-24D15.1-001
chr9	108424034	108424905	872	3	1.04e-31	2e-06	-0.215203	-0.0872256	TAL2-001
chr10	3724497	3724557	61	2	5.24e-26	1.99e-06	-0.215218	-0.170465	NA
chr12	10251536	10252119	584	5	2.34e-72	5.31e-11	-0.215231	-0.133386	CLEC1A-001, CLEC1A-004, CLEC1A-003, CLEC1A-006
chr6	116866658	116867006	349	3	2.86e-40	2.55e-05	-0.215345	-0.103635	TRAPPC3L-003
chr2	45227645	45229649	2005	8	4.71e-150	5.03e-28	-0.215358	-0.168045	NA
chr2	64836235	64837018	784	4	1.01e-39	9.56e-10	-0.215461	-0.1031	AC007365.1-002
chr1	41848221	41849203	983	6	1.04e-87	0.00899559	-0.215498	-0.0690994	NA
chr17	47711470	47712139	670	2	3.33e-30	1.74e-05	-0.215546	-0.147473	NA
chr4	1764152	1765550	1399	4	3.66e-23	0.00128773	-0.215651	-0.0635034	NA
chr16	88495352	88499083	3732	12	2.83e-53	5.71e-11	-0.215693	-0.0810298	ZNF469-201, ZNF469-001
chr16	29706151	29706381	231	4	5.3e-50	3.66e-08	-0.2157	-0.124203	QPRT-004
chr8	37005558	37006314	757	4	8.26e-70	9.7e-08	-0.215717	-0.127829	NA
chr17	78720226	78720537	312	2	2.84e-54	3.86e-08	-0.215858	-0.134923	NA
chr9	96710875	96711316	442	3	1.34e-129	1.32e-14	-0.215915	-0.178124	NA
chr1	168698349	168698977	629	6	6.37e-126	5.98e-22	-0.216017	-0.191624	DPT-001
chr6	164506197	164507305	1109	10	2.51e-141	1.21e-18	-0.216136	-0.122829	RP1-155D22.2-001
chr6	53530503	53531701	1199	8	6.34e-112	3.39e-14	-0.216319	-0.11648	KLHL31-201
chr6	11778902	11779941	1040	5	1.16e-52	5.62e-08	-0.216328	-0.101087	ADTRP-004, ADTRP-201, ADTRP-001, ADTRP-003, ADTRP-007
chr12	3861567	3862225	659	4	1.41e-42	0.00401533	-0.216387	-0.0797188	EFCAB4B-005, EFCAB4B-001, EFCAB4B-201, EFCAB4B-003
chr5	14871736	14873039	1304	11	1.85e-47	5.02e-05	-0.216413	-0.0162223	ANKH-001, ANKH-002, UQCRBP3-001, ANKH-003, CTB-40H15.4-001
chr4	7192699	7195466	2768	9	2.13e-35	0.000150902	-0.216415	-0.0476739	SORCS2-001
chr7	150969275	150970209	935	2	6.82e-51	4.59e-08	-0.216427	-0.191241	NA
chr11	2904591	2908471	3881	42	1.76e-189	4.47e-25	-0.216451	-0.0414371	CDKN1C-201, CDKN1C-002, CDKN1C-001, CDKN1C-006, CDKN1C-003, CDKN1C-004
chr1	860613	861886	1274	8	1.44e-79	0.000919555	-0.216513	-0.0414366	SAMD11-010, SAMD11-011, SAMD11-003
chr1	235099089	235099120	32	2	1.15e-82	1.95e-08	-0.216567	-0.155817	RP11-443B7.1-001, RP11-443B7.1-003, RP11-443B7.1-002, RP11-443B7.1-004
chr6	137304411	137304737	327	2	3.08e-45	7.61e-09	-0.216614	-0.182734	NA
chr4	7053957	7054700	744	3	7.16e-54	0.00114341	-0.216687	-0.0883028	TADA2B-005, TADA2B-003
chr16	88472541	88473713	1173	5	6.96e-59	1.95e-11	-0.216692	-0.117607	NA
chr3	121612039	121613703	1665	5	1.25e-54	1.29e-07	-0.216806	-0.0927762	SLC15A2-002, SLC15A2-004, SLC15A2-001
chr3	66455638	66456600	963	3	3.07e-51	4.47e-06	-0.216828	-0.132935	LRIG1-005, LRIG1-004
chr12	133178249	133180698	2450	11	7.39e-79	0.000176989	-0.216865	-0.0262337	LRCOL1-201
chr19	10405083	10407538	2456	9	7.16e-51	4.01e-10	-0.216865	-0.0936661	NA
chr4	148401273	148402899	1627	13	5.75e-94	4.3e-11	-0.216908	-0.0731195	EDNRA-001, EDNRA-201, EDNRA-202, EDNRA-002
chr2	2712669	2713429	761	5	2.78e-59	9.47e-08	-0.216948	-0.0938237	NA
chr8	22500401	22501100	700	4	4.2e-81	1.42e-06	-0.217033	-0.116525	BIN3-003, BIN3-012, BIN3-010
chr16	85203635	85209312	5678	16	3.19e-122	1.72e-34	-0.217153	-0.111523	CTC-786C10.1-001
chr7	47578960	47580247	1288	6	2.04e-37	6.99e-08	-0.217181	-0.0438374	TNS3-201, TNS3-202, TNS3-006, TNS3-005, TNS3-203
chr12	58209674	58211193	1520	7	1.75e-42	1.75e-10	-0.217186	-0.0786909	AVIL-001, AVIL-201, AVIL-003, AVIL-002, AVIL-008, RP11-571M6.18-001
chr19	4638503	4639662	1160	10	3.04e-56	0.000413955	-0.217216	-0.026957	TNFAIP8L1-001, TNFAIP8L1-201, TNFAIP8L1-002
chr17	47987056	47988546	1491	4	5.18e-29	1.31e-08	-0.217275	-0.0976398	NA
chr7	150100785	150105713	4929	21	6.5e-69	7.53e-11	-0.2173	-0.0318966	ZNF775-009, ZNF775-011, ZNF775-008, ZNF775-010, ZNF775-012, ZNF775-006
chr7	24516464	24517414	951	2	5.8e-20	2.83e-07	-0.217401	-0.191731	NA
chr18	74804389	74805219	831	2	1.44e-49	0.0021861	-0.21743	-0.104295	NA
chr19	11353961	11354401	441	5	1.94e-46	3.92e-05	-0.217531	-0.0731536	NA
chr1	192778197	192778890	694	5	8.23e-35	0.0771838	-0.217545	-0.0378007	RGS2-001, RGS2-003, RGS2-002, RGS2-004
chr15	84047082	84048308	1227	6	0	4.29e-24	-0.217584	-0.147355	NA
chr1	157097963	157098234	272	3	8.61e-45	6.45e-10	-0.217599	-0.189248	CYCSP52-001
chr6	90119710	90121670	1961	6	1.44e-70	0.00040102	-0.217616	-0.0553401	RRAGD-002, RRAGD-001, RRAGD-003
chr1	245524538	245525294	757	4	1.54e-31	0.000467175	-0.217669	-0.0645493	NA
chr8	134114834	134115661	828	6	1.05e-75	2.21e-15	-0.217672	-0.167867	SLA-003, SLA-001, SLA-004, SLA-014, SLA-002, SLA-015, SLA-018, SLA-016, SLA-017, SLA-019, SLA-013, SLA-012, SLA-011, SLA-005
chr6	33281766	33291558	9793	180	1.96e-249	1.86e-35	-0.217722	-0.00939525	DAXX-002, DAXX-001, DAXX-201, ZBTB22-204, TAPBP-008, ZBTB22-001, TAPBP-001, TAPBP-003, ZBTB22-002, DAXX-007, DAXX-011, TAPBP-209, TAPBP-010, DAXX-009, TAPBP-007, TAPBP-004, DAXX-010, DAXX-004, TAPBP-002, TAPBP-006, DAXX-008, DAXX-003
chr17	77913966	77914869	904	6	6.58e-38	1.45e-05	-0.217802	-0.0751153	NA
chr12	22486029	22487459	1431	6	2.4e-95	1.94e-06	-0.217878	-0.0915442	ST8SIA1-007, ST8SIA1-003, ST8SIA1-001, ST8SIA1-002, ST8SIA1-201, ST8SIA1-006, ST8SIA1-011
chr1	2323201	2325254	2054	9	4.56e-61	2.02e-08	-0.217928	-0.0667503	RER1-008, RER1-002, RER1-201, RER1-004, MORN1-010, MORN1-002, MORN1-001, RER1-006, RER1-003, RER1-005, MORN1-006, RER1-001, MORN1-011
chr14	21573719	21574644	926	3	8.41e-64	0.0540599	-0.218082	-0.0723211	RP11-998D10.4-001, ZNF219-002, ZNF219-005
chr15	93632611	93633408	798	10	2.11e-119	6.9e-06	-0.218162	-0.062224	RGMA-001, RGMA-203, RGMA-009, RGMA-008
chr5	37834672	37836748	2077	18	1.77e-71	2.25e-14	-0.218207	-0.0378782	GDNF-201, GDNF-002, GDNF-004, GDNF-005, GDNF-006
chr10	49607582	49608952	1371	4	3.9e-20	0.00309011	-0.218231	-0.0815633	MAPK8-201, MAPK8-013, MAPK8-014, MAPK8-012, MAPK8-011, MAPK8-202
chr20	62687969	62688896	928	9	2.69e-55	2.95e-11	-0.218262	-0.086954	TCEA2-008, RP13-152O15.5-001
chr15	65341703	65342634	932	9	1.25e-215	7.81e-21	-0.218285	-0.115281	NA
chr12	53645951	53646929	979	4	3.41e-59	0.00120502	-0.218483	-0.0456787	MFSD5-001, MFSD5-201, MFSD5-003, MFSD5-005, MFSD5-004
chr1	110752047	110753232	1186	6	9.23e-56	4.56e-05	-0.218562	-0.0557081	KCNC4-004, KCNC4-007, KCNC4-006, KCNC4-003, KCNC4-AS1-001, KCNC4-001, KCNC4-005
chr1	230276238	230276786	549	2	3.8e-51	1.79e-07	-0.218579	-0.164856	NA
chr8	144309591	144309876	286	2	5.34e-41	3.67e-06	-0.218613	-0.152749	NA
chr8	11770970	11771498	529	3	2.75e-25	0.00149321	-0.218621	-0.0579982	NA
chr1	78511140	78512129	990	12	1.22e-126	1.11e-12	-0.218776	-0.0948466	RP11-386I14.2-001, GIPC2-001
chr6	151560831	151562026	1196	12	7.37e-104	2.73e-11	-0.218777	-0.0693573	AKAP12-001, AKAP12-202
chr17	8370017	8370548	532	4	1.36e-21	0.0155272	-0.21881	-0.0470302	NA
chr11	64427416	64428925	1510	5	1.19e-82	1.08e-10	-0.218837	-0.108552	NRXN2-010
chr7	19145530	19148187	2658	12	2.19e-66	6.45e-15	-0.218864	-0.0588822	NA
chr1	183187433	183188297	865	2	1.86e-51	4.35e-07	-0.218875	-0.126575	NA
chr12	110059808	110060048	241	2	1.94e-28	1.17e-05	-0.219099	-0.0749761	NA
chr22	26875499	26876075	577	7	1.14e-87	7.66e-14	-0.219125	-0.114264	HPS4-201, HPS4-008, HPS4-010, HPS4-011, HPS4-009, HPS4-003
chr5	172999989	173000873	885	6	3.86e-46	0.128919	-0.219195	-0.0380836	CTB-33O18.2-001
chr2	10360265	10361064	800	4	3.76e-39	0.00304866	-0.219316	-0.0489943	NA
chr17	6917993	6918952	960	9	3.31e-43	0.00433486	-0.219365	-0.0284732	C17orf49-001, C17orf49-006, C17orf49-003, RNASEK-C17orf49-004, C17orf49-009, C17orf49-007, C17orf49-002, C17orf49-008, RNASEK-005, C17orf49-004, C17orf49-005, AC040977.1-201, RNASEK-C17orf49-005
chr2	240868184	240868631	448	5	1.01e-30	0.0626895	-0.21944	-0.0576654	NA
chr15	93615677	93618028	2352	20	1.26e-142	2.68e-26	-0.219485	-0.0899288	RGMA-201, RGMA-202, RGMA-007, RGMA-005, RGMA-003, RGMA-006, RGMA-004, RGMA-010, RGMA-011
chr7	17274056	17274337	282	2	1.6e-10	0.013156	-0.21949	-0.118885	NA
chr12	28409714	28410104	391	2	1.79e-15	0.000990132	-0.219659	-0.127965	CCDC91-202, CCDC91-203, CCDC91-013, CCDC91-005
chr5	14452105	14452155	51	2	7.65e-43	1.41e-08	-0.21966	-0.202449	NA
chr1	1499694	1500958	1265	3	1.25e-38	2.99e-07	-0.219713	-0.110359	AL645728.2-201
chr12	54401665	54402443	779	3	3.64e-58	0.00163274	-0.219724	-0.102043	HOXC8-001
chr12	111514551	111515293	743	5	2.26e-61	2.12e-08	-0.219736	-0.134289	NA
chr1	3141992	3144710	2719	11	2.29e-77	1.89e-10	-0.219778	-0.0632552	NA
chr16	85427738	85428095	358	3	8.35e-47	4.66e-08	-0.219811	-0.11697	NA
chr18	29080265	29080595	331	2	1.69e-31	3.03e-07	-0.219838	-0.176531	NA
chr6	33244709	33248714	4006	70	2.33e-166	8.82e-22	-0.219883	-0.0414041	B3GALT4-001, WDR46-007, RPS18-004, WDR46-002, RPS18-008, B3GALT4-002
chr1	31988357	31988579	223	2	1.07e-41	1e-05	-0.219884	-0.14468	RP11-439L8.4-002
chr17	37074902	37075068	167	4	1.29e-65	2.39e-11	-0.219984	-0.0947402	NA
chr10	105238606	105239205	600	8	5.32e-121	2.79e-15	-0.220026	-0.123416	CALHM3-001
chr4	174427146	174429872	2727	18	2.24e-44	2.56e-06	-0.220115	0.0028947	NA
chr3	58563097	58563907	811	7	1.35e-43	4.23e-09	-0.220152	-0.092567	FAM107A-002, FAM107A-004, FAM107A-005
chr2	85803209	85804732	1524	7	7.8e-53	4.14e-05	-0.220176	0.00495808	VAMP8-001, VAMP8-003
chr6	46293016	46294097	1082	5	1.97e-71	3.33e-12	-0.220202	-0.148783	RCAN2-001
chr8	143278295	143279492	1198	4	1.44e-32	1.17e-05	-0.220267	-0.0952275	LINC00051-001
chr11	61448975	61450770	1796	5	1.14e-67	5.02e-08	-0.220287	-0.11156	DAGLA-001, DAGLA-002
chr19	14224992	14225959	968	8	4.18e-105	3.45e-06	-0.220342	-0.0278262	PRKACA-004, PRKACA-003
chr12	133125882	133128014	2133	7	8.65e-36	2.38e-08	-0.220343	-0.0742884	NA
chr11	18158850	18159842	993	4	1.33e-49	6.67e-08	-0.220402	-0.0365062	NA
chr14	92927763	92927875	113	2	1.35e-54	2.3e-09	-0.220446	-0.219012	NA
chr19	49108395	49109882	1488	5	2.21e-39	0.00157769	-0.220453	-0.0622889	SPACA4-001
chr4	10022984	10023201	218	2	1.26e-25	0.00193318	-0.220461	-0.0998202	SLC2A9-002
chr11	34182335	34182570	236	2	2.33e-39	0.00338794	-0.220475	-0.114633	NA
chr20	55401918	55402014	97	2	1.99e-99	5.82e-11	-0.220537	-0.190381	NA
chr18	45934156	45935070	915	4	2.29e-85	2.04e-07	-0.220631	-0.112875	ZBTB7C-008, ZBTB7C-006, ZBTB7C-007, ZBTB7C-003, ZBTB7C-001, ZBTB7C-005, ZBTB7C-004, ZBTB7C-009
chr20	11897453	11899258	1806	7	1.24e-145	4.18e-10	-0.220753	-0.0923388	BTBD3-201, BTBD3-008, RP4-742J24.2-001, BTBD3-007, BTBD3-009, BTBD3-011, BTBD3-010
chr8	1507517	1508530	1014	3	3.3e-52	1.17e-11	-0.220808	-0.181431	NA
chr17	6920698	6922320	1623	7	8.11e-93	3.88e-16	-0.22082	-0.132915	MIR497HG-201, MIR497HG-202, MIR497HG-001, C17orf49-009, C17orf49-007, C17orf49-008, MIR497HG-002, RP11-589P10.7-001
chr15	100651510	100651659	150	2	4.52e-18	0.00540651	-0.220948	-0.101688	NA
chr5	140856469	140858107	1639	11	2.89e-80	9.89e-11	-0.22099	-0.090544	PCDHGC3-001, RN7SL68P-201
chr7	87935979	87936923	945	10	3.33e-96	5.61e-08	-0.221021	-0.0563549	STEAP4-002, STEAP4-001, STEAP4-003
chr6	40555927	40556568	642	2	9.89e-28	0.0016484	-0.221074	-0.106244	LRFN2-001
chr16	67708822	67709699	878	4	4.64e-49	0.000426707	-0.221151	-0.0560389	GFOD2-003
chr19	5046567	5047591	1025	3	1.45e-41	2.75e-05	-0.221231	-0.0905823	KDM4B-005
chr11	124932624	124933814	1191	8	2.25e-30	0.0280344	-0.221385	-0.032474	SLC37A2-201, SLC37A2-001, SLC37A2-002, SLC37A2-202, SLC37A2-005, SLC37A2-003
chr3	177315226	177315882	657	2	1.1e-19	0.117628	-0.221478	-0.111266	NA
chr2	30249240	30249883	644	2	1.16e-38	9.21e-05	-0.221499	-0.0940628	NA
chr2	114048264	114049041	778	5	1.16e-120	1.57e-15	-0.221536	-0.109727	NA
chr4	15374950	15376180	1231	10	1.06e-114	5.84e-18	-0.221724	-0.144534	C1QTNF7-003, C1QTNF7-201
chr4	38859706	38859770	65	3	1.95e-63	1.99e-10	-0.221767	-0.13895	TLR6-201, TLR1-004, TLR6-002, TLR6-003
chr5	151784326	151785326	1001	5	4.06e-53	0.000421056	-0.221803	-0.0737352	NMUR2-001
chr17	80708279	80709150	872	5	6.27e-31	0.000200489	-0.221812	-0.0601713	TBCD-001, TBCD-201, TBCD-005
chr11	119217331	119218238	908	5	7.12e-55	5.02e-07	-0.22187	-0.0820098	MFRP-002, C1QTNF5-201, MFRP-001, MFRP-005, MFRP-006, MFRP-001, MFRP-201
chr5	176026851	176027088	238	2	2.08e-86	1.54e-10	-0.22188	-0.22133	NA
chr4	8248320	8249430	1111	5	5.99e-96	3.43e-10	-0.221951	-0.112214	NA
chr19	2095364	2096731	1368	9	3.11e-142	1.01e-08	-0.22199	-0.0787526	MOB3A-001, IZUMO4-201, IZUMO4-004, IZUMO4-001, IZUMO4-003, IZUMO4-005, IZUMO4-002, IZUMO4-006, IZUMO4-009, MOB3A-007, MOB3A-005, IZUMO4-008, MOB3A-006, IZUMO4-007
chr12	52300911	52301970	1060	8	3.81e-77	9.59e-06	-0.222048	-0.0644788	ACVRL1-001, ACVRL1-005
chr16	49888100	49889831	1732	9	2.46e-163	2.1e-11	-0.222055	-0.0680025	ZNF423-002, ZNF423-003
chr10	133317015	133318755	1741	9	8.84e-91	5.19e-07	-0.2222	-0.0265622	NA
chr17	77963988	77964734	747	5	7.99e-44	1.78e-08	-0.222243	-0.114437	CTD-2529O21.1-001
chr4	6112876	6113389	514	2	3.5e-30	2.5e-07	-0.222276	-0.166085	NA
chr14	77518742	77519601	860	2	7.49e-78	1.16e-05	-0.222321	-0.142256	NA
chr8	126963507	126964551	1045	3	1.16e-33	0.0973458	-0.222532	-0.0673099	LINC00861-001, LINC00861-003, SOD1P3-001, LINC00861-002, LINC00861-004
chr1	23879671	23880736	1066	3	2.42e-55	1.89e-06	-0.222675	-0.0883391	NA
chr2	11055702	11056425	724	2	7.36e-58	0.000541949	-0.222738	-0.107658	NA
chr10	81141532	81142332	801	3	1.17e-61	2.4e-10	-0.222836	-0.153272	RP11-342M3.5-001
chr4	68334016	68334446	431	3	1.88e-45	0.00532554	-0.222947	-0.076332	RP11-584P21.2-001
chr10	131223404	131223487	84	2	2.84e-39	0.000215436	-0.222953	-0.101873	NA
chr16	85648263	85649026	764	4	6.67e-34	0.00127914	-0.223131	-0.0605096	GSE1-002, GSE1-001, GSE1-006
chr6	28870818	28872471	1654	17	2.29e-78	0.033286	-0.223156	-0.0141189	NA
chr10	81202867	81203762	896	3	2.97e-50	2.79e-05	-0.223233	-0.0972258	ZCCHC24-002, ZCCHC24-001
chr15	70371326	70372127	802	4	1.04e-36	0.00323048	-0.223422	-0.0459252	MIR629-201
chr1	21900987	21901260	274	3	2.25e-105	5.32e-13	-0.22346	-0.1863	ALPL-003
chr16	86100423	86100541	119	3	7.95e-54	3.27e-11	-0.223475	-0.184365	NA
chr19	55881893	55882550	658	4	3.26e-33	5.93e-06	-0.223485	-0.0988717	IL11-003, IL11-001, IL11-004, IL11-002
chr11	117667189	117668336	1148	11	4.94e-74	3.89e-05	-0.223487	-0.0496356	DSCAML1-001, DSCAML1-002
chr12	54388108	54391631	3524	16	2.14e-99	1e-21	-0.2235	-0.0803429	HOXC9-003, HOXC9-002, HOXC6-004, HOXC-AS1-002, HOXC-AS2-001, HOXC-AS2-002
chr8	38125449	38126098	650	4	2.43e-64	0.00402849	-0.223522	-0.070442	PPAPDC1B-003, PPAPDC1B-002, PPAPDC1B-001, PPAPDC1B-008, PPAPDC1B-007, PPAPDC1B-014, PPAPDC1B-004, PPAPDC1B-005, PPAPDC1B-013, PPAPDC1B-012, PPAPDC1B-016, PPAPDC1B-009, PPAPDC1B-015, PPAPDC1B-006
chr6	30122143	30124248	2106	18	1.49e-86	4.44e-08	-0.223541	-0.0486444	NA
chr1	153746211	153748120	1910	13	4.37e-148	1.54e-09	-0.223549	-0.0642413	SLC27A3-001, SLC27A3-201, SLC27A3-009, SLC27A3-008, SLC27A3-002, SLC27A3-010, SLC27A3-007
chr16	1185381	1186286	906	5	1.92e-42	9.33e-09	-0.223577	-0.116883	NA
chr6	2903258	2904005	748	8	1.26e-62	1.64e-07	-0.223616	-0.0727614	SERPINB9-001
chr5	34496537	34497525	989	2	9.3e-49	9.38e-08	-0.223655	-0.175707	NA
chr11	122051193	122051844	652	3	7.95e-15	0.173726	-0.223779	-0.0756575	RP11-820L6.1-003
chr4	175443243	175444948	1706	12	6.84e-92	1.35e-09	-0.22384	-0.0456578	HPGD-013, HPGD-001, HPGD-011, HPGD-004, HPGD-008, HPGD-003, HPGD-005, HPGD-002, HPGD-006, HPGD-010, HPGD-201, HPGD-202
chr10	6018610	6020585	1976	11	1.57e-106	2.24e-10	-0.223869	-0.0563025	IL15RA-005, IL15RA-003, IL15RA-004, IL15RA-001, IL15RA-019, IL15RA-201, IL15RA-012, IL15RA-202, IL15RA-016, IL15RA-013, IL15RA-007, IL15RA-203, IL15RA-006, IL15RA-014, IL15RA-010, IL15RA-002
chr9	137215364	137216064	701	2	5.33e-42	6e-07	-0.223878	-0.191248	NA
chr4	41361623	41365307	3685	16	5e-116	8.36e-17	-0.223885	0.0066205	LIMCH1-001, LIMCH1-002, LIMCH1-004, LIMCH1-023, LIMCH1-006, LIMCH1-007, LIMCH1-005, LIMCH1-003, LIMCH1-024
chr1	2073900	2074268	369	2	5.82e-23	0.000516369	-0.223886	-0.1214	PRKCZ-002
chr2	105118547	105118579	33	3	3.51e-25	9.49e-07	-0.223928	-0.125934	NA
chr11	1853713	1856307	2595	20	6.28e-93	1.62e-13	-0.223982	0.00458333	SYT8-004, SYT8-002, SYT8-008, SYT8-015, SYT8-003, SYT8-013, SYT8-006, SYT8-007, SYT8-005, SYT8-012, SYT8-009, SYT8-014, SYT8-202
chr3	126706207	126708480	2274	9	7.6e-55	1.44e-06	-0.22409	-0.0540463	PLXNA1-201, PLXNA1-001
chr10	63733787	63734682	896	2	3.28e-14	2.83e-06	-0.224104	-0.166602	NA
chr1	205497713	205498551	839	4	1.93e-62	3.52e-06	-0.224117	-0.0830948	CDK18-011, CDK18-009, CDK18-010, CDK18-002, CDK18-022, CDK18-021, CDK18-023, CDK18-024
chr17	13550191	13550608	418	2	2.02e-20	2.94e-05	-0.224248	-0.0924885	NA
chr7	76145280	76145672	393	4	5.29e-16	6.74e-05	-0.22442	-0.114702	NA
chr12	104531891	104532907	1017	6	4.27e-74	2.05e-07	-0.224538	-0.0797153	NFYB-001, NFYB-002, NFYB-004, NFYB-003
chr5	140864020	140865433	1414	10	1.8e-100	2.67e-23	-0.224549	-0.160799	PCDHGC4-001
chr6	29630719	29631447	729	5	4.82e-66	1.87e-07	-0.22464	-0.148269	NA
chr12	102872603	102875301	2699	9	1.52e-80	1.51e-13	-0.224696	-0.0796479	IGF1-002, IGF1-001, IGF1-005, IGF1-003, IGF1-004, IGF1-201
chr22	43043270	43045211	1942	7	3.56e-52	0.00275511	-0.224771	-0.0380287	CYB5R3-001, CYB5R3-202, CYB5R3-007, CYB5R3-002, CYB5R3-006, CYB5R3-008
chr17	1090123	1090905	783	10	2.07e-79	3.09e-11	-0.224812	-0.0847051	ABR-004
chr17	17740344	17741631	1288	8	7.06e-98	0.000207595	-0.224816	-0.0694509	SREBF1-002, SREBF1-201, SREBF1-003, SREBF1-202
chr12	2048973	2049079	107	2	5.11e-34	0.0276554	-0.224832	-0.110915	NA
chr6	37533112	37533807	696	2	5.35e-33	0.0101724	-0.224907	-0.110348	NA
chr4	75174074	75174204	131	3	2.68e-75	8.56e-13	-0.225004	-0.200429	EPGN-003, EPGN-001, EPGN-009, EPGN-006, EPGN-002, EPGN-005, EPGN-008, EPGN-007, EPGN-004
chr15	101661445	101661984	540	6	2.1e-111	1.17e-18	-0.225058	-0.12221	NA
chr8	1324411	1325003	593	3	1.58e-46	6.46e-06	-0.22507	-0.118331	NA
chr21	17911066	17911959	894	4	3.02e-72	1.28e-10	-0.225091	-0.134411	MIRLET7C-201, MIR99A-201, LINC00478-003, LINC00478-018
chr6	166959444	166959552	109	3	4.45e-68	2.63e-10	-0.225098	-0.0466667	RPS6KA2-006
chr13	114760667	114761607	941	6	2.4e-63	1.59e-05	-0.22512	-0.0787657	NA
chr12	130914291	130914344	54	3	2.97e-103	1.83e-13	-0.225152	-0.196639	NA
chr8	110704757	110705093	337	3	3.69e-12	0.147839	-0.225195	-0.0683703	SYBU-203, SYBU-204, SYBU-014, SYBU-003, SYBU-032
chr18	35064900	35067009	2110	6	4.3e-45	6.78e-05	-0.225456	-0.0428988	CELF4-008, CELF4-007, CELF4-009, CELF4-005
chr8	144460468	144462776	2309	12	9.24e-72	5.2e-08	-0.225493	-0.0528084	RHPN1-003
chr22	46646882	46647620	739	2	2.28e-30	8.35e-05	-0.225498	-0.132432	CDPF1-001, CDPF1-002, CDPF1-005, CDPF1-006
chr1	33740976	33742369	1394	6	6.45e-52	0.0218405	-0.225582	-0.0401024	NA
chr17	33776554	33777219	666	3	6.8e-29	0.000455278	-0.225625	-0.0400184	SLFN13-002, SLFN13-009, SLFN13-008, SLFN13-004, SLFN13-001, SLFN13-006, SLFN13-007, SLFN13-003
chr5	50263500	50266228	2729	14	9.96e-52	2.35e-08	-0.22572	-0.0478944	CTD-2089N3.2-002, CTD-2089N3.3-001, CTD-2089N3.1-001, CTD-2089N3.2-001
chr16	87521363	87521410	48	2	4.42e-55	1.73e-05	-0.225754	-0.134749	NA
chr12	7070317	7073264	2948	15	8.32e-58	1.15e-09	-0.225848	-0.0329197	MIR141-201, MIR200C-201, U47924.27-001, PTPN6-005, PTPN6-004, PTPN6-006, U47924.29-001, EMG1-008
chr10	72218225	72219819	1595	7	1.66e-64	3.52e-11	-0.225933	-0.0853401	NA
chr16	85584896	85585356	461	2	8.85e-37	1.38e-07	-0.225941	-0.180732	NA
chr4	81127819	81128845	1027	6	6.74e-133	1.08e-20	-0.226134	-0.00776336	NA
chr19	42430910	42431930	1021	3	1.71e-46	3.29e-08	-0.226179	-0.118072	ARHGEF1-026, ARHGEF1-025
chr3	87325752	87325835	84	2	2.19e-35	0.00287137	-0.226181	-0.106136	POU1F1-002, POU1F1-001, POU1F1-003, POU1F1-004
chr8	32503262	32505269	2008	9	4.28e-61	7.95e-15	-0.226183	0.00628014	NRG1-011, NRG1-010
chr8	99178504	99179021	518	2	3.56e-24	5.1e-05	-0.226207	-0.092088	NA
chr6	158402261	158403520	1260	9	1.9e-80	5.89e-05	-0.226388	-0.0303013	SYNJ2-002, SYNJ2-004, SYNJ2-201, SYNJ2-202
chr7	149119681	149120687	1007	7	1.14e-68	4.1e-06	-0.226393	-0.0541246	RP11-143I21.1-001
chr17	57410082	57410687	606	3	1.59e-26	0.00436067	-0.226521	-0.0741267	YPEL2-001, YPEL2-004, YPEL2-003
chr4	1225507	1225729	223	3	2.51e-30	4.26e-05	-0.226531	-0.118359	CTBP1-021, CTBP1-020
chr1	119957380	119958041	662	3	2.91e-48	2.37e-10	-0.226546	-0.167025	HSD3B2-001, HSD3B2-002, HSD3B2-003, HSD3B2-004, HSD3B2-005, HSD3B2-201
chr11	27015519	27017005	1487	9	6.95e-31	4.42e-05	-0.22661	-0.0482067	FIBIN-001
chr15	41185800	41186784	985	11	5.06e-78	0.00941747	-0.226613	-0.0415339	VPS18-001, VPS18-004, VPS18-003
chr10	73723221	73723920	700	4	5.48e-65	0.0312896	-0.226616	-0.053394	CHST3-001
chr10	46992909	46993924	1016	7	1.58e-39	6.07e-08	-0.226668	-0.0756721	GPRIN2-001
chr7	87109319	87109799	481	3	2.54e-16	0.0291676	-0.226978	-0.0580915	ABCB4-003
chr8	99955563	99963021	7459	34	4.06e-66	2.39e-27	-0.227026	-0.0602628	OSR2-002, OSR2-001, OSR2-201, OSR2-009, STK3-016, OSR2-008, OSR2-005, OSR2-006, OSR2-007, OSR2-003, OSR2-004, STK3-002, STK3-003, RP11-44N12.5-001
chr17	48262067	48263204	1138	8	1.23e-78	1.26e-17	-0.227065	-0.121696	COL1A1-018
chr8	145047469	145049189	1721	11	3.39e-30	6.32e-05	-0.227316	-0.0150796	PLEC-009, PLEC-002, PLEC-003, PLEC-010, PLEC-012
chr11	89322707	89322851	145	2	1.41e-44	8.88e-09	-0.227319	-0.210122	RP11-643G5.6-001, NOX4-204
chr6	168045268	168045888	621	5	1.25e-46	6.04e-09	-0.227361	-0.113244	NA
chr19	36427426	36428519	1094	7	2.08e-105	1.92e-05	-0.227399	-0.0665045	LRFN3-201, LRFN3-003, LRFN3-002, LRFN3-001
chr9	136844397	136844768	372	3	1.05e-36	2.02e-08	-0.227447	-0.139963	NA
chr17	50465	51269	805	2	5.62e-37	5.89e-06	-0.227453	-0.142523	NA
chr19	14552013	14552350	338	5	9.63e-97	8.86e-14	-0.227497	-0.122182	PKN1-002, PKN1-015
chr17	201675	203087	1413	6	5.51e-125	1.69e-12	-0.227509	-0.115982	RPH3AL-002, RPH3AL-001, RPH3AL-003, RP11-1260E13.3-001, RP11-1260E13.2-001, RPH3AL-007, RPH3AL-008
chr1	110526158	110527362	1205	10	1.27e-84	0.0818295	-0.227587	-0.038618	AHCYL1-001, AHCYL1-003
chr6	11113343	11113507	165	2	7.34e-33	3.54e-07	-0.227717	-0.217957	ERVFRD-1-001
chr11	130026698	130026798	101	2	9.45e-49	1.24e-08	-0.227994	-0.182923	NA
chr8	135490140	135491240	1101	7	3.53e-69	8.07e-05	-0.228029	-0.0570627	NA
chr11	63687154	63687937	784	4	8.04e-164	1.97e-11	-0.228282	-0.115352	NA
chr15	72101672	72103908	2237	9	3.97e-82	1.01e-07	-0.228374	-0.0739226	NR2E3-202, NR2E3-002, NR2E3-003, NR2E3-001
chr11	93885254	93885823	570	2	4.75e-36	3.77e-05	-0.228477	-0.127466	NA
chr1	15573050	15574102	1053	10	5.31e-72	0.00885032	-0.228537	-0.0387521	FHAD1-202, FHAD1-203, FHAD1-205, FHAD1-022
chr4	69215265	69216111	847	17	5.14e-36	0.0132253	-0.228628	-0.0298412	YTHDC1-001, YTHDC1-002, YTHDC1-004, YTHDC1-007
chr5	179036461	179036637	177	2	9.21e-13	0.000307543	-0.228721	-0.148245	NA
chr11	1903109	1903828	720	4	3.72e-107	5.52e-13	-0.228748	-0.141435	LSP1-011, LSP1-003
chr10	131840772	131841008	237	3	6e-20	0.0242179	-0.228789	-0.0618354	NA
chr21	34774164	34775291	1128	7	4.14e-37	0.0017252	-0.228811	-0.0726103	IFNGR2-001, IFNGR2-002, IFNGR2-007, IFNGR2-003, IFNGR2-004
chr1	157737828	157738458	631	3	2.78e-46	0.294056	-0.228978	-0.0757421	FCRL2-002, FCRL2-003
chr18	77125738	77126192	455	5	5.23e-60	0.0216499	-0.229152	-0.0522346	NA
chr10	51575592	51576452	861	6	2.45e-52	1.28e-10	-0.229157	-0.14263	NCOA4-204
chr10	80853937	80854035	99	3	3.69e-155	1.21e-15	-0.229179	-0.217324	NA
chr13	114792210	114793396	1187	5	6.39e-59	0.000134591	-0.229531	-0.0657132	NA
chr8	29732519	29732714	196	5	1.84e-135	1.83e-20	-0.229539	-0.21005	NA
chr22	50985117	50988451	3335	13	1.1e-132	2.73e-20	-0.229582	-0.106856	KLHDC7B-001, CTA-384D8.31-001
chr1	154166546	154167437	892	4	1.05e-71	4.86e-07	-0.229634	-0.0810671	TPM3-001, MIR190B-201, TPM3-018
chr10	80731632	80734594	2963	8	3.53e-69	0.00026172	-0.229729	-0.0390294	NA
chr1	238053828	238054569	742	4	1.6e-95	4.86e-10	-0.22979	-0.132771	ZP4-001
chr12	133007058	133008035	978	5	1e-57	1.73e-09	-0.229932	-0.0862609	NA
chr4	187070303	187071162	860	3	1.31e-37	2.57e-05	-0.229981	-0.0533413	FAM149A-202
chr13	50418481	50418527	47	2	9.38e-59	1.77e-09	-0.230061	-0.203943	NA
chr3	23784916	23785035	120	2	1.16e-37	4.15e-05	-0.230063	-0.137958	NA
chr6	32025416	32028152	2737	28	1.11e-190	1.08e-19	-0.230086	-0.0770635	NA
chr7	149461522	149461763	242	2	2.5e-89	5.67e-10	-0.230094	-0.1971	NA
chr1	975551	979268	3718	14	9.53e-63	3.46e-14	-0.230313	-0.00501613	AGRN-004
chr13	26626092	26626663	572	3	1.19e-48	0.0344815	-0.230551	-0.0742518	SHISA2-001, LINC00415-001
chr22	44317517	44318220	704	2	3.92e-22	0.000637608	-0.230595	-0.103599	PNPLA3-001, PNPLA3-005, PNPLA3-002, PNPLA3-003
chr16	1049628	1050484	857	3	4.88e-62	4.08e-10	-0.230608	-0.136403	RP11-161M6.3-001, RP11-161M6.3-201
chr1	200860534	200861597	1064	4	6.6e-71	1.87e-06	-0.230613	-0.108784	C1orf106-001, C1orf106-004, C1orf106-005
chr12	125000767	125003558	2792	13	2.58e-82	1.06e-11	-0.230688	-0.0580723	NCOR2-004
chr2	27632331	27633235	905	9	4.7e-49	0.00617066	-0.230709	-0.0356234	PPM1G-001, PPM1G-201, PPM1G-002, PPM1G-004
chr6	149358743	149358802	60	3	6.09e-138	2.61e-11	-0.230716	-0.128648	NA
chr4	174421114	174422442	1329	7	7.45e-69	4.81e-11	-0.230771	-0.0746105	NA
chr12	22094461	22095477	1017	10	5.5e-33	8.28e-05	-0.23092	-0.0359917	ABCC9-005, ABCC9-004
chr11	70731587	70732224	638	2	2.77e-43	0.000587133	-0.231	-0.106113	NA
chr7	157198482	157199809	1328	8	4.45e-122	0.000107441	-0.231015	-0.0750491	NA
chr15	78913474	78914439	966	8	3.92e-73	7.11e-06	-0.231035	-0.060939	CHRNA3-001, CHRNA3-002, CHRNA3-007, CHRNA3-003, CHRNA3-006, CHRNA3-005
chr19	14260587	14260651	65	3	1.54e-52	3.25e-11	-0.231225	-0.23096	NA
chr10	5060291	5061094	804	5	3.85e-52	0.0439676	-0.231583	-0.0516397	AKR1C2-201, AKR1C2-008, AKR1C2-007, AKR1C2-009
chr17	10633470	10634954	1485	4	3.8e-28	7.11e-05	-0.231609	-0.060927	TMEM220-001, TMEM220-002, TMEM220-005, CTC-297N7.5-006, CTC-297N7.5-010, CTC-297N7.5-008, CTC-297N7.5-007, CTC-297N7.5-001, CTC-297N7.5-004, CTC-297N7.5-009
chr12	91451819	91452697	879	2	1.93e-29	5.84e-08	-0.231652	-0.190436	KERA-001
chr18	44339513	44340177	665	2	4.86e-45	0.00103135	-0.231786	-0.108039	ST8SIA5-007, ST8SIA5-006
chr9	127018815	127018840	26	2	7.86e-38	8e-08	-0.231793	-0.178277	NEK6-002, NEK6-003, NEK6-004, NEK6-005, NEK6-006, NEK6-203, NEK6-204
chr11	94532949	94533087	139	3	4.15e-115	0.000213156	-0.231807	-0.0634784	NA
chr11	68080670	68082621	1952	9	4.92e-176	3.03e-16	-0.23181	-0.114031	LRP5-001, LRP5-002
chr10	73565440	73565966	527	5	5.34e-57	4.29e-09	-0.231869	-0.0984115	NA
chr20	2516256	2517613	1358	8	3.15e-41	1.46e-05	-0.232007	-0.0647375	TMC2-001
chr5	3320943	3320980	38	2	1.64e-24	9.51e-07	-0.232028	-0.184998	NA
chr10	99080071	99081496	1426	5	3.64e-60	3.96e-06	-0.232071	-0.0847775	FRAT1-001, FRAT1-002
chr11	1939546	1941145	1600	8	2.48e-128	8.19e-18	-0.232111	-0.113118	TNNT3-001, TNNT3-011, TNNT3-201, TNNT3-202, TNNT3-203, TNNT3-006, TNNT3-004, TNNT3-204, TNNT3-012, TNNT3-003, TNNT3-002, TNNT3-007, AC051649.1-201
chr14	104178670	104179660	991	5	3.33e-80	2.57e-08	-0.232122	-0.127307	AL049840.1-201, XRCC3-003, XRCC3-014, XRCC3-013, RP11-73M18.9-001
chr5	1123123	1124847	1725	8	2.7e-113	9.48e-08	-0.232293	-0.0824352	NA
chr2	238406108	238406478	371	3	1.79e-49	4.2e-07	-0.232347	-0.130692	NA
chr19	45898849	45900241	1393	5	1.73e-52	2.73e-09	-0.232437	-0.109886	NA
chr8	131449606	131450313	708	2	1.68e-63	0.000371041	-0.232536	-0.11075	NA
chr11	2504160	2504813	654	3	1.3e-24	0.258869	-0.232557	-0.0807502	NA
chr10	664719	665510	792	7	2.62e-49	2.2e-06	-0.232578	-0.0671363	NA
chr10	134885740	134887227	1488	7	1.47e-40	1.94e-08	-0.232665	-0.0792894	GPR123-004
chr8	27338183	27338248	66	2	6.47e-61	1.26e-09	-0.232927	-0.186059	CHRNA2-004, CHRNA2-201, CHRNA2-009, CHRNA2-010, CHRNA2-007, CHRNA2-005, CHRNA2-011
chr5	6491443	6492253	811	5	1.57e-49	1.78e-09	-0.232993	-0.120597	NA
chr1	3123054	3124703	1650	7	2.24e-31	3.84e-05	-0.233137	-0.0600204	NA
chr15	52570517	52570612	96	2	1.07e-49	1.36e-08	-0.233146	-0.186849	MIR1266-201
chr17	698261	698494	234	3	2.27e-57	4.08e-07	-0.233152	-0.110596	NA
chr9	110249749	110250612	864	3	1.39e-81	2.07e-08	-0.233254	-0.151732	KLF4-002, KLF4-004, KLF4-003, KLF4-001
chr2	74782684	74783088	405	4	4.56e-26	0.000161723	-0.233338	-0.0952441	DOK1-001, LOXL3-001, DOK1-002, LOXL3-002, LOXL3-003, LOXL3-007, DOK1-012, DOK1-005, DOK1-009, DOK1-010, DOK1-004, DOK1-008, DOK1-007, DOK1-003, DOK1-013
chr16	49620463	49621173	711	3	1.85e-39	4.01e-08	-0.233385	-0.16106	NA
chr1	172113506	172114419	914	6	2.89e-193	3.55e-19	-0.233416	-0.170422	MIR199A2-201, DNM3OS-001
chr8	41654331	41656079	1749	14	1.22e-108	3.31e-13	-0.233446	-0.0687292	ANK1-002, ANK1-001, ANK1-201, ANK1-202, ANK1-203, ANK1-204, ANK1-011
chr12	133028089	133028905	817	7	4.56e-66	0.000185825	-0.233818	-0.0508821	NA
chr2	501496	501773	278	2	5.59e-29	2.29e-06	-0.233857	-0.154887	NA
chr3	97541445	97542295	851	3	1.32e-28	0.00314681	-0.233987	-0.0808687	CRYBG3-001
chr1	87617142	87618313	1172	9	7.41e-50	5.97e-06	-0.234095	-0.0571882	AL139139.1-201
chr5	145214744	145215784	1041	13	7.43e-32	0.000328722	-0.23422	-0.0238098	PRELID2-004, PRELID2-201, PRELID2-002, PRELID2-009, PRELID2-001, PRELID2-003, PRELID2-007
chr2	142890490	142890700	211	2	2.08e-39	7.06e-07	-0.234245	-0.176477	LRP1B-001, LRP1B-002
chr1	1173264	1174190	927	5	1.03e-69	1.94e-10	-0.234366	-0.115063	NA
chr14	99183369	99183876	508	2	4.96e-31	5.45e-07	-0.234388	-0.146454	NA
chr6	30850405	30852354	1950	24	4.51e-150	4.37e-13	-0.2344	-0.0546706	DDR1-005, DDR1-002, DDR1-003, DDR1-204, DDR1-205, DDR1-013, DDR1-031, DDR1-012, DDR1-016, DDR1-014, DDR1-021, DDR1-036, DDR1-206, DDR1-207, DDR1-001, DDR1-010, DDR1-011, DDR1-004, DDR1-025, DDR1-027, DDR1-046, DDR1-042, DDR1-037, DDR1-026, DDR1-047, DDR1-024, DDR1-033, DDR1-034, DDR1-032, DDR1-020, DDR1-028, DDR1-030, DDR1-035, DDR1-048, DDR1-039, DDR1-049, DDR1-038, DDR1-043, DDR1-045, DDR1-044,…
chr12	111181439	111182093	655	4	2.02e-57	0.000430796	-0.234523	-0.0711541	PPP1CC-001, PPP1CC-002, PPP1CC-010, PPP1CC-009, PPP1CC-003
chr8	139734443	139734484	42	2	1.08e-63	2.09e-09	-0.234581	-0.211884	COL22A1-003
chr11	69257736	69260271	2536	13	2.04e-72	8.49e-10	-0.234614	-0.0651076	AP000439.2-001
chr17	1395371	1397079	1709	9	2.27e-56	5.57e-15	-0.234692	-0.0644699	MYO1C-001, MYO1C-201, MYO1C-007, MYO1C-005, MYO1C-006
chr12	105322376	105323396	1021	3	1.11e-38	5.66e-06	-0.234697	-0.134121	SLC41A2-001, SLC41A2-002
chr4	4397942	4398276	335	3	3.77e-49	4.72e-09	-0.234759	-0.147143	NA
chr14	21249405	21250509	1105	3	8.7e-93	9.34e-12	-0.234763	-0.189669	RNASE6-002, RP11-219E7.1-001
chr2	74213762	74215659	1898	4	1.6e-32	1.27e-10	-0.234833	-0.00518908	AC073046.25-001, RP11-711M9.1-001
chr10	129796199	129797019	821	4	4.84e-69	5.69e-07	-0.234842	-0.0937374	PTPRE-006
chr1	3438863	3439691	829	2	8.03e-42	2.09e-05	-0.234857	-0.131214	NA
chr17	81045495	81045863	369	4	3.21e-77	2.94e-08	-0.234899	-0.126512	NA
chr9	1050680	1052573	1894	7	2.34e-116	3.19e-08	-0.234909	-0.0919042	DMRT2-003, DMRT2-201, DMRT2-001, DMRT2-202, DMRT2-004, DMRT2-002
chr7	32109831	32111453	1623	14	6.22e-101	1.45e-15	-0.234932	-0.0878442	PDE1C-002, PDE1C-007, PDE1C-003, PDE1C-004, PDE1C-006, PDE1C-005
chr9	140483477	140484220	744	2	1.01e-32	5.91e-05	-0.235018	-0.106891	ZMYND19-001, ZMYND19-002
chr4	1803077	1808586	5510	23	9.89e-81	1.6e-11	-0.235108	-0.0460874	FGFR3-005, FGFR3-004, FGFR3-007
chr21	44863611	44864600	990	5	1.02e-76	0.00012519	-0.235161	-0.0924211	LINC00319-001
chr17	78899016	78900452	1437	4	2.76e-34	1.81e-06	-0.235199	-0.0800099	NA
chr16	88955224	88956109	886	2	9.1e-49	0.0132944	-0.23524	-0.119284	NA
chr13	23422746	23423308	563	5	1.35e-57	0.00271519	-0.235251	-0.0657349	RFESDP1-001
chr11	119293385	119295429	2045	13	7.49e-77	1.38e-05	-0.235359	-0.0437928	THY1-001, THY1-004, THY1-009, THY1-005, THY1-008, THY1-002, THY1-007, THY1-006, THY1-011, THY1-010
chr1	26371865	26372895	1031	7	4.92e-42	0.131814	-0.235388	-0.0303735	SLC30A2-004, SLC30A2-001, SLC30A2-003
chr17	74524238	74525046	809	5	6.88e-86	8.67e-13	-0.235437	-0.14648	PRCD-001, CYGB-004, PRCD-005
chr19	10928172	10928696	525	9	2.52e-143	2.92e-28	-0.235535	-0.161659	MIR199A1-201
chr4	74809912	74810310	399	4	2.85e-20	0.127393	-0.235631	-0.0530536	CXCL1P-001
chr14	99613193	99613313	121	3	1.99e-27	0.000454425	-0.235749	-0.0997049	NA
chr20	61200716	61201650	935	5	5.4e-41	1.92e-09	-0.235836	-0.121162	NA
chr8	142661528	142662408	881	4	1.18e-62	4.91e-11	-0.235897	-0.109039	NA
chr20	61977221	61978229	1009	5	2.62e-69	1.24e-12	-0.235905	-0.137206	NA
chr15	93126401	93127878	1478	7	4.45e-75	9.61e-06	-0.235932	-0.0784728	NA
chr20	31173500	31174419	920	2	7.85e-42	9.2e-05	-0.235941	-0.125137	C20orf112-002, RP11-410N8.4-001, C20orf112-004
chr7	24796553	24798855	2303	15	1.38e-93	1.34e-12	-0.236	-0.067246	DFNA5-001, DFNA5-003, DFNA5-005, DFNA5-007, DFNA5-201
chr19	344963	346278	1316	7	2.66e-50	0.082252	-0.236045	-0.0447167	MIER2-001, MIER2-004, MIER2-002
chr1	8410102	8411074	973	2	8.88e-63	1.18e-05	-0.236099	-0.134937	NA
chr6	29588575	29591155	2581	24	7.58e-172	1.67e-15	-0.236301	-0.0580839	GABBR1-010, GABBR1-018
chr4	185726782	185726836	55	2	3.23e-49	7.63e-09	-0.236396	-0.217544	ACSL1-007
chr17	2771225	2771650	426	2	1.56e-44	9.03e-09	-0.236431	-0.196394	NA
chr6	75916963	75918801	1839	9	3.32e-130	9.64e-08	-0.236615	-0.0872236	COL12A1-001, COL12A1-002, COL12A1-003
chr1	22228153	22228582	430	2	1.14e-69	2.47e-09	-0.236646	-0.183806	NA
chr10	559468	560669	1202	4	1.72e-44	2.77e-08	-0.236705	-0.142626	NA
chr17	74533239	74536269	3031	20	2.21e-97	1.27e-10	-0.236735	-0.0584453	CYGB-001, PRCD-004, PRCD-002, PRCD-008, PRCD-011, PRCD-009, CYGB-002, PRCD-007, PRCD-003, PRCD-010
chr17	79166676	79168726	2051	8	3.2e-93	8.37e-12	-0.236744	-0.1216	AZI1-004, AZI1-007
chr16	1518249	1518657	409	3	1.89e-83	7.53e-10	-0.236839	-0.160692	NA
chr2	217672659	217673380	722	2	2.69e-56	0.00118723	-0.23702	-0.113227	FABP5P14-001
chr12	125036266	125036429	164	2	1.04e-62	2.47e-09	-0.23702	-0.168695	NA
chr17	4439394	4440116	723	4	9.6e-46	1.31e-09	-0.237148	-0.130506	SPNS2-008, SPNS2-002
chr12	132686912	132687729	818	7	9.96e-35	0.0498436	-0.237162	-0.0474389	NA
chr2	100721844	100723417	1574	9	3.85e-118	2.59e-12	-0.237219	-0.106185	AFF3-202, AFF3-001, AFF3-002, AFF3-009, AFF3-006, AFF3-010, AFF3-014, AC092667.2-001, AFF3-008, AFF3-007
chr12	51610688	51612794	2107	10	9.87e-56	0.00946731	-0.237267	-0.0434191	POU6F1-001, POU6F1-006, POU6F1-004
chr11	2241249	2243973	2725	11	6.72e-98	1.31e-12	-0.237271	-0.0536274	NA
chr12	123635215	123636717	1503	8	1.75e-207	3.48e-12	-0.237338	-0.111612	PITPNM2-007
chr11	124615143	124618407	3265	8	4.72e-103	1.08e-25	-0.237358	-0.15822	RP11-677M14.2-001
chr5	54281198	54283267	2070	10	4.24e-88	9.29e-20	-0.237472	-0.131792	ESM1-002, ESM1-001
chr2	238065252	238065650	399	3	3.99e-37	0.00010894	-0.237529	-0.117901	NA
chr8	41166738	41168481	1744	19	9.32e-187	1.61e-22	-0.237565	-0.0930873	SFRP1-001
chr11	65210600	65211084	485	3	7.21e-39	5.36e-07	-0.237606	-0.174426	NEAT1-201
chr7	2029185	2030301	1117	7	9.05e-62	0.00016069	-0.237655	-0.0633127	NA
chr6	138200071	138200679	609	7	3.58e-107	3.08e-21	-0.237715	-0.177724	NA
chr1	213031989	213032677	689	3	3.63e-31	0.000445441	-0.237756	-0.0667507	FLVCR1-AS1-001, FLVCR1-001, FLVCR1-004, FLVCR1-AS1-003, FLVCR1-AS1-002
chr16	88151988	88154010	2023	7	2.66e-73	1.89e-10	-0.23801	-0.100693	NA
chr8	9182010	9182401	392	3	1.9e-29	0.0126654	-0.238658	-0.101636	RP11-115J16.1-004, RP11-115J16.1-001
chr10	105240332	105240427	96	2	5.95e-60	5.92e-06	-0.238832	-0.141822	CALHM3-001
chr15	31393845	31395221	1377	5	6.29e-59	3.84e-07	-0.238902	-0.0922188	TRPM1-004, TRPM1-001, TRPM1-003, TRPM1-005
chr6	158956115	158956970	856	2	5.36e-41	0.00022624	-0.239008	-0.102609	TMEM181-001
chr10	24496598	24497779	1182	5	2.08e-97	2.38e-08	-0.239109	-0.113649	KIAA1217-201, KIAA1217-004, KIAA1217-005, KIAA1217-203
chr17	76170799	76171845	1047	6	6.18e-79	1.16e-07	-0.239147	-0.14179	NA
chr2	5849382	5850120	739	2	2.35e-52	1.25e-07	-0.239148	-0.0611511	NA
chr10	135042885	135043586	702	5	7.21e-79	0.144025	-0.239158	-0.0478292	UTF1-001
chr20	50157455	50159653	2199	9	1.52e-103	2.49e-12	-0.239162	-0.0800921	NFATC2-001, NFATC2-002, NFATC2-007
chr4	47032678	47033575	898	8	4.38e-46	0.021223	-0.239252	-0.0291102	GABRB1-001, GABRB1-002, GABRB1-004, GABRB1-003, GABRB1-201
chr5	1089800	1092066	2267	7	5.69e-63	2.15e-08	-0.239297	-0.108396	NA
chr10	1235975	1236072	98	2	2.27e-30	3.54e-07	-0.239344	-0.150558	ADARB2-003
chr17	44931620	44931777	158	2	8.79e-56	2.16e-09	-0.239355	-0.225041	NA
chr15	37385900	37392106	6207	26	2.96e-110	2.6e-24	-0.239381	-0.0826221	MEIS2-201, MEIS2-012, MEIS2-002, MEIS2-202, MEIS2-203, MEIS2-005, MEIS2-007, MEIS2-003, MEIS2-204, MEIS2-017, MEIS2-018, MEIS2-008, MEIS2-014, RP11-128A17.1-001, MEIS2-028, MEIS2-009, MEIS2-019, MEIS2-021, MEIS2-006, MEIS2-001, MEIS2-013, MEIS2-031, MEIS2-030
chr17	47647377	47647861	485	4	4.12e-46	7.99e-06	-0.239386	-0.0803417	NA
chr17	26220465	26221167	703	5	4.61e-86	0.0001729	-0.239402	-0.0848261	LYRM9-003, LYRM9-001, LYRM9-002, LYRM9-006, LYRM9-005, LYRM9-007, RP1-66C13.4-001
chr8	49533357	49533485	129	3	3.68e-77	6.48e-13	-0.23945	-0.213373	RP11-770E5.3-001, RP11-567J20.1-001
chr11	46263780	46264544	765	2	1.11e-38	9.35e-06	-0.239469	-0.132008	NA
chr16	1026760	1027604	845	6	1.63e-61	6.11e-05	-0.239512	-0.0510329	RP11-161M6.2-007, RP11-161M6.2-008
chr11	55703443	55705284	1842	4	5.65e-54	0.0332011	-0.23956	-0.0602574	OR5I1-001
chr8	143202655	143203654	1000	6	6.1e-67	6.26e-10	-0.239575	0.010601	NA
chr8	103668860	103669495	636	2	4.47e-38	0.000323263	-0.239787	-0.1145	KLF10-001
chr1	2231925	2232481	557	5	6.1e-176	2.98e-15	-0.239942	-0.16894	NA
chr16	4012936	4014295	1360	8	1.71e-82	1.54e-15	-0.239989	-0.0399071	NA
chr12	104656337	104657179	843	2	1.5e-71	0.038063	-0.240016	-0.120568	RPL18AP3-201, RPL18AP3-001
chr11	44324759	44328423	3665	19	1.8e-109	7.93e-33	-0.240369	0.0506041	NA
chr4	1201492	1206150	4659	30	7.4e-105	7.56e-15	-0.240387	-0.0649872	CTBP1-014, SPON2-018, SPON2-016, SPON2-011, SPON2-010, SPON2-012, SPON2-019, SPON2-009, CTBP1-016
chr20	20693064	20694136	1073	10	6.27e-91	0.00155772	-0.240458	-0.0187978	RALGAPA2-008
chr15	65821556	65823441	1886	16	1.33e-126	0.00480977	-0.240473	-0.0264645	PTPLAD1-001, PTPLAD1-011, PTPLAD1-003, PTPLAD1-004, PTPLAD1-006, PTPLAD1-010, PTPLAD1-007, PTPLAD1-005
chr1	19336603	19337477	875	2	4.42e-55	2.25e-06	-0.240568	-0.157405	NA
chr4	174457224	174460124	2901	12	6.88e-224	3.5e-23	-0.240658	-0.0817744	NA
chr7	149462836	149463219	384	2	9.86e-108	9.22e-11	-0.240661	-0.23007	NA
chr22	46274116	46275235	1120	4	1.78e-41	3.9e-12	-0.240758	-0.160938	NA
chr17	33825172	33825374	203	3	1.16e-70	1.68e-12	-0.240923	-0.216806	RP11-1094M14.8-001
chr5	148882841	148883763	923	2	2.02e-42	1.33e-09	-0.240949	-0.209729	CTB-89H12.4-002
chr1	32052246	32053005	760	4	1.6e-48	3.64e-06	-0.241015	-0.121799	TINAGL1-011
chr1	235256497	235257363	867	7	7.92e-127	6.34e-10	-0.241016	-0.104104	NA
chr17	53810321	53811657	1337	4	3.91e-45	8.77e-13	-0.241026	-0.165094	TMEM100-002, TMEM100-003
chr3	69230153	69230955	803	4	3.83e-71	0.00171958	-0.241077	-0.0633604	NA
chr4	8477562	8478146	585	4	2.33e-58	1.79e-06	-0.241154	-0.0942882	NA
chr1	19276236	19277202	967	3	6.49e-33	4.08e-09	-0.24122	-0.129972	NA
chr7	48127925	48130197	2273	17	1.96e-50	1.37e-14	-0.241351	-0.0873097	UPP1-001, UPP1-201, UPP1-004, UPP1-003, UPP1-009, UPP1-006, UPP1-007, UPP1-202, UPP1-002, UPP1-011, UPP1-012, UPP1-010, UPP1-005
chr1	156629764	156631248	1485	8	1.87e-38	8.69e-06	-0.241353	-0.0939836	RP11-284F21.7-001
chr1	6268790	6269635	846	6	5.29e-201	4.66e-23	-0.241409	-0.189122	RNF207-004, RPL22-006, RPL22-007, RNF207-009, RNF207-005, RNF207-003, RNF207-002
chr19	4374239	4374567	329	2	7.21e-114	1.59e-06	-0.241459	-0.157261	NA
chr6	133561368	133564578	3211	51	0	4.16e-24	-0.241465	-0.0559352	EYA4-201, EYA4-008, EYA4-001, EYA4-007, EYA4-005, EYA4-006, EYA4-002, EYA4-009
chr20	31446183	31447081	899	7	2.52e-41	0.00361322	-0.241528	-0.0652219	EFCAB8-001, RP5-1085F17.3-001
chr5	43044573	43045555	983	6	7.67e-49	1.7e-07	-0.241567	-0.116893	ANXA2R-001
chr6	41253757	41254997	1241	6	1.38e-93	6.05e-05	-0.241652	-0.0557542	TREM1-001, TREM1-002, TREM1-005, TREM1-007, TREM1-003
chr12	120524653	120525338	686	6	6.4e-56	0.0801407	-0.241699	-0.0427416	NA
chr15	102075026	102075539	514	2	8.61e-86	0.000223806	-0.241755	-0.128121	NA
chr2	102090371	102091656	1286	15	1.18e-241	7.97e-21	-0.241809	-0.10016	RFX8-201, RFX8-001, RFX8-003, RFX8-004
chr15	90357202	90359406	2205	7	1.75e-105	7.56e-08	-0.241813	-0.0572834	ANPEP-001, ANPEP-002, ANPEP-003
chr12	124844874	124845001	128	2	7.17e-25	2.52e-06	-0.241842	-0.174916	NA
chr6	30231639	30232814	1176	6	3.17e-37	0.00257678	-0.241931	-0.0677841	NA
chr1	151966104	151967992	1889	11	5.32e-75	1.17e-09	-0.241987	-0.074475	S100A10-002, S100A10-001, NBPF18P-001, S100A10-004, S100A10-003
chr1	48457524	48459236	1713	4	3.95e-56	1.02e-11	-0.242076	-0.169688	TRABD2B-002
chr11	2189591	2191230	1640	10	4.37e-97	4.3e-10	-0.242239	-0.0702799	TH-006, TH-201, TH-001, TH-007, TH-003, TH-002, TH-005, TH-004, TH-010, TH-009, TH-008
chr17	1626509	1626575	67	2	4.92e-71	1.7e-09	-0.242345	-0.231889	WDR81-001, WDR81-010, WDR81-005
chr12	132164660	132164883	224	2	2.25e-55	4.57e-09	-0.242367	-0.220239	NA
chr9	101705792	101706936	1145	6	1.59e-50	8.44e-05	-0.242438	-0.0687853	COL15A1-001, COL15A1-002, COL15A1-004, RP11-92C4.6-001
chr6	3023598	3025325	1728	8	1.24e-114	6.48e-15	-0.242629	-0.136067	RP1-90J20.11-001, HTATSF1P2-001
chr10	133809962	133810087	126	3	7.36e-95	1.62e-12	-0.242782	-0.19819	NA
chr1	33160791	33160900	110	2	1.15e-161	5.05e-12	-0.242938	-0.230265	NA
chr4	8201560	8202531	972	4	5.76e-81	1.07e-07	-0.243174	-0.136344	SH3TC1-001, SH3TC1-004, SH3TC1-005, SH3TC1-002, SH3TC1-013, SH3TC1-019, SH3TC1-015, SH3TC1-022, SH3TC1-003, SH3TC1-201
chr16	22203612	22205090	1479	4	6.16e-26	0.001319	-0.243178	-0.0763684	NA
chr11	15962841	15963167	327	5	7.31e-106	2.07e-18	-0.24339	-0.198306	NA
chr2	79007750	79008089	340	2	6.46e-41	5.09e-07	-0.243781	-0.167767	NA
chr4	153855797	153857113	1317	5	2.66e-88	5.42e-12	-0.243804	-0.134302	FHDC1-001
chr3	22412124	22414843	2720	11	1.38e-56	1.4e-15	-0.243812	-0.0963584	ZNF385D-010, ZNF385D-011, ZNF385D-008
chr10	134893401	134898381	4981	21	4.98e-65	1.65e-08	-0.243984	-0.0302897	AL445199.1-201, GPR123-AS1-001
chr1	153521712	153522973	1262	5	3.24e-80	4.12e-16	-0.244002	-0.16514	S100A3-002, S100A3-001, S100A4-006
chr5	176557982	176559563	1582	6	6.37e-66	3.48e-06	-0.244025	-0.084849	NSD1-002, NSD1-201, NSD1-001, NSD1-004, NSD1-005, NSD1-003, NSD1-006, NSD1-014
chr3	138043140	138043797	658	2	4.28e-51	1.37e-09	-0.244081	-0.226192	NME9-201, NME9-002
chr19	56061106	56061873	768	4	3.41e-62	3.69e-09	-0.244113	-0.157611	NA
chr10	82299606	82300600	995	5	1.36e-98	9.63e-07	-0.244186	-0.119043	SH2D4B-201, SH2D4B-005, SH2D4B-202
chr11	133899912	133900924	1013	4	6.12e-77	0.000298272	-0.244249	-0.0994687	RP11-713P17.3-004, RP11-713P17.3-002, RP11-713P17.3-005, RP11-713P17.3-006, RP11-713P17.3-001
chr7	138347530	138348981	1452	6	7.43e-105	1.37e-12	-0.244394	-0.114499	SVOPL-001, SVOPL-201, SVOPL-002
chr6	30037409	30043727	6319	82	0	4.83e-52	-0.244481	-0.0370108	RNF39-001, RNF39-002, PPP1R11-003
chr7	102552239	102553457	1219	6	5.77e-95	5.46e-13	-0.244503	-0.128078	LRRC17-001, LRRC17-002, LRRC17-003
chr10	80516517	80516893	377	2	1.02e-17	0.000486507	-0.24471	-0.142846	NA
chr4	175135312	175135997	686	7	1.41e-19	0.000219812	-0.244751	-0.0635487	NA
chr12	7847919	7849439	1521	5	4.05e-59	9.57e-11	-0.244902	-0.0215764	GDF3-001
chr7	906726	908060	1335	7	2.94e-90	5.95e-09	-0.245248	-0.0924211	SUN1-011
chr13	111837676	111839335	1660	6	4.27e-81	4.42e-11	-0.245562	-0.113797	ARHGEF7-004, ARHGEF7-016
chr6	163612896	163613008	113	3	1.29e-55	2.34e-09	-0.245634	-0.14688	AL078585.1-201
chr6	42226895	42227422	528	3	1.47e-37	4.85e-08	-0.245923	-0.1563	NA
chr7	134849633	134851177	1545	3	5.41e-64	7.08e-08	-0.245964	-0.170199	C7orf49-008, C7orf49-009, RP11-134L10.1-001
chr8	55365596	55367627	2032	9	2.59e-66	7.11e-12	-0.246012	-0.0627628	NA
chr19	14671371	14671512	142	3	4.73e-80	5.67e-13	-0.246104	-0.182061	TECR-011, TECR-012
chr13	98959770	98960620	851	5	1.92e-42	0.000305107	-0.246233	-0.103049	NA
chr11	68658383	68658836	454	3	1.22e-56	1.48e-11	-0.246257	-0.204559	NA
chr2	28550422	28550531	110	2	2.3e-100	6.56e-11	-0.246279	-0.236583	NA
chr1	176811023	176811645	623	3	1.11e-71	4.28e-06	-0.246343	-0.107398	NA
chr7	4049531	4051915	2385	11	4.73e-140	1.13e-15	-0.246416	-0.0624309	NA
chr10	35926227	35927478	1252	3	4.6e-61	2.76e-06	-0.24653	-0.130217	NA
chr12	111619190	111620313	1124	7	1.59e-23	1.22e-05	-0.246551	-0.141674	NA
chr14	69052728	69053361	634	3	1.98e-21	0.000392091	-0.24656	-0.142934	NA
chr21	43135126	43136835	1710	8	3.63e-102	1.05e-18	-0.246585	-0.00821774	LINC00479-001, LINC00112-001, LINC00479-002, LINC00479-003, LINC00479-004
chr10	90611604	90613015	1412	7	8.8e-25	5.78e-09	-0.246636	-0.107783	ANKRD22-001
chr9	140340778	140341606	829	2	2.17e-50	1.68e-09	-0.246884	-0.205576	NA
chr17	36349523	36349908	386	3	7.99e-57	0.000198067	-0.246946	-0.0827086	TBC1D3-201, TBC1D3-001, TBC1D3-003, TBC1D3-005, TBC1D3-006, TBC1D3-002
chr14	77004471	77004745	275	2	1.5e-49	0.000968483	-0.247102	-0.134806	NA
chr3	194797099	194797138	40	2	1.23e-54	2.39e-09	-0.247104	-0.246882	NA
chr4	183247132	183247234	103	3	2.36e-57	2.62e-11	-0.247368	-0.213393	TENM3-201
chr7	155049476	155049620	145	2	8.1e-68	5.8e-10	-0.247473	-0.227578	NA
chr8	49183060	49183143	84	2	3.87e-43	1.06e-08	-0.247602	-0.246454	NA
chr3	193986629	193988639	2011	6	1.27e-72	7.6e-12	-0.247861	-0.0848049	NA
chr15	31355304	31355430	127	3	1e-113	5.42e-14	-0.247887	-0.241722	MIR211-201, TRPM1-009
chr10	82168295	82169480	1186	5	1.25e-45	0.0108419	-0.248041	-0.0627489	FAM213A-002, FAM213A-001, FAM213A-003
chr6	29323191	29325133	1943	9	8.11e-70	8.06e-07	-0.248058	-0.0710915	OR5V1-204
chr7	73946402	73946901	500	2	8.15e-26	0.0369798	-0.24809	-0.123277	NA
chr8	6418978	6421063	2086	10	1.51e-132	4.76e-24	-0.248094	-0.148679	ANGPT2-001, ANGPT2-002, ANGPT2-201, ANGPT2-003
chr10	432066	433089	1024	4	1.27e-43	9.4e-05	-0.248264	-0.101684	DIP2C-003
chr4	3377595	3378207	613	2	6.66e-58	6.13e-05	-0.248275	-0.115144	NA
chr9	140193776	140193934	159	2	9.58e-65	1.22e-09	-0.248324	-0.233269	NA
chr1	33720530	33722135	1606	9	1.25e-182	0.00034992	-0.248454	-0.0470564	ZNF362-003, ZNF362-002, ZNF362-001
chr16	81520178	81520589	412	3	5.22e-79	1.05e-12	-0.248646	-0.212612	NA
chr5	53813164	53817073	3910	14	1.32e-155	4.07e-16	-0.24865	-0.0622209	SNX18-001, SNX18-201, SNX18-002
chr12	48396862	48399493	2632	19	6e-95	1.32e-07	-0.248806	-0.0480677	COL2A1-008, COL2A1-001, COL2A1-005, COL2A1-002, COL2A1-003
chr22	51039805	51043833	4029	10	1.4e-53	5.54e-14	-0.248899	-0.0837819	MAPK8IP2-201, MAPK8IP2-202, MAPK8IP2-203, MAPK8IP2-002, MAPK8IP2-001, MAPK8IP2-204, CHKB-010
chr13	112075959	112076845	887	6	2.49e-86	2.6e-16	-0.24901	-0.142588	NA
chr1	203767572	203768517	946	3	3.08e-48	7.96e-12	-0.249026	-0.192061	ZC3H11A-002, ZC3H11A-201
chr8	1905280	1906498	1219	6	1.22e-82	4.4e-17	-0.249122	-0.15105	NA
chr6	107221887	107223427	1541	4	7.75e-44	7.83e-09	-0.249131	-0.102807	RP1-60O19.1-001, RP1-60O19.1-009
chr10	131687765	131688745	981	4	4.03e-41	1.3e-07	-0.249178	-0.0996816	NA
chr17	42988784	42989323	540	7	4.98e-75	0.000525519	-0.249344	-0.0692072	GFAP-014, GFAP-019, GFAP-011, GFAP-012, GFAP-010, GFAP-013, GFAP-015, GFAP-016
chr19	36351774	36352459	686	4	3.74e-194	6.02e-17	-0.249377	-0.179447	NA
chr14	38724255	38726189	1935	11	9.63e-144	3.37e-19	-0.249406	-0.110073	CLEC14A-001
chr11	123008408	123008499	92	2	3.92e-41	1.71e-08	-0.249459	-0.204425	RP11-762B21.5-001
chr3	140813919	140814133	215	3	1.34e-109	3.39e-14	-0.249532	-0.214124	NA
chr6	152002859	152003038	180	3	1.47e-56	2.6e-09	-0.249556	-0.12206	NA
chr2	113875226	113875723	498	5	1.25e-41	2.68e-07	-0.249616	-0.141147	IL1RN-001, IL1RN-002, IL1RN-003, IL1RN-008
chr3	5017589	5020327	2739	11	2.88e-217	1.59e-13	-0.249682	-0.0774155	BHLHE40-001, BHLHE40-AS1-001, BHLHE40-AS1-002, BHLHE40-AS1-003, BHLHE40-003, BHLHE40-002
chr15	27819306	27819924	619	5	1.82e-27	3.35e-06	-0.249746	-0.0953422	NA
chr2	20212423	20213110	688	11	4.2e-36	0.358257	-0.250041	-0.0212291	MATN3-001, MATN3-201
chr1	204653629	204655678	2050	10	8.87e-57	9.31e-07	-0.250054	-0.0500925	LRRN2-001, LRRN2-002, LRRN2-004
chr16	1029745	1031458	1714	13	2.45e-62	9.6e-07	-0.250057	-0.0489758	SOX8-001, LMF1-003, RP11-161M6.2-004, RP11-161M6.2-006, RP11-161M6.2-003, RP11-161M6.2-005, RP11-161M6.2-001, SOX8-002, RP11-161M6.2-002, LMF1-010, AC009041.2-201
chr10	729204	729956	753	8	1.05e-97	2.08e-14	-0.250189	-0.1198	NA
chr6	7051303	7052187	885	4	7e-38	1.05e-06	-0.250294	-0.0846455	NA
chr17	45944339	45944464	126	3	4.93e-84	3.14e-12	-0.250357	-0.196933	NA
chr3	88031048	88031773	726	3	2.33e-23	0.0124184	-0.250442	-0.0732462	NA
chr10	112256517	112260867	4351	20	7.03e-96	6.21e-08	-0.250517	-0.0571064	DUSP5-001, DUSP5-003, RP11-525A16.4-002, RP11-525A16.4-001
chr9	126135169	126136933	1765	7	1.42e-43	0.000488361	-0.250517	-0.0764927	NA
chr11	86662401	86663418	1018	7	1.83e-157	4.12e-15	-0.250656	-0.15185	NA
chr6	168398369	168399841	1473	3	2.86e-76	2.29e-07	-0.250666	-0.0201085	KIF25-AS1-001, KIF25-004, KIF25-AS1-002, KIF25-006
chr19	41025010	41025959	950	6	1.47e-86	7e-10	-0.250805	-0.115133	NA
chr2	219574845	219575507	663	8	5.34e-33	0.0139172	-0.250932	-0.0322406	TTLL4-001, TTLL4-006, TTLL4-008, TTLL4-007, TTLL4-003, TTLL4-002
chr10	670562	671628	1067	7	6.5e-211	1.9e-21	-0.250977	-0.150407	NA
chr19	15310387	15311304	918	3	8e-26	0.000253104	-0.251009	-0.102527	NOTCH3-001, NOTCH3-002
chr11	116448269	116449276	1008	3	5.94e-58	9.85e-07	-0.251186	-0.0524603	NA
chr1	233496768	233497916	1149	4	2.06e-91	8.14e-11	-0.251245	-0.147886	NA
chr17	77078091	77079031	941	8	9.22e-81	2.27e-05	-0.251588	-0.0727365	ENGASE-003, ENGASE-013, ENGASE-009, ENGASE-007, ENGASE-005, ENGASE-012
chr16	89001986	89006877	4892	15	9.98e-209	7.77e-24	-0.251709	-0.117853	CBFA2T3-002, RP11-830F9.6-001, RP11-830F9.7-002, CBFA2T3-011, RP11-830F9.7-001, CBFA2T3-010, CBFA2T3-006
chr1	156255479	156256448	970	2	2.03e-39	5.55e-05	-0.251801	-0.132151	TMEM79-201, TMEM79-005, TMEM79-006, TMEM79-003
chr3	151101921	151102879	959	4	1.82e-61	2.78e-11	-0.251808	-0.178336	P2RY12-001
chr17	38170632	38171697	1066	6	8.11e-164	1.2e-13	-0.251812	-0.138365	CSF3-001, CSF3-002, CSF3-004, CSF3-003, CSF3-005, CSF3-006, CSF3-007, CSF3-009, CSF3-008, RP11-387H17.6-002, RP11-387H17.6-001
chr11	46382544	46383924	1381	8	1.04e-74	2.1e-16	-0.251858	-0.116881	DGKZ-002, DGKZ-014, DGKZ-015
chr14	73736972	73737095	124	2	6.86e-51	3.56e-09	-0.252194	-0.193296	PAPLN-013
chr11	5567996	5568008	13	2	3.26e-43	1.21e-08	-0.252403	-0.205782	OR52H1-001
chr13	110885015	110885926	912	5	3.71e-148	1.18e-21	-0.252451	-0.22491	NA
chr13	49066868	49066969	102	2	4.19e-51	4.66e-09	-0.252475	-0.246334	RCBTB2-003
chr11	30040152	30040572	421	3	6.17e-60	1.81e-10	-0.25248	-0.181182	KCNA4-001
chr22	48899279	48900624	1346	4	1.91e-68	2.98e-05	-0.252556	-0.0658736	NA
chr15	70387217	70388682	1466	5	5.06e-110	1.77e-06	-0.25265	-0.124605	TLE3-004, TLE3-010, TLE3-201, TLE3-030, TLE3-022, TLE3-015, TLE3-017, TLE3-026, TLE3-016, TLE3-011, TLE3-008, TLE3-001, TLE3-007, TLE3-009, TLE3-025, TLE3-013, TLE3-019, TLE3-012, TLE3-020, TLE3-014, TLE3-002
chr2	220298547	220300568	2022	14	3.5e-258	8.21e-27	-0.252753	-0.115766	SPEG-004, SPEG-001
chr20	1309722	1310884	1163	5	2.33e-133	2.28e-10	-0.25277	-0.137388	SDCBP2-003
chr15	70232766	70233856	1091	4	2.76e-104	6.65e-11	-0.252793	-0.101525	NA
chr10	121300857	121303635	2779	10	9.41e-61	2.59e-05	-0.252953	-0.0633285	RGS10-001
chr3	193982761	193983179	419	2	1.15e-38	3e-05	-0.252989	-0.149704	NA
chr5	501343	502920	1578	9	1.29e-121	7.82e-15	-0.253024	-0.115583	NA
chr4	503198	503399	202	3	8.43e-69	7.94e-12	-0.2532	-0.224561	NA
chr21	30565636	30565706	71	3	1.05e-79	9.85e-13	-0.253331	-0.228289	LINC00189-001, LINC00189-002, LINC00189-003, LINC00189-201, BACH1-013, BACH1-012, BACH1-010, BACH1-011
chr1	12226353	12227927	1575	10	2.12e-138	1.98e-05	-0.253462	-0.0706699	TNFRSF1B-001, TNFRSF1B-002, TNFRSF1B-201
chr10	131660591	131660649	59	2	1.55e-42	1.34e-08	-0.253485	-0.186362	NA
chr16	969293	971579	2287	10	9.43e-81	2.65e-06	-0.253706	-0.0455221	LA16c-366D3.1-002, LA16c-366D3.1-001
chr2	42229025	42229179	155	3	4.63e-67	1.39e-11	-0.253712	-0.162975	NA
chr22	36727373	36727569	197	2	2.95e-115	2.95e-05	-0.253844	-0.150776	NA
chr16	1585644	1586043	400	3	7.19e-32	6.84e-07	-0.254004	-0.144306	NA
chr11	555724	557469	1746	4	3.79e-53	5.28e-06	-0.254018	-0.0981685	C11orf35-002, C11orf35-005, RP11-496I9.1-004, RP11-496I9.1-001
chr11	119994722	119995754	1033	5	2.54e-62	0.00121375	-0.254421	-0.0699843	TRIM29-007, TRIM29-016, TRIM29-006, TRIM29-015, TRIM29-021, TRIM29-020
chr3	37493945	37495654	1710	7	2.97e-88	3.45e-09	-0.254434	-0.0689261	ITGA9-001, ITGA9-002
chr5	142779552	142782415	2864	9	2.8e-126	5.72e-11	-0.254616	-0.0996382	NR3C1-001, NR3C1-002, NR3C1-006, NR3C1-003, NR3C1-202, NR3C1-203, NR3C1-013, NR3C1-008, NR3C1-007, NR3C1-005, NR3C1-004
chr7	139226812	139227165	354	3	8.2e-129	2.27e-12	-0.254712	-0.200383	NA
chr19	667454	667808	355	3	8.16e-49	0.0514385	-0.25482	-0.0870872	NA
chr1	178455607	178456270	664	5	1.13e-68	2.2e-10	-0.255259	-0.13215	NA
chr8	48172551	48175416	2866	10	1.17e-46	0.000144859	-0.255333	-0.0476765	SPIDR-001, SPIDR-003, SPIDR-002, SPIDR-006, SPIDR-010, SPIDR-009, SPIDR-017, SPIDR-018, SPIDR-016, SPIDR-004, SPIDR-008, SPIDR-005, SPIDR-007, SPIDR-201
chr18	35104118	35105154	1037	5	1.83e-45	5.26e-08	-0.255337	-0.0964276	NA
chr17	77478569	77478927	359	5	1.73e-39	1.4e-09	-0.255399	-0.113287	RBFOX3-201, RBFOX3-002
chr6	85471973	85474595	2623	18	2.48e-105	7.87e-16	-0.255436	-0.054045	TBX18-001, TBX18-003, TBX18-004, TBX18-002, TBX18-006
chr10	123355268	123357284	2017	11	1.41e-73	5.54e-11	-0.255476	-0.0840935	FGFR2-003, FGFR2-009, FGFR2-201, FGFR2-012, FGFR2-202, FGFR2-001, FGFR2-016, FGFR2-004, FGFR2-006, FGFR2-011, FGFR2-007, FGFR2-005, FGFR2-203, FGFR2-010, FGFR2-015, FGFR2-013, FGFR2-024
chr2	219748503	219749205	703	4	1.24e-136	1.18e-09	-0.255553	-0.145352	WNT10A-002, WNT10A-003
chr2	121496875	121499710	2836	10	3.22e-185	1e-21	-0.255755	-0.128554	NA
chr16	87720712	87721132	421	2	2.27e-55	1.76e-08	-0.255848	-0.196842	NA
chr7	5534412	5535934	1523	15	1.09e-211	5.89e-31	-0.256123	-0.12726	MIR589-201
chr8	142852265	142852938	674	3	8.87e-46	1.32e-09	-0.256133	-0.103615	NA
chr10	6233666	6233774	109	3	9.51e-125	1.91e-13	-0.25619	-0.198531	NA
chr17	80560593	80562120	1528	9	7.22e-158	4.09e-07	-0.25621	-0.0689938	FOXK2-013, RP13-638C3.4-001
chr1	58715744	58717632	1889	9	9.78e-67	0.272861	-0.25628	-0.024154	DAB1-201
chr2	12674764	12674976	213	2	1.9e-38	3.8e-06	-0.256281	-0.194343	NA
chr3	43405624	43406311	688	3	5.74e-41	2.04e-06	-0.25631	-0.142925	ANO10-006
chr16	50425329	50425414	86	3	3.4e-13	1.53e-05	-0.25647	-0.202465	NA
chr5	76111995	76112996	1002	3	3.76e-58	2.4e-05	-0.25658	-0.131836	F2RL1-001, F2RL1-002
chr12	130765389	130766243	855	6	2.45e-134	1.45e-09	-0.256617	-0.112634	NA
chr8	24855226	24856821	1596	7	1.76e-46	1.22e-08	-0.25726	-0.0856546	NA
chr8	77617694	77619401	1708	12	6.82e-109	2.16e-06	-0.257285	-0.0422927	ZFHX4-005
chr7	105517689	105519144	1456	4	3.65e-56	1.67e-06	-0.257329	-0.136437	ATXN7L1-001, ATXN7L1-002, ATXN7L1-005, CDHR3-002, CDHR3-001, ATXN7L1-004, ATXN7L1-003, CDHR3-008, CDHR3-009
chr6	47755961	47756470	510	4	2.67e-35	0.000830627	-0.257424	-0.052871	OPN5-001
chr8	141248582	141249727	1146	8	1.37e-95	3.82e-18	-0.257699	-0.105677	TRAPPC9-009
chr15	71371827	71372288	462	3	3.65e-25	4.44e-06	-0.25785	-0.130594	NA
chr15	100537304	100538145	842	5	5.83e-96	3.45e-14	-0.257887	-0.129551	NA
chr2	3654242	3654582	341	3	1.06e-70	1.34e-11	-0.257928	-0.184686	COLEC11-005, COLEC11-008, COLEC11-007, COLEC11-006
chr19	34116309	34117242	934	3	4.13e-43	0.000227875	-0.258041	-0.106541	NA
chr20	17943403	17944526	1124	4	1.92e-71	4.21e-08	-0.258071	-0.104113	SNORD17-201, SNX5-010, SNX5-005
chr1	4718212	4718573	362	3	2.91e-118	2.1e-13	-0.25808	-0.196205	NA
chr13	112927190	112927331	142	3	5.53e-62	8.09e-05	-0.25824	-0.11718	NA
chr17	79376536	79378207	1672	6	1.36e-95	9.42e-20	-0.258274	-0.202414	MIR4740-202
chr11	60465625	60467228	1604	4	1.33e-45	6.59e-05	-0.258552	-0.094709	MS4A8-001, MS4A8-005, MS4A8-008, MS4A8-009, MS4A8-006, MS4A8-004, MS4A8-003, MS4A8-002, MS4A8-007
chr4	1166270	1167860	1591	18	2.07e-166	2.16e-19	-0.258583	-0.0872587	SPON2-001, SPON2-201, SPON2-002, SPON2-005, SPON2-007, SPON2-008, SPON2-004, SPON2-003, SPON2-006
chr16	57672401	57673258	858	2	5.62e-46	1.15e-05	-0.258637	-0.162586	GPR56-009, GPR56-206, GPR56-032, GPR56-076, GPR56-015, GPR56-028, GPR56-016, GPR56-068, GPR56-066, GPR56-008, GPR56-067, GPR56-069, GPR56-045, GPR56-031, GPR56-017, GPR56-029, GPR56-013, GPR56-046
chr10	28657270	28657329	60	2	8.42e-42	1.38e-08	-0.258731	-0.226212	NA
chr16	4837760	4839080	1321	7	2.67e-72	0.00224194	-0.258895	-0.0461023	SEPT12-001, SEPT12-003, SEPT12-002, SEPT12-008, SMIM22-002, SMIM22-001, SEPT12-006, SEPT12-005, SMIM22-006, SEPT12-007, SEPT12-004
chr2	85361052	85363490	2439	9	6.13e-98	6.07e-13	-0.259114	-0.0902689	TCF7L1-001, TCF7L1-002
chr1	26394009	26394593	585	5	1.68e-83	3.28e-08	-0.259174	-0.12459	TRIM63-001, TRIM63-002
chr12	96643154	96643565	412	2	7.72e-49	5.74e-09	-0.259203	-0.250503	NA
chr14	89881835	89884608	2774	10	1.32e-218	1.33e-12	-0.259317	-0.0566491	FOXN3-AS1-001, FOXN3-004
chr19	54982500	54982896	397	4	5.7e-131	2.64e-09	-0.259388	-0.115454	CDC42EP5-001, CDC42EP5-002
chr17	76587699	76588634	936	2	5.67e-49	0.00411119	-0.259616	-0.127967	NA
chr7	105515219	105515896	678	2	5.17e-58	0.0273615	-0.259619	-0.128685	ATXN7L1-001, ATXN7L1-002, ATXN7L1-005, CDHR3-002, CDHR3-001, ATXN7L1-004, ATXN7L1-003, CDHR3-008, CDHR3-009
chr11	623756	628677	4922	22	4.49e-222	1.43e-35	-0.259692	-0.0973559	SCT-001, CDHR5-002, CDHR5-001, CDHR5-201, CDHR5-008, CDHR5-010, CDHR5-006, CDHR5-004, CDHR5-005, CDHR5-007
chr1	15653410	15653601	192	2	6.33e-34	4.38e-07	-0.2602	-0.189685	FHAD1-003, FHAD1-015
chr6	32012897	32017776	4880	68	0	4.35e-73	-0.260304	-0.0833488	TNXB-006, TNXB-005, TNXB-004
chr22	50528179	50530703	2525	17	3.9e-72	2.02e-06	-0.260363	-0.0471051	MOV10L1-001, MOV10L1-201, MOV10L1-004, MOV10L1-002, MOV10L1-003, MOV10L1-007, MOV10L1-202, MOV10L1-203
chr6	116782383	116783807	1425	4	1.46e-43	3.19e-08	-0.260572	-0.0775803	FAM26F-003, FAM26F-001, FAM26F-002, RP1-93H18.6-001
chr1	203051472	203052423	952	2	9.61e-62	3.5e-10	-0.26059	-0.241536	NA
chr10	134803138	134804447	1310	9	1.24e-106	6.13e-09	-0.260731	-0.0632527	NA
chr16	85193529	85194020	492	2	1.06e-67	2.32e-09	-0.260979	-0.223178	NA
chr11	313478	316456	2979	16	2.18e-73	6.49e-09	-0.261003	-0.0440113	IFITM1-003, IFITM1-001, IFITM1-004, IFITM1-002
chr16	10652706	10652711	6	2	7.97e-51	4.16e-09	-0.261009	-0.225801	EMP2-003
chr11	58342997	58343318	322	2	4.2e-23	0.000279873	-0.261045	-0.155767	LPXN-002, LPXN-006, LPXN-005
chr6	45645147	45645497	351	4	6.1e-171	1e-17	-0.261126	-0.205183	NA
chr16	85233147	85233194	48	2	7.06e-139	1.4e-11	-0.26117	-0.231565	NA
chr11	18993455	18994080	626	4	6.17e-87	6.12e-10	-0.261548	-0.172089	RP11-583F24.3-001
chr11	1898787	1899652	866	3	6.58e-45	1.91e-05	-0.261771	-0.163826	LSP1-010
chr13	114064536	114066988	2453	7	1.8e-116	7.96e-16	-0.261842	-0.120625	NA
chr18	72925371	72925513	143	2	4.99e-51	0.000237153	-0.261913	-0.146782	TSHZ1-005
chr6	45608797	45610266	1470	10	6e-119	1.61e-13	-0.261946	-0.0860751	NA
chr7	27207996	27209828	1833	18	8.83e-21	0.000571299	-0.262031	-0.0353573	MIR196B-201, HOXA9-004, HOXA9-005, HOXA9-002, HOXA10-AS-002, HOXA10-AS-003, HOXA10-AS-001
chr7	80266930	80267943	1014	3	1.73e-98	1.84e-14	-0.262063	-0.231269	CD36-016, CD36-021, CD36-015, CD36-009
chr11	121986736	121987203	468	8	8.21e-154	8.17e-20	-0.262157	-0.146217	RP11-166D19.1-008, BLID-001
chr10	75007153	75008761	1609	6	1.2e-97	0.00448961	-0.262202	-0.0459534	DNAJC9-001, DNAJC9-AS1-001, DNAJC9-002, DNAJC9-003, DNAJC9-AS1-002
chr5	178683834	178684658	825	5	2.81e-121	2.15e-10	-0.26245	-0.11866	NA
chr19	35848801	35849393	593	4	2.3e-52	0.0380175	-0.262583	-0.0696335	FFAR3-001, FFAR3-002
chr10	31321219	31322131	913	4	3.26e-71	0.0544708	-0.262593	-0.0613154	ZNF438-002, ZNF438-201, ZNF438-202, ZNF438-203, ZNF438-205
chr7	20256996	20257420	425	4	1.96e-67	2.09e-09	-0.262654	-0.151483	MACC1-002, MACC1-001, AC005083.1-002, AC005083.1-001, AC005083.1-005, MACC1-003, MACC1-004
chr14	98629206	98629374	169	3	8.78e-67	3.77e-11	-0.262742	-0.222247	NA
chr10	8092775	8103673	10899	76	7.38e-183	1.7e-26	-0.262867	-0.0501397	GATA3-002, GATA3-AS1-001, GATA3-001, RP11-379F12.3-002, RP11-379F12.4-001, GATA3-AS1-002, GATA3-AS1-003, RP11-379F12.3-001, GATA3-004, GATA3-003
chr21	46765150	46766039	890	3	2e-90	3.8e-13	-0.263028	-0.166839	NA
chr6	170553133	170555857	2725	10	7.39e-52	5.34e-08	-0.263039	-0.0540714	NA
chr12	125258948	125259531	584	4	1.55e-160	2.16e-14	-0.26305	-0.170508	NA
chr1	17012568	17012728	161	2	6.66e-57	4.64e-06	-0.263079	-0.16562	EIF1AXP1-001
chr17	39507664	39508017	354	2	3.61e-34	0.0197463	-0.263081	-0.130331	KRT33A-001
chr16	86794539	86796158	1620	7	2.7e-41	2.23e-10	-0.263099	-0.101227	NA
chr10	766041	766501	461	5	2.06e-64	2.51e-09	-0.26319	-0.108393	NA
chr4	140656096	140657573	1478	7	3.56e-168	9.78e-12	-0.263263	-0.12724	NA
chr11	1074682	1075776	1095	9	1.46e-176	2.23e-18	-0.263337	-0.116234	MUC2-202, MUC2-001
chr19	55598443	55599320	878	5	2.4e-85	8.85e-12	-0.263488	-0.125389	EPS8L1-014, EPS8L1-019, EPS8L1-018
chr7	75398974	75399336	363	2	6.46e-53	0.0039178	-0.263524	-0.128231	NA
chr19	11276529	11276691	163	2	1.61e-37	4.93e-08	-0.263561	-0.210362	NA
chr17	37784694	37785426	733	4	5.13e-53	0.00033281	-0.263694	-0.109596	PPP1R1B-001, PPP1R1B-005, PPP1R1B-002, PPP1R1B-006, PPP1R1B-008, PPP1R1B-011, PPP1R1B-013, PPP1R1B-014, PPP1R1B-012
chr11	2735101	2735126	26	2	4.21e-72	3.99e-10	-0.264137	-0.224829	NA
chr11	123065246	123067275	2030	12	1.82e-184	2.27e-14	-0.264201	-0.0978991	CLMP-001
chr4	7987330	7987834	505	3	3.96e-35	0.00104486	-0.264486	-0.0874066	NA
chr15	99562412	99564076	1665	4	3.94e-84	0.0274931	-0.26461	-0.0534823	NA
chr7	2653651	2654530	880	8	2.41e-121	9.89e-11	-0.264637	-0.12637	NA
chr5	179286220	179287084	865	3	7.81e-69	0.000519939	-0.264674	-0.082353	C5orf45-001, C5orf45-002, C5orf45-201, CTC-241N9.1-001, C5orf45-022, C5orf45-006, C5orf45-007, C5orf45-017, C5orf45-013, C5orf45-012, C5orf45-005, C5orf45-008, C5orf45-016, C5orf45-014, C5orf45-018, C5orf45-021, C5orf45-004, C5orf45-009, C5orf45-015, C5orf45-020, C5orf45-019
chr3	105072537	105073077	541	3	8.24e-48	5.95e-06	-0.264687	-0.131989	NA
chr8	1494546	1496052	1507	7	2.57e-74	1.6e-06	-0.264763	-0.0643367	DLGAP2-003
chr1	2002329	2006032	3704	25	1.48e-167	1.39e-24	-0.264981	-0.0842343	PRKCZ-009, PRKCZ-015, PRKCZ-016, PRKCZ-017, PRKCZ-020, PRKCZ-018
chr13	114916698	114918702	2005	10	2.64e-94	3.91e-09	-0.265104	-0.0954403	NA
chr1	205602036	205603464	1429	7	2.25e-30	1.51e-05	-0.265146	-0.0620674	ELK4-002, ELK4-001
chr14	22982777	22983139	363	2	6.77e-63	8.39e-05	-0.265259	-0.149573	TRAJ30-001, TRAJ29-001, TRAJ28-001
chr11	92572340	92572717	378	2	1.01e-26	0.0823376	-0.26546	-0.133277	NA
chr10	45494806	45496710	1905	18	1.67e-190	8.36e-07	-0.265514	-0.0527086	C10orf25-001, ZNF22-001
chr7	2518188	2519831	1644	6	1.48e-110	3.86e-09	-0.265586	-0.160793	GRIFIN-002
chr5	134662722	134663062	341	5	8.44e-132	8.15e-17	-0.265598	-0.183916	NA
chr9	124461599	124463457	1859	7	2.06e-96	1.3e-07	-0.265714	-0.0377316	DAB2IP-010
chr10	3823758	3825031	1274	10	4.44e-243	4.03e-12	-0.265919	-0.106889	KLF6-004, KLF6-005, KLF6-006
chr10	101292403	101297642	5240	27	0	2.93e-27	-0.265975	-0.0779657	NKX2-3-001, RP11-129J12.2-001
chr1	86620525	86621584	1060	4	5.56e-75	1.11e-07	-0.266202	-0.122172	COL24A1-001, COL24A1-004, COL24A1-201, COL24A1-002, COL24A1-003
chr13	114074435	114077172	2738	12	1.22e-104	1.55e-12	-0.266412	-0.0862966	NA
chr4	8466269	8466291	23	2	1.61e-33	0.00217711	-0.266627	-0.138714	NA
chr22	39852281	39853590	1310	4	9.32e-47	4.54e-06	-0.266788	-0.099725	MGAT3-001
chr10	131005696	131005778	83	3	3.93e-71	1.7e-12	-0.266799	-0.235596	NA
chr1	2249617	2252995	3379	14	5.52e-137	3.45e-19	-0.2668	-0.0888041	NA
chr16	73205994	73207335	1342	8	1.86e-73	9.49e-15	-0.26694	-0.113223	NA
chr18	33767215	33769346	2132	9	8.56e-204	0.00172778	-0.266955	-0.0451574	MOCOS-001, RP11-49I11.1-001
chr1	847816	849540	1725	6	8.1e-150	2.72e-13	-0.267239	-0.14661	RP11-54O7.2-001, RP11-54O7.1-001
chr19	35786580	35787193	614	5	1.03e-63	3.25e-09	-0.267297	-0.147249	NA
chr15	100681253	100681386	134	3	2.36e-81	4.46e-12	-0.26734	-0.160964	NA
chr11	113947036	113947359	324	4	1.01e-125	3.74e-16	-0.26738	-0.212154	NA
chr5	36066313	36067343	1031	7	5.87e-56	0.0255993	-0.267401	-0.0351029	UGT3A2-001, UGT3A2-003, UGT3A2-002, UGT3A2-005, UGT3A2-201
chr15	57510284	57510575	292	3	7.57e-47	1.1e-10	-0.267415	-0.243933	TCF12-008, TCF12-006, TCF12-004, TCF12-018
chr7	155579788	155581623	1836	10	4.18e-63	5.61e-05	-0.267484	-0.0565183	NA
chr1	2835156	2837518	2363	7	5.12e-169	3.15e-12	-0.267509	-0.103743	NA
chr1	6390053	6390830	778	5	1.59e-35	5.28e-06	-0.267592	-0.0592494	NA
chr7	4748950	4749573	624	4	1.41e-97	4.63e-07	-0.268199	-0.094881	NA
chr7	157371980	157372332	353	4	1.39e-60	1.42e-06	-0.268209	-0.14181	NA
chr4	186877497	186877778	282	5	1.51e-64	9.13e-10	-0.268268	-0.154629	SORBS2-001, SORBS2-003, SORBS2-015, SORBS2-048, SORBS2-041, SORBS2-047, SORBS2-002, SORBS2-032
chr5	92930052	92932481	2430	12	3.74e-108	1.83e-22	-0.268295	-0.111816	NA
chr21	43771120	43772018	899	6	8.78e-47	0.00847547	-0.268577	-0.0644484	TFF2-001, TFF2-003, TFF2-002
chr19	865897	867030	1134	3	1.53e-71	1.55e-12	-0.268731	-0.209641	NA
chr2	87883497	87883547	51	2	5.76e-71	2.61e-09	-0.268783	-0.220156	NA
chr8	82375121	82375138	18	2	4.71e-68	7.87e-10	-0.268886	-0.266001	FABP9-001
chr4	25656514	25658035	1522	13	2.6e-74	1.81e-10	-0.268939	-0.0677155	SLC34A2-001, SLC34A2-003, SLC34A2-002, SLC34A2-006, SLC34A2-005
chr19	2427708	2429209	1502	10	1.56e-80	6.63e-10	-0.269018	-0.0758208	TIMM13-001, TIMM13-002
chr5	172110211	172111778	1568	6	2.28e-188	6.06e-13	-0.269042	-0.123196	NA
chr1	1062793	1068089	5297	16	1.11e-74	6.96e-11	-0.269325	-0.0280126	NA
chr16	81479837	81481448	1612	4	9.94e-44	4.32e-06	-0.269403	-0.0972497	CMIP-001
chr6	168147329	168148018	690	3	1.94e-60	8.09e-08	-0.26968	-0.187945	NA
chr17	79315269	79317768	2500	9	3.93e-135	1.6e-22	-0.269709	-0.106683	NA
chr10	101289600	101291397	1798	9	4.44e-127	5.04e-19	-0.269756	-0.110881	NKX2-3-001, RP11-129J12.2-001
chr22	43115937	43116932	996	6	6.28e-81	0.00236311	-0.269859	-0.0516939	A4GALT-002
chr6	158453594	158454502	909	3	2.04e-67	0.0826277	-0.27025	-0.0978215	SYNJ2-001
chr7	157530956	157532236	1281	5	3.5e-61	0.000231233	-0.270461	-0.0659115	AC006003.3-001
chr9	132695505	132696001	497	2	4.2e-47	0.00120002	-0.270859	-0.122093	RP11-409K20.6-001
chr13	40745761	40747228	1468	5	2.86e-33	1.45e-07	-0.27106	-0.118816	NA
chr1	226269917	226272763	2847	9	4.17e-58	8.69e-07	-0.271123	-0.0471859	RP11-396C23.2-001, RP11-396C23.2-002
chr16	72033949	72034457	509	3	3.09e-86	1.07e-06	-0.271394	-0.170065	PKD1L3-201, PKD1L3-001
chr4	2435698	2435944	247	3	8.87e-42	4.15e-07	-0.271427	-0.124402	NA
chr4	87770089	87770782	694	5	1.07e-141	3.44e-17	-0.27143	-0.216561	SLC10A6-001, SLC10A6-002
chr2	241974917	241976244	1328	7	2.41e-53	2.74e-12	-0.271802	-0.0319709	SNED1-008, SNED1-009, SNED1-007
chr7	150709463	150711449	1987	6	6.73e-74	2.04e-13	-0.271866	-0.137932	ATG9B-012, NOS3-010, ATG9B-007, ATG9B-010, NOS3-013, ATG9B-009, NOS3-011, ATG9B-020
chr2	238832202	238832508	307	3	4.19e-121	5.2e-10	-0.271946	-0.131489	NA
chr1	211665511	211667682	2172	8	1.4e-168	3.81e-13	-0.271956	-0.075378	RD3-001, RP11-359E8.3-001, RD3-002
chr1	32826969	32828847	1879	15	5.98e-131	3.33e-06	-0.271991	-0.0511775	TSSK3-001, FAM229A-004, FAM229A-002, FAM229A-003, FAM229A-001
chr11	128418692	128419512	821	5	2.92e-41	0.209143	-0.272039	-0.0655934	NA
chr5	92905692	92911154	5463	21	1.95e-170	4.25e-24	-0.272212	-0.0539988	NR2F1-AS1-009, NR2F1-AS1-008, NR2F1-AS1-006
chr17	79924020	79924772	753	5	2.94e-114	2.23e-19	-0.272651	-0.213597	RP11-498C9.17-001
chr1	170637600	170637796	197	3	6.39e-137	8.32e-15	-0.272723	-0.229832	RP1-79C4.4-001
chr12	6472691	6473643	953	6	2.35e-84	9.99e-06	-0.272737	-0.0889975	SCNN1A-004, SCNN1A-020, SCNN1A-021
chr11	67349309	67350976	1668	13	1.67e-72	0.0329125	-0.272819	-0.0327777	GSTP1-004, GSTP1-001, GSTP1-002, GSTP1-008, GSTP1-005, GSTP1-006, GSTP1-003, GSTP1-007
chr3	129321847	129322537	691	2	4.68e-32	6.89e-05	-0.27302	-0.168283	NA
chr17	44249491	44250734	1244	6	5.21e-73	7.44e-08	-0.273033	-0.115116	KANSL1-202, KANSL1-006, KANSL1-010, KANSL1-016
chr13	113259983	113261142	1160	7	4.78e-78	2.87e-06	-0.27315	-0.0802414	NA
chr8	74331865	74333589	1725	7	2.66e-123	8.37e-21	-0.273178	-0.158935	STAU2-AS1-001, STAU2-AS1-002
chr20	19866743	19867145	403	8	0	1.05e-38	-0.273603	-0.222184	RIN2-003
chr20	2674285	2676474	2190	7	1.19e-160	9.96e-18	-0.27368	-0.129888	AL035460.1-201, EBF4-009, EBF4-201, EBF4-002, EBF4-005, EBF4-004, EBF4-011, EBF4-010
chr5	38403622	38404322	701	4	7.8e-65	4.79e-12	-0.2738	-0.165862	EGFLAM-002, EGFLAM-003, EGFLAM-AS2-001, EGFLAM-AS2-002
chr7	1659720	1661599	1880	7	1.12e-65	2.91e-05	-0.273815	-0.0552074	AC074389.5-001
chr8	1427491	1428412	922	2	2.43e-42	1.1e-09	-0.27429	-0.250196	NA
chr20	44207288	44207543	256	2	3.35e-43	1.94e-05	-0.274498	-0.153612	WFDC8-001, WFDC8-002
chr7	157536681	157537120	440	3	9.38e-85	6.77e-05	-0.274624	-0.102393	NA
chr8	1327575	1328707	1133	4	8.19e-32	0.000163034	-0.274833	-0.0982908	NA
chr2	240279976	240280294	319	5	9.46e-57	0.000408639	-0.274862	-0.0813408	NA
chr4	4404735	4406200	1466	8	7.71e-115	3.74e-14	-0.274925	-0.0936291	NA
chr4	4379636	4380019	384	6	1.58e-136	3.08e-11	-0.275022	-0.112937	NA
chr4	129279331	129279789	459	2	1.58e-56	9.71e-05	-0.275082	-0.133747	NA
chr2	183386928	183387885	958	6	3.51e-189	1.53e-14	-0.27509	-0.160413	PDE1A-201, PDE1A-204, PDE1A-003, PDE1A-001, PDE1A-205, PDE1A-007, PDE1A-006, PDE1A-005, PDE1A-206
chr19	10402829	10403936	1108	7	5.55e-40	2.48e-05	-0.275329	-0.0960962	ICAM5-002, ICAM5-004
chr5	50683215	50686281	3067	15	1.47e-194	5.33e-26	-0.275381	-0.121626	ISL1-006
chr16	29229107	29232683	3577	8	7.28e-108	6.7e-14	-0.275581	-0.125788	RP11-426C22.4-001
chr5	73196969	73197088	120	2	4.19e-46	7.75e-09	-0.275753	-0.264792	NA
chr15	25919674	25920224	551	3	3.47e-91	4.28e-12	-0.275817	-0.207148	NA
chr1	1266178	1270137	3960	20	3.4e-136	1.92e-17	-0.276159	-0.0674567	TAS1R3-001
chr5	95170798	95171699	902	3	3.47e-108	0.00712853	-0.276207	-0.0904906	AC008592.3-001
chr1	173639130	173640200	1071	6	6.34e-37	0.0358123	-0.276347	-0.0688982	ANKRD45-001, ANKRD45-002
chr2	102862128	102862214	87	2	7.25e-73	1.09e-09	-0.276372	-0.265882	NA
chr8	6783407	6783987	581	4	1.8e-42	8.48e-06	-0.276373	-0.10282	DEFA6-001
[truncated: 395 more rows]
