# Supplementary material for: Methylome and transcriptome maps of human visceral and subcutaneous adipocytes reveal key epigenetic differences at developmental genes
Source: Sci Rep. 2019 Jul 2;9:9511. doi: 10.1038/s41598-019-45777-w (PMC6606599; doi:10.1038/s41598-019-45777-w)
Supplement: Supplementary file 11 — Supplementary_Table S10 [file 41598_2019_45777_MOESM11_ESM.xlsx]

## Sheet: Gene Ontology_Low DMRs (<0.3)
Table S10. Gene Ontology of Low Differentially Methylated Regions (Low DMRs)
	- absolute level of differential methylation less than 0.3
	category	over_represented_pvalue	under_represented_pvalue	num_DMR_InCat	numInCat	term	ontology	over_fdr	under_fdr	genes
13623	GO:0051056	3.54732e-09	1	217	278	regulation of small GTPase mediated signal transduction	BP	1.66394e-06	1	ALS2, ARHGAP33, ITGA3, FARP2, ARHGAP44, CYTH3, PLEKHG6, RHOBTB2, IGF1, FAM13B, ARHGAP31, MYOC, TIMP2, CUL3, TRIO, PREX2, ARAP2, ARHGAP6, KITLG, MCF2L2, GDI2, RASGRF1, PSD, NGFR, CDON, LPAR2, NGEF, ARFGEF1, RHOA, FGF10, ARHGAP10, RHOBTB1, ARHGEF10L, RASAL2, ARHGAP15, RAP1GAP, ARHGEF1, DNM2, ARHGAP28, GMIP, PLEKHG2, MYO9B, CYTH4, SGSM3, SOS2, ARHGAP5, ARHGEF7, TSC2, RHOV, PPP2CB, ARHGEF10, PIK3R2, …
7024	GO:0022604	2.09005e-08	1	336	471	regulation of cell morphogenesis	BP	6.69147e-06	1	FGR, SEMA3F, SARM1, CCL3, IFRD1, PAFAH1B1, GAS7, CDKL5, FYN, SRCIN1, RUFY3, WWTR1, PHLDB1, IFT88, MYOC, RTN4R, EPHA3, NEDD4L, HEXB, MAPK9, ATG5, CAMK2B, LZTS1, NGFR, NTN1, NGEF, RHOA, SYT1, CYFIP1, NEDD4, MARK2, FERMT2, SEMA3A, DLG1, ARHGAP15, PAX2, ARHGEF1, CAPZB, FBLN1, VDAC3, LRRC16A, DNM2, RIMS1, CHRNA3, PSEN1, EPB41L3, GSK3B, ULK2, SSH1, CTTN, PXN, TBX5, ICAM1, NRCAM, UNC13D, DPYSL2, TGFB2, …
11875	GO:0045216	2.30178e-08	1	168	218	cell-cell junction organization	BP	7.2542e-06	1	CD9, SNAI2, PRKCH, MYOC, VCL, CDH1, CDH10, CTNNA1, EPHA3, DSG2, GPM6B, ARHGAP6, PKP2, HDAC7, CDH3, RHOA, ROCK1, PRKACA, ACTN1, LIMS2, MPP5, PVR, FERMT2, FSCN1, ACTB, DLG1, PTPN23, CAMSAP3, ACTN2, CDH17, CDH7, EPB41L3, GRHL2, COL16A1, CTTN, WNT11, PXN, SLC9A1, TGFB2, SORBS1, DSP, PPM1F, SMAD7, ARHGEF7, CSK, TJP1, SFRP1, IKBKB, NUMBL, CAV1, CLDN15, PVRL1, CORO1C, PERP, SRF, VEGFA, CDH9, CDH6, HRG, …			CERS6	SPTLC3	COPRS	POP7	ALG14	SUCLG2	STARD5	CSDC2	RCAN2	IL16	PDZD3	ARNT2	SYNPO2	RSPH9	FGGY	AGXT	ACOT12	PPP1CA	SNTG2	PDE3A	RASGRP1	TAF15	FAM21C	SLFN11	CFL1	TMCC1	RAB43	DCP2	SNX32	CYP7B1	CES3	SP3	KRT2	METAP1D	NADSYN1	NBEA	ANKRD13D
11657	GO:0044708	3.58215e-08	1	287	407	single-organism behavior	BP	9.95408e-06	1	ALS2, PRKAR2B, ITGA3, TAC1, ETV1, PAFAH1B1, ADAM22, FYN, ATP1A2, NRXN3, MUSK, UBA6, CTNS, PREX2, PER3, RASGRF1, SEZ6, DMRT3, HIPK2, ABCA7, PRKCZ, DRD4, ITGA8, AMPH, SLC1A3, CHRNA3, PSEN1, KCNK2, OPRK1, NOS1, JPH4, COMT, AAAS, ARCN1, PTGS1, ITPR3, SEZ6L, TSPO, KCNK10, HIF1A, ABHD12, ADNP, NTSR1, CHRNA4, OXT, CST3, ASIP, STS, SRPX2, FGF14, NDRG4, HOMER2, CALB1, SLC17A7, GPI, MYH14, ATP1A3, GRIN2D, …
11270	GO:0043547	3.60262e-08	1	350	492	positive regulation of GTPase activity	BP	9.95408e-06	1	ALS2, ARHGAP33, CCL3, CX3CL1, CCL26, FARP2, ARHGAP44, CDKL5, CYTH3, PLEKHG6, RABGAP1, RABEP1, FAM13B, ARHGAP31, TRIO, RTN4R, ADRB1, PREX2, ARAP2, ARHGAP6, MCF2L2, TBC1D22A, GDI2, RASGRF1, PSD, MON2, TBC1D1, NGEF, ARFGEF1, EVI5, RASGRP2, EIF2B3, ARHGAP10, LLGL2, ARHGEF10L, RASAL2, ARHGAP15, RGS11, RAP1GAP, ARHGEF1, RAPGEF3, GSK3B, DIS3, SMAP2, WNT11, GNAO1, GNAS, ASAP3, DOCK9, ARHGAP28, GMIP, ICAM…
9242	GO:0034330	4.27228e-08	1	190	251	cell junction organization	BP	1.14896e-05	1	CD9, SNAI2, PRKCH, MYOC, VCL, CDH1, CDH10, CTNNA1, EPHA3, DSG2, GPM6B, ARHGAP6, LAMA3, PKP2, LAMC2, HDAC7, CDH3, VMP1, RHOA, ROCK1, PRKACA, ACTN1, LIMS2, MPP5, PVR, FERMT2, FSCN1, ACTB, DLG1, PTPN23, CAMSAP3, ACTN2, CDH17, TNS1, CDH7, EPB41L3, GRHL2, COL16A1, CTTN, WNT11, PXN, SLC9A1, TGFB2, SORBS1, DSP, PPM1F, SMAD7, ARHGEF7, CSK, TJP1, SFRP1, IKBKB, NUMBL, CAV1, CLDN15, TESK1, RAPGEF1, RAPGEF2,…
7734	GO:0031252	5.14625e-08	1	251	337	cell leading edge	CC	1.33077e-05	1	SCYL3, FGR, ALS2, PLXND1, ARHGAP44, PAFAH1B1, GAS7, CDKL5, CYTH3, RUFY3, VIM, ANK1, ARHGAP31, SH3YL1, CDH1, CTNNA1, BCAR1, SYNE2, PSD, NGFR, ABCA7, MYLK, CTNNA2, RHOA, PRKCZ, ROCK1, CYFIP1, RASGRP2, ATP2B1, ACTN1, FERMT2, FSCN1, APBB1IP, ITGA8, AMPH, FAP, RAPGEF3, LRRC16A, DNM2, EPB41L3, ITGB5, FAT1, SSH1, CTTN, GNAS, ASAP3, SNX5, PXN, SLC9A1, TRPM7, ABL1, ABLIM1, MYO9B, PALM, PACSIN2, MYH9, PLEK…
10406	GO:0040017	9.57337e-08	1	241	361	positive regulation of locomotion	BP	2.17109e-05	1	FGR, ITGA3, ITGA2B, CCL3, TAC1, CX3CL1, CCL26, SPAG9, IGF1, RUFY3, SNAI2, CD74, HGF, MYOC, FLT4, HDAC9, KITLG, BCAR1, SYNE2, F7, CCAR1, HDAC7, NTN1, MYLK, HDAC4, FGF10, SCARB1, SEMA3A, MCAM, FBLN1, EDN1, LRRC16A, PTPRC, OPRK1, CPNE3, WNT11, ICAM1, LAMB1, TGFB2, JAK2, NRP1, MADCAM1, MAPK1, PPM1F, LGALS1, SUN2, PDGFB, HIF1A, BDKRB1, ARHGAP5, ANGPT4, SRPX2, ARHGEF7, FLT1, PYCARD, STX4, RAB11A, CTSH,…
7314	GO:0030335	2.18196e-07	1	225	336	positive regulation of cell migration	BP	4.35745e-05	1	FGR, ITGA3, ITGA2B, CCL3, TAC1, CX3CL1, CCL26, SPAG9, IGF1, RUFY3, SNAI2, CD74, HGF, MYOC, FLT4, HDAC9, KITLG, BCAR1, SYNE2, F7, CCAR1, HDAC7, MYLK, HDAC4, FGF10, SCARB1, SEMA3A, MCAM, FBLN1, EDN1, LRRC16A, PTPRC, CPNE3, WNT11, ICAM1, LAMB1, TGFB2, JAK2, NRP1, MADCAM1, MAPK1, PPM1F, SUN2, PDGFB, HIF1A, BDKRB1, ARHGAP5, ANGPT4, SRPX2, ARHGEF7, FLT1, PYCARD, STX4, RAB11A, CTSH, AKT2, MET, GATA3, CX…
4712	GO:0010256	2.33626e-07	1	339	499	endomembrane system organization	BP	4.575e-05	1	ALS2, CALCR, ITGA3, BAIAP2L1, PAFAH1B1, SYT7, EHD3, EHD2, ANK1, CDH1, TPR, DTNBP1, TSPAN17, VAMP3, USE1, SYNE2, PKP2, SEC61A1, SPAG4, VMP1, ASUN, ABCA7, AP3D1, PPP2R5A, GOLGA5, ARFGEF1, PRKCZ, ROCK1, REEP1, NUP133, RAB27A, SPTB, MPP5, NSF, NUP37, DLG1, ACTN2, TULP3, DNM2, STX7, CACNA1S, ATP8B1, FYB, EPB41L3, CHMP2B, HACE1, SNX10, TMED2, OSBPL8, HECTD1, TGFB2, AAAS, HOOK2, SORBS1, TREM2, RAB18, TS…
13753	GO:0051260	2.90902e-07	1	175	257	protein homooligomerization	BP	5.48364e-05	1	SPAG9, EHD3, CCDC88C, BID, SPAST, FAS, KCNG1, POLQ, SYT1, LNX1, ACAT1, ACACB, DGKD, ACTN2, ATG16L1, BAX, NLRC4, ITPR3, BIK, HMOX1, ST13, SAMHD1, CHMP4B, OLFM4, HSF4, AXIN1, EHD4, BMF, TRPA1, DECR1, BBC3, CRTC1, CAV1, SLC1A1, PKD2L1, MICU1, LGI1, P2RX1, SLC6A4, EHD1, CPT1A, VWF, ASIC1, KCTD10, KCNA1, SOD2, ALDH5A1, THG1L, DPYSL3, CRBN, ECT2, ACADL, CTH, ATL2, BCL11A, IDE, APAF1, CLU, GJA8, CAT, AC…
19524	GO:2000147	3.26975e-07	1	229	344	positive regulation of cell motility	BP	6.05054e-05	1	FGR, ITGA3, ITGA2B, CCL3, TAC1, CX3CL1, CCL26, SPAG9, IGF1, RUFY3, SNAI2, CD74, HGF, MYOC, FLT4, HDAC9, KITLG, BCAR1, SYNE2, F7, CCAR1, HDAC7, NTN1, MYLK, HDAC4, FGF10, SCARB1, SEMA3A, MCAM, FBLN1, EDN1, LRRC16A, PTPRC, CPNE3, WNT11, ICAM1, LAMB1, TGFB2, JAK2, NRP1, MADCAM1, MAPK1, PPM1F, SUN2, PDGFB, HIF1A, BDKRB1, ARHGAP5, ANGPT4, SRPX2, ARHGEF7, FLT1, PYCARD, STX4, RAB11A, CTSH, AKT2, MET, GAT…
13761	GO:0051272	3.59689e-07	1	234	352	positive regulation of cellular component movement	BP	6.59538e-05	1	FGR, ITGA3, ITGA2B, CCL3, TAC1, CX3CL1, CCL26, SPAG9, IGF1, RUFY3, SNAI2, CD74, HGF, MYOC, FLT4, HDAC9, KITLG, BCAR1, SYNE2, F7, CCAR1, HDAC7, NTN1, MYLK, HDAC4, FGF10, SCARB1, SEMA3A, MCAM, FBLN1, EDN1, LRRC16A, PTPRC, CPNE3, WNT11, ICAM1, LAMB1, TGFB2, JAK2, NRP1, MADCAM1, MAPK1, PPM1F, SUN2, PDGFB, HIF1A, BDKRB1, ARHGAP5, ANGPT4, SRPX2, ARHGEF7, FLT1, PYCARD, STX4, RAB11A, CTSH, AKT2, MEGF8, M…			VEGFB	PEAK1	TNFRSF10D	TNFRSF10C	GMPPB	MOB1B	CSPG4	SNX33	NABP1	CHD2	CCDC106	SULT1B1	NUDT4	PC	SCAI	NMNAT1	UQCRH	TAS1R1	HES3	STAT5B	JUP	HAP1	RNF213	NET1	SPTBN2	RBM4B	C1QTNF1	UBXN2A	CCS	PIK3R6	MSRB3	MRPL45	LEMD3	SOCS7	RGMB	ZDHHC24	CTU2
9241	GO:0034329	4.87796e-07	1	168	224	cell junction assembly	BP	8.40928e-05	1	CD9, SNAI2, PRKCH, MYOC, VCL, CDH1, CDH10, CTNNA1, EPHA3, GPM6B, ARHGAP6, LAMA3, PKP2, LAMC2, HDAC7, CDH3, VMP1, RHOA, ROCK1, PRKACA, ACTN1, LIMS2, MPP5, PVR, FERMT2, FSCN1, ACTB, DLG1, ACTN2, CDH17, TNS1, CDH7, EPB41L3, GRHL2, COL16A1, CTTN, WNT11, PXN, SLC9A1, SORBS1, PPM1F, SMAD7, ARHGEF7, TJP1, SFRP1, IKBKB, CAV1, CLDN15, TESK1, RAPGEF1, RAPGEF2, PVRL1, CORO1C, SRF, VEGFA, CDH9, CDH6, HRG, EC…
10974	GO:0043062	4.87257e-07	1	257	375	extracellular structure organization	BP	8.40928e-05	1	ITGA3, ITGA2B, DCN, CAPN1, PHLDB1, MUSK, TIMP2, TLL1, VCAN, CDH1, TNC, GPM6B, COL9A2, LTBP1, ELN, LAMC3, COL23A1, LAMA3, FOXC1, LAMC2, COL11A1, BCL3, ACTN1, NTN4, FSCN1, FBLN1, ITGA8, FAP, COL5A3, PSEN1, COL19A1, ITGB5, PLOD1, ITGAE, APLP2, COL16A1, ADAMTS2, MMP2, NID2, FKBP1A, LTBP4, ICAM1, LAMB1, CCDC80, COL9A3, TGFB2, TLL2, HSP90AB1, ABL1, MADCAM1, MMP11, PDGFB, CHADL, BMP7, COL20A1, CST3, LAM…
7801	GO:0031344	5.41257e-07	1	316	447	regulation of cell projection organization	BP	9.02244e-05	1	SEMA3F, SARM1, ITGA3, RALA, IFRD1, PAFAH1B1, CDKL5, FYN, SRCIN1, RUFY3, CNTN1, HGF, VIM, GRN, IFT88, SH3YL1, STAP1, RTN4R, EPHA3, NEDD4L, ATG5, CAMK2B, LZTS1, SEZ6, NGFR, NTN1, PRKCQ, NGEF, RHOA, SYT1, HDAC4, NEDD4, PFN2, MYO3B, MARK2, SCARF1, SEMA3A, FSCN1, PLD1, RAP1GAP, ARHGEF1, CAPZB, FGFR1, VDAC3, CBFA2T2, LRRC16A, DNM2, RIMS1, CHRNA3, PSEN1, ATP8B1, GSK3B, ULK2, SSH1, RRN3, CTTN, ICAM1, NRC…
7208	GO:0030198	5.46725e-07	1	256	374	extracellular matrix organization	BP	9.03889e-05	1	ITGA3, ITGA2B, DCN, CAPN1, PHLDB1, MUSK, TIMP2, TLL1, VCAN, CDH1, TNC, GPM6B, COL9A2, LTBP1, ELN, LAMC3, COL23A1, LAMA3, FOXC1, LAMC2, COL11A1, BCL3, ACTN1, NTN4, FSCN1, FBLN1, ITGA8, FAP, COL5A3, PSEN1, COL19A1, ITGB5, PLOD1, ITGAE, APLP2, COL16A1, ADAMTS2, MMP2, NID2, FKBP1A, LTBP4, ICAM1, LAMB1, CCDC80, COL9A3, TGFB2, TLL2, HSP90AB1, ABL1, MADCAM1, MMP11, PDGFB, CHADL, BMP7, COL20A1, CST3, LAM…
4669	GO:0010035	5.6958e-07	1	282	444	response to inorganic substance	BP	9.26486e-05	1	BAD, MPO, PON1, ABCC8, CACNA1G, CD9, GIPR, HFE, PPP5C, DPEP1, HGF, CPS1, GLRX2, FAS, SLC18A1, CDH1, NEDD4L, MAPK9, PCGF2, CAMK2B, ATP2B4, GUCY1B3, CASP8, FECH, KLF6, SYT1, MEF2A, RASGRP2, NEDD4, FSTL3, CYBRD1, TFRC, NFATC3, PAX2, EDN1, DNM2, KEAP1, CHRNA3, CPOX, SLC25A24, AKR1B1, CPNE3, BAX, GNAO1, NOS1, ICAM1, TF, CAPN3, ITPR3, SIRT1, ATP5D, HMOX1, TSPO, GSS, ADNP, BMP7, EEF1A2, CST3, STK24, TRP…
7617	GO:0031012	6.10755e-07	1	271	408	extracellular matrix	CC	9.85515e-05	1	WNT16, DCN, MYOC, TIMP2, VCAN, TNC, COL9A2, ADAMTS6, LTBP1, ELN, LAMC3, LAMA3, LAMC2, COL11A1, GPC1, WISP2, CDON, NTN1, FGFR2, TGFBR3, FGF10, LMCD1, ADAM11, NTN4, DLG1, GPC4, FBLN1, SLC1A3, COL5A3, COL19A1, COL16A1, WNT11, ACHE, ADAMTS2, MMP2, NID2, FKBP1A, LTBP4, GLG1, LAMB4, LAMB1, APOH, CCDC80, COL9A3, TGFB2, CRTAC1, HNRNPM, MMP11, LGALS1, TIMP3, CHADL, COCH, PAPLN, BMP7, COL20A1, CST3, LAMA1,…
454	GO:0001501	6.65249e-07	1	322	490	skeletal system development	BP	0.000105654	1	CYP26B1, PAFAH1B1, PKD1, PAX7, MKS1, MBTD1, IGF1, SNAI2, RUNX3, MYOC, HOXC8, TLL1, VCAN, BARX2, COL9A2, HEXB, ALX4, FOXC1, CHRDL2, PCGF2, COL11A1, FGFR2, RHOA, HYAL2, HDAC4, FGFR3, IFT80, LRP6, NDST1, SPP2, EVC, NLE1, GLI2, FGF4, DLG1, RARB, FGFR1, TULP3, EDN1, PSEN1, PTPRC, CACNA1S, COL19A1, GRHL2, WNT11, MMP2, GNAS, PTHLH, GNA11, CHRD, GLG1, TBX15, TGFB2, PCSK5, CHADL, SIX4, HIF1A, DICER1, MTHF…			PDP1	NUDT2	SYK	ABCA1	PRKACG	FXN	NKX6-3	TMC1	ALDH1A1	KDM1B	RASEF	GKAP1	FBP1	ZHX1	FIGF	STRBP	GAPVD1	C9ORF89	WNK2	AQP3	VCP	PIGO	MELK	ARHGAP12	WRN	TSHR	CFL2	SUGT1	INPPL1	GJB2	CRYL1	REEP3	MICU2	ARF6	TMEM63C	CDX2	DACT1
2631	GO:0005578	7.51525e-07	1	237	346	proteinaceous extracellular matrix	CC	0.000117506	1	WNT16, DCN, MYOC, TIMP2, VCAN, TNC, COL9A2, ADAMTS6, LTBP1, ELN, LAMC3, LAMA3, LAMC2, COL11A1, GPC1, WISP2, NTN1, TGFBR3, NTN4, DLG1, GPC4, FBLN1, SLC1A3, COL5A3, COL19A1, COL16A1, WNT11, ACHE, ADAMTS2, MMP2, NID2, LTBP4, GLG1, LAMB4, LAMB1, CCDC80, COL9A3, CRTAC1, MMP11, LGALS1, TIMP3, CHADL, COCH, PAPLN, CST3, LAMA1, FGF9, CRISPLD2, SFRP1, WISP1, APLP1, COMP, TFPI2, WNT2, PTPRZ1, ASPN, ECM2, SP…
12490	GO:0046578	8.20755e-07	1	144	182	regulation of Ras protein signal transduction	BP	0.000125713	1	ALS2, ITGA3, FARP2, CYTH3, PLEKHG6, IGF1, MYOC, TIMP2, CUL3, TRIO, PREX2, KITLG, MCF2L2, RASGRF1, PSD, NGFR, LPAR2, NGEF, ARFGEF1, FGF10, ARHGEF10L, RASAL2, ARHGEF1, DNM2, PLEKHG2, CYTH4, SGSM3, SOS2, ARHGEF7, PPP2CB, ARHGEF10, KANK1, RAPGEF1, DNMBP, GBF1, SHOC2, CYTH1, ARHGEF17, APOC3, MADD, RASAL1, RASGRF2, BCL6, ECT2, ARHGEF26, SOS1, ICMT, ARHGEF2, MFN2, SSX2IP, APOA1, MAPKAP1, DENND1A, PLEKHG…
13035	GO:0048514	9.9622e-07	1	313	480	blood vessel morphogenesis	BP	0.00014667	1	PLXND1, THSD7A, ASB4, CX3CL1, ADIPOR2, BRCA1, ISL1, HGF, NRXN3, RNH1, TYMP, SH2D2A, PNPLA6, FLT4, C6, HDAC9, PIK3CB, FOXC1, HDAC7, CASP8, HIPK2, CALCRL, MYLK, TIE1, FGFR2, ROCK1, RORA, NEDD4, FGF10, JMJD6, NFATC3, NOTCH3, MCAM, FGFR1, GTF2I, FAP, EDN1, RAPGEF3, KAT6A, WNT11, BAX, MMP2, TBX5, NRCAM, APOH, ANGPT2, TGFB2, SIRT1, NRP1, HMOX1, MYH9, HIF1A, DICER1, ANGPT4, POFUT1, JAG1, PPP1R16B, SMAD7…
9244	GO:0034332	1.10739e-06	1	96	115	adherens junction organization	BP	0.000160691	1	MYOC, VCL, CDH1, CDH10, CTNNA1, EPHA3, GPM6B, ARHGAP6, PKP2, CDH3, ROCK1, ACTN1, PVR, FERMT2, ACTB, PTPN23, ACTN2, CDH17, CDH7, COL16A1, CTTN, PXN, SLC9A1, SORBS1, DSP, PPM1F, SMAD7, ARHGEF7, CSK, SFRP1, NUMBL, PVRL1, CORO1C, VEGFA, CDH9, CDH6, HRG, EPB41L5, ITGB1BP1, TEK, PTK2B, SDC4, MACF1, KDR, MLLT4, LAMA5, RAMP2, ROCK2, RAC1, RDX, THBS1, ACVRL1, CDH24, CDH11, CDH13, PDPK1, BCAS3, TBCD, PIP5K…
3866	GO:0008047	1.46579e-06	1	299	438	enzyme activator activity	MF	0.000208203	1	BAD, ALS2, CFLAR, ARHGAP33, CCL3, ARHGAP44, PLEKHG6, RABGAP1, RABEP1, FAM13B, ARHGAP31, TIMP2, PREX2, ARAP2, ARHGAP6, MAPK9, TBC1D22A, GDI2, TBC1D1, EVI5, PSME4, ARHGAP10, MARK2, LLGL2, RASAL2, ARHGAP15, RGS11, RAP1GAP, ARHGEF1, PPP1R12B, FBLN1, SMAP2, WNT11, MGST2, ASAP3, ARHGAP28, GMIP, APOH, NLRP1, RGS17, MYO9B, BCL2L13, TBC1D10A, SH3BP1, DEPDC5, PDGFB, TAB1, SGSM3, NCF4, AHSA1, RIN3, ARHGAP5,…
3549	GO:0007009	1.97525e-06	1	190	265	plasma membrane organization	BP	0.000274764	1	CALCR, ITGA3, BAIAP2L1, SYT7, EHD3, EHD2, ANK1, CDH1, TSPAN17, VAMP3, PKP2, ABCA7, PPP2R5A, PRKCZ, ROCK1, SPTB, MPP5, NSF, DLG1, ACTN2, TULP3, DNM2, STX7, FYB, EPB41L3, TMED2, HECTD1, TGFB2, SORBS1, TREM2, TSPAN15, PALM, MICALL1, PACSIN2, VTI1B, FA2H, TSC2, STX4, CSK, RAB11A, IKBKB, NDRG1, ANXA13, TULP2, LIN7B, AKT2, CLIP3, CAV2, CAV1, TSPAN14, SLC9A3R1, RAPGEF2, LIN7A, KRT18, STX2, C2CD5, GOLPH3…
18247	GO:1901888	2.30241e-06	0.999999	57	66	regulation of cell junction assembly	BP	0.000313781	1	SNAI2, PRKCH, MYOC, EPHA3, GPM6B, ARHGAP6, PKP2, ROCK1, PRKACA, COL16A1, SLC9A1, PPM1F, SFRP1, IKBKB, CAV1, RAPGEF1, RAPGEF2, CORO1C, VEGFA, HRG, EPB41L5, ITGB1BP1, TEK, SDC4, SNAI1, RAP1B, MACF1, KDR, ROCK2, AGT, RAC1, THBS1, ACVRL1, BCAS3, PHLDB2, PTPRJ, ACE, WNT4, FZD5, CLASP2, DLC1, TSC1, SMAD3, DAPK3, PTK2, LIMS1, PTEN, RHOD, RCC2, GPBAR1, EFNA5, APOD, SRC, S100A10, MYO1C, TNF, FMN1
12065	GO:0045664	2.79178e-06	0.999999	328	475	regulation of neuron differentiation	BP	0.000375401	1	SEMA3F, SARM1, ITGA3, IFRD1, PAFAH1B1, CDKL5, SPAG9, FYN, ISL1, SRCIN1, RUFY3, CNTN1, HGF, VIM, GRN, TIMP2, RTN4R, EPHA3, NEDD4L, CAMK2B, LZTS1, SEZ6, NGFR, CDON, HMG20B, NTN1, NGEF, ASPM, RHOA, SYT1, NEDD4, TCF3, MARK2, GLI2, NOTCH3, SCARF1, SEMA3A, ARHGEF1, RARB, FGFR1, CBFA2T2, BRINP1, TP73, DNM2, RIMS1, CHRNA3, PSEN1, GSK3B, ULK2, REST, SSH1, NCOA1, RRN3, CTTN, DNMT3B, NRCAM, DPYSL2, ABL1, NR…			NR2F6	KALRN	ABCG1	TMPRSS3	UBASH3A	SLC37A1	PDE9A	NDUFV3	PKNOX1	CBS	CRYAA	HSF2BP	PDXK	CSTB	AGPAT3	TRAPPC10	C21ORF2	ITGB2	RALGDS	FTCD	LSS	VAV2	PCNT	DIP2A	S100B	PRMT2	ADAMTS13	CACFD1	SLC2A6	LCN1	GPSM1	ST6GALNAC6	RDH13	ZDHHC12	SPTBN4	COX6B2	PPAPDC3
3784	GO:0007507	2.99181e-06	0.999999	308	457	heart development	BP	0.000399634	1	WNT16, PLXND1, DVL2, ITGA3, ADIPOR2, PKD1, ISL1, SNAI2, RB1CC1, IFT88, VCAN, DSG2, HDAC9, FOXC1, TAB2, PKP2, ATG5, COL11A1, CASP8, CALCRL, FGFR2, MEF2A, TGFBR3, NEDD4, LRP6, JMJD6, RPS6KA2, MBD3, SPEG, NFATC3, GLI2, SEMA3C, ACACB, RARB, ACTN2, FGFR1, NEBL, EDN1, FGF20, TP73, CHRNA3, PSEN1, SMARCD3, KCNK2, KAT6A, GRHL2, OXCT1, REST, MECOM, WNT11, GNA11, FKBP1A, TBX5, SLC9A1, TGFB2, DSP, PCSK5, NRP…
19457	GO:2000027	3.45828e-06	0.999998	121	167	regulation of organ morphogenesis	BP	0.000450023	1	DVL2, MKS1, ISL1, SNAI2, HGF, IFT88, FOXC1, DMRT3, NGFR, FGFR2, FGF10, LIMS2, NTN4, CELSR1, PAX2, FGFR1, EDN1, BAX, TBX5, ESR1, ABL1, SIX4, DICER1, BMP7, EYA1, SFRP1, HPN, PTN, MET, WNT2, ASPN, GATA3, FGF8, HNF1B, FBXW7, VDR, PTK7, VEGFA, FGF1, NPHP3, WNT5A, HES1, STAT1, WNT6, TNFAIP3, TWIST1, PLAU, SRSF6, RUNX2, BMP4, SOX9, PAX8, SIX1, POR, LIF, FOXP2, SMO, HOXD11, CASZ1, WNT2B, APC, ANKRD6, AHI…
5094	GO:0010975	3.99722e-06	0.999999	240	332	regulation of neuron projection development	BP	0.000507069	1	SEMA3F, SARM1, ITGA3, IFRD1, PAFAH1B1, CDKL5, FYN, SRCIN1, RUFY3, CNTN1, HGF, VIM, GRN, RTN4R, EPHA3, NEDD4L, CAMK2B, LZTS1, SEZ6, NGFR, NTN1, NGEF, RHOA, SYT1, NEDD4, MARK2, SCARF1, SEMA3A, ARHGEF1, FGFR1, CBFA2T2, DNM2, RIMS1, CHRNA3, PSEN1, GSK3B, ULK2, SSH1, RRN3, CTTN, NRCAM, DPYSL2, ABL1, NRP1, PALM, LGALS1, ADNP, BMP7, PTK6, STK24, NDRG4, METRN, SYT17, RAB11A, STMN2, ANKRD27, MEGF8, CRTC1,…
7923	GO:0031589	4.89127e-06	0.999998	210	295	cell-substrate adhesion	BP	0.000608994	1	ITGA3, ITGA2B, PKD1, SRCIN1, MYOC, VCL, EPHA3, GPM6B, ARHGAP6, VAMP3, PIK3CB, ATXN3, PRKCZ, ROCK1, ACTN1, FERMT2, ACTN2, FBLN1, ITGA8, LRRC16A, DNM2, COL5A3, GSK3B, ITGB5, COL16A1, CTTN, EPDR1, NID2, SIGLEC1, PXN, SLC9A1, LAMB1, ANGPT2, CCDC80, TRPM7, UNC13D, SORBS1, JAK2, ABL1, MADCAM1, PPM1F, LGALS1, TRIOBP, ARHGEF7, OLFM4, MSLN, SFRP1, CDK6, PTN, ECM2, KANK1, SPOCK2, TECTA, VWF, CORO1C, GCNT2,…
2930	GO:0006066	5.06649e-06	0.999997	242	380	alcohol metabolic process	BP	0.000626939	1	CYP51A1, MTMR7, PON1, PAFAH1B1, NR1H4, NPC1L1, CHDH, IGF1, CYP24A1, SNAI2, OSBPL5, PNPLA6, CYP46A1, INPP4A, DKK3, MSMO1, DGAT2, SPHK2, FECH, IDI1, INPP5A, IP6K2, SLC44A1, CHAT, ALDH3A2, SREBF1, ACADVL, SCARB1, DHRS9, SCARF1, ACER3, ADCYAP1R1, LIPE, FDFT1, LRP2, REST, APLP2, AKR1B1, MTMR2, ACHE, SPTLC1, CYB5R3, APOL1, SPTLC2, LGMN, ITPK1, NTSR1, PLCB4, LPIN2, SMPD3, PLA2G15, LMF1, IMPAD1, SQLE, PL…
2620	GO:0005543	5.56325e-06	0.999998	235	336	phospholipid binding	MF	0.000684212	1	BAD, SNX11, ARHGAP33, PON1, ARHGAP44, CYTH3, NISCH, SYT7, DPEP1, OSBPL5, CPS1, GAB2, SH3YL1, NSMAF, STAP1, ZFYVE16, ARAP2, SNX29, PLEKHA5, PSD, SNX24, DGKA, SYT1, PFN2, DAPP1, WIPI1, SCARB1, FERMT2, PICALM, PLD1, ACTN2, AMPH, TULP3, ATP8B1, CPNE3, SNX10, SNX5, RPH3A, KIF16B, PEBP1, SLC9A1, OSBPL8, APOH, ITPR3, MICALL1, PACSIN2, NCF4, MAP1LC3A, PIGU, EEA1, PLA2G15, SYT17, SNX16, ANXA13, TULP2, PLA…
471	GO:0001525	7.52862e-06	0.999996	262	402	angiogenesis	BP	0.000909294	1	PLXND1, THSD7A, CX3CL1, ADIPOR2, BRCA1, ISL1, HGF, NRXN3, RNH1, TYMP, SH2D2A, PNPLA6, FLT4, C6, HDAC9, PIK3CB, FOXC1, HDAC7, CASP8, HIPK2, CALCRL, TIE1, FGFR2, ROCK1, RORA, FGF10, JMJD6, NFATC3, NOTCH3, MCAM, FGFR1, GTF2I, FAP, EDN1, RAPGEF3, BAX, MMP2, NRCAM, APOH, ANGPT2, TGFB2, SIRT1, NRP1, HMOX1, MYH9, HIF1A, DICER1, ANGPT4, POFUT1, JAG1, PPP1R16B, SRPX2, KLF5, FGF9, FLT1, RGCC, CTSH, SFRP1, …
3839	GO:0007626	8.32574e-06	0.999996	146	195	locomotory behavior	BP	0.000987825	1	ALS2, PAFAH1B1, ADAM22, ATP1A2, UBA6, APBA2, CTNS, PREX2, HEXB, MCOLN3, SEZ6, DMRT3, HIPK2, DRD4, CELSR1, CHRNA3, OPRK1, APLP2, GNAO1, MYO15A, ARCN1, ZDHHC8, SEZ6L, ABHD12, NTSR1, CHRNA4, FGF14, CALB1, OLFM2, ATP1A3, GRIN2D, DNM1, APBA1, CXCL12, PITX3, NAGLU, EFNB3, CLCN3, GLRB, OPRM1, SOBP, FIG4, GRM6, ARRDC3, FGF12, STRN, EPHA4, TNR, PARK7, OPRD1, TBCE, CHRNB4, HOXB8, CRHR1, ATXN1, OPRL1, FOXA2…
9245	GO:0034333	9.46894e-06	0.999997	64	75	adherens junction assembly	BP	0.00110398	1	MYOC, VCL, EPHA3, GPM6B, ARHGAP6, ROCK1, ACTN1, FERMT2, ACTN2, COL16A1, CTTN, PXN, SLC9A1, SORBS1, PPM1F, SMAD7, ARHGEF7, SFRP1, CORO1C, VEGFA, HRG, EPB41L5, ITGB1BP1, TEK, PTK2B, SDC4, MACF1, KDR, LAMA5, RAMP2, ROCK2, RAC1, THBS1, ACVRL1, PDPK1, BCAS3, TBCD, PIP5K1A, PHLDB2, PTPRJ, DLG5, PTPRK, THY1, WNT4, HIPK1, CLASP2, DLC1, TSC1, SMAD3, DAPK3, PTK2, LIMS1, BCL2, PTEN, RHOD, JUP, RCC2, ZNF703,…
7351	GO:0030425	9.77776e-06	0.999995	291	414	dendrite	CC	0.00113343	1	ALS2, SARM1, PRKAR2B, ARHGAP44, CDKL5, PPP5C, ELOVL5, ALOX5, SRCIN1, RUFY3, ATP1A2, SAMD4A, GLRX2, DTNBP1, CYBA, LZTS1, TNK2, SEZ6, DRD4, RAB27A, CRMP1, NSF, SEMA3A, RGS11, CTTNBP2, ACTN2, MAP2, ADCY2, GNB1, SLC1A3, CHRNA3, PSEN1, IGSF9B, OPRK1, GSK3B, IGSF9, CTTN, MTMR2, GNAO1, GNAS, NOS1, STRN4, JPH4, DPYSL2, COMT, PALM, MAPK1, BRD1, TRIM9, SLC8A3, DICER1, IFT52, ADNP, NTSR1, CHRNA4, PLCB4, SYN…
11293	GO:0043583	1.00879e-05	0.999996	146	205	ear development	BP	0.0011627	1	DVL2, PAFAH1B1, MKS1, IGF1, IFT88, SLC4A7, MCOLN3, ATG5, COL11A1, SLC9A3R2, NTN1, FGFR2, FGFR3, FGF10, GLI2, NOX3, CELSR1, PAX2, FGFR1, ITGA8, EDN1, FGF20, ATP8B1, KCNK2, POU4F3, MYO15A, DFNB31, NRP1, SIX4, DICER1, JAG1, FGF9, RPGRIP1L, EYA1, HPN, DFNA5, HOXA2, HOXA13, GLI3, LHX3, GATA3, FGF8, NAGLU, SLC9A3R1, LIN7A, SOBP, PTK7, CLIC5, TBX18, PDGFRB, WNT5A, HES1, MPV17, OTX1, PRRX1, KCNQ4, ECE1, …
3702	GO:0007266	1.02299e-05	0.999996	120	155	Rho protein signal transduction	BP	0.00117236	1	ALS2, ITGA3, FARP2, PLEKHG6, MYOC, CUL3, TRIO, PREX2, ARHGAP6, MCF2L2, RASGRF1, NGFR, LPAR2, NTN1, NGEF, RHOA, ROCK1, ARHGEF10L, CELSR1, ARHGEF1, STRADB, PLEKHG2, MYO9B, SOS2, ARHGAP5, ARHGEF7, ARHGEF10, LIMK1, KANK1, DNMBP, ARHGEF17, APOC3, RASGRF2, BCL6, ECT2, ARHGEF26, SOS1, ARHGEF2, APOA1, GNA13, PLEKHG1, ARAP3, PREX1, MCF2L, RHOJ, PLEKHG3, FGD3, CDC42EP1, APOE, PAK4, ARHGEF16, EPS8L1, RAF1, …
17062	GO:0090132	1.04983e-05	0.999995	146	205	epithelium migration	BP	0.00118962	1	PLXND1, ITGA3, TAC1, PRSS3, ANLN, FLT4, HDAC9, BCAR1, HDAC7, PFN2, FGF10, SCARB1, SEMA3A, FGF4, PTPN23, FAP, EDN1, GRHL2, APOH, ANGPT2, TGFB2, NRP1, PPM1F, PDGFB, MYH9, HIF1A, ANGPT4, SRPX2, RGCC, RAB11A, CTSH, MET, GATA3, FGF8, HDAC5, CORO1C, SASH1, PPARD, GPLD1, NR2E1, CCR6, SRF, VEGFA, SEMA5A, ARSB, FGF1, HRG, PDCD10, WNT5A, HYAL1, FOXP1, EPB41L5, TACR1, PROX1, APOA1, NRP2, ITGB1BP1, TEK, PTK2…
19127	GO:1904062	1.10734e-05	0.999995	121	165	regulation of cation transmembrane transport	BP	0.00123398	1	ATP1A2, FHL1, KCNG1, NEDD4L, KCNQ1, KCNH2, ATP2B4, CACNB1, STOML1, KCNAB2, GAL, DRD4, NEDD4, GNB5, PTPN3, PRKACA, DLG1, ACTN2, DNM2, OPRK1, FKBP1A, NOS1, FXYD3, SLC9A1, JPH4, NTSR1, SNTA1, FGF14, IKBKB, JPH1, PIK3CG, CAV1, TSPAN13, PPIF, YWHAE, SLC9A3R1, STIM2, PDE4D, FGF12, KCNIP3, AKAP7, CASQ2, PKD2, FKBP1B, KCNIP2, CRHR1, KCNJ2, KCNS1, EDN3, AHNAK, BMP4, OPRL1, HSPA2, AKAP9, KCNC1, ATP1B2, DPP…
17719	GO:0098794	1.13347e-05	0.999994	253	347	postsynapse	CC	0.00125616	1	ALS2, PRKAR2B, ARHGAP44, FYN, SRCIN1, ATP1A2, GABRA1, ANK1, MUSK, LRRC7, DTNBP1, CAMK2B, LZTS1, SEZ6, NGFR, BCAS1, CTNNA2, VPS35, KCNAB2, DRD4, CAMK2A, NCK2, PICALM, NSF, ADD2, CACNG5, DLG1, CTTNBP2, ACTN2, ITGA8, MAP2, SLC1A3, DNM2, RIMS1, CHRNA3, CADPS2, EPB41L3, GSK3B, CTTN, MTMR2, EPB41L1, NOS1, STRN4, COMT, ABLIM1, PALM, SLC8A3, NTSR1, ARFGAP1, CHRNA4, PLCB4, SNTA1, SYNDIG1, MIB1, AXIN1, DNA…
17147	GO:0090257	1.22497e-05	0.999994	137	197	regulation of muscle system process	BP	0.00131424	1	GTF2IRD1, IGF1, ATP1A2, DSG2, NEDD4L, KCNQ1, KCNH2, PKP2, CAMK2B, ATP2B4, CALCRL, HDAC4, LMCD1, PRKACA, MRVI1, PPP1R12B, GTF2I, EDN1, CHRNA3, GSK3B, CTTN, NOS1, SLC9A1, PTGS1, DSP, SNTA1, OXT, TNNC2, SMAD7, DMPK, TNNT1, PIK3CG, MTPN, CAV1, GLRX3, MTMR4, P2RX1, NMU, KCNA1, SRF, PDE4D, NUP155, FGF12, TACR1, IGFBP5, ERRFI1, RGS2, CHRNB4, TNNT2, CTGF, CASQ2, NR4A3, FKBP1B, AKAP1, MYOG, KCNJ2, EDN2, P…
2409	GO:0005096	1.27563e-05	0.999994	184	248	GTPase activator activity	MF	0.00136135	1	ARHGAP33, ARHGAP44, PLEKHG6, RABGAP1, RABEP1, FAM13B, ARHGAP31, PREX2, ARAP2, ARHGAP6, TBC1D22A, GDI2, TBC1D1, EVI5, ARHGAP10, LLGL2, RASAL2, ARHGAP15, RGS11, RAP1GAP, ARHGEF1, SMAP2, WNT11, ASAP3, ARHGAP28, GMIP, RGS17, MYO9B, TBC1D10A, SH3BP1, DEPDC5, SGSM3, RIN3, ARHGAP5, ARFGAP1, AXIN1, NPRL3, TSC2, TBC1D17, ANKRD27, SIPA1L3, ADAP1, CHN2, AGFG2, TBC1D13, ARHGAP21, TBC1D12, GIT1, RGS9, RAPGEF2…
8744	GO:0032970	1.36346e-05	0.999993	218	316	regulation of actin filament-based process	BP	0.00143984	1	TAC1, BAIAP2L1, CCL26, ATP1A2, TMSB10, MYOC, STAP1, CAPG, EPHA3, DSG2, GPM6B, ARHGAP6, NEDD4L, LIMA1, KCNQ1, KCNH2, PKP2, CNN2, PRKCQ, ARFGEF1, RHOA, ROCK1, CYFIP1, PFN2, SPTB, NCK2, WDR1, CELSR1, ADD2, FSCN1, DLG1, ACTN2, CAPZB, EDN1, RAPGEF3, LRRC16A, SSH1, CTTN, WNT11, ADD1, ASAP3, SLC9A1, ICAM1, MAP3K1, DSP, ABL1, PPM1F, TRIOBP, MYH9, SNTA1, RGCC, PYCARD, SFRP1, ARHGEF10, MTPN, CAV1, ACTR3C, …
18833	GO:1903393	1.41186e-05	1	21	21	positive regulation of adherens junction organization	BP	0.0014755	1	MYOC, ROCK1, PTPN23, COL16A1, PPM1F, SFRP1, VEGFA, HRG, EPB41L5, ITGB1BP1, TEK, SDC4, KDR, RAC1, PTPRJ, WNT4, TSC1, SMAD3, LIMS1, S100A10, FMN1
552	GO:0001667	1.52108e-05	0.999993	196	286	ameboidal-type cell migration	BP	0.00157334	1	SEMA3F, PLXND1, ITGA3, TAC1, PAFAH1B1, PRSS3, ANLN, ISL1, FLT4, HDAC9, KITLG, BCAR1, SYNE2, HDAC7, HYAL2, PFN2, FGF10, SCARB1, SEMA3A, SEMA3C, FGF4, PTPN23, FAP, EDN1, TNS1, APOH, ANGPT2, RFFL, TGFB2, NRP1, PPM1F, SOX10, PDGFB, MYH9, HIF1A, ANGPT4, SRPX2, ARHGEF7, RGCC, RAB11A, CTSH, MEGF8, MET, ZFAND5, GATA3, CXCL12, FGF8, HDAC5, SMURF2, CORO1C, SASH1, PPARD, GPLD1, NR2E1, CCR6, SRF, VEGFA, SEMA…
12204	GO:0045926	1.53714e-05	0.999993	144	216	negative regulation of growth	BP	0.00158184	1	SEMA3F, MPO, IFRD1, ADIPOR2, FHL1, RTN4R, ADRB1, WWC3, DCBLD2, NTN1, HYAL2, FGFR3, IP6K2, GAL, CDHR2, ENO1, SEMA3A, TP73, SMARCA2, KCNK2, ULK2, WNT11, GNAS, TBX5, TGFB2, SIRT1, NRP1, LGMN, HIF1A, BDKRB1, NDRG3, PTK6, WFDC1, SFRP1, STK3, BBC3, WNT3, RAI1, SLC6A4, PRDM4, SEMA5A, PPP2CA, WWC1, STC2, HRG, BCL6, WNT5A, HYAL1, RTN4, IGFBP5, TNR, STK11, BCL11A, CDKN2C, CDKN1A, BBS2, MT1G, MT2A, BMP4, SM…
2834	GO:0005911	1.63306e-05	0.999991	255	376	cell-cell junction	CC	0.00165522	1	ABCB4, CLDN11, ATP1A2, PRKCH, VCL, CDH1, CTNNA1, DSG2, SDCCAG8, PKP2, YBX3, PTPRU, CDH3, CNN2, MYLK, CTNNA2, RHOA, PRKCZ, SIRT2, ACTN1, MPP5, PVR, PANX2, ABCB11, FSCN1, DLG1, CAMSAP3, ADCYAP1R1, KEAP1, PKP1, EPB41L3, GRHL2, FAT1, AKR1B1, SLC9A1, CD200, SORBS1, DSP, SPECC1L, PACSIN2, MYH9, PNN, VAPA, SMAD7, LAMA1, RPGRIP1L, CSK, TJP1, NDRG1, LIN7B, TJP3, HPN, CADM4, CLDN15, MPDZ, CYTH1, RAPGEF2, C…
4846	GO:0010631	1.66744e-05	0.999993	144	203	epithelial cell migration	BP	0.00166496	1	PLXND1, ITGA3, TAC1, PRSS3, ANLN, FLT4, HDAC9, BCAR1, HDAC7, PFN2, FGF10, SCARB1, SEMA3A, FGF4, PTPN23, FAP, EDN1, APOH, ANGPT2, TGFB2, NRP1, PPM1F, PDGFB, MYH9, HIF1A, ANGPT4, SRPX2, RGCC, RAB11A, CTSH, MET, GATA3, HDAC5, CORO1C, SASH1, PPARD, GPLD1, NR2E1, CCR6, SRF, VEGFA, SEMA5A, ARSB, FGF1, HRG, PDCD10, WNT5A, HYAL1, FOXP1, EPB41L5, TACR1, PROX1, APOA1, NRP2, ITGB1BP1, TEK, PTK2B, PIK3CA, GL…
18831	GO:1903391	1.84333e-05	0.999997	43	48	regulation of adherens junction organization	BP	0.00179614	1	MYOC, EPHA3, GPM6B, ARHGAP6, ROCK1, PTPN23, COL16A1, SLC9A1, PPM1F, SFRP1, CORO1C, VEGFA, HRG, EPB41L5, ITGB1BP1, TEK, SDC4, MACF1, KDR, ROCK2, RAC1, RDX, THBS1, ACVRL1, BCAS3, PHLDB2, PTPRJ, WNT4, CLASP2, DLC1, TSC1, SMAD3, DAPK3, PTK2, LIMS1, PTEN, RHOD, RCC2, EFNA5, APOD, SRC, S100A10, FMN1
13101	GO:0048638	1.99442e-05	0.99999	189	267	regulation of developmental growth	BP	0.00191812	1	SEMA3F, IFRD1, PAFAH1B1, CACNA2D2, CDKL5, IGF1, RUFY3, MUSK, RTN4R, ADRB1, WWC3, NEDD4L, FOXC1, YBX3, NTN1, FGFR2, SYT1, FGFR3, GAL, PRLH, PPP2R3A, SEMA3A, ACACB, FGFR1, FGF20, TP73, DNM2, RIMS1, KCNK2, GSK3B, ULK2, CTTN, GNAS, TBX5, NRCAM, CAPN3, DPYSL2, ABL1, NRP1, LGMN, SIX4, ADNP, FGF9, SYT17, RAB11A, SFRP1, STK3, MEGF8, WNT2, GHRHR, LIMK1, CXCL12, FGF8, WNT3, RAI1, SLC6A4, HNF1B, RASAL1, PPA…		PKD1L1
4944	GO:0010769	2.14276e-05	0.999989	208	292	regulation of cell morphogenesis involved in differentiation	BP	0.00203865	1	SEMA3F, SARM1, IFRD1, PAFAH1B1, CDKL5, SRCIN1, RUFY3, WWTR1, PHLDB1, MYOC, RTN4R, EPHA3, NEDD4L, MAPK9, CAMK2B, LZTS1, NGFR, NTN1, NGEF, RHOA, NEDD4, MARK2, SEMA3A, PAX2, ARHGEF1, FBLN1, LRRC16A, DNM2, CHRNA3, PSEN1, GSK3B, ULK2, SSH1, CTTN, TBX5, NRCAM, UNC13D, DPYSL2, TGFB2, ABL1, NRP1, TRIOBP, ADNP, SMAD7, ARHGEF7, RGCC, OLFM4, METRN, RAB11A, SFRP1, ANKRD27, MEGF8, MAG, HPN, LIMK1, KANK1, CXCL…
14841	GO:0060589	2.15305e-05	0.999989	217	303	nucleoside-triphosphatase regulator activity	MF	0.00203883	1	ARHGAP33, ARHGAP44, PLEKHG6, RABGAP1, RABEP1, FAM13B, ARHGAP31, PREX2, ARAP2, ARHGAP6, TBC1D22A, GDI2, TNK2, IPO5, TBC1D1, EVI5, PFN2, ARHGAP10, LLGL2, RASAL2, ARHGAP15, RGS11, RAP1GAP, ARHGEF1, RIMS1, SMAP2, WNT11, ASAP3, ARHGAP28, GMIP, RGS17, MYO9B, TBC1D10A, SH3BP1, DEPDC5, SGSM3, AHSA1, RIN3, ARHGAP5, ARFGAP1, AXIN1, NPRL3, TSC2, DNAJA3, TBC1D17, ANKRD27, SIPA1L3, ADAP1, DNAJB6, CHN2, AGFG2,…
14087	GO:0051894	2.41738e-05	1	20	20	positive regulation of focal adhesion assembly	BP	0.00224694	1	MYOC, ROCK1, COL16A1, PPM1F, SFRP1, VEGFA, HRG, EPB41L5, ITGB1BP1, TEK, SDC4, KDR, RAC1, PTPRJ, WNT4, TSC1, SMAD3, LIMS1, S100A10, FMN1		BSG
4847	GO:0010632	2.70485e-05	0.999987	111	151	regulation of epithelial cell migration	BP	0.00246864	1	ITGA3, TAC1, FLT4, HDAC9, BCAR1, HDAC7, PFN2, FGF10, SCARB1, SEMA3A, FGF4, PTPN23, EDN1, APOH, ANGPT2, TGFB2, NRP1, PPM1F, PDGFB, HIF1A, ANGPT4, SRPX2, RGCC, RAB11A, CTSH, MET, GATA3, HDAC5, CORO1C, SASH1, GPLD1, NR2E1, CCR6, VEGFA, SEMA5A, ARSB, FGF1, HRG, PDCD10, WNT5A, HYAL1, FOXP1, EPB41L5, TACR1, PROX1, NRP2, ITGB1BP1, TEK, PTK2B, GLIPR2, PLCG1, RREB1, BMP4, SOX9, MACF1, VIL1, KDR, APOE, CAP…
7396	GO:0030534	2.76374e-05	0.999988	111	146	adult behavior	BP	0.00249976	1	PAFAH1B1, ADAM22, ATP1A2, NRXN3, CTNS, PREX2, SEZ6, DMRT3, HIPK2, DRD4, CHRNA3, OPRK1, NOS1, ARCN1, SEZ6L, ABHD12, NTSR1, CHRNA4, ASIP, FGF14, HOMER2, ATP1A3, GRIN2D, MET, DNM1, CXCL12, EFNB3, USP46, CLCN3, GLRB, NRXN2, SLC1A2, OPRM1, FGF12, EPHA4, PARK7, OPRD1, TBCE, CHRNB4, NR4A3, HOXB8, CRHR1, ATXN1, BBS2, FOXA2, UNC79, CHL1, PUM1, ZFHX2, TMOD1, NPC1, ARRB2, CACNA1A, APP, PARP1, SNCA, CRHBP, S…
19433	GO:1990778	2.78375e-05	0.999987	148	206	protein localization to cell periphery	BP	0.00250661	1	CALCR, ITGA3, EHD3, EHD2, ANK1, CDH1, TSPAN17, VAMP3, PKP2, PPP2R5A, PRKCZ, ROCK1, MPP5, NSF, DLG1, ACTN2, TULP3, STX7, FYB, EPB41L3, TMED2, HECTD1, SORBS1, TREM2, TSPAN15, PALM, VTI1B, TSC2, NUBP1, STX4, CSK, RAB11A, IKBKB, ANXA13, TULP2, LIN7B, AKT2, CLIP3, CAV1, TSPAN14, SLC9A3R1, RAPGEF2, LIN7A, KRT18, C2CD5, GOLPH3, ARL6, KCNIP3, SPTBN1, SCP2, VAMP4, RHOQ, PDZD11, PLS1, OPTN, ACSL3, PACSIN1,…
17060	GO:0090130	3.31796e-05	0.999983	147	210	tissue migration	BP	0.00292241	1	PLXND1, ITGA3, TAC1, PRSS3, ANLN, FLT4, HDAC9, BCAR1, HDAC7, PFN2, FGF10, SCARB1, SEMA3A, FGF4, PTPN23, FAP, EDN1, GRHL2, APOH, ANGPT2, TGFB2, NRP1, PPM1F, PDGFB, MYH9, HIF1A, ANGPT4, SRPX2, RGCC, RAB11A, CTSH, MET, GATA3, FGF8, HDAC5, CORO1C, SASH1, PPARD, GPLD1, NR2E1, CCR6, SRF, VEGFA, SEMA5A, ARSB, FGF1, HRG, PDCD10, WNT5A, HYAL1, FOXP1, EPB41L5, TACR1, PROX1, APOA1, NRP2, ITGB1BP1, TEK, PTK2…
10790	GO:0042692	3.51519e-05	0.999979	232	349	muscle cell differentiation	BP	0.00308267	1	CYP26B1, CFLAR, KDM1A, IFRD1, CACNA2D2, SPAG9, PTBP1, ISL1, IGF1, EHD2, IFT88, BARX2, CTNNA1, HDAC9, ATG5, PRDM6, CDON, YBX1, CTNNA2, FGFR2, NEO1, HDAC4, MEF2A, RORA, FGF10, WDR1, TCF3, SPEG, NFATC3, RARB, IL4R, ACTN2, ITGA8, NEBL, EDN1, SMARCA2, CACNA1S, SMARCD3, GSK3B, REST, TBX5, NOS1, SLC9A1, CAPN3, ABL1, LGALS1, MYH9, SIX4, DICER1, NFATC2, JAG1, SGCG, AXIN1, MYEF2, DMPK, OLFM2, MTPN, CAV2, M…
14086	GO:0051893	3.87567e-05	0.999993	41	46	regulation of focal adhesion assembly	BP	0.00327094	1	MYOC, EPHA3, GPM6B, ARHGAP6, ROCK1, COL16A1, SLC9A1, PPM1F, SFRP1, CORO1C, VEGFA, HRG, EPB41L5, ITGB1BP1, TEK, SDC4, MACF1, KDR, ROCK2, RAC1, THBS1, ACVRL1, BCAS3, PHLDB2, PTPRJ, WNT4, CLASP2, DLC1, TSC1, SMAD3, DAPK3, PTK2, LIMS1, PTEN, RHOD, RCC2, EFNA5, APOD, SRC, S100A10, FMN1
17052	GO:0090109	3.87567e-05	0.999993	41	46	regulation of cell-substrate junction assembly	BP	0.00327094	1	MYOC, EPHA3, GPM6B, ARHGAP6, ROCK1, COL16A1, SLC9A1, PPM1F, SFRP1, CORO1C, VEGFA, HRG, EPB41L5, ITGB1BP1, TEK, SDC4, MACF1, KDR, ROCK2, RAC1, THBS1, ACVRL1, BCAS3, PHLDB2, PTPRJ, WNT4, CLASP2, DLC1, TSC1, SMAD3, DAPK3, PTK2, LIMS1, PTEN, RHOD, RCC2, EFNA5, APOD, SRC, S100A10, FMN1
4051	GO:0008344	3.86816e-05	0.999987	68	84	adult locomotory behavior	BP	0.00327094	1	PAFAH1B1, ADAM22, ATP1A2, CTNS, PREX2, SEZ6, DMRT3, HIPK2, DRD4, ARCN1, SEZ6L, ABHD12, NTSR1, FGF14, ATP1A3, GRIN2D, DNM1, CXCL12, EFNB3, CLCN3, GLRB, FGF12, EPHA4, PARK7, OPRD1, TBCE, HOXB8, ATXN1, FOXA2, CHL1, PUM1, TMOD1, NPC1, ARRB2, CACNA1A, APP, SNCA, CACNA1C, EPS8, ZIC1, NR4A2, UCHL1, KCNMA1, NTAN1, GIP, CSTB, SPTBN4, OXR1, GBX1, FXN, PBX3, TRH, CHD7, SNCG, DAB1, CNP, GRIN1, KCNJ10, CLN8, …
9615	GO:0035282	3.86365e-05	0.999985	71	94	segmentation	BP	0.00327094	1	SEMA3F, DVL2, MEOX1, FOXC1, LRP6, NLE1, PPP2R3A, SEMA3A, SEMA3C, PLXNA2, PSEN1, PALB2, NRP1, POFUT1, MIB1, AXIN1, SFRP1, HOXA2, LFNG, COBL, MEOX2, KAT2A, TBX18, WNT5A, EPB41L5, EGR2, BMP4, FOXA2, PAX1, TCF15, TBX3, PAX3, ABI1, LEF1, PCSK6, NKD1, SMAD4, OSR1, SFRP2, KDM6A, CRB2, NOTCH1, ATM, TBX6, MSGN1, TCF7L1, WNT3A, TDRD5, FZD5, FRS2, SMAD3, NKX3-1, BMI1, AXIN2, ROR2, IRX1, IRX2, MLLT3, DMRT2, …
16834	GO:0072659	3.83443e-05	0.999981	147	205	protein localization to plasma membrane	BP	0.00327094	1	CALCR, ITGA3, EHD3, EHD2, ANK1, CDH1, TSPAN17, VAMP3, PKP2, PPP2R5A, PRKCZ, ROCK1, MPP5, NSF, DLG1, ACTN2, TULP3, STX7, FYB, EPB41L3, TMED2, HECTD1, SORBS1, TREM2, TSPAN15, PALM, VTI1B, TSC2, STX4, CSK, RAB11A, IKBKB, ANXA13, TULP2, LIN7B, AKT2, CLIP3, CAV1, TSPAN14, SLC9A3R1, RAPGEF2, LIN7A, KRT18, C2CD5, GOLPH3, ARL6, KCNIP3, SPTBN1, SCP2, VAMP4, RHOQ, PDZD11, PLS1, OPTN, ACSL3, PACSIN1, BBS2, …
10658	GO:0042471	4.35321e-05	0.999981	87	119	ear morphogenesis	BP	0.00365	1	DVL2, COL11A1, NTN1, FGFR2, FGF10, GLI2, CELSR1, PAX2, FGFR1, ITGA8, EDN1, POU4F3, MYO15A, NRP1, SIX4, FGF9, EYA1, HPN, HOXA2, GATA3, FGF8, NAGLU, SLC9A3R1, SOBP, PTK7, CLIC5, TBX18, WNT5A, OTX1, PRRX1, KCNQ4, PROX1, NR4A3, GJB6, TWIST1, SOX9, PAX8, INSIG2, SIX1, ATP8A2, EPHB2, SPRY2, RAC1, TFAP2A, MYO7A, COL2A1, LRIG3, SOD1, OSR1, LRIG1, ZEB1, ZIC1, WNT3A, ATP2B2, GRHL3, ABR, DVL3, GFI1, VANGL2,…
13148	GO:0048705	4.40668e-05	0.999978	148	214	skeletal system morphogenesis	BP	0.00367284	1	CYP26B1, PKD1, HOXC8, BARX2, ALX4, PCGF2, COL11A1, FGFR2, HYAL2, FGFR3, IFT80, NDST1, EVC, NLE1, FGF4, DLG1, RARB, FGFR1, TULP3, PSEN1, GRHL2, MMP2, GNAS, PTHLH, GLG1, TBX15, TGFB2, SIX4, MTHFD1, BMP7, ACP5, AXIN1, EYA1, IMPAD1, SFRP1, MEGF8, COMP, HOXA2, GLI3, ZFAND5, HOXB6, MGP, MAPK14, COL9A1, PEX7, MDFI, PDGFRB, CDX1, HYAL1, ACVR2B, WDR48, PRRX1, PAPPA2, CTGF, SATB2, HOXB8, MSX2, TEK, MTHFD1L…
15481	GO:0070161	4.68081e-05	0.999969	322	481	anchoring junction	CC	0.00383789	1	LASP1, ITGA3, ITGA2B, RALA, CD9, MRC2, TSPAN9, EHD3, CAPN1, FHL1, VIM, VEZT, ARHGAP31, VCL, CDH1, TNC, CTNNA1, DSG2, LIMA1, BCAR1, SYNE2, PKP2, GDI2, PPP1R12A, TNK2, CDH3, CNN2, SLC9A3R2, CTNNA2, RHOA, FGFR3, CYFIP1, RPL31, ACTN1, LIMS2, PVR, FERMT2, ACTB, DLG1, MCAM, CAMSAP3, APBB1IP, ACTN2, ITGA8, FAP, TNS1, KIF22, DNM2, EPB41L2, KEAP1, PTPRC, PKP1, ITGB5, FAT1, CD59, CPNE3, CTTN, ADD1, ASAP3, …
16688	GO:0072329	5.06039e-05	0.999979	74	102	monocarboxylic acid catabolic process	BP	0.00408272	1	CYP26B1, CROT, ACAA1, ACADVL, LIPE, HADHA, ACOX3, CRAT, CYP26A1, ACOT7, PRODH, SLC25A17, LPIN2, LONP2, PLA2G15, DECR1, ECH1, AKT2, PON3, PHYH, CPT1A, ACAD10, PPARD, ALDH5A1, PEX7, AGXT2, EHHADH, PCCB, ACADL, SCP2, ACADM, FAAH, ABCD3, CNR1, TWIST1, ACADS, MCEE, GOT2, IDUA, ECHS1, IVD, SESN2, HACL1, LPIN3, LPIN1, HADHB, HADH, ETFA, CYP39A1, MMAA, ACOXL, TYSND1, CPT2, ALDH4A1, ACOX1, PEX2, CRABP1, E…
650	GO:0001822	5.05428e-05	0.999972	180	261	kidney development	BP	0.00408272	1	ITGA3, CRLF1, PROM1, PKD1, DCN, WWTR1, IFT88, RRM2B, FOXC1, FGFR2, HYAL2, FGF10, FSTL3, JMJD6, NLE1, GLI2, NOTCH3, SLC12A1, ACAT1, DLG1, PAX2, RARB, FGFR1, ITGA8, TP73, AKR1B1, WNT11, BAX, ANGPT2, PCSK5, NRP1, PDGFB, SIX4, BMP7, JAG1, SMAD7, RPGRIP1L, CTSH, EYA1, CALB1, SFRP1, C1GALT1, GLI3, GATA3, FGF8, HNF1B, IFT20, WFS1, ZBTB16, SIM1, VEGFA, FGF1, SMAD5, PDGFRB, NPHP3, HES1, ACVR2B, MPV17, STA…
5082	GO:0010959	5.03761e-05	0.99997	212	320	regulation of metal ion transport	BP	0.00408272	1	ABCC8, CCL3, CACNA2D2, HFE, CNTN1, ATP1A2, FHL1, KCNG1, NEDD4L, CYBA, KCNQ1, KCNH2, PKP2, ATG5, CAMK2B, ATP2B4, MYLK, SLC9A3, CACNB1, STOML1, KCNAB2, GAL, DRD4, NEDD4, GNB5, PTPN3, CAMK2A, PRKACA, NFATC3, DLG1, ACTN2, ADCYAP1R1, DNM2, OPRK1, P2RX5, NKAIN1, BAX, GNAO1, FKBP1A, NOS1, FXYD3, SLC9A1, ICAM1, JPH4, CAPN3, ABL1, TSPO, PDGFB, BDKRB1, SGK2, NTSR1, NKAIN4, PLCB4, SNTA1, FGF14, HOMER2, IKBK…
5016	GO:0010876	5.02581e-05	0.999969	210	324	lipid localization	BP	0.00408272	1	PON1, CROT, ABCB4, OSBPL7, TAC1, CRY1, NR1H4, NPC1L1, OSBPL5, MSR1, HEXB, MAPK9, ATP9A, ATP11B, DGAT2, ABCA7, ATP11A, GAL, DRD4, LRP6, OSBPL3, SCARB1, ABCB11, ACACB, EDN1, OSBPL6, ATP8B1, SLC27A5, SLCO1A2, NCOA1, OSBPL8, APOH, PITPNM3, SIRT1, TSPO, APOL4, APOL1, SLC25A17, ABHD4, PLTP, NTSR1, OXT, NME4, ATP8B4, KCNN4, AKT2, CAV1, PLEKHA8, MEST, PRKAG2, ABCC3, SLC9A3R1, NFKB1, FBXW7, EHD1, CPT1A, A…
17285	GO:0090596	5.10617e-05	0.999972	174	253	sensory organ morphogenesis	BP	0.00410324	1	WNT16, CYP26B1, DVL2, PROM1, SLC4A7, COL11A1, CDON, HIPK2, NTN1, FGFR2, FGFR3, LRP6, FGF10, PPP2R3A, GLI2, CELSR1, PAX2, RARB, FGFR1, ITGA8, EDN1, BAX, KDM2B, POU4F3, MYO15A, NRP1, SIX4, BMP7, JAG1, FGF9, AXIN1, RP1, EYA1, CALB1, HPN, PTN, WNT2, HOXA2, GLI3, GATA3, FGF8, PITX3, NAGLU, SLC9A3R1, PVRL1, SOBP, PTK7, VEGFA, CLIC5, TBX18, MAN2A1, ARL6, WNT5A, EFEMP1, OTX1, VAX2, PRRX1, MFN2, KCNQ4, MF…
5095	GO:0010976	5.14033e-05	0.999975	149	199	positive regulation of neuron projection development	BP	0.0041143	1	ITGA3, PAFAH1B1, CDKL5, FYN, RUFY3, CNTN1, HGF, GRN, EPHA3, NEDD4L, CAMK2B, SEZ6, NGFR, NTN1, RHOA, SYT1, MARK2, SCARF1, FGFR1, CBFA2T2, RIMS1, PSEN1, GSK3B, RRN3, NRP1, PALM, ADNP, BMP7, PTK6, NDRG4, METRN, SYT17, RAB11A, STMN2, ANKRD27, MEGF8, CRTC1, PTN, COBL, LIMK1, RAPGEF1, SETX, CXCL12, CPEB3, WNT3, RAPGEF2, CUX2, RASAL1, FIG4, PTK7, SRF, TMEM30A, VEGFA, SEMA5A, ARSB, DPYSL3, KAT2B, WNT5A, …
12335	GO:0046165	5.35978e-05	0.999974	102	151	alcohol biosynthetic process	BP	0.00427299	1	CYP51A1, NPC1L1, SNAI2, DKK3, MSMO1, SPHK2, IDI1, SLC44A1, CHAT, SREBF1, ACER3, ADCYAP1R1, FDFT1, REST, AKR1B1, ACHE, SPTLC1, CYB5R3, SPTLC2, NTSR1, LPIN2, IMPAD1, SQLE, PRKAG2, HSD17B1, NFKB1, SC5D, CHKA, MVK, VDR, CHPT1, HMGCS1, FGF1, SCAP, PLEK, DHCR24, SCP2, PARK7, PLA2G4A, APOA1, PTK2B, ACSL3, SNAI1, INSIG2, PLA2G5, POR, SLC44A2, APOE, SLC27A1, HSD17B3, HSD17B7, PRKAA1, LPIN3, PEMT, HMGCS2, …
541	GO:0001655	5.48494e-05	0.999967	212	313	urogenital system development	BP	0.00435556	1	ITGA3, CRLF1, PROM1, PKD1, DCN, IGF1, WWTR1, SEC63, IFT88, TNC, RRM2B, FOXC1, FGFR2, HYAL2, FGF10, FSTL3, JMJD6, NLE1, GLI2, NOTCH3, SLC12A1, ACAT1, DLG1, PAX2, RARB, FGFR1, ITGA8, TP73, MECOM, AKR1B1, WNT11, BAX, ESR1, ANGPT2, PCSK5, NRP1, PDGFB, SIX4, BMP7, JAG1, SMAD7, FOXF1, RPGRIP1L, CTSH, EYA1, CALB1, SFRP1, HOXA13, C1GALT1, GLI3, GATA3, FGF8, HNF1B, IFT20, WFS1, ZBTB16, SIM1, VEGFA, TBX18,…
794	GO:0002009	5.72638e-05	0.999962	305	462	morphogenesis of an epithelium	BP	0.00452946	1	WNT16, PLXND1, DVL2, RALA, PAFAH1B1, MATK, PKD1, MKS1, IGF1, SNAI2, HGF, RUNX3, VCL, TNC, CASP8, NGFR, SLC12A2, NTN1, FGFR2, RHOA, FGFR3, LRP6, FGF10, PRKACA, MPP5, NFATC3, GLI2, NTN4, SEMA3A, SEMA3C, CELSR1, DLG1, PAX2, FGFR1, TULP3, EDN1, PSEN1, GRHL2, WNT11, BAX, PTHLH, TFAP2C, KDM2B, PXN, TBX5, ESR1, HECTD1, TGFB2, NRP1, SOX10, SIX4, HIF1A, DICER1, MTHFD1, IFT52, SALL4, BMP7, CTSZ, JAG1, LAMA…
11265	GO:0043542	5.7524e-05	0.999973	101	139	endothelial cell migration	BP	0.00453226	1	PLXND1, PRSS3, FLT4, HDAC9, BCAR1, HDAC7, SCARB1, FGF4, FAP, EDN1, APOH, ANGPT2, NRP1, PDGFB, MYH9, ANGPT4, SRPX2, RGCC, MET, GATA3, HDAC5, SASH1, GPLD1, NR2E1, SRF, VEGFA, SEMA5A, FGF1, HRG, PDCD10, WNT5A, FOXP1, PROX1, APOA1, NRP2, ITGB1BP1, TEK, PTK2B, PIK3CA, GIPC1, NR4A1, PLCG1, EFNB2, BMP4, KDR, APOE, SERPINF1, LOXL2, ROCK2, ETS1, AGT, KLF4, DAB2IP, NOV, THBS1, CYP1B1, ANXA3, ACVRL1, CDH13,…
818	GO:0002040	5.85358e-05	0.999985	46	55	sprouting angiogenesis	BP	0.00459069	1	FLT4, HDAC9, HDAC7, JMJD6, NRP1, PPP1R16B, SRPX2, HDAC5, GPLD1, NR2E1, SRF, VEGFA, SEMA5A, PDCD10, ITGB1BP1, PGF, TEK, PTK2B, NR4A1, EFNB2, BMP4, KDR, E2F8, RAMP2, LOXL2, KLF4, THBS1, LEF1, ACVRL1, CDH13, SLIT2, NOTCH1, ITGB1, ANGPT1, ESM1, BMPER, ROBO1, SEMA3E, MMRN2, FOXC2, EGR3, CCBE1, EPHB4, PARVA, NRARP, TDGF1
11472	GO:0044242	5.87208e-05	0.999969	118	179	cellular lipid catabolic process	BP	0.00459069	1	CYP26B1, CROT, CPS1, HEXB, ACAA1, SIRT2, GBA2, PRKACA, ACADVL, SCARB1, MGLL, PLD1, LIPE, HADHA, ACOX3, CRAT, CYP26A1, ACOT7, PNPLA3, SLC25A17, ABHD12, LPIN2, LONP2, SMPD3, PLA2G15, DECR1, ECH1, AKT2, PLA2G4C, PIK3CG, PHYH, CPT1A, APOC3, ACAD10, PPARD, GPLD1, PEX7, EHHADH, PCCB, AADAC, ACADL, SCP2, PLA2G4A, ACADM, FAAH, ABCD3, PRDX6, APOA1, CNR1, TWIST1, ACADS, PLCG1, MCEE, GPCPD1, ECHS1, SRD5A3, …
4670	GO:0010038	5.98625e-05	0.999964	190	299	response to metal ion	BP	0.00466188	1	BAD, ABCC8, CACNA1G, GIPR, HFE, PPP5C, DPEP1, CPS1, FAS, SLC18A1, CDH1, NEDD4L, MAPK9, CAMK2B, CASP8, FECH, SYT1, MEF2A, RASGRP2, NEDD4, FSTL3, CYBRD1, TFRC, NFATC3, EDN1, KEAP1, CPOX, SLC25A24, CPNE3, BAX, NOS1, ICAM1, TF, CAPN3, ITPR3, ATP5D, HMOX1, TSPO, GSS, NDRG1, CAV1, TFR2, MAPK8, PPIF, HSD17B1, NFKB1, SOD3, CCND1, SLC11A2, LTA4H, KCNA1, GPLD1, OGG1, WNT5A, ECT2, IGFBP2, SLC25A12, LCT, SDC…
3530	GO:0006979	6.17419e-05	0.999961	219	354	response to oxidative stress	BP	0.00477139	1	GCLC, RAD52, BAD, WNT16, ALS2, MPO, PPP5C, ERCC1, DPEP1, HGF, GLRX2, GCLM, RRM2B, PTPRN, PCGF2, GUCY1B3, NGFR, KLF6, HYAL2, SIRT2, IPCEF1, PAX2, EDN1, DNM2, SESN1, PSEN1, SLC25A24, AKR1B1, GNAO1, SLC23A2, PXN, NOS1, TXNL1, PTGS1, SIRT1, JAK2, ABL1, PRODH, HMOX1, HIF1A, PSMB5, DHRS2, GSS, SGK2, BMP7, CHRNA4, CST3, ADNP2, STK24, STX4, TRPA1, GSR, PPP2CB, ERCC2, LIG1, MET, NUDT1, SETX, PDLIM1, MAPK8…
13677	GO:0051146	6.44414e-05	0.999964	162	239	striated muscle cell differentiation	BP	0.00496101	1	CYP26B1, CFLAR, CACNA2D2, SPAG9, IGF1, EHD2, IFT88, BARX2, HDAC9, ATG5, CDON, YBX1, NEO1, HDAC4, MEF2A, WDR1, SPEG, NFATC3, RARB, IL4R, ACTN2, NEBL, EDN1, CACNA1S, GSK3B, TBX5, NOS1, SLC9A1, CAPN3, MYH9, SIX4, DICER1, NFATC2, MYEF2, DMPK, MTPN, CAV2, MET, CXCL12, KAT2A, HDAC5, PRKAR1A, IFT20, EHD1, SOX6, MAPK14, RBM24, SRF, VEGFA, PDGFRB, ACVR1, TANC1, IGFBP5, SMYD1, FHL2, SDC1, BCL9, CACYBP, PRO…
3575	GO:0007045	6.82552e-05	0.999981	55	65	cell-substrate adherens junction assembly	BP	0.00519512	1	MYOC, EPHA3, GPM6B, ARHGAP6, ROCK1, ACTN1, FERMT2, ACTN2, COL16A1, CTTN, PXN, SLC9A1, SORBS1, PPM1F, ARHGEF7, SFRP1, CORO1C, VEGFA, HRG, EPB41L5, ITGB1BP1, TEK, PTK2B, SDC4, MACF1, KDR, LAMA5, ROCK2, RAC1, THBS1, ACVRL1, PDPK1, BCAS3, PIP5K1A, PHLDB2, PTPRJ, PTPRK, THY1, WNT4, CLASP2, DLC1, TSC1, SMAD3, DAPK3, PTK2, LIMS1, BCL2, PTEN, RHOD, RCC2, EFNA5, APOD, SRC, S100A10, FMN1
12868	GO:0048041	6.82552e-05	0.999981	55	65	focal adhesion assembly	BP	0.00519512	1	MYOC, EPHA3, GPM6B, ARHGAP6, ROCK1, ACTN1, FERMT2, ACTN2, COL16A1, CTTN, PXN, SLC9A1, SORBS1, PPM1F, ARHGEF7, SFRP1, CORO1C, VEGFA, HRG, EPB41L5, ITGB1BP1, TEK, PTK2B, SDC4, MACF1, KDR, LAMA5, ROCK2, RAC1, THBS1, ACVRL1, PDPK1, BCAS3, PIP5K1A, PHLDB2, PTPRJ, PTPRK, THY1, WNT4, CLASP2, DLC1, TSC1, SMAD3, DAPK3, PTK2, LIMS1, BCL2, PTEN, RHOD, RCC2, EFNA5, APOD, SRC, S100A10, FMN1
701	GO:0001890	7.00186e-05	0.999966	103	147	placenta development	BP	0.00530931	1	PKD1, DCN, CASP8, DLX3, FGFR2, ZFAT, DAZAP1, NCOA1, MAP3K4, TMED2, HSD17B2, HECTD1, HSP90AB1, MAPK1, RTCB, PDGFB, HIF1A, STK3, ETV2, ITGB8, MET, WNT2, DNAJB6, LHX3, GAB1, VDR, PPARD, MAPK14, MDFI, HAND1, PCDH12, STC2, HES1, BIRC6, EPAS1, ARID1A, PKD2, LHX4, NCOA3, SNAI1, OVOL2, LIF, E2F8, CDKN1C, CDX4, PPARG, HEY2, EGLN1, IL10, HS6ST1, LEF1, SOD1, PLK4, ARNT, RSPO3, EGFR, ST14, NODAL, GHRL, DEDD,…
13475	GO:0050839	7.63116e-05	0.99996	130	181	cell adhesion molecule binding	MF	0.0057433	1	ITGA3, PROM1, ADAM22, CD9, NISCH, IGF1, NRXN3, VCL, TIMP2, CDH1, CTNNA1, DSG2, WISP2, CTNNA2, NEO1, ACTN1, PVR, ADAM11, ACTN2, FGFR1, FBLN1, FAP, PSEN1, ITGB5, COL16A1, PXN, LTBP4, ICAM1, LAMB1, CD200, DSP, MADCAM1, OLFM4, WISP1, NDRG1, ICAM4, CADM4, ECM2, CPE, NRXN2, PVRL1, VWF, ERBB2IP, THBS4, ITGB6, CD46, CTGF, ITGB1BP1, EPCAM, TNN, TGFBI, MMP24, TSPAN8, KDR, ACTN4, COL5A1, LAMA5, LILRB2, SLC1…
540	GO:0001654	7.81708e-05	0.999952	223	333	eye development	BP	0.00586136	1	WNT16, ABCB5, PROM1, VIM, IFT88, SLC4A7, CTNS, RCN1, LAMC3, FOXC1, ATP2B4, CDON, HIPK2, FGFR2, FGFR3, DRD4, LRP6, FGF10, JMJD6, ATP2B1, PPP2R3A, DLG1, PAX2, RARB, TULP3, GNB1, PSEN1, CACNA1S, SMARCD3, GRHL2, ACHE, BAX, KDM2B, TGFB2, MAP3K1, RAB18, NRP1, HIF1A, BMP7, JAG1, CST3, LAMA1, CHRDL1, FGF9, HSF4, AXIN1, RPGRIP1L, RP1, CALB1, PPP1R13L, FZR1, FKBP8, PTN, WNT2, IMPDH1, GLI3, GATA3, PITX3, NA…
5680	GO:0016054	7.93367e-05	0.999956	141	213	organic acid catabolic process	BP	0.00588317	1	CYP26B1, PON1, CROT, AASS, ATP2B4, ACAA1, BCAT1, OAT, ACADVL, ACAT1, LIPE, HADHA, ACOX3, NOS1, CRAT, CYP26A1, ACOT7, PRODH, GCAT, SLC25A17, GSTZ1, ABHD12, AHCY, LPIN2, LONP2, PLA2G15, QPRT, BCKDK, FAH, DECR1, ECH1, AKT2, PON3, OGDH, HIBADH, PHYH, ASPA, CPT1A, ACAD10, PPARD, ALDH5A1, PEX7, AGXT2, EHHADH, HGD, PCCB, ACADL, PCYOX1, SCP2, CTH, ACADM, FAAH, ABCD3, CNR1, DLST, ALDH6A1, TWIST1, ACADS, N…
12406	GO:0046395	7.93367e-05	0.999956	141	213	carboxylic acid catabolic process	BP	0.00588317	1	CYP26B1, PON1, CROT, AASS, ATP2B4, ACAA1, BCAT1, OAT, ACADVL, ACAT1, LIPE, HADHA, ACOX3, NOS1, CRAT, CYP26A1, ACOT7, PRODH, GCAT, SLC25A17, GSTZ1, ABHD12, AHCY, LPIN2, LONP2, PLA2G15, QPRT, BCKDK, FAH, DECR1, ECH1, AKT2, PON3, OGDH, HIBADH, PHYH, ASPA, CPT1A, ACAD10, PPARD, ALDH5A1, PEX7, AGXT2, EHHADH, HGD, PCCB, ACADL, PCYOX1, SCP2, CTH, ACADM, FAAH, ABCD3, CNR1, DLST, ALDH6A1, TWIST1, ACADS, N…
11582	GO:0044420	7.98982e-05	0.999965	96	125	extracellular matrix component	CC	0.0059031	1	DCN, TIMP2, TNC, LTBP1, ELN, LAMC3, LAMA3, LAMC2, COL11A1, NTN1, NTN4, DLG1, FBLN1, SLC1A3, COL5A3, ACHE, NID2, LAMB4, LAMB1, CCDC80, TIMP3, PAPLN, CST3, LAMA1, FGF9, APLP1, PTPRZ1, SMC3, COL12A1, SMOC2, LAMA4, ERBB2IP, THBS4, COL7A1, TNR, NID1, MFAP2, TGFBI, COL5A1, LAMA5, SERPINF1, MATN2, LOXL2, COL4A2, LAMC1, FRAS1, FBN2, COL2A1, LUM, FBLN5, COL6A1, ADAMTS10, HSPG2, HMCN1, COL8A1, SNCA, FREM2,…
3627	GO:0007160	8.37298e-05	0.999956	138	191	cell-matrix adhesion	BP	0.0061412	1	ITGA3, ITGA2B, PKD1, MYOC, VCL, EPHA3, GPM6B, ARHGAP6, PIK3CB, PRKCZ, ROCK1, ACTN1, FERMT2, ACTN2, ITGA8, COL5A3, GSK3B, ITGB5, COL16A1, CTTN, EPDR1, NID2, SIGLEC1, PXN, SLC9A1, TRPM7, SORBS1, MADCAM1, PPM1F, ARHGEF7, MSLN, SFRP1, CDK6, ECM2, TECTA, CORO1C, SRF, VEGFA, HRG, BCL6, EPB41L5, ITGB6, NID1, CTGF, ITGB1BP1, ONECUT2, TEK, TNN, PTK2B, PLAU, SDC4, LYPD3, MACF1, SGCE, KDR, MKLN1, HOXD3, LAM…
2400	GO:0005085	8.70313e-05	0.999955	144	191	guanyl-nucleotide exchange factor activity	MF	0.006338	1	ALS2, FARP2, CYTH3, PLEKHG6, TRIO, ADRB1, PREX2, MCF2L2, RASGRF1, PSD, MON2, NGEF, ARFGEF1, RASGRP2, EIF2B3, ARHGEF10L, ARHGEF1, RAPGEF3, DIS3, DOCK9, PLEKHG2, RAPGEF4, SH2D3C, TBC1D10A, CYTH4, SOS2, RIN3, ARHGEF7, HERC1, ARHGEF10, ANKRD27, DENND3, DOCK8, RAPGEF1, DNMBP, GBF1, RAPGEFL1, CYTH1, LAMTOR3, RAPGEF2, ARHGEF17, MADD, RIC8B, RASGRF2, ECT2, ARHGEF26, SOS1, ARHGEF2, DOCK7, DENND1A, PLEKHG1…
16477	GO:0072001	9.13312e-05	0.999946	189	276	renal system development	BP	0.00648645	1	ITGA3, CRLF1, PROM1, PKD1, DCN, WWTR1, SEC63, IFT88, RRM2B, FOXC1, FGFR2, HYAL2, FGF10, FSTL3, JMJD6, NLE1, GLI2, NOTCH3, SLC12A1, ACAT1, DLG1, PAX2, RARB, FGFR1, ITGA8, TP73, MECOM, AKR1B1, WNT11, BAX, ANGPT2, PCSK5, NRP1, PDGFB, SIX4, BMP7, JAG1, SMAD7, FOXF1, RPGRIP1L, CTSH, EYA1, CALB1, SFRP1, C1GALT1, GLI3, GATA3, FGF8, HNF1B, IFT20, WFS1, ZBTB16, SIM1, VEGFA, TBX18, FGF1, SMAD5, PDGFRB, NPH…
11412	GO:0044057	9.21919e-05	0.999939	271	432	regulation of system process	BP	0.00650179	1	CCL3, TAC1, CX3CL1, CACNA1G, GTF2IRD1, CRY1, ALOX5, ACPP, IGF1, ATP1A2, HGF, CPS1, RNF10, ADRB1, DSG2, CELF2, NEDD4L, CYBA, KCNQ1, KCNH2, PKP2, CAMK2B, ATP2B4, NGFR, CALCRL, PRKCQ, HDAC4, MEF2A, GAL, FGF10, LMCD1, PRKACA, SREBF1, MRVI1, MGLL, SEMA3A, PPP1R12B, FGFR1, GTF2I, EDN1, CHRNA3, OPRK1, GSK3B, CTTN, MTMR2, GNAO1, NOS1, SLC9A1, ICAM1, RAB11FIP3, TGFB2, COMT, PTGS1, DSP, JAK2, HMOX1, PDGFB,…
13352	GO:0050673	9.33226e-05	0.999942	211	329	epithelial cell proliferation	BP	0.00654882	1	BAD, WNT16, CCL26, IGF1, SNAI2, RUNX3, GRN, IFT88, FLT4, PIK3CB, CYBA, CDH3, FGFR2, FGFR3, IFT80, TGFBR3, FGF10, LIMS2, SCARB1, DLG1, PAX2, FAP, PSEN1, BAX, TFAP2C, LAMB1, APOH, ESR1, TGFB2, NRP1, MAPK1, HMOX1, PDGFB, SIX4, HIF1A, IFT52, PPP1R16B, FGF9, RGCC, WFDC1, EYA1, SFRP1, HPN, CDK6, PTN, CAV2, CAV1, WNT2, GATA3, CXCL12, HNF1B, FOXN1, FBXW7, CCND1, VDR, IL26, PPARD, VEGFA, TBX18, SEMA5A, TH…
7469	GO:0030695	9.53131e-05	0.999944	199	277	GTPase regulator activity	MF	0.00662919	1	ARHGAP33, ARHGAP44, PLEKHG6, RABGAP1, RABEP1, FAM13B, ARHGAP31, PREX2, ARAP2, ARHGAP6, TBC1D22A, GDI2, TNK2, IPO5, TBC1D1, EVI5, ARHGAP10, LLGL2, RASAL2, ARHGAP15, RGS11, RAP1GAP, ARHGEF1, RIMS1, SMAP2, WNT11, ASAP3, ARHGAP28, GMIP, RGS17, MYO9B, TBC1D10A, SH3BP1, DEPDC5, SGSM3, RIN3, ARHGAP5, ARFGAP1, AXIN1, NPRL3, TSC2, DNAJA3, TBC1D17, ANKRD27, SIPA1L3, ADAP1, CHN2, AGFG2, TBC1D13, ARHGAP21, T…
9507	GO:0035023	9.62104e-05	0.999962	84	105	regulation of Rho protein signal transduction	BP	0.00664577	1	ALS2, ITGA3, FARP2, PLEKHG6, MYOC, CUL3, TRIO, PREX2, MCF2L2, RASGRF1, NGFR, LPAR2, NGEF, ARHGEF10L, ARHGEF1, PLEKHG2, SOS2, ARHGEF7, ARHGEF10, KANK1, DNMBP, ARHGEF17, APOC3, RASGRF2, BCL6, ECT2, ARHGEF26, SOS1, ARHGEF2, APOA1, PLEKHG1, ARAP3, PREX1, MCF2L, PLEKHG3, FGD3, APOE, ARHGEF16, EPS8L1, RAF1, ARHGEF11, VAV3, GPR55, ARHGEF4, RAC1, ARHGEF39, ARRB1, FGD4, FGD2, TIAM2, ITGB1, FARP1, PLEKHG4B…
5807	GO:0016324	9.69068e-05	0.999943	179	267	apical plasma membrane	CC	0.00666706	1	ABCB4, PROM1, CD9, DPEP1, NPC1L1, SLC7A9, ABCC2, SLC4A7, RAB27B, DSG2, VAMP3, CYBA, LZTS1, SLC12A2, ABCA7, SLC9A3R2, SLC9A3, PRKCZ, HYAL2, RAB27A, SLC12A3, ATP2B1, CDHR2, SLC12A1, PLD1, STXBP2, PSEN1, CLDND1, LRP2, ATP8B1, KCNK2, AQP6, SLC23A2, SLC9A1, SI, SLC26A4, ABCC6, TF, HSP90AB1, MLC1, GPR143, SLC7A5, TJP1, ANXA13, KCNN4, TJP3, ATP6V0A4, CAV1, NOD1, SLC1A1, MPDZ, CUBN, SLC9A3R1, SLC2A9, RAP…
19434	GO:1990782	9.88595e-05	0.999977	40	47	protein tyrosine kinase binding	MF	0.00675931	1	GAB2, MYOC, STAP1, ELMO2, HYAL2, CPNE3, PITPNM3, ANGPT2, BLNK, ANGPT4, DNAJA3, PIK3R2, TRIM6, PLCG1, DOCK4, SHC2, ARHGEF16, PCNA, TOB1, DOK2, SHC3, PTPN14, ANGPT1, NRG1, NCK1, SHC1, SQSTM1, CLASP2, ANXA5, FRS2, IRS1, SOCS5, PTPN2, PTPN11, FIZ1, GAS6, SHC4, NRG3, PTPN1, GNB2L1
6636	GO:0019838	0.00010066	0.999955	85	116	growth factor binding	MF	0.00685916	1	RHBDF1, FLT4, LTBP1, GPC1, WISP2, NGFR, FGFR2, HYAL2, FGFR3, TGFBR3, FGFR1, LTBP4, NRP1, PDGFB, IL2RB, SRPX2, FLT1, WISP1, GHRHR, KAZALD1, IL10RA, GHR, LIFR, PDGFRB, ACVR2B, ACVR1, IGFBP2, IGFBP5, NRP2, CTGF, LTBP2, TEK, ACVR2A, ACVR1C, KDR, PXDN, COL5A1, SORT1, IL2RA, PDGFRA, CD36, ACVR1B, IL1RN, NOV, IGFBPL1, SDCBP, THBS1, ITGAV, COL2A1, ACVRL1, IGF1R, PCSK6, NTRK3, FURIN, ERBB2, COL6A1, NKD2, …
1447	GO:0003205	0.000104626	0.999952	89	123	cardiac chamber development	BP	0.00705788	1	ISL1, IFT88, FOXC1, PKP2, COL11A1, FGFR2, TGFBR3, SEMA3C, RARB, SMARCD3, KCNK2, GRHL2, WNT11, FKBP1A, TBX5, DSP, HIF1A, TRIP11, SALL4, CCM2L, JAG1, SMAD7, NPRL3, FOXF1, PPP1R13L, WNT2, HOXA13, GATA3, FGF8, CPE, WHSC1, SRF, HAND1, NPHP3, WNT5A, HES1, ACVR1, FHL2, PROX1, ARID1A, TNNT2, TEK, BMP4, OVOL2, SMO, TNNI3, RARA, NOTCH2, TBX3, HEY2, EGLN1, GATA4, STRA6, RBP4, MYOCD, SMAD4, LMO4, GJA5, ANK2,…
456	GO:0001503	0.000104426	0.999933	229	357	ossification	BP	0.00705788	1	CCL3, TAC1, MRC2, UFL1, IGF1, WWTR1, CYP24A1, SNAI2, HGF, RUNX3, MYOC, VCAN, TNC, GPM6B, FOXC1, CHRDL2, COL11A1, HDAC7, SBNO2, FGFR2, RHOA, CBFB, HDAC4, FGFR3, IFT80, FSTL3, PRKACA, GLI2, BCAP29, FGFR1, PIAS2, WNT11, TXLNG, ACHE, MMP2, GNAS, PTHLH, CHRD, TGFB2, SUCO, HIF1A, BMP7, RASSF2, JAG1, OXT, CHRDL1, PHEX, FGF9, IMPAD1, SFRP1, ERCC2, FBL, CDK6, PTN, ATP6V0A4, HOXA2, GLI3, ASPN, GDF10, MAPK8…
13886	GO:0051493	0.000104018	0.999932	256	390	regulation of cytoskeleton organization	BP	0.00705788	1	MYCBP2, TAC1, BAIAP2L1, CCL26, PAFAH1B1, PKD1, BRCA1, STMN4, PHLDB1, SPAST, TMSB10, MYOC, STAP1, CAPG, EPHA3, GPM6B, TPR, ARHGAP6, LIMA1, RNF4, PRKCQ, ARFGEF1, RHOA, ROCK1, CYFIP1, SIRT2, PFN2, SPTB, NCK2, WDR1, MARK2, CELSR1, ADD2, FSCN1, DLG1, SPAG5, CAMSAP3, ACTN2, CAPZB, EDN1, RAPGEF3, LRRC16A, CHMP2B, SSH1, CTTN, WNT11, ADD1, ASAP3, TPX2, SLC9A1, ICAM1, MAP3K1, ABL1, MAPK1, PPM1F, TRIOBP, MA…
4901	GO:0010720	0.000105944	0.99993	291	436	positive regulation of cell development	BP	0.00709931	1	BAD, ITGA3, CX3CL1, PAFAH1B1, TEAD3, CDKL5, SPAG9, FYN, UFL1, RUFY3, CNTN1, WWTR1, HGF, PRKCH, GRN, MYOC, TIMP2, EPHA3, NEDD4L, MAPK9, CAMK2B, SEZ6, NGFR, CDON, HMG20B, NTN1, SPEN, ASPM, RHOA, SYT1, SIRT2, TCF3, MARK2, GLI2, SCARF1, SEMA3A, PAX2, RARB, FGFR1, EDN1, CBFA2T2, BRINP1, TP73, XRCC5, LRRC16A, DNM2, RIMS1, RFX3, PSEN1, SMARCD3, GSK3B, NCOA1, RRN3, SRRT, BAX, DNMT3B, NRCAM, UNC13D, TGFB2…
13752	GO:0051259	0.000110974	0.999925	268	440	protein oligomerization	BP	0.00735006	1	SPAG9, AASS, WIZ, PPP5C, EHD3, CCDC88C, BID, SPAST, FAS, KCNG1, CTNNA1, POLQ, CASP8, OAT, ME1, PRKCZ, SYT1, LNX1, PANX2, ACAT1, ACACB, DGKD, ACTN2, TP73, KEAP1, CHRNA3, ATG16L1, MTMR2, ACHE, BAX, SLC9A1, NLRC4, FH, ITPR3, HSCB, BIK, HMOX1, ST13, MLC1, SAMHD1, CHMP4B, DGKH, OLFM4, TRADD, HSF4, AXIN1, QPRT, EHD4, BMF, TRPA1, DECR1, BBC3, CRTC1, CAV2, CAV1, NOD1, SLC1A1, DNM1, PKD2L1, MICU1, LGI1, P…
6456	GO:0019233	0.000116495	0.999951	68	95	sensory perception of pain	BP	0.00765374	1	CCL3, TAC1, FYN, ALOX5, ACPP, NGFR, MGLL, FGFR1, EDN1, OPRK1, NOS1, SLC9A1, COMT, PTGS1, MAPK1, BDKRB1, NTSR1, CHRNA4, OXT, MAPK3, TRPA1, GRIN2D, CRHR2, NMU, KCNA1, OPRM1, KCNIP3, OPRD1, CNR1, HOXB8, OPRL1, MMP24, ANO1, NGF, P2RX4, EDNRB, IL10, IL1RN, NOV, ARRB2, DLG2, FAM134B, UCHL1, EPHB1, GIP, NR2F6, CHRNB2, FAM19A4, PROK2, ADORA1, SCN3B, TMEM100, ADRB2, P2RY1, NLGN2, GRIN1, KCNA2, PAWR, KCNJ1…
584	GO:0001726	0.000116145	0.999943	115	154	ruffle	CC	0.00765374	1	FGR, ALS2, GAS7, CDKL5, CYTH3, SH3YL1, BCAR1, PSD, ABCA7, ROCK1, CYFIP1, RASGRP2, ACTN1, FSCN1, FAP, DNM2, CTTN, GNAS, ASAP3, SNX5, TRPM7, MYO9B, PACSIN2, MYH9, PTK6, BMX, ARHGEF7, AKT2, CDK6, COBL, KANK1, SLC9A3R1, C2CD5, WWC1, FRMD4B, ARHGEF26, EPB41L5, WIPF1, PLEK, ARHGEF2, ITGB1BP1, ARAP3, CIT, PLCG1, PACSIN1, AIF1L, FGD3, MACF1, VIL1, PODXL, MKLN1, PALLD, SNX9, CLIP1, EPS8L1, DIAPH1, ARFIP2,…
13205	GO:0048839	0.000117628	0.999938	128	181	inner ear development	BP	0.00770309	1	DVL2, PAFAH1B1, MKS1, IGF1, IFT88, SLC4A7, MCOLN3, ATG5, COL11A1, SLC9A3R2, NTN1, FGFR2, FGFR3, FGF10, GLI2, NOX3, CELSR1, PAX2, FGFR1, ITGA8, FGF20, ATP8B1, KCNK2, POU4F3, MYO15A, DFNB31, NRP1, SIX4, DICER1, JAG1, FGF9, RPGRIP1L, EYA1, HPN, DFNA5, HOXA13, GLI3, LHX3, GATA3, FGF8, NAGLU, SLC9A3R1, LIN7A, SOBP, PTK7, CLIC5, TBX18, PDGFRB, WNT5A, HES1, MPV17, OTX1, PRRX1, KCNQ4, LPPR4, PROX1, NR4A3…
3301	GO:0006631	0.000120708	0.999923	211	343	fatty acid metabolic process	BP	0.00787925	1	NDUFAB1, PDK4, ACSM3, PRKAR2B, CROT, ADIPOR2, MLXIPL, BRCA1, ELOVL5, ALOX5, DPEP1, CD74, MAPK9, MSMO1, TBXAS1, ACAA1, PDK3, SREBF1, ACADVL, MGLL, ACACB, EDN1, LIPE, AACS, PIBF1, SLC27A5, HADHA, MGST2, ACOX3, PTGS1, CRAT, CREM, SIRT1, ACOT7, SCD, TECR, MCAT, SLC25A17, LPIN2, MAPK3, LONP2, PLA2G15, FA2H, ABCC1, ACSBG1, DECR1, ECH1, AKT2, PLA2G4C, CAV1, PRKAG2, PTGR1, PHYH, SC5D, CPT1A, APOC3, LTA4H…
2835	GO:0005912	0.000123363	0.999917	309	463	adherens junction	CC	0.00802654	1	LASP1, ITGA3, ITGA2B, RALA, CD9, MRC2, TSPAN9, EHD3, CAPN1, FHL1, VIM, VEZT, ARHGAP31, VCL, CDH1, TNC, CTNNA1, LIMA1, BCAR1, SYNE2, PKP2, GDI2, PPP1R12A, TNK2, CDH3, CNN2, SLC9A3R2, CTNNA2, RHOA, FGFR3, CYFIP1, RPL31, ACTN1, LIMS2, PVR, FERMT2, ACTB, DLG1, MCAM, CAMSAP3, APBB1IP, ACTN2, ITGA8, FAP, TNS1, KIF22, DNM2, EPB41L2, KEAP1, PTPRC, ITGB5, FAT1, CD59, CPNE3, CTTN, ADD1, ASAP3, RPL6, RPLP0,…
15750	GO:0070588	0.000124966	0.999934	140	189	calcium ion transmembrane transport	BP	0.00807872	1	CCDC109B, CACNA1G, CACNA2D2, PKD1, ATP2C1, ATP1A2, MCOLN3, ATP2B4, ATP2C2, CACNB1, ATP2B3, TRPC7, DRD4, GNB5, ATP2B1, PRKACA, ATP2A3, SLC24A1, CACNG5, CACNG4, PSEN1, CACNA1S, TRPM3, FKBP1A, SLC8B1, NOS1, SLC9A1, MCOLN1, JPH4, TRPM7, ITPR3, CACNA1I, SLC8A3, TRPC4AP, NALCN, FGF14, TRPA1, JPH1, PIK3CG, TSPAN13, NCS1, PKD2L1, MICU1, P2RX1, STIM2, ASIC1, OPRM1, PDE4D, GRIN3B, CASQ2, PKD2, FKBP1B, CRHR…
10614	GO:0042391	0.000128425	0.999917	251	377	regulation of membrane potential	BP	0.00824949	1	GCLC, BAD, ABCB5, TAC1, CX3CL1, CACNA1G, EHD3, ATP1A2, FHL1, GABRA1, GCLM, MYOC, DSG2, NEDD4L, HEBP2, KCNQ1, KCNH2, PKP2, SEZ6, NGFR, SLC9A3R2, PRKCZ, DRD4, NEDD4, PTPN3, WDR1, CACNG4, DLG1, ACTN2, EDN1, RIMS1, CHRNA3, PSEN1, IGSF9B, CACNA1S, KCNK2, MTMR2, BAX, GNA11, SLC8B1, SLC9A1, SLC26A4, DSP, ABL1, KCNK6, STX1B, TSPO, CACNA1I, KCNK10, RIMS4, NTSR1, CHRNA4, SNTA1, CELF4, SMAD7, NALCN, FGF14, …
5799	GO:0016311	0.00013132	0.999913	269	407	dephosphorylation	BP	0.00840865	1	MTMR7, PON1, PPP5C, ACPP, PHLPP2, INPP4A, PTPRN, PPP1R12A, CTDP1, WNK1, PTPRU, RIMBP2, EYA2, PPP2R5A, PPAP2A, ROCK1, INPP5A, PTPN3, DAPP1, SMG6, PTPN21, PTPN18, FBXW11, PPP2R3A, PPP2R2C, NUAK1, DLG1, PTPN23, NT5C2, CAMSAP3, SYNJ2, PPP2R5C, CDC14A, DUSP13, PTPRC, CDC14B, PHLPP1, SSH1, MTMR2, PTPN4, FKBP1A, TGFB2, GPATCH2, JAK2, PPM1F, TAB1, MTMR3, CDKN3, ITPK1, PCIF1, CDC25B, RPRD1B, PPP1R16B, LPI…
14801	GO:0060537	0.000132604	0.999915	223	342	muscle tissue development	BP	0.008464	1	CYP26B1, CFLAR, IFRD1, LUC7L, PAX7, DCN, ISL1, IFT88, DSG2, HDAC9, FOXC1, PKP2, ATG5, YBX3, COL11A1, GPC1, NGFR, CDON, EYA2, HMG20B, MYLK, FGFR2, HDAC4, MEF2A, SIRT2, TGFBR3, SPEG, NFATC3, SEMA3C, DLG1, RARB, ACTN2, FGFR1, ITGA8, NEBL, FGF20, TP73, CACNA1S, COL19A1, KCNK2, FKBP1A, TBX5, SLC9A1, TGFB2, DSP, SIX4, DICER1, CCM2L, SMAD7, KLF5, FGF9, SGCG, NDRG4, NPRL3, EYA1, PPP1R13L, MYH14, MTPN, CA…
5408	GO:0015294	0.0001353	0.999942	74	102	solute:cation symporter activity	MF	0.00860882	1	SLC13A2, SLC6A13, SLC6A7, SLC4A7, SLC4A8, SLC2A3, SLC12A2, SLC12A3, SLC6A15, SLC12A1, SLC1A3, SLC4A4, SLC15A1, SLC23A2, SLC6A2, SLC17A7, SLC1A5, SLC5A5, SLC1A1, SLC6A4, SLC2A9, SLC1A2, SLC11A2, SLC38A1, SLC17A2, SLC12A7, SLC1A4, SLC35A3, SLC17A5, SLC36A1, SLC12A4, SLC6A6, SLC6A11, SLC2A11, SLC2A8, SLC5A6, SLC35A5, SLC12A6, SLC5A2, SLC13A5, SLC6A3, SLC2A5, SLC20A1, SLC4A10, SLC10A4, SLC10A6, SLC17…
8407	GO:0032462	0.000137146	1	15	15	regulation of protein homooligomerization	BP	0.00869885	1	BID, FAS, BIK, BMF, BBC3, CRBN, BCL11A, CLU, HRK, PEX5, PEX14, BCL2L11, MIEF2, SRC, GNB2L1
16991	GO:0090002	0.000138594	0.999935	96	129	establishment of protein localization to plasma membrane	BP	0.00876316	1	ITGA3, EHD3, ANK1, CDH1, TSPAN17, VAMP3, PKP2, PPP2R5A, ROCK1, MPP5, NSF, DLG1, ACTN2, TMED2, SORBS1, TSPAN15, PALM, TSC2, STX4, CSK, IKBKB, ANXA13, CLIP3, TSPAN14, SLC9A3R1, KRT18, GOLPH3, SPTBN1, VAMP4, RHOQ, PLS1, OPTN, ACSL3, PACSIN1, BBS2, MACF1, VIL1, LAMA5, ARHGEF16, CLIP1, ROCK2, KIF13A, RDX, PRKG2, PDPK1, EPHA2, ATP1B1, LYPLAL1, PIP5K1A, RAB13, GOLGA4, ANK2, NKD2, ITGB1, RILPL2, ANK3, PI…
5119	GO:0012506	0.000140926	0.999905	278	431	vesicle membrane	CC	0.00885506	1	ICA1, COPZ2, ITGA2B, SYNRG, RALA, PKD1, CD9, ACPP, NPC1L1, CD74, IFT88, ATP6V0A1, SLC18A1, MSR1, RAB27B, DTNBP1, VAMP3, CYBA, KCNQ1, KIF1B, CAMK2B, TNK2, SNX24, GOLGA5, SYT1, DRD4, RAB27A, CLTCL1, CAMK2A, NCK2, EPN2, SREBF1, AP1M1, SCARB1, PICALM, SCARF1, CACNG4, SEC31B, TYR, DNM2, CADPS2, ULK2, SCAMP1, EPS15, AQP6, TMED2, SNX5, NOS1, NECAP1, ARCN1, ZDHHC8, PACSIN2, AP1B1, VTI1B, CHGA, TRIP11, SE…		ACOX1
3930	GO:0008154	0.000146559	0.999925	115	160	actin polymerization or depolymerization	BP	0.00912372	1	BAIAP2L1, CCL26, GAS7, TMSB10, CAPG, ARHGAP6, LIMA1, TTC17, ARFGEF1, PFN2, SPTB, NCK2, WDR1, ADD2, DLG1, ACTN2, CAPZB, LRRC16A, SSH1, CTTN, ADD1, ICAM1, MAP3K1, JAK2, TRIOBP, PYCARD, COBL, ACTR3C, KANK1, CXCL12, ARPC3, WASF1, SEMA5A, ACTR3, SPTBN1, WIPF1, PLEK, PTK2B, PREX1, VASP, VIL1, CDC42EP1, BAIAP2L2, TMOD2, ARPC1B, DIAPH1, WASF3, ACTR3B, SWAP70, MICAL2, SPIRE1, FHOD3, AVIL, MICAL1, VILL, RA…
5670	GO:0016042	0.000145715	0.99991	175	283	lipid catabolic process	BP	0.00912372	1	CYP26B1, CROT, PAFAH1B1, CYP24A1, CPS1, PNPLA6, CYP46A1, HEXB, ACAA1, SIRT2, GBA2, PRKACA, ACADVL, SCARB1, MGLL, SCARF1, PLD1, LIPE, HADHA, DDHD2, ACOX3, CRAT, CYP26A1, ACOT7, PNPLA3, SLC25A17, ABHD4, DDHD1, ABHD12, PLCB4, LPIN2, STS, LONP2, SMPD3, PLA2G15, DECR1, ECH1, AKT2, PLD3, PLA2G4C, PIK3CG, PHYH, LIPA, CPT1A, APOC3, ACAD10, PPARD, GPLD1, PEX7, EHHADH, PCCB, AADAC, PLCH1, ACADL, SCP2, PLA2…
5181	GO:0014706	0.000147388	0.999907	214	328	striated muscle tissue development	BP	0.00914712	1	CYP26B1, CFLAR, IFRD1, LUC7L, PAX7, DCN, ISL1, IFT88, DSG2, HDAC9, FOXC1, PKP2, ATG5, YBX3, COL11A1, GPC1, NGFR, CDON, EYA2, HMG20B, FGFR2, HDAC4, MEF2A, SIRT2, TGFBR3, SPEG, NFATC3, SEMA3C, RARB, ACTN2, FGFR1, NEBL, FGF20, TP73, CACNA1S, COL19A1, KCNK2, FKBP1A, TBX5, SLC9A1, TGFB2, DSP, SIX4, DICER1, CCM2L, SMAD7, KLF5, FGF9, SGCG, NDRG4, NPRL3, EYA1, PPP1R13L, MYH14, MTPN, CAV2, CAV1, MET, WNT2…
9560	GO:0035148	0.000148557	0.999927	106	145	tube formation	BP	0.00919141	1	DVL2, RALA, MKS1, SDCCAG8, CASP8, LRP6, FGF10, PRKACA, CELSR1, PAX2, TULP3, GRHL2, KDM2B, HECTD1, SIX4, HIF1A, MTHFD1, IFT52, SALL4, MIB1, TSC2, SFRP1, STK3, COBL, GATA3, HNF1B, KAT2A, PTK7, VEGFA, HAND1, NPHP3, WNT5A, WNT6, ARID1A, ITGB1BP1, MTHFD1L, APAF1, TWIST1, SDC4, BMP4, SOX9, PAX8, VASP, OVOL2, SIX1, PODXL, RARA, PAX3, EDAR, DAB2IP, KIF20B, SHROOM3, PRICKLE1, BCAS3, PRKACB, LMO4, OSR1, GD…
151	GO:0000302	0.000157116	0.999912	123	193	response to reactive oxygen species	BP	0.00960312	1	BAD, MPO, PPP5C, DPEP1, HGF, GLRX2, PTPRN, PCGF2, GUCY1B3, KLF6, HYAL2, PAX2, EDN1, DNM2, SESN1, AKR1B1, GNAO1, PXN, NOS1, SIRT1, HMOX1, BMP7, CST3, STK24, TRPA1, GSR, PPP2CB, LIG1, MET, SETX, MAPK8, PPIF, SOD3, SOD2, PDGFRB, PDCD10, ECT2, HYAL1, MPV17, TACR1, IL1R1, STK25, TPO, SDC1, GPX7, PARK7, MTR, TXNIP, PRDX6, TNFAIP3, PKD2, NR4A3, FKBP1B, DUSP1, PTK2B, CAT, BMP4, TRAF2, KCNA5, APOE, SESN2,…
7253	GO:0030258	0.000173661	0.999906	123	179	lipid modification	BP	0.0104873	1	MTMR7, PDK4, CROT, AGK, ADIPOR2, PI4K2B, PIK3CB, ACAA1, SPHK2, PPAP2A, INPP5A, IP6K2, ACADVL, ACACB, SYNJ2, HADHA, ACOX3, MTMR2, CRAT, MTMR3, SLC25A17, CERK, LONP2, FA2H, DECR1, IMPAD1, ECH1, AKT2, PIK3R2, PIK3CG, PRKAG2, PIP5K1B, PHYH, CPT1A, ACAD10, PPARD, MAPK14, PEX7, EHHADH, PCCB, ACADL, SCP2, ACADM, ABCD3, LPPR4, APOA1, CNR1, NR4A3, EPHX2, PIK3CA, TWIST1, ACADS, MCEE, ECHS1, POR, IVD, APOE,…
3470	GO:0006887	0.000177395	0.999884	241	373	exocytosis	BP	0.0106808	1	FGR, ITGA2B, CCL3, CACNA1G, RALA, ARHGAP44, CD9, SYT7, SRCIN1, IGF1, HGF, ANK1, GAB2, VCL, RAB27B, VAMP3, VMP1, ARFGEF1, SYT1, RAB27A, PFN2, EXOC5, WDR1, ACTN1, LLGL2, NSF, TSG101, PLD1, STXBP2, IL4R, ACTN2, SDF4, RIMS1, PSEN1, CADPS2, REST, TXLNA, SCAMP1, LAT2, RPH3A, RAPGEF4, TF, SCFD1, UNC13D, TGFB2, STX1B, HMOX1, PDGFB, TRIM9, VTI1B, CHGA, RIMS4, SLC17A9, SNPH, SMPD3, STX4, SYT17, RAB11A, LIN…
2403	GO:0005088	0.000181579	0.999919	100	126	Ras guanyl-nucleotide exchange factor activity	MF	0.0108566	1	ALS2, FARP2, PLEKHG6, TRIO, ADRB1, PREX2, MCF2L2, RASGRF1, NGEF, ARHGEF10L, ARHGEF1, RAPGEF3, DOCK9, PLEKHG2, RAPGEF4, SOS2, RIN3, ARHGEF7, ARHGEF10, DENND3, RAPGEF1, DNMBP, RAPGEF2, ARHGEF17, MADD, RASGRF2, ECT2, ARHGEF26, SOS1, ARHGEF2, DENND1A, PLEKHG1, PREX1, MCF2L, PLEKHG3, FGD3, SERGEF, ARHGEF16, EPS8L1, RIN2, ARHGEF11, SBF2, VAV3, DOCK2, DOCK10, ARHGEF4, RCBTB2, RAPGEF5, RALGPS1, ARHGEF39,…
7803	GO:0031346	0.000181931	0.999892	189	265	positive regulation of cell projection organization	BP	0.0108566	1	ITGA3, RALA, PAFAH1B1, CDKL5, FYN, RUFY3, CNTN1, HGF, GRN, EPHA3, NEDD4L, CAMK2B, SEZ6, NGFR, NTN1, PRKCQ, RHOA, SYT1, HDAC4, MYO3B, MARK2, SCARF1, FSCN1, FGFR1, CBFA2T2, LRRC16A, DNM2, RIMS1, PSEN1, GSK3B, RRN3, NRP1, PALM, ADNP, BMP7, PTK6, ARHGEF7, NDRG4, METRN, SYT17, RAB11A, STMN2, ANKRD27, MEGF8, CRTC1, PTN, COBL, LIMK1, RAPGEF1, SETX, CXCL12, CPEB3, WNT3, KAT2A, RAPGEF2, CORO1C, CUX2, RASA…
14485	GO:0060090	0.000185056	0.999902	119	168	binding, bridging	MF	0.0110106	1	LASP1, SKAP2, BAIAP2L1, SPAG9, SH2D2A, ANK1, GAB2, STAP1, CNTLN, ARHGAP6, COL11A1, GOLGA5, BCL3, NCK2, PICALM, FSCN1, PAG1, COL19A1, NUFIP1, SH3BP2, SLC9A1, CBX5, SH2D3C, BLNK, SORBS1, DSP, CRKL, GRAP2, ST13, TRADD, CAV2, CAV1, CHN2, GRB10, STX1A, GAB1, FBXW7, CLNK, SH2B3, WWC1, GRB14, TNNT2, TJP2, TRIM6, MAPK8IP1, OPTN, OBSL1, SH2D3A, BAIAP2L2, CHN1, TRIM5, VAV3, DAB2IP, ARRB1, SDCBP, MAPK8IP3, …
16046	GO:0071229	0.000191753	0.999898	114	165	cellular response to acid chemical	BP	0.0113421	1	CYP26B1, PDK4, ABCB4, NR1H4, CPS1, UBR2, RRAGD, EPHA3, CYBA, DGAT2, IPO5, PDK3, SREBF1, PAX2, GNB1, EDN1, BRINP1, COL16A1, WNT11, MMP2, GNAS, DNMT3B, PDGFB, PTK6, E2F1, ADNP2, SFRP1, WNT2, HOXA2, SETX, CPEB3, WNT3, SLC6A4, LAMTOR3, CPT1A, WNT5B, FZD10, PHC1, PTK7, CPEB4, WNT5A, WNT6, RRAGC, PKD2, DNMT3A, PTK2B, MYOG, PTGFR, PTGER2, SOX9, ALDH1A2, SH3BP4, ASS1, DNMT1, RARA, ACACA, PPARG, PRKAA1, S…
4945	GO:0010770	0.00019969	0.9999	111	150	positive regulation of cell morphogenesis involved in differentiation	BP	0.0116409	1	PAFAH1B1, CDKL5, RUFY3, WWTR1, MYOC, MAPK9, CAMK2B, NGFR, NTN1, RHOA, PAX2, LRRC16A, DNM2, GSK3B, UNC13D, TGFB2, NRP1, TRIOBP, ADNP, ARHGEF7, RGCC, OLFM4, METRN, RAB11A, ANKRD27, MEGF8, LIMK1, CXCL12, WNT3, CUX2, GCNT2, SRF, VEGFA, SEMA5A, EPB41L5, STK25, EPHA4, STK11, APOA1, BCL11A, TWIST1, GLIPR2, OBSL1, PREX1, SNAI1, RREB1, PAX8, MAP2K2, MACF1, LIF, OLFM1, MAP1B, NGF, CAPRIN1, RAC1, ITPKA, SEM…
7106	GO:0030027	0.000199549	0.999898	121	162	lamellipodium	CC	0.0116409	1	SCYL3, ALS2, PLXND1, RUFY3, ARHGAP31, CDH1, CTNNA1, BCAR1, SYNE2, MYLK, CTNNA2, RHOA, ROCK1, CYFIP1, FERMT2, FSCN1, APBB1IP, FAP, RAPGEF3, LRRC16A, DNM2, FAT1, SSH1, CTTN, PXN, SLC9A1, ABLIM1, MYO9B, PLEK2, ARHGEF7, STX4, STMN2, SLC39A14, ABI3, CORO1C, ARPC3, STX2, NEDD9, WASF1, DPYSL3, ACTR3, NRBP1, APC2, CCDC88A, PKD2, ITGB1BP1, ARAP3, PTK2B, PIK3CA, PLCG1, VASP, MCF2L, FGD3, VIL1, RAC2, PODXL,…
7187	GO:0030168	0.000198585	0.999882	164	246	platelet activation	BP	0.0116409	1	ITGA2B, CX3CL1, CD9, FYN, IGF1, HGF, PRKCH, VCL, BCAR1, PIK3CB, DGKG, DGKA, PRKCQ, RHOA, PRKCZ, RASGRP2, TRPC7, WDR1, ACTN1, MGLL, ACTB, DGKD, APBB1IP, ACTN2, GNB1, RAPGEF3, GNAS, GNA11, RAPGEF4, TF, TGFB2, ITPR3, MAPK1, PDGFB, MYH9, DGKH, MAPK3, STX4, CSK, PIK3CG, P2RX1, VWF, MAPK14, SRF, VEGFA, HRG, SOS1, PLEK, STXBP3, PLA2G4A, MPL, APOA1, GNA13, CLU, PIK3CA, ITPR2, F13A1, ABCC4, PRKCG, RAP1B, …
9313	GO:0034440	0.000200882	0.999915	67	93	lipid oxidation	BP	0.0116431	1	PDK4, CROT, ADIPOR2, ACAA1, ACADVL, ACACB, HADHA, ACOX3, CRAT, SLC25A17, LONP2, DECR1, ECH1, AKT2, PRKAG2, PHYH, CPT1A, ACAD10, PPARD, MAPK14, PEX7, EHHADH, PCCB, ACADL, SCP2, ACADM, ABCD3, CNR1, NR4A3, TWIST1, ACADS, MCEE, ECHS1, POR, IVD, SESN2, HACL1, PPARG, PRKAA1, HADHB, HADH, ETFA, CYP4V2, C1QTNF2, PLA2G7, MMAA, ACOXL, TYSND1, CPT2, ACOX1, CYGB, PEX2, ECI1, IRS1, CPT1C, ABCD2, LEP, PCCA, AC…
18156	GO:1901617	0.000200377	0.999882	145	227	organic hydroxy compound biosynthetic process	BP	0.0116431	1	CYP51A1, NR1H4, NPC1L1, SNAI2, CYP46A1, CTNS, DKK3, MSMO1, CDH3, SPHK2, IDI1, SLC44A1, CHAT, SREBF1, ABCB11, TYR, ACER3, ADCYAP1R1, FDFT1, SLC27A5, REST, AKR1B1, ACHE, SPTLC1, TGFB2, SIRT1, HSD3B7, CYB5R3, SPTLC2, PLTP, NTSR1, ASIP, LPIN2, OCA2, IMPAD1, SQLE, CRHR2, PRKAG2, GATA3, HSD17B1, NFKB1, RAPGEF2, SC5D, CHKA, MVK, VDR, CHPT1, HMGCS1, FGF1, WNT5A, SCAP, PLEK, DHCR24, SCP2, PARK7, PLA2G4A, …
163	GO:0000323	0.00020262	0.999858	301	492	lytic vacuole	CC	0.0116435	1	MPO, ARSD, SYT7, DCN, CAPN1, ACPP, CD74, RRAGD, RNASET2, AGA, VCAN, CLEC16A, PQLC2, CTNS, ATP6V1H, CP, HEXB, KCNQ1, GYG2, USP13, SPHK2, GPC1, CALCRL, AP3D1, HYAL2, FGFR3, ATP11A, VPS35, RAB27A, AP1M1, SCARB1, NSF, PLD1, PAX2, GPC4, STXBP2, TYR, GNB1, STX7, PSEN1, OSTM1, LRP2, RNF13, CHMP2B, AKR1B1, EPDR1, LAT2, GNA11, NOS1, MCOLN1, UNC13D, HPS4, DEPDC5, AP1B1, ARSA, NCF4, MLC1, ATP6V1D, VTI1B, LG…
2738	GO:0005764	0.00020262	0.999858	301	492	lysosome	CC	0.0116435	1	MPO, ARSD, SYT7, DCN, CAPN1, ACPP, CD74, RRAGD, RNASET2, AGA, VCAN, CLEC16A, PQLC2, CTNS, ATP6V1H, CP, HEXB, KCNQ1, GYG2, USP13, SPHK2, GPC1, CALCRL, AP3D1, HYAL2, FGFR3, ATP11A, VPS35, RAB27A, AP1M1, SCARB1, NSF, PLD1, PAX2, GPC4, STXBP2, TYR, GNB1, STX7, PSEN1, OSTM1, LRP2, RNF13, CHMP2B, AKR1B1, EPDR1, LAT2, GNA11, NOS1, MCOLN1, UNC13D, HPS4, DEPDC5, AP1B1, ARSA, NCF4, MLC1, ATP6V1D, VTI1B, LG…
13161	GO:0048732	0.000205512	0.999861	267	416	gland development	BP	0.0116766	1	MAD1L1, PLXND1, KDM1A, JARID2, PKD1, HFE, CAPN1, ISL1, IGF1, SNAI2, HGF, CPS1, RB1CC1, SEC63, IFT88, CUL3, CDH1, TNC, TG, DKK3, FOXC1, SLC12A2, NTN1, FGFR2, TGFBR3, PTPN3, FGF10, FSTL3, ASNS, LIMS2, NFATC3, GLI2, NTN4, SEMA3A, SEMA3C, ACAT1, TYR, FGFR1, PSEN1, AACS, NCOA1, WNT11, BAX, PTHLH, TFAP2C, ESR1, TGFB2, JAK2, ABL1, NRP1, CRKL, MAPK1, SOX10, TSPO, CBX7, SIX4, HIF1A, BMP7, CST3, LAMA1, FA2…
569	GO:0001701	0.000206835	0.999865	235	357	in utero embryonic development	BP	0.0117187	1	ALS2, KDM1A, PKD1, PSMC4, IGF1, GRN, FUT8, APBA2, CUL3, C6, RCN1, FOXC1, PCGF2, YBX3, EPN1, CASP8, YBX1, TIE1, FGFR2, ZFAT, MBD3, EPN2, SPEG, NLE1, GLI2, FGFR1, EDN1, KEAP1, PALB2, GRHL2, NCOA1, MECOM, RRN3, TMED2, HSD17B2, ADD1, TFAP2C, CNOT3, G2E3, HECTD1, MSH2, SMARCB1, MAPK1, SOX10, RTCB, PDGFB, TAB1, MYH9, HIF1A, CCNB1IP1, SALL4, MIB1, RBBP8, AXIN1, FOXF1, RPGRIP1L, TJP1, NBN, STK3, ERCC2, E…
3170	GO:0006470	0.000215013	0.999864	215	316	protein dephosphorylation	BP	0.0120945	1	MTMR7, PPP5C, PHLPP2, PTPRN, PPP1R12A, CTDP1, WNK1, PTPRU, RIMBP2, EYA2, PPP2R5A, PPAP2A, ROCK1, PTPN3, DAPP1, PTPN21, PTPN18, FBXW11, PPP2R3A, PPP2R2C, NUAK1, DLG1, PTPN23, CAMSAP3, PPP2R5C, CDC14A, DUSP13, PTPRC, CDC14B, PHLPP1, SSH1, MTMR2, PTPN4, FKBP1A, TGFB2, GPATCH2, JAK2, PPM1F, TAB1, MTMR3, CDKN3, PCIF1, CDC25B, RPRD1B, PPP1R16B, CEP192, CPPED1, EYA1, IKBKB, SH2D4A, PPP2CB, PPP1R37, VRK3…
17019	GO:0090066	0.000215267	0.999853	282	441	regulation of anatomical structure size	BP	0.0120945	1	GCLC, SEMA3F, ALS2, CX3CL1, BAIAP2L1, CCL26, IFRD1, PAFAH1B1, CDKL5, ALOX5, RUFY3, ATP1A2, CPS1, RB1CC1, GCLM, TMSB10, RTN4R, CAPG, ADRB1, LIMA1, FOXC1, ATG5, SLC12A2, NTN1, PRKCQ, ARFGEF1, CYFIP1, PFN2, SPTB, SLC12A3, NCK2, WDR1, MRVI1, SLC12A1, SEMA3A, ADD2, DLG1, PAX2, ACTN2, CAPZB, EDN1, TP73, LRRC16A, DNM2, GSK3B, ULK2, SSH1, CTTN, AQP6, ADD1, NOS1, ICAM1, NRCAM, DPYSL2, MAP3K1, PTGS1, HSP90…
6685	GO:0019932	0.000217037	0.999875	147	218	second-messenger-mediated signaling	BP	0.0121601	1	CCL3, CD4, IGF1, ATP1A2, ADRB1, ATP2B4, GUCY1B3, HDAC4, GAL, DRD4, LMCD1, PRKACA, NFATC3, MRVI1, SLC12A1, DGKD, ADCY2, EDN1, ADCYAP1R1, RAPGEF3, P2RX5, LAT2, GNAS, NOS1, SLC9A1, RAPGEF4, TREM2, ITPR3, NFATC2, GPR143, MGRN1, HOMER2, NCALD, DMPK, CRHR2, GHRHR, RASD1, RAPGEF2, CAMKK2, OPRM1, GLP1R, PDE10A, NPR3, PDE4D, PPP2CA, PEX5L, ZAP70, PLEK, RGS2, GHRH, CASQ2, FKBP1B, PTK2B, ADCY7, HPCA, CXCR4,…
18249	GO:1901890	0.000218653	0.999977	22	24	positive regulation of cell junction assembly	BP	0.0121964	1	MYOC, ROCK1, COL16A1, PPM1F, SFRP1, CAV1, VEGFA, HRG, EPB41L5, ITGB1BP1, TEK, SDC4, KDR, AGT, RAC1, PTPRJ, WNT4, TSC1, SMAD3, LIMS1, S100A10, FMN1
17343	GO:0097060	0.000218894	0.999872	180	248	synaptic membrane	CC	0.0121964	1	ITGA3, SRCIN1, GABRA1, ANK1, MUSK, LRRC7, DTNBP1, LZTS1, SNCAIP, SYT1, CAMK2A, PICALM, CACNG5, DLG1, DNM2, RIMS1, CHRNA3, CADPS2, ERC1, MTMR2, COMT, RIMS4, CHRNA4, SNTA1, SYNDIG1, SRPX2, DNAJA3, HOMER2, LIN7B, OLFM2, GRIN2D, GRIK5, NCS1, MPDZ, P2RX1, GLRB, PVRL1, LIN7A, KCNA1, GABRR2, GRM6, TANC1, STRN, GRIN3B, EPHA4, OPRD1, CHRNB4, DENND1A, IQSEC3, CHRNA2, AKAP1, SSPN, GRM4, GRIA3, LRFN3, PRKCG,…
3413	GO:0006790	0.000219689	0.999857	219	347	sulfur compound metabolic process	BP	0.012207	1	GCLC, PDK4, GGCT, AASS, ST3GAL1, DCN, EXTL3, ELOVL5, ACPP, DPEP1, XYLT2, IGF1, CPS1, GLRX2, GCLM, MRI1, VCAN, CTNS, HEXB, DGAT2, GPC1, ST3GAL6, FAR2, PDK3, NDST1, ACACB, GPC4, KEAP1, MGST2, SULT2B1, DNMT3B, TXNL1, PHGDH, COMT, ACOT7, TECR, MTAP, SLC25A1, GSTZ1, MTHFD1, GSS, AHCY, SMS, XYLT1, IMPAD1, GDAP1, GSR, SPOCK2, SULT1E1, B3GAT1, ST3GAL4, MVK, DSE, UST, ALDH5A1, B3GAT2, GHR, ARSB, PCCB, HYA…
7601	GO:0030971	0.000221497	0.999946	38	45	receptor tyrosine kinase binding	MF	0.0122736	1	GAB2, MYOC, STAP1, ELMO2, HYAL2, CPNE3, PITPNM3, ANGPT2, BLNK, ANGPT4, DNAJA3, PIK3R2, PLCG1, DOCK4, SHC2, ARHGEF16, PCNA, TOB1, DOK2, SHC3, PTPN14, ANGPT1, NRG1, NCK1, SHC1, SQSTM1, ANXA5, FRS2, IRS1, SOCS5, PTPN2, PTPN11, FIZ1, GAS6, SHC4, NRG3, PTPN1, GNB2L1
3303	GO:0006635	0.000225238	0.99992	50	66	fatty acid beta-oxidation	BP	0.0124085	1	CROT, ACAA1, ACADVL, HADHA, ACOX3, CRAT, SLC25A17, LONP2, DECR1, ECH1, AKT2, CPT1A, ACAD10, PPARD, PEX7, EHHADH, PCCB, ACADL, SCP2, ACADM, ABCD3, CNR1, TWIST1, ACADS, MCEE, ECHS1, IVD, SESN2, HADHB, HADH, ETFA, MMAA, ACOXL, TYSND1, CPT2, ACOX1, PEX2, ECI1, IRS1, CPT1C, ABCD2, LEP, PCCA, ACAD9, IRS2, PPARA, MTOR, CPT1B, PLIN5, AMACR
9582	GO:0035239	0.000225776	0.999852	245	366	tube morphogenesis	BP	0.0124085	1	PLXND1, DVL2, RALA, PKD1, MKS1, IGF1, SDCCAG8, CASP8, SLC12A2, NTN1, FGFR2, FGFR3, LRP6, FGF10, PRKACA, NFATC3, GLI2, CELSR1, DLG1, PAX2, TULP3, EDN1, TP73, PSEN1, TCF7, GRHL2, WNT11, BAX, PTHLH, TFAP2C, KDM2B, PXN, ESR1, HECTD1, NRP1, SOX10, SIX4, HIF1A, DICER1, MTHFD1, IFT52, SALL4, BMP7, CTSZ, LAMA1, MIB1, NDRG4, TSC2, FOXF1, CTSH, EYA1, SFRP1, STK3, MEGF8, MET, WNT2, COBL, GLI3, GATA3, CXCL12…
7671	GO:0031099	0.000230985	0.999875	112	167	regeneration	BP	0.0126602	1	CFLAR, IFRD1, PAX7, HFE, ISL1, IGF1, HGF, TNC, CTNNA1, F7, PTPRU, PRKCQ, TGFBR3, PTPN3, FGF10, SCARF1, APOH, ANGPT2, CAPN3, JAK2, TIMP3, TSPO, DICER1, STK24, CPQ, CCNE1, MTPN, CAV1, CXCL12, ENO3, CCND1, PPARD, MAPK14, LIFR, NCL, EPHA4, BCL9, PRRX1, TNR, MTR, APOA1, NR4A3, PGF, FKBP1B, TEK, MYOG, PLAU, CDKN1A, MAP2K2, LIF, CALU, KLK8, APOE, PPARG, MATN2, LARGE, CCNB1, CHL1, LPIN1, NREP, CDK4, TEC,…
4849	GO:0010634	0.000234566	0.999902	71	94	positive regulation of epithelial cell migration	BP	0.012787	1	ITGA3, TAC1, FLT4, HDAC9, BCAR1, HDAC7, FGF10, SCARB1, EDN1, TGFB2, NRP1, PPM1F, PDGFB, HIF1A, ANGPT4, SRPX2, RAB11A, CTSH, MET, GATA3, SASH1, GPLD1, CCR6, VEGFA, SEMA5A, WNT5A, HYAL1, FOXP1, EPB41L5, TACR1, PROX1, NRP2, ITGB1BP1, TEK, PTK2B, GLIPR2, PLCG1, RREB1, BMP4, SOX9, VIL1, KDR, CAPN7, RAB25, ROCK2, ETS1, AGT, ENPP2, THBS1, ANXA3, FGF7, BCAS3, ANGPT1, PRKCA, FGF18, PPAP2B, TGFBR2, CLASP2,…
9761	GO:0035567	0.000239726	0.999938	37	45	non-canonical Wnt signaling pathway	BP	0.0130118	1	DVL2, MKS1, MYOC, IFT80, CELSR1, WNT11, ABL1, SFRP1, SFRP4, FZD10, PTK7, NPHP3, WNT5A, ANKRD6, RAC1, NKD1, SFRP2, DAB2, FZD7, FZD1, GRHL3, WNT9B, DVL3, WNT4, VANGL2, FZD5, FZD6, CTHRC1, DACT1, ROR2, RSPO1, MLLT3, FZD4, FZD2, ZNRF3, MAGI2, FZD9
400	GO:0001101	0.000241662	0.999848	186	293	response to acid chemical	BP	0.0130679	1	BAD, CYP26B1, PDK4, PON1, ABCB4, CD9, GIPR, NR1H4, UFL1, CPS1, UBR2, RRAGD, EPHA3, CYBA, ATP2B4, DGAT2, IPO5, TIE1, PDK3, TGFBR3, ASNS, TFRC, SREBF1, PAX2, GNB1, EDN1, BRINP1, AACS, COL16A1, NCOA1, AKR1B1, WNT11, HSD17B2, MMP2, GNAS, DNMT3B, ICAM1, PTGS1, TIMP3, PDGFB, GSS, PTK6, OXT, E2F1, ADNP2, CTSH, SFRP1, IKBKB, GDAP1, WNT2, HOXA2, MEST, SETX, CPEB3, WNT3, SLC6A4, LAMTOR3, GLRB, CPT1A, SLC1A…
18136	GO:1901565	0.000244392	0.999841	214	341	organonitrogen compound catabolic process	BP	0.0131802	1	ENPP4, UPP2, AASS, DCN, DERA, TYMP, VCAN, HEXB, ATP2B4, BCAT1, GPC1, NTHL1, OAT, HYAL2, GBA2, TRHDE, SCARB1, PDE8A, ACAT1, UNG, NT5C2, GPC4, RAPGEF3, SMOX, NOS1, BLVRB, SLC9A1, COMT, CECR1, UPB1, PRODH, GCAT, HMOX1, APOBEC3H, GSTZ1, ABHD12, SAMHD1, AHCY, SMPD3, PLA2G15, HMOX2, QPRT, BCKDK, CTSH, FAH, CPQ, PDE4C, OGDH, HIBADH, NUDT1, BLVRA, XPNPEP1, ASPA, NAGLU, LTA4H, ALDH5A1, PDE10A, PDE8B, ARSB…
15274	GO:0061448	0.000251278	0.999852	154	229	connective tissue development	BP	0.0135154	1	PKD1, PAX7, IGF1, SNAI2, RUNX3, BARX2, CHRDL2, COL11A1, DGAT2, HYAL2, FGFR3, IFT80, LRP6, EVC, GLI2, ACAT1, FGF4, RARB, FGFR1, EDN1, AACS, OXCT1, WNT11, GNAS, PTHLH, GLG1, TGFB2, PDGFB, CHADL, HIF1A, DICER1, BMP7, ZNF516, FGF9, MAPK3, IMPAD1, TRPS1, COMP, ITGB8, GLI3, FBXW4, ZBTB16, SOX6, WNT5B, MGP, PPARD, MAPK14, COL9A1, GPLD1, SRF, HAND1, ARRDC3, SMAD5, PDGFRB, WNT5A, HYAL1, EFEMP1, PRRX1, CTG…
5810	GO:0016331	0.000253512	0.999868	113	157	morphogenesis of embryonic epithelium	BP	0.0135993	1	WNT16, DVL2, RALA, MKS1, CASP8, FGFR2, LRP6, FGF10, PRKACA, GLI2, CELSR1, PAX2, TULP3, GRHL2, KDM2B, HECTD1, SIX4, HIF1A, MTHFD1, IFT52, SALL4, BMP7, MIB1, TSC2, SFRP1, STK3, WNT2, COBL, GATA3, FGF8, HNF1B, KAT2A, PTK7, TBX18, HAND1, NPHP3, WNT5A, EPB41L5, WNT6, ARID1A, MTHFD1L, APAF1, TWIST1, SDC4, BMP4, SOX9, PAX8, VASP, OVOL2, SIX1, ALDH1A2, LAMA5, RARA, WNT2B, PAX3, TFAP2A, SULF1, KIF20B, SHR…
3552	GO:0007015	0.000257109	0.999838	206	303	actin filament organization	BP	0.0137557	1	TAC1, BAIAP2L1, CCL26, GAS7, RUFY3, TMSB10, MYOC, CUL3, CAPG, CTNNA1, ARHGAP6, LIMA1, BCAR1, TTC17, MYLK, PRKCQ, ARFGEF1, RHOA, ROCK1, CYFIP1, PFN2, SPTB, NCK2, WDR1, ACTN1, FRY, ADD2, FRYL, FSCN1, DLG1, ACTN2, CAPZB, NEBL, RAPGEF3, LRRC16A, ITGB5, FAT1, SSH1, CTTN, WNT11, ADD1, ASAP3, SLC9A1, ICAM1, MAP3K1, SORBS1, JAK2, ABL1, PPM1F, TRIOBP, RGCC, PYCARD, SFRP1, ARHGEF10, COBL, CRHR2, ACTR3C, LI…
5172	GO:0014069	0.000259464	0.999862	139	183	postsynaptic density	CC	0.0138449	1	ALS2, FYN, SRCIN1, LRRC7, DTNBP1, CAMK2B, LZTS1, NGFR, BCAS1, CTNNA2, VPS35, KCNAB2, CAMK2A, NCK2, NSF, ADD2, CACNG5, DLG1, ITGA8, MAP2, DNM2, RIMS1, CHRNA3, EPB41L3, GSK3B, MTMR2, EPB41L1, NOS1, ABLIM1, PALM, ARFGAP1, PLCB4, SYNDIG1, MIB1, AXIN1, HOMER2, LIN7B, GRIK5, NCS1, MPDZ, MAPK10, LIN7A, CAP2, CPEB4, TANC1, SPTBN1, RTN4, IL1R1, STRN, SOS1, EPHA4, ARHGEF2, DNAJC6, PTK2B, PRKCG, MACF1, MAP1…
7350	GO:0030424	0.000276154	0.99982	244	358	axon	CC	0.0146195	1	ALS2, SARM1, MYCBP2, TAC1, PAFAH1B1, ADAM22, SYT7, STMN4, SRCIN1, RUFY3, TNFRSF1B, ANK1, MYOC, RTN4R, DTNBP1, TNK2, EPN1, AP3D1, CTNNA2, PRKCZ, SIRT2, KCNAB2, DRD4, PFN2, KCNQ2, SEMA3A, DLG1, PSEN1, EPB41L3, KCNK2, OPRK1, IGSF9, MTMR2, TPX2, NRCAM, SEMA6A, DPYSL2, TGFB2, COMT, NRP1, PALM, MAPK1, SYNGR1, DICER1, PYGB, ADNP, NTSR1, OXT, CST3, EEA1, RAB11A, CALB1, STMN2, TUBB4A, SLC17A7, MYH14, NAPA…
18198	GO:1901681	0.000277983	0.999837	143	220	sulfur compound binding	MF	0.0146778	1	CFH, MPO, PAFAH1B1, LAMC2, GPC1, WISP2, FGFR2, TGFBR3, FGF10, ACADVL, FGF4, GPC4, FGFR1, COL5A3, APLP2, HADHA, ACOX3, F11, CHRD, APOH, CCDC80, CECR1, ACOT7, NRP1, GSS, BMP7, RSPO4, FGF14, FGF9, CRISPLD2, SFRP1, WISP1, ILVBL, PDCD5, APLP1, COMP, PTN, OGDH, PCOLCE, ECM2, ACBD5, SOD3, MDK, ACAD10, SMOC2, VEGFA, SEMA5A, THBS4, FGF1, DPYSL3, HRG, FGF12, ACADL, LANCL1, SCP2, RPL22, ACADM, NRP2, CTGF, P…
17463	GO:0097285	0.000282015	0.999807	264	422	cell-type specific apoptotic process	BP	0.0148518	1	GCLC, CRLF1, CCL3, FYN, BID, ISL1, IGF1, CD74, GCLM, FAS, PRKCH, MUSK, CUL3, KITLG, TRAF3IP2, CASP8, NGFR, HIPK2, PRKCQ, ROCK1, HDAC4, FGFR3, LRP6, CAMK2A, RPS6KA2, PAX2, FAP, GNB1, EDN1, TP73, PSEN1, STK17B, BAX, SIGLEC1, KDM2B, ICAM1, POU4F3, NLRC4, APOH, NLRP1, TGFB2, MSH2, HSP90AB1, SIRT1, JAK2, ABL1, NRP1, HMOX1, LGMN, SIX4, HIF1A, DICER1, ADNP, BMP7, E2F1, RGCC, DNAJA3, TOX3, SFRP1, STK3, D…
8732	GO:0032956	0.000285233	0.999825	180	265	regulation of actin cytoskeleton organization	BP	0.0149433	1	TAC1, BAIAP2L1, CCL26, TMSB10, MYOC, STAP1, CAPG, EPHA3, GPM6B, ARHGAP6, LIMA1, PRKCQ, ARFGEF1, RHOA, ROCK1, CYFIP1, PFN2, SPTB, NCK2, WDR1, CELSR1, ADD2, FSCN1, DLG1, ACTN2, CAPZB, EDN1, RAPGEF3, LRRC16A, SSH1, CTTN, WNT11, ADD1, ASAP3, SLC9A1, ICAM1, MAP3K1, ABL1, PPM1F, TRIOBP, RGCC, PYCARD, SFRP1, ARHGEF10, MTPN, ACTR3C, LIMK1, KANK1, CXCL12, ARPC3, FZD10, WASF1, SEMA5A, PDGFRB, HRG, ACTR3, S…
14662	GO:0060349	0.000301492	0.999876	65	87	bone morphogenesis	BP	0.0157134	1	CYP26B1, FGFR2, FGFR3, IFT80, EVC, FGF4, RARB, GNAS, PTHLH, GLG1, ACP5, IMPAD1, MEGF8, COMP, GLI3, COL9A1, PEX7, CDX1, PAPPA2, MSX2, TEK, TWIST1, RUNX2, BMP4, SOX9, INSIG2, PAX1, POR, HOXD11, RARA, CHSY1, TFAP2A, THBS1, NAB1, BMPR1B, COL2A1, CARM1, HSPG2, SFRP2, CSGALNACT1, SERPINH1, BMP6, FGF18, SKI, LRP5, DHRS3, ALPL, DDR2, MSX1, NPPC, TGFBR2, OSR2, FREM1, INPPL1, AXIN2, SHOX2, THBS3, BNC2, INS…			TAGLN2	ELK4	RNF166	NBL1	ITLN2	DEDD	EDA	PINK1	B4GALT3	ADAMTS4	NDUFS2	SLC5A11	CCAR2	WNT9B	CDC42SE2	RAPGEF6	EPB41	FBXW5	SYNJ1	IFNAR2	GART	SON	CSRP1	KCNE2	ATP5G1	RCAN1	CLIC6	RUNX1	GIP	MORC3	CHAF1B	CLDN14	SIM2	HLCS	SCUBE1	ARHGAP27	PLA2G4D
6302	GO:0018212	0.000303278	0.999804	210	321	peptidyl-tyrosine modification	BP	0.0157658	1	FGR, DVL2, IBTK, CRLF1, MAP3K9, MATK, CD4, FYN, ISL1, SRCIN1, IGF1, CD74, HGF, MUSK, STAP1, FLT4, EPHA3, KITLG, STYK1, TNK2, MAP2K4, TIE1, FGFR2, PRKCZ, HYAL2, FGFR3, FGF10, EPHA8, NCK2, TXK, FGFR1, EPHA6, PSEN1, IL12RB2, PIBF1, APLP2, PXN, ICAM1, IL11, TREM2, JAK2, IL12RB1, ABL1, NRP1, PDGFB, ADNP, PTK6, ANGPT4, BMX, FLT1, MAPK3, CSK, EHD4, SFRP1, CAV1, MET, TESK1, FBXW7, CD81, CAMKK2, FRK, PTK7…
11422	GO:0044089	0.000307458	0.999797	234	358	positive regulation of cellular component biogenesis	BP	0.015942	1	TAC1, RALA, BAIAP2L1, CCL26, PSMC4, BID, PHLDB1, NRXN3, FAS, MYOC, TPR, FNIP2, PRKCQ, RHOA, ROCK1, HDAC4, CYFIP1, PFN2, NCK2, MYO3B, TSG101, FSCN1, DLG1, EDN1, RAPGEF3, LRRC16A, DNM2, GSK3B, COL16A1, CTTN, WNT11, BAX, ICAM1, MAP3K1, PALM, PPM1F, BIK, CHGA, ADNP, BMP7, OXT, SYNDIG1, SRPX2, RGCC, HAS3, PIEZO1, PYCARD, BMF, SFRP1, ARHGEF10, BBC3, CAV1, COBL, ACTR3C, LIMK1, SETX, ASIC2, HNF1B, ARPC3,…
14467	GO:0060071	0.000324352	0.999951	26	29	Wnt signaling pathway, planar cell polarity pathway	BP	0.0166892	1	DVL2, MKS1, CELSR1, ABL1, SFRP1, PTK7, NPHP3, WNT5A, ANKRD6, RAC1, NKD1, SFRP2, DAB2, FZD1, GRHL3, WNT9B, DVL3, VANGL2, FZD6, CTHRC1, DACT1, ROR2, MLLT3, FZD2, ZNRF3, MAGI2
7209	GO:0030199	0.000351672	0.99992	32	38	collagen fibril organization	BP	0.0179575	1	FOXC1, COL11A1, COL5A3, ADAMTS2, TGFB2, MMP11, CHADL, PLOD3, COL12A1, P4HA1, COL5A1, LOXL2, CYP1B1, ADAMTS14, COL2A1, LUM, DPT, SFRP2, SERPINH1, MKX, MIA3, ADAMTS3, DDR2, COL1A2, TNXB, COL3A1, FOXC2, ANXA2, COL14A1, NF1, COL11A2, COL5A2
13424	GO:0050770	0.000379192	0.999815	100	132	regulation of axonogenesis	BP	0.0193139	1	SEMA3F, IFRD1, PAFAH1B1, CDKL5, RUFY3, RTN4R, NGFR, NTN1, RHOA, MARK2, SEMA3A, ARHGEF1, DNM2, PSEN1, GSK3B, ULK2, SSH1, CTTN, NRCAM, DPYSL2, ABL1, NRP1, ADNP, METRN, RAB11A, MEGF8, MAG, LIMK1, CXCL12, WNT3, SRF, VEGFA, SEMA5A, WNT5A, RTN4, STK25, EPHA4, TNR, STK11, BCL11A, MAP2K2, MACF1, RNF6, CHN1, APOE, OLFM1, MAP1B, SPG20, EPHB2, NGF, SEMA4F, TBR1, SEMA7A, NTRK3, SSH2, CACNA1A, CRABP2, GOLGA4,…
2471	GO:0005178	0.000385396	0.999825	75	103	integrin binding	MF	0.0195805	1	ITGA3, ADAM22, CD9, NISCH, IGF1, TIMP2, WISP2, ACTN1, ADAM11, ACTN2, FBLN1, FAP, ITGB5, COL16A1, PXN, LTBP4, ICAM1, LAMB1, MADCAM1, WISP1, ICAM4, ECM2, VWF, ERBB2IP, THBS4, ITGB6, CTGF, ITGB1BP1, TNN, TGFBI, TSPAN8, KDR, ACTN4, COL5A1, LAMA5, ADAMTS8, GPNMB, CIB2, NOV, TLN1, THBS1, ADAM10, ANXA7, SEMA7A, FBLN5, MFGE8, SFRP2, FERMT3, ITGB1, CD226, DST, UTRN, THY1, CXADR, ADAMTS5, ADAMTS13, AMICA1,…
6268	GO:0018108	0.000387137	0.999748	208	319	peptidyl-tyrosine phosphorylation	BP	0.0196195	1	FGR, DVL2, IBTK, CRLF1, MAP3K9, MATK, CD4, FYN, ISL1, SRCIN1, IGF1, CD74, HGF, MUSK, STAP1, FLT4, EPHA3, KITLG, STYK1, TNK2, MAP2K4, TIE1, FGFR2, PRKCZ, HYAL2, FGFR3, FGF10, EPHA8, NCK2, TXK, FGFR1, EPHA6, PSEN1, IL12RB2, PIBF1, APLP2, PXN, ICAM1, IL11, TREM2, JAK2, IL12RB1, ABL1, NRP1, PDGFB, ADNP, PTK6, ANGPT4, BMX, FLT1, MAPK3, CSK, EHD4, SFRP1, CAV1, MET, TESK1, FBXW7, CD81, CAMKK2, FRK, PTK7…
2617	GO:0005539	0.000389887	0.999775	122	191	glycosaminoglycan binding	MF	0.0197093	1	CFH, MPO, PAFAH1B1, DCN, VCAN, LAMC2, WISP2, FGFR2, HYAL2, TGFBR3, FGF10, FGF4, FGFR1, COL5A3, APLP2, F11, LTBP4, CHRD, APOH, CCDC80, CECR1, TREM2, NRP1, BMP7, RSPO4, FGF14, FGF9, CRISPLD2, SFRP1, WISP1, PDCD5, APLP1, COMP, PTN, NOD1, PCOLCE, ECM2, SPOCK2, SOD3, MDK, SMOC2, VEGFA, SEMA5A, THBS4, FGF1, DPYSL3, HRG, FGF12, PODXL2, RPL22, NRP2, CTGF, PGF, LTBP2, TNFAIP6, BMP4, PLA2G5, APOE, COL5A1, …
10659	GO:0042472	0.000398793	0.99982	74	101	inner ear morphogenesis	BP	0.020059	1	DVL2, COL11A1, NTN1, FGFR2, FGF10, GLI2, CELSR1, PAX2, FGFR1, ITGA8, POU4F3, MYO15A, NRP1, SIX4, FGF9, EYA1, HPN, GATA3, FGF8, SLC9A3R1, SOBP, PTK7, CLIC5, TBX18, WNT5A, OTX1, PRRX1, KCNQ4, PROX1, NR4A3, SOX9, PAX8, INSIG2, SIX1, ATP8A2, EPHB2, SPRY2, RAC1, TFAP2A, MYO7A, COL2A1, LRIG3, SOD1, LRIG1, ZEB1, ZIC1, WNT3A, ATP2B2, GRHL3, ABR, DVL3, GFI1, VANGL2, FZD6, CTHRC1, STOX1, PRRX2, ROR2, CHD7,…
3504	GO:0006937	0.000409403	0.99978	104	154	regulation of muscle contraction	BP	0.0204905	1	ATP1A2, DSG2, NEDD4L, KCNQ1, KCNH2, PKP2, CALCRL, HDAC4, PRKACA, MRVI1, PPP1R12B, EDN1, CHRNA3, CTTN, NOS1, SLC9A1, PTGS1, DSP, SNTA1, OXT, TNNC2, SMAD7, DMPK, TNNT1, PIK3CG, CAV1, P2RX1, NMU, KCNA1, SRF, PDE4D, NUP155, FGF12, TACR1, RGS2, CHRNB4, TNNT2, CTGF, CASQ2, FKBP1B, KCNJ2, EDN2, TNNI3, KCNA5, TNNT3, NMUR2, CHRM3, DSC2, P2RX4, GATA4, PLCE1, PDE5A, MYOCD, SOD1, GJA5, ATP1B1, CALM2, CAMK2D,…
16772	GO:0072529	0.000422403	0.999901	26	33	pyrimidine-containing compound catabolic process	BP	0.0210888	1	UPP2, TYMP, NTHL1, UNG, UPB1, APOBEC3H, AGXT2, OGG1, NT5C1A, ALDH6A1, NT5C3A, SMUG1, NT5C, APOBEC3F, DUT, NT5E, TDG, NEIL1, DPYS, NEIL2, TET2, UPP1, DPYD, ENTPD4, NT5M, APOBEC3C
6510	GO:0019395	0.000441618	0.999806	65	91	fatty acid oxidation	BP	0.0219395	1	PDK4, CROT, ADIPOR2, ACAA1, ACADVL, ACACB, HADHA, ACOX3, CRAT, SLC25A17, LONP2, DECR1, ECH1, AKT2, PRKAG2, PHYH, CPT1A, ACAD10, PPARD, MAPK14, PEX7, EHHADH, PCCB, ACADL, SCP2, ACADM, ABCD3, CNR1, NR4A3, TWIST1, ACADS, MCEE, ECHS1, POR, IVD, SESN2, HACL1, PPARG, PRKAA1, HADHB, HADH, ETFA, CYP4V2, C1QTNF2, MMAA, ACOXL, TYSND1, CPT2, ACOX1, CYGB, PEX2, ECI1, IRS1, CPT1C, ABCD2, LEP, PCCA, ACAD9, IRS…
13444	GO:0050795	0.000442942	0.999738	125	203	regulation of behavior	BP	0.0219512	1	SEMA3F, CCL3, CX3CL1, CD74, IFT88, STAP1, PER3, F7, FGF10, SEMA3A, FGF4, EDN1, ANGPT2, NRP1, PPM1F, PDGFB, USP14, STX4, AKT2, MEGF8, MET, CRHR2, C5, CXCL12, WNT3, MDK, CCR6, VEGFA, SEMA5A, THBS4, ARRDC3, FGF1, PDGFRB, HRG, WNT5A, PADI2, ARTN, CNR1, GHRH, NR4A3, CRHR1, PTK2B, CXCR4, EDN3, EFNB2, EDN2, KDR, RAC2, MMP28, LBP, DLG4, SWAP70, C5AR2, PDGFRA, AHI1, RAC1, TBR1, NOV, HCRTR2, THBS1, ADAM10,…
13426	GO:0050772	0.000456632	0.99985	52	63	positive regulation of axonogenesis	BP	0.022519	1	PAFAH1B1, CDKL5, RUFY3, NGFR, NTN1, RHOA, GSK3B, NRP1, ADNP, METRN, RAB11A, MEGF8, LIMK1, CXCL12, WNT3, SRF, VEGFA, SEMA5A, STK25, STK11, BCL11A, MAP2K2, MACF1, MAP1B, NGF, SEMA7A, NTRK3, CRABP2, GOLGA4, SLIT2, NTRK2, WNT3A, TIAM1, BRAF, DISC1, PLXNB1, NDEL1, ISLR2, SHOX2, MAP2K1, ROBO1, LPAR3, DSCAM, BDNF, CDH4, AMIGO1, ROBO2, MAPT, SEMA4D, PLXNB2, BMPR2, TWF2
3457	GO:0006869	0.000457845	0.999706	187	291	lipid transport	BP	0.0225238	1	PON1, CROT, ABCB4, OSBPL7, TAC1, CRY1, NR1H4, NPC1L1, OSBPL5, MSR1, MAPK9, ATP9A, ATP11B, ABCA7, ATP11A, GAL, DRD4, LRP6, OSBPL3, SCARB1, ABCB11, ACACB, EDN1, OSBPL6, ATP8B1, SLC27A5, SLCO1A2, NCOA1, OSBPL8, APOH, PITPNM3, SIRT1, TSPO, APOL4, APOL1, SLC25A17, PLTP, NTSR1, OXT, NME4, ATP8B4, KCNN4, AKT2, CAV1, PLEKHA8, PRKAG2, ABCC3, SLC9A3R1, NFKB1, CPT1A, APOC3, CHKA, PPARD, TMEM30A, COL4A3BP, S…
9433	GO:0034702	0.000477017	0.999701	193	278	ion channel complex	CC	0.0234098	1	CCDC109B, ABCC8, CACNA1G, CACNA2D2, GABRA1, KCNG1, ANO2, HERPUD1, KCNQ1, KCNH2, CACNB1, KCNAB2, ABCC9, PRKACA, KCNQ2, CACNG5, CACNG4, DLG1, CHRNA3, CACNA1S, KCNK2, CTTN, NOS1, FXYD3, KCNK6, CACNA1I, ABHD12, CHRNA4, KCNN4, OLFM2, GRIN2D, KCNN1, GRIK5, STX1A, KCNT1, PKD2L1, MICU1, GLRB, KCNA1, SCNN1A, GABRR2, CLIC5, PDE4D, CLCN2, KCNIP3, GRIN3B, KCNQ4, CHRNB4, CASQ2, OLFM3, PPP2R4, FKBP1B, KCNIP2, …
1489	GO:0003279	0.000484443	0.999823	51	66	cardiac septum development	BP	0.0236591	1	ISL1, IFT88, FGFR2, RARB, WNT11, TBX5, TRIP11, SALL4, JAG1, SMAD7, NPRL3, HOXA13, GATA3, FGF8, WHSC1, HAND1, NPHP3, WNT5A, HES1, ACVR1, PROX1, BMP4, SMO, RARA, NOTCH2, TBX3, HEY2, EGLN1, GATA4, STRA6, SMAD4, LMO4, GJA5, ANK2, NOTCH1, SAV1, FZD1, DVL3, DHRS3, VANGL2, RBM15, XIRP2, HEYL, FRS2, LUZP1, ZFPM2, HEG1, DAND5, FZD2, TBX1, PARVA
3574	GO:0007044	0.000487239	0.999808	65	82	cell-substrate junction assembly	BP	0.0236903	1	MYOC, EPHA3, GPM6B, ARHGAP6, LAMA3, LAMC2, ROCK1, ACTN1, FERMT2, ACTN2, TNS1, COL16A1, CTTN, PXN, SLC9A1, SORBS1, PPM1F, ARHGEF7, SFRP1, CORO1C, VEGFA, HRG, EPB41L5, ITGB1BP1, TEK, PTK2B, SDC4, MACF1, KDR, LAMA5, ROCK2, LAMC1, RAC1, TLN1, THBS1, ACVRL1, PDPK1, BCAS3, PIP5K1A, PHLDB2, PTPRJ, DST, PTPRK, THY1, WNT4, CLASP2, DLC1, TSC1, SMAD3, DAPK3, PTK2, LIMS1, BCL2, PTEN, RHOD, PLEC, RCC2, EFNA5,…
13967	GO:0051648	0.00049056	0.999714	148	209	vesicle localization	BP	0.02375	1	PAFAH1B1, SYT7, GRN, CUL3, RAB27B, DTNBP1, CDH3, AP3D1, FGFR2, PRKCZ, SYT1, RAB27A, PFN2, WIPI1, KIFAP3, AMPH, DNM2, RIMS1, PSEN1, CADPS2, TMED2, RPH3A, DPYSL2, ARCN1, STX1B, TRIM9, SEC23A, RIMS4, ARFGAP1, SNPH, KIF3B, ASIP, SYNDIG1, GPR143, EEA1, FGF14, STX4, SYT17, AP3B2, RAB11A, NAPA, RAB3D, COPE, GRIK5, PIK3CG, STX1A, YKT6, SH3GL2, GBF1, GOSR1, SYT10, LIN7A, STX2, ARL6, OTOF, RIMS3, MREG, DEN…
14133	GO:0051962	0.000491014	0.999665	267	400	positive regulation of nervous system development	BP	0.02375	1	ITGA3, CX3CL1, PAFAH1B1, CDKL5, SPAG9, FYN, UFL1, IGF1, RUFY3, CNTN1, HGF, NRXN3, RNF10, PRKCH, GRN, TIMP2, EPHA3, NEDD4L, CAMK2B, SEZ6, NGFR, CDON, HMG20B, NTN1, SPEN, ASPM, RHOA, SYT1, TCF3, MARK2, GLI2, SCARF1, SEMA3A, PAX2, RARB, FGFR1, CBFA2T2, BRINP1, TP73, XRCC5, RIMS1, PSEN1, SMARCD3, GSK3B, NCOA1, RRN3, SRRT, DNMT3B, NRCAM, NRP1, PALM, SOX10, TSPO, HIF1A, DICER1, ADNP, BMP7, PTK6, OXT, S…
4060	GO:0008360	0.000500711	0.999746	100	136	regulation of cell shape	BP	0.0241611	1	FGR, CCL3, GAS7, FYN, HEXB, CYFIP1, FERMT2, DLG1, ARHGAP15, EPB41L3, PXN, ICAM1, PALM, MYH9, COCH, VRK1, VRK3, MYH14, HPN, SLC9A3R1, VEGFA, WIPF1, RHOU, RHOQ, GNA13, ARAP3, PTK2B, WIPF3, RHOJ, FGD3, VIL1, KDR, CDC42EP1, STRIP2, MKLN1, TTBK2, DIAPH1, WASF3, MYH10, CSNK1G2, ITGA7, RDX, ANXA7, SHROOM3, FGD4, CSNK1D, LIMD1, MYO10, FGD2, TTBK1, ARHGAP18, GNA12, SH3KBP1, GAS2, CDC42EP2, ALDOA, EPS8, CF…
3506	GO:0006940	0.000502605	0.999827	42	56	regulation of smooth muscle contraction	BP	0.0241946	1	ATP1A2, CALCRL, MRVI1, EDN1, CHRNA3, CTTN, PTGS1, OXT, CAV1, P2RX1, NMU, SRF, TACR1, RGS2, CHRNB4, EDN2, TNNI3, NMUR2, CHRM3, PLCE1, MYOCD, SOD1, ADRA2A, KCNMA1, PROK2, ADORA1, GPER1, DAPK3, NPNT, MAP2K1, ADRB2, ADRA1B, ADORA2B, ADRA1D, SPHK1, PAWR, CHRM2, F2R, KCNB2, LCK, PRKG1, ADA
13722	GO:0051216	0.000505687	0.999712	123	181	cartilage development	BP	0.024285	1	PKD1, PAX7, SNAI2, RUNX3, BARX2, CHRDL2, COL11A1, HYAL2, FGFR3, IFT80, LRP6, EVC, GLI2, FGF4, RARB, FGFR1, EDN1, WNT11, GNAS, PTHLH, GLG1, TGFB2, CHADL, HIF1A, DICER1, BMP7, FGF9, MAPK3, IMPAD1, TRPS1, COMP, ITGB8, GLI3, FBXW4, ZBTB16, SOX6, WNT5B, MGP, MAPK14, COL9A1, GPLD1, SRF, HAND1, SMAD5, WNT5A, HYAL1, EFEMP1, PRRX1, CTGF, SATB2, SNX19, SMAD9, TGFBI, SNAI1, RUNX2, BBS2, BMP4, SOX9, OTOR, TH…
7791	GO:0031333	0.000510468	0.999759	78	108	negative regulation of protein complex assembly	BP	0.0243984	1	TMSB10, CAPG, ARFGEF1, PRKCZ, SIRT2, PFN2, SPTB, ADD2, CAPZB, SAR1A, LRRC16A, GSK3B, ADD1, TRIOBP, TRIM9, MAPRE1, STMN2, ANKRD27, CLIP3, MTPN, KANK1, CRBN, SPTBN1, PARK7, OPRD1, STMN1, BCL11A, DNAJC15, CLU, PMEPA1, EML2, THRA, VIL1, TMOD2, RAF1, XAF1, FHOD3, AVIL, HEY2, VILL, TMOD1, RDX, SMAD6, PEX5, TBCD, PEX14, LMO4, SLIT2, SNCA, GSN, TWF1, EPS8, SPTBN4, TMOD4, LMOD3, LMOD1, SPTA1, PRKCD, SOST,…
7069	GO:0022898	0.000518625	0.999711	122	174	regulation of transmembrane transporter activity	BP	0.0247297	1	ATP1A2, FHL1, KCNG1, NEDD4L, RASGRF1, CACNB1, STOML1, GAL, DRD4, NEDD4, GNB5, PTPN3, PRKACA, CACNG5, CACNG4, ACTN2, DNM2, FKBP1A, NOS1, FXYD3, SLC9A1, JPH4, NTSR1, FGF14, IKBKB, JPH1, CAV1, PPIF, YWHAE, SLC9A3R1, STIM2, OPRM1, RASGRF2, PDE4D, FGF12, PARK7, AKAP7, CASQ2, PKD2, FKBP1B, KCNIP2, CRHR1, PTK2B, TWIST1, KCNS1, AHNAK, BMP4, OPRL1, HSPA2, AKAP9, ATP1B2, ACTN4, DLG4, AGT, CAB39, TRPC6, FXY…
13071	GO:0048568	0.000521704	0.999636	276	433	embryonic organ development	BP	0.0248178	1	WNT16, KDM1A, DVL2, PKD1, MKS1, ERCC1, KITLG, ALX4, FOXC1, PCGF2, COL11A1, EPN1, CASP8, HIPK2, NTN1, FGFR2, ZFAT, FGF10, NDST1, MBD3, EPN2, GLI2, CELSR1, DLG1, PAX2, RARB, FGFR1, ITGA8, TULP3, EDN1, TNRC6C, PSEN1, TCF7, PALB2, KAT6A, GRHL2, NCOA1, TMED2, GNAS, KDM2B, POU4F3, MYO15A, HECTD1, TBX15, TGFB2, PCSK5, NRP1, MAPK1, PDGFB, SIX4, HIF1A, MTHFD1, IFT52, BMP7, MIB1, FGF9, NDRG4, AXIN1, FOXF1,…
8360	GO:0032409	0.000523638	0.999701	131	188	regulation of transporter activity	BP	0.0248513	1	PON1, ATP1A2, FHL1, KCNG1, NEDD4L, RASGRF1, CACNB1, STOML1, GAL, DRD4, NEDD4, GNB5, PTPN3, PRKACA, CACNG5, CACNG4, ACTN2, DNM2, FKBP1A, NOS1, FXYD3, SLC9A1, JPH4, SGK2, NTSR1, FGF14, IKBKB, JPH1, CAV1, PPIF, YWHAE, SLC9A3R1, STIM2, OPRM1, RASGRF2, PDE4D, FGF12, PARK7, KMT2A, AKAP7, SGK1, CASQ2, PKD2, FKBP1B, KCNIP2, CRHR1, PTK2B, TWIST1, KCNS1, AHNAK, BMP4, OPRL1, HSPA2, AKAP9, ATP1B2, ACTN4, NDF…
16920	GO:0086002	0.000528185	0.999901	27	31	cardiac muscle cell action potential involved in contraction	BP	0.0249796	1	DSG2, NEDD4L, KCNQ1, KCNH2, PKP2, DSP, SNTA1, CAV1, NUP155, FGF12, KCNJ2, KCNA5, DSC2, GJA5, ANK2, SCN2B, GPD1L, RNF207, KCNE2, SCN3B, JUP, SCN4B, KCNE1, GJC1, CTNNA3, SCN5A, RYR2
13356	GO:0050678	0.000530057	0.999664	173	270	regulation of epithelial cell proliferation	BP	0.0249796	1	BAD, CCL26, IGF1, SNAI2, RUNX3, GRN, IFT88, FLT4, CYBA, CDH3, FGFR2, FGFR3, IFT80, TGFBR3, FGF10, LIMS2, DLG1, PAX2, BAX, LAMB1, APOH, TGFB2, NRP1, PDGFB, SIX4, HIF1A, IFT52, PPP1R16B, FGF9, RGCC, WFDC1, EYA1, SFRP1, HPN, CDK6, PTN, CAV2, CAV1, WNT2, GATA3, CXCL12, FBXW7, CCND1, VDR, IL26, PPARD, VEGFA, TBX18, SEMA5A, THBS4, FGF1, PDCD10, WNT5A, HYAL1, WDR48, TACR1, STAT1, ERRFI1, WDR77, PROX1, S…
4822	GO:0010594	0.000532249	0.999756	75	102	regulation of endothelial cell migration	BP	0.0250244	1	FLT4, HDAC9, BCAR1, HDAC7, SCARB1, FGF4, EDN1, APOH, ANGPT2, NRP1, PDGFB, ANGPT4, SRPX2, RGCC, MET, GATA3, HDAC5, SASH1, GPLD1, NR2E1, VEGFA, SEMA5A, FGF1, HRG, PDCD10, WNT5A, FOXP1, PROX1, NRP2, ITGB1BP1, TEK, PTK2B, PLCG1, BMP4, KDR, APOE, SERPINF1, ROCK2, ETS1, AGT, KLF4, DAB2IP, THBS1, ANXA3, ACVRL1, PDPK1, BCAS3, EPHA2, SH3BGRL3, SLIT2, NOTCH1, ANGPT1, PRKCA, CXCL13, FGF18, PPAP2B, BMPER, AM…
13450	GO:0050804	0.000535454	0.999666	181	264	modulation of synaptic transmission	BP	0.0251165	1	TAC1, CACNA2D2, NISCH, ATP1A2, SLC18A1, GPM6B, DTNBP1, RASGRF1, CAMK2B, NGFR, SNCAIP, PRKCZ, SYT1, DRD4, PFN2, CAMK2A, PRKACA, EDN1, SLC1A3, RIMS1, CHRNA3, PSEN1, IGSF9B, MTMR2, ACHE, NOS1, JPH4, ITPR3, STX1B, MAPK1, SYNGR1, RIMS4, ADNP, NTSR1, OXT, CELF4, FGF14, STX4, RAB11A, CALB1, DMPK, NAPA, CRTC1, GRIK5, PTN, STX1A, CRHR2, CPEB3, LGI1, SLC6A4, USP46, NMU, RAPGEF2, ASIC1, CUX2, NR2E1, SRF, GR…
10670	GO:0042490	0.000543927	0.99981	50	63	mechanoreceptor differentiation	BP	0.0253958	1	PAFAH1B1, MKS1, IFT88, SLC4A7, MCOLN3, FGFR3, FGFR1, FGF20, ATP8B1, POU4F3, DFNB31, DICER1, JAG1, DFNA5, NAGLU, SLC9A3R1, CLIC5, HES1, SDC4, BMP4, HEY2, RAC1, MYO7A, NTRK3, SOD1, GABRB2, NTRK2, NOTCH1, KCNMA1, ATP2B2, GFI1, VANGL2, CTHRC1, TMC1, GABRB3, RBPJ, BDNF, FZD2, SCRIB, USH1G, SLITRK6, JAG2, NTF3, PDZD7, FAT4, MYO6, NTRK1, GRXCR1, NTF4, CUX1		FNDC5
6674	GO:0019902	0.000566162	0.999697	113	156	phosphatase binding	MF	0.0262293	1	BAD, CDC27, CRY1, AKAP11, SH3YL1, FLT4, VCAN, ANAPC4, KCNQ1, ATP2B4, WNK1, SLC9A3R2, DLG1, MAST2, PHACTR3, ANAPC5, SLC9A1, STRN4, CABIN1, MAPK1, TRPC4AP, CEP192, HSF4, MAPK3, TSC2, CSK, SH2D4A, KCNN4, PPP1R37, LILRB1, VRK3, PPP6R1, PIK3R2, ELL, MET, CHCHD3, SHOC2, KAT2A, SLC9A3R1, CSRNP2, MAPK14, PHACTR1, STRN, RPA2, PPP2R4, PPP1R3C, AKAP1, CRY2, TRAF2, LILRB2, TRAF3, PPARG, DLG4, SBF2, DAB2IP, S…
5468	GO:0015629	0.000582451	0.999594	289	435	actin cytoskeleton	CC	0.0268834	1	FGR, MAD1L1, LASP1, BAIAP2L1, GAS7, HFE, FYN, ANLN, SRCIN1, CENPQ, VCL, MYOM2, CDH1, RAI14, MYO16, CAPG, CTNNA1, ARHGAP6, LIMA1, BCAR1, TTC17, NPFFR2, PPP1R12A, CROCC, CTDP1, CNN2, MYLK, CTNNA2, PRKCZ, HDAC4, SPTB, WDR1, MYO3B, ACTN1, MARK2, LLGL2, FERMT2, NOTCH3, ADD2, FSCN1, ACTN2, CAPZB, AMPH, NEBL, UBE2K, MYH7B, RAPGEF3, LRRC16A, PGM1, EPB41L2, KEAP1, STK17B, FYB, CTTN, MYBPC2, ADD1, PXN, MYO…
750	GO:0001954	0.000610696	0.999841	34	41	positive regulation of cell-matrix adhesion	BP	0.0278682	1	MYOC, PRKCZ, ROCK1, GSK3B, COL16A1, PPM1F, SFRP1, CDK6, VEGFA, HRG, EPB41L5, ITGB1BP1, TEK, PTK2B, SDC4, KDR, CD36, RAC1, CDH13, EPHA1, PTPRJ, CCL28, UTRN, WNT4, DISC1, TSC1, SMAD3, PLEKHA2, LIMS1, CSF1, S100A10, EMP2, TDGF1, FMN1
13449	GO:0050803	0.000609554	0.999639	149	213	regulation of synapse structure or activity	BP	0.0278682	1	NRXN3, MUSK, RASGRF1, CAMK2B, CTNNA2, PRKCZ, NEDD4, CAMK2A, RIMS1, PSEN1, IGSF9, NOS1, JPH4, ITPR3, MAPK1, SYNGR1, SIX4, ADNP, OXT, SYNDIG1, SRPX2, FGF14, STX4, RAB11A, CALB1, DMPK, CRTC1, PTN, CRHR2, CPEB3, ASIC2, RAPGEF2, PVRL1, CUX2, MDGA1, NR2E1, SRF, RASGRF2, DBN1, WNT5A, TNR, CRHR1, PTK2B, SLITRK3, EGR2, GIPC1, RAB17, SIX1, LRRC4, KLK8, APOE, UNC13A, LRRC4B, DLG4, SNAP25, BCAN, EPHB2, CAMK1…
13103	GO:0048640	0.000625152	0.999772	52	66	negative regulation of developmental growth	BP	0.0284635	1	SEMA3F, IFRD1, RTN4R, ADRB1, WWC3, NTN1, FGFR3, GAL, SEMA3A, TP73, KCNK2, ULK2, GNAS, TBX5, NRP1, LGMN, SFRP1, STK3, WNT3, RAI1, SLC6A4, SEMA5A, WWC1, STC2, WNT5A, RTN4, TNR, BCL11A, BBS2, BMP4, RNF6, SPG20, SEMA4F, RBP4, MSTN, NKD1, SLIT2, SFRP2, SAV1, WNT3A, DRAXIN, TGFBR2, FXN, ADRB2, PTK2, PTEN, CDK5R1, AATK, NOG, PTCH1, DCC, ATXN2
4959	GO:0010811	0.000641905	0.999707	72	98	positive regulation of cell-substrate adhesion	BP	0.0289647	1	ITGA3, MYOC, PRKCZ, ROCK1, FBLN1, LRRC16A, DNM2, GSK3B, COL16A1, CCDC80, UNC13D, JAK2, PPM1F, TRIOBP, ARHGEF7, OLFM4, SFRP1, CDK6, PTN, ECM2, SPOCK2, SMOC2, VEGFA, HRG, EPB41L5, NID1, APOA1, ITGB1BP1, TEK, PTK2B, PREX1, SDC4, RREB1, KDR, CD36, RAC1, THBS1, CDH13, COL8A1, EPHA1, RSU1, HSD17B12, PTPRJ, CCL28, UTRN, BRAF, COL26A1, ALOX15, WNT4, DISC1, FBLN2, EDIL3, EGFLAM, TSC1, SMAD3, NPNT, PLEKHA2…
6211	GO:0017137	0.000650623	0.999734	66	84	Rab GTPase binding	MF	0.0292926	1	ALS2, RABGAP1, NPC1L1, NGFR, GOLGA5, EVI5, LLGL2, NSF, RIMS1, ERC1, HACE1, RPH3A, KIF16B, RAB11FIP3, UNC13D, MICALL1, SGSM3, RIN3, DMXL2, NDRG1, ANKRD27, SLC6A4, EHD1, EXPH5, ACAP2, MLPH, OPTN, TBC1D20, RAB11FIP4, LLGL1, CCDC64, RAB11FIP5, TMEM127, ODF2, SYTL2, GAS8, SGSM2, EVI5L, SYTL1, TBC1D7, C9ORF72, USP6NL, FER, BICD1, RABGAP1L, RABGEF1, RAB11FIP1, CCDC64B, RHOBTB3, STXBP5, SYTL3, MICALL2, H…
7737	GO:0031256	0.000661343	0.999668	97	130	leading edge membrane	CC	0.0296429	1	FGR, ARHGAP44, CDKL5, ANK1, SH3YL1, SYNE2, NGFR, ABCA7, RASGRP2, ATP2B1, FERMT2, ITGA8, AMPH, FAP, DNM2, EPB41L3, PALM, PACSIN2, PLEK2, BMX, AKT2, KANK1, SLC1A2, C2CD5, WWC1, UNC5A, EPB41L5, APC2, SPTBN1, PLEK, OPRD1, ARHGEF2, WLS, HPCA, PACSIN1, VASP, LAMP5, AIF1L, MACF1, SGCE, KCNC1, EPS8L1, DIAPH1, APC, ARHGEF4, SPRY2, LCP1, RAC1, MYO1G, TLN1, ITGAV, MAPK8IP3, SLC39A6, EPHA2, PIP5K1A, FGD2, SN…
11105	GO:0043266	0.000663269	0.999725	59	79	regulation of potassium ion transport	BP	0.0296633	1	ABCC8, FHL1, KCNG1, NEDD4L, KCNQ1, KCNH2, KCNAB2, GAL, NEDD4, DLG1, ACTN2, DNM2, OPRK1, NOS1, PLCB4, HBP1, CAV1, GCK, YWHAE, KCNIP3, AKAP7, CASQ2, KCNIP2, PTK2B, KCNJ2, KCNS1, EDN3, AKAP9, KCNC1, ATP1B2, KCNA5, DPP6, CAB39, ATP1B1, ANK2, ADRA2A, ANK3, AKAP6, KCNS2, CACNA1D, RNF207, KCNE2, HCRT, CCKAR, ADORA1, KCNC2, ADRB2, KCNAB1, KIF5B, PRNP, DPP10, KCNE3, AKAP5, KCNE1, AMIGO1, KCNIP1, KCNIP4, W…
10661	GO:0042474	0.000690197	0.999899	18	21	middle ear morphogenesis	BP	0.0307993	1	FGFR1, EDN1, EYA1, HOXA2, NAGLU, PRRX1, INSIG2, SIX1, OSR1, MSX1, OSR2, PRRX2, SIX2, TSHZ1, PRKRA, NOG, TBX1, INSIG1
13570	GO:0050994	0.000699572	0.999775	34	46	regulation of lipid catabolic process	BP	0.0310801	1	SCARB1, LONP2, AKT2, PIK3CG, CPT1A, APOC3, GPLD1, AADAC, APOA1, CNR1, TWIST1, THRA, LDLR, APOC1, PRKAA1, IDH1, CRTC3, ADRA2A, TYSND1, ADORA1, PRKCD, BSCL2, IRS1, ADRB2, PRKCE, ABCD2, CIDEA, PNPLA2, HCAR2, IRS2, PPARA, MTOR, PLIN5, TNF		GEM
7802	GO:0031345	0.000706873	0.999665	80	108	negative regulation of cell projection organization	BP	0.0313263	1	SEMA3F, ITGA3, IFRD1, PAFAH1B1, RUFY3, VIM, STAP1, RTN4R, SEZ6, NGFR, NTN1, NGEF, RHOA, PFN2, SEMA3A, RAP1GAP, ARHGEF1, CAPZB, CBFA2T2, PSEN1, GSK3B, ULK2, NRP1, LGALS1, STMN2, MAG, KANK1, WNT3, RAPGEF2, SEMA5A, DPYSL3, HRG, WNT5A, RTN4, EPHA4, TNR, BCL11A, CIT, LRP1, RNF6, KLK8, APOE, RAP1GAP2, SPG20, EPHB2, SEMA4F, KIAA0319, ARHGAP24, PPP3CA, TCHP, CARM1, EVI5L, SLIT2, TBC1D7, TBX6, SPOCK1, ASA…
11530	GO:0044325	0.000716799	0.999675	75	99	ion channel binding	MF	0.0314412	1	ABCC8, PKD1, FYN, FHL1, NEDD4L, HERPUD1, KCNQ1, PKP2, EPN1, ABCC9, ACTN1, DLG1, ACTN2, RIMS1, FKBP1A, NOS1, HSP90AB1, RIMS4, SNTA1, USP10, CAV1, YWHAE, PDE4D, FGF12, RIMS3, PKD2, FKBP1B, KCNIP2, AKAP9, KCNC1, PRKCSH, ACTN4, DIAPH1, YWHAQ, ARRB1, KCNH5, CALM2, CAMK2D, ANK2, ANK3, AKAP6, HOMER1, GPD1L, CABP1, RNF207, KCNB1, KCNE2, KCNC2, SCN3B, KCNG4, KCNAB1, KCND3, PRNP, HAP1, PACS1, RIMS2, SCN4B,…
13751	GO:0051258	0.000717052	0.999565	144	217	protein polymerization	BP	0.0314412	1	BAIAP2L1, CCL26, GAS7, RANBP9, TMSB10, TUBG2, CAPG, ARHGAP6, TTC17, ARFGEF1, PFN2, SPTB, NCK2, TUBE1, ADD2, DLG1, CAPZB, UBE2K, LRRC16A, CTTN, ADD1, ICAM1, MAP3K1, JAK2, ABL1, TRIOBP, NIN, MAPRE1, PYCARD, STMN2, TUBB4A, CLIP3, CAV1, COBL, ACTR3C, KANK1, TUBD1, ARPC3, FBXO5, WASF1, ARL6, ACTR3, SPTBN1, CHMP3, RGS2, STMN1, CASQ2, PTK2B, TRIM6, PREX1, EML2, VASP, TUBGCP3, TUBA4A, VIL1, AKAP9, TUBGCP…
549	GO:0001664	0.000716589	0.999545	144	248	G-protein coupled receptor binding	MF	0.0314412	1	WNT16, DVL2, CCL3, TAC1, CX3CL1, RALA, CCL26, FYN, MYOC, ADRB1, NPFFR2, REEP1, GAL, NEDD4, LRP6, PRLH, USP33, GNB1, EDN1, ITCH, DNM2, WNT11, GNAO1, GNAS, GNA11, CECR1, JAK2, PALM, RSPO4, OXT, ASIP, RPGRIP1L, HOMER2, SFRP1, APLP1, ATP1A3, CAV2, WNT2, C5, CXCL12, WNT3, SLC9A3R1, NMU, RAPGEF2, HSPA8, WNT5B, PACRG, ARRDC3, PDE4D, WNT5A, USP4, POMC, WNT6, WLS, GHRH, GNA13, EDN3, C3, EDN2, GNAI1, GNAZ,…
19105	GO:1904019	0.000732227	0.999699	53	73	epithelial cell apoptotic process	BP	0.0319935	1	BID, FAS, CASP8, ICAM1, ABL1, E2F1, RGCC, STK3, PIAS4, PIK3CG, SFRP4, GATA3, WFS1, MTCH2, KRT18, SEMA5A, TNFAIP3, DNMT3A, TEK, SPOP, BMP4, KDR, RAMP2, DAB2IP, THBS1, PDX1, RB1, CAPN10, GSN, TCF7L2, CAST, ANGPT1, BRAF, HIPK1, TGFBR2, GPER1, ARF6, MAPK7, ANGPTL4, TNIP2, COL4A3, KRT8, BCL2L1, FGG, FGB, SCG2, CD248, ANO6, COL18A1, GAS6, AKR1C3, RYR2, BMPR2
16589	GO:0072175	0.000738838	0.99962	93	130	epithelial tube formation	BP	0.0321865	1	DVL2, RALA, MKS1, CASP8, LRP6, PRKACA, CELSR1, PAX2, TULP3, GRHL2, KDM2B, HECTD1, SIX4, HIF1A, MTHFD1, IFT52, SALL4, MIB1, TSC2, SFRP1, STK3, COBL, GATA3, HNF1B, KAT2A, PTK7, HAND1, NPHP3, WNT5A, WNT6, ARID1A, MTHFD1L, APAF1, TWIST1, SDC4, BMP4, SOX9, PAX8, VASP, OVOL2, SIX1, PODXL, RARA, PAX3, KIF20B, SHROOM3, PRICKLE1, PRKACB, LMO4, OSR1, GDF7, SFRP2, KDM6A, ST14, IPMK, ENAH, NODAL, FZD1, SKI, …
4640	GO:0009952	0.000746959	0.999551	134	205	anterior/posterior pattern specification	BP	0.0324702	1	MEOX1, SCMH1, IFT88, HOXC8, ALX4, FOXC1, PCGF2, CDON, HIPK2, LRP6, NLE1, PPP2R3A, SEMA3C, CELSR1, PLXNA2, TULP3, PSEN1, PALB2, KDM2B, PCSK5, CRKL, POFUT1, MIB1, AXIN1, SFRP1, WNT2, HOXA2, LFNG, COBL, MEOX2, GLI3, FGF8, WNT3, HOXB6, HNF1B, KAT2A, ZBTB16, SRF, TBX18, CDX1, WNT5A, HES1, ACVR2B, EPB41L5, OTX1, WLS, KMT2A, HOXB8, RNF2, ACVR2A, BMP4, FOXA2, PAX1, TCF15, SMO, HOXD3, HOXD11, ALDH1A2, CDX…
8363	GO:0032412	0.000749502	0.999578	119	170	regulation of ion transmembrane transporter activity	BP	0.0325106	1	ATP1A2, FHL1, KCNG1, NEDD4L, RASGRF1, CACNB1, STOML1, GAL, DRD4, NEDD4, GNB5, PTPN3, PRKACA, CACNG5, CACNG4, ACTN2, DNM2, FKBP1A, NOS1, FXYD3, SLC9A1, JPH4, NTSR1, FGF14, IKBKB, JPH1, CAV1, PPIF, YWHAE, SLC9A3R1, STIM2, OPRM1, RASGRF2, PDE4D, FGF12, AKAP7, CASQ2, PKD2, FKBP1B, KCNIP2, CRHR1, PTK2B, KCNS1, AHNAK, BMP4, OPRL1, HSPA2, AKAP9, ATP1B2, ACTN4, DLG4, AGT, CAB39, TRPC6, FXYD6, FXYD2, CACN…
13452	GO:0050806	0.000775977	0.999635	77	104	positive regulation of synaptic transmission	BP	0.0334433	1	TAC1, DTNBP1, NGFR, PRKCZ, SYT1, DRD4, SLC1A3, RIMS1, IGSF9B, NOS1, ITPR3, STX1B, MAPK1, NTSR1, OXT, STX4, CRTC1, PTN, STX1A, CRHR2, LGI1, NMU, CUX2, NR2E1, RASGRF2, TACR1, TNR, CRHR1, PTK2B, UNC13A, DLG4, SNAP25, GLUL, SERPINE2, TOR1A, CLSTN3, ARRB2, SNAP47, SNCA, LRRTM2, NTRK2, NRGN, NPTN, BRAF, CLSTN2, PINK1, SYNJ1, GIP, S100B, CHRNB2, SHANK1, SHANK2, LRRTM1, GRIK2, GPER1, NETO1, STX3, CA7, RA…
14134	GO:0051963	0.000796288	0.999691	53	69	regulation of synapse assembly	BP	0.0342455	1	NRXN3, MUSK, SIX4, ADNP, OXT, SYNDIG1, SRPX2, ASIC2, PVRL1, CUX2, MDGA1, WNT5A, SLITRK3, RAB17, SIX1, LRRC4B, EPHB2, CLSTN3, AMIGO2, NTRK3, CBLN2, LRTM1, LRRTM2, TPBG, NTRK2, EPHB1, GHRL, CLSTN2, CHRNB2, LRRTM1, PDLIM5, LRTM2, UBE2V2, PTK2, NLGN1, NLGN2, CLSTN1, LINGO2, BDNF, GRIN1, SLITRK1, NRXN1, AMIGO1, EPHB3, SLITRK6, ROBO2, FLRT2, THBS2, SLIT1, AGRN, NTRK1, LRRTM3, BHLHB9
13102	GO:0048639	0.000816453	0.999559	108	150	positive regulation of developmental growth	BP	0.035038	1	PAFAH1B1, CACNA2D2, CDKL5, IGF1, RUFY3, NEDD4L, YBX3, NTN1, FGFR2, SYT1, ACACB, FGFR1, RIMS1, GSK3B, TBX5, CAPN3, NRP1, ADNP, FGF9, SYT17, RAB11A, MEGF8, WNT2, GHRHR, LIMK1, CXCL12, FGF8, WNT3, RASAL1, PPARD, MAPK14, SRF, VEGFA, SEMA5A, GHR, PROX1, CREB1, GHRH, BCL11A, GPAM, PLS1, CPNE5, BBS2, C3, STAT5A, PIN1, MACF1, VIL1, SMO, UNC13A, MAP1B, ATP8A2, CCNB1, NGF, HEY2, AGT, GATA4, HLX, SEMA7A, NT…
19021	GO:1903827	0.000825833	0.999403	303	489	regulation of cellular protein localization	BP	0.0353653	1	BAD, ITGA3, PKD1, FYN, BID, IGF1, RUFY3, WWTR1, SNAI2, CDH1, GPM6B, TPR, NEDD4L, HHAT, U2AF2, CASP8, IPO5, PRKCQ, PPP2R5A, RHOA, HYAL2, SIRT2, BCL3, KCNAB2, PRKACA, SREBF1, FBXW11, DLG1, SPAG5, ACTN2, PCM1, RAPGEF3, STX7, KEAP1, GSK3B, STARD7, WBP11, RBM22, EDEM2, DYNLL1, SLC9A1, RNF31, HECTD1, SORBS1, TREM2, HSP90AB1, SIRT1, JAK2, PSMD8, ZDHHC8, HPS4, MIEF1, VTI1B, BMP7, SLC17A9, E2F1, CCDC22, A…
15225	GO:0061337	0.000832892	0.999704	46	59	cardiac conduction	BP	0.0355226	1	ATP1A2, DSG2, KCNQ1, KCNH2, PKP2, MEF2A, PRKACA, SLC9A1, DSP, ATP1A3, CAV1, YWHAE, PDE4D, NUP155, CASQ2, FKBP1B, KCNJ2, AKAP9, ATP1B2, KCNA5, TRPM4, DSC2, AGT, GJA5, ATP1B1, CALM2, CAMK2D, ANK2, SCN2B, CACNA1C, CXADR, CACNA1D, RNF207, KCNE2, SPTBN4, SCN3B, JUP, SCN4B, KCNE1, GJC1, SLC8A1, CTNNA3, SCN5A, TRDN, RYR2, CALM1
16439	GO:0071900	0.000833029	0.999412	261	421	regulation of protein serine/threonine kinase activity	BP	0.0355226	1	ALS2, DVL2, PRKAR2B, MAP3K9, SPAG9, PKD1, MAP4K5, CD74, CUL3, DTNBP1, KITLG, PIK3CB, TAB2, NPFFR2, ATP2B4, LPAR2, MAP2K4, HYAL2, DRD4, LRP6, FGF10, TRIB2, TSG101, FGFR1, EDN1, TP73, PSEN1, CCNT2, MAPRE3, MAP3K4, MAPKAPK5, PXN, TFAP4, CDC6, MAP3K1, HSP90AB1, SIRT1, ABL1, MAPK1, CARD10, FBXO7, PDGFB, TAB1, CDKN3, BMP7, CDK5RAP1, FLT1, RGCC, MAPK3, AXIN1, PYCARD, CSK, SFRP1, STK3, PIK3CG, CAV1, MET,…
1606	GO:0003779	0.000838324	0.999426	259	381	actin binding	MF	0.035673	1	LASP1, BAIAP2L1, GAS7, ANLN, TMSB10, VCL, MYO16, CAPG, CTNNA1, LIMA1, SYNE2, CAMK2B, CROCC, LIMCH1, CNN2, MYLK, CTNNA2, CYFIP1, PFN2, SPTB, WDR1, MYO3B, ACTN1, ADD2, FSCN1, ACTN2, CAPZB, NEBL, MYH7B, TNS1, EPB41L2, EPB41L3, COBLL1, SSH1, MYBPC2, ADD1, PHACTR3, EPB41L1, MYO15A, TRPM7, SORBS1, ABL1, ABLIM1, MYO9B, TRIOBP, MYH9, DAAM1, SNTA1, TNNC2, COTL1, CORO2B, HOMER2, NCALD, MYH14, COBL, ACTR3C,…
8461	GO:0032535	0.000842293	0.999443	207	311	regulation of cellular component size	BP	0.0357664	1	SEMA3F, ALS2, BAIAP2L1, CCL26, IFRD1, PAFAH1B1, CDKL5, RUFY3, RB1CC1, TMSB10, RTN4R, CAPG, LIMA1, SLC12A2, NTN1, ARFGEF1, CYFIP1, PFN2, SPTB, SLC12A3, NCK2, WDR1, SLC12A1, SEMA3A, ADD2, DLG1, ACTN2, CAPZB, EDN1, TP73, LRRC16A, DNM2, GSK3B, ULK2, SSH1, CTTN, AQP6, ADD1, ICAM1, NRCAM, DPYSL2, MAP3K1, HSP90AB1, ABL1, NRP1, TRIOBP, ARHGAP5, ADNP, PYCARD, RAB11A, KCNN4, PEX11G, MEGF8, MTPN, ACTR3C, LI…
9467	GO:0034762	0.000844278	0.99942	244	375	regulation of transmembrane transport	BP	0.0357754	1	CCL3, CACNA1G, CACNA2D2, ATP1A2, FHL1, KCNG1, NEDD4L, KCNQ1, KCNH2, RASGRF1, ATP2B4, CACNB1, STOML1, KCNAB2, GAL, DRD4, NEDD4, GNB5, PTPN3, WDR1, PRKACA, CLCN4, KCNQ2, CACNG5, CACNG4, DLG1, ACTN2, VDAC3, DNM2, CACNA1S, OPRK1, FKBP1A, NOS1, FXYD3, SLC9A1, JPH4, KCNK6, PDGFB, CACNA1I, KCNK10, NTSR1, SNTA1, NALCN, FGF14, CLCN7, IKBKB, JPH1, OAZ1, PDCD5, AKT2, PIK3CG, CAV1, CRHR2, TSPAN13, CXCL12, PP…
4309	GO:0009062	0.000846255	0.999626	59	83	fatty acid catabolic process	BP	0.035784	1	CROT, ACAA1, ACADVL, LIPE, HADHA, ACOX3, CRAT, ACOT7, SLC25A17, LPIN2, LONP2, PLA2G15, DECR1, ECH1, AKT2, PHYH, CPT1A, ACAD10, PPARD, PEX7, EHHADH, PCCB, ACADL, SCP2, ACADM, FAAH, ABCD3, CNR1, TWIST1, ACADS, MCEE, ECHS1, IVD, SESN2, HACL1, LPIN3, LPIN1, HADHB, HADH, ETFA, MMAA, ACOXL, TYSND1, CPT2, ACOX1, PEX2, ECI1, IRS1, CPT1C, ABCD2, LEP, PCCA, ACAD9, IRS2, PPARA, MTOR, CPT1B, PLIN5, AMACR
13539	GO:0050920	0.000848083	0.999525	95	151	regulation of chemotaxis	BP	0.0357863	1	SEMA3F, CCL3, CX3CL1, CD74, STAP1, F7, FGF10, SEMA3A, FGF4, EDN1, ANGPT2, NRP1, PPM1F, PDGFB, USP14, STX4, AKT2, MEGF8, MET, C5, CXCL12, WNT3, CCR6, VEGFA, SEMA5A, THBS4, FGF1, PDGFRB, HRG, WNT5A, PADI2, ARTN, PTK2B, CXCR4, EDN3, EFNB2, EDN2, KDR, RAC2, MMP28, LBP, SWAP70, C5AR2, PDGFRA, RAC1, TBR1, NOV, THBS1, ADAM10, NTRK3, CDH13, SLIT2, CXCL14, PLA2G7, NOTCH1, TIRAP, PRKCA, WNT3A, CXCL13, FGF1…
651	GO:0001823	0.000850895	0.999591	77	106	mesonephros development	BP	0.03583	1	CRLF1, PKD1, FOXC1, FGFR2, FGF10, DLG1, PAX2, RARB, FGFR1, WNT11, SIX4, BMP7, SMAD7, EYA1, CALB1, SFRP1, GLI3, GATA3, FGF8, HNF1B, ZBTB16, SIM1, VEGFA, FGF1, SMAD5, HES1, WNT6, SDC1, PKD2, PGF, EPCAM, SMAD9, CAT, SDC4, BMP4, SOX9, PAX8, PSPN, SIX1, SMO, HOXD11, LAMA5, RARA, WNT2B, GDF11, AGT, SMAD6, SMAD4, OSR1, SLIT2, ADAMTS16, WNT9B, WNT4, KIF26B, BMPER, OSR2, RET, SMAD3, NPNT, SMAD1, SIX2, BCL…
16147	GO:0071396	0.000872277	0.999394	234	382	cellular response to lipid	BP	0.0366538	1	BAD, CYP26B1, PDK4, ABCB4, OSBPL7, CCL3, NR1H4, ISL1, ATP1A2, CYP24A1, SNAI2, CPS1, TNFRSF1B, STAP1, EPHA3, TNIP3, MAPK9, DGAT2, SBNO2, FECH, PDK3, RORA, LRP6, ATP2B1, SREBF1, SCARB1, PAX2, RARB, ADCY2, GNB1, EDN1, BRINP1, AACS, OPRK1, REST, WNT11, GNAS, DNMT3B, ICAM1, TFAP4, ESR1, SIRT1, JAK2, ABL1, MAPK1, TSPO, MLC1, BMP7, PTK6, E2F1, ADNP2, IRG1, MAPK3, PYCARD, SFRP1, LILRB1, URI1, CACTIN, ATP…
665	GO:0001838	0.00089266	0.999537	92	129	embryonic epithelial tube formation	BP	0.0372003	1	DVL2, RALA, MKS1, CASP8, LRP6, PRKACA, CELSR1, PAX2, TULP3, GRHL2, KDM2B, HECTD1, SIX4, HIF1A, MTHFD1, IFT52, SALL4, MIB1, TSC2, SFRP1, STK3, COBL, GATA3, HNF1B, KAT2A, PTK7, HAND1, NPHP3, WNT5A, WNT6, ARID1A, MTHFD1L, APAF1, TWIST1, SDC4, BMP4, SOX9, PAX8, VASP, OVOL2, SIX1, RARA, PAX3, KIF20B, SHROOM3, PRICKLE1, PRKACB, LMO4, OSR1, GDF7, SFRP2, KDM6A, ST14, IPMK, ENAH, NODAL, FZD1, SKI, GRHL3, …
11871	GO:0045211	0.000888921	0.99948	144	199	postsynaptic membrane	CC	0.0372003	1	SRCIN1, GABRA1, ANK1, MUSK, LRRC7, DTNBP1, LZTS1, PICALM, CACNG5, DLG1, DNM2, CHRNA3, CADPS2, COMT, CHRNA4, SNTA1, SYNDIG1, DNAJA3, HOMER2, LIN7B, GRIN2D, GRIK5, NCS1, MPDZ, P2RX1, GLRB, LIN7A, GABRR2, TANC1, STRN, GRIN3B, EPHA4, OPRD1, CHRNB4, IQSEC3, CHRNA2, AKAP1, SSPN, GRIA3, LRFN3, LRRC4, SYNE1, DLG4, CHRM3, ARHGAP32, FAIM2, SEMA4F, ABI1, GABBR2, ARRB1, ATAD1, CLSTN3, ARRB2, CACNG8, ARF1, CN…
4958	GO:0010810	0.000926649	0.99948	116	164	regulation of cell-substrate adhesion	BP	0.0384579	1	ITGA3, MYOC, EPHA3, GPM6B, ARHGAP6, PIK3CB, ATXN3, PRKCZ, ROCK1, FBLN1, LRRC16A, DNM2, GSK3B, COL16A1, SLC9A1, ANGPT2, CCDC80, UNC13D, JAK2, PPM1F, LGALS1, TRIOBP, ARHGEF7, OLFM4, SFRP1, CDK6, PTN, ECM2, KANK1, SPOCK2, CORO1C, GCNT2, SMOC2, VEGFA, HRG, BCL6, EPB41L5, NID1, APOA1, ITGB1BP1, ONECUT2, TEK, PTK2B, PLAU, PREX1, SDC4, RREB1, MACF1, KDR, RAC2, ACTN4, ROCK2, CD36, RAC1, THBS1, ACVRL1, CD…
16978	GO:0086091	0.000932361	0.999848	23	26	regulation of heart rate by cardiac conduction	BP	0.0385363	1	DSG2, KCNQ1, KCNH2, PKP2, DSP, CAV1, YWHAE, KCNJ2, AKAP9, KCNA5, DSC2, GJA5, CAMK2D, ANK2, SCN2B, CACNA1D, KCNE2, SCN3B, JUP, SCN4B, KCNE1, CTNNA3, SCN5A
2848	GO:0005938	0.000957246	0.999412	162	231	cell cortex	CC	0.0394034	1	LASP1, PAFAH1B1, HFE, ANLN, PHLDB1, VCL, CDH1, RAI14, LAMC2, FGFR2, RHOA, PRKCZ, DRD4, NEDD4, SPTB, MARK2, LLGL2, FERMT2, FRY, FRYL, ACTB, CTTNBP2, ACTN2, ITCH, RAPGEF3, EPB41L2, PSEN1, CTTN, PXN, OSBPL8, MYO9B, MYH9, MAPRE1, ARHGEF7, AXIN1, TLE6, AKT2, PLA2G4C, CAV1, COBL, GLRX3, SCNN1A, GYS2, C2CD5, RIC8B, NEDD9, EXOC2, CLIC5, FGF1, DBN1, NCL, CYTIP, NRBP1, SPTBN1, WIPF1, CTGF, PKD2, PLS1, PTK2…
7445	GO:0030659	0.000960276	0.999323	262	414	cytoplasmic vesicle membrane	CC	0.0394476	1	ICA1, COPZ2, ITGA2B, SYNRG, RALA, PKD1, CD9, NPC1L1, CD74, IFT88, ATP6V0A1, SLC18A1, MSR1, RAB27B, DTNBP1, VAMP3, CYBA, KCNQ1, KIF1B, CAMK2B, TNK2, SNX24, GOLGA5, SYT1, RAB27A, CLTCL1, CAMK2A, EPN2, SREBF1, AP1M1, SCARB1, PICALM, SCARF1, CACNG4, SEC31B, TYR, DNM2, CADPS2, ULK2, SCAMP1, EPS15, AQP6, TMED2, SNX5, NECAP1, ARCN1, ZDHHC8, PACSIN2, AP1B1, VTI1B, CHGA, TRIP11, SEC23A, ARFGAP1, GPR143, A…
7739	GO:0031258	0.000970923	0.999929	17	18	lamellipodium membrane	CC	0.0397232	1	SYNE2, FERMT2, FAP, PLEK2, APC2, VASP, ITGAV, SLC39A6, EPHA2, PDPN, ANTXR1, CFL1, CSPG4, KCNA2, DPP4, PDXP, ITGB3
13969	GO:0051650	0.000975525	0.999422	140	199	establishment of vesicle localization	BP	0.0398306	1	PAFAH1B1, SYT7, GRN, CUL3, RAB27B, DTNBP1, CDH3, AP3D1, FGFR2, PRKCZ, SYT1, RAB27A, PFN2, WIPI1, KIFAP3, AMPH, DNM2, RIMS1, PSEN1, CADPS2, TMED2, RPH3A, DPYSL2, ARCN1, STX1B, TRIM9, SEC23A, RIMS4, ARFGAP1, SNPH, KIF3B, ASIP, GPR143, EEA1, FGF14, STX4, SYT17, AP3B2, RAB11A, NAPA, RAB3D, COPE, GRIK5, STX1A, YKT6, SH3GL2, GBF1, GOSR1, SYT10, LIN7A, STX2, ARL6, OTOF, RIMS3, MREG, DENND1A, SEC16B, COP…
7456	GO:0030674	0.0010575	0.999412	105	152	protein binding, bridging	MF	0.0428309	1	LASP1, SKAP2, BAIAP2L1, SH2D2A, ANK1, GAB2, STAP1, CNTLN, ARHGAP6, COL11A1, GOLGA5, BCL3, NCK2, PICALM, FSCN1, PAG1, COL19A1, NUFIP1, SH3BP2, SLC9A1, CBX5, SH2D3C, BLNK, SORBS1, DSP, CRKL, GRAP2, ST13, CAV2, CAV1, CHN2, GRB10, STX1A, GAB1, FBXW7, CLNK, WWC1, GRB14, TNNT2, TJP2, TRIM6, OPTN, OBSL1, SH2D3A, BAIAP2L2, CHN1, TRIM5, VAV3, ARRB1, SDCBP, TOB1, SKAP1, GRB7, CNKSR1, TP53BP2, ANK2, BIN3, D…
7041	GO:0022804	0.00106359	0.999266	231	362	active transmembrane transporter activity	MF	0.0429914	1	SLC7A2, ABCB5, ABCB4, ABCC8, SLC13A2, SLC6A13, SLC6A7, ATP2C1, ATP1A2, SLC7A9, ABCC2, ATP6V0A1, SLC4A7, SLC18A1, ATP6V1H, SLC4A8, ATP2B4, SLC2A3, ATP2C2, SLC12A2, ABCA7, SLC9A7, SLC9A3, ATP2B3, ABCC9, SLC12A3, ATP2B1, SLC6A15, TFRC, CLCN4, ABCB11, ATP2A3, SLC24A1, SLC12A1, SLC25A3, CDH17, SLC1A3, SLC35C2, SLC4A4, SLCO1A2, ABCB1, SLC15A1, SLC4A11, SLC23A2, SLC8B1, SLC9A1, SLC26A4, ABCC6, SLC7A8, A…
15682	GO:0070482	0.00107188	0.999289	186	293	response to oxygen levels	BP	0.0432396	1	BAD, CREBBP, CX3CL1, ALOX5, FAS, HIPK2, PRKCQ, PDK3, SIRT2, RORA, TGFBR3, TFRC, UBE2D1, NFATC3, GNB1, EDN1, KCNK2, PLOD1, MMP2, DNMT3B, NOS1, SLC9A1, ICAM1, ALKBH5, ANGPT2, SCFD1, TGFB2, SIRT1, HMOX1, PDGFB, HIF1A, BMP7, CHRNA4, ANGPT4, E2F1, CST3, AHCY, RGCC, TSC2, TCEB2, HMOX2, SFRP1, PLAT, NDRG1, ERCC2, BBC3, PTN, CAV1, TBL2, PDLIM1, CXCL12, CUL2, SLC6A4, ALDH3A1, UBE2D3, SOD3, SLC11A2, PPARD,…			CYGB	ZNF577	TMEM143	CCDC155	HCRT	CD300LG	JOSD2	SHANK1	PLCD3	FMNL3	RACGAP1	RAVER1	KRT82	SPC24	IP6K3	LEMD2	ALOX15	ZNF653	BCL6B	MEIOB	HS3ST6	CCNF	TBC1D24	SHANK2	CLPB	CYB561A3	ASRGL1	NXF1	DCP1A	LRP5	TPCN2	CMPK1	BEND5	ELAVL4	ACOT11	PPAP2B	KLHL21
16520	GO:0072073	0.00108486	0.999415	99	140	kidney epithelium development	BP	0.043676	1	CRLF1, PROM1, PKD1, WWTR1, FOXC1, FGFR2, ACAT1, DLG1, PAX2, RARB, FGFR1, WNT11, SIX4, BMP7, JAG1, SMAD7, EYA1, CALB1, SFRP1, GLI3, GATA3, FGF8, HNF1B, SIM1, VEGFA, FGF1, SMAD5, HES1, STAT1, WNT6, SDC1, EPHA4, PKD2, PGF, EPCAM, SMAD9, CAT, SDC4, EFNB2, BMP4, SOX9, PAX8, PSPN, WNK4, SIX1, LIF, PODXL, SMO, HOXD11, LAMA5, RARA, WNT2B, GDF11, AHI1, AGT, SMAD6, IQGAP1, SMAD4, OSR1, SLIT2, ADAMTS16, KLH…
14327	GO:0055001	0.00109817	0.999397	99	144	muscle cell development	BP	0.0441238	1	CFLAR, KDM1A, CACNA2D2, IGF1, HDAC9, ATG5, HDAC4, MEF2A, WDR1, SPEG, NFATC3, ACTN2, NEBL, EDN1, CACNA1S, CAPN3, SIX4, DICER1, NFATC2, SGCG, AXIN1, CAV2, HDAC5, PRKAR1A, SRF, VEGFA, PDGFRB, HES1, FHL2, SDC1, PROX1, TNNT2, CASQ2, MYOG, LDB3, OBSL1, BMP4, PIN1, WFIKKN1, FLNC, SMO, TMOD2, RAMP2, MYH10, MYH11, CCNB1, FHOD3, PDGFRA, TBX3, HEY2, AGT, GATA4, TMOD1, LEF1, PPP3CA, MYLK3, AFG3L2, CAMK2D, AN…
9319	GO:0034446	0.00110077	0.999536	58	77	substrate adhesion-dependent cell spreading	BP	0.0441403	1	SRCIN1, MYOC, VAMP3, FERMT2, FBLN1, ITGA8, LRRC16A, DNM2, PXN, LAMB1, UNC13D, ABL1, TRIOBP, ARHGEF7, OLFM4, KANK1, CORO1C, APOA1, ITGB1BP1, TEK, PREX1, RREB1, ACTN4, LAMA5, LAMC1, RAC1, RAB1A, ITGAV, EPHA1, FERMT3, FER, MERTK, FZD7, BRAF, RADIL, SRGAP2, MFI2, MICALL2, AKIP1, EFNA1, PTK2, ANTXR1, LIMS1, FGG, FGB, FAM21C, PEAK1, NET1, FZD4, RCC2, MYADM, EPHB3, TACSTD2, FLNA, SRC, PARVA, S100A10, IT…
9604	GO:0035265	0.00110764	0.999415	93	131	organ growth	BP	0.0442397	1	CACNA2D2, IGF1, WWC3, FOXC1, YBX3, FGFR2, FGFR3, TGFBR3, FGF10, EVC, ACACB, RARB, FGFR1, FGF20, TP73, KCNK2, TBX5, ESR1, TGFB2, CCM2L, FGF9, NDRG4, STK3, COMP, WNT2, FGF8, SLC6A4, PRKAR1A, MAPK14, COL9A1, PRLR, WWC1, ACVR2B, PROX1, SOX9, PIN1, POR, SMO, RARA, CCNB1, HEY2, AGT, SPRY2, GATA4, HLX, THBS1, CYP19A1, RBP4, FGF7, SOD1, CARM1, CAMK2D, NLGN4X, RSPO2, NOTCH1, TENM4, LATS2, CACNA1C, AKAP6, …
17090	GO:0090175	0.00111908	0.999776	26	30	regulation of establishment of planar polarity	BP	0.0445203	1	DVL2, MKS1, CELSR1, ABL1, SFRP1, PTK7, NPHP3, WNT5A, ANKRD6, RAC1, NKD1, SFRP2, DAB2, FZD1, GRHL3, WNT9B, DVL3, VANGL2, FZD6, CTHRC1, DACT1, ROR2, MLLT3, FZD2, ZNRF3, MAGI2
18719	GO:1903169	0.00112338	0.999557	51	67	regulation of calcium ion transmembrane transport	BP	0.0446037	1	ATP1A2, CACNB1, DRD4, GNB5, PRKACA, FKBP1A, NOS1, SLC9A1, JPH4, FGF14, JPH1, PIK3CG, TSPAN13, STIM2, PDE4D, CASQ2, PKD2, FKBP1B, CRHR1, AHNAK, BMP4, OPRL1, HSPA2, ATP1B1, CALM2, CAMK2D, ANK2, JPH2, ADRA2A, AKAP6, JPH3, CABP1, KCNE2, CACNB2, STIM1, JSRP1, CACNB3, SLN, HAP1, KCNE3, CACNB4, PDE4B, TRDN, HTT, MYO5A, PLCG2, ASPH, RYR2, CALM1, DMD, GSTM2
11501	GO:0044282	0.00114418	0.999217	204	334	small molecule catabolic process	BP	0.0453401	1	BAD, CYP26B1, MTMR7, PON1, CROT, AASS, CYP24A1, FUT8, CYP46A1, ATP2B4, ACAA1, BCAT1, OAT, PFKP, ACADVL, SCARB1, SCARF1, ENO1, ACAT1, LIPE, PGM1, OXCT1, HADHA, ACOX3, MTMR2, NOS1, XYLB, CRAT, CYP26A1, ACOT7, PRODH, GCAT, SLC25A17, GSTZ1, ABHD12, NTSR1, AHCY, LPIN2, PGK1, LONP2, SMPD3, PLA2G15, QPRT, BCKDK, FAH, DECR1, ECH1, GPI, AKT2, PON3, OGDH, HIBADH, NUDT1, GCK, PHYH, ASPA, ENO3, CPT1A, PTPMT1…
18670	GO:1903034	0.0011518	0.999193	217	375	regulation of response to wounding	BP	0.0455525	1	CFH, ENPP4, SLC7A2, CCL3, TAC1, CX3CL1, ISL1, C8B, TNFRSF1B, C6, F7, SBNO2, CALCRL, MYLK, PRKCQ, ARFGEF1, HYAL2, RORA, MGLL, SCARF1, FAP, EDN1, CD59, F11, APOH, NLRP1, CAPN3, JAK2, PDGFB, XIAP, STK24, ACP5, IRG1, WFDC1, PLAT, PIK3CG, CAV1, C5, KANK1, GATA3, ASIC2, NFKB1, MVK, STX2, PPARD, MAPK14, FAM46A, C9, HRG, BCL6, WNT5A, FOXP1, IL1R1, PROC, PLEK, EPHA4, TNR, PARK7, CD46, APOA1, CNR1, TNFAIP3…
15278	GO:0061458	0.00116035	0.999174	258	419	reproductive system development	BP	0.0457114	1	PKD1, DCN, ERCC1, IGF1, ARID4A, TNC, CTNNA1, KITLG, PLEKHA5, FOXC1, YBX3, CASP8, DLX3, ASB1, ASPM, FGFR2, ZFAT, LRP6, FGF10, FSTL3, DAZAP1, GLI2, SEMA3A, DLG1, TCF7, NCOA1, MAP3K4, TMED2, HSD17B2, BAX, TFAP2C, ICAM1, ESR1, HECTD1, COL9A3, MSH2, HSP90AB1, SIRT1, MAPK1, PATZ1, DMC1, RTCB, BIK, PDGFB, SIX4, HIF1A, DICER1, BMP7, CST3, FNDC3A, FGF9, SFRP1, STK3, CCNE1, ETV2, ITGB8, MET, WNT2, DNAJB6, …
7088	GO:0023061	0.00118158	0.999153	273	438	signal release	BP	0.0464569	1	BAD, ICA1, PRKAR2B, ABCC8, TAC1, CACNA2D2, BAIAP3, CRY1, GIPR, SLC6A13, HFE, SYT7, ISL1, NRXN3, DTNBP1, PTPRN, SNCAIP, SYT1, GAL, DRD4, PFN2, CHAT, CAMK2A, PRKACA, SREBF1, EDN1, SLC1A3, RAPGEF3, RIMS1, RFX3, CHRNA3, PSEN1, AACS, CADPS2, OPRK1, OXCT1, REST, GNAS, SLC8B1, RPH3A, NOS1, LTBP4, RAB11FIP3, RAPGEF4, PTGS1, IL11, ITPR3, JAK2, STX1B, TRIM9, HIF1A, RIMS4, SNPH, ARHGEF7, SMPD3, STX4, SYT17,…
13550	GO:0050931	0.00119287	0.999725	29	34	pigment cell differentiation	BP	0.0468097	1	KITLG, USP13, AP3D1, RAB27A, AP1M1, GNA11, HPS4, SOX10, OCA2, ANKRD27, GLI3, MREG, RAB38, EDN3, CD63, EDNRB, C10ORF11, GNAQ, KIT, ADAMTS9, HPS6, AP1G1, ZEB2, BCL2, ADAMTS20, MITF, BLOC1S5, BLOC1S3, MYO5A
12580	GO:0046777	0.00121226	0.999258	155	220	protein autophosphorylation	BP	0.0473863	1	FGR, MAP3K9, MATK, CDKL5, FYN, MUSK, DAPK2, FLT4, CAMK2B, STYK1, TNK2, FGFR2, FGFR3, CAMK2A, EPHA8, MYO3B, PRKACA, MARK2, STK10, MAP3K13, TXK, FGFR1, MKNK1, STK17B, GSK3B, ULK2, MAPKAPK5, TRPM7, JAK2, ABL1, PDGFB, VRK1, PTK6, RASSF2, BMX, STK24, FLT1, MAPK3, EEF2K, CSK, NBN, CAV1, MET, CAMKK2, FRK, MAPK14, VEGFA, CLK4, ITK, PDGFRB, MAPKAPK3, ZAP70, STK16, PASK, STK25, AAK1, EPHA4, ERRFI1, STK11, …
3345	GO:0006687	0.00123347	0.999485	52	71	glycosphingolipid metabolic process	BP	0.0481219	1	ARSD, ST3GAL1, HEXB, ARSF, ST3GAL6, ST6GALNAC1, GBA2, BAX, CREM, ARSA, CERK, ST8SIA5, STS, SMPD3, ITGB8, ST3GAL4, ST8SIA1, ALDH5A1, ARSB, ST8SIA4, ST3GAL5, ST6GALNAC5, ST3GAL3, A4GALT, CLN6, PRKAA1, LARGE, B4GALNT1, SMPD2, ST8SIA2, ARSG, SUMF1, ST8SIA6, ST3GAL2, ARSE, KIT, ST6GALNAC6, PRKCD, GLB1, ST8SIA3, GBA, PSAPL1, ARSJ, ENPP7, ARSI, ST6GALNAC3, CLN3, GM2A, PSAP, NAGA, NEU4, HEXA
2404	GO:0005089	0.00124364	0.999511	63	77	Rho guanyl-nucleotide exchange factor activity	MF	0.048425	1	ALS2, FARP2, PLEKHG6, TRIO, PREX2, MCF2L2, RASGRF1, NGEF, ARHGEF10L, ARHGEF1, DOCK9, PLEKHG2, SOS2, ARHGEF7, ARHGEF10, DNMBP, ARHGEF17, RASGRF2, ECT2, ARHGEF26, SOS1, ARHGEF2, PLEKHG1, PREX1, MCF2L, PLEKHG3, FGD3, ARHGEF16, EPS8L1, ARHGEF11, VAV3, DOCK2, DOCK10, ARHGEF4, ARHGEF39, FGD4, FGD2, TIAM2, FARP1, PLEKHG4B, OBSCN, FGD5, TIAM1, ABR, KALRN, VAV2, ARHGEF3, ARHGEF40, AKAP13, PLEKHG5, NET1, E…
9434	GO:0034703	0.00124905	0.999291	119	166	cation channel complex	CC	0.048542	1	CCDC109B, ABCC8, CACNA1G, CACNA2D2, KCNG1, HERPUD1, KCNQ1, KCNH2, CACNB1, KCNAB2, ABCC9, PRKACA, KCNQ2, CACNG4, CACNA1S, KCNK2, CTTN, NOS1, KCNK6, CACNA1I, KCNN4, KCNN1, STX1A, KCNT1, PKD2L1, MICU1, KCNA1, SCNN1A, PDE4D, KCNIP3, KCNQ4, CASQ2, PPP2R4, FKBP1B, KCNIP2, KCNJ5, KCNJ8, KCNJ2, KCNS1, HSPA2, AKAP9, KCNC1, KCNA5, DPP6, CACNG6, DLG4, SNAP25, TRPC4, KCNK1, SCN2A, CACNA1A, CACNG8, CALM2, CAM…
5261	GO:0014896	0.00127239	0.999538	43	56	muscle hypertrophy	BP	0.049071	1	IGF1, MYOC, CYBA, ATP2B4, KDM4A, HDAC4, LMCD1, NFATC3, EDN1, GSK3B, SLC9A1, MTPN, GLRX3, CAMTA2, IGFBP5, ERRFI1, RGS2, NR4A3, AKAP1, PIN1, P2RX4, HEY2, AGT, GATA4, MSTN, PDE5A, PPP3CA, PARP1, CAMK2D, MLIP, AKAP6, PRKCA, SORBS2, TTN, PDE9A, PDLIM5, KLF15, AKAP13, LEP, COL14A1, HDAC2, RYR2, INPP5F
16577	GO:0072163	0.00127143	0.999383	74	102	mesonephric epithelium development	BP	0.049071	1	CRLF1, PKD1, FOXC1, FGFR2, DLG1, PAX2, RARB, FGFR1, WNT11, SIX4, BMP7, SMAD7, EYA1, CALB1, SFRP1, GLI3, GATA3, FGF8, HNF1B, SIM1, VEGFA, FGF1, SMAD5, HES1, WNT6, SDC1, PKD2, PGF, EPCAM, SMAD9, CAT, SDC4, BMP4, SOX9, PAX8, PSPN, SIX1, SMO, HOXD11, LAMA5, RARA, WNT2B, GDF11, AGT, SMAD6, SMAD4, OSR1, SLIT2, ADAMTS16, WNT9B, WNT4, KIF26B, BMPER, RET, SMAD3, NPNT, SMAD1, SIX2, BCL2, SMAD2, FOXC2, BDNF…
16578	GO:0072164	0.00127143	0.999383	74	102	mesonephric tubule development	BP	0.049071	1	CRLF1, PKD1, FOXC1, FGFR2, DLG1, PAX2, RARB, FGFR1, WNT11, SIX4, BMP7, SMAD7, EYA1, CALB1, SFRP1, GLI3, GATA3, FGF8, HNF1B, SIM1, VEGFA, FGF1, SMAD5, HES1, WNT6, SDC1, PKD2, PGF, EPCAM, SMAD9, CAT, SDC4, BMP4, SOX9, PAX8, PSPN, SIX1, SMO, HOXD11, LAMA5, RARA, WNT2B, GDF11, AGT, SMAD6, SMAD4, OSR1, SLIT2, ADAMTS16, WNT9B, WNT4, KIF26B, BMPER, RET, SMAD3, NPNT, SMAD1, SIX2, BCL2, SMAD2, FOXC2, BDNF…
13624	GO:0051057	0.00128233	0.999674	30	36	positive regulation of small GTPase mediated signal transduction	BP	0.049266	1	ALS2, IGF1, KITLG, RASGRF1, NGFR, CDON, LPAR2, FGF10, SOS2, SHOC2, SOS1, APOA1, NOTCH2, GPR55, RAC1, ARRB1, ITPKB, CAMK2D, NRG1, DGKI, COL3A1, MAP2K1, RASGRP4, RASGRP1, F2R, CSF1, RELN, LPAR1, NTRK1, RASGEF1A		PTPRM
14820	GO:0060562	0.00128055	0.999133	215	326	epithelial tube morphogenesis	BP	0.049266	1	PLXND1, DVL2, RALA, PKD1, MKS1, IGF1, CASP8, SLC12A2, NTN1, FGFR2, LRP6, FGF10, PRKACA, NFATC3, GLI2, CELSR1, DLG1, PAX2, TULP3, EDN1, PSEN1, GRHL2, WNT11, BAX, PTHLH, TFAP2C, KDM2B, PXN, ESR1, HECTD1, NRP1, SIX4, HIF1A, DICER1, MTHFD1, IFT52, SALL4, BMP7, CTSZ, LAMA1, MIB1, NDRG4, TSC2, FOXF1, CTSH, EYA1, SFRP1, STK3, MEGF8, MET, WNT2, COBL, GLI3, GATA3, CXCL12, FGF8, HNF1B, KAT2A, VDR, TIMELESS…
14661	GO:0060348	0.00128898	0.99925	118	172	bone development	BP	0.0493334	1	CYP26B1, PAFAH1B1, IGF1, MYOC, FGFR2, RHOA, FGFR3, IFT80, EVC, FGF4, RARB, TULP3, PTPRC, GNAS, PTHLH, GLG1, ACP5, IMPAD1, LILRB1, MEGF8, COMP, GLI3, FGF8, HSD17B1, WHSC1, COL9A1, PEX7, SRF, SMAD5, CDX1, BBX, FOXP1, PAPPA2, GPR68, MSX2, TEK, SMAD9, TWIST1, RUNX2, BMP4, SOX9, INSIG2, PAX1, SBDS, POR, LRRC17, HOXD11, RARA, CHSY1, TRIM45, ABI1, TFAP2A, SULF1, THBS1, NAB1, BMPR1B, COL2A1, PRPSAP2, DYM…
12067	GO:0045666	0.00128704	0.999165	189	274	positive regulation of neuron differentiation	BP	0.0493334	1	ITGA3, PAFAH1B1, CDKL5, SPAG9, FYN, RUFY3, CNTN1, HGF, GRN, TIMP2, EPHA3, NEDD4L, CAMK2B, SEZ6, NGFR, CDON, HMG20B, NTN1, RHOA, SYT1, TCF3, MARK2, GLI2, SCARF1, RARB, FGFR1, CBFA2T2, BRINP1, RIMS1, PSEN1, GSK3B, NCOA1, RRN3, DNMT3B, NRCAM, NRP1, PALM, ADNP, BMP7, PTK6, NDRG4, METRN, SYT17, RAB11A, STMN2, TLE6, ANKRD27, MEGF8, CRTC1, PTN, COBL, LIMK1, RAPGEF1, SETX, CXCL12, CPEB3, WNT3, MMD, RAPGE…
10942	GO:0043010	0.00129317	0.999143	189	289	camera-type eye development	BP	0.0494001	1	WNT16, PROM1, VIM, SLC4A7, CTNS, RCN1, LAMC3, FOXC1, ATP2B4, CDON, HIPK2, FGFR2, FGFR3, DRD4, LRP6, FGF10, JMJD6, ATP2B1, DLG1, PAX2, RARB, TULP3, GNB1, PSEN1, CACNA1S, SMARCD3, GRHL2, ACHE, BAX, KDM2B, MAP3K1, NRP1, HIF1A, BMP7, JAG1, LAMA1, HSF4, RPGRIP1L, RP1, CALB1, PPP1R13L, FZR1, FKBP8, PTN, WNT2, IMPDH1, GLI3, GATA3, PITX3, PVRL1, WNT5B, MDM1, NR2E1, SRF, VEGFA, MAN2A1, GRM6, PDGFRB, ARL6,…
[truncated: 2,638 more columns]
