# Supplementary material for: Methylome and transcriptome maps of human visceral and subcutaneous adipocytes reveal key epigenetic differences at developmental genes
Source: Sci Rep. 2019 Jul 2;9:9511. doi: 10.1038/s41598-019-45777-w (PMC6606599; doi:10.1038/s41598-019-45777-w)
Supplement: Supplementary file 12 — Supplementary_Table S11 [file 41598_2019_45777_MOESM12_ESM.xlsx]

## Sheet: Gene Ontology High DMRs (>0.3)
Table S11. Gene Ontology of High Differentially Methylated Regions (High DMRs)
- absolute level of differential methylation greater or equal to 0.3
category	over_represented_pvalue	under_represented_pvalue	num_DMR_InCat	numInCat	term	ontology	over_fdr	under_fdr	genes
GO:0003002	1.37204e-10	1	28	340	regionalization	BP	5.53479e-07	1	HOXC8, DMRT3, SEMA3A, TULP3, HOXA9, TBX18, HOXD3, HOXD9, HOXD10, BARX1, CHSY1, GSC, GATA4, BMPR1B, OSR1, EN1, PITX2, SMAD3, AXIN2, IRX1, NR2F1, HOXD8, IRX3, ALX1, NKX2-5, WT1, HOXC6, HOXC4
GO:0001228	4.17553e-10	1	27	318	transcriptional activator activity, RNA polymerase II transcription regulatory region sequence-specific binding	MF	1.40367e-06	1	PITX1, EBF4, TBX5, TRPS1, GATA3, EBF3, ELK3, SOX9, BCL11B, NFATC1, BARX1, PPARG, GATA4, TCF12, GATA6, NFIB, CEBPG, PITX2, HOXD8, GATA2, ALX1, NKX2-5, WT1, MITF, TCF4, PAX9, EBF2
GO:2000738	4.2338e-09	1	11	48	positive regulation of stem cell differentiation	BP	1.06745e-05	1	TEAD3, TBX5, SOX9, SOX5, GATA4, GATA6, TCF7L2, SMAD3, AXIN2, ALX1, NKX2-5
GO:0007389	2.34148e-08	1	29	438	pattern specification process	BP	4.29343e-05	1	HOXC8, DMRT3, SEMA3A, TULP3, HOXA9, TBX5, TBX18, HOXD3, HOXD9, HOXD10, BARX1, CHSY1, GSC, GATA4, BMPR1B, OSR1, EN1, PITX2, SMAD3, AXIN2, IRX1, NR2F1, HOXD8, IRX3, ALX1, NKX2-5, WT1, HOXC6, HOXC4
GO:0009952	1.13453e-07	1	18	205	anterior/posterior pattern specification	BP	0.000143022	1	HOXC8, TULP3, HOXA9, TBX18, HOXD3, HOXD9, HOXD10, BARX1, GATA4, OSR1, EN1, SMAD3, AXIN2, HOXD8, ALX1, WT1, HOXC6, HOXC4
GO:0009954	1.37434e-07	1	8	34	proximal/distal pattern formation	BP	0.000154002	1	HOXA9, HOXD9, HOXD10, CHSY1, OSR1, EN1, IRX1, IRX3
GO:0005667	1.70332e-07	1	22	293	transcription factor complex	CC	0.000161824	1	TEAD3, HDAC9, PITX1, HOXA9, TRPS1, GATA3, SOX9, PPARG, GSC, SOX5, GATA4, TCF12, ZFHX3, GATA6, TCF7L2, PITX2, SMAD3, GATA2, ALX1, NKX2-5, TCF4, TWIST2
GO:0001085	2.38956e-07	1	13	99	RNA polymerase II transcription factor binding	MF	0.000181986	1	TEAD3, TP53BP1, TRPS1, GATA3, NFATC1, GSC, GATA4, GATA6, TCF7L2, PITX2, SMAD3, GATA2, TCF4
GO:0001501	2.43611e-07	1	30	490	skeletal system development	BP	0.000181986	1	HOXC8, HDAC4, PITX1, TULP3, HOXA9, TBX15, TRPS1, TBX4, SOX9, HOXD3, HOXD9, HOXD10, CHSY1, GSC, SOX5, BMPR1B, OSR1, NFIB, ADAMTS12, SLC38A10, EN1, PITX2, SMAD3, AXIN2, HOXD8, FAM20C, ALX1, HOXC6, HOXC4, TWIST2
GO:0045165	4.10716e-07	1	20	267	cell fate commitment	BP	0.000267231	1	DMRT3, PITX1, TRPS1, GATA3, SOX9, BCL11B, HOXD10, PPARG, GSC, SOX5, WNT10A, GATA4, GATA6, TCF7L2, ISL2, GATA2, NKX2-5, WT1, MITF, EBF2
GO:0048562	5.30999e-07	1	21	290	embryonic organ morphogenesis	BP	0.000334695	1	TULP3, TBX15, GATA3, TBX18, SOX9, HOXD3, HOXD9, HOXD10, GSC, GATA4, OSR1, LRIG1, PITX2, SMAD3, GATA2, ALX1, NKX2-5, BLOC1S5, HOXC4, RYR2, TWIST2
GO:0035270	1.13192e-06	1	13	135	endocrine system development	BP	0.000652309	1	DKK3, PITX1, GATA3, SOX9, HOXD3, GATA6, PDE3B, PITX2, HNF4G, SMAD3, GATA2, NKX2-5, WT1
GO:0048863	2.38621e-06	0.999999	18	244	stem cell differentiation	BP	0.00106955	1	TEAD3, SEMA3A, TBX5, SOX9, GSC, SOX5, WNT10A, GATA4, GATA6, OSR1, MSI2, PITX2, TMEM100, SMAD3, AXIN2, LDLRAD4, ALX1, NKX2-5
GO:2000736	3.46518e-06	0.999999	12	112	regulation of stem cell differentiation	BP	0.00139785	1	TEAD3, TBX5, SOX9, SOX5, GATA4, GATA6, TCF7L2, SMAD3, AXIN2, LDLRAD4, ALX1, NKX2-5
GO:0001077	4.02729e-06	0.999999	17	228	transcriptional activator activity, RNA polymerase II core promoter proximal region sequence-specific binding	MF	0.00156212	1	PITX1, EBF4, GATA3, EBF3, ELK3, SOX9, BCL11B, TCF12, NFIB, CEBPG, PITX2, GATA2, NKX2-5, WT1, MITF, TCF4, EBF2
GO:0048705	5.88334e-06	0.999999	17	214	skeletal system morphogenesis	BP	0.00201131	1	HOXC8, TULP3, TBX15, TBX4, SOX9, HOXD3, HOXD9, HOXD10, CHSY1, GSC, BMPR1B, OSR1, SMAD3, AXIN2, HOXD8, ALX1, TWIST2
GO:0072079	9.07099e-06	1	5	20	nephron tubule formation	BP	0.00273955	1	GATA3, SOX9, OSR1, IRX1, IRX3
GO:0000982	1.10526e-05	0.999997	20	326	transcription factor activity, RNA polymerase II core promoter proximal region sequence-specific binding	MF	0.00313987	1	PITX1, EBF4, TBX15, GATA3, EBF3, ELK3, SOX9, BCL11B, PRDM5, TCF12, NFIB, CEBPG, EN1, PITX2, GATA2, NKX2-5, WT1, MITF, TCF4, EBF2
GO:0001570	1.1428e-05	0.999999	9	72	vasculogenesis	BP	0.00320142	1	ASB4, TBX5, RAPGEF2, NTRK2, XDH, PITX2, TMEM100, NKX2-5, WT1
GO:0000987	1.657e-05	0.999995	20	357	core promoter proximal region sequence-specific DNA binding	MF	0.0043976	1	DMRT3, PITX1, TBX15, GATA3, EBF3, ELK3, BCL11B, GATA4, PRDM5, TCF12, NFIB, TCF7L2, CEBPG, EN1, PITX2, SMAD3, NKX2-5, MITF, TCF4, EBF2
GO:0001159	1.75387e-05	0.999995	20	359	core promoter proximal region DNA binding	MF	0.00453532	1	DMRT3, PITX1, TBX15, GATA3, EBF3, ELK3, BCL11B, GATA4, PRDM5, TCF12, NFIB, TCF7L2, CEBPG, EN1, PITX2, SMAD3, NKX2-5, MITF, TCF4, EBF2
GO:0035136	1.99428e-05	0.999998	7	41	forelimb morphogenesis	BP	0.00502807	1	HOXA9, TBX5, RECK, HOXD9, HOXD10, OSR1, EN1
GO:0048706	2.05865e-05	0.999996	12	128	embryonic skeletal system development	BP	0.00509577	1	TULP3, HOXA9, TBX15, HOXD3, HOXD9, HOXD10, GSC, OSR1, SMAD3, ALX1, HOXC6, TWIST2
GO:0060485	2.09692e-05	0.999995	15	217	mesenchyme development	BP	0.00509577	1	SEMA3A, TBX5, SOX9, GSC, WNT10A, GATA4, OSR1, PITX2, TMEM100, SMAD3, AXIN2, LDLRAD4, ALX1, NKX2-5, WT1
GO:0035107	2.44582e-05	0.999995	14	150	appendage morphogenesis	BP	0.00560592	1	PITX1, TULP3, HOXA9, TBX5, TBX4, RECK, SOX9, HOXD9, HOXD10, BMPR1B, OSR1, EN1, PITX2, ALX1
GO:0035108	2.44582e-05	0.999995	14	150	limb morphogenesis	BP	0.00560592	1	PITX1, TULP3, HOXA9, TBX5, TBX4, RECK, SOX9, HOXD9, HOXD10, BMPR1B, OSR1, EN1, PITX2, ALX1
GO:0035115	2.73606e-05	0.999998	6	33	embryonic forelimb morphogenesis	BP	0.00620072	1	HOXA9, TBX5, RECK, HOXD9, OSR1, EN1
GO:0048704	2.84626e-05	0.999996	10	96	embryonic skeletal system morphogenesis	BP	0.00637879	1	TULP3, TBX15, HOXD3, HOXD9, HOXD10, GSC, OSR1, SMAD3, ALX1, TWIST2
GO:0061448	3.76749e-05	0.99999	16	229	connective tissue development	BP	0.00817101	1	PITX1, TRPS1, SOX9, HOXD3, CHSY1, SOX5, BMPR1B, OSR1, NFIB, ADAMTS12, SMAD3, AXIN2, ALX1, WT1, HOXC4, EBF2
GO:0051216	4.00219e-05	0.999991	14	181	cartilage development	BP	0.00858767	1	PITX1, TRPS1, SOX9, HOXD3, CHSY1, SOX5, BMPR1B, OSR1, NFIB, ADAMTS12, SMAD3, AXIN2, ALX1, HOXC4
GO:0021953	4.12975e-05	0.999989	16	173	central nervous system neuron differentiation	BP	0.00867677	1	NFIX, DMRT3, SEMA3A, TULP3, RAPGEF2, BCL11B, HOXD10, DCLK1, SOX5, NFIB, NTRK2, PRDM8, ISL2, LMX1A, GATA2, DCC
GO:0060537	4.55126e-05	0.999986	20	342	muscle tissue development	BP	0.00946381	1	HDAC9, HDAC4, PITX1, TBX5, TBX18, SOX9, HOXD9, HOXD10, GATA4, GATA6, OSR1, LMNA, PDLIM5, PITX2, SMAD3, BDNF, NKX2-5, WT1, COL14A1, RYR2
GO:0048736	5.85853e-05	0.999986	14	169	appendage development	BP	0.0114725	1	PITX1, TULP3, HOXA9, TBX5, TBX4, RECK, SOX9, HOXD9, HOXD10, BMPR1B, OSR1, EN1, PITX2, ALX1
GO:0060173	5.85853e-05	0.999986	14	169	limb development	BP	0.0114725	1	PITX1, TULP3, HOXA9, TBX5, TBX4, RECK, SOX9, HOXD9, HOXD10, BMPR1B, OSR1, EN1, PITX2, ALX1
GO:0030326	6.84684e-05	0.999985	12	129	embryonic limb morphogenesis	BP	0.0130284	1	PITX1, TULP3, HOXA9, TBX5, TBX4, RECK, HOXD9, HOXD10, OSR1, EN1, PITX2, ALX1
GO:0035113	6.84684e-05	0.999985	12	129	embryonic appendage morphogenesis	BP	0.0130284	1	PITX1, TULP3, HOXA9, TBX5, TBX4, RECK, HOXD9, HOXD10, OSR1, EN1, PITX2, ALX1
GO:0000978	9.09335e-05	0.999972	18	341	RNA polymerase II core promoter proximal region sequence-specific DNA binding	MF	0.0165237	1	PITX1, TBX15, EBF3, ELK3, BCL11B, GATA4, PRDM5, TCF12, NFIB, TCF7L2, CEBPG, EN1, PITX2, SMAD3, NKX2-5, MITF, TCF4, EBF2
GO:0048762	9.89748e-05	0.999978	12	161	mesenchymal cell differentiation	BP	0.0176666	1	SEMA3A, TBX5, SOX9, GSC, WNT10A, OSR1, PITX2, TMEM100, SMAD3, AXIN2, LDLRAD4, ALX1
GO:0035282	0.000124452	0.999979	9	94	segmentation	BP	0.0214546	1	SEMA3A, TBX18, OSR1, SMAD3, AXIN2, IRX1, HOXD8, IRX3, WT1
GO:0072073	0.000139359	0.999968	12	140	kidney epithelium development	BP	0.0234239	1	CRLF1, PROM1, GATA3, SIM1, SOX9, OSR1, KIF26B, SMAD3, IRX1, BDNF, IRX3, WT1
GO:0003170	0.000150434	0.999989	5	27	heart valve development	BP	0.0250765	1	TBX5, GATA3, SOX9, GATA4, PITX2
GO:0002062	0.00016882	0.999967	10	92	chondrocyte differentiation	BP	0.0274604	1	TRPS1, SOX9, CHSY1, SOX5, BMPR1B, OSR1, NFIB, ADAMTS12, SMAD3, AXIN2
GO:0016202	0.000218778	0.99996	9	100	regulation of striated muscle tissue development	BP	0.0324021	1	HDAC9, HDAC4, TBX5, GATA4, GATA6, SMAD3, BDNF, NKX2-5, COL14A1
GO:0007517	0.000220483	0.999925	19	344	muscle organ development	BP	0.0324021	1	HDAC9, HDAC4, PITX1, TBX5, HOXD9, HOXD10, GSC, GATA4, TCF12, ZFHX3, GATA6, LMNA, PITX2, SMAD3, BDNF, NKX2-5, WT1, COL14A1, RYR2
GO:0014706	0.000227386	0.999925	18	328	striated muscle tissue development	BP	0.0327598	1	HDAC9, HDAC4, PITX1, TBX5, TBX18, HOXD9, HOXD10, GATA4, GATA6, LMNA, PDLIM5, PITX2, SMAD3, BDNF, NKX2-5, WT1, COL14A1, RYR2
GO:1901861	0.000242668	0.999955	9	102	regulation of muscle tissue development	BP	0.0344691	1	HDAC9, HDAC4, TBX5, GATA4, GATA6, SMAD3, BDNF, NKX2-5, COL14A1
GO:0048634	0.000261136	0.999951	9	102	regulation of muscle organ development	BP	0.0365772	1	HDAC9, HDAC4, TBX5, GATA4, GATA6, SMAD3, BDNF, NKX2-5, COL14A1
GO:0055007	0.000285821	0.999946	9	91	cardiac muscle cell differentiation	BP	0.0394863	1	TBX5, GATA4, GATA6, LMNA, PDLIM5, PITX2, NKX2-5, WT1, COL14A1
GO:0048568	0.000305134	0.999886	21	433	embryonic organ development	BP	0.0415849	1	TULP3, TBX15, GATA3, TBX18, SOX9, HOXD3, HOXD9, HOXD10, GSC, GATA4, OSR1, LRIG1, PITX2, SMAD3, GATA2, ALX1, NKX2-5, BLOC1S5, HOXC4, RYR2, TWIST2
GO:1901342	0.000307298	0.999922	12	206	regulation of vasculature development	BP	0.0415986	1	ASB4, HDAC9, RAPGEF2, SASH1, GATA4, GATA6, PDE3B, XDH, TMEM100, PIK3R6, GATA2, WT1
GO:1904018	0.000319946	0.999938	9	118	positive regulation of vasculature development	BP	0.0427372	1	ASB4, HDAC9, RAPGEF2, SASH1, GATA4, GATA6, TMEM100, PIK3R6, GATA2
GO:0048864	0.000370092	0.999911	11	152	stem cell development	BP	0.0475462	1	SEMA3A, TBX5, SOX9, GSC, MSI2, PITX2, TMEM100, SMAD3, AXIN2, LDLRAD4, ALX1
GO:0030501	0.000391059	0.999955	6	35	positive regulation of bone mineralization	BP	0.0499219	1	CD276, BMPR1B, OSR1, NELL1, SMAD3, FAM20C
