# Supplementary material for: Methylome and transcriptome maps of human visceral and subcutaneous adipocytes reveal key epigenetic differences at developmental genes
Source: Sci Rep. 2019 Jul 2;9:9511. doi: 10.1038/s41598-019-45777-w (PMC6606599; doi:10.1038/s41598-019-45777-w)
Supplement: Supplementary file 13 — Supplementary_Table S12 [file 41598_2019_45777_MOESM13_ESM.xlsx]

## Sheet: TF Genes TSS DMRs
Table S12 Transcription Factor genes with DMRs within 2kb of transcription start site
gene_name_prot	chr	start	end	width	n	invdensity	areaStat	maxStat	meanDiff	VA.mean	SA.mean	tstat.sd	direction	nGeneTSS	nProtGeneTSS	distanceTSS	TSS	tx_name	tx_type	gene_id	gene_name	distanceTSS_prot	TSS_prot	tx_name_prot	gene_id_prot	gene_name_prot	distanceCpGi	CpGi	promoter	genebody	intergenic	CpGisland	CpGshores	nonCpG
ADNP	chr20	49527314	49527597	284	7	40.5714	29.9736	4.32743	-0.143226	0.835035	0.691809	0.022177	hypo	0	0	985	24578	ENST00000349014.3	protein_coding	ENSG00000101126.11	ADNP	985	13252	ENST00000349014.3	ENSG00000101126.11	ADNP	19471	26322	1	0	0	0	0	1
ADNP	chr20	49548626	49548661	36	4	9	24.3277	7.04489	-0.146395	0.384896	0.238501	0.020502	hypo	0	0	667	24580	ENST00000396032.3	protein_coding	ENSG00000101126.11	ADNP	667	13254	ENST00000396032.3	ENSG00000101126.11	ADNP	100	26323	1	0	0	0	1	0
ADNP2	chr18	77868528	77868634	107	4	26.75	16.9397	4.36786	-0.127174	0.711948	0.584774	0.0215172	hypo	0	0	917	25180	ENST00000559951.1	protein_coding	ENSG00000101544.4	ADNP2	917	13601	ENST00000559951.1	ENSG00000101544.4	ADNP2	32425	23289	1	0	0	0	0	1
AEBP2	chr12	19590457	19591629	1173	11	106.636	70.3138	7.91089	-0.127046	0.937106	0.81006	0.0199097	hypo	0	0	978	68659	ENST00000398864.3	protein_coding	ENSG00000139154.10	AEBP2	978	37373	ENST00000398864.3	ENSG00000139154.10	AEBP2	554	16430	0.87127	0.12873	0	0	1	0
AEBP2	chr12	19591824	19592058	235	6	39.1667	34.8522	6.62238	-0.114055	0.771009	0.656954	0.0199097	hypo	0	0	549	68659	ENST00000398864.3	protein_coding	ENSG00000139154.10	AEBP2	549	37373	ENST00000398864.3	ENSG00000139154.10	AEBP2	125	16430	1	0	0	0	1	0
AFF3	chr2	100722155	100722680	526	14	37.5714	134.572	12.0098	-0.228624	0.422804	0.19418	0.0245868	hypo	1	1	0	75581	ENST00000427118.1	protein_coding	ENSG00000144218.14	AFF3	0	40968	ENST00000427118.1	ENSG00000144218.14	AFF3	1413	3175	1	0	0	0	1	0
AFF3	chr2	100719819	100720316	498	18	27.6667	117.799	8.16415	-0.135243	0.280242	0.144999	0.0209144	hypo	0	0	675	75574	ENST00000432037.1	protein_coding	ENSG00000144218.14	AFF3	675	40961	ENST00000432037.1	ENSG00000144218.14	AFF3	69	3175	1	0	0	0	1	0
AHCTF1	chr1	247093728	247093815	88	3	29.3333	13.3626	4.54402	-0.105565	0.434013	0.328449	0.0201091	hypo	0	0	849	84271	ENST00000366508.1	protein_coding	ENSG00000153207.10	AHCTF1	849	45812	ENST00000366508.1	ENSG00000153207.10	AHCTF1	670	2438	1	0	0	0	1	0
AHR	chr7	17336978	17337427	450	5	90	-26.6075	-4.41469	0.167903	0.671199	0.839102	0.0255099	hyper	0	0	642	167224	ENST00000419382.1	antisense	ENSG00000237773.1	AC003075.4	818	17343	ENST00000242057.4	ENSG00000106546.8	AHR	825	9230	1	0	0	0	1	0
AHRR	chr5	305754	306535	782	23	34	125.315	6.50873	-0.164801	0.914199	0.749398	0.0246259	hypo	0	0	260	175270	ENST00000511482.1	processed_transcript	ENSG00000249915.3	PDCD6	1454	4717	ENST00000512529.1	ENSG00000063438.12	AHRR	751	6362	1	0	0	0	1	0
AHRR	chr5	303287	304155	869	19	45.7368	-106.169	-4.16085	0.109882	0.70941	0.819292	0.0233877	hyper	0	0	135	8887	ENST00000505113.1	protein_coding	ENSG00000063438.12	AHRR	135	4715	ENST00000505113.1	ENSG00000063438.12	AHRR	3131	6362	1	0	0	0	0	1
ALX1	chr12	85671170	85673143	1974	73	27.0411	-1242.14	-4.29535	0.492564	0.175952	0.668516	0.0237593	hyper	0	0	741	120263	ENST00000316824.3	protein_coding	ENSG00000180318.3	ALX1	741	65511	ENST00000316824.3	ENSG00000180318.3	ALX1	735	16900	0.637791	0	0.362209	0	0.640831	0.359169
ALX1	chr12	85675700	85676237	538	9	59.7778	-81.4715	-4.84282	0.327783	0.251403	0.579185	0.0260584	hyper	0	0	1814	120263	ENST00000316824.3	protein_coding	ENSG00000180318.3	ALX1	1814	65511	ENST00000316824.3	ENSG00000180318.3	ALX1	999	16900	0.343866	0.656134	0	0	1	0
ALX4	chr11	44332891	44333232	342	22	15.5455	-114.865	-4.05418	0.1854	0.190463	0.375863	0.0247293	hyper	0	0	1174	7366	ENST00000329255.3	protein_coding	ENSG00000052850.5	ALX4	1174	3921	ENST00000329255.3	ENSG00000052850.5	ALX4	133	15334	1	0	0	0	1	0
ARID1B	chr6	157469303	157469898	596	10	59.6	61.9497	7.34114	-0.195987	0.614988	0.419001	0.027559	hypo	0	0	25	6906	ENST00000478761.2	processed_transcript	ENSG00000049618.17	ARID1B	146	3680	ENST00000400790.3	ENSG00000049618.17	ARID1B	86928	8644	1	0	0	0	0	1
ARID3A	chr19	927738	929119	1382	37	37.3514	247.311	8.23507	-0.18424	0.597622	0.413381	0.0241566	hypo	2	0	0	191607	ENST00000585647.1	antisense	ENSG00000267159.1	AC005391.2	1737	22995	ENST00000263620.3	ENSG00000116017.6	ARID3A	395	23414	1	0	0	0	1	0
ARID3B	chr15	74834694	74835515	822	10	82.2	66.2816	7.9512	-0.171632	0.732159	0.560527	0.0223174	hypo	0	0	1088	119432	ENST00000569680.1	retained_intron	ENSG00000179361.13	ARID3B	1175	65092	ENST00000346246.5	ENSG00000179361.13	ARID3B	732	19362	1	0	0	0	1	0
ARID4A	chr14	58767168	58767445	278	4	69.5	19.0372	5.11939	-0.112234	0.595816	0.483581	0.0213944	hypo	0	0	912	5144	ENST00000431317.2	protein_coding	ENSG00000032219.14	ARID4A	912	2749	ENST00000431317.2	ENSG00000032219.14	ARID4A	781	18345	1	0	0	0	1	0
ARNT	chr1	150849790	150850192	403	8	50.375	38.6149	5.70061	-0.157283	0.686994	0.529712	0.0224772	hypo	0	0	545	74473	ENST00000358595.5	protein_coding	ENSG00000143437.16	ARNT	545	40404	ENST00000358595.5	ENSG00000143437.16	ARNT	524	1667	1	0	0	0	1	0
ARNT2	chr15	80733195	80735073	1879	21	89.4762	146.802	8.28427	-0.168482	0.682757	0.514275	0.019802	hypo	1	1	0	111287	ENST00000525103.1	protein_coding	ENSG00000172379.14	ARNT2	0	60670	ENST00000525103.1	ENSG00000172379.14	ARNT2	35801	19446	1	0	0	0	0	1
ARNTL	chr11	13300893	13301138	246	4	61.5	20.1611	5.6902	-0.152714	0.612446	0.459732	0.0246938	hypo	0	0	1460	60205	ENST00000482049.1	protein_coding	ENSG00000133794.13	ARNTL	1460	32775	ENST00000482049.1	ENSG00000133794.13	ARNTL	157	15175	1	0	0	0	1	0
ARNTL2	chr12	27487028	27487176	149	6	24.8333	41.456	7.357	-0.159067	0.605893	0.446825	0.0223538	hypo	0	0	1039	4938	ENST00000311001.5	protein_coding	ENSG00000029153.10	ARNTL2	1039	2633	ENST00000311001.5	ENSG00000029153.10	ARNTL2	351	16458	1	0	0	0	1	0
ARNTL2	chr12	27484587	27485144	558	6	93	39.0216	8.60943	-0.147248	0.42214	0.274892	0.0219458	hypo	0	0	642	4935	ENST00000544915.1	protein_coding	ENSG00000029153.10	ARNTL2	642	2630	ENST00000544915.1	ENSG00000029153.10	ARNTL2	539	16458	1	0	0	0	1	0
ASCL4	chr12	108167359	108168495	1137	18	63.1667	-114.382	-4.00451	0.191209	0.378234	0.569443	0.0279658	hyper	1	1	0	129697	ENST00000342331.4	protein_coding	ENSG00000187855.5	ASCL4	0	70826	ENST00000342331.4	ENSG00000187855.5	ASCL4	491	17009	1	0	0	0	1	0
ATF7	chr12	54018637	54019102	466	7	66.5714	38.4724	6.20586	-0.130108	0.277454	0.147345	0.0204393	hypo	0	0	652	108868	ENST00000588078.1	protein_coding	ENSG00000170653.14	ATF7	652	59284	ENST00000588078.1	ENSG00000170653.14	ATF7	710	16685	1	0	0	0	1	0
ATOH7	chr10	69991939	69992156	218	7	31.1429	31.5066	5.00444	-0.117977	0.415098	0.297121	0.0216894	hypo	0	0	67	119720	ENST00000373673.3	protein_coding	ENSG00000179774.7	ATOH7	67	65231	ENST00000373673.3	ENSG00000179774.7	ATOH7	415	14167	1	0	0	0	1	0
ATOH8	chr2	85980203	85980314	112	6	18.6667	26.592	4.54626	-0.113107	0.387466	0.274359	0.0248661	hypo	0	0	702	106032	ENST00000306279.3	protein_coding	ENSG00000168874.8	ATOH8	702	57717	ENST00000306279.3	ENSG00000168874.8	ATOH8	185	3055	1	0	0	0	1	0
ATXN7	chr3	63899381	63899992	612	12	51	64.5235	6.29738	-0.140845	0.631106	0.490261	0.0228809	hypo	0	0	1105	95599	ENST00000538065.1	protein_coding	ENSG00000163635.13	ATXN7	1105	51919	ENST00000538065.1	ENSG00000163635.13	ATXN7	606	4643	1	0	0	0	1	0
ATXN7	chr3	63896448	63896996	549	4	137.25	30.8077	12.6346	-0.16907	0.663534	0.494464	0.0199393	hypo	0	0	608	95598	ENST00000487717.1	protein_coding	ENSG00000163635.13	ATXN7	608	51918	ENST00000487717.1	ENSG00000163635.13	ATXN7	396	4642	1	0	0	0	1	0
BACH1	chr21	30565203	30566219	1017	24	42.375	135.675	6.79403	-0.14261	0.777181	0.634571	0.0252606	hypo	1	0	0	148273	ENST00000420364.1	sense_overlapping	ENSG00000215533.4	LINC00189	172	47256	ENST00000548219.1	ENSG00000156273.11	BACH1	104525	26697	1	0	0	0	0	1
BACH1	chr21	30672586	30673458	873	12	72.75	76.8753	7.59685	-0.199868	0.662326	0.462458	0.0251572	hypo	1	1	0	86903	ENST00000447177.1	protein_coding	ENSG00000156273.11	BACH1	0	47264	ENST00000447177.1	ENSG00000156273.11	BACH1	799	26697	1	0	0	0	1	0
BACH1	chr21	30564435	30564653	219	11	19.9091	62.0153	6.10234	-0.13973	0.75267	0.61294	0.0245003	hypo	0	0	1147	148271	ENST00000447125.1	sense_overlapping	ENSG00000215533.4	LINC00189	1738	47256	ENST00000548219.1	ENSG00000156273.11	BACH1	106091	26697	1	0	0	0	0	1
BACH1	chr21	30673956	30674620	665	11	60.4545	48.0411	4.46919	-0.15188	0.736451	0.584571	0.0258204	hypo	0	0	832	86903	ENST00000447177.1	protein_coding	ENSG00000156273.11	BACH1	832	47264	ENST00000447177.1	ENSG00000156273.11	BACH1	2169	26697	1	0	0	0	0	1
BARX1	chr9	96713396	96713756	361	30	12.0333	132.105	4.65797	-0.469618	0.483796	0.0141778	0.0341689	hypo	0	0	1956	57592	ENST00000401724.1	protein_coding	ENSG00000131668.9	BARX1	1956	31392	ENST00000401724.1	ENSG00000131668.9	BARX1	0	11923	0.121884	0	0.878116	1	0	0
BARX1	chr9	96718643	96718764	122	3	40.6667	15.7357	5.44647	-0.344601	0.797983	0.453381	0.0241626	hypo	0	0	526	164564	ENST00000453045.1	lincRNA	ENSG00000235601.1	RP11-231K24.2	988	31391	ENST00000253968.6	ENSG00000131668.9	BARX1	456	11923	1	0	0	0	1	0
BARX2	chr11	129305386	129305921	536	7	76.5714	-36.1248	-4.05952	0.115688	0.445458	0.561147	0.0252445	hyper	0	0	147	6196	ENST00000605151.1	retained_intron	ENSG00000043039.5	BARX2	147	3279	ENST00000526127.1	ENSG00000043039.5	BARX2	738	16203	1	0	0	0	1	0
BARX2	chr11	129304093	129304725	633	6	105.5	-35.1738	-4.06733	0.134608	0.518437	0.653045	0.0252421	hyper	0	0	1343	6196	ENST00000605151.1	retained_intron	ENSG00000043039.5	BARX2	1343	3279	ENST00000526127.1	ENSG00000043039.5	BARX2	1934	16203	1	0	0	0	0.104265	0.895735
BCL11B	chr14	99733465	99735943	2479	43	57.6512	-453.89	-4.06137	0.33922	0.266662	0.605882	0.0309076	hyper	0	0	1621	52697	ENST00000357195.3	protein_coding	ENSG00000127152.13	BCL11B	1621	28684	ENST00000357195.3	ENSG00000127152.13	BCL11B	97	18634	0.152884	0.847116	0	0	0.767648	0.232352
BCL3	chr19	45249890	45250163	274	4	68.5	18.3497	5.11316	-0.149918	0.636489	0.486571	0.028076	hypo	0	0	798	11138	ENST00000403534.3	retained_intron	ENSG00000069399.8	BCL3	1640	5941	ENST00000164227.5	ENSG00000069399.8	BCL3	1812	25145	1	0	0	0	0.686131	0.313869
BCL3	chr19	45253160	45253298	139	3	46.3333	13.3975	4.70944	-0.127199	0.600805	0.473606	0.0237699	hypo	0	0	1279	11141	ENST00000444487.1	protein_coding	ENSG00000069399.8	BCL3	1279	5942	ENST00000444487.1	ENSG00000069399.8	BCL3	829	25145	1	0	0	0	1	0
BCL6	chr3	187452735	187455006	2272	32	71	189.968	7.32688	-0.181128	0.451945	0.270817	0.0244358	hypo	1	1	0	39874	ENST00000430339.1	protein_coding	ENSG00000113916.13	BCL6	0	21535	ENST00000430339.1	ENSG00000113916.13	BCL6	324	5212	1	0	0	0	0.737676	0.262324
BCL6	chr3	187464843	187465959	1117	13	85.9231	89.5701	7.23272	-0.173955	0.366112	0.192157	0.0233464	hypo	0	0	1327	39869	ENST00000406870.2	protein_coding	ENSG00000113916.13	BCL6	1327	21532	ENST00000406870.2	ENSG00000113916.13	BCL6	2645	5215	0.601611	0	0.398389	0	0	1
BCL6B	chr17	6924562	6924965	404	10	40.4	80.3318	8.82571	-0.244467	0.520633	0.276166	0.0270091	hypo	0	0	1373	92616	ENST00000293805.5	protein_coding	ENSG00000161940.6	BCL6B	1373	50276	ENST00000293805.5	ENSG00000161940.6	BCL6B	435	21362	1	0	0	0	1	0
BHLHA15	chr7	97843149	97843634	486	12	40.5	68.7648	6.63151	-0.129175	0.660104	0.530929	0.0219498	hypo	0	0	1582	120452	ENST00000314018.2	protein_coding	ENSG00000180535.3	BHLHA15	1582	65629	ENST00000314018.2	ENSG00000180535.3	BHLHA15	1143	9802	0.858025	0	0.141975	0	1	0
BHLHA15	chr7	97839593	97839726	134	9	14.8889	37.8461	4.38139	-0.117546	0.615545	0.497999	0.0275372	hypo	0	0	1012	120451	ENST00000609256.1	protein_coding	ENSG00000180535.3	BHLHA15	1012	65628	ENST00000609256.1	ENSG00000180535.3	BHLHA15	136	9800	1	0	0	0	1	0
BHLHB9	chrX	101974987	101975801	815	20	40.75	-81.9157	-4.0126	0.133528	0.329551	0.463079	0.031809	hyper	1	1	0	137539	ENST00000486988.1	processed_transcript	ENSG00000198908.7	BHLHB9	0	75146	ENST00000361229.4	ENSG00000198908.7	BHLHB9	7016	13216	1	0	0	0	0	1
BHLHE40	chr3	5018239	5018910	672	22	30.5455	178.584	10.6447	-0.213902	0.412344	0.198442	0.0235347	hypo	0	0	1890	60611	ENST00000256495.3	protein_coding	ENSG00000134107.4	BHLHE40	1890	32996	ENST00000256495.3	ENSG00000134107.4	BHLHE40	966	4161	0.16369	0.83631	0	0	1	0
BNC1	chr15	83954148	83954779	632	21	30.0952	-141.389	-4.06241	0.244435	0.459277	0.703712	0.0280156	hyper	0	0	681	107237	ENST00000345382.2	protein_coding	ENSG00000169594.8	BNC1	681	58377	ENST00000345382.2	ENSG00000169594.8	BNC1	217	19483	1	0	0	0	1	0
BNC2	chr9	16725962	16726426	465	11	42.2727	61.0385	5.95812	-0.216946	0.567135	0.350189	0.0296156	hypo	0	0	385	163658	ENST00000450445.1	antisense	ENSG00000234779.1	RP11-62F24.2	1568	61246	ENST00000418777.1	ENSG00000173068.13	BNC2	433	11523	1	0	0	0	1	0
BNC2	chr9	16872281	16872553	273	11	24.8182	-60.9084	-4.03507	0.130403	0.611266	0.741669	0.0240682	hyper	0	0	1439	112379	ENST00000486514.1	protein_coding	ENSG00000173068.13	BNC2	1439	61251	ENST00000486514.1	ENSG00000173068.13	BNC2	260	11525	1	0	0	0	1	0
BOLA1	chr1	149871838	149871945	108	11	9.81818	56.0789	5.36943	-0.118235	0.61656	0.498325	0.021843	hypo	0	0	658	118157	ENST00000369150.1	protein_coding	ENSG00000178096.8	BOLA1	658	64408	ENST00000369150.1	ENSG00000178096.8	BOLA1	0	1649	1	0	0	1	0	0
BOLA3	chr2	74375903	74376025	123	7	17.5714	35.7944	5.46675	-0.139908	0.737439	0.597531	0.0249834	hypo	0	0	730	153290	ENST00000533563.1	antisense	ENSG00000225439.2	BOLA3-AS1	781	51347	ENST00000327428.5	ENSG00000163170.7	BOLA3	645	2995	1	0	0	0	1	0
BRCA1	chr17	41244465	41245196	732	7	104.571	39.458	6.33201	-0.158462	0.699512	0.541049	0.0242188	hypo	0	0	623	3215	ENST00000461574.1	protein_coding	ENSG00000012048.15	BRCA1	623	1674	ENST00000461574.1	ENSG00000012048.15	BRCA1	32938	21933	1	0	0	0	0	1
BRCA1	chr17	41243501	41244007	507	5	101.4	28.7182	6.23711	-0.160118	0.755331	0.595213	0.0242188	hypo	1	1	0	3215	ENST00000461574.1	protein_coding	ENSG00000012048.15	BRCA1	0	1674	ENST00000461574.1	ENSG00000012048.15	BRCA1	34127	21933	1	0	0	0	0	1
C20orf194	chr20	3320902	3321603	702	11	63.8182	70.7793	6.6972	-0.158629	0.755178	0.59655	0.0247473	hypo	0	0	4	18422	ENST00000453730.2	protein_coding	ENSG00000088854.11	C20orf194	4	9842	ENST00000453730.2	ENSG00000088854.11	C20orf194	66362	25912	1	0	0	0	0	1
CAMTA1	chr1	7803109	7804318	1210	34	35.5882	291.323	13.7882	-0.180672	0.910053	0.729381	0.0201078	hypo	0	0	655	110336	ENST00000490905.1	protein_coding	ENSG00000171735.14	CAMTA1	655	60155	ENST00000490905.1	ENSG00000171735.14	CAMTA1	27060	355	1	0	0	0	0	1
CAMTA1	chr1	6843760	6843877	118	6	19.6667	44.6651	8.25896	-0.170102	0.517574	0.347471	0.0226464	hypo	0	0	1025	166804	ENST00000442889.1	antisense	ENSG00000237436.1	RP11-312B8.1	1506	60149	ENST00000303635.7	ENSG00000171735.14	CAMTA1	436	349	1	0	0	0	1	0
CBFB	chr16	67060518	67061053	536	8	67	40.1268	5.63639	-0.155056	0.791687	0.63663	0.0230056	hypo	0	0	1965	10663	ENST00000561924.2	protein_coding	ENSG00000067955.9	CBFB	1965	5679	ENST00000561924.2	ENSG00000067955.9	CBFB	1560	20668	0.0652985	0	0.934701	0	0.820896	0.179104
CBFB	chr16	67062155	67062389	235	3	78.3333	16.7686	7.09715	-0.169693	0.638929	0.469235	0.0230056	hypo	0	0	629	10663	ENST00000561924.2	protein_coding	ENSG00000067955.9	CBFB	629	5679	ENST00000561924.2	ENSG00000067955.9	CBFB	224	20668	1	0	0	0	1	0
CDC5L	chr6	44356486	44356856	371	8	46.375	42.2137	5.86663	-0.138412	0.633055	0.494642	0.0231129	hypo	0	0	1223	21141	ENST00000371477.3	protein_coding	ENSG00000096401.7	CDC5L	1223	11371	ENST00000371477.3	ENSG00000096401.7	CDC5L	707	8179	1	0	0	0	1	0
CDX1	chr5	149544312	149544902	591	10	59.1	50.439	5.68163	-0.223345	0.585426	0.362081	0.0239891	hypo	0	0	1455	39734	ENST00000231656.8	protein_coding	ENSG00000113722.12	CDX1	1455	21453	ENST00000231656.8	ENSG00000113722.12	CDX1	1125	7248	0.922166	0	0.0778342	0	1	0
CDX2	chr13	28545603	28546837	1235	15	82.3333	85.2711	6.56372	-0.123294	0.491421	0.368126	0.0227734	hypo	0	0	326	99446	ENST00000381020.7	protein_coding	ENSG00000165556.9	CDX2	326	54079	ENST00000381020.7	ENSG00000165556.9	CDX2	712	17597	1	0	0	0	1	0
CEBPA	chr19	33790380	33791653	1274	28	45.5	156.804	6.81284	-0.241326	0.354733	0.113407	0.0325906	hypo	1	0	0	192182	ENST00000589932.1	antisense	ENSG00000267580.1	CTD-2540B15.11	1816	79949	ENST00000498907.2	ENSG00000245848.2	CEBPA	408	24715	1	0	0	0	1	0
CEBPG	chr19	33865604	33865928	325	4	81.25	38.865	14.2296	-0.300143	0.39653	0.0963874	0.028173	hypo	0	0	385	84729	ENST00000585933.2	protein_coding	ENSG00000153879.4	CEBPG	385	46068	ENST00000585933.2	ENSG00000153879.4	CEBPG	593	24716	1	0	0	0	1	0
CERS6	chr2	169311823	169312003	181	3	60.3333	14.5877	5.37872	-0.104062	0.747698	0.643636	0.0231388	hypo	0	0	368	111156	ENST00000305747.6	protein_coding	ENSG00000172292.10	CERS6	368	60593	ENST00000305747.6	ENSG00000172292.10	CERS6	414	3547	1	0	0	0	1	0
CHAMP1	chr13	115077488	115078153	666	16	41.625	88.9686	7.68126	-0.194364	0.835709	0.641344	0.0310762	hypo	0	0	1834	137284	ENST00000361283.1	protein_coding	ENSG00000198824.4	CHAMP1	1834	75007	ENST00000361283.1	ENSG00000198824.4	CHAMP1	1511	18080	0.249249	0	0.750751	0	0.734234	0.265766
CHAMP1	chr13	115084882	115085339	458	4	114.5	22.6289	7.27198	-0.140244	0.803736	0.663492	0.0211889	hypo	0	0	1261	137285	ENST00000463003.1	protein_coding	ENSG00000198824.4	CHAMP1	1261	75008	ENST00000463003.1	ENSG00000198824.4	CHAMP1	4516	18080	1	0	0	0	0	1
CIZ1	chr9	130967109	130967623	515	10	51.5	87.2704	9.9361	-0.253297	0.603454	0.350157	0.02553	hypo	0	0	446	79692	ENST00000393608.1	protein_coding	ENSG00000148337.15	CIZ1	446	43243	ENST00000393608.1	ENSG00000148337.15	CIZ1	592	12249	1	0	0	0	1	0
CIZ1	chr9	130952693	130952967	275	9	30.5556	43.04	5.39259	-0.13119	0.680452	0.549262	0.0230984	hypo	1	0	0	79714	ENST00000474442.1	processed_transcript	ENSG00000148337.15	CIZ1	21	43251	ENST00000415526.1	ENSG00000148337.15	CIZ1	552	12247	1	0	0	0	1	0
CLOCK	chr4	56414264	56414709	446	9	49.5556	66.6462	8.5919	-0.178142	0.718631	0.540489	0.0204381	hypo	0	0	958	61813	ENST00000513440.1	protein_coding	ENSG00000134852.10	CLOCK	958	33649	ENST00000513440.1	ENSG00000134852.10	CLOCK	906	5814	1	0	0	0	1	0
CRAMP1L	chr16	1665682	1666046	365	11	33.1818	52.4135	5.0403	-0.116964	0.661614	0.54465	0.0210491	hypo	0	0	1040	1964	ENST00000436138.3	protein_coding	ENSG00000007545.11	CRAMP1L	1040	1012	ENST00000436138.3	ENSG00000007545.11	CRAMP1L	586	19890	1	0	0	0	1	0
CRAMP1L	chr16	1707262	1707508	247	7	35.2857	31.2854	4.68036	-0.103834	0.844242	0.740408	0.0219348	hypo	0	0	1348	1966	ENST00000262317.4	protein_coding	ENSG00000007545.11	CRAMP1L	1348	1014	ENST00000262317.4	ENSG00000007545.11	CRAMP1L	320	19893	1	0	0	0	1	0
CREB3L2	chr7	137617429	137618499	1071	14	76.5	67.9704	5.18272	-0.138457	0.47429	0.335834	0.0303805	hypo	0	0	136	121789	ENST00000458726.1	protein_coding	ENSG00000182158.10	CREB3L2	136	66389	ENST00000458726.1	ENSG00000182158.10	CREB3L2	67792	10083	1	0	0	0	0	1
CREBL2	chr12	12765398	12765597	200	4	50	-36.1573	-4.99314	0.180504	0.0534171	0.233921	0.0214231	hyper	0	0	571	36937	ENST00000228865.2	protein_coding	ENSG00000111269.2	CREBL2	571	19916	ENST00000228865.2	ENSG00000111269.2	CREBL2	192	16404	1	0	0	0	1	0
CSRNP3	chr2	166430272	166431182	911	20	45.55	-94.6953	-4.19721	0.160839	0.457666	0.618505	0.0279931	hyper	1	1	0	118642	ENST00000409420.1	protein_coding	ENSG00000178662.11	CSRNP3	0	64676	ENST00000409420.1	ENSG00000178662.11	CSRNP3	218727	3541	1	0	0	0	0	1
CTCF	chr16	67595033	67595219	187	3	62.3333	14.9697	5.78737	-0.110383	0.655728	0.545345	0.0206235	hypo	0	0	992	185559	ENST00000562846.1	antisense	ENSG00000259804.1	CTD-2012K14.7	1090	14396	ENST00000264010.4	ENSG00000102974.10	CTCF	649	20694	1	0	0	0	1	0
CTCFL	chr20	56100930	56103323	2394	55	43.5273	-630.466	-4.4728	0.203811	0.427461	0.631272	0.0226868	hyper	0	0	221	49594	ENST00000429804.3	protein_coding	ENSG00000124092.8	CTCFL	221	26900	ENST00000429804.3	ENSG00000124092.8	CTCFL	679	26365	0.74269	0	0.25731	0	0.551796	0.448204
CUX2	chr12	111470087	111470672	586	6	97.6667	32.034	7.23846	-0.15512	0.574533	0.419413	0.0240214	hypo	0	0	1155	36911	ENST00000261726.6	protein_coding	ENSG00000111249.9	CUX2	1155	19898	ENST00000261726.6	ENSG00000111249.9	CUX2	389	17048	1	0	0	0	1	0
DDB2	chr11	47235424	47235539	116	3	38.6667	16.2497	5.96529	-0.139147	0.607661	0.468514	0.0252683	hypo	0	0	953	61438	ENST00000256996.4	protein_coding	ENSG00000134574.7	DDB2	953	33438	ENST00000256996.4	ENSG00000134574.7	DDB2	865	15380	1	0	0	0	1	0
DDIT3	chr12	57912466	57912738	273	8	34.125	47.7214	6.35334	-0.175531	0.515345	0.339813	0.0245337	hypo	0	0	303	144471	ENST00000385293.1	miRNA	ENSG00000208028.1	MIR616	1536	62700	ENST00000547303.1	ENSG00000175197.6	DDIT3	1069	16790	1	0	0	0	1	0
DLX3	chr17	48070225	48070670	446	14	31.8571	82.9282	7.37649	-0.195324	0.587457	0.392133	0.0272463	hypo	0	0	396	9046	ENST00000512495.2	protein_coding	ENSG00000064195.7	DLX3	396	4824	ENST00000512495.2	ENSG00000064195.7	DLX3	28	22145	1	0	0	0	1	0
DLX4	chr17	48050556	48051089	534	11	48.5455	63.285	8.10778	-0.179646	0.408008	0.228361	0.0217526	hypo	0	0	425	34342	ENST00000411890.2	protein_coding	ENSG00000108813.9	DLX4	425	18512	ENST00000411890.2	ENSG00000108813.9	DLX4	0	22144	1	0	0	0.114232	0.885768	0
DLX4	chr17	48047291	48047608	318	10	31.8	54.1184	6.2463	-0.195477	0.440214	0.244737	0.0249021	hypo	0	0	596	34340	ENST00000505318.2	protein_coding	ENSG00000108813.9	DLX4	596	18511	ENST00000505318.2	ENSG00000108813.9	DLX4	83	22143	1	0	0	0	1	0
DLX4	chr17	48044914	48045130	217	5	43.4	22.7542	4.7089	-0.184847	0.418264	0.233417	0.0269144	hypo	0	0	1203	34338	ENST00000503410.1	processed_transcript	ENSG00000108813.9	DLX4	1407	18510	ENST00000240306.3	ENSG00000108813.9	DLX4	658	22143	1	0	0	0	1	0
DLX4	chr17	48048615	48048790	176	4	44	20.664	5.65135	-0.190374	0.456727	0.266353	0.0249021	hypo	0	0	537	34341	ENST00000503276.2	retained_intron	ENSG00000108813.9	DLX4	1339	18512	ENST00000411890.2	ENSG00000108813.9	DLX4	163	22144	1	0	0	0	1	0
DMRT1	chr9	840222	840427	206	3	68.6667	-13.2502	-4.07171	0.10626	0.46068	0.56694	0.0229496	hyper	0	0	1262	65338	ENST00000564322.1	retained_intron	ENSG00000137090.7	DMRT1	1262	35530	ENST00000382276.3	ENSG00000137090.7	DMRT1	947	11459	1	0	0	0	1	0
DMRT2	chr9	1048710	1049559	850	30	28.3333	-245.591	-4.38217	0.278473	0.338533	0.617007	0.0395211	hyper	0	0	794	112599	ENST00000382255.3	protein_coding	ENSG00000173253.10	DMRT2	794	61383	ENST00000382255.3	ENSG00000173253.10	DMRT2	519	11465	1	0	0	0	1	0
DMRT2	chr9	1050715	1051536	822	23	35.7391	229.408	18.2703	-0.235854	0.291983	0.0561293	0.0220615	hypo	0	0	77	112603	ENST00000259622.6	protein_coding	ENSG00000173253.10	DMRT2	77	61387	ENST00000259622.6	ENSG00000173253.10	DMRT2	204	11465	1	0	0	0	1	0
DMRT3	chr9	972400	975762	3363	143	23.5175	-1206.56	-4.13496	0.565623	0.122126	0.687749	0.0401206	hyper	0	0	1201	9073	ENST00000190165.2	protein_coding	ENSG00000064218.4	DMRT3	1201	4834	ENST00000190165.2	ENSG00000064218.4	DMRT3	0	11460	0.237585	0	0.762415	0.260779	0.739221	0
DMRT3	chr9	989279	990411	1133	21	53.9524	119.862	7.77262	-0.175181	0.843798	0.668617	0.0256569	hypo	1	1	0	9074	ENST00000417254.1	protein_coding	ENSG00000064218.4	DMRT3	0	4835	ENST00000417254.1	ENSG00000064218.4	DMRT3	8052	11462	1	0	0	0	0	1
DMRT3	chr9	991591	992862	1272	13	97.8462	-119.296	-5.65892	0.181997	0.651396	0.833393	0.023905	hyper	0	0	1753	9074	ENST00000417254.1	protein_coding	ENSG00000064218.4	DMRT3	1753	4835	ENST00000417254.1	ENSG00000064218.4	DMRT3	5601	11462	0.193396	0	0.806604	0	0	1
DMRT3	chr9	990942	991277	336	5	67.2	-29.0944	-4.474	0.111521	0.719534	0.831055	0.0253346	hyper	0	0	1104	9074	ENST00000417254.1	protein_coding	ENSG00000064218.4	DMRT3	1104	4835	ENST00000417254.1	ENSG00000064218.4	DMRT3	7186	11462	1	0	0	0	0	1
DNAJC21	chr5	34930981	34931174	194	3	64.6667	15.4678	6.08673	-0.137204	0.672414	0.53521	0.0227846	hypo	0	0	1282	105793	ENST00000342382.4	protein_coding	ENSG00000168724.10	DNAJC21	1282	57580	ENST00000342382.4	ENSG00000168724.10	DNAJC21	539	6602	1	0	0	0	1	0
DNMT3A	chr2	25565934	25566445	512	20	25.6	97.6539	5.47343	-0.127847	0.866393	0.738546	0.0209008	hypo	0	0	474	45978	ENST00000264709.3	protein_coding	ENSG00000119772.12	DNMT3A	474	24885	ENST00000264709.3	ENSG00000119772.12	DNMT3A	329	2667	1	0	0	0	1	0
DNMT3A	chr2	25475916	25476020	105	6	17.5	26.6745	4.66886	-0.108128	0.344132	0.236004	0.0224892	hypo	0	0	735	45976	ENST00000380746.4	protein_coding	ENSG00000119772.12	DNMT3A	735	24883	ENST00000380746.4	ENSG00000119772.12	DNMT3A	0	2664	1	0	0	0.12381	0.87619	0
DNMT3B	chr20	31352228	31352456	229	8	28.625	36.4944	4.65932	-0.144921	0.697204	0.552283	0.0259195	hypo	0	0	1779	18211	ENST00000456297.2	protein_coding	ENSG00000088305.14	DNMT3B	1779	9728	ENST00000456297.2	ENSG00000088305.14	DNMT3B	964	26093	0.960699	0.0393013	0	0	1	0
DNMT3L	chr21	45668885	45669947	1063	45	23.6222	230.294	5.82072	-0.111019	0.35122	0.240201	0.0207988	hypo	0	0	748	160583	ENST00000442785.1	antisense	ENSG00000232010.1	AP001059.5	1173	39614	ENST00000436357.1	ENSG00000142182.4	DNMT3L	5712	26870	1	0	0	0	0	1
DPF1	chr19	38721930	38722047	118	3	39.3333	-30.6295	-9.80232	0.217013	0.615229	0.832242	0.0220593	hyper	0	0	1575	3019	ENST00000416611.1	protein_coding	ENSG00000011332.15	DPF1	1575	1558	ENST00000416611.1	ENSG00000011332.15	DPF1	1302	24891	1	0	0	0	1	0
DPF1	chr19	38718385	38718447	63	5	12.6	22.6236	4.62931	-0.106396	0.633887	0.527491	0.0229068	hypo	0	0	885	3032	ENST00000586624.1	protein_coding	ENSG00000011332.15	DPF1	885	1564	ENST00000586624.1	ENSG00000011332.15	DPF1	642	24891	1	0	0	0	1	0
DPF3	chr14	73362111	73362267	157	3	52.3333	16.7342	6.05696	-0.162863	0.50594	0.343076	0.0240617	hypo	0	0	1301	142744	ENST00000381216.4	nonsense_mediated_decay	ENSG00000205683.7	DPF3	1301	76904	ENST00000541685.1	ENSG00000205683.7	DPF3	1176	18449	1	0	0	0	1	0
E2F1	chr20	32274827	32274911	85	3	28.3333	13.1916	4.55398	-0.107468	0.604653	0.497185	0.0207785	hypo	0	0	616	25050	ENST00000343380.5	protein_coding	ENSG00000101412.9	E2F1	616	13513	ENST00000343380.5	ENSG00000101412.9	E2F1	321	26103	1	0	0	0	1	0
E2F6	chr2	11605260	11605379	120	3	40	17.0394	5.77853	-0.137133	0.608226	0.471093	0.0210407	hypo	0	0	625	106308	ENST00000455198.1	nonsense_mediated_decay	ENSG00000169016.12	E2F6	625	57864	ENST00000307236.4	ENSG00000169016.12	E2F6	364	2592	1	0	0	0	1	0
E2F8	chr11	19264429	19264547	119	5	23.8	22.9678	4.99554	-0.182238	0.548179	0.365941	0.031727	hypo	0	0	1261	54426	ENST00000527884.1	protein_coding	ENSG00000129173.8	E2F8	1261	29682	ENST00000527884.1	ENSG00000129173.8	E2F8	31	15233	1	0	0	0	1	0
EBF2	chr8	25896122	25900287	4166	166	25.0964	-2012.55	-4.92416	0.404965	0.204286	0.609251	0.0297644	hyper	1	1	0	149997	ENST00000408929.3	protein_coding	ENSG00000221818.4	EBF2	0	78300	ENST00000408929.3	ENSG00000221818.4	EBF2	0	10692	0.788286	0.211714	0	0.18459	0.81541	0
EBF2	chr8	25904721	25905134	414	17	24.3529	-109.8	-4.45234	0.155841	0.0895531	0.245394	0.0222581	hyper	0	0	1807	149996	ENST00000520164.1	protein_coding	ENSG00000221818.4	EBF2	1807	78299	ENST00000520164.1	ENSG00000221818.4	EBF2	0	10693	0.463768	0	0.536232	1	0	0
EBF4	chr20	2674917	2675996	1080	25	43.2	190.284	9.8404	-0.315264	0.628535	0.313271	0.0285934	hypo	0	0	581	18436	ENST00000469215.1	processed_transcript	ENSG00000088881.16	EBF4	696	9850	ENST00000609451.1	ENSG00000088881.16	EBF4	218	25887	1	0	0	0	1	0
EBF4	chr20	2671574	2672100	527	12	43.9167	56.8929	5.11087	-0.158665	0.824776	0.666112	0.0209697	hypo	0	0	1423	18430	ENST00000449079.3	nonsense_mediated_decay	ENSG00000088881.16	EBF4	1423	9848	ENST00000380648.4	ENSG00000088881.16	EBF4	804	25887	1	0	0	0	1	0
EGR2	chr10	64579206	64579993	788	13	60.6154	76.3811	6.55359	-0.149371	0.716943	0.567571	0.0226547	hypo	0	0	278	48587	ENST00000439032.1	protein_coding	ENSG00000122877.9	EGR2	278	26347	ENST00000439032.1	ENSG00000122877.9	EGR2	427	14155	1	0	0	0	1	0
ELF1	chr13	41556123	41557187	1065	14	76.0714	-69.6589	-4.22827	0.151887	0.371353	0.52324	0.0300495	hyper	1	1	0	46660	ENST00000498824.1	processed_transcript	ENSG00000120690.9	ELF1	0	25272	ENST00000442101.1	ENSG00000120690.9	ELF1	59316	17668	1	0	0	0	0	1
ELF1	chr13	41555362	41555729	368	5	73.6	-25.6952	-4.88633	0.159208	0.463092	0.6223	0.0306297	hyper	0	0	648	46660	ENST00000498824.1	processed_transcript	ENSG00000120690.9	ELF1	688	25272	ENST00000442101.1	ENSG00000120690.9	ELF1	58555	17668	1	0	0	0	0	1
ELF3	chr1	201981574	201981883	310	7	44.2857	31.0938	4.72583	-0.12854	0.790083	0.661543	0.0232707	hypo	1	0	0	94927	ENST00000479874.1	processed_transcript	ENSG00000163435.11	ELF3	1801	51572	ENST00000446188.1	ENSG00000163435.11	ELF3	28994	2051	1	0	0	0	0	1
ELF4	chrX	129243634	129244187	554	55	10.0727	-279.002	-4.06989	0.118769	0.277424	0.396194	0.0317897	hyper	0	0	148	25683	ENST00000434609.1	protein_coding	ENSG00000102034.12	ELF4	148	13887	ENST00000434609.1	ENSG00000102034.12	ELF4	0	13356	1	0	0	0.925993	0.0740072	0
ELK4	chr1	205602676	205602864	189	4	47.25	31.8167	9.45461	-0.197509	0.682204	0.484696	0.0216764	hypo	0	0	1585	89109	ENST00000357992.4	protein_coding	ENSG00000158711.9	ELK4	1585	48507	ENST00000357992.4	ENSG00000158711.9	ELK4	1243	2102	1	0	0	0	1	0
ELK4	chr1	205599062	205599274	213	3	71	12.8494	4.61707	-0.120264	0.675726	0.555462	0.021781	hypo	0	0	1815	89109	ENST00000357992.4	protein_coding	ENSG00000158711.9	ELK4	1815	48507	ENST00000357992.4	ENSG00000158711.9	ELK4	1219	2102	0.868545	0.131455	0	0	1	0
EN1	chr2	119606000	119606967	968	50	19.36	-342.746	-4.07035	0.478301	0.0806526	0.558953	0.0345181	hyper	0	0	745	94317	ENST00000295206.6	protein_coding	ENSG00000163064.6	EN1	745	51217	ENST00000295206.6	ENSG00000163064.6	EN1	0	3302	1	0	0	0.549587	0.450413	0
ENO1	chr1	8940448	8941113	666	12	55.5	72.9891	7.76612	-0.157129	0.523071	0.365942	0.0231291	hypo	0	0	1139	13310	ENST00000489867.1	protein_coding	ENSG00000074800.9	ENO1	1139	7095	ENST00000489867.1	ENSG00000074800.9	ENO1	1038	376	1	0	0	0	1	0
EPAS1	chr2	46523184	46523683	500	22	22.7273	214.555	12.6195	-0.245084	0.738254	0.49317	0.0234739	hypo	0	0	63	42587	ENST00000449347.1	protein_coding	ENSG00000116016.9	EPAS1	63	22993	ENST00000449347.1	ENSG00000116016.9	EPAS1	106	2816	1	0	0	0	1	0
ERF	chr19	42754313	42754725	413	16	25.8125	99.0365	6.90343	-0.148697	0.391656	0.242959	0.0228539	hypo	1	1	0	30900	ENST00000598965.1	protein_coding	ENSG00000105722.5	ERF	0	16720	ENST00000598965.1	ENSG00000105722.5	ERF	2770	25087	1	0	0	0	0	1
ERF	chr19	42755557	42756053	497	6	82.8333	-31.2482	-4.28443	0.112104	0.269925	0.382029	0.0228539	hyper	0	0	963	30900	ENST00000598965.1	protein_coding	ENSG00000105722.5	ERF	963	16720	ENST00000598965.1	ENSG00000105722.5	ERF	1442	25087	1	0	0	0	1	0
ESR1	chr6	152127291	152128258	968	11	88	93.8127	10.3041	-0.24564	0.58079	0.33515	0.0244375	hypo	0	0	72	19956	ENST00000446550.1	protein_coding	ENSG00000091831.17	ESR1	72	10687	ENST00000446550.1	ENSG00000091831.17	ESR1	564	8627	1	0	0	0	1	0
ESR1	chr6	152126337	152126938	602	12	50.1667	66.2661	5.9954	-0.170711	0.548985	0.378274	0.0245442	hypo	1	1	0	19955	ENST00000456483.2	protein_coding	ENSG00000091831.17	ESR1	0	10686	ENST00000456483.2	ENSG00000091831.17	ESR1	1884	8627	1	0	0	0	0.192691	0.807309
ESR1	chr6	152130288	152130597	310	12	25.8333	61.8741	5.56143	-0.211989	0.605026	0.393037	0.0311658	hypo	0	0	45	19961	ENST00000427531.2	protein_coding	ENSG00000091831.17	ESR1	45	10691	ENST00000427531.2	ENSG00000091831.17	ESR1	516	8627	1	0	0	0	1	0
ESR2	chr14	64758980	64760471	1492	15	99.4667	178.582	16.888	-0.323557	0.760917	0.43736	0.021666	hypo	0	0	606	69681	ENST00000341099.4	protein_coding	ENSG00000140009.14	ESR2	606	37947	ENST00000341099.4	ENSG00000140009.14	ESR2	388	18389	0.934316	0.0656836	0	0	1	0
ESR2	chr14	64804227	64804362	136	3	45.3333	15.3659	5.70081	-0.128497	0.48785	0.359353	0.0203997	hypo	0	0	451	69671	ENST00000554572.1	protein_coding	ENSG00000140009.14	ESR2	451	37940	ENST00000554572.1	ENSG00000140009.14	ESR2	747	18390	1	0	0	0	1	0
ESRRB	chr14	76778045	76778252	208	12	17.3333	52.1221	4.41312	-0.134051	0.629941	0.495889	0.0251276	hypo	0	0	1087	45889	ENST00000512784.1	protein_coding	ENSG00000119715.10	ESRRB	1087	24843	ENST00000512784.1	ENSG00000119715.10	ESRRB	40893	18508	1	0	0	0	0	1
ESRRG	chr1	216894652	216896024	1373	19	72.2632	-118.586	-4.14335	0.127455	0.346327	0.473781	0.0239615	hyper	0	0	649	132515	ENST00000475275.1	protein_coding	ENSG00000196482.12	ESRRG	649	72402	ENST00000475275.1	ENSG00000196482.12	ESRRG	119917	2185	0.983977	0.0160233	0	0	0	1
ESRRG	chr1	217260830	217261290	461	11	41.9091	47.7714	4.55839	-0.133192	0.81975	0.686559	0.0241167	hypo	0	0	1656	132510	ENST00000359162.2	protein_coding	ENSG00000196482.12	ESRRG	1656	72397	ENST00000359162.2	ENSG00000196482.12	ESRRG	1708	2186	0.746204	0.253796	0	0	0.633406	0.366594
ESRRG	chr1	217312404	217312568	165	7	23.5714	30.304	4.4206	-0.12041	0.303015	0.182604	0.0220736	hypo	0	0	1306	132503	ENST00000366940.2	protein_coding	ENSG00000196482.12	ESRRG	1306	72390	ENST00000366940.2	ENSG00000196482.12	ESRRG	630	2189	1	0	0	0	1	0
ETS1	chr11	128394193	128395114	922	11	83.8182	111.027	11.8992	-0.307244	0.74017	0.432925	0.0285029	hypo	0	0	922	180239	ENST00000525706.1	antisense	ENSG00000254588.1	RP11-1007G5.2	1987	33714	ENST00000345075.4	ENSG00000134954.10	ETS1	1581	16191	1	0	0	0	0.454447	0.545553
ETS1	chr11	128393063	128393205	143	3	47.6667	-13.6582	-4.44389	0.109227	0.13138	0.240607	0.0275415	hyper	0	0	857	61966	ENST00000345075.4	protein_coding	ENSG00000134954.10	ETS1	857	33714	ENST00000345075.4	ENSG00000134954.10	ETS1	451	16191	1	0	0	0	1	0
ETS2	chr21	40178857	40179373	517	12	43.0833	100.577	10.5458	-0.180842	0.333232	0.152389	0.0217919	hypo	0	0	981	88133	ENST00000432278.1	protein_coding	ENSG00000157557.7	ETS2	981	47949	ENST00000432278.1	ENSG00000157557.7	ETS2	189	26768	1	0	0	0	1	0
ETV2	chr19	36136522	36136850	329	4	82.25	26.3119	7.02148	-0.158336	0.659267	0.500931	0.0224712	hypo	0	0	1953	30743	ENST00000591135.1	protein_coding	ENSG00000105672.10	ETV2	1953	16622	ENST00000591135.1	ENSG00000105672.10	ETV2	740	24773	0.139818	0	0.860182	0	1	0
ETV4	chr17	41624567	41625013	447	3	149	17.4008	7.21873	-0.151679	0.688364	0.536685	0.0217784	hypo	0	0	766	115709	ENST00000319349.5	protein_coding	ENSG00000175832.8	ETV4	766	63139	ENST00000319349.5	ENSG00000175832.8	ETV4	401	21943	1	0	0	0	1	0
ETV6	chr12	11801163	11801333	171	4	42.75	25.6415	8.08191	-0.13815	0.691158	0.553009	0.0200047	hypo	0	0	1454	68546	ENST00000396373.4	protein_coding	ENSG00000139083.6	ETV6	1454	37309	ENST00000396373.4	ENSG00000139083.6	ETV6	520	16398	1	0	0	0	1	0
ETV7	chr6	36355971	36356244	274	11	24.9091	67.8273	8.03825	-0.18041	0.390667	0.210256	0.0242521	hypo	1	1	0	2529	ENST00000373738.1	protein_coding	ENSG00000010030.9	ETV7	0	1315	ENST00000373738.1	ENSG00000010030.9	ETV7	0	8044	1	0	0	0.167883	0.832117	0
ETV7	chr6	36353941	36354099	159	9	17.6667	40.5026	4.81515	-0.159825	0.54209	0.382265	0.0271548	hypo	0	0	508	152420	ENST00000411643.1	antisense	ENSG00000224666.2	RP1-50J22.4	1393	1316	ENST00000538992.1	ENSG00000010030.9	ETV7	1178	8044	1	0	0	0	1	0
FERD3L	chr7	19182844	19183753	910	29	31.3793	-338.299	-4.11244	0.293172	0.159406	0.452578	0.0216532	hyper	0	0	162	157797	ENST00000452700.1	antisense	ENSG00000229533.1	AC003986.5	1290	42316	ENST00000275461.3	ENSG00000146618.3	FERD3L	468	9237	1	0	0	0	1	0
FIZ1	chr19	56109975	56110159	185	4	46.25	21.7331	6.09179	-0.146353	0.652497	0.506143	0.022782	hypo	1	1	0	119953	ENST00000587414.1	protein_coding	ENSG00000179943.6	FIZ1	0	65350	ENST00000587414.1	ENSG00000179943.6	FIZ1	736	25695	1	0	0	0	1	0
FLI1	chr11	128635220	128636690	1471	31	47.4516	184.115	7.29294	-0.189889	0.541783	0.351894	0.0312959	hypo	0	0	534	82846	ENST00000281428.8	protein_coding	ENSG00000151702.12	FLI1	534	44992	ENST00000281428.8	ENSG00000151702.12	FLI1	43642	16195	0.995921	0.00407886	0	0	0	1
FLI1	chr11	128558118	128558763	646	28	23.0714	-128.807	-4.01338	0.184796	0.310809	0.495605	0.0379295	hyper	0	0	1300	172857	ENST00000501648.2	antisense	ENSG00000245008.3	RP11-744N12.3	1687	44987	ENST00000525560.1	ENSG00000151702.12	FLI1	1340	16193	1	0	0	0	1	0
FLI1	chr11	128560506	128560822	317	10	31.7	53.6882	6.47701	-0.130195	0.322392	0.192197	0.0260516	hypo	0	0	1566	82840	ENST00000344954.6	protein_coding	ENSG00000151702.12	FLI1	1566	44988	ENST00000344954.6	ENSG00000151702.12	FLI1	0	16193	1	0	0	0.100946	0.899054	0
FOXC1	chr6	1612413	1614217	1805	38	47.5	252.953	10.2818	-0.127122	0.342609	0.215487	0.0212066	hypo	0	0	1731	7572	ENST00000380874.2	protein_coding	ENSG00000054598.5	FOXC1	1731	4029	ENST00000380874.2	ENSG00000054598.5	FOXC1	0	7596	0.148476	0.801662	0.0498615	1	0	0
FOXD2	chr1	47900746	47901944	1199	13	92.2308	-67.2641	-4.12517	0.163116	0.588493	0.751609	0.023016	hyper	1	1	0	128167	ENST00000334793.5	protein_coding	ENSG00000186564.5	FOXD2	0	69984	ENST00000334793.5	ENSG00000186564.5	FOXD2	360	1080	1	0	0	0	1	0
FOXD4L1	chr2	114256253	114256421	169	9	18.7778	38.6496	4.4482	-0.151141	0.541722	0.390581	0.0274884	hypo	0	0	239	125025	ENST00000306507.5	protein_coding	ENSG00000184492.5	FOXD4L1	239	68189	ENST00000306507.5	ENSG00000184492.5	FOXD4L1	354	3277	1	0	0	0	1	0
FOXE3	chr1	47881404	47881737	334	5	66.8	34.4579	8.44313	-0.137597	0.609867	0.472271	0.0210762	hypo	0	0	6	128409	ENST00000335071.2	protein_coding	ENSG00000186790.4	FOXE3	6	70114	ENST00000335071.2	ENSG00000186790.4	FOXE3	159	1078	1	0	0	0	1	0
FOXF2	chr6	1387880	1388159	280	11	25.4545	-47.5574	-4.01618	0.165831	0.532609	0.69844	0.0272866	hyper	0	0	1909	65638	ENST00000259806.1	protein_coding	ENSG00000137273.3	FOXF2	1909	35692	ENST00000259806.1	ENSG00000137273.3	FOXF2	980	7589	0.325	0	0.675	0	1	0
FOXI2	chr10	129533719	129533958	240	12	20	56.1656	4.91467	-0.141294	0.245564	0.104271	0.0206587	hypo	0	0	1010	130694	ENST00000341742.1	pseudogene	ENSG00000188722.1	AL391005.1	1540	70105	ENST00000388920.4	ENSG00000186766.7	FOXI2	452	14695	1	0	0	0	1	0
FOXI2	chr10	129537443	129537556	114	9	12.6667	40.7162	4.6408	-0.147653	0.487613	0.33996	0.0216909	hypo	0	0	1943	128397	ENST00000388920.4	protein_coding	ENSG00000186766.7	FOXI2	1943	70105	ENST00000388920.4	ENSG00000186766.7	FOXI2	76	14695	0.491228	0.508772	0	0	1	0
FOXJ1	chr17	74135518	74136270	753	47	16.0213	280.287	7.95885	-0.163938	0.283489	0.119551	0.0242596	hypo	0	0	366	191571	ENST00000590137.1	antisense	ENSG00000267128.1	RNF157-AS1	1109	29957	ENST00000322957.6	ENSG00000129654.7	FOXJ1	0	22431	1	0	0	0.462151	0.537849	0
FOXJ2	chr12	8187082	8187385	304	6	50.6667	32.1955	6.32983	-0.144046	0.300075	0.156029	0.0228582	hypo	0	0	1125	9895	ENST00000428177.2	protein_coding	ENSG00000065970.4	FOXJ2	1125	5266	ENST00000428177.2	ENSG00000065970.4	FOXJ2	1465	16373	1	0	0	0	1	0
FOXJ3	chr1	42798619	42798900	282	6	47	27.126	4.71435	-0.113943	0.637115	0.523172	0.0200487	hypo	0	0	1735	137252	ENST00000372572.1	protein_coding	ENSG00000198815.4	FOXJ3	1735	74985	ENST00000372572.1	ENSG00000198815.4	FOXJ3	1365	978	0.939716	0.0602837	0	0	1	0
FOXK1	chr7	4778413	4779799	1387	45	30.8222	-441.793	-4.05078	0.297711	0.289145	0.586857	0.0322962	hyper	0	0	690	98501	ENST00000460979.2	protein_coding	ENSG00000164916.9	FOXK1	690	53504	ENST00000460979.2	ENSG00000164916.9	FOXK1	5021	9091	0.944484	0.0555155	0	0	0	1
FOXK2	chr17	80476627	80476723	97	5	19.4	27.583	5.66428	-0.148862	0.749574	0.600713	0.0227153	hypo	0	0	865	72443	ENST00000473637.2	nonsense_mediated_decay	ENSG00000141568.15	FOXK2	867	39305	ENST00000335255.5	ENSG00000141568.15	FOXK2	375	21170	1	0	0	0	1	0
FOXK2	chr17	80479109	80479173	65	4	16.25	16.8094	4.33918	-0.132106	0.356746	0.224639	0.0245732	hypo	0	0	938	72446	ENST00000570585.1	retained_intron	ENSG00000141568.15	FOXK2	1517	39305	ENST00000335255.5	ENSG00000141568.15	FOXK2	555	21170	1	0	0	0	1	0
FOXL1	chr16	86610827	86611714	888	17	52.2353	-93.9584	-4.02438	0.133748	0.358156	0.491904	0.0288025	hyper	0	0	400	116472	ENST00000320241.3	protein_coding	ENSG00000176678.4	FOXL1	400	63542	ENST00000320241.3	ENSG00000176678.4	FOXL1	361	20915	1	0	0	0	1	0
FOXL1	chr16	86608422	86608701	280	6	46.6667	24.2038	4.0439	-0.154024	0.691882	0.537858	0.0320226	hypo	0	0	1272	116471	ENST00000593625.1	protein_coding	ENSG00000176678.4	FOXL1	1272	63541	ENST00000593625.1	ENSG00000176678.4	FOXL1	687	20915	1	0	0	0	1	0
FOXN2	chr2	48540400	48540835	436	7	62.2857	40.5875	6.99785	-0.144941	0.754818	0.609877	0.0208576	hypo	0	0	940	108984	ENST00000413569.1	protein_coding	ENSG00000170802.11	FOXN2	940	59353	ENST00000413569.1	ENSG00000170802.11	FOXN2	417	2833	1	0	0	0	1	0
FOXN2	chr2	48543632	48543890	259	3	86.3333	28.5508	10.5001	-0.223181	0.438928	0.215746	0.0210653	hypo	0	0	1782	108985	ENST00000340553.3	protein_coding	ENSG00000170802.11	FOXN2	1782	59354	ENST00000340553.3	ENSG00000170802.11	FOXN2	1044	2833	0.837838	0.162162	0	0	1	0
FOXN3	chr14	89875471	89876827	1357	28	48.4643	150.454	5.84228	-0.143573	0.731453	0.587881	0.0219917	hypo	0	0	1533	7382	ENST00000557718.1	nonsense_mediated_decay	ENSG00000053254.11	FOXN3	1541	3929	ENST00000553840.1	ENSG00000053254.11	FOXN3	5594	18558	0.344141	0.655859	0	0	0	1
FOXN3	chr14	89884344	89885237	894	15	59.6	132.425	16.2772	-0.190928	0.575266	0.384338	0.0204451	hypo	0	0	645	184397	ENST00000555562.1	antisense	ENSG00000258920.1	FOXN3-AS1	887	3927	ENST00000557258.1	ENSG00000053254.11	FOXN3	65	18558	1	0	0	0	1	0
FOXN3	chr14	89881266	89881695	430	3	143.333	18.246	8.97783	-0.131736	0.51499	0.383254	0.0197428	hypo	0	0	1760	7376	ENST00000557258.1	protein_coding	ENSG00000053254.11	FOXN3	1760	3927	ENST00000557258.1	ENSG00000053254.11	FOXN3	726	18558	0.55814	0.44186	0	0	1	0
FOXN3	chr14	90086038	90086198	161	3	53.6667	14.5566	5.17545	-0.117903	0.616928	0.499026	0.0209814	hypo	0	0	544	7377	ENST00000555353.1	protein_coding	ENSG00000053254.11	FOXN3	544	3928	ENST00000555353.1	ENSG00000053254.11	FOXN3	326	18559	1	0	0	0	1	0
FOXP1	chr3	71591429	71592784	1356	30	45.2	278.522	11.8496	-0.176682	0.368589	0.191907	0.0213885	hypo	1	1	0	40843	ENST00000475937.1	protein_coding	ENSG00000114861.14	FOXP1	0	22085	ENST00000475937.1	ENSG00000114861.14	FOXP1	37789	4667	1	0	0	0	0	1
FOXP1	chr3	71293361	71294804	1444	19	76	-95.137	-4.06288	0.112444	0.379344	0.491788	0.0241041	hyper	1	1	0	40848	ENST00000498215.1	protein_coding	ENSG00000114861.14	FOXP1	0	22088	ENST00000498215.1	ENSG00000114861.14	FOXP1	178539	4666	1	0	0	0	0	1
FOXP1	chr3	71292227	71292830	604	12	50.3333	-64.452	-4.11872	0.121467	0.726511	0.847978	0.0239135	hyper	0	0	1485	40848	ENST00000498215.1	protein_coding	ENSG00000114861.14	FOXP1	1485	22088	ENST00000498215.1	ENSG00000114861.14	FOXP1	177405	4666	0.852649	0.147351	0	0	0	1
FOXP1	chr3	71180859	71181101	243	4	60.75	16.3449	4.14112	-0.129975	0.687336	0.557362	0.0230789	hypo	0	0	870	40846	ENST00000491238.1	protein_coding	ENSG00000114861.14	FOXP1	870	22087	ENST00000491238.1	ENSG00000114861.14	FOXP1	66037	4666	1	0	0	0	0	1
FOXP2	chr7	114054888	114056673	1786	24	74.4167	211.541	10.6395	-0.140952	0.408109	0.267157	0.0223045	hypo	1	1	0	53808	ENST00000393489.3	protein_coding	ENSG00000128573.18	FOXP2	0	29342	ENST00000393489.3	ENSG00000128573.18	FOXP2	327092	9965	1	0	0	0	0	1
FOXP2	chr7	114053384	114054063	680	6	113.333	54.3258	9.62236	-0.147098	0.398079	0.250981	0.0222495	hypo	0	0	265	53799	ENST00000393494.2	protein_coding	ENSG00000128573.18	FOXP2	265	29334	ENST00000393494.2	ENSG00000128573.18	FOXP2	325588	9965	1	0	0	0	0	1
FOXP2	chr7	113728362	113728534	173	4	43.25	20.117	5.65014	-0.110323	0.572366	0.462043	0.0237789	hypo	0	0	140	53798	ENST00000495516.1	processed_transcript	ENSG00000128573.18	FOXP2	1746	29333	ENST00000393500.3	ENSG00000128573.18	FOXP2	566	9965	1	0	0	0	1	0
FOXP4	chr6	41515848	41516162	315	28	11.25	133.273	5.08021	-0.172525	0.382714	0.210189	0.034134	hypo	0	0	196	163618	ENST00000454812.1	antisense	ENSG00000234753.1	RP11-328M4.2	1461	35583	ENST00000373057.3	ENSG00000137166.10	FOXP4	0	8100	1	0	0	1	0	0
FOXP4	chr6	41512853	41513067	215	3	71.6667	16.5624	5.8615	-0.137599	0.600309	0.46271	0.0244113	hypo	0	0	744	163619	ENST00000439386.1	antisense	ENSG00000234753.1	RP11-328M4.2	1096	35580	ENST00000373060.1	ENSG00000137166.10	FOXP4	585	8100	1	0	0	0	1	0
FOXQ1	chr6	1310482	1310892	411	13	31.6154	-119.158	-4.57871	0.246543	0.131407	0.377951	0.0221776	hyper	0	0	1782	97613	ENST00000296839.2	protein_coding	ENSG00000164379.4	FOXQ1	1782	52996	ENST00000296839.2	ENSG00000164379.4	FOXQ1	176	7583	0.530414	0	0.469586	0	1	0
FOXQ1	chr6	1314388	1314758	371	9	41.2222	-81.958	-5.53671	0.217727	0.196362	0.414089	0.0205688	hyper	0	0	1712	97613	ENST00000296839.2	protein_coding	ENSG00000164379.4	FOXQ1	1712	52996	ENST00000296839.2	ENSG00000164379.4	FOXQ1	167	7583	0.773585	0.226415	0	0	1	0
FOXS1	chr20	30431687	30432020	334	5	66.8	26.7249	5.76728	-0.156968	0.797279	0.640311	0.0231306	hypo	0	0	1399	119719	ENST00000375978.3	protein_coding	ENSG00000179772.6	FOXS1	1399	65230	ENST00000375978.3	ENSG00000179772.6	FOXS1	880	26071	1	0	0	0	1	0
FUBP1	chr1	78442897	78443158	262	15	17.4667	-66.8845	-4.0155	0.100673	0.527243	0.627915	0.0244371	hyper	0	0	1586	93515	ENST00000436586.2	protein_coding	ENSG00000162613.12	FUBP1	1586	50756	ENST00000436586.2	ENSG00000162613.12	FUBP1	1145	1257	1	0	0	0	1	0
GABPB2	chr1	151044090	151044587	498	14	35.5714	89.6847	7.58047	-0.154325	0.659149	0.504824	0.020939	hypo	0	0	809	74535	ENST00000486076.1	processed_transcript	ENSG00000143458.7	GABPB2	1009	40438	ENST00000368917.1	ENSG00000143458.7	GABPB2	552	1673	1	0	0	0	1	0
GATA2	chr3	128209718	128211298	1581	91	17.3736	599.349	7.46143	-0.292092	0.413759	0.121668	0.0225098	hypo	0	0	226	119429	ENST00000492608.1	protein_coding	ENSG00000179348.7	GATA2	226	65090	ENST00000492608.1	ENSG00000179348.7	GATA2	0	4877	1	0	0	1	0	0
GATA2	chr3	128204129	128205184	1056	36	29.3333	228.892	7.19979	-0.455222	0.659555	0.204334	0.0294873	hypo	0	0	1574	119427	ENST00000430265.2	protein_coding	ENSG00000179348.7	GATA2	1574	65088	ENST00000430265.2	ENSG00000179348.7	GATA2	311	4877	0.403409	0.596591	0	0	1	0
GATA2	chr3	128212432	128213017	586	13	45.0769	72.8712	7.43152	-0.385524	0.550982	0.165458	0.0351328	hypo	0	0	403	119425	ENST00000341105.2	protein_coding	ENSG00000179348.7	GATA2	403	65087	ENST00000341105.2	ENSG00000179348.7	GATA2	157	4877	1	0	0	0	1	0
GATA3	chr10	8098060	8098683	624	32	19.5	225.703	8.7711	-0.259964	0.49955	0.239586	0.0229958	hypo	0	0	1290	32828	ENST00000346208.3	protein_coding	ENSG00000107485.11	GATA3	1290	17722	ENST00000346208.3	ENSG00000107485.11	GATA3	0	13849	1	0	0	0.432692	0.567308	0
GATA3	chr10	8094745	8094855	111	6	18.5	24.8112	4.20186	-0.17668	0.278322	0.101643	0.0219342	hypo	0	0	286	134180	ENST00000420815.1	lincRNA	ENSG00000197308.4	GATA3-AS1	1800	17721	ENST00000379328.3	ENSG00000107485.11	GATA3	0	13849	1	0	0	1	0	0
GATA4	chr8	11551279	11552213	935	19	49.2105	148.497	9.6371	-0.287639	0.400733	0.113095	0.0253534	hypo	0	0	1143	64652	ENST00000526974.1	protein_coding	ENSG00000136574.13	GATA4	1143	35143	ENST00000526974.1	ENSG00000136574.13	GATA4	693	10584	0.915508	0.084492	0	0	1	0
GATA4	chr8	11534888	11536377	1490	22	67.7273	144.896	8.43558	-0.306205	0.617705	0.3115	0.0317551	hypo	0	0	418	64651	ENST00000532977.1	protein_coding	ENSG00000136574.13	GATA4	418	35142	ENST00000532977.1	ENSG00000136574.13	GATA4	390	10582	1	0	0	0	1	0
GATA4	chr8	11548860	11549709	850	15	56.6667	128.622	11.3868	-0.356092	0.644082	0.28799	0.0290837	hypo	0	0	425	64652	ENST00000526974.1	protein_coding	ENSG00000136574.13	GATA4	425	35143	ENST00000526974.1	ENSG00000136574.13	GATA4	149	10583	1	0	0	0	1	0
GATA4	chr8	11564007	11564184	178	3	59.3333	15.2855	5.33076	-0.173779	0.407414	0.233635	0.0230055	hypo	0	0	1557	64656	ENST00000532059.1	protein_coding	ENSG00000136574.13	GATA4	1557	35147	ENST00000532059.1	ENSG00000136574.13	GATA4	1033	10588	1	0	0	0	1	0
GATA5	chr20	61052771	61053249	479	22	21.7727	101.482	5.00369	-0.24057	0.536073	0.295503	0.0421591	hypo	1	0	0	195221	ENST00000606283.1	lincRNA	ENSG00000272050.1	RP13-379O24.3	1744	30629	ENST00000252997.2	ENSG00000130700.6	GATA5	873	26463	1	0	0	0	1	0
GATA5	chr20	61049888	61050006	119	11	10.8182	45.108	4.17304	-0.16268	0.271603	0.108923	0.0272426	hypo	0	0	1019	56113	ENST00000252997.2	protein_coding	ENSG00000130700.6	GATA5	1019	30629	ENST00000252997.2	ENSG00000130700.6	GATA5	0	26463	1	0	0	1	0	0
GATA6	chr18	19752664	19753432	769	13	59.1538	-55.6065	-4.03661	0.364824	0.494537	0.859361	0.0382789	hyper	0	0	1769	72003	ENST00000581694.1	protein_coding	ENSG00000141448.4	GATA6	1769	39093	ENST00000581694.1	ENSG00000141448.4	GATA6	300	22921	0.29909	0.70091	0	0	1	0
GATAD2A	chr19	19518291	19518578	288	7	41.1429	45.3542	7.39943	-0.202191	0.508478	0.306288	0.0261822	hypo	0	0	1643	103111	ENST00000448576.2	processed_transcript	ENSG00000167491.13	GATAD2A	1687	56179	ENST00000457895.2	ENSG00000167491.13	GATAD2A	907	24600	1	0	0	0	1	0
GATAD2A	chr19	19515642	19515769	128	3	42.6667	13.3563	4.79711	-0.121166	0.674105	0.552939	0.0220697	hypo	0	0	833	103110	ENST00000457895.2	protein_coding	ENSG00000167491.13	GATAD2A	833	56179	ENST00000457895.2	ENSG00000167491.13	GATAD2A	252	24600	1	0	0	0	1	0
GBX1	chr7	150863675	150863971	297	7	42.4286	42.6272	8.96475	-0.161503	0.569917	0.408414	0.0224732	hypo	0	0	663	98476	ENST00000297537.4	protein_coding	ENSG00000164900.4	GBX1	663	53495	ENST00000297537.4	ENSG00000164900.4	GBX1	0	10206	1	0	0	0.016835	0.983165	0
GBX1	chr7	150866480	150866515	36	3	12	12.6441	4.33038	-0.149647	0.690658	0.541011	0.0282201	hypo	0	0	1844	98476	ENST00000297537.4	protein_coding	ENSG00000164900.4	GBX1	1844	53495	ENST00000297537.4	ENSG00000164900.4	GBX1	968	10206	1	0	0	0	1	0
GLI2	chr2	121555273	121556359	1087	29	37.4828	251.667	10.4288	-0.223043	0.790847	0.567804	0.0218615	hypo	0	0	351	13030	ENST00000360874.6	protein_coding	ENSG00000074047.16	GLI2	351	6936	ENST00000360874.6	ENSG00000074047.16	GLI2	55694	3333	1	0	0	0	0	1
GLI2	chr2	121492455	121492775	321	7	45.8571	49.3184	8.41056	-0.180267	0.453177	0.272909	0.0233442	hypo	0	0	423	13018	ENST00000482119.1	processed_transcript	ENSG00000074047.16	GLI2	1047	6932	ENST00000418323.1	ENSG00000074047.16	GLI2	82	3332	1	0	0	0	1	0
GLI3	chr7	42278067	42278932	866	24	36.0833	163.648	8.70467	-0.159662	0.455917	0.296255	0.0223629	hypo	0	0	597	32114	ENST00000428534.1	retained_intron	ENSG00000106571.8	GLI3	1408	17357	ENST00000437480.1	ENSG00000106571.8	GLI3	216	9405	1	0	0	0	1	0
GLI3	chr7	42267083	42267602	520	20	26	-147.348	-4.02206	0.186882	0.259199	0.446081	0.026257	hyper	1	1	0	32112	ENST00000448703.1	protein_coding	ENSG00000106571.8	GLI3	0	17356	ENST00000448703.1	ENSG00000106571.8	GLI3	0	9404	1	0	0	0.107692	0.892308	0
GLI3	chr7	42274418	42275328	911	12	75.9167	-95.6653	-4.00696	0.193173	0.329244	0.522417	0.0245965	hyper	0	0	1283	32109	ENST00000395925.3	protein_coding	ENSG00000106571.8	GLI3	1283	17355	ENST00000395925.3	ENSG00000106571.8	GLI3	675	9405	0.787047	0.212953	0	0	1	0
GLIS1	chr1	54199064	54199825	762	20	38.1	96.7404	5.23097	-0.162014	0.79948	0.637466	0.0241439	hypo	0	0	51	113895	ENST00000312233.2	protein_coding	ENSG00000174332.3	GLIS1	51	62177	ENST00000312233.2	ENSG00000174332.3	GLIS1	3577	1140	1	0	0	0	0	1
GRHL2	chr8	102503600	102505741	2142	100	21.42	-776.113	-4.27854	0.15435	0.284969	0.439319	0.0232101	hyper	2	1	0	179563	ENST00000520268.1	antisense	ENSG00000254024.1	KB-1562D12.1	0	8839	ENST00000395927.1	ENSG00000083307.6	GRHL2	0	11075	1	0	0	0.276377	0.723623	0
GRHL2	chr8	102506281	102506875	595	35	17	-231.501	-4.08101	0.128473	0.36394	0.492413	0.024353	hyper	0	0	1294	16569	ENST00000395927.1	protein_coding	ENSG00000083307.6	GRHL2	1294	8839	ENST00000395927.1	ENSG00000083307.6	GRHL2	0	11075	1	0	0	0.252101	0.747899	0
GRHL3	chr1	24649292	24649494	203	10	20.3	57.7811	6.93103	-0.144484	0.346087	0.201602	0.0210585	hypo	0	0	35	88605	ENST00000236255.4	protein_coding	ENSG00000158055.11	GRHL3	35	48196	ENST00000236255.4	ENSG00000158055.11	GRHL3	306	658	1	0	0	0	1	0
GSC	chr14	95237330	95239790	2461	124	19.8468	-906.577	-4.06243	0.304984	0.456724	0.761708	0.0307848	hyper	0	0	767	60387	ENST00000238558.3	protein_coding	ENSG00000133937.3	GSC	767	32858	ENST00000238558.3	ENSG00000133937.3	GSC	0	18611	0.50061	0	0.49939	0.362861	0.637139	0
GTF3A	chr13	28002062	28003160	1099	14	78.5	83.6903	7.02018	-0.180302	0.854043	0.67374	0.0233279	hypo	0	0	189	47900	ENST00000493903.1	processed_transcript	ENSG00000122034.8	GTF3A	934	25956	ENST00000439403.1	ENSG00000122034.8	GTF3A	2883	17580	1	0	0	0	0	1
GTF3A	chr13	27997823	27997877	55	3	18.3333	12.8223	4.32644	-0.13024	0.636694	0.506453	0.0228353	hypo	0	0	803	47894	ENST00000381140.4	protein_coding	ENSG00000122034.8	GTF3A	803	25955	ENST00000381140.4	ENSG00000122034.8	GTF3A	709	17580	1	0	0	0	1	0
HAND2	chr4	174452252	174452985	734	48	15.2917	-241.485	-4.27325	0.355037	0.392137	0.747174	0.0470011	hyper	1	0	0	166388	ENST00000504429.1	antisense	ENSG00000237125.4	HAND2-AS1	871	52629	ENST00000359562.4	ENSG00000164107.7	HAND2	0	6252	1	0	0	0.968665	0.0313351	0
HBP1	chr7	106818389	106818850	462	6	77	24.9119	4.24491	-0.11519	0.818781	0.703591	0.0249184	hypo	0	0	1220	31134	ENST00000479011.1	protein_coding	ENSG00000105856.9	HBP1	1220	16830	ENST00000479011.1	ENSG00000105856.9	HBP1	8059	9948	1	0	0	0	0	1
HES1	chr3	193855935	193856408	474	14	33.8571	87.5651	8.73035	-0.189641	0.385501	0.19586	0.0263296	hypo	0	0	1997	40203	ENST00000476918.1	retained_intron	ENSG00000114315.3	HES1	2000	21740	ENST00000232424.3	ENSG00000114315.3	HES1	0	5236	0.00421941	0.995781	0	0.170886	0.829114	0
HES6	chr2	239151289	239151959	671	7	95.8571	49.9115	8.14741	-0.18235	0.458638	0.276287	0.022956	hypo	0	0	1985	75906	ENST00000436051.1	protein_coding	ENSG00000144485.6	HES6	1985	41138	ENST00000436051.1	ENSG00000144485.6	HES6	1388	4020	0.0208644	0.979136	0	0	0.912072	0.0879285
HES6	chr2	239150354	239150728	375	4	93.75	22.872	6.98924	-0.149318	0.782864	0.633546	0.022956	hypo	0	0	1050	75906	ENST00000436051.1	protein_coding	ENSG00000144485.6	HES6	1050	41138	ENST00000436051.1	ENSG00000144485.6	HES6	453	4020	1	0	0	0	1	0
HEY2	chr6	126072489	126072801	313	6	52.1667	-30.2187	-4.48032	0.146628	0.513408	0.660036	0.0261688	hyper	0	0	1762	63012	ENST00000368364.3	protein_coding	ENSG00000135547.4	HEY2	1762	34303	ENST00000368364.3	ENSG00000135547.4	HEY2	1168	8488	0.757188	0.242812	0	0	1	0
HEY2	chr6	126067026	126067416	391	6	65.1667	-25.8473	-4.22455	0.13041	0.611071	0.741481	0.0265524	hyper	0	0	269	167165	ENST00000606334.1	antisense	ENSG00000237742.2	RP11-624M8.1	1393	34302	ENST00000368365.1	ENSG00000135547.4	HEY2	1306	8488	1	0	0	0	1	0
HEYL	chr1	40105754	40105968	215	6	35.8333	37.1327	7.53977	-0.133737	0.576568	0.442831	0.0213669	hypo	0	0	136	96315	ENST00000372852.3	protein_coding	ENSG00000163909.6	HEYL	136	52285	ENST00000372852.3	ENSG00000163909.6	HEYL	46	930	1	0	0	0	1	0
HIC1	chr17	1955033	1955659	627	21	29.8571	135.393	7.50943	-0.158649	0.490824	0.332175	0.0215412	hypo	0	0	1358	191649	ENST00000586026.1	miRNA	ENSG00000267195.1	MIR212	1788	63960	ENST00000574370.1	ENSG00000177374.8	HIC1	0	21260	1	0	0	1	0	0
HIF1A	chr14	62164033	62164753	721	8	90.125	45.1689	5.87743	-0.151847	0.507215	0.355368	0.0241761	hypo	1	1	0	23734	ENST00000557538.1	protein_coding	ENSG00000100644.12	HIF1A	0	12760	ENST00000557538.1	ENSG00000100644.12	HIF1A	801	18375	1	0	0	0	1	0
HIF3A	chr19	46804801	46805073	273	13	21	73.1307	6.02851	-0.216657	0.492904	0.276246	0.0287338	hypo	0	0	1782	50058	ENST00000300862.3	protein_coding	ENSG00000124440.11	HIF3A	1782	27164	ENST00000300862.3	ENSG00000124440.11	HIF3A	1925	25239	0.798535	0.201465	0	0	0.274725	0.725275
HIF3A	chr19	46800968	46801304	337	6	56.1667	26.6384	4.66166	-0.147889	0.200512	0.052623	0.0238781	hypo	0	0	250	50050	ENST00000524533.1	retained_intron	ENSG00000124440.11	HIF3A	342	27160	ENST00000244303.6	ENSG00000124440.11	HIF3A	364	25238	1	0	0	0	1	0
HINFP	chr11	118990872	118991065	194	11	17.6364	-58.3049	-4.95796	0.125995	0.658679	0.784674	0.0255313	hyper	0	0	1231	111137	ENST00000350777.2	protein_coding	ENSG00000172273.8	HINFP	1231	60585	ENST00000350777.2	ENSG00000172273.8	HINFP	821	16106	1	0	0	0	1	0
HIVEP3	chr1	42384819	42385070	252	7	36	32.3366	4.75714	-0.167573	0.509675	0.342102	0.0273933	hypo	0	0	440	52676	ENST00000372584.1	protein_coding	ENSG00000127124.9	HIVEP3	440	28675	ENST00000372584.1	ENSG00000127124.9	HIVEP3	815	975	1	0	0	0	1	0
HKR1	chr19	37824781	37824905	125	6	20.8333	30.0179	5.16909	-0.119853	0.478604	0.358751	0.0207428	hypo	0	0	620	121344	ENST00000592768.1	protein_coding	ENSG00000181666.13	HKR1	620	66129	ENST00000592768.1	ENSG00000181666.13	HKR1	196	24870	1	0	0	0	1	0
HLX	chr1	221053783	221054603	821	32	25.6562	-236.305	-4.10081	0.290892	0.154968	0.44586	0.036135	hyper	1	1	0	64676	ENST00000549319.1	protein_coding	ENSG00000136630.11	HLX	0	35157	ENST00000549319.1	ENSG00000136630.11	HLX	0	2207	1	0	0	0.0596833	0.940317	0
HLX	chr1	221055233	221056022	790	43	18.3721	-197.33	-4.09534	0.274101	0.487235	0.761336	0.055873	hyper	0	0	648	64676	ENST00000549319.1	protein_coding	ENSG00000136630.11	HLX	648	35157	ENST00000549319.1	ENSG00000136630.11	HLX	0	2208	1	0	0	0.389873	0.610127	0
HMG20A	chr15	77767556	77768781	1226	14	87.5714	81.5837	6.32211	-0.147286	0.885217	0.737931	0.0201727	hypo	0	0	1683	70152	ENST00000559728.1	retained_intron	ENSG00000140382.10	HMG20A	1853	38215	ENST00000558845.1	ENSG00000140382.10	HMG20A	54645	19410	0.258564	0.741436	0	0	0	1
HMG20A	chr15	77769110	77769302	193	3	64.3333	14.2759	5.08263	-0.12313	0.888441	0.765311	0.019802	hypo	0	0	1162	70152	ENST00000559728.1	retained_intron	ENSG00000140382.10	HMG20A	1332	38215	ENST00000558845.1	ENSG00000140382.10	HMG20A	56199	19410	1	0	0	0	0	1
HMG20B	chr19	3571232	3571330	99	4	24.75	16.4241	4.141	-0.102633	0.873218	0.770585	0.0207633	hypo	0	0	1444	9387	ENST00000416526.1	protein_coding	ENSG00000064961.14	HMG20B	1444	5002	ENST00000416526.1	ENSG00000064961.14	HMG20B	1215	23765	1	0	0	0	1	0
HMGA2	chr12	66220435	66220988	554	12	46.1667	87.5426	9.15933	-0.174059	0.565753	0.391694	0.0240827	hypo	1	0	0	170386	ENST00000489520.2	processed_transcript	ENSG00000241749.3	RPSAP52	1531	44170	ENST00000393577.3	ENSG00000149948.9	HMGA2	253	16844	1	0	0	0	1	0
HNF1A	chr12	121417986	121418643	658	9	73.1111	39.785	4.65284	-0.129119	0.66942	0.540301	0.0231147	hypo	0	0	65	170103	ENST00000537361.1	antisense	ENSG00000241388.3	HNF1A-AS1	1433	33847	ENST00000544413.1	ENSG00000135100.13	HNF1A	1168	17175	1	0	0	0	1	0
HNF1B	chr17	36106037	36106554	518	14	37	71.0884	5.71978	-0.140753	0.390259	0.249506	0.0225061	hypo	0	0	799	34255	ENST00000225893.4	protein_coding	ENSG00000108753.8	HNF1B	799	18467	ENST00000225893.4	ENSG00000108753.8	HNF1B	453	21788	1	0	0	0	1	0
HNF4G	chr8	76317653	76319053	1401	27	51.8889	-164.127	-4.231	0.3212	0.224983	0.546184	0.0453917	hyper	0	0	1095	98176	ENST00000494318.1	processed_transcript	ENSG00000164749.7	HNF4G	1217	53341	ENST00000354370.1	ENSG00000164749.7	HNF4G	397	10955	0.645967	0	0.354033	0	1	0
HOMEZ	chr14	23753904	23754048	145	3	48.3333	27.3989	9.9302	-0.194905	0.657009	0.462104	0.0202921	hypo	0	0	1164	148023	ENST00000561396.1	processed_transcript	ENSG00000215271.6	HOMEZ	1277	78085	ENST00000357460.5	ENSG00000215271.6	HOMEZ	1073	18144	1	0	0	0	1	0
HOMEZ	chr14	23769515	23769775	261	5	52.2	24.3021	5.49321	-0.131418	0.544496	0.413078	0.0248036	hypo	0	0	373	164150	ENST00000561178.1	retained_intron	ENSG00000235194.4	PPP1R3E	858	78086	ENST00000561013.1	ENSG00000215271.6	HOMEZ	737	18145	1	0	0	0	1	0
HOMEZ	chr14	23756417	23756543	127	4	31.75	18.2125	4.89353	-0.105271	0.564959	0.459688	0.0211243	hypo	0	0	1090	148018	ENST00000357460.5	protein_coding	ENSG00000215271.6	HOMEZ	1090	78085	ENST00000357460.5	ENSG00000215271.6	HOMEZ	960	18144	1	0	0	0	1	0
HOPX	chr4	57522846	57523283	438	8	54.75	55.384	8.07786	-0.2289	0.68618	0.457281	0.0263188	hypo	0	0	154	109928	ENST00000556614.2	protein_coding	ENSG00000171476.17	HOPX	154	59908	ENST00000556614.2	ENSG00000171476.17	HOPX	142	5829	1	0	0	0	1	0
HOXA1	chr7	27134926	27135075	150	9	16.6667	-49.148	-4.52838	0.136922	0.312337	0.44926	0.0221079	hyper	0	0	190	162150	ENST00000495032.1	antisense	ENSG00000233429.5	HOTAIRM1	517	16949	ENST00000343060.4	ENSG00000105991.7	HOXA1	267	9292	1	0	0	0	1	0
HOXA10	chr7	27219975	27220445	471	10	47.1	-60.9252	-4.05613	0.228385	0.39088	0.619265	0.0338064	hyper	0	0	94	178671	ENST00000396344.4	protein_coding	ENSG00000253293.3	HOXA10	94	80258	ENST00000396344.4	ENSG00000253293.3	HOXA10	224	9313	1	0	0	0	1	0
HOXA10	chr7	27214617	27214834	218	6	36.3333	-29.1768	-4.21405	0.102348	0.505638	0.607985	0.031311	hyper	1	0	0	182696	ENST00000465941.1	processed_transcript	ENSG00000257184.2	RP1-170O19.20	691	80257	ENST00000283921.4	ENSG00000253293.3	HOXA10	220	9312	1	0	0	0	1	0
HOXA10	chr7	27220974	27221304	331	5	66.2	21.423	4.37809	-0.109147	0.715934	0.606787	0.0338064	hypo	0	0	1093	178671	ENST00000396344.4	protein_coding	ENSG00000253293.3	HOXA10	1093	80258	ENST00000396344.4	ENSG00000253293.3	HOXA10	1223	9313	1	0	0	0	1	0
HOXA11	chr7	27225408	27226751	1344	32	42	-210.294	-4.03853	0.3121	0.140928	0.453029	0.0334127	hyper	0	0	254	169805	ENST00000520395.1	antisense	ENSG00000240990.5	HOXA11-AS	565	400	ENST00000517402.1	ENSG00000005073.5	HOXA11	0	9315	1	0	0	0.165179	0.834821	0
HOXA2	chr7	27143450	27144661	1212	26	46.6154	-140.28	-4.05116	0.211909	0.228011	0.439919	0.0294008	hyper	0	0	1019	31382	ENST00000222718.5	protein_coding	ENSG00000105996.5	HOXA2	1019	16961	ENST00000222718.5	ENSG00000105996.5	HOXA2	0	9293	0.808581	0	0.191419	0.0247525	0.975248	0
HOXA4	chr7	27168609	27169515	907	32	28.3438	-376.789	-4.24205	0.373026	0.187026	0.560052	0.0293631	hyper	0	0	80	179971	ENST00000518848.1	antisense	ENSG00000254369.2	HOXA-AS3	294	73558	ENST00000511914.1	ENSG00000197576.9	HOXA4	57	9301	1	0	0	0	1	0
HOXA4	chr7	27171154	27172166	1013	15	67.5333	93.5337	7.6014	-0.171478	0.627449	0.455971	0.0292036	hypo	0	0	735	134702	ENST00000360046.5	protein_coding	ENSG00000197576.9	HOXA4	735	73556	ENST00000360046.5	ENSG00000197576.9	HOXA4	515	9301	1	0	0	0	1	0
HOXA6	chr7	27185428	27185752	325	18	18.0556	75.6398	4.38979	-0.220455	0.514057	0.293602	0.0274934	hypo	0	0	1029	179973	ENST00000518947.2	antisense	ENSG00000254369.2	HOXA-AS3	1640	16973	ENST00000222728.3	ENSG00000106006.6	HOXA6	0	9303	1	0	0	0.415385	0.584615	0
HOXA6	chr7	27186390	27186944	555	7	79.2857	34.0674	5.88963	-0.223521	0.406944	0.183422	0.0250892	hypo	1	0	0	179973	ENST00000518947.2	antisense	ENSG00000254369.2	HOXA-AS3	448	16973	ENST00000222728.3	ENSG00000106006.6	HOXA6	0	9304	1	0	0	0.0306306	0.969369	0
HOXA7	chr7	27197024	27199200	2177	80	27.2125	-604.052	-4.06148	0.208426	0.612555	0.820981	0.0609949	hyper	2	1	0	193960	ENST00000602610.1	lincRNA	ENSG00000270182.1	RP1-170O19.21	0	26228	ENST00000519842.1	ENSG00000122592.6	HOXA7	0	9308	1	0	0	0.152503	0.847497	0
HOXA9	chr7	27201648	27203850	2203	53	41.566	284.845	6.12131	-0.517261	0.691165	0.173904	0.0581292	hypo	0	0	1294	14871	ENST00000396345.1	protein_coding	ENSG00000078399.11	HOXA9	1294	7872	ENST00000396345.1	ENSG00000078399.11	HOXA9	65	9310	0.320472	0.495234	0.184294	0	1	0
HOXB2	chr17	46622607	46623343	737	9	81.8889	50.6119	6.28681	-0.133118	0.474948	0.341831	0.0245366	hypo	1	0	0	158478	ENST00000508688.1	antisense	ENSG00000230148.4	HOXB-AS1	97	61932	ENST00000330070.4	ENSG00000173917.9	HOXB2	1233	22073	1	0	0	0	1	0
HOXB2	chr17	46623693	46623749	57	3	19	12.1266	4.07004	-0.101114	0.296409	0.195296	0.0261509	hypo	0	0	251	113482	ENST00000330070.4	protein_coding	ENSG00000173917.9	HOXB2	251	61932	ENST00000330070.4	ENSG00000173917.9	HOXB2	2319	22073	1	0	0	0	0	1
HOXB3	chr17	46628339	46629626	1288	84	15.3333	-432.91	-4.02854	0.174831	0.568512	0.743343	0.0323644	hyper	0	0	1346	161808	ENST00000465846.2	antisense	ENSG00000233101.6	HOXB-AS3	1657	25044	ENST00000470495.1	ENSG00000120093.7	HOXB3	0	22075	0.773292	0.226708	0	0.138975	0.861025	0
HOXB5	chr17	46669086	46670334	1249	55	22.7091	-436.257	-4.14757	0.290451	0.260743	0.551194	0.0330789	hyper	1	0	0	161815	ENST00000487849.3	antisense	ENSG00000233101.6	HOXB-AS3	988	25036	ENST00000239151.5	ENSG00000120075.5	HOXB5	0	22081	1	0	0	0.301841	0.698159	0
HOXB6	chr17	46683409	46684036	628	37	16.973	197.325	5.83762	-0.15765	0.681969	0.524319	0.0271269	hypo	0	0	1054	33890	ENST00000484302.2	protein_coding	ENSG00000108511.8	HOXB6	1054	18284	ENST00000484302.2	ENSG00000108511.8	HOXB6	1208	22085	1	0	0	0	1	0
HOXB8	chr17	46691219	46692051	833	56	14.875	-428.422	-4.19986	0.198514	0.104181	0.302695	0.0270463	hyper	0	0	14	46244	ENST00000576562.1	protein_coding	ENSG00000120068.5	HOXB8	14	25025	ENST00000576562.1	ENSG00000120068.5	HOXB8	0	22088	1	0	0	0.637455	0.362545	0
HOXC10	chr12	54377171	54378184	1014	48	21.125	-356.638	-4.01267	0.476409	0.124282	0.600691	0.0369953	hyper	1	0	0	176559	ENST00000567780.1	antisense	ENSG00000251151.2	HOXC-AS3	664	65711	ENST00000515593.1	ENSG00000180818.4	HOXC10	512	16702	1	0	0	0	1	0
HOXC4	chr12	54446944	54448963	2020	96	21.0417	-1156.66	-4.09242	0.624678	0.0701426	0.69482	0.0480353	hyper	2	2	0	196133	ENST00000430889.2	protein_coding	ENSG00000273266.1	HOXC4	0	81673	ENST00000430889.2	ENSG00000273266.1	HOXC4	0	16717	1	0	0	0.171782	0.828218	0
HOXC4	chr12	54444899	54446410	1512	41	36.878	373.239	11.3099	-0.342257	0.556417	0.21416	0.0418826	hypo	0	0	1250	136247	ENST00000609810.1	protein_coding	ENSG00000198353.6	HOXC4	1250	74409	ENST00000609810.1	ENSG00000198353.6	HOXC4	0	16716	0.496032	0.503968	0	0.156746	0.843254	0
HOXC4	chr12	54412646	54413568	923	53	17.4151	253.383	5.45825	-0.357915	0.39327	0.0353553	0.0298273	hypo	0	0	125	186313	ENST00000562848.1	lincRNA	ENSG00000260597.1	AC012531.25	1930	74408	ENST00000303406.4	ENSG00000198353.6	HOXC4	0	16711	1	0	0	0.385699	0.614301	0
HOXC5	chr12	54425524	54425935	412	11	37.4545	61.945	6.65708	-0.287808	0.554378	0.266569	0.0228679	hypo	0	0	701	111862	ENST00000312492.2	protein_coding	ENSG00000172789.3	HOXC5	701	60994	ENST00000312492.2	ENSG00000172789.3	HOXC5	350	16713	1	0	0	0	1	0
HOXC6	chr12	54423375	54424340	966	55	17.5636	460.449	9.90555	-0.416881	0.499704	0.0828236	0.0262382	hypo	0	0	1232	135032	ENST00000243108.4	protein_coding	ENSG00000197757.7	HOXC6	1232	73754	ENST00000243108.4	ENSG00000197757.7	HOXC6	0	16712	0.793996	0.206004	0	0.295031	0.704969	0
HOXC6	chr12	54384109	54384791	683	27	25.2963	-168.212	-4.28998	0.264033	0.110292	0.374324	0.0360145	hyper	1	1	0	135029	ENST00000504315.1	protein_coding	ENSG00000197757.7	HOXC6	0	73751	ENST00000504315.1	ENSG00000197757.7	HOXC6	3034	16703	1	0	0	0	0	1
HOXC6	chr12	54420464	54421033	570	20	28.5	93.986	5.13131	-0.370279	0.479	0.108721	0.0294392	hypo	0	0	1108	135032	ENST00000243108.4	protein_coding	ENSG00000197757.7	HOXC6	1108	73754	ENST00000243108.4	ENSG00000197757.7	HOXC6	2394	16712	1	0	0	0	0	1
HOXC6	chr12	54385992	54386582	591	10	59.1	-45.6255	-4.00088	0.180918	0.364507	0.545425	0.0406552	hyper	0	0	469	144383	ENST00000385189.1	miRNA	ENSG00000207924.1	MIR196A2	1583	73751	ENST00000504315.1	ENSG00000197757.7	HOXC6	1243	16703	1	0	0	0	1	0
HOXC8	chr12	54400361	54401665	1305	26	50.1923	309.889	18.9109	-0.383568	0.471846	0.0882776	0.0224916	hypo	0	0	1166	5643	ENST00000040584.4	protein_coding	ENSG00000037965.4	HOXC8	1166	2997	ENST00000040584.4	ENSG00000037965.4	HOXC8	0	16707	0.63908	0.36092	0	0.103448	0.896552	0
HOXC8	chr12	54404111	54404388	278	9	30.8889	41.3298	4.7514	-0.264497	0.346685	0.0821874	0.0266358	hypo	0	0	1278	5643	ENST00000040584.4	protein_coding	ENSG00000037965.4	HOXC8	1278	2997	ENST00000040584.4	ENSG00000037965.4	HOXC8	763	16708	1	0	0	0	1	0
HOXC9	chr12	54395630	54398090	2461	60	41.0167	356.717	9.833	-0.231544	0.354481	0.122936	0.0214643	hypo	0	0	1726	120595	ENST00000303450.4	protein_coding	ENSG00000180806.4	HOXC9	1726	65705	ENST00000303450.4	ENSG00000180806.4	HOXC9	981	16705	0.110931	0.889069	0	0	0.689557	0.310443
HOXC9	chr12	54390231	54391285	1055	33	31.9697	244.707	9.20792	-0.247958	0.37258	0.124621	0.0236106	hypo	1	0	0	175486	ENST00000513533.1	antisense	ENSG00000250133.2	HOXC-AS2	937	65704	ENST00000508190.1	ENSG00000180806.4	HOXC9	710	16704	1	0	0	0	1	0
HOXD1	chr2	177054573	177055428	856	23	37.2174	-219.848	-4.38954	0.314384	0.214893	0.529277	0.025986	hyper	0	0	886	151921	ENST00000413969.1	antisense	ENSG00000224189.2	HOXD-AS1	1265	29421	ENST00000331462.4	ENSG00000128645.11	HOXD1	222	3647	1	0	0	0	1	0
HOXD1	chr2	177051208	177052003	796	25	31.84	-160.544	-4.36034	0.201655	0.653876	0.85553	0.0216808	hyper	0	0	993	151917	ENST00000436126.1	antisense	ENSG00000224189.2	HOXD-AS1	1303	29421	ENST00000331462.4	ENSG00000128645.11	HOXD1	954	3647	1	0	0	0	1	0
HOXD10	chr2	176983139	176983585	447	8	55.875	-49.1129	-5.20725	0.355036	0.256487	0.611524	0.0276305	hyper	0	0	1831	54018	ENST00000249501.4	protein_coding	ENSG00000128710.5	HOXD10	1831	29470	ENST00000249501.4	ENSG00000128710.5	HOXD10	736	3629	0.375839	0.624161	0	0	1	0
HOXD3	chr2	177011953	177014966	3014	109	27.6514	-965.034	-4.10543	0.538566	0.292985	0.831551	0.0361402	hyper	0	0	64	144288	ENST00000385011.1	miRNA	ENSG00000207744.1	MIR10B	155	29423	ENST00000468418.3	ENSG00000128652.7	HOXD3	0	3638	0.642336	0.357664	0	0.106835	0.893165	0
HOXD3	chr2	177027898	177030116	2219	95	23.3579	-933.475	-4.00813	0.556766	0.190641	0.747407	0.0274257	hyper	1	1	0	53936	ENST00000249440.3	protein_coding	ENSG00000128652.7	HOXD3	0	29425	ENST00000249440.3	ENSG00000128652.7	HOXD3	0	3643	1	0	0	0.290671	0.709329	0
HOXD3	chr2	177023959	177024800	842	52	16.1923	-291.576	-4.02963	0.557233	0.181664	0.738896	0.0317647	hyper	0	0	818	53935	ENST00000410016.1	protein_coding	ENSG00000128652.7	HOXD3	818	29424	ENST00000410016.1	ENSG00000128652.7	HOXD3	0	3641	1	0	0	0.355107	0.644893	0
HOXD3	chr2	177025759	177026069	311	14	22.2143	-62.0006	-4.06411	0.593163	0.245395	0.838558	0.0368232	hyper	0	0	139	53935	ENST00000410016.1	protein_coding	ENSG00000128652.7	HOXD3	139	29424	ENST00000410016.1	ENSG00000128652.7	HOXD3	66	3641	1	0	0	0	1	0
HOXD3	chr2	177025500	177025538	39	7	5.57143	-30.6089	-4.09019	0.508721	0.171952	0.680673	0.0315144	hyper	0	0	80	53935	ENST00000410016.1	protein_coding	ENSG00000128652.7	HOXD3	80	29424	ENST00000410016.1	ENSG00000128652.7	HOXD3	0	3641	1	0	0	1	0	0
HOXD3	chr2	177030535	177030626	92	3	30.6667	14.2335	5.20623	0.17557	0.215703	0.391272	0.0333374	hyper	0	0	90	195724	ENST00000608941.1	antisense	ENSG00000272729.1	RP11-387A1.5	1729	29425	ENST00000249440.3	ENSG00000128652.7	HOXD3	593	3643	1	0	0	0	1	0
HOXD8	chr2	176992649	176993021	373	12	31.0833	-61.3927	-4.1537	0.304183	0.269372	0.573555	0.0344572	hyper	0	0	1400	115775	ENST00000429017.1	protein_coding	ENSG00000175879.7	HOXD8	1400	63180	ENST00000429017.1	ENSG00000175879.7	HOXD8	0	3632	1	0	0	0.190349	0.809651	0
HOXD9	chr2	176988637	176991040	2404	66	36.4242	-536.606	-4.13808	0.532584	0.234145	0.766728	0.0410796	hyper	0	0	1548	54015	ENST00000249499.6	protein_coding	ENSG00000128709.10	HOXD9	1548	29469	ENST00000249499.6	ENSG00000128709.10	HOXD9	0	3631	0.187604	0.812396	0	0.103993	0.896007	0
HOXD9	chr2	176984957	176986201	1245	23	54.1304	-180.383	-4.10504	0.34366	0.264727	0.608387	0.0245935	hyper	0	0	886	54015	ENST00000249499.6	protein_coding	ENSG00000128709.10	HOXD9	886	29469	ENST00000249499.6	ENSG00000128709.10	HOXD9	223	3630	0.894779	0	0.105221	0	1	0
HSF4	chr16	67199840	67200643	804	43	18.6977	249.584	7.63712	-0.148684	0.407234	0.25855	0.0209402	hypo	1	1	0	26346	ENST00000517867.1	processed_transcript	ENSG00000102878.11	HSF4	0	14280	ENST00000517750.1	ENSG00000102878.11	HSF4	0	20676	1	0	0	0.185323	0.814677	0
HSF4	chr16	67203089	67203514	426	11	38.7273	56.5304	5.70209	-0.124369	0.604867	0.480498	0.0210348	hypo	0	0	111	26352	ENST00000521916.1	protein_coding	ENSG00000102878.11	HSF4	111	14283	ENST00000521916.1	ENSG00000102878.11	HSF4	694	20677	1	0	0	0	1	0
HSF5	chr17	56564788	56565690	903	97	9.30928	608.617	7.10935	-0.179885	0.547923	0.368038	0.0247871	hypo	0	0	54	116041	ENST00000323777.3	protein_coding	ENSG00000176160.5	HSF5	54	63311	ENST00000323777.3	ENSG00000176160.5	HSF5	0	22219	1	0	0	0.925803	0.0741971	0
ID3	chr1	23884322	23884483	162	6	27	-32.1603	-4.53346	0.166663	0.325537	0.492199	0.028769	hyper	0	0	1082	43843	ENST00000463312.1	processed_transcript	ENSG00000117318.8	ID3	1801	23676	ENST00000374561.5	ENSG00000117318.8	ID3	359	644	1	0	0	0	1	0
IFI16	chr1	158982445	158982623	179	6	29.8333	32.7469	5.58791	-0.151285	0.486695	0.33541	0.0264396	hypo	0	0	1847	95348	ENST00000448393.2	protein_coding	ENSG00000163565.14	IFI16	1847	51792	ENST00000448393.2	ENSG00000163565.14	IFI16	158579	1827	0.854749	0.145251	0	0	0	1
IKZF2	chr2	214017803	214018368	566	8	70.75	36.4656	4.87816	-0.111967	0.590707	0.47874	0.0248013	hypo	0	0	108	194249	ENST00000604818.1	lincRNA	ENSG00000270659.1	RP11-105N14.1	651	2704	ENST00000452786.1	ENSG00000030419.12	IKZF2	697	3790	1	0	0	0	1	0
IKZF3	chr17	37933933	37934852	920	14	65.7143	-98.9173	-4.08329	0.145567	0.537395	0.682962	0.0234456	hyper	1	1	0	92168	ENST00000583368.1	protein_coding	ENSG00000161405.12	IKZF3	0	50027	ENST00000583368.1	ENSG00000161405.12	IKZF3	22742	21840	1	0	0	0	0	1
IKZF4	chr12	56402372	56403228	857	16	53.5625	98.3893	8.81796	-0.184435	0.714736	0.5303	0.0229108	hypo	0	0	918	49144	ENST00000548601.1	processed_transcript	ENSG00000123411.10	IKZF4	928	26642	ENST00000262032.5	ENSG00000123411.10	IKZF4	865	16747	1	0	0	0	1	0
IKZF4	chr12	56403745	56404356	612	6	102	60.7658	10.7627	-0.271822	0.692912	0.42109	0.0229108	hypo	0	0	563	49145	ENST00000550860.1	processed_transcript	ENSG00000123411.10	IKZF4	985	26643	ENST00000552689.1	ENSG00000123411.10	IKZF4	2238	16747	1	0	0	0	0	1
IRF1	chr5	131824240	131825157	918	12	76.5	-68.1691	-4.4521	0.136688	0.27808	0.414768	0.0253912	hyper	1	0	0	50747	ENST00000472045.1	retained_intron	ENSG00000125347.9	IRF1	179	27578	ENST00000476613.1	ENSG00000125347.9	IRF1	685	6987	1	0	0	0	1	0
IRF4	chr6	390473	390827	355	18	19.7222	-99.7283	-4.45864	0.189338	0.57343	0.762768	0.0253137	hyper	0	0	911	65614	ENST00000380956.4	protein_coding	ENSG00000137265.10	IRF4	911	35680	ENST00000380956.4	ENSG00000137265.10	IRF4	361	7575	1	0	0	0	1	0
IRF5	chr7	128577053	128577477	425	14	30.3571	64.505	4.81112	-0.150325	0.769793	0.619468	0.0237137	hypo	0	0	188	53875	ENST00000489702.1	protein_coding	ENSG00000128604.14	IRF5	188	29384	ENST00000489702.1	ENSG00000128604.14	IRF5	341	10034	1	0	0	0	1	0
IRF6	chr1	209978796	209978913	118	4	29.5	16.8113	4.30681	-0.138083	0.512185	0.374102	0.0270577	hypo	0	0	475	44138	ENST00000367021.3	protein_coding	ENSG00000117595.6	IRF6	475	23831	ENST00000367021.3	ENSG00000117595.6	IRF6	403	2135	1	0	0	0	1	0
IRF8	chr16	85942120	85942962	843	13	64.8462	69.1946	5.66613	-0.18417	0.59544	0.411271	0.0273871	hypo	1	1	0	71212	ENST00000566369.1	protein_coding	ENSG00000140968.6	IRF8	0	38714	ENST00000566369.1	ENSG00000140968.6	IRF8	9177	20899	1	0	0	0	0	1
IRF8	chr16	85933245	85933659	415	4	103.75	22.9824	7.21096	-0.152787	0.605463	0.452676	0.0231525	hypo	0	0	450	71207	ENST00000570088.1	retained_intron	ENSG00000140968.6	IRF8	475	38710	ENST00000565552.1	ENSG00000140968.6	IRF8	302	20899	1	0	0	0	1	0
IRX1	chr5	3592313	3594266	1954	57	34.2807	-680.33	-4.16159	0.378285	0.128939	0.507224	0.0262394	hyper	0	0	1901	108710	ENST00000302006.3	protein_coding	ENSG00000170549.3	IRX1	1901	59189	ENST00000302006.3	ENSG00000170549.3	IRX1	0	6516	0.0506653	0	0.949335	0.129478	0.870522	0
IRX1	chr5	3596879	3598811	1933	70	27.6143	363.817	6.14132	-0.102383	0.182044	0.0796605	0.0324163	hypo	0	0	710	108710	ENST00000302006.3	protein_coding	ENSG00000170549.3	IRX1	710	59189	ENST00000302006.3	ENSG00000170549.3	IRX1	0	6517	0.930678	0.0693223	0	1	0	0
IRX3	chr16	54321842	54326018	4177	255	16.3804	-3813.73	-4.62762	0.506349	0.122095	0.628444	0.0274901	hyper	0	0	1166	117453	ENST00000329734.3	protein_coding	ENSG00000177508.11	IRX3	1166	64056	ENST00000329734.3	ENSG00000177508.11	IRX3	0	20569	0.199425	0	0.800575	0.820206	0.179794	0
IRX3	chr16	54315412	54318025	2614	153	17.085	-1732.21	-4.21722	0.435684	0.175256	0.61094	0.0312206	hyper	0	0	1741	117454	ENST00000558054.1	protein_coding	ENSG00000177508.11	IRX3	1741	64057	ENST00000558054.1	ENSG00000177508.11	IRX3	0	20568	0.0990819	0.210788	0.69013	0.364193	0.635807	0
IRX6	chr16	55357172	55357375	204	10	20.4	-44.841	-4.03856	0.127956	0.485006	0.612962	0.022622	hyper	0	0	296	89869	ENST00000290552.7	protein_coding	ENSG00000159387.7	IRX6	296	48905	ENST00000290552.7	ENSG00000159387.7	IRX6	146	20574	1	0	0	0	1	0
ISL2	chr15	76626498	76627385	888	28	31.7143	207.805	9.89888	-0.2823	0.548726	0.266425	0.0251118	hypo	0	0	1679	89972	ENST00000290759.4	protein_coding	ENSG00000159556.5	ISL2	1679	48960	ENST00000290759.4	ENSG00000159556.5	ISL2	138	19400	0.361486	0	0.638514	0	1	0
ISL2	chr15	76630418	76630794	377	43	8.76744	191.955	4.77241	-0.230041	0.290421	0.0603799	0.0258293	hypo	0	0	638	89974	ENST00000558437.1	retained_intron	ENSG00000159556.5	ISL2	1352	48960	ENST00000290759.4	ENSG00000159556.5	ISL2	0	19402	1	0	0	1	0	0
JARID2	chr6	15244581	15244707	127	8	15.875	37.9686	5.12121	-0.1208	0.681214	0.560414	0.021623	hypo	0	0	523	195104	ENST00000607711.1	lincRNA	ENSG00000271888.1	RP11-560J1.2	1819	1052	ENST00000341776.2	ENSG00000008083.9	JARID2	170	7709	1	0	0	0	1	0
JARID2	chr6	15250494	15250839	346	5	69.2	23.1625	4.93014	-0.123584	0.550525	0.426941	0.0219346	hypo	0	0	1350	2024	ENST00000397311.3	protein_coding	ENSG00000008083.9	JARID2	1350	1053	ENST00000397311.3	ENSG00000008083.9	JARID2	4333	7709	1	0	0	0	0	1
JAZF1	chr7	28032646	28033499	854	11	77.6364	54.0305	5.47567	-0.162364	0.621833	0.45947	0.0250276	hypo	0	0	774	84673	ENST00000447620.1	protein_coding	ENSG00000153814.7	JAZF1	774	46033	ENST00000447620.1	ENSG00000153814.7	JAZF1	185936	9331	1	0	0	0	0	1
JAZF1	chr7	28031621	28032224	604	6	100.667	29.1347	5.5531	-0.156655	0.602868	0.446213	0.0250276	hypo	1	1	0	84673	ENST00000447620.1	protein_coding	ENSG00000153814.7	JAZF1	0	46033	ENST00000447620.1	ENSG00000153814.7	JAZF1	187211	9331	1	0	0	0	0	1
JAZF1	chr7	28218449	28218549	101	3	33.6667	15.6947	5.75775	-0.146349	0.326454	0.180106	0.0225536	hypo	0	0	1391	163096	ENST00000455963.1	antisense	ENSG00000234336.2	JAZF1-AS1	1812	46031	ENST00000283928.5	ENSG00000153814.7	JAZF1	886	9331	1	0	0	0	1	0
JDP2	chr14	75895946	75896406	461	8	57.625	42.0653	5.75428	-0.235195	0.384404	0.149209	0.0263346	hypo	0	0	885	69723	ENST00000435893.2	protein_coding	ENSG00000140044.8	JDP2	885	37973	ENST00000435893.2	ENSG00000140044.8	JDP2	476	18498	1	0	0	0	1	0
JDP2	chr14	75893788	75894002	215	7	30.7143	35.7158	6.11502	-0.18701	0.525623	0.338613	0.0222042	hypo	0	0	390	184939	ENST00000558267.1	antisense	ENSG00000259319.1	RP11-293M10.6	416	37970	ENST00000419727.2	ENSG00000140044.8	JDP2	306	18498	1	0	0	0	1	0
KAT6A	chr8	41907122	41907653	532	5	106.4	23.6937	5.81983	-0.120004	0.374308	0.254304	0.0229258	hypo	0	0	1851	16539	ENST00000265713.2	protein_coding	ENSG00000083168.5	KAT6A	1851	8821	ENST00000265713.2	ENSG00000083168.5	KAT6A	720	10790	0.280075	0.719925	0	0	1	0
KAT8	chr16	31125753	31126314	562	14	40.1429	61.6432	4.7229	-0.144664	0.767134	0.622469	0.0291651	hypo	0	0	760	27573	ENST00000543774.2	protein_coding	ENSG00000103510.15	KAT8	760	14892	ENST00000543774.2	ENSG00000103510.15	KAT8	2485	20426	1	0	0	0	0	1
KDM2A	chr11	66884936	66885008	73	4	18.25	18.6385	4.78444	-0.133193	0.604456	0.471262	0.0265827	hypo	0	0	1731	112418	ENST00000398645.2	protein_coding	ENSG00000173120.10	KDM2A	1731	61279	ENST00000398645.2	ENSG00000173120.10	KDM2A	267	15710	1	0	0	0	1	0
KDM5B	chr1	202778672	202779174	503	17	29.5882	84.4846	5.31539	-0.146393	0.581157	0.434764	0.0225651	hypo	0	0	73	43662	ENST00000367265.3	protein_coding	ENSG00000117139.12	KDM5B	73	23595	ENST00000367265.3	ENSG00000117139.12	KDM5B	616	2060	1	0	0	0	1	0
KHSRP	chr19	6422860	6423244	385	7	55	36.9226	5.79807	-0.140243	0.688363	0.54812	0.0227006	hypo	0	0	491	18181	ENST00000597704.1	retained_intron	ENSG00000088247.11	KHSRP	1043	9709	ENST00000595258.1	ENSG00000088247.11	KHSRP	1186	23982	1	0	0	0	1	0
KHSRP	chr19	6425796	6425878	83	6	13.8333	30.6778	5.40646	-0.123667	0.73522	0.611553	0.0205017	hypo	0	0	990	18170	ENST00000398148.3	protein_coding	ENSG00000088247.11	KHSRP	990	9701	ENST00000398148.3	ENSG00000088247.11	KHSRP	0	23983	1	0	0	0.578313	0.421687	0
KIAA1549	chr7	138667082	138667528	447	10	44.7	68.053	8.25704	-0.171486	0.554728	0.383242	0.0219084	hypo	0	0	1017	48505	ENST00000440172.1	protein_coding	ENSG00000122778.5	KIAA1549	1017	26301	ENST00000440172.1	ENSG00000122778.5	KIAA1549	109	10088	1	0	0	0	1	0
KLF10	chr8	103669678	103670106	429	10	42.9	71.3919	8.64943	-0.201244	0.4044	0.203157	0.0241806	hypo	0	0	1547	85942	ENST00000285407.6	protein_coding	ENSG00000155090.10	KLF10	1547	46712	ENST00000285407.6	ENSG00000155090.10	KLF10	816	11081	1	0	0	0	1	0
KLF13	chr15	31617369	31617569	201	9	22.3333	53.7465	6.55054	-0.12776	0.733527	0.605767	0.019998	hypo	0	0	1488	107825	ENST00000307145.3	protein_coding	ENSG00000169926.5	KLF13	1488	58670	ENST00000307145.3	ENSG00000169926.5	KLF13	194	18981	1	0	0	0	1	0
KLF13	chr15	31659167	31659534	368	12	30.6667	53.5839	4.6517	-0.151496	0.383098	0.231602	0.025414	hypo	0	0	809	107828	ENST00000558844.1	protein_coding	ENSG00000169926.5	KLF13	809	58672	ENST00000558844.1	ENSG00000169926.5	KLF13	4724	18983	1	0	0	0	0	1
KLF14	chr7	130420317	130420583	267	4	66.75	20.8438	5.399	-0.156224	0.501077	0.344853	0.0259481	hypo	0	0	1428	114216	ENST00000310992.4	protein_coding	ENSG00000174595.4	KLF14	1428	62333	ENST00000310992.4	ENSG00000174595.4	KLF14	938	10060	1	0	0	0	1	0
KLF3	chr4	38664117	38664418	302	15	20.1333	109.816	8.22242	-0.199402	0.429993	0.230591	0.023857	hypo	0	0	1398	35360	ENST00000261438.5	protein_coding	ENSG00000109787.8	KLF3	1398	19077	ENST00000261438.5	ENSG00000109787.8	KLF3	231	5721	1	0	0	0	1	0
KLF4	chr9	110254741	110254838	98	4	24.5	16.4656	4.20681	-0.149185	0.552831	0.403646	0.0297832	hypo	0	0	1977	64936	ENST00000420475.1	protein_coding	ENSG00000136826.10	KLF4	1977	35319	ENST00000420475.1	ENSG00000136826.10	KLF4	2080	12037	0.22449	0	0.77551	0	0	1
KLF5	chr13	73629609	73630991	1383	14	98.7857	-79.4093	-4.76396	0.14054	0.713446	0.853985	0.0203041	hyper	0	0	494	26117	ENST00000477333.1	processed_transcript	ENSG00000102554.9	KLF5	494	14152	ENST00000539231.1	ENSG00000102554.9	KLF5	1869	17775	1	0	0	0	0.0947216	0.905278
KLF7	chr2	208032436	208032527	92	5	18.4	42.5462	9.56095	-0.213439	0.860831	0.647392	0.021609	hypo	0	0	444	44650	ENST00000457962.1	protein_coding	ENSG00000118263.10	KLF7	444	24128	ENST00000457962.1	ENSG00000118263.10	KLF7	958	3764	1	0	0	0	1	0
L3MBTL4	chr18	6328583	6329872	1290	21	61.4286	129.26	6.35618	-0.124226	0.822507	0.698281	0.0225955	hypo	0	0	1862	85559	ENST00000583054.1	protein_coding	ENSG00000154655.10	L3MBTL4	1862	46495	ENST00000583054.1	ENSG00000154655.10	L3MBTL4	43967	22824	0.106202	0.893798	0	0	0	1
L3MBTL4	chr18	6413399	6413908	510	9	56.6667	48.2844	5.79181	-0.225209	0.600421	0.375211	0.0321979	hypo	0	0	274	85562	ENST00000580162.1	processed_transcript	ENSG00000154655.10	L3MBTL4	888	46496	ENST00000583809.1	ENSG00000154655.10	L3MBTL4	51	22825	1	0	0	0	1	0
LBX2	chr2	74724393	74724863	471	16	29.4375	91.879	6.81076	-0.133194	0.468651	0.335458	0.0202542	hypo	0	0	1630	184266	ENST00000479098.1	antisense	ENSG00000258821.1	AC005041.17	1979	65149	ENST00000377566.4	ENSG00000179528.11	LBX2	176	3009	0.785563	0	0.214437	0	1	0
LBX2	chr2	74727083	74727408	326	13	25.0769	74.6104	6.37603	-0.161393	0.522086	0.360693	0.0245573	hypo	0	0	239	119560	ENST00000377566.4	protein_coding	ENSG00000179528.11	LBX2	239	65149	ENST00000377566.4	ENSG00000179528.11	LBX2	44	3009	1	0	0	0	1	0
LCOR	chr10	98590685	98590938	254	8	31.75	42.0487	5.87685	-0.133303	0.574544	0.441241	0.0211116	hypo	0	0	1078	131942	ENST00000540664.1	protein_coding	ENSG00000196233.7	LCOR	1078	72081	ENST00000540664.1	ENSG00000196233.7	LCOR	769	14379	1	0	0	0	1	0
LCOR	chr10	98593916	98594275	360	7	51.4286	33.7749	5.72506	-0.143756	0.557085	0.413329	0.0237321	hypo	0	0	1178	131945	ENST00000371097.4	protein_coding	ENSG00000196233.7	LCOR	1178	72084	ENST00000371097.4	ENSG00000196233.7	LCOR	642	14379	1	0	0	0	1	0
LEF1	chr4	109091884	109092519	636	10	63.6	-95.3732	-4.85913	0.215434	0.260826	0.47626	0.0207006	hyper	0	0	407	160591	ENST00000508266.1	antisense	ENSG00000232021.2	LEF1-AS1	1771	37230	ENST00000379951.2	ENSG00000138795.5	LEF1	59	6001	1	0	0	0	1	0
LEF1	chr4	109090903	109091558	656	9	72.8889	-79.5225	-4.81132	0.199606	0.366181	0.565787	0.0206868	hyper	0	0	790	68362	ENST00000379951.2	protein_coding	ENSG00000138795.5	LEF1	790	37230	ENST00000379951.2	ENSG00000138795.5	LEF1	495	6000	1	0	0	0	1	0
LMX1A	chr1	165320249	165324884	4636	218	21.2661	-2068.14	-4.01265	0.535281	0.164346	0.699626	0.048555	hyper	0	0	98	93802	ENST00000367893.4	protein_coding	ENSG00000162761.10	LMX1A	98	50936	ENST00000367893.4	ENSG00000162761.10	LMX1A	0	1885	0.410267	0.589733	0	0.352243	0.647757	0
LMX1A	chr1	165326206	165326897	692	22	31.4545	147.348	10.3703	-0.116056	0.36534	0.249284	0.0220652	hypo	0	0	253	93799	ENST00000342310.3	protein_coding	ENSG00000162761.10	LMX1A	253	50934	ENST00000342310.3	ENSG00000162761.10	LMX1A	0	1885	1	0	0	0.177746	0.822254	0
LRRFIP1	chr2	238532519	238534750	2232	40	55.8	215.852	7.52638	-0.153967	0.754839	0.600872	0.0242709	hypo	0	0	1468	50481	ENST00000308482.9	protein_coding	ENSG00000124831.14	LRRFIP1	1468	27434	ENST00000308482.9	ENSG00000124831.14	LRRFIP1	811	4002	0.238351	0.761649	0	0	0.532706	0.467294
LRRFIP1	chr2	238535362	238535683	322	18	17.8889	106.185	7.06235	-0.171998	0.617909	0.445911	0.0256444	hypo	0	0	535	50481	ENST00000308482.9	protein_coding	ENSG00000124831.14	LRRFIP1	535	27434	ENST00000308482.9	ENSG00000124831.14	LRRFIP1	0	4002	1	0	0	0.378882	0.621118	0
LRRFIP1	chr2	238537095	238537306	212	4	53	19.8672	5.53652	-0.122544	0.654909	0.532365	0.0214934	hypo	0	0	844	50482	ENST00000465870.1	retained_intron	ENSG00000124831.14	LRRFIP1	875	27434	ENST00000308482.9	ENSG00000124831.14	LRRFIP1	254	4002	1	0	0	0	1	0
LRRFIP2	chr3	37215380	37215453	74	3	24.6667	-16.0917	-5.17276	0.112805	0.584287	0.697092	0.0231733	hyper	0	0	601	20589	ENST00000336686.4	protein_coding	ENSG00000093167.13	LRRFIP2	601	11048	ENST00000336686.4	ENSG00000093167.13	LRRFIP2	1600	4341	1	0	0	0	1	0
MAF1	chr8	145160395	145160805	411	8	51.375	36.6206	4.92967	-0.117173	0.66325	0.546077	0.0227212	hypo	0	0	408	119660	ENST00000527058.1	protein_coding	ENSG00000179632.5	MAF1	408	65200	ENST00000527058.1	ENSG00000179632.5	MAF1	326	11361	1	0	0	0	1	0
MAFB	chr20	39319466	39319869	404	29	13.931	142.845	5.64366	-0.124129	0.39275	0.268622	0.0208743	hypo	0	0	1585	140093	ENST00000373313.2	protein_coding	ENSG00000204103.2	MAFB	1585	75558	ENST00000373313.2	ENSG00000204103.2	MAFB	0	26200	1	0	0	1	0	0
MAFF	chr22	38610135	38610795	661	72	9.18056	390.985	6.75271	-0.154239	0.384084	0.229845	0.0223944	hypo	0	0	592	125735	ENST00000407965.1	protein_coding	ENSG00000185022.7	MAFF	592	68630	ENST00000407965.1	ENSG00000185022.7	MAFF	0	27371	1	0	0	0.695915	0.304085	0
MAFF	chr22	38597142	38597414	273	6	45.5	32.2401	6.04871	-0.163741	0.711686	0.547945	0.0263565	hypo	0	0	474	125729	ENST00000338483.2	protein_coding	ENSG00000185022.7	MAFF	474	68624	ENST00000338483.2	ENSG00000185022.7	MAFF	371	27370	1	0	0	0	1	0
MAFF	chr22	38599495	38599659	165	5	33	-22.7431	-4.28468	0.107159	0.265194	0.372354	0.0288128	hyper	0	0	467	125734	ENST00000426621.2	protein_coding	ENSG00000185022.7	MAFF	467	68629	ENST00000426621.2	ENSG00000185022.7	MAFF	506	27370	1	0	0	0	1	0
MAFK	chr7	1578075	1578286	212	16	13.25	-68.1786	-4.07271	0.100598	0.326156	0.426754	0.0318458	hyper	0	0	57	136538	ENST00000406174.2	protein_coding	ENSG00000198517.5	MAFK	57	74587	ENST00000406174.2	ENSG00000198517.5	MAFK	2081	9001	1	0	0	0	0	1
MATR3	chr5	138610348	138610562	215	16	13.4375	81.0043	5.42976	-0.124152	0.594609	0.470457	0.023664	hypo	0	0	527	3804	ENST00000508735.1	processed_transcript	ENSG00000015479.13	MATR3	527	1989	ENST00000505016.1	ENSG00000015479.13	MATR3	496	7065	1	0	0	0	1	0
MAX	chr14	65570322	65570700	379	5	75.8	29.491	8.2052	-0.128375	0.612895	0.48452	0.0197654	hypo	0	0	908	51653	ENST00000556892.1	protein_coding	ENSG00000125952.14	MAX	908	28088	ENST00000556892.1	ENSG00000125952.14	MAX	312	18405	1	0	0	0	1	0
MBD3	chr19	1593647	1593803	157	7	22.4286	33.2286	5.05453	-0.125035	0.539131	0.414096	0.0217997	hypo	0	0	764	11982	ENST00000592012.1	protein_coding	ENSG00000071655.13	MBD3	764	6400	ENST00000592012.1	ENSG00000071655.13	MBD3	551	23543	1	0	0	0	1	0
MEF2A	chr15	100015035	100015644	610	22	27.7273	-111.152	-4.10432	0.128152	0.759615	0.887767	0.0287305	hyper	0	0	1725	10766	ENST00000453228.2	protein_coding	ENSG00000068305.13	MEF2A	1725	5737	ENST00000453228.2	ENSG00000068305.13	MEF2A	89724	19630	0.45082	0	0.54918	0	0	1
MEF2B	chr19	19281734	19281952	219	3	73	16.1928	5.55681	-0.13698	0.589511	0.452531	0.0215804	hypo	0	0	635	146666	ENST00000409447.2	protein_coding	ENSG00000213999.11	MEF2B	635	77662	ENST00000409447.2	ENSG00000213999.11	MEF2B	173	24588	1	0	0	0	1	0
MEIS3	chr19	47920660	47921140	481	13	37	77.6676	6.75874	-0.152277	0.368012	0.215734	0.0212108	hypo	1	1	0	30285	ENST00000561096.1	protein_coding	ENSG00000105419.13	MEIS3	0	16367	ENST00000561096.1	ENSG00000105419.13	MEIS3	1111	25285	1	0	0	0	1	0
MEOX1	chr17	41738891	41740208	1318	20	65.9	85.3202	4.54189	-0.159308	0.536569	0.377261	0.0276786	hypo	1	1	0	763	ENST00000393661.2	protein_coding	ENSG00000005102.8	MEOX1	0	410	ENST00000393661.2	ENSG00000005102.8	MEOX1	15064	21944	1	0	0	0	0	1
MEOX2	chr7	15727209	15727859	651	21	31	101.542	5.09365	-0.154199	0.282139	0.12794	0.0320766	hypo	0	0	143	157403	ENST00000442176.1	lincRNA	ENSG00000229108.1	AC005550.4	771	17319	ENST00000262041.5	ENSG00000106511.5	MEOX2	732919	9222	1	0	0	0	0	1
MESP1	chr15	90290443	90293002	2560	62	41.2903	377.263	8.87489	-0.202026	0.556416	0.35439	0.0258961	hypo	0	0	1365	101873	ENST00000559894.1	processed_transcript	ENSG00000166823.5	MESP1	1538	55497	ENST00000300057.4	ENSG00000166823.5	MESP1	219	19544	0.248047	0.185938	0.566016	0	0.695703	0.304297
MESP2	chr15	90320389	90320915	527	20	26.35	93.2708	5.17804	-0.177691	0.556156	0.378465	0.0313741	hypo	0	0	799	129950	ENST00000341735.3	protein_coding	ENSG00000188095.3	MESP2	799	70951	ENST00000341735.3	ENSG00000188095.3	MESP2	0	19545	1	0	0	0.166983	0.833017	0
MGA	chr15	41914511	41915279	769	12	64.0833	-86.9392	-4.40644	0.15387	0.6443	0.79817	0.0222496	hyper	0	0	776	113736	ENST00000563576.1	protein_coding	ENSG00000174197.12	MGA	776	62093	ENST00000563576.1	ENSG00000174197.12	MGA	150	19078	1	0	0	0	1	0
MGA	chr15	41951695	41951983	289	3	96.3333	14.607	5.15174	-0.126848	0.549007	0.422159	0.0231641	hypo	0	0	626	113737	ENST00000566718.1	protein_coding	ENSG00000174197.12	MGA	626	62094	ENST00000566718.1	ENSG00000174197.12	MGA	552	19079	1	0	0	0	1	0
MIER1	chr1	67391729	67391912	184	8	23	43.792	6.56967	-0.148996	0.392697	0.243701	0.0248277	hypo	0	0	1078	135925	ENST00000371012.2	protein_coding	ENSG00000198160.10	MIER1	1078	74223	ENST00000371012.2	ENSG00000198160.10	MIER1	619	1216	1	0	0	0	1	0
MIER2	chr19	342640	343541	902	25	36.08	145.711	6.38262	-0.135989	0.394319	0.258329	0.0226192	hypo	0	0	1236	30515	ENST00000586994.3	retained_intron	ENSG00000105556.6	MIER2	1251	16503	ENST00000264819.4	ENSG00000105556.6	MIER2	623	23314	0.847007	0.152993	0	0	1	0
MIER2	chr19	345706	346070	365	4	91.25	17.796	4.78106	-0.127765	0.825565	0.6978	0.0275869	hypo	0	0	907	30517	ENST00000587966.1	retained_intron	ENSG00000105556.6	MIER2	912	16503	ENST00000264819.4	ENSG00000105556.6	MIER2	115	23315	1	0	0	0	1	0
MIER3	chr5	56248656	56249055	400	6	66.6667	42.3093	9.90155	-0.177055	0.650227	0.473172	0.0206501	hypo	0	0	625	86300	ENST00000336942.5	protein_coding	ENSG00000155545.15	MIER3	625	46916	ENST00000336942.5	ENSG00000155545.15	MIER3	304	6691	1	0	0	0	1	0
MITF	chr3	69789929	69790970	1042	19	54.8421	165.655	10.7671	-0.333883	0.663162	0.329279	0.0324308	hypo	0	0	1295	128824	ENST00000495741.1	processed_transcript	ENSG00000187098.10	MITF	1306	70353	ENST00000448226.2	ENSG00000187098.10	MITF	720	4664	0.675624	0.324376	0	0	1	0
MITF	chr3	69914738	69915798	1061	13	81.6154	60.0817	4.97403	-0.135029	0.5719	0.436871	0.025271	hypo	1	1	0	128831	ENST00000314589.5	protein_coding	ENSG00000187098.10	MITF	0	70360	ENST00000314589.5	ENSG00000187098.10	MITF	125529	4664	1	0	0	0	0	1
MIXL1	chr1	226412232	226412277	46	3	15.3333	13.1808	4.4329	-0.120047	0.726639	0.606593	0.0206326	hypo	0	0	912	125960	ENST00000542034.1	protein_coding	ENSG00000185155.7	MIXL1	912	68755	ENST00000542034.1	ENSG00000185155.7	MIXL1	351	2257	1	0	0	0	1	0
MLLT10	chr10	21824649	21825230	582	14	41.5714	101.362	9.2574	-0.184882	0.580763	0.395881	0.0234557	hypo	0	0	970	14883	ENST00000430455.1	protein_coding	ENSG00000078403.12	MLLT10	970	7880	ENST00000430455.1	ENSG00000078403.12	MLLT10	238	13914	1	0	0	0	1	0
MLLT3	chr9	20619900	20620079	180	8	22.5	38.931	5.04385	-0.123598	0.46661	0.343011	0.0238737	hypo	0	0	1792	110520	ENST00000429426.2	protein_coding	ENSG00000171843.11	MLLT3	1792	60252	ENST00000429426.2	ENSG00000171843.11	MLLT3	649	11540	1	0	0	0	1	0
MLLT4	chr6	168225097	168225685	589	15	39.2667	148.502	11.7467	-0.210905	0.59866	0.387756	0.0222986	hypo	1	0	0	136047	ENST00000425438.1	processed_transcript	ENSG00000198221.7	MLLT4-AS1	1916	30362	ENST00000400825.4	ENSG00000130396.16	MLLT4	378	8731	1	0	0	0	1	0
MLLT4	chr6	168313754	168314585	832	10	83.2	49.2516	5.16209	-0.114296	0.897153	0.782857	0.0245123	hypo	1	0	0	55659	ENST00000511637.1	retained_intron	ENSG00000130396.16	MLLT4	1495	30372	ENST00000497596.2	ENSG00000130396.16	MLLT4	37931	8732	1	0	0	0	0	1
MSGN1	chr2	17994583	17995870	1288	11	117.091	55.7064	5.43366	-0.176455	0.697923	0.521469	0.0248216	hypo	0	0	1892	82463	ENST00000281047.3	protein_coding	ENSG00000151379.3	MSGN1	1892	44782	ENST00000281047.3	ENSG00000151379.3	MSGN1	58680	2611	0.0838509	0	0.916149	0	0	1
MSX1	chr4	4859094	4860290	1197	60	19.95	-375.312	-4.68931	0.259597	0.459871	0.719469	0.0291666	hyper	0	0	1102	94452	ENST00000382723.4	protein_coding	ENSG00000163132.6	MSX1	1102	51293	ENST00000382723.4	ENSG00000163132.6	MSX1	0	5555	0.750209	0	0.249791	0.467001	0.532999	0
MSX2	chr5	174149113	174150511	1399	22	63.5909	-134.045	-4.28722	0.18775	0.235413	0.423163	0.0235166	hyper	0	0	1024	46298	ENST00000239243.6	protein_coding	ENSG00000120149.7	MSX2	1024	25060	ENST00000239243.6	ENSG00000120149.7	MSX2	628	7388	0.697641	0	0.302359	0	1	0
MTA1	chr14	105915257	105915568	312	12	26	52.4411	4.79895	-0.107441	0.475177	0.367736	0.0227239	hypo	1	0	0	122947	ENST00000494026.1	retained_intron	ENSG00000182979.13	MTA1	8	67013	ENST00000498644.1	ENSG00000182979.13	MTA1	0	18834	1	0	0	0.150641	0.849359	0
MTA1	chr14	105885223	105885381	159	4	39.75	18.3504	4.77168	-0.104506	0.603174	0.498668	0.0202446	hypo	0	0	694	177054	ENST00000551271.1	antisense	ENSG00000251602.2	RP11-521B24.3	777	67010	ENST00000331320.7	ENSG00000182979.13	MTA1	3475	18832	1	0	0	0	0	1
MTA2	chr11	62367382	62367688	307	4	76.75	16.9528	4.31819	-0.136382	0.322144	0.185762	0.0259291	hypo	0	0	129	80888	ENST00000532239.1	retained_intron	ENSG00000149480.2	MTA2	592	43852	ENST00000524902.1	ENSG00000149480.2	MTA2	766	15497	1	0	0	0	1	0
MTA3	chr2	42723069	42723487	419	6	69.8333	29.7097	5.41968	-0.110662	0.601601	0.490939	0.0207631	hypo	0	0	1359	8012	ENST00000405592.1	protein_coding	ENSG00000057935.9	MTA3	1359	4264	ENST00000405592.1	ENSG00000057935.9	MTA3	902	2779	1	0	0	0	1	0
MXD1	chr2	70144212	70144380	169	3	56.3333	12.7116	4.39717	-0.117507	0.836296	0.718789	0.0226801	hypo	0	0	1891	8317	ENST00000540449.1	protein_coding	ENSG00000059728.6	MXD1	1891	4409	ENST00000540449.1	ENSG00000059728.6	MXD1	1272	2935	0.639053	0.360947	0	0	1	0
MXI1	chr10	111984877	111985087	211	8	26.375	47.3643	7.12052	-0.127978	0.727607	0.599628	0.0203043	hypo	0	0	663	46145	ENST00000239007.7	protein_coding	ENSG00000119950.16	MXI1	663	24973	ENST00000239007.7	ENSG00000119950.16	MXI1	476	14562	1	0	0	0	1	0
MXI1	chr10	111966559	111966840	282	3	94	14.6121	4.97859	-0.145413	0.451508	0.306095	0.0243023	hypo	0	0	522	46142	ENST00000332674.5	protein_coding	ENSG00000119950.16	MXI1	522	24970	ENST00000332674.5	ENSG00000119950.16	MXI1	588	14561	1	0	0	0	1	0
MYC	chr8	128745330	128746003	674	12	56.1667	51.4818	4.61617	-0.125803	0.672583	0.54678	0.0227558	hypo	0	0	209	174706	ENST00000502463.3	lincRNA	ENSG00000249375.3	CASC11	1676	35467	ENST00000259523.6	ENSG00000136997.10	MYC	247	11157	1	0	0	0	1	0
NCOA1	chr2	24715915	24717418	1504	14	107.429	69.0333	5.9761	-0.142325	0.573829	0.431504	0.0235275	hypo	0	0	987	16917	ENST00000405141.1	protein_coding	ENSG00000084676.11	NCOA1	987	9017	ENST00000405141.1	ENSG00000084676.11	NCOA1	746	2652	0.672872	0.327128	0	0	0.833777	0.166223
NCOA1	chr2	24713033	24713241	209	8	26.125	44.2692	6.20573	-0.153019	0.464472	0.311454	0.0230985	hypo	0	0	1541	16914	ENST00000496333.1	processed_transcript	ENSG00000084676.11	NCOA1	1559	9016	ENST00000406961.1	ENSG00000084676.11	NCOA1	469	2652	1	0	0	0	1	0
NCOA2	chr8	71316860	71317101	242	8	30.25	50.8494	7.94914	-0.166518	0.534948	0.36843	0.0248168	hypo	0	0	819	70204	ENST00000452400.2	protein_coding	ENSG00000140396.8	NCOA2	819	38238	ENST00000452400.2	ENSG00000140396.8	NCOA2	89	10931	1	0	0	0	1	0
NCOA2	chr8	71313073	71313491	419	5	83.8	32.1932	8.75665	-0.179832	0.67679	0.496958	0.0263677	hypo	0	0	822	70205	ENST00000518287.2	nonsense_mediated_decay	ENSG00000140396.8	NCOA2	1330	38242	ENST00000520416.1	ENSG00000140396.8	NCOA2	654	10931	1	0	0	0	1	0
NCOA2	chr8	71158616	71158921	306	3	102	24.4823	8.38658	-0.218023	0.546011	0.327988	0.0253683	hypo	0	0	1005	70211	ENST00000519724.1	protein_coding	ENSG00000140396.8	NCOA2	1005	38241	ENST00000519724.1	ENSG00000140396.8	NCOA2	155224	10931	1	0	0	0	0	1
NCOA2	chr8	71157617	71157861	245	3	81.6667	14.3764	5.24547	-0.132471	0.611221	0.47875	0.0253683	hypo	0	0	6	70211	ENST00000519724.1	protein_coding	ENSG00000140396.8	NCOA2	6	38241	ENST00000519724.1	ENSG00000140396.8	NCOA2	156284	10931	1	0	0	0	0	1
NCOA4	chr10	51575388	51575956	569	7	81.2857	29.8421	4.37086	-0.206736	0.549979	0.343243	0.0372149	hypo	0	0	328	67373	ENST00000443446.1	protein_coding	ENSG00000138293.15	NCOA4	328	36654	ENST00000443446.1	ENSG00000138293.15	NCOA4	2767	14117	1	0	0	0	0	1
NCOA4	chr10	51571362	51571611	250	4	62.5	24.027	6.24161	-0.161834	0.689533	0.527699	0.022737	hypo	0	0	755	67370	ENST00000344348.6	protein_coding	ENSG00000138293.15	NCOA4	755	36651	ENST00000344348.6	ENSG00000138293.15	NCOA4	587	14117	1	0	0	0	1	0
NCOA5	chr20	44718985	44719646	662	12	55.1667	-109.632	-4.62911	0.191238	0.34688	0.538118	0.0225972	hyper	0	0	393	49694	ENST00000290231.6	protein_coding	ENSG00000124160.7	NCOA5	393	26966	ENST00000290231.6	ENSG00000124160.7	NCOA5	171	26269	1	0	0	0	1	0
NCOA6	chr20	33413976	33414144	169	5	33.8	25.4092	5.5486	-0.141901	0.555649	0.413749	0.0217653	hypo	0	0	523	136846	ENST00000359003.2	protein_coding	ENSG00000198646.9	NCOA6	523	74778	ENST00000359003.2	ENSG00000198646.9	NCOA6	373	26121	1	0	0	0	1	0
NCOA7	chr6	126135515	126135962	448	7	64	-29.6375	-4.06625	0.113279	0.575395	0.688674	0.0231282	hyper	0	0	401	37937	ENST00000487635.1	processed_transcript	ENSG00000111912.14	NCOA7	401	20454	ENST00000419660.1	ENSG00000111912.14	NCOA7	23034	8490	1	0	0	0	0	1
NCOA7	chr6	126113349	126113821	473	4	118.25	29.2883	7.92414	-0.18665	0.54008	0.35343	0.0218424	hypo	0	0	1237	37935	ENST00000229634.9	protein_coding	ENSG00000111912.14	NCOA7	1237	20452	ENST00000229634.9	ENSG00000111912.14	NCOA7	868	8490	1	0	0	0	1	0
NCOA7	chr6	126110790	126110907	118	4	29.5	25.2065	8.0922	-0.166819	0.274465	0.107646	0.0218889	hypo	0	0	1093	37932	ENST00000392477.2	protein_coding	ENSG00000111912.14	NCOA7	1093	20449	ENST00000392477.2	ENSG00000111912.14	NCOA7	630	8490	1	0	0	0	1	0
NCOA7	chr6	126136442	126136549	108	3	36	-12.1675	-4.00013	0.108124	0.494532	0.602655	0.023405	hyper	0	0	77	37937	ENST00000487635.1	processed_transcript	ENSG00000111912.14	NCOA7	77	20454	ENST00000419660.1	ENSG00000111912.14	NCOA7	23961	8490	1	0	0	0	0	1
NCOR1	chr17	16116762	16117421	660	7	94.2857	36.7816	7.43098	-0.150475	0.639695	0.48922	0.0243265	hypo	0	0	1293	71425	ENST00000466825.1	processed_transcript	ENSG00000141027.16	NCOR1	1421	38807	ENST00000582357.1	ENSG00000141027.16	NCOR1	854	21500	1	0	0	0	1	0
NCOR2	chr12	124981522	124982370	849	30	28.3	174.23	6.3434	-0.205545	0.563399	0.357854	0.0270655	hypo	0	0	1723	132545	ENST00000405201.1	protein_coding	ENSG00000196498.9	NCOR2	1723	72409	ENST00000405201.1	ENSG00000196498.9	NCOR2	19636	17261	0.325088	0.674912	0	0	0	1
NCOR2	chr12	125049746	125050044	299	17	17.5882	99.4743	6.34932	-0.16132	0.448309	0.286988	0.0212457	hypo	0	0	1965	132560	ENST00000458234.1	protein_coding	ENSG00000196498.9	NCOR2	1965	72421	ENST00000458234.1	ENSG00000196498.9	NCOR2	752	17267	0.117057	0.882943	0	0	1	0
NCOR2	chr12	125021241	125021928	688	16	43	82.2023	5.95024	-0.179202	0.640723	0.46152	0.0257072	hypo	0	0	1091	132546	ENST00000404621.1	protein_coding	ENSG00000196498.9	NCOR2	1091	72410	ENST00000404621.1	ENSG00000196498.9	NCOR2	1661	17264	1	0	0	0	0.492733	0.507267
NCOR2	chr12	125001097	125001677	581	14	41.5	61.1956	4.89051	-0.183949	0.655315	0.471367	0.0322149	hypo	0	0	1162	132565	ENST00000420698.1	protein_coding	ENSG00000196498.9	NCOR2	1162	72423	ENST00000420698.1	ENSG00000196498.9	NCOR2	329	17261	1	0	0	0	1	0
NCOR2	chr12	124872581	124872820	240	8	30	35.9419	4.60215	-0.225732	0.428231	0.202499	0.0345839	hypo	0	0	549	132564	ENST00000448614.1	protein_coding	ENSG00000196498.9	NCOR2	549	72422	ENST00000448614.1	ENSG00000196498.9	NCOR2	161	17253	1	0	0	0	1	0
NFAT5	chr16	69597925	69598417	493	8	61.625	38.8318	5.34102	-0.130758	0.715863	0.585105	0.0233149	hypo	0	0	579	26507	ENST00000349945.1	protein_coding	ENSG00000102908.16	NFAT5	579	14362	ENST00000349945.1	ENSG00000102908.16	NFAT5	1020	20742	1	0	0	0	1	0
NFATC1	chr18	77160965	77161844	880	41	21.4634	415.43	14.9058	-0.200182	0.625082	0.424899	0.0200168	hypo	0	0	572	57054	ENST00000586434.1	protein_coding	ENSG00000131196.13	NFATC1	572	31107	ENST00000586434.1	ENSG00000131196.13	NFATC1	205	23203	1	0	0	0	1	0
NFATC2	chr20	50159732	50160472	741	14	52.9286	114.4	11.2807	-0.178587	0.539241	0.360654	0.0207901	hypo	0	0	473	24538	ENST00000371564.3	protein_coding	ENSG00000101096.15	NFATC2	473	13227	ENST00000371564.3	ENSG00000101096.15	NFATC2	222	26331	1	0	0	0	1	0
NFATC2	chr20	50156873	50157821	949	14	67.7857	-90.2154	-4.23826	0.152443	0.356978	0.509422	0.0250223	hyper	0	0	1436	24538	ENST00000371564.3	protein_coding	ENSG00000101096.15	NFATC2	1436	13227	ENST00000371564.3	ENSG00000101096.15	NFATC2	1083	26331	0.59431	0.40569	0	0	0.96628	0.0337197
NFATC3	chr16	68117460	68117944	485	6	80.8333	26.737	4.68082	-0.180031	0.635649	0.455618	0.031238	hypo	0	0	709	12454	ENST00000553077.1	retained_intron	ENSG00000072736.14	NFATC3	1302	6644	ENST00000575270.1	ENSG00000072736.14	NFATC3	620	20716	1	0	0	0	1	0
NFE2L3	chr7	26219465	26219807	343	8	42.875	-36.4033	-4.14285	0.10337	0.471304	0.574674	0.0266217	hyper	0	0	1841	7036	ENST00000607375.1	protein_coding	ENSG00000050344.8	NFE2L3	1841	3742	ENST00000607375.1	ENSG00000050344.8	NFE2L3	19611	9285	0.460641	0.539359	0	0	0	1
NFIA	chr1	61517197	61518914	1718	38	45.2105	293.309	12.0831	-0.24154	0.765423	0.523882	0.0283785	hypo	0	0	587	93457	ENST00000476646.1	protein_coding	ENSG00000162599.11	NFIA	587	50725	ENST00000476646.1	ENSG00000162599.11	NFIA	365	1184	0.822468	0.177532	0	0	1	0
NFIB	chr9	14306508	14307606	1099	28	39.25	155.085	6.10288	-0.370766	0.724406	0.35364	0.0443024	hypo	0	0	405	79328	ENST00000493697.1	protein_coding	ENSG00000147862.10	NFIB	405	43035	ENST00000493697.1	ENSG00000147862.10	NFIB	5346	11510	1	0	0	0	0	1
NFIB	chr9	14323748	14323859	112	4	28	25.1482	8.30908	-0.172382	0.356573	0.184191	0.0239225	hypo	0	0	1410	79329	ENST00000606230.1	protein_coding	ENSG00000147862.10	NFIB	1410	43036	ENST00000606230.1	ENSG00000147862.10	NFIB	762	11511	1	0	0	0	1	0
NFIB	chr9	14307958	14308118	161	4	40.25	17.6293	4.67571	-0.294502	0.4914	0.196898	0.0411483	hypo	1	1	0	79328	ENST00000493697.1	protein_coding	ENSG00000147862.10	NFIB	0	43035	ENST00000493697.1	ENSG00000147862.10	NFIB	4834	11510	1	0	0	0	0	1
NFIB	chr9	14400869	14400946	78	4	19.5	17.2441	4.36069	-0.129654	0.365009	0.235355	0.0213526	hypo	0	0	1886	79319	ENST00000380934.4	protein_coding	ENSG00000147862.10	NFIB	1886	43026	ENST00000380934.4	ENSG00000147862.10	NFIB	51353	11514	1	0	0	0	0	1
NFIB	chr9	14178812	14178943	132	3	44	12.3292	4.17727	-0.160664	0.723025	0.562361	0.0254372	hypo	0	0	1847	79326	ENST00000380924.1	protein_coding	ENSG00000147862.10	NFIB	1847	43033	ENST00000380924.1	ENSG00000147862.10	NFIB	134009	11510	1	0	0	0	0	1
NFIX	chr19	13107997	13108818	822	26	31.6154	152.244	6.91767	-0.257851	0.551476	0.293626	0.0309935	hypo	0	0	1344	2219	ENST00000592199.1	protein_coding	ENSG00000008441.12	NFIX	1344	1153	ENST00000592199.1	ENSG00000008441.12	NFIX	308	23299	0.796837	0.203163	0	0	1	0
NFIX	chr19	13105548	13105783	236	7	33.7143	40.3353	6.84535	-0.18141	0.729302	0.547892	0.023455	hypo	0	0	638	2218	ENST00000397661.2	protein_coding	ENSG00000008441.12	NFIX	638	1152	ENST00000397661.2	ENSG00000008441.12	NFIX	1034	23299	1	0	0	0	1	0
NFKB1	chr4	103421421	103421707	287	4	71.75	22.1132	6.4072	-0.137658	0.667536	0.529878	0.0248976	hypo	0	0	768	186373	ENST00000563833.1	antisense	ENSG00000260651.1	AF213884.2	778	18834	ENST00000226574.4	ENSG00000109320.7	NFKB1	384	5981	1	0	0	0	1	0
NFKB1	chr4	103424559	103424757	199	3	66.3333	13.1857	4.64632	-0.130043	0.517327	0.387283	0.0267743	hypo	0	0	26	34927	ENST00000509165.1	protein_coding	ENSG00000109320.7	NFKB1	26	18839	ENST00000509165.1	ENSG00000109320.7	NFKB1	1329	5981	1	0	0	0	1	0
NFKBIE	chr6	44230363	44231656	1294	15	86.2667	-116.591	-4.3114	0.139948	0.496624	0.636572	0.0223163	hyper	0	0	1673	77821	ENST00000477930.2	nonsense_mediated_decay	ENSG00000146232.10	NFKBIE	1843	42172	ENST00000275015.5	ENSG00000146232.10	NFKBIE	1224	8173	0.252705	0.747295	0	0	0.599691	0.400309
NFKBIZ	chr3	101570765	101571021	257	4	64.25	-21.9641	-5.07758	0.157787	0.523993	0.68178	0.0237457	hyper	0	0	1657	76321	ENST00000491281.1	protein_coding	ENSG00000144802.7	NFKBIZ	1657	41353	ENST00000491281.1	ENSG00000144802.7	NFKBIZ	1718	4736	1	0	0	0	1	0
NFKBIZ	chr3	101570347	101570417	71	3	23.6667	-13.6751	-4.35847	0.133407	0.25506	0.388467	0.0234301	hyper	0	0	1239	76321	ENST00000491281.1	protein_coding	ENSG00000144802.7	NFKBIZ	1239	41353	ENST00000491281.1	ENSG00000144802.7	NFKBIZ	1300	4736	1	0	0	0	1	0
NFYA	chr6	41042532	41043080	549	11	49.9091	56.8622	5.78244	-0.11336	0.453082	0.339723	0.0208518	hypo	0	0	1809	59	ENST00000353205.5	protein_coding	ENSG00000001167.10	NFYA	1809	35	ENST00000353205.5	ENSG00000001167.10	NFYA	852	8090	0.346084	0.653916	0	0	1	0
NFYB	chr12	104532521	104533014	494	12	41.1667	112.12	12.7152	-0.232642	0.472093	0.23945	0.0240193	hypo	0	0	453	46874	ENST00000240055.3	protein_coding	ENSG00000120837.3	NFYB	453	25390	ENST00000240055.3	ENSG00000120837.3	NFYB	0	16977	1	0	0	0.0384615	0.961538	0
NFYB	chr12	104530138	104530337	200	3	66.6667	15.7493	6.33011	-0.116483	0.665519	0.549036	0.0210136	hypo	0	0	1457	46875	ENST00000551727.1	protein_coding	ENSG00000120837.3	NFYB	1457	25391	ENST00000551727.1	ENSG00000120837.3	NFYB	837	16977	1	0	0	0	1	0
NFYC	chr1	41200006	41201326	1321	17	77.7059	98.2349	6.62707	-0.138542	0.901703	0.76316	0.0203997	hypo	1	1	0	9988	ENST00000440226.3	protein_coding	ENSG00000066136.15	NFYC	0	5319	ENST00000440226.3	ENSG00000066136.15	NFYC	42030	957	1	0	0	0	0	1
NFYC	chr1	41156064	41156791	728	10	72.8	79.6817	10.1552	-0.165647	0.758273	0.592626	0.0208977	hypo	0	0	528	9974	ENST00000467203.1	retained_intron	ENSG00000066136.15	NFYC	569	5307	ENST00000427410.2	ENSG00000066136.15	NFYC	371	957	1	0	0	0	1	0
NKX1-2	chr10	126139682	126140621	940	16	58.75	79.8254	5.72795	-0.14104	0.446762	0.305722	0.0245483	hypo	0	0	928	157807	ENST00000451024.3	protein_coding	ENSG00000229544.6	NKX1-2	928	78819	ENST00000451024.3	ENSG00000229544.6	NKX1-2	785	14669	1	0	0	0	1	0
NKX2-5	chr5	172656435	172661210	4776	233	20.4979	1744.1	11.9064	-0.419263	0.509143	0.0898801	0.0312216	hypo	0	0	998	123161	ENST00000521848.1	protein_coding	ENSG00000183072.9	NKX2-5	998	67130	ENST00000521848.1	ENSG00000183072.9	NKX2-5	0	7375	0.209799	0.22969	0.560511	0.343593	0.656407	0
NKX2-5	chr5	172662724	172664183	1460	57	25.614	540.549	12.595	-0.55545	0.652524	0.0970735	0.0313306	hypo	0	0	363	123159	ENST00000329198.4	protein_coding	ENSG00000183072.9	NKX2-5	363	67128	ENST00000329198.4	ENSG00000183072.9	NKX2-5	0	7377	1	0	0	0.388356	0.611644	0
NKX3-1	chr8	23538947	23539105	159	8	19.875	34.7636	4.44009	-0.145087	0.602923	0.457836	0.0251076	hypo	0	0	1296	102370	ENST00000523261.1	protein_coding	ENSG00000167034.9	NKX3-1	1296	55747	ENST00000523261.1	ENSG00000167034.9	NKX3-1	702	10679	1	0	0	0	1	0
NKX3-2	chr4	13547630	13548426	797	17	46.8824	213.3	16.0634	-0.442064	0.570043	0.127979	0.0246554	hypo	0	0	161	173122	ENST00000503938.1	lincRNA	ENSG00000246095.2	AC006445.8	955	19040	ENST00000382438.5	ENSG00000109705.7	NKX3-2	144	5664	1	0	0	0	1	0
NKX6-3	chr8	41504545	41505042	498	19	26.2105	121.105	9.00956	-0.186032	0.77696	0.590928	0.025388	hypo	1	1	0	98786	ENST00000524115.2	protein_coding	ENSG00000165066.11	NKX6-3	0	53676	ENST00000524115.2	ENSG00000165066.11	NKX6-3	278	10780	1	0	0	0	1	0
NKX6-3	chr8	41510625	41510783	159	5	31.8	-28.9472	-5.34135	0.116193	0.698925	0.815118	0.0243488	hyper	0	0	1769	98787	ENST00000518699.2	protein_coding	ENSG00000165066.11	NKX6-3	1769	53677	ENST00000518699.2	ENSG00000165066.11	NKX6-3	204	10782	1	0	0	0	1	0
NOTO	chr2	73429070	73429158	89	4	22.25	-21.9364	-4.05697	0.107338	0.439517	0.546855	0.024432	hyper	0	0	227	147252	ENST00000398468.3	protein_coding	ENSG00000214513.3	NOTO	227	77878	ENST00000398468.3	ENSG00000214513.3	NOTO	125	2980	1	0	0	0	1	0
NPAS1	chr19	47522138	47522468	331	10	33.1	50.2893	5.68623	-0.124636	0.662938	0.538301	0.0204391	hypo	0	0	608	56284	ENST00000602212.1	protein_coding	ENSG00000130751.5	NPAS1	608	30729	ENST00000602212.1	ENSG00000130751.5	NPAS1	436	25268	1	0	0	0	1	0
NPAS2	chr2	101541013	101542020	1008	25	40.32	-180.49	-4.67516	0.116944	0.578034	0.694978	0.0204299	hyper	1	1	0	108623	ENST00000451740.1	protein_coding	ENSG00000170485.12	NPAS2	0	59132	ENST00000451740.1	ENSG00000170485.12	NPAS2	76227	3180	1	0	0	0	0	1
NPAS2	chr2	101437606	101439056	1451	27	53.7407	154.304	7.11094	-0.217764	0.671653	0.45389	0.0328647	hypo	0	0	66	160610	ENST00000430586.1	sense_intronic	ENSG00000232034.1	AC092168.2	118	59129	ENST00000427413.1	ENSG00000170485.12	NPAS2	152	3179	1	0	0	0	1	0
NPAS2	chr2	101434265	101434655	391	7	55.8571	-43.1459	-4.90264	0.117213	0.572435	0.689647	0.0218042	hyper	0	0	1958	108618	ENST00000335681.5	protein_coding	ENSG00000170485.12	NPAS2	1958	59128	ENST00000335681.5	ENSG00000170485.12	NPAS2	324	3179	0.107417	0	0.892583	0	1	0
NPAS3	chr14	33409583	33410019	437	10	43.7	-62.8867	-4.46285	0.153398	0.341111	0.494509	0.0250786	hyper	0	0	1059	82375	ENST00000356141.4	protein_coding	ENSG00000151322.14	NPAS3	1059	44728	ENST00000356141.4	ENSG00000151322.14	NPAS3	5503	18208	1	0	0	0	0	1
NPAS3	chr14	33407059	33407261	203	10	20.3	46.7358	5.0048	-0.137318	0.675523	0.538205	0.0274888	hypo	0	0	1187	82372	ENST00000346562.2	protein_coding	ENSG00000151322.14	NPAS3	1187	44725	ENST00000346562.2	ENSG00000151322.14	NPAS3	2979	18208	1	0	0	0	0	1
NPAS3	chr14	33404775	33405069	295	5	59	30.6322	6.88295	-0.180786	0.630306	0.44952	0.0274888	hypo	0	0	635	82370	ENST00000551634.1	protein_coding	ENSG00000151322.14	NPAS3	635	44723	ENST00000551634.1	ENSG00000151322.14	NPAS3	695	18208	1	0	0	0	1	0
NR1D2	chr3	23985275	23985575	301	5	60.2	28.898	6.32224	-0.113715	0.584124	0.470409	0.0198082	hypo	0	0	1175	114343	ENST00000312521.4	protein_coding	ENSG00000174738.8	NR1D2	1175	62402	ENST00000312521.4	ENSG00000174738.8	NR1D2	1118	4292	1	0	0	0	1	0
NR1H4	chr12	100867323	100867758	436	9	48.4444	-48.7959	-4.81409	0.167507	0.549079	0.716586	0.0217932	hyper	1	1	0	3333	ENST00000546380.1	protein_coding	ENSG00000012504.9	NR1H4	0	1732	ENST00000546380.1	ENSG00000012504.9	NR1H4	99535	16952	1	0	0	0	0	1
NR2F2	chr15	96877345	96877863	519	44	11.7955	-330.305	-4.00714	0.27231	0.0563827	0.328693	0.0293709	hyper	0	0	854	150637	ENST00000410719.1	miRNA	ENSG00000222651.1	MIR1469	952	69075	ENST00000453270.2	ENSG00000185551.8	NR2F2	0	19599	1	0	0	0.726397	0.273603	0
NR2F2	chr15	96871355	96873020	1666	17	98	-169.514	-4.72964	0.264765	0.411475	0.676241	0.0224522	hyper	0	0	764	173453	ENST00000502125.2	antisense	ENSG00000247809.3	NR2F2-AS1	925	69072	ENST00000394166.3	ENSG00000185551.8	NR2F2	388	19599	1	0	0	0	0.967587	0.032413
NR2F2	chr15	96867731	96868857	1127	17	66.2941	-105.333	-4.21807	0.258116	0.141233	0.399349	0.0316975	hyper	0	0	309	126565	ENST00000421109.2	protein_coding	ENSG00000185551.8	NR2F2	309	69071	ENST00000421109.2	ENSG00000185551.8	NR2F2	943	19598	1	0	0	0	0.937888	0.0621118
NR2F6	chr19	17353198	17353531	334	10	33.4	52.9803	6.07738	-0.183506	0.48596	0.302454	0.0265697	hypo	0	0	1781	90500	ENST00000596878.1	protein_coding	ENSG00000160113.5	NR2F6	1781	49212	ENST00000596878.1	ENSG00000160113.5	NR2F6	1650	24454	0.655689	0.344311	0	0	1	0
NR2F6	chr19	17358176	17358253	78	4	19.5	18.112	4.65833	-0.161104	0.416584	0.25548	0.0268268	hypo	0	0	1426	90499	ENST00000291442.3	protein_coding	ENSG00000160113.5	NR2F6	1426	49211	ENST00000291442.3	ENSG00000160113.5	NR2F6	675	24455	1	0	0	0	1	0
NR3C1	chr5	142780439	142781178	740	10	74	43.599	4.57894	-0.17725	0.213237	0.0359866	0.0208635	hypo	1	1	0	39537	ENST00000502500.1	protein_coding	ENSG00000113580.10	NR3C1	0	21375	ENST00000502500.1	ENSG00000113580.10	NR3C1	893	7217	1	0	0	0	1	0
NR3C2	chr4	149367434	149367671	238	4	59.5	46.486	19.7636	-0.267758	0.471581	0.203822	0.021497	hypo	0	0	1583	82724	ENST00000344721.4	protein_coding	ENSG00000151623.10	NR3C2	1583	44927	ENST00000344721.4	ENSG00000151623.10	NR3C2	377	6160	1	0	0	0	1	0
NR4A1	chr12	52431879	52432170	292	14	20.8571	73.872	5.70111	-0.167041	0.651437	0.484397	0.0279661	hypo	0	0	379	49077	ENST00000545748.1	protein_coding	ENSG00000123358.15	NR4A1	379	26607	ENST00000545748.1	ENSG00000123358.15	NR4A1	280	16640	1	0	0	0	1	0
NR4A1	chr12	52428688	52429026	339	6	56.5	-38.692	-5.28699	0.121642	0.800575	0.922217	0.0220083	hyper	0	0	1934	49075	ENST00000546842.1	protein_coding	ENSG00000123358.15	NR4A1	1934	26605	ENST00000546842.1	ENSG00000123358.15	NR4A1	1493	16640	0.19469	0.80531	0	0	1	0
NR4A1	chr12	52429389	52429845	457	4	114.25	-24.4996	-4.28466	0.115694	0.767797	0.883491	0.0220083	hyper	0	0	1115	49075	ENST00000546842.1	protein_coding	ENSG00000123358.15	NR4A1	1115	26605	ENST00000546842.1	ENSG00000123358.15	NR4A1	674	16640	1	0	0	0	1	0
NR4A2	chr2	157199957	157200237	281	3	93.6667	19.2983	7.99376	-0.160698	0.548919	0.388221	0.0210589	hypo	0	0	1096	84303	ENST00000409572.1	protein_coding	ENSG00000153234.9	NR4A2	1096	45831	ENST00000409572.1	ENSG00000153234.9	NR4A2	610	3509	1	0	0	0	1	0
NR4A3	chr9	102590883	102591885	1003	64	15.6719	396.121	12.0137	-0.184748	0.323788	0.139039	0.0245218	hypo	0	0	1873	45515	ENST00000330847.1	protein_coding	ENSG00000119508.13	NR4A3	1873	24658	ENST00000330847.1	ENSG00000119508.13	NR4A3	0	12004	0.125623	0.874377	0	0.419741	0.580259	0
NR4A3	chr9	102587733	102588234	502	29	17.3103	138.28	5.05542	-0.19908	0.458542	0.259462	0.0326933	hypo	0	0	774	45515	ENST00000330847.1	protein_coding	ENSG00000119508.13	NR4A3	774	24658	ENST00000330847.1	ENSG00000119508.13	NR4A3	171	12003	1	0	0	0	1	0
NR4A3	chr9	102590333	102590795	463	24	19.2917	138.104	6.89823	-0.240587	0.536446	0.295858	0.0333534	hypo	0	0	1323	45515	ENST00000330847.1	protein_coding	ENSG00000119508.13	NR4A3	1323	24658	ENST00000330847.1	ENSG00000119508.13	NR4A3	0	12004	1	0	0	0.114471	0.885529	0
NR6A1	chr9	127355908	127356192	285	5	57	36.3862	7.45478	-0.187441	0.538289	0.350848	0.0234149	hypo	0	0	1894	79570	ENST00000475178.1	protein_coding	ENSG00000148200.12	NR6A1	1894	43170	ENST00000475178.1	ENSG00000148200.12	NR6A1	88248	12172	0.37193	0.62807	0	0	0	1
NR6A1	chr9	127356544	127356687	144	3	48	17.1698	6.0047	-0.150372	0.470831	0.320459	0.0233233	hypo	0	0	1399	79570	ENST00000475178.1	protein_coding	ENSG00000148200.12	NR6A1	1399	43170	ENST00000475178.1	ENSG00000148200.12	NR6A1	88884	12172	1	0	0	0	0	1
NRL	chr14	24549522	24549715	194	6	32.3333	29.0377	5.02611	-0.120136	0.714391	0.594255	0.0208661	hypo	0	0	1421	54893	ENST00000396995.1	protein_coding	ENSG00000129535.8	NRL	1421	29925	ENST00000396995.1	ENSG00000129535.8	NRL	602	18163	1	0	0	0	1	0
ONECUT2	chr18	55112551	55113774	1224	15	81.6	-91.9621	-4.258	0.154146	0.192186	0.346332	0.0243476	hyper	0	0	942	45581	ENST00000481727.1	protein_coding	ENSG00000119547.5	ONECUT2	942	24689	ENST00000481727.1	ENSG00000119547.5	ONECUT2	3697	23070	0.863562	0.136438	0	0	0	1
ONECUT2	chr18	55109542	55109910	369	6	61.5	39.9747	7.63098	-0.147266	0.371449	0.224183	0.0228391	hypo	0	0	1697	45581	ENST00000481727.1	protein_coding	ENSG00000119547.5	ONECUT2	1697	24689	ENST00000481727.1	ENSG00000119547.5	ONECUT2	688	23070	0.821138	0.178862	0	0	1	0
ONECUT2	chr18	55111589	55112023	435	5	87	-31.247	-4.88387	0.154425	0.338794	0.493218	0.0238373	hyper	1	1	0	45581	ENST00000481727.1	protein_coding	ENSG00000119547.5	ONECUT2	0	24689	ENST00000481727.1	ENSG00000119547.5	ONECUT2	2735	23070	1	0	0	0	0	1
OSR1	chr2	19554779	19555869	1091	32	34.0938	-248.281	-4.04806	0.389055	0.26977	0.658825	0.038621	hyper	0	0	803	75213	ENST00000487581.1	retained_intron	ENSG00000143867.5	OSR1	807	40778	ENST00000536433.1	ENSG00000143867.5	OSR1	0	2619	1	0	0	0.0733272	0.926673	0
OSR2	chr8	99961078	99962013	936	50	18.72	261.17	5.96272	-0.21333	0.481813	0.268484	0.0301021	hypo	0	0	457	98523	ENST00000518199.1	protein_coding	ENSG00000164920.5	OSR2	457	53519	ENST00000518199.1	ENSG00000164920.5	OSR2	0	11057	1	0	0	0.385684	0.614316	0
OSR2	chr8	99959357	99959699	343	12	28.5833	53.6695	4.60403	-0.231036	0.341131	0.110095	0.0363945	hypo	0	0	750	98522	ENST00000520951.1	protein_coding	ENSG00000164920.5	OSR2	750	53518	ENST00000520951.1	ENSG00000164920.5	OSR2	798	11057	1	0	0	0	1	0
OTX1	chr2	63278933	63280968	2036	104	19.5769	-624.287	-4.02555	0.186634	0.467504	0.654139	0.0314862	hyper	0	0	946	41795	ENST00000476383.1	retained_intron	ENSG00000115507.5	OTX1	995	22568	ENST00000282549.2	ENSG00000115507.5	OTX1	0	2888	0.517191	0.482809	0	0.244597	0.755403	0
PARP1	chr1	226596281	226596401	121	8	15.125	35.8459	4.71354	-0.11763	0.777956	0.660326	0.0201716	hypo	0	0	500	75107	ENST00000366791.5	protein_coding	ENSG00000143799.8	PARP1	500	40713	ENST00000366791.5	ENSG00000143799.8	PARP1	341	2259	1	0	0	0	1	0
PATZ1	chr22	31741015	31741083	69	6	11.5	24.6805	4.15465	-0.138938	0.387794	0.248856	0.0275238	hypo	0	0	678	22219	ENST00000215919.3	protein_coding	ENSG00000100105.13	PATZ1	678	11956	ENST00000215919.3	ENSG00000100105.13	PATZ1	0	27290	1	0	0	0.550725	0.449275	0
PAWR	chr12	80085865	80086705	841	12	70.0833	75.5623	7.13267	-0.197194	0.578625	0.38143	0.0254618	hypo	0	0	987	117336	ENST00000328827.4	protein_coding	ENSG00000177425.6	PAWR	987	63987	ENST00000328827.4	ENSG00000177425.6	PAWR	710	16888	1	0	0	0	1	0
PAX1	chr20	21687786	21689650	1865	54	34.537	-349.558	-4.28228	0.187311	0.0447191	0.23203	0.0229485	hyper	1	0	0	51437	ENST00000485038.1	retained_intron	ENSG00000125813.9	PAX1	924	27937	ENST00000444366.2	ENSG00000125813.9	PAX1	96	26015	1	0	0	0	1	0
PAX5	chr9	37001073	37002068	996	18	55.3333	120.603	8.66522	-0.158424	0.552489	0.394065	0.0237383	hypo	0	0	603	131611	ENST00000524340.1	protein_coding	ENSG00000196092.8	PAX5	603	71895	ENST00000524340.1	ENSG00000196092.8	PAX5	421	11658	1	0	0	0	1	0
PAX8	chr2	114035882	114036602	721	48	15.0208	277.32	7.91653	-0.173663	0.392276	0.218613	0.0232493	hypo	1	1	0	51100	ENST00000554830.1	nonsense_mediated_decay	ENSG00000125618.12	PAX8	0	27770	ENST00000263334.5	ENSG00000125618.12	PAX8	0	3274	1	0	0	0.221914	0.778086	0
PAX8	chr2	113991553	113992804	1252	21	59.619	127.249	8.17607	-0.158501	0.816733	0.658232	0.0224517	hypo	0	0	215	51092	ENST00000465084.1	protein_coding	ENSG00000125618.12	PAX8	215	27768	ENST00000465084.1	ENSG00000125618.12	PAX8	400	3272	1	0	0	0	1	0
PAX8	chr2	113994321	113995091	771	18	42.8333	102.481	7.20846	-0.153958	0.703841	0.549883	0.0234004	hypo	1	0	0	51098	ENST00000554352.1	retained_intron	ENSG00000125618.12	PAX8	1300	27768	ENST00000465084.1	ENSG00000125618.12	PAX8	245	3272	1	0	0	0	1	0
PAX9	chr14	37133684	37133795	112	5	22.4	-47.5356	-7.65125	0.377662	0.131223	0.508884	0.0263662	hyper	0	0	1399	137237	ENST00000557107.1	processed_transcript	ENSG00000198807.8	PAX9	1904	74975	ENST00000554201.1	ENSG00000198807.8	PAX9	898	18243	1	0	0	0	1	0
PBX1	chr1	164743567	164745008	1442	23	62.6957	-175.503	-4.88518	0.151743	0.680552	0.832296	0.0207191	hyper	1	0	0	162409	ENST00000421530.1	antisense	ENSG00000233693.1	RP11-506O24.1	1417	69147	ENST00000558837.1	ENSG00000185630.14	PBX1	197649	1880	1	0	0	0	0	1
PBX1	chr1	164742404	164743205	802	13	61.6923	-72.2436	-4.15857	0.111759	0.646013	0.757772	0.0200353	hyper	0	0	254	126708	ENST00000558837.1	protein_coding	ENSG00000185630.14	PBX1	254	69147	ENST00000558837.1	ENSG00000185630.14	PBX1	196486	1880	1	0	0	0	0	1
PBX1	chr1	164595186	164596017	832	12	69.3333	-71.9337	-4.99761	0.163778	0.702963	0.86674	0.0265638	hyper	1	1	0	126705	ENST00000474046.1	processed_transcript	ENSG00000185630.14	PBX1	0	69145	ENST00000560641.1	ENSG00000185630.14	PBX1	49268	1880	1	0	0	0	0	1
PBX1	chr1	164594504	164594883	380	8	47.5	-67.0626	-7.93015	0.235306	0.649228	0.884534	0.0267119	hyper	0	0	359	126704	ENST00000560641.1	protein_coding	ENSG00000185630.14	PBX1	359	69145	ENST00000560641.1	ENSG00000185630.14	PBX1	48586	1880	1	0	0	0	0	1
PBX1	chr1	164592801	164593276	476	10	47.6	-53.9776	-4.03947	0.161028	0.619326	0.780353	0.0253962	hyper	0	0	1966	126704	ENST00000560641.1	protein_coding	ENSG00000185630.14	PBX1	1966	69145	ENST00000560641.1	ENSG00000185630.14	PBX1	46883	1880	0.0714286	0.928571	0	0	0	1
PBX1	chr1	164533647	164533782	136	3	45.3333	-13.3374	-4.21963	0.137085	0.275303	0.412388	0.0261412	hyper	0	0	1604	126700	ENST00000559578.1	protein_coding	ENSG00000185630.14	PBX1	1604	69144	ENST00000559578.1	ENSG00000185630.14	PBX1	11758	1880	1	0	0	0	0	1
PBX4	chr19	19728436	19729048	613	24	25.5417	217.23	11.1584	-0.231965	0.635757	0.403792	0.0226339	hypo	0	0	441	30894	ENST00000558222.1	nonsense_mediated_decay	ENSG00000105717.9	PBX4	676	16716	ENST00000251203.9	ENSG00000105717.9	PBX4	79	24611	1	0	0	0	1	0
PCBP3	chr21	47313337	47315383	2047	48	42.6458	320.73	7.60349	-0.216243	0.538399	0.322156	0.0242975	hypo	1	1	0	123740	ENST00000549265.1	protein_coding	ENSG00000183570.12	PCBP3	0	67449	ENST00000549265.1	ENSG00000183570.12	PCBP3	3126	26953	1	0	0	0	0	1
PCBP3	chr21	47266358	47266756	399	8	49.875	47.0604	6.09219	-0.147273	0.659326	0.512053	0.024796	hypo	0	0	1320	123734	ENST00000400310.1	protein_coding	ENSG00000183570.12	PCBP3	1320	67445	ENST00000400310.1	ENSG00000183570.12	PCBP3	20256	26950	1	0	0	0	0	1
PCBP4	chr3	52000551	52000689	139	3	46.3333	12.9021	4.43548	-0.126734	0.652254	0.52552	0.0249102	hypo	0	0	771	19169	ENST00000461554.1	protein_coding	ENSG00000090097.16	PCBP4	771	10238	ENST00000461554.1	ENSG00000090097.16	PCBP4	7021	4554	1	0	0	0	0	1
PEG3	chr19	57337006	57337648	643	8	80.375	-52.8108	-4.86253	0.172915	0.595121	0.768035	0.0240295	hyper	0	0	631	136185	ENST00000599534.1	protein_coding	ENSG00000198300.8	PEG3	631	74370	ENST00000599534.1	ENSG00000198300.8	PEG3	12349	25744	1	0	0	0	0	1
PEG3	chr19	57337961	57338085	125	3	41.6667	-21.8796	-7.17906	0.185752	0.525819	0.711571	0.0236559	hyper	0	0	1586	136185	ENST00000599534.1	protein_coding	ENSG00000198300.8	PEG3	1586	74370	ENST00000599534.1	ENSG00000198300.8	PEG3	11912	25744	1	0	0	0	0	1
PHF20	chr20	34361076	34361515	440	7	62.8571	36.0671	5.33924	-0.126171	0.578439	0.452268	0.0214086	hypo	0	0	1127	4556	ENST00000339089.6	protein_coding	ENSG00000025293.11	PHF20	1127	2439	ENST00000339089.6	ENSG00000025293.11	PHF20	825	26147	1	0	0	0	1	0
PHF20	chr20	34359484	34359571	88	7	12.5714	34.7477	5.18462	-0.138238	0.720752	0.582514	0.0245527	hypo	0	0	324	4551	ENST00000461122.1	processed_transcript	ENSG00000025293.11	PHF20	333	2437	ENST00000374012.3	ENSG00000025293.11	PHF20	102	26147	1	0	0	0	1	0
PITX1	chr5	134363049	134366831	3783	228	16.5921	-1955.01	-4.16146	0.468236	0.144529	0.612764	0.0363445	hyper	0	0	868	11064	ENST00000504936.1	retained_intron	ENSG00000069011.11	PITX1	1993	5896	ENST00000503586.1	ENSG00000069011.11	PITX1	0	7022	0.299233	0.601375	0.099392	0.542955	0.457045	0
PITX1	chr5	134367221	134368427	1207	38	31.7632	-317.228	-4.05815	0.318623	0.225885	0.544508	0.0227672	hyper	1	0	0	11064	ENST00000504936.1	retained_intron	ENSG00000069011.11	PITX1	397	5896	ENST00000503586.1	ENSG00000069011.11	PITX1	0	7023	1	0	0	0.180613	0.819387	0
PITX2	chr4	111561021	111563019	1999	56	35.6964	-480.948	-4.06571	0.480062	0.19146	0.671522	0.0249429	hyper	0	0	142	96924	ENST00000354925.2	protein_coding	ENSG00000164093.11	PITX2	142	52613	ENST00000354925.2	ENSG00000164093.11	PITX2	212	6023	0.929465	0.0705353	0	0	0.894447	0.105553
PITX2	chr4	111559195	111560268	1074	21	51.1429	-169.936	-4.23972	0.481282	0.177365	0.658647	0.0230108	hyper	0	0	686	96923	ENST00000355080.5	protein_coding	ENSG00000164093.11	PITX2	686	52612	ENST00000355080.5	ENSG00000164093.11	PITX2	295	6023	1	0	0	0	1	0
PITX3	chr10	104000255	104000446	192	17	11.2941	94.0616	6.29457	-0.155687	0.41353	0.257843	0.0224655	hypo	0	0	784	33116	ENST00000370002.3	protein_coding	ENSG00000107859.5	PITX3	784	17888	ENST00000370002.3	ENSG00000107859.5	PITX3	0	14505	1	0	0	1	0	0
PITX3	chr10	103991803	103992020	218	12	18.1667	67.7151	6.3991	-0.169493	0.573383	0.403889	0.0243923	hypo	1	1	0	33115	ENST00000539804.1	protein_coding	ENSG00000107859.5	PITX3	0	17887	ENST00000539804.1	ENSG00000107859.5	PITX3	0	14504	1	0	0	0.123853	0.876147	0
PKNOX1	chr21	44396204	44396374	171	5	34.2	28.0884	7.5555	-0.130296	0.466168	0.335872	0.0212918	hypo	0	0	1431	90641	ENST00000480179.1	retained_intron	ENSG00000160199.10	PKNOX1	1452	49285	ENST00000432907.2	ENSG00000160199.10	PKNOX1	353	26822	1	0	0	0	1	0
PKNOX1	chr21	44396729	44396991	263	3	87.6667	19.7813	7.86022	-0.151186	0.860572	0.709387	0.0212918	hypo	0	0	1956	90641	ENST00000480179.1	retained_intron	ENSG00000160199.10	PKNOX1	1977	49285	ENST00000432907.2	ENSG00000160199.10	PKNOX1	878	26822	0.163498	0.836502	0	0	1	0
PLAGL1	chr6	144327706	144328690	985	25	39.4	-125.08	-4.00296	0.1007	0.335965	0.436664	0.0246198	hyper	0	0	707	44825	ENST00000417959.2	protein_coding	ENSG00000118495.14	PLAGL1	707	24228	ENST00000417959.2	ENSG00000118495.14	PLAGL1	226	8571	1	0	0	0	1	0
PLAGL1	chr6	144383770	144384192	423	8	52.875	42.9594	6.15625	-0.15476	0.580031	0.425271	0.0234665	hypo	0	0	1484	44826	ENST00000493898.1	processed_transcript	ENSG00000118495.14	PLAGL1	1542	24224	ENST00000437412.1	ENSG00000118495.14	PLAGL1	702	8572	1	0	0	0	1	0
POU2AF1	chr11	111248994	111249366	373	8	46.625	43.0431	5.70826	-0.161638	0.70431	0.542671	0.0253285	hypo	0	0	633	36351	ENST00000530793.1	processed_transcript	ENSG00000110777.7	POU2AF1	1050	19616	ENST00000393067.3	ENSG00000110777.7	POU2AF1	78565	16028	1	0	0	0	0	1
POU2F2	chr19	42637963	42638443	481	12	40.0833	56.4293	5.13282	-0.116278	0.635215	0.518937	0.0206961	hypo	0	0	212	180606	ENST00000531517.1	antisense	ENSG00000254887.1	CTC-378H22.1	1332	2597	ENST00000389341.5	ENSG00000028277.16	POU2F2	278	25079	1	0	0	0	1	0
POU2F2	chr19	42634728	42635225	498	5	99.6	28.7069	6.67594	-0.141934	0.553329	0.411394	0.021507	hypo	0	0	1317	4885	ENST00000528894.4	protein_coding	ENSG00000028277.16	POU2F2	1317	2608	ENST00000528894.4	ENSG00000028277.16	POU2F2	2052	25079	1	0	0	0	0	1
POU3F1	chr1	38513756	38513890	135	4	33.75	27.6489	7.49148	-0.195325	0.538275	0.34295	0.023031	hypo	0	0	658	152329	ENST00000428151.1	lincRNA	ENSG00000224592.1	RP5-884C9.2	1305	69198	ENST00000373012.2	ENSG00000185668.5	POU3F1	113	915	1	0	0	0	1	0
POU6F1	chr12	51612691	51613215	525	13	40.3846	81.5037	6.99568	-0.171283	0.683059	0.511776	0.0250389	hypo	0	0	1213	124699	ENST00000389243.4	protein_coding	ENSG00000184271.11	POU6F1	1213	68009	ENST00000389243.4	ENSG00000184271.11	POU6F1	966	16619	1	0	0	0	1	0
POU6F1	chr12	51610344	51610762	419	7	59.8571	56.7543	11.3453	-0.177304	0.393874	0.21657	0.0201049	hypo	0	0	688	124705	ENST00000546685.1	processed_transcript	ENSG00000184271.11	POU6F1	714	68009	ENST00000389243.4	ENSG00000184271.11	POU6F1	130	16619	1	0	0	0	1	0
POU6F2	chr7	39044230	39045208	979	18	54.3889	-80.9065	-4.31375	0.101282	0.616171	0.717453	0.021785	hyper	0	0	1199	32061	ENST00000518318.2	protein_coding	ENSG00000106536.15	POU6F2	1199	17327	ENST00000518318.2	ENSG00000106536.15	POU6F2	28300	9392	0.818182	0.181818	0	0	0	1
POU6F2	chr7	39016225	39016402	178	7	25.4286	-31.1943	-4.10125	0.14258	0.182286	0.324865	0.0318083	hyper	0	0	1195	32060	ENST00000403058.1	protein_coding	ENSG00000106536.15	POU6F2	1195	17326	ENST00000403058.1	ENSG00000106536.15	POU6F2	295	9392	1	0	0	0	1	0
PPARA	chr22	46594251	46594620	370	20	18.5	103.314	5.72856	-0.166955	0.76128	0.594324	0.0313118	hypo	1	1	0	128626	ENST00000434345.2	protein_coding	ENSG00000186951.12	PPARA	0	70245	ENST00000434345.2	ENSG00000186951.12	PPARA	15504	27548	1	0	0	0	0	1
PPARA	chr22	46547996	46548494	499	13	38.3846	74.2952	6.65302	-0.207697	0.659417	0.45172	0.0312133	hypo	0	0	206	128621	ENST00000496865.1	processed_transcript	ENSG00000186951.12	PPARA	208	70243	ENST00000407236.1	ENSG00000186951.12	PPARA	583	27547	1	0	0	0	1	0
PPARD	chr6	35312048	35312379	332	4	83	19.4982	5.11751	-0.134298	0.720836	0.586538	0.0226117	hypo	0	0	1645	37979	ENST00000540939.1	protein_coding	ENSG00000112033.9	PPARD	1645	20483	ENST00000540939.1	ENSG00000112033.9	PPARD	1361	8026	1	0	0	0	1	0
PPARG	chr3	12394967	12396954	1988	28	71	160.825	8.03383	-0.226139	0.507197	0.281058	0.0226675	hypo	0	0	1898	58124	ENST00000397023.1	nonsense_mediated_decay	ENSG00000132170.15	PPARG	1995	31670	ENST00000287820.6	ENSG00000132170.15	PPARG	64633	4222	0.0508048	0.949195	0	0	0	1
PPARG	chr3	12391582	12393323	1742	22	79.1818	119.548	6.30621	-0.205751	0.365157	0.159406	0.0215563	hypo	1	1	0	58124	ENST00000397023.1	nonsense_mediated_decay	ENSG00000132170.15	PPARG	0	31670	ENST00000287820.6	ENSG00000132170.15	PPARG	61248	4222	1	0	0	0	0	1
PPARG	chr3	12331818	12333376	1559	15	103.933	115.048	8.8526	-0.362601	0.491108	0.128507	0.0336516	hypo	0	0	1207	58118	ENST00000497594.1	retained_intron	ENSG00000132170.15	PPARG	1247	31666	ENST00000397026.2	ENSG00000132170.15	PPARG	1484	4222	0.508018	0.491982	0	0	0.330981	0.669019
PPARG	chr3	12328290	12328626	337	8	42.125	45.4675	6.7235	-0.200119	0.60402	0.403901	0.0245163	hypo	0	0	240	58111	ENST00000397010.2	protein_coding	ENSG00000132170.15	PPARG	240	31660	ENST00000397010.2	ENSG00000132170.15	PPARG	368	4221	1	0	0	0	1	0
PPARG	chr3	12393773	12394215	443	3	147.667	24.5183	8.57986	-0.266514	0.377413	0.110899	0.02156	hypo	0	0	704	58124	ENST00000397023.1	nonsense_mediated_decay	ENSG00000132170.15	PPARG	801	31670	ENST00000287820.6	ENSG00000132170.15	PPARG	63439	4222	1	0	0	0	0	1
PPARG	chr3	12331025	12331154	130	3	43.3333	19.9981	7.17383	-0.304754	0.35741	0.0526559	0.0316854	hypo	0	0	414	58118	ENST00000497594.1	retained_intron	ENSG00000132170.15	PPARG	454	31666	ENST00000397026.2	ENSG00000132170.15	PPARG	691	4222	1	0	0	0	1	0
PRDM1	chr6	106546934	106547918	985	16	61.5625	-121.922	-4.44263	0.231323	0.414202	0.645525	0.0258275	hyper	0	0	96	193720	ENST00000602426.1	sense_intronic	ENSG00000269919.1	RP1-134E15.3	118	4253	ENST00000369089.3	ENSG00000057657.10	PRDM1	12548	8390	1	0	0	0	0	1
PRDM15	chr21	43279360	43279533	174	5	34.8	20.6802	4.27034	-0.108066	0.886721	0.778656	0.021595	hypo	0	0	953	72817	ENST00000447207.2	protein_coding	ENSG00000141956.9	PRDM15	953	39510	ENST00000447207.2	ENSG00000141956.9	PRDM15	4446	26800	1	0	0	0	0	1
PRDM16	chr1	3161739	3162709	971	28	34.6786	138.326	5.2767	-0.184005	0.56823	0.384224	0.0302962	hypo	0	0	1042	73416	ENST00000463591.1	protein_coding	ENSG00000142611.12	PRDM16	1042	39837	ENST00000463591.1	ENSG00000142611.12	PRDM16	1260	251	0.985582	0.0144181	0	0	0.762101	0.237899
PRDM2	chr1	14027510	14028183	674	20	33.7	143.602	9.3983	-0.162007	0.443047	0.281041	0.0200362	hypo	0	0	774	43244	ENST00000376048.5	protein_coding	ENSG00000116731.18	PRDM2	774	23350	ENST00000376048.5	ENSG00000116731.18	PRDM2	309	462	1	0	0	0	1	0
PRDM2	chr1	14026134	14026248	115	9	12.7778	42.9786	5.05693	-0.112053	0.645387	0.533335	0.0203988	hypo	0	0	444	43243	ENST00000484063.2	protein_coding	ENSG00000116731.18	PRDM2	444	23349	ENST00000484063.2	ENSG00000116731.18	PRDM2	233	462	1	0	0	0	1	0
PRDM2	chr1	14077143	14077736	594	6	99	31.9709	6.06628	-0.161336	0.530133	0.368797	0.0213166	hypo	0	0	1211	43254	ENST00000407521.3	protein_coding	ENSG00000116731.18	PRDM2	1211	23356	ENST00000407521.3	ENSG00000116731.18	PRDM2	684	463	1	0	0	0	1	0
PRDM4	chr12	108153364	108153566	203	3	67.6667	13.4626	4.52633	-0.112086	0.485182	0.373096	0.0197806	hypo	0	0	1138	36443	ENST00000547188.1	protein_coding	ENSG00000110851.7	PRDM4	1138	19654	ENST00000547188.1	ENSG00000110851.7	PRDM4	828	17008	1	0	0	0	1	0
PRDM5	chr4	121844888	121845266	379	7	54.1429	56.5219	10.1067	-0.188319	0.76478	0.576461	0.0208616	hypo	0	0	862	68152	ENST00000394435.2	protein_coding	ENSG00000138738.6	PRDM5	862	37112	ENST00000394435.2	ENSG00000138738.6	PRDM5	694	6052	1	0	0	0	1	0
PRDM6	chr5	122421457	122423851	2395	104	23.0288	-890.911	-4.31722	0.395672	0.264839	0.660511	0.0384559	hyper	0	0	964	8554	ENST00000407847.4	protein_coding	ENSG00000061455.10	PRDM6	964	4532	ENST00000407847.4	ENSG00000061455.10	PRDM6	486	6947	0.432568	0	0.567432	0	0.63215	0.36785
PRDM8	chr4	81107011	81107402	392	20	19.6	-122.496	-4.07455	0.171213	0.276394	0.447606	0.027849	hyper	0	0	488	83859	ENST00000507025.1	processed_transcript	ENSG00000152784.11	PRDM8	586	45572	ENST00000515013.1	ENSG00000152784.11	PRDM8	1483	5901	1	0	0	0	1	0
PRDM8	chr4	81119269	81119585	317	25	12.68	-115.787	-4.07357	0.376227	0.276113	0.652339	0.0595368	hyper	0	0	610	83860	ENST00000415738.2	protein_coding	ENSG00000152784.11	PRDM8	610	45574	ENST00000415738.2	ENSG00000152784.11	PRDM8	0	5904	1	0	0	0.388013	0.611987	0
PRDM8	chr4	81103116	81103968	853	12	71.0833	59.2553	5.45239	-0.139784	0.462571	0.322787	0.0251275	hypo	0	0	1064	83851	ENST00000508965.1	processed_transcript	ENSG00000152784.11	PRDM8	1470	45571	ENST00000504452.1	ENSG00000152784.11	PRDM8	793	5901	1	0	0	0	1	0
PROX1	chr1	214157181	214158467	1287	36	35.75	-304.598	-4.20796	0.253397	0.215506	0.468903	0.0236877	hyper	0	0	656	44312	ENST00000471129.1	protein_coding	ENSG00000117707.11	PROX1	656	23928	ENST00000471129.1	ENSG00000117707.11	PROX1	259	2170	1	0	0	0	1	0
PROX1	chr1	214169817	214170906	1090	35	31.1429	274.574	10.3436	-0.238286	0.860279	0.621993	0.0365161	hypo	1	1	0	44318	ENST00000261454.4	protein_coding	ENSG00000117707.11	PROX1	0	23933	ENST00000261454.4	ENSG00000117707.11	PROX1	7079	2173	1	0	0	0	0	1
PROX1	chr1	214154730	214155511	782	12	65.1667	-75.8459	-4.26541	0.202373	0.449602	0.651975	0.0234754	hyper	0	0	1012	44312	ENST00000471129.1	protein_coding	ENSG00000117707.11	PROX1	1012	23928	ENST00000471129.1	ENSG00000117707.11	PROX1	489	2169	1	0	0	0	1	0
PRRX1	chr1	170634547	170637058	2512	94	26.7234	881.731	14.7566	-0.360272	0.538657	0.178385	0.0237777	hypo	1	0	0	195046	ENST00000606154.1	lincRNA	ENSG00000271811.1	RP1-79C4.4	1468	23057	ENST00000497230.2	ENSG00000116132.7	PRRX1	368	1922	1	0	0	0	0.649682	0.350318
PRRX1	chr1	170629093	170630457	1365	60	22.75	-448.149	-4.03861	0.212608	0.534637	0.747245	0.0378483	hyper	0	0	1411	42697	ENST00000553786.1	processed_transcript	ENSG00000116132.7	PRRX1	1817	23055	ENST00000367760.3	ENSG00000116132.7	PRRX1	0	1921	0.431502	0	0.568498	0.000732601	0.999267	0
PRRX2	chr9	132429194	132430046	853	26	32.8077	166.009	8.08367	-0.215733	0.662852	0.447119	0.0298997	hypo	0	0	1273	102575	ENST00000372469.4	protein_coding	ENSG00000167157.9	PRRX2	1273	55851	ENST00000372469.4	ENSG00000167157.9	PRRX2	384	12296	0.851114	0.148886	0	0	1	0
PURB	chr7	44923719	44923899	181	6	30.1667	31.1337	5.4893	-0.14746	0.486329	0.338869	0.0293334	hypo	0	0	652	195761	ENST00000608450.1	antisense	ENSG00000272768.1	RP4-673M15.1	1060	42336	ENST00000395699.2	ENSG00000146676.5	PURB	35648	9440	1	0	0	0	0	1
PURG	chr8	30889809	30889960	152	6	25.3333	30.4228	5.6131	-0.128747	0.694163	0.565416	0.0242899	hypo	0	0	749	111736	ENST00000523392.1	protein_coding	ENSG00000172733.10	PURG	749	60915	ENST00000523392.1	ENSG00000172733.10	PURG	119686	10737	1	0	0	0	0	1
RARA	chr17	38500126	38500525	400	8	50	-41.4611	-4.6716	0.128753	0.286967	0.415719	0.0242162	hyper	0	0	737	190145	ENST00000581080.1	antisense	ENSG00000265666.1	CTD-2267D19.2	967	31445	ENST00000475125.1	ENSG00000131759.13	RARA	871	21858	1	0	0	0	1	0
RARA	chr17	38495601	38496105	505	9	56.1111	40.2853	4.926	-0.110447	0.654162	0.543716	0.0255992	hypo	0	0	1534	57696	ENST00000394086.3	protein_coding	ENSG00000131759.13	RARA	1534	31443	ENST00000394086.3	ENSG00000131759.13	RARA	1422	21857	0.922772	0.0772277	0	0	1	0
RAX2	chr19	3771759	3772528	770	33	23.3333	-217.887	-4.00408	0.179676	0.305356	0.485032	0.0266086	hyper	1	1	0	113545	ENST00000555633.1	protein_coding	ENSG00000173976.11	RAX2	0	61971	ENST00000555633.1	ENSG00000173976.11	RAX2	816	23794	1	0	0	0	1	0
RAX2	chr19	3774214	3775481	1268	34	37.2941	203.658	6.80914	-0.159976	0.673592	0.513616	0.0280894	hypo	0	0	698	191597	ENST00000588332.1	unprocessed_pseudogene	ENSG00000267148.1	AC005777.3	1980	61971	ENST00000555633.1	ENSG00000173976.11	RAX2	3271	23794	1	0	0	0	0	1
RAX2	chr19	3770696	3771287	592	37	16	-181.934	-4.04651	0.203248	0.403176	0.606425	0.0400171	hyper	0	0	921	113544	ENST00000555978.1	protein_coding	ENSG00000173976.11	RAX2	921	61970	ENST00000555978.1	ENSG00000173976.11	RAX2	0	23794	1	0	0	0.41723	0.58277	0
RBM22	chr5	150079084	150079468	385	5	77	24.6337	5.52018	-0.122727	0.747663	0.624936	0.0210739	hypo	0	0	714	17484	ENST00000521594.1	retained_intron	ENSG00000086589.7	RBM22	1003	9341	ENST00000521464.1	ENSG00000086589.7	RBM22	663	7260	1	0	0	0	1	0
RBPJ	chr4	26324998	26325120	123	5	24.6	21.1949	4.36344	-0.107958	0.452582	0.344624	0.0234737	hypo	0	0	505	104849	ENST00000514675.1	protein_coding	ENSG00000168214.16	RBPJ	505	57070	ENST00000514675.1	ENSG00000168214.16	RBPJ	1847	5706	1	0	0	0	1	0
RCOR1	chr14	103056937	103057429	493	15	32.8667	92.5078	7.14797	-0.153178	0.509633	0.356455	0.0213996	hypo	0	0	1568	19051	ENST00000262241.6	protein_coding	ENSG00000089902.8	RCOR1	1568	10196	ENST00000262241.6	ENSG00000089902.8	RCOR1	497	18709	0.876268	0	0.123732	0	1	0
RCOR1	chr14	103060568	103061386	819	10	81.9	79.4173	9.10867	-0.178546	0.42066	0.242114	0.0198636	hypo	0	0	1334	19052	ENST00000570597.1	protein_coding	ENSG00000089902.8	RCOR1	1334	10197	ENST00000570597.1	ENSG00000089902.8	RCOR1	523	18709	0.811966	0.188034	0	0	1	0
RELB	chr19	45535833	45536041	209	17	12.2941	73.0089	4.35308	-0.101094	0.870463	0.769369	0.0207995	hypo	1	1	0	29097	ENST00000589972.1	protein_coding	ENSG00000104856.9	RELB	0	15694	ENST00000589972.1	ENSG00000104856.9	RELB	4616	25159	1	0	0	0	0	1
RELB	chr19	45505799	45506069	271	9	30.1111	46.0761	5.76519	-0.114471	0.654429	0.539958	0.0206514	hypo	0	0	1079	29093	ENST00000509480.1	nonsense_mediated_decay	ENSG00000104856.9	RELB	1079	15693	ENST00000505236.1	ENSG00000104856.9	RELB	499	25157	1	0	0	0	1	0
RERE	chr1	8587632	8588005	374	6	62.3333	25.9424	4.49033	-0.111332	0.536547	0.425215	0.0201777	hypo	0	0	1533	73382	ENST00000507012.1	processed_transcript	ENSG00000142599.13	RERE	1545	39817	ENST00000464972.1	ENSG00000142599.13	RERE	103292	372	1	0	0	0	0	1
RERE	chr1	8485011	8485059	49	4	12.25	23.4761	5.90737	-0.204373	0.411821	0.207448	0.0244178	hypo	0	0	212	73376	ENST00000488215.1	protein_coding	ENSG00000142599.13	RERE	212	39816	ENST00000488215.1	ENSG00000142599.13	RERE	671	372	1	0	0	0	1	0
REST	chr4	57773066	57773325	260	9	28.8889	52.5806	7.92329	-0.127395	0.326651	0.199256	0.0201669	hypo	0	0	749	16787	ENST00000309042.7	protein_coding	ENSG00000084093.11	REST	749	8957	ENST00000309042.7	ENSG00000084093.11	REST	542	5831	1	0	0	0	1	0
REST	chr4	57772623	57772712	90	3	30	15.2809	5.55039	-0.1124	0.651335	0.538935	0.0201669	hypo	0	0	1362	16787	ENST00000309042.7	protein_coding	ENSG00000084093.11	REST	1362	8957	ENST00000309042.7	ENSG00000084093.11	REST	1155	5831	1	0	0	0	1	0
RFX1	chr19	14115313	14115669	357	6	59.5	40.1602	8.76492	-0.166842	0.428997	0.262155	0.0232617	hypo	0	0	1404	57973	ENST00000588885.1	protein_coding	ENSG00000132005.4	RFX1	1404	31587	ENST00000588885.1	ENSG00000132005.4	RFX1	863	24347	1	0	0	0	1	0
RFX2	chr19	6048020	6048450	431	6	71.8333	25.6266	4.56961	-0.115845	0.476695	0.360851	0.025955	hypo	0	0	792	18097	ENST00000359161.3	protein_coding	ENSG00000087903.8	RFX2	792	9665	ENST00000359161.3	ENSG00000087903.8	RFX2	7791	23967	1	0	0	0	0	1
RFX4	chr12	107038156	107040701	2546	42	60.619	315.584	9.15667	-0.204258	0.579789	0.37553	0.0202483	hypo	1	1	0	37714	ENST00000551640.1	protein_coding	ENSG00000111783.8	RFX4	0	20318	ENST00000551640.1	ENSG00000111783.8	RFX4	57069	17000	1	0	0	0	0	1
RFX7	chr15	56533236	56533771	536	5	107.2	25.7415	5.64293	-0.118499	0.663201	0.544702	0.0210156	hypo	0	0	1692	121463	ENST00000559447.2	protein_coding	ENSG00000181827.10	RFX7	1692	66197	ENST00000559447.2	ENSG00000181827.10	RFX7	1880	19191	0.574627	0.425373	0	0	0.223881	0.776119
RFX8	chr2	102091362	102092326	965	29	33.2759	292.255	14.6948	-0.218888	0.594825	0.375936	0.0216592	hypo	0	0	196	132467	ENST00000481179.1	nonsense_mediated_decay	ENSG00000196460.8	RFX8	196	72371	ENST00000428343.1	ENSG00000196460.8	RFX8	231	3185	1	0	0	0	1	0
RFXANK	chr19	19305287	19306117	831	19	43.7368	-88.8963	-4.06211	0.110142	0.387282	0.497424	0.0258122	hyper	0	0	425	9163	ENST00000535017.1	protein_coding	ENSG00000064490.9	RFXANK	425	4880	ENST00000535017.1	ENSG00000064490.9	RFXANK	1664	24590	1	0	0	0	0.404332	0.595668
RFXAP	chr13	37394403	37394979	577	5	115.4	39.6051	9.36331	-0.179684	0.679485	0.499801	0.0205282	hypo	0	0	1041	59541	ENST00000255476.2	protein_coding	ENSG00000133111.3	RFXAP	1041	32409	ENST00000255476.2	ENSG00000133111.3	RFXAP	310	17650	1	0	0	0	1	0
RORA	chr15	60885592	60885852	261	5	52.2	28.6978	6.62671	-0.146338	0.67728	0.530941	0.0198892	hypo	0	0	266	11205	ENST00000559343.1	protein_coding	ENSG00000069667.11	RORA	266	5983	ENST00000559343.1	ENSG00000069667.11	RORA	241	19222	1	0	0	0	1	0
RORA	chr15	61522305	61522355	51	3	17	12.71	4.37643	-0.126321	0.457374	0.331054	0.0219582	hypo	0	0	786	11198	ENST00000335670.6	protein_coding	ENSG00000069667.11	RORA	786	5979	ENST00000335670.6	ENSG00000069667.11	RORA	588	19224	1	0	0	0	1	0
RORC	chr1	151797655	151797797	143	5	28.6	20.9651	4.24533	-0.103602	0.601276	0.497675	0.0219153	hypo	0	0	769	74241	ENST00000356728.6	protein_coding	ENSG00000143365.12	RORC	769	40272	ENST00000356728.6	ENSG00000143365.12	RORC	12663	1689	1	0	0	0	0	1
RREB1	chr6	7140388	7140822	435	8	54.375	63.2209	9.86633	-0.250416	0.631491	0.381075	0.0250297	hypo	0	0	909	50403	ENST00000483150.1	protein_coding	ENSG00000124782.15	RREB1	909	27384	ENST00000483150.1	ENSG00000124782.15	RREB1	214	7650	1	0	0	0	1	0
RUNX1	chr21	36423402	36424592	1191	19	62.6842	116.111	7.22082	-0.168566	0.419526	0.25096	0.0264088	hypo	0	0	1760	89679	ENST00000300305.3	protein_coding	ENSG00000159216.14	RUNX1	1760	48814	ENST00000300305.3	ENSG00000159216.14	RUNX1	24142	26739	0.200672	0.799328	0	0	0	1
RUNX1	chr21	37377364	37377540	177	10	17.7	47.7019	5.38832	-0.125074	0.726288	0.601214	0.0252432	hypo	0	0	95	159504	ENST00000457157.2	lincRNA	ENSG00000231106.2	AP000688.8	398	48820	ENST00000475045.2	ENSG00000159216.14	RUNX1	54583	26741	1	0	0	0	0	1
RUNX1	chr21	37376764	37377029	266	8	33.25	39.188	5.60672	-0.11904	0.766606	0.647566	0.023516	hypo	1	1	0	89689	ENST00000475045.2	protein_coding	ENSG00000159216.14	RUNX1	0	48820	ENST00000475045.2	ENSG00000159216.14	RUNX1	55094	26741	1	0	0	0	0	1
RUNX1T1	chr8	93105782	93106131	350	5	70	31.3365	7.04907	-0.343523	0.657552	0.314029	0.035374	hypo	0	0	1311	15084	ENST00000360348.2	protein_coding	ENSG00000079102.12	RUNX1T1	1311	7996	ENST00000360348.2	ENSG00000079102.12	RUNX1T1	7925	11015	1	0	0	0	0	1
RUNX2	chr6	45391816	45392346	531	26	20.4231	198.895	8.82866	-0.262365	0.510971	0.248606	0.028532	hypo	0	0	1593	50474	ENST00000359524.5	protein_coding	ENSG00000124813.16	RUNX2	1593	27429	ENST00000359524.5	ENSG00000124813.16	RUNX2	169	8183	0.764595	0.235405	0	0	1	0
RXRA	chr9	137297979	137298568	590	18	32.7778	108.553	7.50914	-0.229473	0.526844	0.297371	0.0285771	hypo	1	1	0	127846	ENST00000540193.1	protein_coding	ENSG00000186350.8	RXRA	0	69815	ENST00000540193.1	ENSG00000186350.8	RXRA	622	12421	1	0	0	0	1	0
SALL1	chr16	51183283	51183654	372	18	20.6667	-93.7504	-4.23308	0.238625	0.314133	0.552758	0.0332156	hyper	0	0	132	186989	ENST00000570060.1	antisense	ENSG00000261238.1	AC009166.5	853	14833	ENST00000440970.1	ENSG00000103449.7	SALL1	45	20554	1	0	0	0	1	0
SALL2	chr14	22002459	22003618	1160	25	46.4	225.225	9.83704	-0.264883	0.688939	0.424057	0.0255091	hypo	0	0	1417	99912	ENST00000546363.1	protein_coding	ENSG00000165821.7	SALL2	1417	54372	ENST00000546363.1	ENSG00000165821.7	SALL2	22759	18123	0.502586	0.497414	0	0	0	1
SALL3	chr18	76750654	76750997	344	8	43	36.6563	4.83851	-0.111195	0.670501	0.559306	0.0230561	hypo	0	0	684	182180	ENST00000536229.3	protein_coding	ENSG00000256463.4	SALL3	684	80569	ENST00000536229.3	ENSG00000256463.4	SALL3	942	23193	1	0	0	0	1	0
SATB2	chr2	200331672	200333935	2264	69	32.8116	-498.848	-4.06798	0.318618	0.122877	0.441495	0.033933	hyper	1	0	0	153892	ENST00000446911.1	antisense	ENSG00000225953.2	SATB2-AS1	1840	24451	ENST00000260926.5	ENSG00000119042.12	SATB2	0	3720	1	0	0	0.109541	0.887809	0.00265018
SATB2	chr2	200320100	200320511	412	11	37.4545	-66.3821	-4.19673	0.225958	0.294089	0.520047	0.0289147	hyper	0	0	299	45225	ENST00000428695.1	protein_coding	ENSG00000119042.12	SATB2	299	24452	ENST00000428695.1	ENSG00000119042.12	SATB2	0	3719	1	0	0	0.0218447	0.978155	0
SATB2	chr2	200331011	200331363	353	3	117.667	-14.2506	-4.24359	0.293206	0.138026	0.431232	0.0423771	hyper	0	0	1120	45231	ENST00000463386.1	processed_transcript	ENSG00000119042.12	SATB2	1179	24451	ENST00000260926.5	ENSG00000119042.12	SATB2	1329	3719	1	0	0	0	1	0
SETBP1	chr18	42276953	42278040	1088	16	68	69.5705	4.52868	-0.115944	0.811017	0.695073	0.0207712	hypo	1	1	0	83273	ENST00000591940.1	protein_coding	ENSG00000152217.12	SETBP1	0	45236	ENST00000591940.1	ENSG00000152217.12	SETBP1	16157	22991	1	0	0	0	0	1
SETBP1	chr18	42262122	42262357	236	6	39.3333	25.5053	4.35967	-0.104556	0.388244	0.283687	0.0197188	hypo	0	0	1258	83272	ENST00000282030.5	protein_coding	ENSG00000152217.12	SETBP1	1258	45235	ENST00000282030.5	ENSG00000152217.12	SETBP1	1326	22991	1	0	0	0	1	0
SHOX2	chr3	157821802	157822168	367	20	18.35	-102.039	-4.04896	0.29167	0.20654	0.49821	0.0234309	hyper	0	0	914	105884	ENST00000490689.2	protein_coding	ENSG00000168779.15	SHOX2	914	57633	ENST00000490689.2	ENSG00000168779.15	SHOX2	197	5070	1	0	0	0	1	0
SIM1	chr6	100910797	100911383	587	11	53.3636	-57.1917	-4.05686	0.199853	0.146649	0.346503	0.0219285	hyper	0	0	169	38221	ENST00000262901.4	protein_coding	ENSG00000112246.5	SIM1	169	20640	ENST00000262901.4	ENSG00000112246.5	SIM1	688	8373	1	0	0	0	1	0
SIX1	chr14	61122513	61123457	945	43	21.9767	-236.535	-4.00761	0.257656	0.477567	0.735223	0.0409309	hyper	0	0	1519	52410	ENST00000554986.1	protein_coding	ENSG00000126778.7	SIX1	1519	28536	ENST00000554986.1	ENSG00000126778.7	SIX1	156	18370	0.508995	0.491005	0	0	1	0
SIX1	chr14	61124922	61125348	427	11	38.8182	-82.6679	-4.78771	0.200958	0.314959	0.515917	0.02374	hyper	1	1	0	52410	ENST00000554986.1	protein_coding	ENSG00000126778.7	SIX1	0	28536	ENST00000554986.1	ENSG00000126778.7	SIX1	308	18370	1	0	0	0	1	0
SIX2	chr2	45233326	45235726	2401	74	32.4459	-522.843	-4.1856	0.283302	0.269142	0.552445	0.0363865	hyper	0	0	842	108724	ENST00000303077.6	protein_coding	ENSG00000170577.7	SIX2	842	59200	ENST00000303077.6	ENSG00000170577.7	SIX2	0	2809	0.482299	0.517701	0	0.089546	0.910454	0
SIX3	chr2	45170568	45171028	461	17	27.1176	82.9592	5.53569	-0.221384	0.43525	0.213866	0.0305117	hypo	0	0	1555	165618	ENST00000419364.1	antisense	ENSG00000236502.1	SIX3-AS1	1665	36525	ENST00000260653.3	ENSG00000138083.3	SIX3	0	2802	0.963124	0.0368764	0	1	0	0
SIX4	chr14	61191504	61191759	256	3	85.3333	17.6908	7.46788	-0.136939	0.704967	0.568028	0.021018	hypo	0	0	437	23686	ENST00000556952.3	protein_coding	ENSG00000100625.8	SIX4	437	12733	ENST00000556952.3	ENSG00000100625.8	SIX4	731	18371	1	0	0	0	1	0
SKI	chr1	2158063	2158233	171	9	19	48.1615	5.98067	-0.157087	0.62889	0.471803	0.0252933	hypo	0	0	1900	88507	ENST00000378536.4	protein_coding	ENSG00000157933.9	SKI	1900	48148	ENST00000378536.4	ENSG00000157933.9	SKI	0	174	0.584795	0	0.415205	0.122807	0.877193	0
SLC30A9	chr4	41993510	41993692	183	6	30.5	26.5468	4.68561	-0.103395	0.693409	0.590014	0.0218597	hypo	0	0	965	3692	ENST00000510460.1	retained_intron	ENSG00000014824.9	SLC30A9	1020	1932	ENST00000264451.7	ENSG00000014824.9	SLC30A9	384	5762	1	0	0	0	1	0
SMAD1	chr4	146401945	146402135	191	4	47.75	18.5785	4.91716	-0.102389	0.611167	0.508778	0.0213263	hypo	0	0	210	108402	ENST00000514778.1	protein_coding	ENSG00000170365.5	SMAD1	210	58990	ENST00000514778.1	ENSG00000170365.5	SMAD1	735	6145	1	0	0	0	1	0
SMAD2	chr18	45455053	45455715	663	11	60.2727	59.1823	5.93286	-0.12247	0.596495	0.474025	0.0197183	hypo	0	0	1017	115240	ENST00000587421.1	protein_coding	ENSG00000175387.11	SMAD2	1017	62890	ENST00000587421.1	ENSG00000175387.11	SMAD2	769	23021	1	0	0	0	1	0
SMAD2	chr18	45458191	45458621	431	8	53.875	48.4224	7.96573	-0.150105	0.629923	0.479818	0.0220518	hypo	0	0	675	115234	ENST00000356825.4	protein_coding	ENSG00000175387.11	SMAD2	675	62885	ENST00000356825.4	ENSG00000175387.11	SMAD2	166	23021	1	0	0	0	1	0
SMAD3	chr15	67355797	67357096	1300	39	33.3333	502.444	15.4332	-0.386119	0.72441	0.338292	0.0265177	hypo	1	1	0	102195	ENST00000559460.1	protein_coding	ENSG00000166949.11	SMAD3	0	55659	ENST00000559460.1	ENSG00000166949.11	SMAD3	243	19292	1	0	0	0	1	0
SMAD3	chr15	67415241	67417516	2276	31	73.4194	174.34	6.74175	-0.16718	0.734698	0.567518	0.0209268	hypo	0	0	537	102200	ENST00000540846.2	protein_coding	ENSG00000166949.11	SMAD3	537	55663	ENST00000540846.2	ENSG00000166949.11	SMAD3	56179	19292	0.642794	0.357206	0	0	0	1
SMAD3	chr15	67475583	67476081	499	12	41.5833	58.2005	5.15464	-0.176496	0.688735	0.512239	0.0222889	hypo	0	0	1031	102208	ENST00000560424.1	protein_coding	ENSG00000166949.11	SMAD3	1031	55670	ENST00000560424.1	ENSG00000166949.11	SMAD3	70708	19293	1	0	0	0	0	1
SMAD4	chr18	48555116	48555716	601	8	75.125	41.8285	5.99612	-0.117594	0.715108	0.597514	0.0217735	hypo	0	0	267	72575	ENST00000398417.2	protein_coding	ENSG00000141646.9	SMAD4	267	39390	ENST00000398417.2	ENSG00000141646.9	SMAD4	575	23053	1	0	0	0	1	0
SMAD5	chr5	135470717	135470774	58	3	19.3333	24.1185	8.4992	-0.22332	0.394004	0.170684	0.0208889	hypo	0	0	137	97957	ENST00000297163.3	antisense	ENSG00000164621.5	SMAD5-AS1	1204	21431	ENST00000506223.1	ENSG00000113658.12	SMAD5	1554	7043	1	0	0	0	1	0
SMAD5	chr5	135497826	135497995	170	4	42.5	16.5933	4.26792	-0.112086	0.752372	0.640286	0.0200815	hypo	0	0	1150	39691	ENST00000507637.1	protein_coding	ENSG00000113658.12	SMAD5	1150	21432	ENST00000507637.1	ENSG00000113658.12	SMAD5	28663	7043	1	0	0	0	0	1
SMAD6	chr15	66992642	66992748	107	5	21.4	23.0711	4.73123	-0.10316	0.667989	0.564829	0.0200619	hypo	0	0	1817	66596	ENST00000288840.5	protein_coding	ENSG00000137834.10	SMAD6	1817	36233	ENST00000288840.5	ENSG00000137834.10	SMAD6	795	19287	1	0	0	0	1	0
SMAD7	chr18	46473672	46474488	817	12	68.0833	59.4982	6.03181	-0.170401	0.279381	0.10898	0.0250018	hypo	0	0	386	25303	ENST00000586093.1	protein_coding	ENSG00000101665.4	SMAD7	386	13660	ENST00000586093.1	ENSG00000101665.4	SMAD7	443	23032	1	0	0	0	1	0
SMAD9	chr13	37494845	37495303	459	8	57.375	50.4223	8.61107	-0.132912	0.56873	0.435818	0.0206356	hypo	1	0	0	46666	ENST00000483941.1	processed_transcript	ENSG00000120693.9	SMAD9	435	25277	ENST00000379826.4	ENSG00000120693.9	SMAD9	92	17651	1	0	0	0	1	0
SMARCA2	chr9	2020082	2021036	955	8	119.375	48.595	7.54417	-0.187918	0.830146	0.642228	0.0265341	hypo	0	0	908	15630	ENST00000382203.1	protein_coding	ENSG00000080503.15	SMARCA2	908	8308	ENST00000382203.1	ENSG00000080503.15	SMARCA2	1976	11467	1	0	0	0	0.0251309	0.974869
SMARCA2	chr9	2028828	2029391	564	9	62.6667	47.0543	6.00285	-0.177157	0.808456	0.6313	0.0261733	hypo	1	1	0	15631	ENST00000382194.1	protein_coding	ENSG00000080503.15	SMARCA2	0	8309	ENST00000382194.1	ENSG00000080503.15	SMARCA2	10722	11467	1	0	0	0	0	1
SMARCA2	chr9	2029823	2030830	1008	7	144	46.5085	6.90388	-0.209261	0.692905	0.483644	0.0256083	hypo	0	0	803	15631	ENST00000382194.1	protein_coding	ENSG00000080503.15	SMARCA2	803	8309	ENST00000382194.1	ENSG00000080503.15	SMARCA2	11717	11467	1	0	0	0	0	1
SMARCA2	chr9	2023017	2023724	708	9	78.6667	-45.0866	-4.14224	0.102138	0.646322	0.74846	0.0276057	hyper	0	0	1071	15630	ENST00000382203.1	protein_coding	ENSG00000080503.15	SMARCA2	1071	8308	ENST00000382203.1	ENSG00000080503.15	SMARCA2	4911	11467	1	0	0	0	0	1
SMARCA2	chr9	2013364	2013970	607	5	121.4	43.4192	12.2323	-0.191498	0.638428	0.44693	0.0216622	hypo	0	0	1371	15625	ENST00000349721.2	protein_coding	ENSG00000080503.15	SMARCA2	1371	8303	ENST00000349721.2	ENSG00000080503.15	SMARCA2	861	11467	1	0	0	0	1	0
SMARCA2	chr9	2019416	2019521	106	3	35.3333	16.1525	6.03606	-0.165978	0.579577	0.413598	0.0265341	hypo	0	0	1976	15629	ENST00000439732.1	protein_coding	ENSG00000080503.15	SMARCA2	1976	8307	ENST00000439732.1	ENSG00000080503.15	SMARCA2	1310	11467	0.216981	0.783019	0	0	1	0
SMARCAD1	chr4	95129849	95129948	100	3	33.3333	15.1347	5.86051	-0.109425	0.670048	0.560623	0.020731	hypo	0	0	613	94394	ENST00000394961.2	nonsense_mediated_decay	ENSG00000163104.13	SMARCAD1	650	51262	ENST00000354268.4	ENSG00000163104.13	SMARCAD1	559	5960	1	0	0	0	1	0
SMARCB1	chr22	24128398	24128660	263	6	43.8333	44.2844	8.67767	-0.214272	0.561545	0.347274	0.0245534	hypo	0	0	489	21798	ENST00000417137.1	protein_coding	ENSG00000099956.13	SMARCB1	489	11722	ENST00000417137.1	ENSG00000099956.13	SMARCB1	437	27180	1	0	0	0	1	0
SMARCD2	chr17	61916645	61917674	1030	18	57.2222	124.553	8.61218	-0.225494	0.529618	0.304123	0.0279627	hypo	1	0	0	189400	ENST00000581353.1	misc_RNA	ENSG00000264756.1	RN7SL805P	556	18376	ENST00000323347.10	ENSG00000108604.11	SMARCD2	1985	22287	1	0	0	0	0.0145631	0.985437
SMARCD2	chr17	61918207	61918496	290	3	96.6667	20.3128	8.23589	-0.222837	0.389862	0.167025	0.0279627	hypo	0	0	863	189400	ENST00000581353.1	misc_RNA	ENSG00000264756.1	RN7SL805P	1329	18377	ENST00000225742.9	ENSG00000108604.11	SMARCD2	1163	22287	1	0	0	0	1	0
SMARCD3	chr7	150947792	150948324	533	6	88.8333	38.0575	7.75838	-0.16528	0.681624	0.516344	0.022987	hypo	0	0	1380	171423	ENST00000466775.1	antisense	ENSG00000243018.1	RP5-1070G24.2	1732	8602	ENST00000262188.8	ENSG00000082014.12	SMARCD3	347	10215	1	0	0	0	1	0
SMARCE1	chr17	38802153	38802453	301	3	100.333	30.8346	11.1312	-0.246864	0.694601	0.447738	0.023855	hypo	0	0	52	12837	ENST00000544009.1	protein_coding	ENSG00000073584.14	SMARCE1	52	6822	ENST00000544009.1	ENSG00000073584.14	SMARCE1	1491	21863	1	0	0	0	1	0
SNAI1	chr20	48597132	48597627	496	7	70.8571	31.4554	4.98761	-0.11178	0.694603	0.582824	0.0228031	hypo	0	0	1908	49790	ENST00000244050.2	protein_coding	ENSG00000124216.3	SNAI1	1908	27030	ENST00000244050.2	ENSG00000124216.3	SNAI1	1332	26312	0.185484	0	0.814516	0	1	0
SNAI2	chr8	49832456	49832626	171	6	28.5	25.1812	4.29174	-0.119659	0.155736	0.0360764	0.0254446	hypo	0	0	1361	4117	ENST00000020945.1	protein_coding	ENSG00000019549.4	SNAI2	1361	2164	ENST00000020945.1	ENSG00000019549.4	SNAI2	3361	10833	1	0	0	0	0	1
SNAI3	chr16	88753510	88753856	347	12	28.9167	63.5584	5.87854	-0.180492	0.436874	0.256382	0.0273005	hypo	0	0	608	126802	ENST00000332281.5	protein_coding	ENSG00000185669.5	SNAI3	608	69199	ENST00000332281.5	ENSG00000185669.5	SNAI3	231	21015	1	0	0	0	1	0
SOHLH2	chr13	36786193	36788342	2150	30	71.6667	170.624	6.28707	-0.135912	0.787785	0.651873	0.0226272	hypo	0	0	382	46637	ENST00000317764.6	protein_coding	ENSG00000120669.11	SOHLH2	382	25261	ENST00000317764.6	ENSG00000120669.11	SOHLH2	72	17645	0.752558	0.247442	0	0	0.896744	0.103256
SOX10	chr22	38378836	38379438	603	35	17.2286	145.054	4.26565	-0.113592	0.6925	0.578908	0.0233134	hypo	1	1	0	22311	ENST00000446929.1	protein_coding	ENSG00000100146.12	SOX10	0	12011	ENST00000446929.1	ENSG00000100146.12	SOX10	0	27361	1	0	0	0.572139	0.427861	0
SOX10	chr22	38377606	38377955	350	6	58.3333	26.2599	4.52937	-0.11845	0.677681	0.559231	0.0237363	hypo	0	0	1465	22311	ENST00000446929.1	protein_coding	ENSG00000100146.12	SOX10	1465	12011	ENST00000446929.1	ENSG00000100146.12	SOX10	1138	27361	1	0	0	0	1	0
SOX30	chr5	157078272	157078492	221	19	11.6316	98.1492	5.60702	-0.127439	0.65271	0.525271	0.0207956	hypo	0	0	879	5850	ENST00000311371.5	protein_coding	ENSG00000039600.6	SOX30	879	3086	ENST00000311371.5	ENSG00000039600.6	SOX30	0	7297	1	0	0	0.746606	0.253394	0
SOX7	chr8	10586701	10587033	333	21	15.8571	105.723	5.5616	-0.170713	0.484868	0.314155	0.0288712	hypo	1	0	0	174267	ENST00000506149.2	antisense	ENSG00000248896.2	CTD-2135J3.3	988	59573	ENST00000304501.1	ENSG00000171056.6	SOX7	0	10568	1	0	0	0.558559	0.441441	0
SOX9	chr17	70115384	70116038	655	18	36.3889	-117.593	-4.21959	0.19457	0.426008	0.620578	0.0275254	hyper	1	0	0	163777	ENST00000533179.1	lincRNA	ENSG00000234899.5	AC005152.2	1122	27626	ENST00000245479.2	ENSG00000125398.5	SOX9	236	22338	1	0	0	0	1	0
SP1	chr12	53776149	53776383	235	4	58.75	16.3577	4.11986	-0.114494	0.487589	0.373095	0.0226779	hypo	0	0	1062	126599	ENST00000548560.1	protein_coding	ENSG00000185591.5	SP1	1062	69098	ENST00000548560.1	ENSG00000185591.5	SP1	1545	16679	1	0	0	0	1	0
SP140L	chr2	231191785	231192294	510	10	51	-43.9447	-4.16297	0.100908	0.340872	0.44178	0.0266523	hyper	1	1	0	126342	ENST00000396563.4	protein_coding	ENSG00000185404.12	SP140L	0	68950	ENST00000396563.4	ENSG00000185404.12	SP140L	258234	3914	1	0	0	0	0	1
SP4	chr7	21468763	21469772	1010	12	84.1667	84.8148	9.18002	-0.176925	0.708171	0.531246	0.0217884	hypo	0	0	949	31156	ENST00000440636.1	retained_intron	ENSG00000105866.9	SP4	1101	16836	ENST00000432066.2	ENSG00000105866.9	SP4	956	9247	1	0	0	0	1	0
SP5	chr2	171573669	171574013	345	35	9.85714	150.468	4.46162	-0.122114	0.204157	0.0820435	0.0282358	hypo	0	0	1116	140549	ENST00000487037.1	processed_transcript	ENSG00000204335.3	SP5	1807	75803	ENST00000375281.3	ENSG00000204335.3	SP5	0	3560	1	0	0	0.684058	0.315942	0
SP6	chr17	45929241	45930672	1432	47	30.4681	-285.373	-4.18205	0.108872	0.309415	0.418287	0.0410872	hyper	0	0	681	131182	ENST00000536300.1	protein_coding	ENSG00000189120.3	SP6	681	71652	ENST00000536300.1	ENSG00000189120.3	SP6	530	22057	0.920391	0.0796089	0	0	1	0
SP6	chr17	45927893	45928091	199	11	18.0909	81.5239	8.56421	-0.258898	0.565862	0.306963	0.023893	hypo	0	0	467	131182	ENST00000536300.1	protein_coding	ENSG00000189120.3	SP6	467	71652	ENST00000536300.1	ENSG00000189120.3	SP6	120	22057	1	0	0	0	1	0
SREBF1	chr17	17724502	17725277	776	8	97	36.4843	4.96981	-0.219954	0.58989	0.369935	0.0272934	hypo	0	0	323	12305	ENST00000395751.4	nonsense_mediated_decay	ENSG00000072310.12	SREBF1	677	6562	ENST00000577897.1	ENSG00000072310.12	SREBF1	1578	21538	1	0	0	0	0.543814	0.456186
SREBF1	chr17	17741098	17741500	403	4	100.75	21.0105	5.89536	-0.188903	0.323803	0.134899	0.024432	hypo	0	0	772	12302	ENST00000338854.5	protein_coding	ENSG00000072310.12	SREBF1	772	6554	ENST00000338854.5	ENSG00000072310.12	SREBF1	572	21539	1	0	0	0	1	0
SREBF1	chr17	17725898	17726124	227	4	56.75	20.2622	5.25811	-0.232614	0.452419	0.219805	0.0272633	hypo	0	0	783	12324	ENST00000476994.1	retained_intron	ENSG00000072310.12	SREBF1	807	6561	ENST00000423161.3	ENSG00000072310.12	SREBF1	731	21538	1	0	0	0	1	0
SREBF2	chr22	42227315	42227789	475	11	43.1818	73.5385	8.86577	-0.192232	0.735447	0.543214	0.0238983	hypo	0	0	1319	137574	ENST00000361204.4	protein_coding	ENSG00000198911.7	SREBF2	1319	75168	ENST00000361204.4	ENSG00000198911.7	SREBF2	718	27453	1	0	0	0	1	0
SRF	chr6	43141468	43141733	266	5	53.2	22.6294	5.03821	-0.132853	0.603785	0.470932	0.0242558	hypo	0	0	1339	38612	ENST00000457278.2	protein_coding	ENSG00000112658.6	SRF	1339	20900	ENST00000457278.2	ENSG00000112658.6	SRF	280	8140	1	0	0	0	1	0
ST18	chr8	53320580	53321188	609	7	87	33.2421	5.11844	-0.150079	0.644972	0.494893	0.0247166	hypo	0	0	1114	78901	ENST00000276480.7	protein_coding	ENSG00000147488.7	ST18	1114	42806	ENST00000276480.7	ENSG00000147488.7	ST18	156356	10838	1	0	0	0	0	1
STAT1	chr2	191879510	191879611	102	3	34	-18.3938	-5.44969	0.109611	0.436254	0.545865	0.021489	hyper	0	0	533	41634	ENST00000361099.3	protein_coding	ENSG00000115415.14	STAT1	533	22491	ENST00000361099.3	ENSG00000115415.14	STAT1	256	3696	1	0	0	0	1	0
STAT5A	chr17	40438143	40438511	369	9	41	62.8276	10.5242	-0.201453	0.643151	0.441699	0.0217153	hypo	0	0	1053	52207	ENST00000345506.4	protein_coding	ENSG00000126561.12	STAT5A	1053	28426	ENST00000345506.4	ENSG00000126561.12	STAT5A	1677	21894	1	0	0	0	0.875339	0.124661
STAT5B	chr17	40429542	40429674	133	3	44.3333	13.7656	4.71703	-0.148892	0.688873	0.53998	0.0221367	hypo	0	0	816	113257	ENST00000415845.1	protein_coding	ENSG00000173757.5	STAT5B	816	61795	ENST00000415845.1	ENSG00000173757.5	STAT5B	505	21893	1	0	0	0	1	0
STAT6	chr12	57503419	57503709	291	4	72.75	19.8964	5.29945	-0.122195	0.573716	0.45152	0.0229215	hypo	0	0	362	102032	ENST00000555104.1	nonsense_mediated_decay	ENSG00000166888.6	STAT6	379	55563	ENST00000543873.2	ENSG00000166888.6	STAT6	17815	16775	1	0	0	0	0	1
TADA2B	chr4	7052224	7053079	856	45	19.0222	-370.8	-4.35247	0.145054	0.681695	0.826749	0.0200611	hyper	0	0	1471	112289	ENST00000515646.1	protein_coding	ENSG00000173011.11	TADA2B	1471	61204	ENST00000515646.1	ENSG00000173011.11	TADA2B	0	5597	0.617991	0.382009	0	0.345794	0.654206	0
TADA2B	chr4	7054475	7055451	977	23	42.4783	143.37	6.87907	-0.149266	0.691362	0.542096	0.0206991	hypo	1	1	0	112290	ENST00000510704.1	protein_coding	ENSG00000173011.11	TADA2B	0	61205	ENST00000510704.1	ENSG00000173011.11	TADA2B	569	5598	1	0	0	0	1	0
TAX1BP3	chr17	3570173	3570615	443	13	34.0769	76.7104	6.62003	-0.179099	0.569983	0.390884	0.0222743	hypo	0	0	1360	146604	ENST00000225525.3	protein_coding	ENSG00000213977.3	TAX1BP3	1360	77646	ENST00000225525.3	ENSG00000213977.3	TAX1BP3	609	21288	1	0	0	0	1	0
TBX10	chr11	67408656	67408956	301	16	18.8125	69.2318	4.54534	-0.136487	0.590513	0.454027	0.0276972	hypo	0	0	1624	104028	ENST00000335385.3	protein_coding	ENSG00000167800.9	TBX10	1624	56660	ENST00000335385.3	ENSG00000167800.9	TBX10	10361	15738	1	0	0	0	0	1
TBX15	chr1	119531595	119533142	1548	75	20.64	-523.448	-4.82539	0.433121	0.240947	0.674068	0.0375621	hyper	1	1	0	20367	ENST00000207157.3	protein_coding	ENSG00000092607.9	TBX15	0	10918	ENST00000207157.3	ENSG00000092607.9	TBX15	0	1491	1	0	0	0.132429	0.867571	0
TBX18	chr6	85474962	85481112	6151	177	34.7514	-1508.66	-4.66216	0.44343	0.222859	0.666289	0.0416695	hyper	0	0	724	38840	ENST00000369663.5	protein_coding	ENSG00000112837.12	TBX18	724	21025	ENST00000369663.5	ENSG00000112837.12	TBX18	829	8302	0.207283	0	0.792717	0	0.278654	0.721346
TBX18	chr6	85471973	85472464	492	29	16.9655	167.671	8.50075	-0.107571	0.130058	0.0224871	0.0241479	hypo	0	0	608	38844	ENST00000606621.1	protein_coding	ENSG00000112837.12	TBX18	608	21027	ENST00000606621.1	ENSG00000112837.12	TBX18	238	8302	1	0	0	0	1	0
TBX18	chr6	85469825	85471527	1703	12	141.917	88.1792	10.9662	-0.164876	0.577043	0.412167	0.0241761	hypo	0	0	1545	38844	ENST00000606621.1	protein_coding	ENSG00000112837.12	TBX18	1545	21027	ENST00000606621.1	ENSG00000112837.12	TBX18	1175	8302	0.267176	0.732824	0	0	0.484439	0.515561
TBX21	chr17	45809528	45810225	698	11	63.4545	101.561	12.7954	-0.256155	0.630714	0.374559	0.0228308	hypo	0	0	384	12976	ENST00000177694.1	protein_coding	ENSG00000073861.2	TBX21	384	6906	ENST00000177694.1	ENSG00000073861.2	TBX21	364	22050	1	0	0	0	1	0
TBX3	chr12	115118192	115120642	2451	45	54.4667	295.199	8.10709	-0.155799	0.291878	0.13608	0.0270964	hypo	0	0	453	62184	ENST00000548503.1	retained_intron	ENSG00000135111.10	TBX3	752	33853	ENST00000257566.3	ENSG00000135111.10	TBX3	132	17106	1	0	0	0	0.762138	0.237862
TBX4	chr17	59533487	59536273	2787	152	18.3355	-1694.84	-4.70487	0.511651	0.125477	0.637129	0.0364454	hyper	1	1	0	47217	ENST00000240335.1	protein_coding	ENSG00000121075.5	TBX4	0	25593	ENST00000240335.1	ENSG00000121075.5	TBX4	0	22257	0.832436	0.167564	0	0.634374	0.365626	0
TBX4	chr17	59528620	59529138	519	35	14.8286	-349.466	-4.23343	0.299038	0.202291	0.501329	0.0241626	hyper	0	0	626	47215	ENST00000589003.1	protein_coding	ENSG00000121075.5	TBX4	626	25591	ENST00000589003.1	ENSG00000121075.5	TBX4	0	22256	1	0	0	0.306358	0.693642	0
TBX4	chr17	59531053	59531611	559	13	43	-146.411	-5.56911	0.331055	0.291172	0.622227	0.0238	hyper	0	0	1273	47216	ENST00000393853.4	protein_coding	ENSG00000121075.5	TBX4	1273	25592	ENST00000393853.4	ENSG00000121075.5	TBX4	112	22257	1	0	0	0	1	0
TBX4	chr17	59532592	59532861	270	15	18	-70.9912	-4.08247	0.182978	0.439436	0.622414	0.024412	hyper	0	0	945	47217	ENST00000240335.1	protein_coding	ENSG00000121075.5	TBX4	945	25593	ENST00000240335.1	ENSG00000121075.5	TBX4	0	22257	1	0	0	1	0	0
TBX4	chr17	59530436	59530701	266	4	66.5	-26.1856	-5.0333	0.216831	0.460489	0.67732	0.0238	hyper	0	0	656	47216	ENST00000393853.4	protein_coding	ENSG00000121075.5	TBX4	656	25592	ENST00000393853.4	ENSG00000121075.5	TBX4	169	22256	1	0	0	0	1	0
TBX5	chr12	114839599	114841792	2194	79	27.7722	-720.33	-4.65521	0.362496	0.127108	0.489605	0.0227181	hyper	1	1	0	18797	ENST00000552726.1	processed_transcript	ENSG00000089225.15	TBX5	0	10045	ENST00000526441.1	ENSG00000089225.15	TBX5	0	17094	0.952598	0.047402	0	0.0957156	0.904284	0
TBX6	chr16	30101680	30102566	887	28	31.6786	174.101	7.11218	-0.230267	0.621163	0.390896	0.028218	hypo	1	0	0	81355	ENST00000567664.1	nonsense_mediated_decay	ENSG00000149922.6	TBX6	3	44113	ENST00000279386.2	ENSG00000149922.6	TBX6	250	20363	1	0	0	0	1	0
TCF12	chr15	57511787	57512580	794	21	37.8095	138.452	7.47285	-0.274446	0.732616	0.458171	0.0270477	hypo	0	0	122	69907	ENST00000343827.3	protein_coding	ENSG00000140262.13	TCF12	122	38091	ENST00000343827.3	ENSG00000140262.13	TCF12	85958	19197	1	0	0	0	0	1
TCF12	chr15	57575858	57577000	1143	20	57.15	-119.902	-4.21856	0.170508	0.679823	0.850331	0.0270646	hyper	0	0	1204	69917	ENST00000560948.1	protein_coding	ENSG00000140262.13	TCF12	1204	38095	ENST00000560948.1	ENSG00000140262.13	TCF12	21538	19197	0.695538	0.304462	0	0	0	1
TCF12	chr15	57509710	57510662	953	11	86.6364	88.73	8.52602	-0.303202	0.66611	0.362908	0.0261949	hypo	0	0	572	69904	ENST00000560764.1	processed_transcript	ENSG00000140262.13	TCF12	965	38089	ENST00000543579.1	ENSG00000140262.13	TCF12	87876	19197	1	0	0	0	0	1
TCF15	chr20	590012	590149	138	5	27.6	23.144	4.90459	-0.170824	0.561585	0.390761	0.0240736	hypo	0	0	892	51580	ENST00000246080.3	protein_coding	ENSG00000125878.4	TCF15	892	28031	ENST00000246080.3	ENSG00000125878.4	TCF15	73	25845	1	0	0	0	1	0
TCF19	chr6	31127417	31127863	447	8	55.875	43.1083	6.80041	-0.13404	0.543719	0.409679	0.0211429	hypo	0	0	1092	65669	ENST00000376255.4	protein_coding	ENSG00000137310.7	TCF19	1092	35712	ENST00000376255.4	ENSG00000137310.7	TCF19	855	7910	1	0	0	0	1	0
TCF20	chr22	42739020	42739160	141	4	35.25	17.5596	4.62217	-0.16949	0.692692	0.523202	0.0294397	hypo	0	0	461	22431	ENST00000515426.1	protein_coding	ENSG00000100207.14	TCF20	461	12073	ENST00000515426.1	ENSG00000100207.14	TCF20	4302	27472	1	0	0	0	0	1
TCF21	chr6	134209790	134211522	1733	88	19.6932	-608.709	-4.05637	0.14395	0.0540528	0.198003	0.021063	hyper	2	1	0	156131	ENST00000607641.1	antisense	ENSG00000227954.2	RP3-323P13.2	0	24284	ENST00000237316.3	ENSG00000118526.6	TCF21	0	8521	1	0	0	0.334103	0.665897	0
TCF21	chr6	134211966	134212343	378	8	47.25	-46.6532	-4.05284	0.124286	0.0099013	0.134187	0.0221231	hyper	0	0	730	156128	ENST00000607573.1	antisense	ENSG00000227954.2	RP3-323P13.2	1492	24284	ENST00000237316.3	ENSG00000118526.6	TCF21	347	8522	1	0	0	0	1	0
TCF21	chr6	134208676	134208906	231	3	77	-15.2888	-4.36643	0.109014	0.620914	0.729927	0.0222233	hyper	0	0	1213	156126	ENST00000607033.1	antisense	ENSG00000227954.2	RP3-323P13.2	1369	24283	ENST00000367882.4	ENSG00000118526.6	TCF21	1733	8521	1	0	0	0	1	0
TCF3	chr19	1654376	1654387	12	3	4	12.1156	4.06282	-0.115275	0.770124	0.654849	0.0242561	hypo	0	0	1771	11948	ENST00000262965.5	protein_coding	ENSG00000071564.10	TCF3	1771	6377	ENST00000262965.5	ENSG00000071564.10	TCF3	7662	23552	1	0	0	0	0	1
TCF4	chr18	52967398	52970018	2621	49	53.4898	768.374	17.2581	-0.453275	0.646497	0.193222	0.0216628	hypo	1	1	0	132907	ENST00000561831.3	protein_coding	ENSG00000196628.9	TCF4	0	72606	ENST00000561831.3	ENSG00000196628.9	TCF4	287000	23062	0.824876	0.175124	0	0	0	1
TCF4	chr18	53071469	53072468	1000	13	76.9231	-64.2799	-4.04886	0.115013	0.570551	0.685564	0.0279343	hyper	0	0	242	132905	ENST00000544241.2	protein_coding	ENSG00000196628.9	TCF4	242	72604	ENST00000544241.2	ENSG00000196628.9	TCF4	184550	23062	1	0	0	0	0	1
TCF4	chr18	53086959	53087705	747	10	74.7	44.9458	4.88903	-0.269349	0.552738	0.283388	0.0389486	hypo	0	0	1880	132926	ENST00000566777.1	protein_coding	ENSG00000196628.9	TCF4	1880	72623	ENST00000566777.1	ENSG00000196628.9	TCF4	169313	23062	0.160643	0.839357	0	0	0	1
TCF4	chr18	52940942	52941930	989	6	164.833	30.18	5.17248	-0.141655	0.690245	0.54859	0.0205351	hypo	0	0	971	132918	ENST00000570146.1	protein_coding	ENSG00000196628.9	TCF4	971	72616	ENST00000570146.1	ENSG00000196628.9	TCF4	314092	23061	1	0	0	0	0	1
TCF4	chr18	52970334	52970648	315	4	78.75	27.1117	9.47762	-0.245616	0.710642	0.465025	0.0203238	hypo	0	0	476	132907	ENST00000561831.3	protein_coding	ENSG00000196628.9	TCF4	476	72606	ENST00000561831.3	ENSG00000196628.9	TCF4	286370	23062	1	0	0	0	0	1
TCF4	chr18	53251644	53251942	299	4	74.75	21.6747	5.66808	-0.180587	0.50758	0.326994	0.0250698	hypo	0	0	725	132931	ENST00000563824.1	protein_coding	ENSG00000196628.9	TCF4	725	72627	ENST00000563824.1	ENSG00000196628.9	TCF4	5076	23062	1	0	0	0	0	1
TCF4	chr18	52942796	52942854	59	4	14.75	16.3562	4.13953	-0.121475	0.783502	0.662027	0.0203823	hypo	0	0	47	132918	ENST00000570146.1	protein_coding	ENSG00000196628.9	TCF4	47	72616	ENST00000570146.1	ENSG00000196628.9	TCF4	314164	23062	1	0	0	0	0	1
TCF7	chr5	133460454	133461113	660	13	50.7692	70.8701	5.89928	-0.148139	0.473403	0.325264	0.0249713	hypo	0	0	1144	15909	ENST00000519037.1	protein_coding	ENSG00000081059.15	TCF7	1144	8464	ENST00000519037.1	ENSG00000081059.15	TCF7	9193	7007	1	0	0	0	0	1
TCF7L1	chr2	85362186	85364138	1953	55	35.5091	443.068	11.4594	-0.213333	0.373333	0.160001	0.0231054	hypo	0	0	694	83361	ENST00000494519.1	processed_transcript	ENSG00000152284.4	TCF7L1	1652	45276	ENST00000282111.3	ENSG00000152284.4	TCF7L1	0	3042	0.668203	0.331797	0	0.208909	0.791091	0
TCF7L1	chr2	85442284	85443273	990	22	45	113.965	5.79206	-0.216191	0.481784	0.265592	0.0239282	hypo	0	0	1537	83362	ENST00000442813.1	protein_coding	ENSG00000152284.4	TCF7L1	1537	45277	ENST00000442813.1	ENSG00000152284.4	TCF7L1	79690	3042	0.466667	0.533333	0	0	0	1
TCF7L2	chr10	114708410	114708540	131	3	43.6667	32.9026	11.6138	-0.267381	0.764695	0.497314	0.0216356	hypo	0	0	1468	80114	ENST00000534894.1	protein_coding	ENSG00000148737.11	TCF7L2	1468	43462	ENST00000534894.1	ENSG00000148737.11	TCF7L2	3575	14574	1	0	0	0	0	1
TCFL5	chr20	61493976	61494819	844	17	49.6471	87.4179	6.09007	-0.149722	0.73115	0.581428	0.0260398	hypo	0	0	860	24684	ENST00000335351.3	protein_coding	ENSG00000101190.8	TCFL5	860	13306	ENST00000335351.3	ENSG00000101190.8	TCFL5	349	26488	1	0	0	0	1	0
TCFL5	chr20	61491567	61491853	287	5	57.4	34.6442	8.12832	-0.162191	0.568703	0.406512	0.0217794	hypo	0	0	1261	24684	ENST00000335351.3	protein_coding	ENSG00000101190.8	TCFL5	1261	13306	ENST00000335351.3	ENSG00000101190.8	TCFL5	266	26488	1	0	0	0	1	0
TEAD1	chr11	12694861	12695069	209	10	20.9	65.5643	8.76249	-0.186605	0.355061	0.168456	0.024683	hypo	0	0	899	128790	ENST00000361905.4	protein_coding	ENSG00000187079.10	TEAD1	899	70333	ENST00000361905.4	ENSG00000187079.10	TEAD1	345	15173	1	0	0	0	1	0
TEAD3	chr6	35466177	35467166	990	18	55	111.3	9.49298	-0.135336	0.521856	0.38652	0.0203479	hypo	0	0	1323	1974	ENST00000338863.7	protein_coding	ENSG00000007866.14	TEAD3	1323	1017	ENST00000338863.7	ENSG00000007866.14	TEAD3	0	8030	0.682828	0.317172	0	0.0939394	0.906061	0
TEAD4	chr12	3070000	3070669	670	13	51.5385	68.769	6.11746	-0.14422	0.529921	0.385702	0.0213889	hypo	0	0	889	135316	ENST00000443986.2	nonsense_mediated_decay	ENSG00000197905.4	TEAD4	916	73906	ENST00000397122.2	ENSG00000197905.4	TEAD4	555	16295	1	0	0	0	1	0
TEF	chr22	41778966	41779492	527	11	47.9091	58.6474	7.84916	-0.150073	0.507604	0.357531	0.0250625	hypo	0	0	26	102389	ENST00000413942.1	protein_coding	ENSG00000167074.10	TEF	26	55759	ENST00000413942.1	ENSG00000167074.10	TEF	684	27440	1	0	0	0	1	0
TET3	chr2	74272441	74272988	548	7	78.2857	37.1304	5.79656	-0.120445	0.751427	0.630982	0.0235856	hypo	0	0	461	129312	ENST00000409262.3	protein_coding	ENSG00000187605.11	TET3	461	70619	ENST00000409262.3	ENSG00000187605.11	TET3	42444	2992	1	0	0	0	0	1
TFAP2A	chr6	10402052	10402862	811	11	73.7273	63.6099	6.42082	-0.149622	0.557832	0.408209	0.0246118	hypo	0	0	1964	65503	ENST00000461628.1	protein_coding	ENSG00000137203.6	TFAP2A	1964	35621	ENST00000461628.1	ENSG00000137203.6	TFAP2A	1500	7674	0.0443896	0.95561	0	0	0.616523	0.383477
TFAP2E	chr1	36039604	36040306	703	69	10.1884	423.22	7.49704	-0.172648	0.542368	0.36972	0.0211953	hypo	0	0	255	168867	ENST00000425881.1	antisense	ENSG00000239636.1	RP4-728D4.2	632	23439	ENST00000373235.3	ENSG00000116819.6	TFAP2E	0	868	1	0	0	0.637269	0.362731	0
TFAP4	chr16	4313234	4313551	318	18	17.6667	91.0807	5.39715	-0.177771	0.563064	0.385292	0.0285528	hypo	0	0	186	19297	ENST00000572393.1	protein_coding	ENSG00000090447.7	TFAP4	186	10310	ENST00000572393.1	ENSG00000090447.7	TFAP4	1291	20074	1	0	0	0	1	0
TFAP4	chr16	4314346	4314722	377	13	29	77.2484	7.6978	-0.185003	0.402147	0.217144	0.026185	hypo	0	0	607	19297	ENST00000572393.1	protein_coding	ENSG00000090447.7	TFAP4	607	10310	ENST00000572393.1	ENSG00000090447.7	TFAP4	2403	20074	1	0	0	0	0	1
TFAP4	chr16	4315100	4315270	171	4	42.75	17.7088	5.05004	-0.130732	0.792425	0.661693	0.0232037	hypo	0	0	1361	19297	ENST00000572393.1	protein_coding	ENSG00000090447.7	TFAP4	1361	10310	ENST00000572393.1	ENSG00000090447.7	TFAP4	3157	20074	1	0	0	0	0	1
TFB1M	chr6	155634253	155634312	60	4	15	19.2084	5.26921	-0.102158	0.889099	0.786941	0.0212978	hypo	0	0	1248	5005	ENST00000466349.1	processed_transcript	ENSG00000029639.6	TFB1M	1305	2666	ENST00000367166.4	ENSG00000029639.6	TFB1M	906	8638	1	0	0	0	1	0
TFCP2L1	chr2	122041469	122041741	273	6	45.5	38.4731	7.04352	-0.195378	0.568308	0.372929	0.0272683	hypo	0	0	1041	41092	ENST00000263707.5	protein_coding	ENSG00000115112.7	TFCP2L1	1041	22211	ENST00000263707.5	ENSG00000115112.7	TFCP2L1	325	3338	1	0	0	0	1	0
TFDP2	chr3	141866883	141867182	300	3	100	23.2184	9.28377	-0.165879	0.409881	0.244003	0.0198095	hypo	0	0	1119	40073	ENST00000317104.7	protein_coding	ENSG00000114126.13	TFDP2	1119	21663	ENST00000317104.7	ENSG00000114126.13	TFDP2	780	5000	1	0	0	0	1	0
TGIF1	chr18	3453125	3453598	474	17	27.8824	128.413	9.14408	-0.188695	0.395507	0.206812	0.0225386	hypo	0	0	173	117364	ENST00000549468.1	protein_coding	ENSG00000177426.16	TGIF1	173	64008	ENST00000549468.1	ENSG00000177426.16	TGIF1	764	22809	1	0	0	0	1	0
TGIF2	chr20	35201145	35201349	205	10	20.5	52.3796	5.80719	-0.126822	0.343229	0.216406	0.0234208	hypo	0	0	37	161552	ENST00000425233.1	antisense	ENSG00000232907.3	RP5-977B1.7	541	24343	ENST00000373874.2	ENSG00000118707.5	TGIF2	0	26158	1	0	0	0.126829	0.873171	0
TGIF2LX	chrX	89178797	89178874	78	3	26	13.0356	4.37095	-0.151546	0.817087	0.665541	0.0272743	hypo	0	0	1841	84645	ENST00000561129.2	protein_coding	ENSG00000153779.8	TGIF2LX	1841	46016	ENST00000561129.2	ENSG00000153779.8	TGIF2LX	1510728	13189	1	0	0	0	0	1
THAP10	chr15	71183387	71183869	483	4	120.75	34.6146	9.74503	-0.214944	0.640685	0.42574	0.021109	hypo	0	0	879	54289	ENST00000560604.1	protein_coding	ENSG00000129028.4	THAP10	879	29612	ENST00000560604.1	ENSG00000129028.4	THAP10	407	19324	1	0	0	0	1	0
THAP3	chr1	6682256	6683668	1413	28	50.4643	162.277	6.82769	-0.206743	0.626936	0.420194	0.0286314	hypo	0	0	1257	6042	ENST00000054650.4	protein_coding	ENSG00000041988.11	THAP3	1257	3201	ENST00000054650.4	ENSG00000041988.11	THAP3	1403	347	0.525832	0.474168	0	0	0.422505	0.577495
THAP5	chr7	108209293	108209400	108	3	36	16.3742	6.28448	-0.124022	0.550705	0.426682	0.022736	hypo	0	0	299	117668	ENST00000446771.1	processed_transcript	ENSG00000177683.9	THAP5	496	64167	ENST00000313516.5	ENSG00000177683.9	THAP5	384	9957	1	0	0	0	1	0
THAP7	chr22	21357607	21358173	567	11	51.5455	64.7201	6.80275	-0.179852	0.722706	0.542854	0.0240656	hypo	0	0	1109	158881	ENST00000452284.1	antisense	ENSG00000230513.1	THAP7-AS1	1121	68152	ENST00000399133.2	ENSG00000184436.7	THAP7	782	27127	1	0	0	0	1	0
THRA	chr17	38218385	38218534	150	4	37.5	19.8012	5.39549	-0.162091	0.456662	0.294571	0.0263207	hypo	1	1	0	52074	ENST00000394121.4	protein_coding	ENSG00000126351.8	THRA	0	28340	ENST00000394121.4	ENSG00000126351.8	THRA	550	21846	1	0	0	0	1	0
THRB	chr3	24534535	24534787	253	4	63.25	36.9	11.4293	-0.236357	0.393973	0.157617	0.0211833	hypo	0	0	790	157065	ENST00000432368.2	antisense	ENSG00000228791.3	THRB-AS1	1434	44588	ENST00000415021.1	ENSG00000151090.13	THRB	1057	4293	1	0	0	0	1	0
TONSL	chr8	145670725	145670884	160	11	14.5455	51.1015	4.91259	-0.135714	0.71463	0.578917	0.0271701	hypo	0	0	897	91667	ENST00000409379.3	protein_coding	ENSG00000160949.12	TONSL	897	49803	ENST00000409379.3	ENSG00000160949.12	TONSL	264	11401	1	0	0	0	1	0
TRERF1	chr6	42416307	42417193	887	14	63.3571	92.5429	7.27579	-0.199056	0.525291	0.326235	0.0255986	hypo	0	0	1805	50130	ENST00000340840.2	protein_coding	ENSG00000124496.8	TRERF1	1805	27205	ENST00000340840.2	ENSG00000124496.8	TRERF1	2317	8121	0.219842	0.780158	0	0	0	1
TRPS1	chr8	116679188	116680292	1105	49	22.551	-478.933	-4.49159	0.338093	0.167399	0.505492	0.0404916	hyper	1	1	0	28501	ENST00000517323.2	protein_coding	ENSG00000104447.7	TRPS1	0	15373	ENST00000517323.2	ENSG00000104447.7	TRPS1	0	11114	1	0	0	0.215385	0.784615	0
TRPS1	chr8	116682241	116683193	953	7	136.143	44.7873	8.48792	-0.203457	0.629604	0.426147	0.0259782	hypo	0	0	530	28503	ENST00000519815.1	protein_coding	ENSG00000104447.7	TRPS1	530	15375	ENST00000519815.1	ENSG00000104447.7	TRPS1	617	11115	1	0	0	0	1	0
TRPS1	chr8	116678582	116678806	225	6	37.5	-31.8864	-4.5161	0.156459	0.49937	0.65583	0.0401054	hyper	0	0	1401	28501	ENST00000517323.2	protein_coding	ENSG00000104447.7	TRPS1	1401	15373	ENST00000517323.2	ENSG00000104447.7	TRPS1	892	11114	1	0	0	0	1	0
TSC22D2	chr3	150124385	150124716	332	4	83	27.1223	7.7633	-0.183126	0.60988	0.426754	0.0220822	hypo	0	0	1405	132395	ENST00000361136.2	protein_coding	ENSG00000196428.8	TSC22D2	1405	72334	ENST00000361136.2	ENSG00000196428.8	TSC22D2	1256	5036	1	0	0	0	1	0
TSC22D3	chrX	106958349	106958722	374	5	74.8	24.153	5.10877	-0.14144	0.542639	0.401199	0.0253826	hypo	0	0	908	88058	ENST00000486554.1	protein_coding	ENSG00000157514.12	TSC22D3	908	47891	ENST00000486554.1	ENSG00000157514.12	TSC22D3	656	13250	1	0	0	0	1	0
TSHZ1	chr18	72924780	72925793	1014	12	84.5	65.9532	6.22557	-0.205414	0.456611	0.251196	0.0275258	hypo	0	0	1295	119995	ENST00000580243.1	protein_coding	ENSG00000179981.9	TSHZ1	1295	65378	ENST00000580243.1	ENSG00000179981.9	TSHZ1	597	23131	0.69428	0.30572	0	0	1	0
TSHZ2	chr20	51587664	51587797	134	3	44.6667	19.4408	7.19122	-0.170108	0.628468	0.45836	0.0247707	hypo	0	0	1148	122239	ENST00000371497.5	protein_coding	ENSG00000182463.11	TSHZ2	1148	66602	ENST00000371497.5	ENSG00000182463.11	TSHZ2	1910	26339	1	0	0	0	0.671642	0.328358
TUB	chr11	8103593	8104292	700	13	53.8462	72.2968	6.99312	-0.191028	0.603648	0.412621	0.0274257	hypo	0	0	683	100999	ENST00000299506.2	protein_coding	ENSG00000166402.4	TUB	683	55006	ENST00000299506.2	ENSG00000166402.4	TUB	679	15135	1	0	0	0	1	0
TUB	chr11	8039704	8039809	106	6	17.6667	32.0223	5.56856	-0.1693	0.54562	0.37632	0.025736	hypo	0	0	981	100997	ENST00000534099.1	protein_coding	ENSG00000166402.4	TUB	981	55004	ENST00000534099.1	ENSG00000166402.4	TUB	600	15133	1	0	0	0	1	0
TUB	chr11	8102016	8102096	81	3	27	15.2367	5.31967	-0.153803	0.62863	0.474827	0.0240246	hypo	0	0	812	100999	ENST00000299506.2	protein_coding	ENSG00000166402.4	TUB	812	55006	ENST00000299506.2	ENSG00000166402.4	TUB	262	15135	1	0	0	0	1	0
TWIST1	chr7	19158349	19160009	1661	45	36.9111	-395.233	-4.39787	0.173883	0.34621	0.520093	0.0229235	hyper	1	0	0	165652	ENST00000417460.1	antisense	ENSG00000236536.1	AC003986.7	1053	26263	ENST00000242261.5	ENSG00000122691.8	TWIST1	306	9236	1	0	0	0	1	0
TWIST1	chr7	19155180	19155594	415	7	59.2857	45.3864	12.395	-0.245492	0.269107	0.0236157	0.0275929	hypo	0	0	952	48448	ENST00000443687.1	nonsense_mediated_decay	ENSG00000122691.8	TWIST1	1700	26263	ENST00000242261.5	ENSG00000122691.8	TWIST1	456	9236	1	0	0	0	1	0
TWIST2	chr2	239754747	239755215	469	22	21.3182	101.472	5.32562	-0.171428	0.309578	0.13815	0.0237821	hypo	0	0	1457	162323	ENST00000448943.2	protein_coding	ENSG00000233608.2	TWIST2	1457	79026	ENST00000448943.2	ENSG00000233608.2	TWIST2	0	4027	1	0	0	0.253731	0.746269	0
UBTF	chr17	42289700	42290608	909	36	25.25	266.935	8.61896	-0.202864	0.592006	0.389142	0.0257982	hypo	0	0	115	33541	ENST00000529042.1	retained_intron	ENSG00000108312.10	UBTF	1329	18116	ENST00000529373.1	ENSG00000108312.10	UBTF	1307	21970	1	0	0	0	0.762376	0.237624
UBTF	chr17	42300388	42301788	1401	21	66.7143	128.494	8.69338	-0.159948	0.511321	0.351373	0.0251967	hypo	0	0	1104	186500	ENST00000563394.1	antisense	ENSG00000260793.2	RP5-882C2.2	1393	18109	ENST00000302904.4	ENSG00000108312.10	UBTF	668	21971	0.638829	0	0.361171	0	0.950749	0.0492505
UNKL	chr16	1465080	1465457	378	16	23.625	-92.3679	-4.27731	0.110851	0.427346	0.538197	0.020886	hyper	0	0	327	8244	ENST00000301712.5	protein_coding	ENSG00000059145.14	UNKL	327	4384	ENST00000301712.5	ENSG00000059145.14	UNKL	363	19861	1	0	0	0	1	0
UNKL	chr16	1427814	1428038	225	7	32.1429	28.66	4.14882	-0.152432	0.734077	0.581646	0.0263441	hypo	0	0	1083	8239	ENST00000513783.1	protein_coding	ENSG00000059145.14	UNKL	1083	4382	ENST00000513783.1	ENSG00000059145.14	UNKL	1012	19856	1	0	0	0	1	0
UTF1	chr10	135042134	135042873	740	11	67.2727	71.739	9.41328	-0.190272	0.615363	0.425091	0.0207771	hypo	0	0	904	110449	ENST00000304477.2	protein_coding	ENSG00000171794.3	UTF1	904	60210	ENST00000304477.2	ENSG00000171794.3	UTF1	348	14844	1	0	0	0	1	0
VAX1	chr10	118895964	118896071	108	12	9	50.6466	4.26862	-0.127837	0.635847	0.50801	0.0258556	hypo	0	0	1495	80099	ENST00000369206.5	protein_coding	ENSG00000148704.8	VAX1	1495	43448	ENST00000369206.5	ENSG00000148704.8	VAX1	0	14602	1	0	0	1	0	0
VDR	chr12	48297145	48297310	166	3	55.3333	16.3582	5.7025	-0.161211	0.521131	0.35992	0.025501	hypo	0	0	1475	37163	ENST00000550325.1	protein_coding	ENSG00000111424.6	VDR	1475	20036	ENST00000550325.1	ENSG00000111424.6	VDR	1335	16543	1	0	0	0	1	0
VDR	chr12	48338703	48338763	61	3	20.3333	12.7271	4.3459	-0.110379	0.722623	0.612243	0.0239613	hypo	0	0	1871	37160	ENST00000395324.2	protein_coding	ENSG00000111424.6	VDR	1871	20033	ENST00000395324.2	ENSG00000111424.6	VDR	18432	16544	1	0	0	0	0	1
VENTX	chr10	135052020	135052689	670	21	31.9048	122.388	7.89726	-0.179699	0.470665	0.290966	0.0218227	hypo	0	0	1111	82752	ENST00000325980.9	protein_coding	ENSG00000151650.7	VENTX	1111	44940	ENST00000325980.9	ENSG00000151650.7	VENTX	0	14846	1	0	0	0.0865672	0.913433	0
VEZF1	chr17	56067519	56068076	558	4	139.5	26.9633	7.98186	-0.173965	0.782709	0.608745	0.0215512	hypo	0	0	805	188857	ENST00000582096.1	lincRNA	ENSG00000264112.1	RP11-159D12.2	1898	35041	ENST00000583932.1	ENSG00000136451.4	VEZF1	1467	22208	1	0	0	0	0.955197	0.0448029
VEZF1	chr17	56066769	56067150	382	3	127.333	25.6654	9.5635	-0.214367	0.523506	0.309139	0.0215649	hypo	0	0	1148	64462	ENST00000583932.1	protein_coding	ENSG00000136451.4	VEZF1	1148	35041	ENST00000583932.1	ENSG00000136451.4	VEZF1	717	22208	1	0	0	0	1	0
WDHD1	chr14	55492024	55492924	901	15	60.0667	96.2072	9.95603	-0.138952	0.677077	0.538125	0.0198843	hypo	0	0	844	136623	ENST00000455555.1	protein_coding	ENSG00000198554.7	WDHD1	844	74638	ENST00000455555.1	ENSG00000198554.7	WDHD1	690	18320	1	0	0	0	1	0
WHSC1	chr4	1953409	1953995	587	19	30.8947	91.7699	5.64407	-0.131456	0.892471	0.761014	0.023299	hypo	1	1	0	35266	ENST00000382888.3	protein_coding	ENSG00000109685.13	WHSC1	0	19021	ENST00000382888.3	ENSG00000109685.13	WHSC1	26585	5473	1	0	0	0	0	1
WHSC1	chr4	1874485	1874811	327	6	54.5	37.2424	7.78023	-0.151188	0.488727	0.337539	0.0202669	hypo	0	0	1296	35247	ENST00000514045.1	protein_coding	ENSG00000109685.13	WHSC1	1296	19010	ENST00000514045.1	ENSG00000109685.13	WHSC1	498	5472	1	0	0	0	1	0
WT1	chr11	32449199	32450855	1657	89	18.618	779.85	11.3874	-0.284325	0.350329	0.0660039	0.0291221	hypo	1	1	0	125591	ENST00000527775.1	protein_coding	ENSG00000184937.8	WT1	0	68546	ENST00000527775.1	ENSG00000184937.8	WT1	0	15283	1	0	0	0.329511	0.670489	0
WT1	chr11	32421216	32422576	1361	37	36.7838	326.744	10.6984	-0.303015	0.655955	0.35294	0.0259896	hypo	1	1	0	125590	ENST00000526685.1	protein_coding	ENSG00000184937.8	WT1	0	68545	ENST00000526685.1	ENSG00000184937.8	WT1	25685	15283	1	0	0	0	0	1
WT1	chr11	32451439	32452187	749	26	28.8077	-144.094	-4.08043	0.123554	0.227972	0.351526	0.0301594	hyper	0	0	171	125583	ENST00000379079.2	protein_coding	ENSG00000184937.8	WT1	171	68539	ENST00000379079.2	ENSG00000184937.8	WT1	0	15284	1	0	0	0.0574099	0.94259	0
YBX1	chr1	43146364	43146518	155	4	38.75	26.4051	6.80531	-0.158515	0.631655	0.473139	0.0204525	hypo	0	0	1579	9897	ENST00000321358.7	protein_coding	ENSG00000065978.13	YBX1	1579	5267	ENST00000321358.7	ENSG00000065978.13	YBX1	982	983	1	0	0	0	1	0
YBX2	chr17	7194078	7195040	963	24	40.125	158.015	7.65864	-0.168072	0.590876	0.422804	0.0218172	hypo	0	0	195	1193	ENST00000570720.1	retained_intron	ENSG00000006047.8	YBX2	366	609	ENST00000571464.1	ENSG00000006047.8	YBX2	264	21374	1	0	0	0	1	0
YEATS2	chr3	183494192	183495878	1687	26	64.8846	167.206	9.80693	-0.136508	0.888979	0.752471	0.0202559	hypo	0	0	412	96224	ENST00000432781.1	protein_coding	ENSG00000163872.11	YEATS2	412	52244	ENST00000432781.1	ENSG00000163872.11	YEATS2	46618	5158	0.940723	0.0592768	0	0	0	1
ZBED4	chr22	50249174	50249488	315	8	39.375	40.114	5.22445	-0.141484	0.412686	0.271202	0.0229995	hypo	0	0	1683	23150	ENST00000216268.5	protein_coding	ENSG00000100426.6	ZBED4	1683	12452	ENST00000216268.5	ENSG00000100426.6	ZBED4	672	27636	1	0	0	0	1	0
ZBED5	chr11	10881035	10881354	320	8	40	65.1854	9.40533	-0.1875	0.586476	0.398976	0.0240984	hypo	0	0	691	165367	ENST00000526020.1	protein_coding	ENSG00000236287.3	ZBED5	691	79195	ENST00000526020.1	ENSG00000236287.3	ZBED5	581	15166	1	0	0	0	1	0
ZBP1	chr20	56185116	56185684	569	21	27.0952	94.5682	4.6688	-0.115659	0.488006	0.372346	0.0219565	hypo	1	1	0	49874	ENST00000453793.1	protein_coding	ENSG00000124256.10	ZBP1	0	27079	ENST00000453793.1	ENSG00000124256.10	ZBP1	41568	26366	1	0	0	0	0	1
ZBP1	chr20	56187145	56187326	182	5	36.4	21.9933	4.63834	-0.110959	0.718738	0.607778	0.02201	hypo	0	0	1823	49874	ENST00000453793.1	protein_coding	ENSG00000124256.10	ZBP1	1823	27079	ENST00000453793.1	ENSG00000124256.10	ZBP1	39926	26366	0.967033	0.032967	0	0	0	1
ZBTB10	chr8	81397223	81397293	71	3	23.6667	19.5928	6.93002	-0.157075	0.657595	0.50052	0.0232569	hypo	0	0	304	177306	ENST00000516058.1	misc_RNA	ENSG00000251867.2	Y_RNA	560	76609	ENST00000379091.4	ENSG00000205189.7	ZBTB10	1136	10969	1	0	0	0	1	0
ZBTB11	chr3	101394226	101394304	79	5	15.8	26.0567	5.8611	-0.12097	0.740605	0.619635	0.0200634	hypo	0	0	969	182294	ENST00000536865.1	antisense	ENSG00000256628.2	ZBTB11-AS1	1657	5362	ENST00000461821.1	ENSG00000066422.4	ZBTB11	672	4732	1	0	0	0	1	0
ZBTB12	chr6	31871321	31872691	1371	20	68.55	-103.539	-4.04114	0.120107	0.709437	0.829544	0.0224753	hyper	0	0	1551	140621	ENST00000375527.2	protein_coding	ENSG00000204366.3	ZBTB12	1551	75828	ENST00000375527.2	ENSG00000204366.3	ZBTB12	1009	7943	0.326769	0.673231	0	0	0.72283	0.27717
ZBTB12	chr6	31870701	31870990	290	11	26.3636	68.1549	7.26422	-0.13324	0.456769	0.323528	0.0221242	hypo	0	0	931	140621	ENST00000375527.2	protein_coding	ENSG00000204366.3	ZBTB12	931	75828	ENST00000375527.2	ENSG00000204366.3	ZBTB12	389	7943	1	0	0	0	1	0
ZBTB16	chr11	113929094	113929566	473	20	23.65	150.528	9.6584	-0.203917	0.495132	0.291214	0.0246883	hypo	0	0	748	35467	ENST00000335953.4	protein_coding	ENSG00000109906.9	ZBTB16	748	19147	ENST00000335953.4	ENSG00000109906.9	ZBTB16	67	16052	1	0	0	0	1	0
ZBTB16	chr11	113932635	113932847	213	6	35.5	35.6431	6.81729	-0.205157	0.613402	0.408245	0.0299798	hypo	0	0	1405	35471	ENST00000392996.2	protein_coding	ENSG00000109906.9	ZBTB16	1405	19150	ENST00000392996.2	ENSG00000109906.9	ZBTB16	444	16052	1	0	0	0	1	0
ZBTB24	chr6	109803647	109803931	285	14	20.3571	-85.7611	-4.02785	0.122835	0.16991	0.292745	0.0254544	hyper	0	0	508	38375	ENST00000230122.3	protein_coding	ENSG00000112365.4	ZBTB24	508	20746	ENST00000230122.3	ENSG00000112365.4	ZBTB24	163	8426	1	0	0	0	1	0
ZBTB24	chr6	109805477	109805974	498	5	99.6	23.6731	6.15961	-0.122928	0.520091	0.397163	0.0203732	hypo	0	0	1036	38375	ENST00000230122.3	protein_coding	ENSG00000112365.4	ZBTB24	1036	20746	ENST00000230122.3	ENSG00000112365.4	ZBTB24	954	8426	1	0	0	0	1	0
ZBTB26	chr9	125692872	125692935	64	3	21.3333	13.4109	4.47929	-0.108857	0.55018	0.441323	0.0214109	hypo	0	0	608	109840	ENST00000373654.1	protein_coding	ENSG00000171448.8	ZBTB26	608	59849	ENST00000373654.1	ENSG00000171448.8	ZBTB26	741	12151	1	0	0	0	1	0
ZBTB34	chr9	129643155	129643575	421	8	52.625	43.759	6.05666	-0.142827	0.795769	0.652942	0.0221318	hypo	0	0	1527	117031	ENST00000373452.2	protein_coding	ENSG00000177125.5	ZBTB34	1527	63843	ENST00000373452.2	ENSG00000177125.5	ZBTB34	19580	12205	1	0	0	0	0	1
ZBTB38	chr3	141106189	141106667	479	4	119.75	-19.9252	-4.51239	0.137127	0.527534	0.66466	0.0247917	hyper	1	1	0	117231	ENST00000514251.1	protein_coding	ENSG00000177311.6	ZBTB38	0	63943	ENST00000514251.1	ENSG00000177311.6	ZBTB38	14316	4992	1	0	0	0	0	1
ZBTB38	chr3	141107086	141107326	241	4	60.25	-18.6939	-4.32849	0.130069	0.671865	0.801934	0.0252264	hyper	0	0	431	117231	ENST00000514251.1	protein_coding	ENSG00000177311.6	ZBTB38	431	63943	ENST00000514251.1	ENSG00000177311.6	ZBTB38	13657	4992	1	0	0	0	0	1
ZBTB38	chr3	141122340	141122420	81	3	27	13.5779	4.61235	-0.109578	0.664509	0.554931	0.0199879	hypo	0	0	679	117234	ENST00000513570.1	protein_coding	ENSG00000177311.6	ZBTB38	679	63946	ENST00000513570.1	ENSG00000177311.6	ZBTB38	661	4992	1	0	0	0	1	0
ZBTB41	chr1	197169075	197169288	214	5	42.8	27.0941	6.06624	-0.195169	0.436534	0.241365	0.0303278	hypo	0	0	362	117924	ENST00000467322.1	processed_transcript	ENSG00000177888.7	ZBTB41	383	64285	ENST00000367405.4	ENSG00000177888.7	ZBTB41	717	2012	1	0	0	0	1	0
ZBTB42	chr14	105267901	105268149	249	12	20.75	71.5362	6.91692	-0.182797	0.617058	0.434262	0.0212482	hypo	0	0	650	119652	ENST00000342537.7	protein_coding	ENSG00000179627.9	ZBTB42	650	65192	ENST00000342537.7	ENSG00000179627.9	ZBTB42	62	18785	1	0	0	0	1	0
ZBTB46	chr20	62422956	62423454	499	22	22.6818	-122.885	-4.17688	0.153164	0.391189	0.544352	0.0305632	hyper	0	0	808	55949	ENST00000395104.1	protein_coding	ENSG00000130584.6	ZBTB46	808	30540	ENST00000395104.1	ENSG00000130584.6	ZBTB46	571	26590	1	0	0	0	1	0
ZBTB47	chr3	42697105	42697243	139	4	34.75	35.232	9.51852	-0.204467	0.43294	0.228472	0.020841	hypo	0	0	1224	158403	ENST00000438017.1	antisense	ENSG00000230084.1	RP4-613B23.1	1928	22071	ENST00000232974.6	ENSG00000114853.9	ZBTB47	529	4385	1	0	0	0	1	0
ZBTB48	chr1	6641092	6641130	39	3	13	13.139	4.43792	-0.108096	0.454056	0.34596	0.0206812	hypo	0	0	943	141780	ENST00000488936.1	protein_coding	ENSG00000204859.7	ZBTB48	943	76424	ENST00000488936.1	ENSG00000204859.7	ZBTB48	730	342	1	0	0	0	1	0
ZBTB7A	chr19	4068550	4069029	480	15	32	78.2909	5.79587	-0.123623	0.446504	0.32288	0.0204402	hypo	0	0	1606	118991	ENST00000322357.4	protein_coding	ENSG00000178951.4	ZBTB7A	1606	64858	ENST00000322357.4	ENSG00000178951.4	ZBTB7A	569	23829	0.81875	0	0.18125	0	1	0
ZBTB7C	chr18	45934146	45934610	465	25	18.6	174.067	9.35297	-0.180962	0.529107	0.348145	0.0224984	hypo	0	0	1052	125423	ENST00000586525.1	protein_coding	ENSG00000184828.5	ZBTB7C	1052	68439	ENST00000586525.1	ENSG00000184828.5	ZBTB7C	0	23026	1	0	0	0.337634	0.662366	0
ZBTB7C	chr18	45661959	45662204	246	7	35.1429	47.9457	8.28026	-0.148912	0.486774	0.337862	0.0234491	hypo	0	0	1527	125412	ENST00000535628.2	protein_coding	ENSG00000184828.5	ZBTB7C	1527	68428	ENST00000535628.2	ENSG00000184828.5	ZBTB7C	110	23024	1	0	0	0	1	0
ZBTB7C	chr18	45663882	45664183	302	6	50.3333	-34.0111	-4.907	0.131832	0.536494	0.668326	0.0220261	hyper	0	0	149	125412	ENST00000535628.2	protein_coding	ENSG00000184828.5	ZBTB7C	149	68428	ENST00000535628.2	ENSG00000184828.5	ZBTB7C	361	23024	1	0	0	0	1	0
ZBTB8A	chr1	33004232	33004478	247	4	61.75	32.9369	9.25255	-0.165455	0.535587	0.370131	0.0203566	hypo	0	0	549	90433	ENST00000373510.4	protein_coding	ENSG00000160062.10	ZBTB8A	549	49182	ENST00000373510.4	ENSG00000160062.10	ZBTB8A	945	820	1	0	0	0	1	0
ZC3H11A	chr1	203766459	203767572	1114	11	101.273	51.129	5.0204	-0.171105	0.767777	0.596672	0.0259503	hypo	0	0	401	8177	ENST00000495527.1	nonsense_mediated_decay	ENSG00000058673.11	ZC3H11A	890	4346	ENST00000545588.1	ENSG00000058673.11	ZC3H11A	1165	2076	1	0	0	0	0.749551	0.250449
ZC3H14	chr14	89028740	89028922	183	6	30.5	32.508	5.72793	-0.107889	0.591311	0.483422	0.020761	hypo	0	0	330	23850	ENST00000359301.3	protein_coding	ENSG00000100722.14	ZC3H14	330	12817	ENST00000359301.3	ENSG00000100722.14	ZC3H14	256	18553	1	0	0	0	1	0
ZC3H14	chr14	89030422	89030715	294	4	73.5	21.1173	5.75114	-0.11427	0.570306	0.456036	0.0228367	hypo	0	0	476	23863	ENST00000555120.1	protein_coding	ENSG00000100722.14	ZC3H14	476	12829	ENST00000555120.1	ENSG00000100722.14	ZC3H14	483	18553	1	0	0	0	1	0
ZC3H18	chr16	88635920	88635959	40	3	13.3333	13.4187	4.82559	-0.132309	0.425337	0.293028	0.0231625	hypo	0	0	829	88980	ENST00000301011.5	protein_coding	ENSG00000158545.11	ZC3H18	829	48426	ENST00000301011.5	ENSG00000158545.11	ZC3H18	217	21005	1	0	0	0	1	0
ZC3H3	chr8	144590833	144591472	640	13	49.2308	61.982	5.46183	-0.128752	0.652594	0.523842	0.0235203	hypo	0	0	822	3635	ENST00000528401.1	protein_coding	ENSG00000014164.6	ZC3H3	822	1901	ENST00000528401.1	ENSG00000014164.6	ZC3H3	10219	11294	1	0	0	0	0	1
ZC3H3	chr8	144622122	144622486	365	8	45.625	41.0381	5.58155	-0.168579	0.78753	0.61895	0.0280919	hypo	0	0	1136	3634	ENST00000262577.5	protein_coding	ENSG00000014164.6	ZC3H3	1136	1900	ENST00000262577.5	ENSG00000014164.6	ZC3H3	648	11295	1	0	0	0	1	0
ZC3H6	chr2	113034551	113034860	310	5	62	30.2193	6.52684	-0.167183	0.547997	0.380814	0.0215169	hypo	0	0	1372	130035	ENST00000343936.4	protein_coding	ENSG00000188177.9	ZC3H6	1372	71003	ENST00000343936.4	ENSG00000188177.9	ZC3H6	1054	3262	1	0	0	0	1	0
ZC3H7A	chr16	11889511	11889926	416	14	29.7143	80.3148	7.03296	-0.147562	0.631931	0.484369	0.0247813	hypo	0	0	456	48061	ENST00000576018.1	protein_coding	ENSG00000122299.7	ZC3H7A	456	26040	ENST00000576018.1	ENSG00000122299.7	ZC3H7A	398	20154	1	0	0	0	1	0
ZC3H7A	chr16	11892257	11892645	389	7	55.5714	40.2176	7.2121	-0.135813	0.599622	0.463809	0.0229348	hypo	0	0	1133	48048	ENST00000355758.4	protein_coding	ENSG00000122299.7	ZC3H7A	1133	26035	ENST00000355758.4	ENSG00000122299.7	ZC3H7A	735	20154	1	0	0	0	1	0
ZCCHC11	chr1	53020001	53021067	1067	13	82.0769	166.371	15.156	-0.267088	0.616161	0.349073	0.0203224	hypo	1	0	0	195467	ENST00000607321.1	lincRNA	ENSG00000272371.1	RP11-25O10.2	841	33523	ENST00000524582.1	ENSG00000134744.9	ZCCHC11	401	1122	1	0	0	0	1	0
ZEB1	chr10	31611256	31611551	296	4	74	25.6851	6.7767	-0.191298	0.511859	0.320561	0.0226889	hypo	0	0	316	79941	ENST00000558832.1	processed_transcript	ENSG00000148516.17	ZEB1	1174	43372	ENST00000559476.1	ENSG00000148516.17	ZEB1	1161	13973	1	0	0	0	1	0
ZFAT	chr8	135725921	135726294	374	7	53.4286	-46.736	-4.41467	0.152193	0.394227	0.54642	0.0242594	hyper	0	0	628	10227	ENST00000523243.1	nonsense_mediated_decay	ENSG00000066827.11	ZFAT	639	5449	ENST00000377838.3	ENSG00000066827.11	ZFAT	368	11175	1	0	0	0	1	0
ZFHX2	chr14	24021272	24021571	300	12	25	-72.7799	-4.01038	0.107577	0.406544	0.514121	0.0229541	hyper	0	0	413	64339	ENST00000419474.3	protein_coding	ENSG00000136367.12	ZFHX2	413	34985	ENST00000419474.3	ENSG00000136367.12	ZFHX2	129	18153	1	0	0	0	1	0
ZFHX2	chr14	24019625	24019830	206	5	41.2	23.572	5.24705	-0.126174	0.591478	0.465304	0.0199233	hypo	0	0	1027	64339	ENST00000419474.3	protein_coding	ENSG00000136367.12	ZFHX2	1027	34985	ENST00000419474.3	ENSG00000136367.12	ZFHX2	172	18152	1	0	0	0	1	0
ZFHX4	chr8	77597456	77597785	330	8	41.25	78.4499	10.0777	-0.415818	0.682984	0.267166	0.0295362	hypo	0	0	1439	19921	ENST00000523885.1	protein_coding	ENSG00000091656.11	ZFHX4	1439	10668	ENST00000523885.1	ENSG00000091656.11	ZFHX4	2595	10406	1	0	0	0	0	1
ZFHX4	chr8	77591132	77591587	456	6	76	43.872	8.80112	-0.323899	0.549325	0.225426	0.0260945	hypo	0	0	1866	19915	ENST00000521891.2	protein_coding	ENSG00000091656.11	ZFHX4	1866	10664	ENST00000521891.2	ENSG00000091656.11	ZFHX4	758	10956	0.29386	0.70614	0	0	1	0
ZFHX4	chr8	77591906	77592241	336	4	84	36.9599	10.1163	-0.372125	0.701861	0.329736	0.0260945	hypo	0	0	1212	19915	ENST00000521891.2	protein_coding	ENSG00000091656.11	ZFHX4	1212	10664	ENST00000521891.2	ENSG00000091656.11	ZFHX4	1532	10956	1	0	0	0	1	0
ZFHX4	chr8	77592719	77592793	75	3	25	16.2837	6.41252	-0.270411	0.369019	0.0986079	0.0260945	hypo	0	0	660	19915	ENST00000521891.2	protein_coding	ENSG00000091656.11	ZFHX4	660	10664	ENST00000521891.2	ENSG00000091656.11	ZFHX4	1462	10406	1	0	0	0	1	0
ZFP1	chr16	75181756	75182051	296	3	98.6667	30.5861	12.5682	-0.22784	0.735912	0.508072	0.0215442	hypo	0	0	338	125050	ENST00000570010.1	protein_coding	ENSG00000184517.7	ZFP1	338	68206	ENST00000570010.1	ENSG00000184517.7	ZFP1	192	20796	1	0	0	0	1	0
ZFP3	chr17	4982446	4982693	248	3	82.6667	21.9093	8.72877	-0.154661	0.858112	0.703451	0.0211912	hypo	0	0	902	120586	ENST00000318833.3	protein_coding	ENSG00000180787.5	ZFP3	902	65701	ENST00000318833.3	ENSG00000180787.5	ZFP3	466	21332	1	0	0	0	1	0
ZFP30	chr19	38183976	38185014	1039	16	64.9375	-114.706	-4.06587	0.157749	0.600723	0.758473	0.0219696	hyper	1	0	0	191850	ENST00000589357.1	processed_pseudogene	ENSG00000267319.1	CTD-2528L19.3	737	25347	ENST00000587199.1	ENSG00000120784.11	ZFP30	648	24879	1	0	0	0	1	0
ZFP36L1	chr14	69263267	69263575	309	5	61.8	41.3048	10.4784	-0.169317	0.391514	0.222197	0.0201057	hypo	0	0	76	126738	ENST00000408913.2	protein_coding	ENSG00000185650.8	ZFP36L1	76	69165	ENST00000408913.2	ENSG00000185650.8	ZFP36L1	366	18421	1	0	0	0	1	0
ZFP64	chr20	50719942	50720090	149	9	16.5556	38.7551	4.51247	-0.122913	0.608231	0.485318	0.0264526	hypo	0	0	1298	4161	ENST00000395979.1	protein_coding	ENSG00000020256.15	ZFP64	1298	2194	ENST00000395979.1	ENSG00000020256.15	ZFP64	1220	26336	1	0	0	0	1	0
ZFP90	chr16	68574338	68574422	85	3	28.3333	18.734	6.47108	-0.131438	0.722698	0.591261	0.0206235	hypo	0	0	639	125607	ENST00000573161.1	protein_coding	ENSG00000184939.11	ZFP90	639	68556	ENST00000573161.1	ENSG00000184939.11	ZFP90	597	20726	1	0	0	0	1	0
ZFP91	chr11	58348309	58348982	674	10	67.4	50.9262	6.25778	-0.156283	0.704103	0.54782	0.0266891	hypo	0	0	1663	180831	ENST00000389919.4	nonsense_mediated_decay	ENSG00000255073.4	ZFP91-CNTF	1724	70074	ENST00000316059.6	ENSG00000186660.14	ZFP91	987	15437	0.498516	0.501484	0	0	1	0
ZFPM2	chr8	106329325	106329903	579	11	52.6364	78.4649	11.364	-0.204509	0.322496	0.117986	0.0285601	hypo	0	0	1016	107833	ENST00000407775.2	protein_coding	ENSG00000169946.9	ZFPM2	1016	58674	ENST00000407775.2	ENSG00000169946.9	ZFPM2	615	11097	1	0	0	0	1	0
ZHX1	chr8	124288018	124288088	71	6	11.8333	41.5127	8.16598	-0.193743	0.455307	0.261564	0.0257237	hypo	0	0	236	98915	ENST00000522655.1	protein_coding	ENSG00000165156.10	ZHX1	236	53759	ENST00000522655.1	ENSG00000165156.10	ZHX1	351	11142	1	0	0	0	1	0
ZHX2	chr8	123875254	123875899	646	17	38	78.0972	4.85865	-0.155757	0.813456	0.657699	0.0231975	hypo	1	1	0	118754	ENST00000534247.1	protein_coding	ENSG00000178764.6	ZHX2	0	64734	ENST00000534247.1	ENSG00000178764.6	ZHX2	80311	11135	1	0	0	0	0	1
ZIC4	chr3	147122181	147122397	217	5	43.4	-20.911	-4.10494	0.108497	0.327448	0.435945	0.0257812	hyper	0	0	109	114624	ENST00000525172.2	protein_coding	ENSG00000174963.13	ZIC4	109	62565	ENST00000525172.2	ENSG00000174963.13	ZIC4	4591	5020	1	0	0	0	0	1
ZKSCAN2	chr16	25270176	25270567	392	6	65.3333	29.754	5.73504	-0.129547	0.472958	0.343411	0.0218219	hypo	0	0	923	86317	ENST00000328086.7	protein_coding	ENSG00000155592.11	ZKSCAN2	923	46921	ENST00000328086.7	ENSG00000155592.11	ZKSCAN2	447	20289	1	0	0	0	1	0
ZMAT3	chr3	178790116	178790391	276	7	39.4286	-42.1972	-4.22924	0.108899	0.415378	0.524277	0.0221521	hyper	0	0	48	111639	ENST00000311417.2	protein_coding	ENSG00000172667.6	ZMAT3	48	60857	ENST00000311417.2	ENSG00000172667.6	ZMAT3	288	5126	1	0	0	0	1	0
ZNF114	chr19	48775529	48775803	275	14	19.6429	74.4127	5.95768	-0.150132	0.783705	0.633573	0.0272506	hypo	0	0	648	118279	ENST00000601320.1	protein_coding	ENSG00000178150.4	ZNF114	648	64453	ENST00000601320.1	ENSG00000178150.4	ZNF114	187	25319	1	0	0	0	1	0
ZNF131	chr5	43120560	43120698	139	7	19.8571	32.4743	5.32859	-0.109608	0.548485	0.438877	0.02184	hypo	0	0	286	111079	ENST00000515326.1	protein_coding	ENSG00000172262.7	ZNF131	286	60561	ENST00000515326.1	ENSG00000172262.7	ZNF131	228	6645	1	0	0	0	1	0
ZNF131	chr5	43068049	43068279	231	4	57.75	27.2783	8.73811	-0.180417	0.367114	0.186697	0.0235593	hypo	1	1	0	111078	ENST00000514169.1	processed_transcript	ENSG00000172262.7	ZNF131	0	60560	ENST00000507393.1	ENSG00000172262.7	ZNF131	1037	6644	1	0	0	0	1	0
ZNF131	chr5	43068586	43068788	203	3	67.6667	15.7119	6.68754	-0.141638	0.777467	0.635828	0.0235593	hypo	0	0	367	111078	ENST00000514169.1	processed_transcript	ENSG00000172262.7	ZNF131	426	60560	ENST00000507393.1	ENSG00000172262.7	ZNF131	1574	6644	1	0	0	0	1	0
ZNF135	chr19	58571386	58571549	164	20	8.2	95.3551	5.06912	-0.111419	0.603963	0.492544	0.024722	hypo	0	0	283	116159	ENST00000515535.1	nonsense_mediated_decay	ENSG00000176293.15	ZNF135	737	63373	ENST00000506786.1	ENSG00000176293.15	ZNF135	0	25792	1	0	0	1	0	0
ZNF141	chr4	329658	330066	409	7	58.4286	40.9398	8.30358	-0.122011	0.385632	0.263621	0.0207361	hypo	0	0	508	176978	ENST00000507448.1	processed_pseudogene	ENSG00000251535.1	RP11-478C6.1	1542	31058	ENST00000512994.1	ENSG00000131127.9	ZNF141	96	5319	1	0	0	0	1	0
ZNF148	chr3	125094924	125095389	466	10	46.6	-60.472	-4.13838	0.102327	0.323292	0.425619	0.0206022	hyper	0	0	725	96169	ENST00000360647.4	protein_coding	ENSG00000163848.14	ZNF148	725	52207	ENST00000360647.4	ENSG00000163848.14	ZNF148	558	4828	1	0	0	0	1	0
ZNF155	chr19	44487798	44488127	330	6	55	-27.6429	-4.15744	0.144415	0.171541	0.315956	0.0283952	hyper	0	0	212	141817	ENST00000588531.1	retained_intron	ENSG00000204920.6	ZNF155	215	76446	ENST00000591532.1	ENSG00000204920.6	ZNF155	18952	25129	1	0	0	0	0	1
ZNF16	chr8	146175094	146175169	76	3	25.3333	12.8521	4.50779	-0.102269	0.741129	0.63886	0.0227001	hypo	0	0	811	108819	ENST00000527811.1	protein_coding	ENSG00000170631.10	ZNF16	811	59249	ENST00000527811.1	ENSG00000170631.10	ZNF16	666	11438	1	0	0	0	1	0
ZNF160	chr19	53605221	53605612	392	8	49	43.7878	6.20684	-0.134975	0.446519	0.311544	0.0226098	hypo	0	0	967	109227	ENST00000599980.1	retained_intron	ENSG00000170949.13	ZNF160	991	59485	ENST00000599056.1	ENSG00000170949.13	ZNF160	447	25581	1	0	0	0	1	0
ZNF184	chr6	27439657	27439702	46	3	15.3333	15.0535	5.30163	-0.106775	0.210292	0.103518	0.0203973	hypo	0	0	757	21145	ENST00000377419.1	protein_coding	ENSG00000096654.11	ZNF184	757	11375	ENST00000377419.1	ENSG00000096654.11	ZNF184	911	7812	1	0	0	0	1	0
ZNF189	chr9	104162483	104162662	180	5	36	-23.278	-4.36696	0.130123	0.374942	0.505066	0.0262526	hyper	0	0	1172	65044	ENST00000259395.4	protein_coding	ENSG00000136870.6	ZNF189	1172	35374	ENST00000259395.4	ENSG00000136870.6	ZNF189	954	12015	1	0	0	0	1	0
ZNF19	chr16	71599468	71600075	608	12	50.6667	-74.0851	-4.37158	0.15775	0.265657	0.423407	0.0275466	hyper	1	0	0	186602	ENST00000561529.1	antisense	ENSG00000260886.1	RP11-432I5.1	475	47843	ENST00000566202.1	ENSG00000157429.11	ZNF19	59754	20769	1	0	0	0	0	1
ZNF19	chr16	71598018	71598231	214	3	71.3333	-13.8727	-4.26406	0.10091	0.561403	0.662313	0.0244364	hyper	0	0	586	177743	ENST00000516530.1	snRNA	ENSG00000252339.1	RNU6-1061P	760	47843	ENST00000566202.1	ENSG00000157429.11	ZNF19	61598	20769	1	0	0	0	0	1
ZNF195	chr11	3402147	3402411	265	6	44.1667	26.4317	4.80363	-0.16814	0.558882	0.390742	0.0333118	hypo	1	0	0	151399	ENST00000530366.1	processed_transcript	ENSG00000223756.2	TSSC2	1698	531	ENST00000429541.2	ENSG00000005801.12	ZNF195	1727	15095	1	0	0	0	1	0
ZNF197	chr3	44667712	44668148	437	4	109.25	-28.2134	-6.29619	0.164933	0.505503	0.670436	0.0229626	hyper	0	0	1124	127945	ENST00000334075.6	nonsense_mediated_decay	ENSG00000186448.10	ZNF197	1170	69873	ENST00000383745.2	ENSG00000186448.10	ZNF197	891	4411	1	0	0	0	1	0
ZNF20	chr19	12249936	12250194	259	5	51.8	25.2989	5.79393	-0.118558	0.586964	0.468406	0.0237862	hypo	0	0	935	57978	ENST00000418866.1	protein_coding	ENSG00000132010.11	ZNF20	935	31590	ENST00000418866.1	ENSG00000132010.11	ZNF20	500	24239	1	0	0	0	1	0
ZNF202	chr11	123610977	123611314	338	7	48.2857	43.0303	6.55508	-0.168362	0.510895	0.342533	0.0256906	hypo	0	0	1007	100677	ENST00000526252.1	protein_coding	ENSG00000166261.6	ZNF202	1007	54824	ENST00000526252.1	ENSG00000166261.6	ZNF202	584	16154	1	0	0	0	1	0
ZNF217	chr20	52199520	52199954	435	8	54.375	46.0511	6.19563	-0.163492	0.415595	0.252103	0.025258	hypo	1	1	0	110668	ENST00000302342.3	protein_coding	ENSG00000171940.9	ZNF217	0	60322	ENST00000302342.3	ENSG00000171940.9	ZNF217	1119	26340	1	0	0	0	1	0
ZNF22	chr10	45495677	45495782	106	3	35.3333	16.6247	6.59349	-0.154041	0.281246	0.127205	0.0243771	hypo	0	0	140	99369	ENST00000298299.3	protein_coding	ENSG00000165512.4	ZNF22	140	54040	ENST00000298299.3	ENSG00000165512.4	ZNF22	493	14050	1	0	0	0	1	0
ZNF232	chr17	5027589	5027877	289	4	72.25	20.9958	5.47103	-0.136412	0.806399	0.669988	0.022434	hypo	0	0	1177	104045	ENST00000570486.1	nonsense_mediated_decay	ENSG00000167840.9	ZNF232	1191	56667	ENST00000250076.3	ENSG00000167840.9	ZNF232	524	21337	1	0	0	0	1	0
ZNF232	chr17	5013990	5014138	149	4	37.25	19.2336	5.08909	-0.132769	0.713985	0.581215	0.0250505	hypo	0	0	624	163089	ENST00000571138.1	antisense	ENSG00000234327.3	AC012146.7	997	56666	ENST00000575898.1	ENSG00000167840.9	ZNF232	567	21334	1	0	0	0	1	0
ZNF233	chr19	44762957	44763334	378	3	126	-21.1064	-6.76338	0.158636	0.548565	0.707201	0.0220602	hyper	0	0	698	90349	ENST00000592581.1	protein_coding	ENSG00000159915.8	ZNF233	698	49133	ENST00000592581.1	ENSG00000159915.8	ZNF233	644	25136	1	0	0	0	1	0
ZNF235	chr19	44807449	44807763	315	5	63	36.1136	7.99829	-0.162211	0.585966	0.423755	0.022863	hypo	1	0	0	90354	ENST00000592844.1	nonsense_mediated_decay	ENSG00000159917.10	ZNF235	1357	49141	ENST00000591609.1	ENSG00000159917.10	ZNF235	1134	25137	1	0	0	0	1	0
ZNF236	chr18	74535725	74536304	580	35	16.5714	185.328	6.64429	-0.126805	0.393412	0.266607	0.0208266	hypo	1	1	0	56575	ENST00000543926.2	nonsense_mediated_decay	ENSG00000130856.11	ZNF236	0	30874	ENST00000253159.8	ENSG00000130856.11	ZNF236	0	23146	1	0	0	0.312069	0.687931	0
ZNF239	chr10	44068598	44069217	620	9	68.8889	71.4778	11.7842	-0.176722	0.393702	0.21698	0.0207278	hypo	0	0	814	133252	ENST00000374446.2	protein_coding	ENSG00000196793.9	ZNF239	814	72808	ENST00000374446.2	ENSG00000196793.9	ZNF239	142	14034	1	0	0	0	1	0
ZNF239	chr10	44067673	44068276	604	9	67.1111	68.3496	10.9296	-0.168134	0.865248	0.697115	0.0207278	hypo	0	0	1755	133252	ENST00000374446.2	protein_coding	ENSG00000196793.9	ZNF239	1755	72808	ENST00000374446.2	ENSG00000196793.9	ZNF239	1083	14034	0.405629	0.594371	0	0	1	0
ZNF24	chr18	32925212	32925302	91	4	22.75	17.5613	4.49818	-0.113007	0.567805	0.454799	0.0243538	hypo	0	0	143	111379	ENST00000590140.1	protein_coding	ENSG00000172466.11	ZNF24	143	60723	ENST00000590140.1	ENSG00000172466.11	ZNF24	626	22969	1	0	0	0	1	0
ZNF248	chr10	38147599	38147732	134	5	26.8	42.2154	9.81349	-0.183155	0.545946	0.362792	0.0207818	hypo	0	0	564	135831	ENST00000395874.2	protein_coding	ENSG00000198105.7	ZNF248	564	74158	ENST00000395874.2	ENSG00000198105.7	ZNF248	494	13996	1	0	0	0	1	0
ZNF248	chr10	38145243	38145380	138	6	23	35.7094	6.05074	-0.142406	0.657415	0.515009	0.0223402	hypo	0	0	1098	135825	ENST00000485560.1	nonsense_mediated_decay	ENSG00000198105.7	ZNF248	1105	74155	ENST00000374648.3	ENSG00000198105.7	ZNF248	1122	13996	1	0	0	0	1	0
ZNF248	chr10	38144743	38144887	145	4	36.25	27.3336	6.89649	-0.162225	0.787204	0.624979	0.0223402	hypo	0	0	1591	135825	ENST00000485560.1	nonsense_mediated_decay	ENSG00000198105.7	ZNF248	1598	74155	ENST00000374648.3	ENSG00000198105.7	ZNF248	1615	13996	1	0	0	0	1	0
ZNF253	chr19	19978298	19978482	185	5	37	26.4041	6.15847	-0.146374	0.476737	0.330363	0.0239654	hypo	0	0	1570	182407	ENST00000589668.1	retained_intron	ENSG00000256771.2	ZNF253	1581	80599	ENST00000355650.4	ENSG00000256771.2	ZNF253	6434	24621	1	0	0	0	0	1
ZNF264	chr19	57702371	57702479	109	7	15.5714	-31.4057	-4.03955	0.104316	0.357601	0.461917	0.0228558	hyper	0	0	388	16718	ENST00000263095.6	protein_coding	ENSG00000083844.6	ZNF264	388	8916	ENST00000263095.6	ENSG00000083844.6	ZNF264	217	25752	1	0	0	0	1	0
ZNF267	chr16	31884198	31884905	708	20	35.4	248.877	16.6649	-0.328582	0.619223	0.290641	0.0248023	hypo	0	0	173	127290	ENST00000300870.10	protein_coding	ENSG00000185947.10	ZNF267	173	69497	ENST00000300870.10	ENSG00000185947.10	ZNF267	137	20450	1	0	0	0	1	0
ZNF267	chr16	31886786	31887016	231	4	57.75	18.5821	4.7893	-0.138555	0.606302	0.467746	0.0251069	hypo	0	0	1398	127294	ENST00000562971.1	protein_coding	ENSG00000185947.10	ZNF267	1398	69499	ENST00000562971.1	ENSG00000185947.10	ZNF267	1185	20450	1	0	0	0	1	0
ZNF273	chr7	64362994	64363074	81	5	16.2	21.9069	4.49809	-0.104119	0.585186	0.481068	0.0216856	hypo	0	0	550	135663	ENST00000476120.1	protein_coding	ENSG00000198039.7	ZNF273	550	74068	ENST00000476120.1	ENSG00000198039.7	ZNF273	12842	9574	1	0	0	0	0	1
ZNF275	chrX	152608404	152609162	759	12	63.25	53.2678	4.62302	-0.125945	0.680477	0.554532	0.0242667	hypo	0	0	493	8901	ENST00000440091.1	protein_coding	ENSG00000063587.12	ZNF275	493	4727	ENST00000440091.1	ENSG00000063587.12	ZNF275	3613	13482	1	0	0	0	0	1
ZNF280B	chr22	22863424	22863663	240	3	80	13.7304	4.81961	-0.139302	0.592619	0.453317	0.0275723	hypo	1	1	0	136477	ENST00000360412.2	protein_coding	ENSG00000198477.3	ZNF280B	0	74546	ENST00000360412.2	ENSG00000198477.3	ZNF280B	203	27163	1	0	0	0	1	0
ZNF280D	chr15	57209682	57209947	266	7	38	47.9131	7.88811	-0.146863	0.508557	0.361694	0.0198363	hypo	1	0	0	66741	ENST00000559920.1	processed_transcript	ENSG00000137871.15	ZNF280D	821	36301	ENST00000559000.1	ENSG00000137871.15	ZNF280D	279	19196	1	0	0	0	1	0
ZNF280D	chr15	57026174	57026268	95	5	19	21.5569	4.47696	-0.145789	0.620687	0.474898	0.0259648	hypo	0	0	15	66727	ENST00000559237.1	protein_coding	ENSG00000137871.15	ZNF280D	15	36299	ENST00000559237.1	ENSG00000137871.15	ZNF280D	23	19194	1	0	0	0	1	0
ZNF280D	chr15	57024192	57024329	138	3	46	13.3042	4.56354	-0.123211	0.56006	0.436848	0.0219463	hypo	0	0	1362	66738	ENST00000558320.1	protein_coding	ENSG00000137871.15	ZNF280D	1362	36303	ENST00000558320.1	ENSG00000137871.15	ZNF280D	1018	19194	1	0	0	0	1	0
ZNF285	chr19	44904779	44905038	260	18	14.4444	123.171	7.8685	-0.159477	0.396749	0.237272	0.022664	hypo	0	0	702	192087	ENST00000591679.1	protein_coding	ENSG00000267508.1	ZNF285	702	81177	ENST00000591679.1	ENSG00000267508.1	ZNF285	43850	25138	1	0	0	0	0	1
ZNF286B	chr17	18586450	18586864	415	6	69.1667	47.9701	9.75097	-0.187	0.767765	0.580765	0.022899	hypo	0	0	874	174789	ENST00000454745.2	retained_intron	ENSG00000249459.4	ZNF286B	877	80071	ENST00000545289.1	ENSG00000249459.4	ZNF286B	620	21559	1	0	0	0	1	0
ZNF286B	chr17	18584581	18584761	181	3	60.3333	16.2681	5.65681	-0.125759	0.621025	0.495266	0.0228716	hypo	0	0	369	174787	ENST00000443457.1	protein_coding	ENSG00000249459.4	ZNF286B	369	80074	ENST00000443457.1	ENSG00000249459.4	ZNF286B	478	21559	1	0	0	0	1	0
ZNF287	chr17	16471464	16471766	303	6	50.5	37.5535	7.08427	-0.142914	0.651814	0.5089	0.0212278	hypo	0	0	716	71450	ENST00000395824.1	protein_coding	ENSG00000141040.10	ZNF287	716	38820	ENST00000395824.1	ENSG00000141040.10	ZNF287	308	21508	1	0	0	0	1	0
ZNF3	chr7	99679972	99680519	548	26	21.0769	-125.443	-4.04918	0.107274	0.0476776	0.154951	0.0229316	hyper	1	1	0	101364	ENST00000428683.1	protein_coding	ENSG00000166526.12	ZNF3	0	55217	ENST00000428683.1	ENSG00000166526.12	ZNF3	269	9835	1	0	0	0	1	0
ZNF3	chr7	99680912	99681015	104	4	26	16.9614	4.30005	-0.103288	0.720556	0.617268	0.0233304	hypo	0	0	740	101364	ENST00000428683.1	protein_coding	ENSG00000166526.12	ZNF3	740	55217	ENST00000428683.1	ENSG00000166526.12	ZNF3	1209	9835	1	0	0	0	1	0
ZNF304	chr19	57860344	57860828	485	12	40.4167	54.3555	4.6392	-0.107614	0.895142	0.787528	0.0214295	hypo	0	0	1846	57798	ENST00000391705.3	protein_coding	ENSG00000131845.10	ZNF304	1846	31500	ENST00000391705.3	ENSG00000131845.10	ZNF304	1613	25758	0.317526	0	0.682474	0	0.797938	0.202062
ZNF317	chr19	9250256	9250458	203	4	50.75	27.3973	7.2068	-0.146514	0.528881	0.382367	0.0223474	hypo	0	0	597	56384	ENST00000247956.6	protein_coding	ENSG00000130803.10	ZNF317	597	30786	ENST00000247956.6	ENSG00000130803.10	ZNF317	681	24098	1	0	0	0	1	0
ZNF318	chr6	43335668	43335960	293	5	58.6	24.4384	5.72842	-0.145643	0.582026	0.436383	0.0247252	hypo	0	0	1220	109883	ENST00000318149.3	protein_coding	ENSG00000171467.11	ZNF318	1220	59882	ENST00000318149.3	ENSG00000171467.11	ZNF318	520	8151	1	0	0	0	1	0
ZNF32	chr10	44143224	44143509	286	7	40.8571	36.2304	5.70948	-0.133712	0.830198	0.696485	0.0249486	hypo	0	0	642	107508	ENST00000395797.1	protein_coding	ENSG00000169740.9	ZNF32	642	58522	ENST00000395797.1	ENSG00000169740.9	ZNF32	347	14036	1	0	0	0	1	0
ZNF32	chr10	44144912	44144935	24	3	8	15.4571	5.37738	-0.117887	0.478708	0.360821	0.0221067	hypo	0	0	607	107507	ENST00000374433.2	protein_coding	ENSG00000169740.9	ZNF32	607	58521	ENST00000374433.2	ENSG00000169740.9	ZNF32	213	14036	1	0	0	0	1	0
ZNF320	chr19	53399876	53400012	137	4	34.25	19.8118	5.32273	-0.117536	0.665722	0.548186	0.0224047	hypo	0	0	800	122991	ENST00000595635.1	protein_coding	ENSG00000182986.8	ZNF320	800	67035	ENST00000595635.1	ENSG00000182986.8	ZNF320	448	25574	1	0	0	0	1	0
ZNF329	chr19	58665407	58665655	249	13	19.1538	90.0875	8.09892	-0.171423	0.626937	0.455514	0.0243022	hypo	0	0	778	121511	ENST00000601887.1	protein_coding	ENSG00000181894.10	ZNF329	778	66230	ENST00000601887.1	ENSG00000181894.10	ZNF329	368	25797	1	0	0	0	1	0
ZNF334	chr20	45141076	45141497	422	4	105.5	23.589	6.9324	-0.10855	0.56735	0.4588	0.0207707	hypo	0	0	695	135975	ENST00000347606.4	protein_coding	ENSG00000198185.7	ZNF334	695	74257	ENST00000347606.4	ENSG00000198185.7	ZNF334	503	26282	1	0	0	0	1	0
ZNF341	chr20	32321322	32321748	427	12	35.5833	-66.1	-4.21562	0.117821	0.732938	0.850759	0.0235942	hyper	0	0	1505	56854	ENST00000483118.1	nonsense_mediated_decay	ENSG00000131061.9	ZNF341	1858	30998	ENST00000342427.2	ENSG00000131061.9	ZNF341	767	26105	1	0	0	0	1	0
ZNF343	chr20	2488261	2488554	294	7	42	70.6867	11.8282	-0.224362	0.50888	0.284518	0.0213963	hypo	0	0	992	18429	ENST00000421216.1	protein_coding	ENSG00000088876.7	ZNF343	992	9847	ENST00000421216.1	ENSG00000088876.7	ZNF343	636	25881	1	0	0	0	1	0
ZNF343	chr20	2490364	2490505	142	5	28.4	22.7757	4.65318	-0.126155	0.610132	0.483977	0.0253867	hypo	0	0	585	18425	ENST00000278772.4	protein_coding	ENSG00000088876.7	ZNF343	585	9843	ENST00000278772.4	ENSG00000088876.7	ZNF343	365	25882	1	0	0	0	1	0
ZNF358	chr19	7585348	7585967	620	24	25.8333	180.109	9.4902	-0.204761	0.632324	0.427563	0.0279082	hypo	0	0	1	193337	ENST00000602083.1	antisense	ENSG00000269371.1	CTD-2207O23.11	1259	74995	ENST00000394341.2	ENSG00000198816.5	ZNF358	66	24020	1	0	0	0	1	0
ZNF358	chr19	7579944	7580275	332	11	30.1818	-62.8749	-4.44737	0.125187	0.600181	0.725367	0.0252933	hyper	1	1	0	137260	ENST00000596712.1	protein_coding	ENSG00000198816.5	ZNF358	0	74993	ENST00000596712.1	ENSG00000198816.5	ZNF358	549	24019	1	0	0	0	1	0
ZNF362	chr1	33720938	33721258	321	13	24.6923	82.5938	7.41732	-0.175079	0.393398	0.218319	0.0225077	hypo	0	0	887	90467	ENST00000483388.1	protein_coding	ENSG00000160094.10	ZNF362	887	49200	ENST00000483388.1	ENSG00000160094.10	ZNF362	190	839	1	0	0	0	1	0
ZNF362	chr1	33723757	33724170	414	7	59.1429	34.2488	5.52776	-0.148586	0.524716	0.376129	0.0220536	hypo	0	0	1536	90469	ENST00000490959.2	processed_transcript	ENSG00000160094.10	ZNF362	1582	49201	ENST00000539719.1	ENSG00000160094.10	ZNF362	2053	839	1	0	0	0	0	1
ZNF365	chr10	64133406	64133470	65	3	21.6667	15.0089	5.43436	-0.144291	0.504251	0.35996	0.0258774	hypo	0	0	480	67409	ENST00000395254.3	protein_coding	ENSG00000138311.11	ZNF365	480	36677	ENST00000395254.3	ENSG00000138311.11	ZNF365	319	14152	1	0	0	0	1	0
ZNF367	chr9	99182526	99182771	246	3	82	25.9992	9.38185	-0.212719	0.276063	0.063343	0.023424	hypo	0	0	1914	99040	ENST00000375256.4	protein_coding	ENSG00000165244.6	ZNF367	1914	53834	ENST00000375256.4	ENSG00000165244.6	ZNF367	802	11956	0.345528	0	0.654472	0	1	0
ZNF385D	chr3	21791398	21791812	415	8	51.875	44.5506	7.27507	-0.121888	0.316	0.194112	0.0206281	hypo	0	0	793	82940	ENST00000446749.1	nonsense_mediated_decay	ENSG00000151789.5	ZNF385D	1114	45052	ENST00000281523.2	ENSG00000151789.5	ZNF385D	621680	4287	1	0	0	0	0	1
ZNF391	chr6	27357312	27357410	99	8	12.375	-40.7117	-4.40287	0.107989	0.537003	0.644992	0.0255586	hyper	0	0	540	50278	ENST00000461521.1	protein_coding	ENSG00000124613.4	ZNF391	540	27301	ENST00000461521.1	ENSG00000124613.4	ZNF391	291	7811	1	0	0	0	1	0
ZNF395	chr8	28241987	28242273	287	5	57.4	21.6748	4.49404	-0.121607	0.388919	0.267312	0.0222374	hypo	0	0	640	128593	ENST00000523202.1	protein_coding	ENSG00000186918.9	ZNF395	640	70225	ENST00000523202.1	ENSG00000186918.9	ZNF395	1411	10717	1	0	0	0	1	0
ZNF396	chr18	32956374	32956510	137	3	45.6667	15.682	6.04762	-0.122954	0.449756	0.326802	0.0215608	hypo	0	0	763	128068	ENST00000587422.1	protein_coding	ENSG00000186496.6	ZNF396	763	69942	ENST00000587422.1	ENSG00000186496.6	ZNF396	254	22970	1	0	0	0	1	0
ZNF397	chr18	32822381	32822642	262	5	52.4	29.8086	6.75109	-0.148544	0.491582	0.343038	0.0202898	hypo	1	1	0	128435	ENST00000588119.1	protein_coding	ENSG00000186812.8	ZNF397	0	70137	ENST00000588119.1	ENSG00000186812.8	ZNF397	1177	22966	1	0	0	0	1	0
ZNF398	chr7	148845811	148846210	400	17	23.5294	121.788	8.86385	-0.181709	0.589062	0.407354	0.0252984	hypo	0	0	305	133609	ENST00000540950.1	protein_coding	ENSG00000197024.4	ZNF398	305	73000	ENST00000540950.1	ENSG00000197024.4	ZNF398	254	10142	1	0	0	0	1	0
ZNF398	chr7	148843533	148843769	237	8	29.625	36.8807	4.88525	-0.128582	0.641871	0.513289	0.0282017	hypo	0	0	430	133604	ENST00000485111.1	processed_transcript	ENSG00000197024.4	ZNF398	790	72996	ENST00000420008.2	ENSG00000197024.4	ZNF398	485	10142	1	0	0	0	1	0
ZNF407	chr18	72343071	72344260	1190	16	74.375	83.3283	6.43587	-0.109741	0.780299	0.670558	0.0197183	hypo	0	0	94	148162	ENST00000577538.1	protein_coding	ENSG00000215421.5	ZNF407	94	78122	ENST00000577538.1	ENSG00000215421.5	ZNF407	77106	23126	1	0	0	0	0	1
ZNF410	chr14	74352493	74352518	26	6	4.33333	24.9464	4.25818	-0.107169	0.669157	0.561988	0.0225215	hypo	0	0	801	45935	ENST00000540593.1	protein_coding	ENSG00000119725.13	ZNF410	801	24858	ENST00000540593.1	ENSG00000119725.13	ZNF410	684	18471	1	0	0	0	1	0
ZNF414	chr19	8578070	8578279	210	6	35	28.0109	5.22595	-0.122145	0.617657	0.495512	0.0242161	hypo	0	0	752	59701	ENST00000255616.8	protein_coding	ENSG00000133250.9	ZNF414	752	32503	ENST00000255616.8	ENSG00000133250.9	ZNF414	382	24083	1	0	0	0	1	0
ZNF417	chr19	58426723	58426944	222	8	27.75	-44.3203	-4.1357	0.129335	0.673086	0.802421	0.020707	hyper	0	0	999	112890	ENST00000312026.5	protein_coding	ENSG00000173480.6	ZNF417	999	61579	ENST00000312026.5	ENSG00000173480.6	ZNF417	677	25783	1	0	0	0	1	0
ZNF423	chr16	49887885	49888374	490	18	27.2222	112.776	7.49142	-0.252145	0.334651	0.0825059	0.0285681	hypo	0	0	1671	26545	ENST00000563137.2	protein_coding	ENSG00000102935.7	ZNF423	1671	14383	ENST00000563137.2	ENSG00000102935.7	ZNF423	100	20540	0.671429	0.328571	0	0	1	0
ZNF423	chr16	49815210	49815661	452	17	26.5882	97.2253	6.78075	-0.177916	0.572683	0.394766	0.0281515	hypo	0	0	689	26546	ENST00000562871.1	protein_coding	ENSG00000102935.7	ZNF423	689	14384	ENST00000562871.1	ENSG00000102935.7	ZNF423	56788	20539	1	0	0	0	0	1
ZNF43	chr19	22021326	22021734	409	8	51.125	35.7946	5.17519	-0.106814	0.867375	0.760561	0.0209515	hypo	0	0	14	136566	ENST00000598288.1	protein_coding	ENSG00000198521.7	ZNF43	14	74602	ENST00000598288.1	ENSG00000198521.7	ZNF43	2498	24635	1	0	0	0	0	1
ZNF43	chr19	22035208	22035493	286	5	57.2	33.3074	8.85219	-0.141007	0.520954	0.379947	0.0204391	hypo	0	0	280	136565	ENST00000596899.1	protein_coding	ENSG00000198521.7	ZNF43	280	74601	ENST00000596899.1	ENSG00000198521.7	ZNF43	264	24636	1	0	0	0	1	0
ZNF430	chr19	21204612	21204731	120	6	20	28.0579	4.96588	-0.132013	0.705556	0.573543	0.0204391	hypo	0	0	1088	45001	ENST00000595401.1	protein_coding	ENSG00000118620.8	ZNF430	1088	24317	ENST00000595401.1	ENSG00000118620.8	ZNF430	60433	24626	1	0	0	0	0	1
ZNF430	chr19	21201765	21202070	306	3	102	21.2226	7.34597	-0.198409	0.774851	0.576443	0.0220772	hypo	0	0	1355	44997	ENST00000261560.5	protein_coding	ENSG00000118620.8	ZNF430	1355	24314	ENST00000261560.5	ENSG00000118620.8	ZNF430	63094	24626	1	0	0	0	0	1
ZNF433	chr19	12145270	12145618	349	5	69.8	38.2159	8.81976	-0.163356	0.492206	0.32885	0.0212676	hypo	1	0	0	149180	ENST00000591838.1	antisense	ENSG00000219665.4	CTD-2006C1.2	865	73661	ENST00000455504.2	ENSG00000197647.7	ZNF433	412	24234	1	0	0	0	1	0
ZNF433	chr19	12147242	12147359	118	3	39.3333	14.1468	5.08262	-0.118144	0.446222	0.328078	0.0247182	hypo	0	0	603	149181	ENST00000591898.1	antisense	ENSG00000219665.4	CTD-2006C1.2	685	73666	ENST00000411841.1	ENSG00000197647.7	ZNF433	592	24234	1	0	0	0	1	0
ZNF438	chr10	31319417	31320055	639	15	42.6	88.0999	8.36168	-0.154555	0.858025	0.70347	0.0222491	hypo	0	0	798	123818	ENST00000375311.1	protein_coding	ENSG00000183621.11	ZNF438	798	67495	ENST00000375311.1	ENSG00000183621.11	ZNF438	428	13971	1	0	0	0	1	0
ZNF438	chr10	31322131	31323137	1007	12	83.9167	65.2294	6.09233	-0.179621	0.724639	0.545018	0.0285546	hypo	0	0	1264	123813	ENST00000413025.1	protein_coding	ENSG00000183621.11	ZNF438	1264	67490	ENST00000413025.1	ENSG00000183621.11	ZNF438	577	13971	0.729891	0	0.270109	0	1	0
ZNF438	chr10	31321620	31321805	186	9	20.6667	-40.5537	-4.19293	0.101935	0.209718	0.311652	0.0284611	hyper	0	0	753	123813	ENST00000413025.1	protein_coding	ENSG00000183621.11	ZNF438	753	67490	ENST00000413025.1	ENSG00000183621.11	ZNF438	66	13971	1	0	0	0	1	0
ZNF439	chr19	11958317	11959068	752	15	50.1333	94.4937	8.1175	-0.15961	0.713888	0.554277	0.0246826	hypo	0	0	472	109648	ENST00000592495.1	retained_intron	ENSG00000171291.4	ZNF439	507	59725	ENST00000455282.1	ENSG00000171291.4	ZNF439	509	24229	1	0	0	0	1	0
ZNF440	chr19	11925960	11926078	119	8	14.875	-33.9327	-4.11098	0.126659	0.688063	0.814722	0.0288405	hyper	0	0	545	109656	ENST00000588954.1	protein_coding	ENSG00000171295.8	ZNF440	545	59731	ENST00000588954.1	ENSG00000171295.8	ZNF440	413	24228	1	0	0	0	1	0
ZNF440	chr19	11924129	11924274	146	5	29.2	24.1365	5.05041	-0.102441	0.636127	0.533686	0.0212293	hypo	0	0	824	109653	ENST00000304060.5	protein_coding	ENSG00000171295.8	ZNF440	824	59728	ENST00000304060.5	ENSG00000171295.8	ZNF440	812	24228	1	0	0	0	1	0
ZNF446	chr19	58988526	58988618	93	3	31	15.0691	5.54509	-0.117575	0.746724	0.629149	0.0228607	hypo	0	0	708	16716	ENST00000391694.4	retained_intron	ENSG00000083838.11	ZNF446	730	8914	ENST00000335841.4	ENSG00000083838.11	ZNF446	476	25819	1	0	0	0	1	0
ZNF454	chr5	178367233	178367423	191	4	47.75	22.4205	6.27709	-0.115509	0.502	0.386491	0.0201327	hypo	0	0	768	118313	ENST00000320129.3	protein_coding	ENSG00000178187.3	ZNF454	768	64471	ENST00000320129.3	ENSG00000178187.3	ZNF454	197	7489	1	0	0	0	1	0
ZNF462	chr9	109691348	109691716	369	17	21.7059	-99.6528	-4.33037	0.159396	0.648361	0.807756	0.0242949	hyper	0	0	244	79504	ENST00000497489.1	processed_transcript	ENSG00000148143.8	ZNF462	1688	43131	ENST00000441147.2	ENSG00000148143.8	ZNF462	68144	12034	1	0	0	0	0	1
ZNF469	chr16	88495295	88496174	880	44	20	253.345	6.82327	-0.284789	0.78473	0.499941	0.0316447	hypo	0	0	1415	153490	ENST00000565624.1	protein_coding	ENSG00000225614.2	ZNF469	1415	78601	ENST00000565624.1	ENSG00000225614.2	ZNF469	27	20986	0.663636	0.336364	0	0	1	0
ZNF471	chr19	57020159	57020484	326	6	54.3333	41.8804	9.11048	-0.154865	0.425109	0.270244	0.0210537	hypo	0	0	939	131997	ENST00000591537.1	protein_coding	ENSG00000196263.3	ZNF471	939	72111	ENST00000591537.1	ENSG00000196263.3	ZNF471	652	25733	1	0	0	0	1	0
ZNF48	chr16	30405382	30405421	40	3	13.3333	20.1299	7.05953	-0.136635	0.717629	0.580994	0.0208737	hypo	0	0	802	120071	ENST00000567783.1	processed_transcript	ENSG00000180096.7	2001-09-01	1011	65394	ENST00000524644.1	ENSG00000180035.6	ZNF48	869	20374	1	0	0	0	1	0
ZNF483	chr9	114286964	114286979	16	3	5.33333	13.0259	4.42272	-0.126513	0.761478	0.634965	0.0242766	hypo	0	0	459	112605	ENST00000358151.4	protein_coding	ENSG00000173258.8	ZNF483	459	61389	ENST00000358151.4	ENSG00000173258.8	ZNF483	401	12056	1	0	0	0	1	0
ZNF485	chr10	44101333	44101554	222	5	44.4	30.4231	6.83963	-0.143714	0.697485	0.55377	0.0203775	hypo	0	0	144	160578	ENST00000417455.1	processed_pseudogene	ENSG00000232004.1	CAP1P2	300	74362	ENST00000374437.2	ENSG00000198298.8	ZNF485	259	14035	1	0	0	0	1	0
ZNF486	chr19	20278892	20278996	105	7	15	34.7221	5.51913	-0.133118	0.454397	0.321279	0.0229435	hypo	0	0	808	182006	ENST00000335117.8	protein_coding	ENSG00000256229.3	ZNF486	808	80542	ENST00000335117.8	ENSG00000256229.3	ZNF486	115784	24624	1	0	0	0	0	1
ZNF490	chr19	12707838	12708527	690	31	22.2581	165.512	6.32983	-0.112187	0.726583	0.614396	0.0213662	hypo	1	1	0	129892	ENST00000440366.1	protein_coding	ENSG00000188033.5	ZNF490	0	70919	ENST00000440366.1	ENSG00000188033.5	ZNF490	0	24255	1	0	0	0.401449	0.598551	0
ZNF491	chr19	11910389	11910776	388	27	14.3704	184.729	7.67767	-0.165959	0.725856	0.559897	0.0214518	hypo	0	0	975	192275	ENST00000589227.1	antisense	ENSG00000267646.1	CTC-499B15.7	997	64127	ENST00000450087.1	ENSG00000177599.8	ZNF491	547	24227	1	0	0	0	1	0
ZNF491	chr19	11907623	11907721	99	3	33	13.9236	4.65759	-0.144193	0.602776	0.458583	0.0265419	hypo	0	0	760	117563	ENST00000479762.1	processed_transcript	ENSG00000177599.8	ZNF491	1623	64126	ENST00000323169.5	ENSG00000177599.8	ZNF491	1681	24227	1	0	0	0	1	0
ZNF492	chr19	22815372	22815853	482	12	40.1667	55.6686	5.17285	-0.127724	0.938615	0.810891	0.0243721	hypo	0	0	1272	157935	ENST00000456783.2	protein_coding	ENSG00000229676.2	ZNF492	1272	78833	ENST00000456783.2	ENSG00000229676.2	ZNF492	1421	24645	1	0	0	0	1	0
ZNF500	chr16	4818126	4818387	262	10	26.2	-64.2295	-4.54641	0.12396	0.280425	0.404384	0.0215787	hyper	0	0	500	27073	ENST00000585977.1	protein_coding	ENSG00000103199.9	ZNF500	500	14633	ENST00000585977.1	ENSG00000103199.9	ZNF500	280	20103	1	0	0	0	1	0
ZNF501	chr3	44770482	44770664	183	10	18.3	52.9667	5.79096	-0.1046	0.467552	0.362952	0.0203777	hypo	0	0	423	127937	ENST00000396048.2	protein_coding	ENSG00000186446.7	ZNF501	423	69869	ENST00000396048.2	ENSG00000186446.7	ZNF501	272	4415	1	0	0	0	1	0
ZNF512B	chr20	62678651	62679450	800	24	33.3333	135.871	7.1633	-0.170366	0.409671	0.239305	0.0240496	hypo	0	0	662	133093	ENST00000450537.1	protein_coding	ENSG00000196700.3	ZNF512B	662	72717	ENST00000450537.1	ENSG00000196700.3	ZNF512B	0	26616	1	0	0	0.0325	0.9675	0
ZNF513	chr2	27604054	27604495	442	16	27.625	134.28	12.0419	-0.197789	0.510542	0.312753	0.0216368	hypo	0	0	396	96054	ENST00000436006.1	protein_coding	ENSG00000163795.9	ZNF513	396	52144	ENST00000436006.1	ENSG00000163795.9	ZNF513	0	2707	1	0	0	0.0248869	0.975113	0
ZNF514	chr2	95824216	95824571	356	9	39.5556	44.8733	5.85178	-0.126166	0.577853	0.451686	0.0242549	hypo	0	0	510	75359	ENST00000411425.1	protein_coding	ENSG00000144026.7	ZNF514	510	40858	ENST00000411425.1	ENSG00000144026.7	ZNF514	231	3113	1	0	0	0	1	0
ZNF514	chr2	95826060	95826318	259	8	32.375	39.373	5.39496	-0.107198	0.530379	0.423181	0.0207348	hypo	0	0	707	75358	ENST00000295208.2	protein_coding	ENSG00000144026.7	ZNF514	707	40857	ENST00000295208.2	ENSG00000144026.7	ZNF514	338	3113	1	0	0	0	1	0
ZNF516	chr18	74088681	74089294	614	26	23.6154	-146.229	-4.11003	0.10563	0.786233	0.891863	0.0198018	hyper	0	0	1573	25172	ENST00000542818.1	protein_coding	ENSG00000101493.6	ZNF516	1573	13593	ENST00000542818.1	ENSG00000101493.6	ZNF516	1943	23136	0.69544	0.30456	0	0	0.0928339	0.907166
ZNF517	chr8	146025273	146026277	1005	22	45.6818	122.952	7.40691	-0.187003	0.65897	0.471967	0.0282018	hypo	0	0	970	134281	ENST00000528012.1	protein_coding	ENSG00000197363.5	ZNF517	970	73330	ENST00000528012.1	ENSG00000197363.5	ZNF517	538	11433	1	0	0	0	1	0
ZNF524	chr19	56112500	56112925	426	7	60.8571	36.5411	6.4471	-0.133798	0.748585	0.614787	0.0210815	hypo	0	0	319	109827	ENST00000591046.1	protein_coding	ENSG00000171443.6	ZNF524	319	59843	ENST00000591046.1	ENSG00000171443.6	ZNF524	436	25696	1	0	0	0	1	0
ZNF529	chr19	37065488	37065751	264	4	66	20.0334	5.30053	-0.107129	0.801081	0.693952	0.0226403	hypo	0	0	1048	162250	ENST00000592880.2	antisense	ENSG00000233527.4	AC092295.7	1297	69564	ENST00000334116.7	ENSG00000186020.8	ZNF529	738	24838	1	0	0	0	1	0
ZNF532	chr18	56533836	56534437	602	11	54.7273	52.6989	5.26902	-0.173061	0.740164	0.567103	0.0203312	hypo	0	0	1049	13243	ENST00000587755.1	protein_coding	ENSG00000074657.9	ZNF532	1049	7067	ENST00000587755.1	ENSG00000074657.9	ZNF532	2547	23081	1	0	0	0	0	1
ZNF532	chr18	56533301	56533510	210	5	42	23.3718	5.11779	-0.169684	0.783541	0.613857	0.0199735	hypo	0	0	514	13243	ENST00000587755.1	protein_coding	ENSG00000074657.9	ZNF532	514	7067	ENST00000587755.1	ENSG00000074657.9	ZNF532	2012	23081	1	0	0	0	0	1
ZNF536	chr19	30864615	30865251	637	22	28.9545	-112.251	-4.02403	0.150985	0.23039	0.381375	0.028751	hyper	0	0	1295	136762	ENST00000355537.3	protein_coding	ENSG00000198597.4	ZNF536	1295	74736	ENST00000355537.3	ENSG00000198597.4	ZNF536	432	24686	1	0	0	0	1	0
ZNF536	chr19	31041902	31043135	1234	17	72.5882	-87.8466	-4.05509	0.107517	0.626284	0.7338	0.0205522	hyper	0	0	1648	136763	ENST00000592773.2	protein_coding	ENSG00000198597.4	ZNF536	1648	74737	ENST00000592773.2	ENSG00000198597.4	ZNF536	99720	24688	0.284441	0.715559	0	0	0	1
ZNF536	chr19	30860891	30861873	983	15	65.5333	68.2456	4.77362	-0.114303	0.815473	0.70117	0.0280494	hypo	0	0	1445	136762	ENST00000355537.3	protein_coding	ENSG00000198597.4	ZNF536	1445	74736	ENST00000355537.3	ENSG00000198597.4	ZNF536	3810	24686	0.564598	0.435402	0	0	0	1
ZNF546	chr19	40503457	40503908	452	9	50.2222	101.154	15.6572	-0.255963	0.566642	0.310678	0.0229152	hypo	0	0	313	128975	ENST00000595225.1	protein_coding	ENSG00000187187.9	ZNF546	313	70446	ENST00000595225.1	ENSG00000187187.9	ZNF546	162	24980	1	0	0	0	1	0
ZNF548	chr19	57900725	57900786	62	3	20.6667	17.1177	6.13094	-0.133527	0.6888	0.555273	0.0223547	hypo	0	0	431	130775	ENST00000366197.5	protein_coding	ENSG00000188785.7	ZNF548	431	71434	ENST00000366197.5	ENSG00000188785.7	ZNF548	305	25760	1	0	0	0	1	0
ZNF552	chr19	58325338	58325424	87	4	21.75	20.3363	5.65067	-0.116807	0.697237	0.58043	0.0204391	hypo	0	0	565	118965	ENST00000594473.1	protein_coding	ENSG00000178935.5	ZNF552	565	64850	ENST00000594473.1	ENSG00000178935.5	ZNF552	431	25779	1	0	0	0	1	0
ZNF559	chr19	9434101	9434270	170	4	42.5	-20.996	-4.00559	0.100599	0.299145	0.399745	0.0206308	hyper	0	0	177	130201	ENST00000587557.1	protein_coding	ENSG00000188321.9	ZNF559	177	71094	ENST00000587557.1	ENSG00000188321.9	ZNF559	514	24101	1	0	0	0	1	0
ZNF563	chr19	12443132	12443446	315	11	28.6364	77.093	7.68916	-0.193348	0.485621	0.292273	0.026301	hypo	0	0	859	130870	ENST00000594577.1	protein_coding	ENSG00000188868.9	ZNF563	859	71482	ENST00000594577.1	ENSG00000188868.9	ZNF563	586	24246	1	0	0	0	1	0
ZNF565	chr19	36737846	36738124	279	3	93	14.6296	5.69779	-0.106076	0.685919	0.579843	0.0208078	hypo	0	0	686	132216	ENST00000355114.5	protein_coding	ENSG00000196357.7	ZNF565	686	72232	ENST00000355114.5	ENSG00000196357.7	ZNF565	961	24814	1	0	0	0	1	0
ZNF579	chr19	56094009	56094082	74	3	24.6667	12.1579	4.07924	-0.110388	0.581433	0.471045	0.0255562	hypo	0	0	1797	149023	ENST00000592239.1	protein_coding	ENSG00000218891.2	ZNF579	1797	78258	ENST00000592239.1	ENSG00000218891.2	ZNF579	3149	25693	1	0	0	0	0	1
ZNF580	chr19	56145337	56145624	288	5	57.6	22.0144	4.6626	-0.128883	0.583582	0.454699	0.0263376	hypo	0	0	757	145405	ENST00000592881.1	protein_coding	ENSG00000213015.4	ZNF580	757	77262	ENST00000592881.1	ENSG00000213015.4	ZNF580	5892	25702	1	0	0	0	0	1
ZNF582	chr19	56903898	56904232	335	3	111.667	15.9274	6.96804	-0.117539	0.622037	0.504498	0.0214832	hypo	0	0	464	4066	ENST00000587778.1	non_stop_decay	ENSG00000018869.12	ZNF582	566	2144	ENST00000589895.1	ENSG00000018869.12	ZNF582	404	25730	1	0	0	0	1	0
ZNF583	chr19	56914380	56914803	424	10	42.4	-64.373	-4.46898	0.144511	0.34631	0.49082	0.0226054	hyper	0	0	579	136426	ENST00000537943.1	protein_coding	ENSG00000198440.5	ZNF583	579	74510	ENST00000537943.1	ENSG00000198440.5	ZNF583	553	25731	1	0	0	0	1	0
ZNF589	chr3	48283429	48283703	275	9	30.5556	46.0256	6.0192	-0.164196	0.497814	0.333618	0.024937	hypo	0	0	783	96698	ENST00000457782.1	nonsense_mediated_decay	ENSG00000164048.9	ZNF589	832	52500	ENST00000440261.2	ENSG00000164048.9	ZNF589	611	4463	1	0	0	0	1	0
ZNF592	chr15	85290386	85290540	155	7	22.1429	40.349	6.26706	-0.190662	0.764662	0.574	0.0268458	hypo	0	0	1325	101658	ENST00000560079.2	protein_coding	ENSG00000166716.5	ZNF592	1325	55381	ENST00000560079.2	ENSG00000166716.5	ZNF592	539	19499	1	0	0	0	1	0
ZNF593	chr1	26495016	26495551	536	5	107.2	23.1308	5.193	-0.137096	0.633293	0.496197	0.0249195	hypo	0	0	810	73513	ENST00000374266.5	protein_coding	ENSG00000142684.7	ZNF593	810	39887	ENST00000374266.5	ENSG00000142684.7	ZNF593	628	692	1	0	0	0	1	0
ZNF599	chr19	35262969	35263136	168	3	56	14.5362	5.66582	-0.127186	0.452883	0.325697	0.0215466	hypo	0	0	968	84744	ENST00000588760.1	protein_coding	ENSG00000153896.13	ZNF599	968	46081	ENST00000588760.1	ENSG00000153896.13	ZNF599	512	24740	1	0	0	0	1	0
ZNF600	chr19	53288558	53288887	330	11	30	60.1382	6.71176	-0.133712	0.779949	0.646237	0.0205498	hypo	0	0	1065	131300	ENST00000597124.1	processed_transcript	ENSG00000189190.7	ZNF600	1128	71718	ENST00000338230.3	ENSG00000189190.7	ZNF600	755	25571	1	0	0	0	1	0
ZNF607	chr19	38209224	38209466	243	9	27	40.1488	4.7064	-0.108571	0.538567	0.429996	0.0234327	hypo	0	0	559	135967	ENST00000586559.1	nonsense_mediated_decay	ENSG00000198182.8	ZNF607	621	74250	ENST00000590670.1	ENSG00000198182.8	ZNF607	641	24880	1	0	0	0	1	0
ZNF608	chr5	124081676	124081786	111	4	27.75	-19.4284	-4.40895	0.11906	0.0766727	0.195733	0.0264608	hyper	1	0	0	106156	ENST00000512940.1	processed_transcript	ENSG00000168916.11	ZNF608	533	57771	ENST00000513986.1	ENSG00000168916.11	ZNF608	93927	6956	1	0	0	0	0	1
ZNF615	chr19	52510485	52510693	209	5	41.8	28.7811	6.42445	-0.126936	0.563374	0.436438	0.0222842	hypo	0	0	640	134822	ENST00000602063.1	protein_coding	ENSG00000197619.9	ZNF615	640	73622	ENST00000602063.1	ENSG00000197619.9	ZNF615	535	25545	1	0	0	0	1	0
ZNF616	chr19	52644156	52644566	411	6	68.5	61.3426	11.2544	-0.249515	0.88947	0.639955	0.023508	hypo	0	0	980	141264	ENST00000596290.1	protein_coding	ENSG00000204611.2	ZNF616	980	76215	ENST00000596290.1	ENSG00000204611.2	ZNF616	881	25550	1	0	0	0	1	0
ZNF616	chr19	52641346	52641376	31	3	10.3333	15.0652	5.19751	-0.112934	0.772798	0.659864	0.0211456	hypo	0	0	701	141266	ENST00000600282.1	protein_coding	ENSG00000204611.2	ZNF616	701	76217	ENST00000600282.1	ENSG00000204611.2	ZNF616	1237	25549	1	0	0	0	1	0
ZNF618	chr9	116637437	116637676	240	3	80	14.4187	5.31832	-0.157262	0.610621	0.453359	0.0261539	hypo	0	0	885	88237	ENST00000374126.5	protein_coding	ENSG00000157657.10	ZNF618	885	48013	ENST00000374126.5	ENSG00000157657.10	ZNF618	918	12098	1	0	0	0	1	0
ZNF620	chr3	40546733	40546842	110	4	27.5	22.5113	6.52196	-0.117182	0.403986	0.286805	0.0219404	hypo	0	0	640	117871	ENST00000420891.1	protein_coding	ENSG00000177842.7	ZNF620	640	64259	ENST00000420891.1	ENSG00000177842.7	ZNF620	549	4371	1	0	0	0	1	0
ZNF623	chr8	144717473	144717635	163	4	40.75	-19.0505	-4.46316	0.107153	0.195858	0.303011	0.0224782	hyper	0	0	547	123446	ENST00000526926.1	protein_coding	ENSG00000183309.7	ZNF623	547	67299	ENST00000526926.1	ENSG00000183309.7	ZNF623	231	11309	1	0	0	0	1	0
ZNF627	chr19	11709128	11709168	41	3	13.6667	12.6204	4.31895	-0.113708	0.639694	0.525985	0.0267538	hypo	0	0	829	136614	ENST00000588174.1	protein_coding	ENSG00000198551.5	ZNF627	829	74631	ENST00000588174.1	ENSG00000198551.5	ZNF627	444	24220	1	0	0	0	1	0
ZNF629	chr16	30799486	30799839	354	10	35.4	87.8462	9.59421	-0.206038	0.495754	0.289716	0.0231603	hypo	0	0	962	26319	ENST00000262525.4	protein_coding	ENSG00000102870.4	ZNF629	962	14271	ENST00000262525.4	ENSG00000102870.4	ZNF629	708	20401	1	0	0	0	1	0
ZNF639	chr3	179039444	179039691	248	7	35.4286	31.9636	4.75158	-0.137661	0.279276	0.141615	0.0282796	hypo	0	0	1087	47712	ENST00000496856.1	protein_coding	ENSG00000121864.5	ZNF639	1087	25859	ENST00000496856.1	ENSG00000121864.5	ZNF639	775	5129	1	0	0	0	1	0
ZNF644	chr1	91488206	91488496	291	6	48.5	47.4208	9.70107	-0.201332	0.59953	0.398198	0.0203872	hypo	0	0	376	48210	ENST00000361321.5	protein_coding	ENSG00000122482.16	ZNF644	376	26134	ENST00000361321.5	ENSG00000122482.16	ZNF644	398	1317	1	0	0	0	1	0
ZNF646	chr16	31086602	31086779	178	4	44.5	17.4232	4.69861	-0.116154	0.657798	0.541644	0.0234178	hypo	0	0	443	103007	ENST00000394979.2	protein_coding	ENSG00000167395.10	ZNF646	443	56117	ENST00000394979.2	ENSG00000167395.10	ZNF646	553	20421	1	0	0	0	1	0
ZNF652	chr17	47437258	47437652	395	4	98.75	18.6933	5.22914	-0.12153	0.668136	0.546606	0.0224355	hypo	0	0	874	174104	ENST00000502823.1	lincRNA	ENSG00000248714.2	RP11-1079K10.3	1825	74878	ENST00000430262.2	ENSG00000198740.4	ZNF652	1254	22125	1	0	0	0	1	0
ZNF653	chr19	11617188	11617380	193	7	27.5714	36.1939	6.4084	-0.112446	0.622955	0.510509	0.020609	hypo	0	0	449	92594	ENST00000293771.5	protein_coding	ENSG00000161914.5	ZNF653	449	50262	ENST00000293771.5	ENSG00000161914.5	ZNF653	340	24215	1	0	0	0	1	0
ZNF655	chr7	99157311	99157497	187	5	37.4	20.5823	4.19966	-0.100803	0.700762	0.599959	0.0244576	hypo	0	0	825	134246	ENST00000394163.2	protein_coding	ENSG00000197343.6	ZNF655	825	73311	ENST00000394163.2	ENSG00000197343.6	ZNF655	341	9828	1	0	0	0	1	0
ZNF658	chr9	40792684	40792993	310	5	62	33.3056	7.67103	-0.168728	0.506267	0.337539	0.0225924	hypo	0	0	585	132345	ENST00000441795.1	protein_coding	ENSG00000196409.7	ZNF658	585	72305	ENST00000441795.1	ENSG00000196409.7	ZNF658	471	11694	1	0	0	0	1	0
ZNF660	chr3	44618600	44619056	457	6	76.1667	31.9034	6.5891	-0.112482	0.712173	0.599691	0.0211612	hypo	0	0	658	76311	ENST00000416644.1	protein_coding	ENSG00000144792.5	ZNF660	658	41345	ENST00000416644.1	ENSG00000144792.5	ZNF660	817	4407	1	0	0	0	1	0
ZNF665	chr19	53695416	53695667	252	3	84	15.2232	5.89821	-0.139675	0.601593	0.461918	0.0264196	hypo	0	0	912	134504	ENST00000596373.1	processed_transcript	ENSG00000197497.6	ZNF665	941	73457	ENST00000396424.3	ENSG00000197497.6	ZNF665	362	25585	1	0	0	0	1	0
ZNF668	chr16	31076818	31077169	352	20	17.6	104.024	5.63156	-0.164526	0.585956	0.42143	0.0267988	hypo	0	0	1	186866	ENST00000568708.1	antisense	ENSG00000261124.1	AC135050.5	408	56105	ENST00000535577.1	ENSG00000167394.8	ZNF668	1061	20420	1	0	0	0	1	0
ZNF668	chr16	31083323	31083546	224	4	56	26.9712	7.11809	-0.156169	0.420982	0.264813	0.0209304	hypo	0	0	601	103002	ENST00000417935.1	protein_coding	ENSG00000167394.8	ZNF668	601	56113	ENST00000417935.1	ENSG00000167394.8	ZNF668	797	20421	1	0	0	0	1	0
ZNF670	chr1	247240372	247240538	167	5	33.4	29.3182	7.50161	-0.133023	0.88328	0.750256	0.0204596	hypo	0	0	1499	63297	ENST00000465049.2	nonsense_mediated_decay	ENSG00000135747.7	ZNF670	1518	34450	ENST00000366503.2	ENSG00000135747.7	ZNF670	1041	2440	1	0	0	0	1	0
ZNF680	chr7	64022466	64022604	139	10	13.9	58.6707	6.62405	-0.178581	0.696204	0.517623	0.0270656	hypo	0	0	795	112337	ENST00000476563.1	processed_transcript	ENSG00000173041.7	ZNF680	814	61224	ENST00000447137.2	ENSG00000173041.7	ZNF680	7298	9570	1	0	0	0	0	1
ZNF69	chr19	11997893	11998258	366	8	45.75	55.3212	9.10433	-0.144904	0.430744	0.28584	0.0212157	hypo	0	0	340	136399	ENST00000429654.2	protein_coding	ENSG00000198429.5	ZNF69	340	74490	ENST00000429654.2	ENSG00000198429.5	ZNF69	546	24230	1	0	0	0	1	0
ZNF692	chr1	249153828	249154345	518	12	43.1667	96.323	12.6279	-0.188051	0.529905	0.341854	0.0206317	hypo	0	0	464	155442	ENST00000417047.1	antisense	ENSG00000227237.1	AL672294.1	543	59659	ENST00000366471.3	ENSG00000171163.11	ZNF692	408	2460	1	0	0	0	1	0
ZNF696	chr8	144374592	144374955	364	7	52	50.1418	7.54457	-0.198781	0.682599	0.483818	0.027019	hypo	0	0	999	126919	ENST00000520333.1	protein_coding	ENSG00000185730.3	ZNF696	999	69255	ENST00000520333.1	ENSG00000185730.3	ZNF696	752	11275	1	0	0	0	1	0
ZNF697	chr1	120191574	120191728	155	4	38.75	20.8887	5.99853	-0.126624	0.464655	0.338031	0.0235808	hypo	0	0	1177	73790	ENST00000421812.2	protein_coding	ENSG00000143067.4	ZNF697	1177	40029	ENST00000421812.2	ENSG00000143067.4	ZNF697	322	1499	1	0	0	0	1	0
ZNF699	chr19	9419244	9419436	193	5	38.6	27.522	8.66491	-0.122427	0.637587	0.515159	0.0211359	hypo	0	0	812	131649	ENST00000591998.1	protein_coding	ENSG00000196110.3	ZNF699	812	71920	ENST00000591998.1	ENSG00000196110.3	ZNF699	887	24100	1	0	0	0	1	0
ZNF7	chr8	146050960	146051698	739	12	61.5833	78.1858	9.34488	-0.153304	0.820872	0.667568	0.0222696	hypo	0	0	1150	79252	ENST00000532777.1	protein_coding	ENSG00000147789.11	ZNF7	1150	42995	ENST00000532777.1	ENSG00000147789.11	ZNF7	135	11435	1	0	0	0	1	0
ZNF7	chr8	146053981	146054138	158	7	22.5714	30.9904	4.65724	-0.121108	0.553262	0.432155	0.0256677	hypo	0	0	288	79269	ENST00000528130.1	protein_coding	ENSG00000147789.11	ZNF7	288	43005	ENST00000528130.1	ENSG00000147789.11	ZNF7	688	11435	1	0	0	0	1	0
ZNF703	chr8	37555177	37556120	944	103	9.16505	590.795	7.29142	-0.216749	0.405161	0.188412	0.0352849	hypo	0	0	1907	124139	ENST00000331569.4	protein_coding	ENSG00000183779.5	ZNF703	1907	67683	ENST00000331569.4	ENSG00000183779.5	ZNF703	0	10748	0.0974576	0.902542	0	0.790254	0.209746	0
ZNF705A	chr12	8324914	8325091	178	4	44.5	16.0798	4.02955	-0.169993	0.773561	0.603568	0.0287746	hypo	0	0	41	133452	ENST00000359286.4	protein_coding	ENSG00000196946.5	ZNF705A	41	72909	ENST00000359286.4	ENSG00000196946.5	ZNF705A	7697	16375	1	0	0	0	0	1
ZNF706	chr8	102219397	102220048	652	7	93.1429	70.588	13.2149	-0.251497	0.490224	0.238727	0.0228897	hypo	0	0	327	195101	ENST00000607176.1	lincRNA	ENSG00000271882.1	KB-1410C5.5	975	25527	ENST00000520454.1	ENSG00000120963.7	ZNF706	935	11073	1	0	0	0	1	0
ZNF709	chr19	12596227	12596836	610	8	76.25	70.7549	11.4833	-0.18417	0.699921	0.515751	0.0205615	hypo	0	0	583	171318	ENST00000397732.3	protein_coding	ENSG00000242852.2	ZNF709	583	79668	ENST00000397732.3	ENSG00000242852.2	ZNF709	343	24250	1	0	0	0	1	0
ZNF709	chr19	12625867	12626211	345	6	57.5	-30.5542	-4.41968	0.112078	0.746158	0.858236	0.021862	hyper	0	0	1198	171320	ENST00000493776.1	processed_transcript	ENSG00000242852.2	ZNF709	1219	79669	ENST00000455490.1	ENSG00000242852.2	ZNF709	1389	24252	1	0	0	0	1	0
ZNF710	chr15	90547592	90548396	805	16	50.3125	114.314	8.13994	-0.190383	0.65374	0.463357	0.0224658	hypo	0	0	1590	190342	ENST00000583440.1	miRNA	ENSG00000265871.1	MIR3174	1873	38449	ENST00000559419.1	ENSG00000140548.5	ZNF710	1680	19550	0.665839	0.334161	0	0	0.397516	0.602484
ZNF710	chr15	90546089	90546357	269	18	14.9444	96.9068	6.2368	-0.155348	0.65026	0.494912	0.0226668	hypo	0	0	370	70655	ENST00000559419.1	protein_coding	ENSG00000140548.5	ZNF710	370	38449	ENST00000559419.1	ENSG00000140548.5	ZNF710	177	19550	1	0	0	0	1	0
ZNF726	chr19	24096063	24097370	1308	30	43.6	431.289	20.3699	-0.429755	0.727119	0.297365	0.0292446	hypo	0	0	307	146581	ENST00000525354.2	protein_coding	ENSG00000213967.6	ZNF726	307	77638	ENST00000525354.2	ENSG00000213967.6	ZNF726	57087	24660	1	0	0	0	0	1
ZNF730	chr19	23299271	23299412	142	8	17.75	49.4317	6.62464	-0.160165	0.54761	0.387445	0.0264041	hypo	0	0	364	124226	ENST00000597761.2	protein_coding	ENSG00000183850.9	ZNF730	364	67740	ENST00000597761.2	ENSG00000183850.9	ZNF730	315	24654	1	0	0	0	1	0
ZNF730	chr19	23259219	23259330	112	3	37.3333	14.4314	4.9603	-0.110829	0.812308	0.70148	0.0227966	hypo	0	0	1205	192545	ENST00000600223.1	lincRNA	ENSG00000267886.1	CTD-2291D10.4	1206	67739	ENST00000593635.1	ENSG00000183850.9	ZNF730	700	24653	1	0	0	0	1	0
ZNF737	chr19	20749171	20749810	640	11	58.1818	51.3452	5.5511	-0.119599	0.623923	0.504325	0.024712	hypo	0	0	555	166815	ENST00000596797.1	protein_coding	ENSG00000237440.4	ZNF737	555	79256	ENST00000596797.1	ENSG00000237440.4	ZNF737	163652	24625	1	0	0	0	0	1
ZNF746	chr7	149195465	149195909	445	11	40.4545	69.7516	7.65481	-0.133808	0.70051	0.566702	0.0233322	hypo	0	0	556	121051	ENST00000340622.3	protein_coding	ENSG00000181220.11	ZNF746	556	65969	ENST00000340622.3	ENSG00000181220.11	ZNF746	189	10156	1	0	0	0	1	0
ZNF747	chr16	30544604	30544950	347	11	31.5455	51.5481	5.04084	-0.138275	0.719579	0.581304	0.0265667	hypo	0	0	1122	164528	ENST00000457283.3	antisense	ENSG00000235560.3	AC002310.12	1222	58684	ENST00000535210.1	ENSG00000169955.6	ZNF747	271	20383	1	0	0	0	1	0
ZNF750	chr17	80794781	80796382	1602	32	50.0625	223.618	8.96016	-0.190415	0.515386	0.32497	0.0282216	hypo	0	0	1515	72490	ENST00000572562.1	protein_coding	ENSG00000141579.6	ZNF750	1515	39337	ENST00000572562.1	ENSG00000141579.6	ZNF750	4199	22747	0.302747	0.697253	0	0	0	1
ZNF75A	chr16	3354474	3354612	139	3	46.3333	17.8521	6.77983	-0.120242	0.573102	0.45286	0.0209657	hypo	0	0	458	71305	ENST00000572297.1	processed_transcript	ENSG00000140993.6	TIGD7	873	50405	ENST00000574298.1	ENSG00000162086.10	ZNF75A	408	20046	1	0	0	0	1	0
ZNF76	chr6	35228693	35228947	255	3	85	16.8139	5.85058	-0.122129	0.658986	0.536857	0.0205804	hypo	0	0	1141	9439	ENST00000339411.5	protein_coding	ENSG00000065029.10	ZNF76	1141	5026	ENST00000339411.5	ENSG00000065029.10	ZNF76	841	8025	1	0	0	0	1	0
ZNF768	chr16	30536920	30537307	388	8	48.5	47.5385	7.17689	-0.146843	0.717719	0.570876	0.0219428	hypo	0	0	602	107854	ENST00000380412.5	protein_coding	ENSG00000169957.8	ZNF768	602	58688	ENST00000380412.5	ENSG00000169957.8	ZNF768	221	20382	1	0	0	0	1	0
ZNF77	chr19	2945745	2946187	443	9	49.2222	45.1039	6.41843	-0.118283	0.538884	0.420601	0.0219779	hypo	0	0	775	115577	ENST00000588050.1	processed_transcript	ENSG00000175691.8	ZNF77	813	63072	ENST00000314531.4	ENSG00000175691.8	ZNF77	237	23711	1	0	0	0	1	0
ZNF770	chr15	35279012	35279403	392	6	65.3333	-36.2104	-4.11559	0.140452	0.158945	0.299397	0.022172	hyper	0	0	1022	135904	ENST00000559564.1	protein_coding	ENSG00000198146.4	ZNF770	1022	74207	ENST00000559564.1	ENSG00000198146.4	ZNF770	990	19011	1	0	0	0	1	0
ZNF771	chr16	30419690	30419797	108	3	36	15.8613	5.52518	-0.147753	0.559928	0.412175	0.0235334	hypo	0	0	337	119989	ENST00000564550.1	protein_coding	ENSG00000179965.7	ZNF771	337	65375	ENST00000564550.1	ENSG00000179965.7	ZNF771	417	20376	1	0	0	0	1	0
ZNF775	chr7	150079339	150080174	836	21	39.8095	132.8	7.86079	-0.15136	0.840154	0.688794	0.0230508	hypo	1	1	0	132442	ENST00000486297.1	processed_transcript	ENSG00000196456.4	ZNF775	0	72360	ENST00000490973.1	ENSG00000196456.4	ZNF775	2482	10174	1	0	0	0	0	1
ZNF778	chr16	89284845	89284995	151	9	16.7778	40.893	4.86123	-0.112024	0.630658	0.518634	0.0212113	hypo	0	0	726	108053	ENST00000565877.1	processed_transcript	ENSG00000170100.9	ZNF778	726	58795	ENST00000564906.1	ENSG00000170100.9	ZNF778	228	21085	1	0	0	0	1	0
ZNF778	chr16	89282421	89282621	201	6	33.5	25.76	4.63123	-0.109656	0.634947	0.52529	0.0219695	hypo	0	0	1439	185624	ENST00000570267.1	antisense	ENSG00000259877.1	RP11-46C24.7	1496	58795	ENST00000564906.1	ENSG00000170100.9	ZNF778	1141	21085	1	0	0	0	1	0
ZNF780A	chr19	40595214	40595694	481	6	80.1667	36.0998	7.35611	-0.115413	0.623613	0.5082	0.0212043	hypo	0	0	447	135068	ENST00000594395.1	protein_coding	ENSG00000197782.10	ZNF780A	447	73777	ENST00000594395.1	ENSG00000197782.10	ZNF780A	846	24982	1	0	0	0	1	0
ZNF781	chr19	38182094	38182414	321	8	40.125	47.7111	8.6804	-0.13142	0.727578	0.596158	0.0222399	hypo	0	0	719	132280	ENST00000585624.1	processed_transcript	ENSG00000196381.6	ZNF781	786	72270	ENST00000590008.1	ENSG00000196381.6	ZNF781	379	24879	1	0	0	0	1	0
ZNF786	chr7	148789036	148789257	222	9	24.6667	54.9581	7.46641	-0.141331	0.609294	0.467963	0.0217909	hypo	0	0	1161	134274	ENST00000316286.9	protein_coding	ENSG00000197362.9	ZNF786	1161	73326	ENST00000316286.9	ENSG00000197362.9	ZNF786	434	10139	1	0	0	0	1	0
ZNF788	chr19	12203946	12204182	237	4	59.25	27.5162	8.73185	-0.134584	0.645351	0.510767	0.0204391	hypo	0	0	749	147011	ENST00000596883.1	protein_coding	ENSG00000214189.4	ZNF788	749	77793	ENST00000596883.1	ENSG00000214189.4	ZNF788	442	24237	1	0	0	0	1	0
ZNF789	chr7	99068701	99069442	742	19	39.0526	-94.4216	-4.07897	0.140787	0.252757	0.393544	0.0283676	hyper	0	0	1021	136625	ENST00000331410.5	protein_coding	ENSG00000198556.9	ZNF789	1021	74639	ENST00000331410.5	ENSG00000198556.9	ZNF789	853	9823	1	0	0	0	1	0
ZNF793	chr19	38021069	38021769	701	13	53.9231	76.8349	6.78328	-0.127085	0.748514	0.621429	0.0216235	hypo	0	0	1495	130084	ENST00000587490.1	protein_coding	ENSG00000188227.8	ZNF793	1495	71032	ENST00000587490.1	ENSG00000188227.8	ZNF793	17792	24876	0.720399	0.279601	0	0	0	1
ZNF808	chr19	53037391	53038444	1054	19	55.4737	102.367	6.22341	-0.11527	0.706255	0.590984	0.0206193	hypo	0	0	793	136484	ENST00000461321.1	protein_coding	ENSG00000198482.6	ZNF808	793	74552	ENST00000461321.1	ENSG00000198482.6	ZNF808	633	25563	1	0	0	0	1	0
ZNF808	chr19	53040161	53040301	141	8	17.625	36.8284	4.89148	-0.12314	0.452552	0.329413	0.025026	hypo	0	0	922	136484	ENST00000461321.1	protein_coding	ENSG00000198482.6	ZNF808	922	74552	ENST00000461321.1	ENSG00000198482.6	ZNF808	240	25563	1	0	0	0	1	0
ZNF816	chr19	53444157	53444789	633	10	63.3	73.9834	8.86578	-0.177939	0.722041	0.544102	0.0223326	hypo	0	0	1057	120215	ENST00000549216.1	protein_coding	ENSG00000180257.8	ZNF816	1057	65478	ENST00000549216.1	ENSG00000180257.8	ZNF816	555	25576	1	0	0	0	1	0
ZNF821	chr16	71916441	71916586	146	4	36.5	19.1364	5.50436	-0.116718	0.248321	0.131603	0.0213739	hypo	0	0	264	187540	ENST00000561979.1	sense_intronic	ENSG00000261765.1	RP11-498D10.3	825	14407	ENST00000446827.2	ENSG00000102984.10	ZNF821	1152	20774	1	0	0	0	1	0
ZNF827	chr4	146860717	146860934	218	3	72.6667	29.0237	10.2751	-0.229961	0.545945	0.315985	0.0203915	hypo	0	0	929	82705	ENST00000508784.1	protein_coding	ENSG00000151612.11	ZNF827	929	44916	ENST00000508784.1	ENSG00000151612.11	ZNF827	1634	6149	1	0	0	0	1	0
ZNF83	chr19	53140402	53140520	119	5	23.8	24.3546	5.29468	-0.107624	0.740325	0.632701	0.0204584	hypo	0	0	62	103910	ENST00000597597.1	protein_coding	ENSG00000167766.14	ZNF83	62	56605	ENST00000597597.1	ENSG00000167766.14	ZNF83	655	25567	1	0	0	0	1	0
ZNF831	chr20	57766949	57767281	333	38	8.76316	-175.207	-4.00383	0.120044	0.479154	0.599198	0.0306492	hyper	0	0	873	49758	ENST00000371030.2	protein_coding	ENSG00000124203.5	ZNF831	873	27003	ENST00000371030.2	ENSG00000124203.5	ZNF831	0	26397	1	0	0	1	0	0
ZNF835	chr19	57184154	57185348	1195	11	108.636	80.5605	10.1421	-0.213573	0.785987	0.572414	0.0262479	hypo	1	0	0	192917	ENST00000602145.1	lincRNA	ENSG00000268568.1	AC007228.9	1002	29015	ENST00000601659.1	ENSG00000127903.12	ZNF835	778	25741	1	0	0	0	1	0
ZNF835	chr19	57183627	57183786	160	6	26.6667	34.9699	7.94934	-0.174117	0.515226	0.341109	0.0261725	hypo	1	0	0	192796	ENST00000599726.1	lincRNA	ENSG00000268352.1	AC007228.5	475	29015	ENST00000601659.1	ENSG00000127903.12	ZNF835	251	25741	1	0	0	0	1	0
ZNF836	chr19	52673272	52673502	231	4	57.75	18.2585	4.97934	-0.119961	0.659695	0.539734	0.0259547	hypo	0	0	136	132004	ENST00000596428.1	protein_coding	ENSG00000196267.8	ZNF836	136	72116	ENST00000596428.1	ENSG00000196267.8	ZNF836	825	25551	1	0	0	0	1	0
ZNF836	chr19	52675300	52675360	61	3	20.3333	15.3888	5.20775	-0.11383	0.436141	0.322311	0.0220234	hypo	0	0	403	132003	ENST00000322146.8	protein_coding	ENSG00000196267.8	ZNF836	403	72115	ENST00000322146.8	ENSG00000196267.8	ZNF836	444	25551	1	0	0	0	1	0
ZNF839	chr14	102794029	102794489	461	12	38.4167	58.2658	5.25935	-0.1238	0.814506	0.690706	0.0222037	hypo	0	0	863	4410	ENST00000561251.1	protein_coding	ENSG00000022976.11	ZNF839	863	2344	ENST00000561251.1	ENSG00000022976.11	ZNF839	7490	18703	1	0	0	0	0	1
ZNF845	chr19	53835975	53836147	173	9	19.2222	45.0862	5.62394	-0.117584	0.611819	0.494235	0.0232815	hypo	0	0	854	146351	ENST00000601857.1	protein_coding	ENSG00000213799.6	ZNF845	854	77561	ENST00000601857.1	ENSG00000213799.6	ZNF845	648	25590	1	0	0	0	1	0
ZNF846	chr19	9901619	9901983	365	10	36.5	-50.0635	-4.23141	0.131583	0.652916	0.784499	0.0261714	hyper	0	0	1789	132882	ENST00000592587.1	protein_coding	ENSG00000196605.3	ZNF846	1789	72588	ENST00000592587.1	ENSG00000196605.3	ZNF846	886	24113	0.578082	0.421918	0	0	1	0
ZNF846	chr19	9897282	9897472	191	5	38.2	25.6795	5.87767	-0.109337	0.767161	0.657823	0.0215648	hypo	0	0	516	132881	ENST00000586814.1	protein_coding	ENSG00000196605.3	ZNF846	516	72587	ENST00000586814.1	ENSG00000196605.3	ZNF846	287	24112	1	0	0	0	1	0
ZNF860	chr3	32023564	32024508	945	10	94.5	81.1961	11.3913	-0.200007	0.607235	0.407228	0.0219743	hypo	0	0	297	134323	ENST00000360311.4	protein_coding	ENSG00000197385.5	ZNF860	297	73355	ENST00000360311.4	ENSG00000197385.5	ZNF860	199	4315	1	0	0	0	1	0
ZNF879	chr5	178451447	178451827	381	9	42.3333	93.9843	13.3327	-0.224767	0.702728	0.477961	0.0208497	hypo	0	0	7	163057	ENST00000521285.1	protein_coding	ENSG00000234284.2	ZNF879	7	79063	ENST00000521285.1	ENSG00000234284.2	ZNF879	230	7493	1	0	0	0	1	0
ZNF879	chr5	178450000	178450278	279	9	31	48.9979	6.5525	-0.126281	0.44182	0.315538	0.021599	hypo	0	0	474	163054	ENST00000444149.2	protein_coding	ENSG00000234284.2	ZNF879	474	79060	ENST00000444149.2	ENSG00000234284.2	ZNF879	352	7493	1	0	0	0	1	0
ZNF98	chr19	22716637	22716865	229	4	57.25	17.3848	4.53186	-0.12049	0.743144	0.622654	0.0259596	hypo	0	0	1057	193334	ENST00000594200.1	lincRNA	ENSG00000269364.1	CTC-457E21.2	1349	73321	ENST00000593802.1	ENSG00000197360.5	ZNF98	1060	24643	1	0	0	0	1	0
ZNFX1	chr20	47896080	47896896	817	14	58.3571	76.7277	7.19266	-0.119461	0.411018	0.291556	0.0222873	hypo	1	0	0	150492	ENST00000410433.1	snoRNA	ENSG00000222365.1	SNORD12B	1116	26998	ENST00000371754.4	ENSG00000124201.10	ZNFX1	880	26302	1	0	0	0	1	0
ZSCAN1	chr19	58547080	58547183	104	5	20.8	23.7306	5.04162	-0.121697	0.708818	0.587121	0.02631	hypo	0	0	1605	83519	ENST00000601162.1	protein_coding	ENSG00000152467.5	ZSCAN1	1605	45380	ENST00000601162.1	ENSG00000152467.5	ZSCAN1	1182	25788	1	0	0	0	1	0
ZSCAN10	chr16	3142508	3143355	848	38	22.3158	-236.991	-4.10098	0.126822	0.550512	0.677335	0.0283541	hyper	1	1	0	55385	ENST00000571903.1	retained_intron	ENSG00000130182.3	ZSCAN10	0	30224	ENST00000252463.2	ENSG00000130182.3	ZSCAN10	1971	20025	1	0	0	0	0.0341981	0.965802
ZSCAN10	chr16	3148897	3149397	501	16	31.3125	73.2851	4.87003	-0.165318	0.445348	0.28003	0.0273553	hypo	1	1	0	55391	ENST00000573931.1	processed_transcript	ENSG00000130182.3	ZSCAN10	0	30230	ENST00000576483.1	ENSG00000130182.3	ZSCAN10	6852	20026	1	0	0	0	0	1
ZSCAN16	chr6	28093947	28094582	636	4	159	24.4565	6.52411	-0.189685	0.672711	0.483025	0.0268034	hypo	0	0	1608	133271	ENST00000340487.4	protein_coding	ENSG00000196812.4	ZSCAN16	1608	72819	ENST00000340487.4	ENSG00000196812.4	ZSCAN16	9875	7833	0.61478	0.38522	0	0	0	1
ZSCAN18	chr19	58630429	58630612	184	4	46	21.9291	5.88293	-0.106468	0.812272	0.705804	0.0214415	hypo	0	0	634	47423	ENST00000595944.1	protein_coding	ENSG00000121413.8	ZSCAN18	634	25698	ENST00000595944.1	ENSG00000121413.8	ZSCAN18	187	25795	1	0	0	0	1	0
ZSCAN21	chr7	99648157	99648335	179	8	22.375	45.9711	6.5604	-0.144153	0.64997	0.505817	0.0239494	hypo	0	0	739	101377	ENST00000438937.1	protein_coding	ENSG00000166529.10	ZSCAN21	739	55226	ENST00000438937.1	ENSG00000166529.10	ZSCAN21	30433	9835	1	0	0	0	0	1
ZSCAN21	chr7	99646964	99647063	100	5	20	26.7487	5.88261	-0.140927	0.613898	0.472971	0.0247181	hypo	0	0	326	101374	ENST00000543588.1	protein_coding	ENSG00000166529.10	ZSCAN21	326	55223	ENST00000543588.1	ENSG00000166529.10	ZSCAN21	31705	9835	1	0	0	0	0	1
ZSCAN5A	chr19	56879036	56879207	172	3	57.3333	15.2441	5.44447	-0.114689	0.784483	0.669794	0.0219888	hypo	0	0	214	192228	ENST00000591036.1	lincRNA	ENSG00000267606.1	AC006116.21	544	31506	ENST00000587340.1	ENSG00000131848.5	ZSCAN5A	210	25729	1	0	0	0	1	0
ZSCAN5A	chr19	56880586	56880664	79	3	26.3333	14.4691	4.90464	-0.107135	0.41856	0.311425	0.0214373	hypo	0	0	568	169298	ENST00000587208.1	processed_transcript	ENSG00000240225.6	ZNF542	833	31506	ENST00000587340.1	ENSG00000131848.5	ZSCAN5A	590	25729	1	0	0	0	1	0
ZXDC	chr3	126195757	126196088	332	10	33.2	54.7166	6.09948	-0.146638	0.585326	0.438688	0.0213121	hypo	0	0	994	11507	ENST00000389709.3	protein_coding	ENSG00000070476.10	ZXDC	994	6132	ENST00000389709.3	ENSG00000070476.10	ZXDC	261	4847	1	0	0	0	1	0
ZZZ3	chr1	78150019	78150164	146	4	36.5	28.5356	7.54727	-0.176833	0.50309	0.326257	0.0219918	hypo	0	0	914	5553	ENST00000370798.1	protein_coding	ENSG00000036549.8	ZZZ3	914	2949	ENST00000370798.1	ENSG00000036549.8	ZZZ3	600	1253	1	0	0	0	1	0
ZZZ3	chr1	78146271	78146711	441	5	88.2	21.2952	4.47262	-0.112104	0.868	0.755897	0.0210805	hypo	0	0	1616	5559	ENST00000469944.1	processed_transcript	ENSG00000036549.8	ZZZ3	1631	2948	ENST00000370801.3	ENSG00000036549.8	ZZZ3	1506	1253	0.870748	0.129252	0	0	1	0
