# Supplementary material for: Methylome and transcriptome maps of human visceral and subcutaneous adipocytes reveal key epigenetic differences at developmental genes
Source: Sci Rep. 2019 Jul 2;9:9511. doi: 10.1038/s41598-019-45777-w (PMC6606599; doi:10.1038/s41598-019-45777-w)
Supplement: Supplementary file 14 — Supplementary_Table S13 [file 41598_2019_45777_MOESM14_ESM.xlsx]

## Sheet: SAVA_DE genes_promoter DMRs
Table S13. Differentially-expressed genes with promoter DMRs (Δme>0.2)
	seqnames	start	end	width	strand	n	invdensity	areaStat	maxStat	meanDiff	SA.mean	VA.mean	tstat.sd	direction	nGeneTSS	nProtGeneTSS	distanceTSS	TSS	tx_name	tx_type	gene_id	gene_name	result_Pa	result_Wh	distanceTSS_prot	TSS_prot	tx_name_prot	gene_id_prot	gene_name_prot	result_Pa_prot	result_Wh_prot	distanceCpGi	CpGi	promoter	genebody	intergenic	CpGisland	CpGshores	nonCpG
1488	chr12	54413936	54415742	1807	*	45	40.1556	289.355	8.77061	-0.524985	0.0819018	0.606887	0.0376565	hypo	0	0	241	186313	ENST00000562848.1	lincRNA	ENSG00000260597.1	AC012531.25	Up	Up	3220	74408	ENST00000303406.4	ENSG00000198353.6	HOXC4	NoTest	NoTest	589	16711	0.972883	0.0271168	0	0	0.780852	0.219148
11116	chr4	107954247	107955038	792	*	9	88	118.6	16.4465	-0.519111	0.181257	0.700369	0.0318471	hypo	0	0	1930	85890	ENST00000510534.1	retained_intron	ENSG00000155011.4	DKK2	Up	Up	2415	46679	ENST00000285311.3	ENSG00000155011.4	DKK2	Up	Up	1517	5995	0.0883838	0.911616	0	0	0.609848	0.390152
1553	chr7	27201648	27203850	2203	*	53	41.566	284.845	6.12131	-0.517261	0.173904	0.691165	0.0581292	hypo	0	0	1294	14871	ENST00000396345.1	protein_coding	ENSG00000078399.11	HOXA9	Up	Up	1294	7872	ENST00000396345.1	ENSG00000078399.11	HOXA9	Up	Up	65	9310	0.320472	0.495234	0.184294	0	1	0
3429	chr12	94648563	94648782	220	*	9	24.4444	211.783	24.0961	-0.513375	0.211768	0.725143	0.021757	hypo	0	0	258	63811	ENST00000547057.1	protein_coding	ENSG00000136040.4	PLXNC1	NoChange	Down	258	34704	ENST00000547057.1	ENSG00000136040.4	PLXNC1	NoChange	Down	67688	16918	1	0	0	0	0	1
9200	chr9	96713396	96713756	361	*	30	12.0333	132.105	4.65797	-0.469618	0.0141778	0.483796	0.0341689	hypo	0	0	1956	57592	ENST00000401724.1	protein_coding	ENSG00000131668.9	BARX1	Down	NoTest	1956	31392	ENST00000401724.1	ENSG00000131668.9	BARX1	Down	NoTest	0	11923	0.121884	0	0.878116	1	0	0
13243	chr7	19153753	19154535	783	*	8	97.875	105.554	13.7166	-0.456982	0.0853185	0.542301	0.0286161	hypo	0	0	1655	161464	ENST00000419944.1	antisense	ENSG00000232821.1	AC003986.6	Up	Up	2759	26263	ENST00000242261.5	ENSG00000122691.8	TWIST1	Up	Up	1405	9235	0.439336	0.560664	0	0	1	0
2850	chr3	128204129	128205184	1056	*	36	29.3333	228.892	7.19979	-0.455222	0.204334	0.659555	0.0294873	hypo	0	0	1574	119427	ENST00000430265.2	protein_coding	ENSG00000179348.7	GATA2	Down	Down	1574	65088	ENST00000430265.2	ENSG00000179348.7	GATA2	Down	Down	311	4877	0.403409	0.596591	0	0	1	0
345	chr11	94278451	94279550	1100	*	55	20	444.524	10.4652	-0.449681	0.205202	0.654883	0.0393864	hypo	1	0	0	61483	ENST00000446230.2	nonsense_mediated_decay	ENSG00000134627.7	PIWIL4	NoChange	NoChange	1433	72261	ENST00000358752.2	ENSG00000196371.2	FUT4	Up	NoChange	0	15980	1	0	0	0.420909	0.579091	0
2404	chr4	13547630	13548426	797	*	17	46.8824	213.3	16.0634	-0.442064	0.127979	0.570043	0.0246554	hypo	0	0	161	173122	ENST00000503938.1	lincRNA	ENSG00000246095.2	AC006445.8	NoTest	NoTest	955	19040	ENST00000382438.5	ENSG00000109705.7	NKX3-2	Down	NoTest	144	5664	1	0	0	0	1	0
316	chr13	111769549	111770954	1406	*	25	56.24	482.752	21.4271	-0.434482	0.263662	0.698144	0.0218175	hypo	0	0	1523	164870	ENST00000425094.2	antisense	ENSG00000235875.3	ARHGEF7-AS2	NoChange	NoTest	1674	14179	ENST00000370623.3	ENSG00000102606.13	ARHGEF7	Up	NoChange	23851	17902	0.338549	0.661451	0	0	0	1
348	chr12	54423375	54424340	966	*	55	17.5636	460.449	9.90555	-0.416881	0.0828236	0.499704	0.0262382	hypo	0	0	1232	135032	ENST00000243108.4	protein_coding	ENSG00000197757.7	HOXC6	Up	Up	1232	73754	ENST00000243108.4	ENSG00000197757.7	HOXC6	Up	Up	0	16712	0.793996	0.206004	0	0.295031	0.704969	0
19836	chr8	77597456	77597785	330	*	8	41.25	78.4499	10.0777	-0.415818	0.267166	0.682984	0.0295362	hypo	0	0	1439	19921	ENST00000523885.1	protein_coding	ENSG00000091656.11	ZFHX4	Up	NoChange	1439	10668	ENST00000523885.1	ENSG00000091656.11	ZFHX4	Up	NoChange	2595	10406	1	0	0	0	0	1
63	chr5	50672208	50674273	2066	*	66	31.303	833.254	14.5371	-0.414159	0.148483	0.562642	0.0272309	hypo	0	0	1057	185383	ENST00000601500.1	antisense	ENSG00000259663.2	CTD-2314G24.2	Down	Down	4647	2028	ENST00000230658.7	ENSG00000016082.10	ISL1	Down	Down	4359	6658	0.456438	0.543562	0	0	0	1
465	chr10	8099938	8101281	1344	*	58	23.1724	426.442	8.52215	-0.41288	0.38424	0.79712	0.0357068	hypo	1	0	0	32829	ENST00000461472.1	processed_transcript	ENSG00000107485.11	GATA3	Up	NoChange	3168	17722	ENST00000346208.3	ENSG00000107485.11	GATA3	Up	NoChange	0	13850	1	0	0	0.285714	0.714286	0
3104	chr13	36048814	36049760	947	*	39	24.2821	221.128	7.86843	-0.40932	0.0441475	0.453467	0.0428711	hypo	0	0	1071	120509	ENST00000379919.4	protein_coding	ENSG00000180660.6	MAB21L1	Up	Up	1071	65666	ENST00000379919.4	ENSG00000180660.6	MAB21L1	Up	Up	0	17641	0.980993	0.0190074	0	0.200634	0.799366	0
1251	chr21	34773993	34774730	738	*	29	25.4483	308.154	12.7518	-0.408336	0.18472	0.593056	0.0315374	hypo	0	0	471	89508	ENST00000290219.6	protein_coding	ENSG00000159128.10	IFNGR2	NoChange	Up	471	48729	ENST00000290219.6	ENSG00000159128.10	IFNGR2	NoChange	Up	707	26722	1	0	0	0	1	0
3450	chr17	53797543	53798375	833	*	17	49	211.471	13.8084	-0.403416	0.385742	0.789158	0.0274762	hypo	0	0	783	100745	ENST00000571679.1	protein_coding	ENSG00000166292.7	TMEM100	Down	Down	783	54869	ENST00000571679.1	ENSG00000166292.7	TMEM100	Down	Down	30047	22190	1	0	0	0	0	1
517	chr6	151857256	151858598	1343	*	22	61.0455	418.227	19.7718	-0.403069	0.367446	0.770515	0.0212586	hypo	1	0	0	46381	ENST00000544131.1	processed_transcript	ENSG00000120262.8	CCDC170	Up	Up	42080	25120	ENST00000367290.5	ENSG00000120262.8	CCDC170	Up	Up	41728	8626	1	0	0	0	0	1
8189	chr3	171529610	171529954	345	*	10	34.5	140.341	14.6582	-0.394154	0.380827	0.774981	0.0251029	hypo	0	0	869	13708	ENST00000497307.1	processed_transcript	ENSG00000075651.11	PLD1	NoChange	Down	1325	7289	ENST00000351298.4	ENSG00000075651.11	PLD1	NoChange	Down	1151	5115	1	0	0	0	1	0
762	chr13	36049904	36051189	1286	*	54	23.8148	366.041	9.59189	-0.393868	0.0794586	0.473327	0.0359563	hypo	2	2	0	120509	ENST00000379919.4	protein_coding	ENSG00000180660.6	MAB21L1	Up	Up	0	65666	ENST00000379919.4	ENSG00000180660.6	MAB21L1	Up	Up	0	17641	1	0	0	0.199067	0.800933	0
21681	chr3	128212432	128213017	586	*	13	45.0769	72.8712	7.43152	-0.385524	0.165458	0.550982	0.0351328	hypo	0	0	403	119425	ENST00000341105.2	protein_coding	ENSG00000179348.7	GATA2	Down	Down	403	65087	ENST00000341105.2	ENSG00000179348.7	GATA2	Down	Down	157	4877	1	0	0	0	1	0
1199	chr12	54400361	54401665	1305	*	26	50.1923	309.889	18.9109	-0.383568	0.0882776	0.471846	0.0224916	hypo	0	0	1166	5643	ENST00000040584.4	protein_coding	ENSG00000037965.4	HOXC8	Up	Up	1166	2997	ENST00000040584.4	ENSG00000037965.4	HOXC8	Up	Up	0	16707	0.63908	0.36092	0	0.103448	0.896552	0
1763	chr1	237207086	237208399	1314	*	20	65.7	273.805	17.5285	-0.380292	0.137782	0.518074	0.0223007	hypo	0	0	1580	136822	ENST00000366574.2	protein_coding	ENSG00000198626.11	RYR2	NoTest	Down	1580	74764	ENST00000366574.2	ENSG00000198626.11	RYR2	NoTest	Down	441	2384	0.318874	0.681126	0	0	1	0
13410	chr7	30177682	30178158	477	*	13	36.6923	104.225	8.66161	-0.377782	0.382731	0.760513	0.0317461	hypo	0	0	806	120307	ENST00000434060.1	protein_coding	ENSG00000180354.11	C7orf41	Up	Up	806	65538	ENST00000434060.1	ENSG00000180354.11	C7orf41	Up	Up	1512	9347	1	0	0	0	1	0
41851	chr17	53798738	53798907	170	*	3	56.6667	34.2392	12.4679	-0.377008	0.213964	0.590972	0.0274762	hypo	0	0	251	100745	ENST00000571679.1	protein_coding	ENSG00000166292.7	TMEM100	Down	Down	251	54869	ENST00000571679.1	ENSG00000166292.7	TMEM100	Down	Down	29515	22190	1	0	0	0	0	1
39653	chr8	77591906	77592241	336	*	4	84	36.9599	10.1163	-0.372125	0.329736	0.701861	0.0260945	hypo	0	0	1212	19915	ENST00000521891.2	protein_coding	ENSG00000091656.11	ZFHX4	Up	NoChange	1212	10664	ENST00000521891.2	ENSG00000091656.11	ZFHX4	Up	NoChange	1532	10956	1	0	0	0	1	0
1024	chr17	33815859	33817432	1574	*	54	29.1481	282.175	6.72261	-0.370975	0.225165	0.596141	0.0354327	hypo	1	0	0	191444	ENST00000589887.1	processed_pseudogene	ENSG00000267046.1	RP11-1094M14.9	NoTest	NoTest	982	76545	ENST00000260908.7	ENSG00000205045.4	SLFN12L	NoTest	Down	911	21743	1	0	0	0	0.691868	0.308132
14692	chr9	87286892	87287293	402	*	9	44.6667	98.0939	11.2615	-0.370689	0.248286	0.618975	0.0304376	hypo	1	1	0	79448	ENST00000395866.2	protein_coding	ENSG00000148053.11	NTRK2	Up	Up	0	43097	ENST00000395866.2	ENSG00000148053.11	NTRK2	Up	Up	1187	11848	1	0	0	0	1	0
23482	chr12	94648064	94648248	185	*	4	46.25	67.7851	19.0685	-0.370511	0.375823	0.746333	0.021757	hypo	0	0	5	63809	ENST00000549217.1	nonsense_mediated_decay	ENSG00000136040.4	PLXNC1	NoChange	Down	45	34703	ENST00000550080.1	ENSG00000136040.4	PLXNC1	NoChange	Down	67189	16918	1	0	0	0	0	1
9066	chr3	128200952	128201974	1023	*	26	39.3462	133.272	5.97729	-0.370428	0.143612	0.514039	0.0262176	hypo	0	0	30	119426	ENST00000489987.1	processed_transcript	ENSG00000179348.7	GATA2	Down	Down	4784	65088	ENST00000430265.2	ENSG00000179348.7	GATA2	Down	Down	3521	4877	1	0	0	0	0	1
15777	chr12	54420464	54421033	570	*	20	28.5	93.986	5.13131	-0.370279	0.108721	0.479	0.0294392	hypo	0	0	1108	135032	ENST00000243108.4	protein_coding	ENSG00000197757.7	HOXC6	Up	Up	1108	73754	ENST00000243108.4	ENSG00000197757.7	HOXC6	Up	Up	2394	16712	1	0	0	0	0	1
168	chr10	97173831	97176027	2197	*	66	33.2879	606.45	11.2408	-0.36685	0.216526	0.583376	0.0275049	hypo	1	1	0	20948	ENST00000486141.2	protein_coding	ENSG00000095637.16	SORBS1	Up	NoChange	0	11233	ENST00000486141.2	ENSG00000095637.16	SORBS1	Up	NoChange	118382	14366	1	0	0	0	0	1
7262	chr17	78007940	78008387	448	*	18	24.8889	150.023	9.65204	-0.360968	0.421419	0.782386	0.0278176	hypo	0	0	1259	102825	ENST00000310924.2	protein_coding	ENSG00000167291.11	TBC1D16	Up	Up	1259	56006	ENST00000310924.2	ENSG00000167291.11	TBC1D16	Up	Up	689	22533	1	0	0	0	1	0
2151	chr12	54412646	54413568	923	*	53	17.4151	253.383	5.45825	-0.357915	0.0353553	0.39327	0.0298273	hypo	0	0	125	186313	ENST00000562848.1	lincRNA	ENSG00000260597.1	AC012531.25	Up	Up	1930	74408	ENST00000303406.4	ENSG00000198353.6	HOXC4	NoTest	NoTest	0	16711	1	0	0	0.385699	0.614301	0
25344	chr9	87285870	87286471	602	*	6	100.333	63.1914	14.7929	-0.353922	0.133587	0.48751	0.0301055	hypo	0	0	294	79447	ENST00000359847.3	protein_coding	ENSG00000148053.11	NTRK2	Up	Up	294	43096	ENST00000359847.3	ENSG00000148053.11	NTRK2	Up	Up	165	11848	1	0	0	0	1	0
17111	chr6	71997352	71997761	410	*	7	58.5714	88.3762	15.6336	-0.352425	0.211457	0.563882	0.026086	hypo	0	0	744	46100	ENST00000370435.4	protein_coding	ENSG00000119900.7	OGFRL1	Up	Up	744	24945	ENST00000370435.4	ENSG00000119900.7	OGFRL1	Up	Up	345	8250	1	0	0	0	1	0
23100	chr14	34030718	34030870	153	*	5	30.6	68.1287	13.819	-0.345413	0.460686	0.806099	0.0211978	hypo	0	0	1326	82381	ENST00000552696.1	nonsense_mediated_decay	ENSG00000151322.14	NPAS3	NoChange	Down	173576	44733	ENST00000552874.1	ENSG00000151322.14	NPAS3	NoChange	Down	238076	18209	1	0	0	0	0	1
22804	chr9	87287865	87288469	605	*	7	86.4286	69.2071	9.92264	-0.344913	0.335833	0.680746	0.0306904	hypo	0	0	862	79448	ENST00000395866.2	protein_coding	ENSG00000148053.11	NTRK2	Up	Up	862	43097	ENST00000395866.2	ENSG00000148053.11	NTRK2	Up	Up	2160	11848	1	0	0	0	0	1
51900	chr9	96718643	96718764	122	*	3	40.6667	15.7357	5.44647	-0.344601	0.453381	0.797983	0.0241626	hypo	0	0	526	164564	ENST00000453045.1	lincRNA	ENSG00000235601.1	RP11-231K24.2	NoTest	NoTest	988	31391	ENST00000253968.6	ENSG00000131668.9	BARX1	Down	NoTest	456	11923	1	0	0	0	1	0
42579	chr10	8101643	8102001	359	*	8	44.875	33.3815	4.26703	-0.342802	0.295798	0.638599	0.0408006	hypo	0	0	1280	32829	ENST00000461472.1	processed_transcript	ENSG00000107485.11	GATA3	Up	NoChange	4873	17722	ENST00000346208.3	ENSG00000107485.11	GATA3	Up	NoChange	874	13850	1	0	0	0	1	0
17244	chr4	86397407	86398353	947	*	8	118.375	87.8183	14.3197	-0.336916	0.147876	0.484792	0.0289171	hypo	0	0	767	67879	ENST00000505856.1	retained_intron	ENSG00000138639.13	ARHGAP24	Down	Down	1015	36953	ENST00000503995.1	ENSG00000138639.13	ARHGAP24	Down	Down	509629	5937	1	0	0	0	0	1
3383	chr14	27061232	27062811	1580	*	19	83.1579	166.199	9.4858	-0.335789	0.418543	0.754332	0.0298219	hypo	0	0	911	187747	ENST00000572358.1	sense_intronic	ENSG00000262119.1	RP11-483C6.1	NoTest	NoChange	1893	37874	ENST00000347476.6	ENSG00000139910.15	NOVA1	Up	NoChange	3502	18192	0.689241	0.310759	0	0	0	1
33073	chr9	87288771	87289133	363	*	5	72.6	46.797	9.58635	-0.33026	0.382178	0.712438	0.0307275	hypo	0	0	1768	79448	ENST00000395866.2	protein_coding	ENSG00000148053.11	NTRK2	Up	Up	1768	43097	ENST00000395866.2	ENSG00000148053.11	NTRK2	Up	Up	3066	11848	0.636364	0.363636	0	0	0	1
564	chr5	121645128	121647127	2000	*	28	71.4286	387.68	20.2623	-0.329407	0.320767	0.650174	0.0239763	hypo	1	1	0	9284	ENST00000514467.1	protein_coding	ENSG00000064692.14	SNCAIP	NoTest	Down	0	4932	ENST00000514467.1	ENSG00000064692.14	SNCAIP	NoTest	Down	323	6942	1	0	0	0	0.8385	0.1615
10543	chr12	77719752	77720307	556	*	10	55.6	121.495	19.9237	-0.328997	0.117843	0.44684	0.0269	hypo	0	0	1330	159517	ENST00000550042.1	lincRNA	ENSG00000231121.2	RP1-34H18.1	NoTest	Up	230260	81352	ENST00000600558.1	ENSG00000268519.1	AC073528.1	NoTest	NoTest	311	16886	1	0	0	0	1	0
4305	chr15	43801238	43802146	909	*	16	56.8125	192.274	13.5915	-0.324104	0.193788	0.517892	0.0236393	hypo	0	0	665	10486	ENST00000263801.3	protein_coding	ENSG00000067369.9	TP53BP1	Up	NoChange	665	5575	ENST00000263801.3	ENSG00000067369.9	TP53BP1	Up	NoChange	735	19103	1	0	0	0	1	0
34709	chr8	77591132	77591587	456	*	6	76	43.872	8.80112	-0.323899	0.225426	0.549325	0.0260945	hypo	0	0	1866	19915	ENST00000521891.2	protein_coding	ENSG00000091656.11	ZFHX4	Up	NoChange	1866	10664	ENST00000521891.2	ENSG00000091656.11	ZFHX4	Up	NoChange	758	10956	0.29386	0.70614	0	0	1	0
5091	chr14	64758980	64760471	1492	*	15	99.4667	178.582	16.888	-0.323557	0.43736	0.760917	0.021666	hypo	0	0	606	69681	ENST00000341099.4	protein_coding	ENSG00000140009.14	ESR2	Up	Up	606	37947	ENST00000341099.4	ENSG00000140009.14	ESR2	Up	Up	388	18389	0.934316	0.0656836	0	0	1	0
1421	chr10	121303356	121304227	872	*	22	39.6364	294.097	17.7924	-0.322705	0.263719	0.586424	0.0216889	hypo	0	0	1135	80227	ENST00000369103.2	protein_coding	ENSG00000148908.10	RGS10	Down	NoTest	1135	43527	ENST00000369103.2	ENSG00000148908.10	RGS10	Down	NoTest	186	14626	0.990826	0	0.00917431	0	1	0
296	chr7	19150717	19153242	2526	*	72	35.0833	501.181	13.9389	-0.320613	0.0677055	0.388319	0.0310495	hypo	1	0	0	161464	ENST00000419944.1	antisense	ENSG00000232821.1	AC003986.6	Up	Up	4052	26263	ENST00000242261.5	ENSG00000122691.8	TWIST1	Up	Up	0	9235	1	0	0	0.150831	0.849169	0
32918	chr2	64071758	64072338	581	*	5	116.2	47.2079	10.4461	-0.318646	0.399838	0.718484	0.0255033	hypo	0	0	869	107628	ENST00000491621.1	protein_coding	ENSG00000169764.10	UGP2	Up	Up	869	58567	ENST00000491621.1	ENSG00000169764.10	UGP2	Up	Up	2851	2895	1	0	0	0	0	1
20255	chr1	207924376	207924881	506	*	8	63.25	77.2936	11.8341	-0.316703	0.144294	0.460997	0.0276644	hypo	0	0	520	43852	ENST00000322875.4	protein_coding	ENSG00000117335.14	CD46	Up	Up	520	23681	ENST00000322875.4	ENSG00000117335.14	CD46	Up	Up	290	2124	1	0	0	0	1	0
49471	chr3	128200224	128200461	238	*	6	39.6667	25.8595	4.46297	-0.31604	0.293157	0.609197	0.0242463	hypo	0	0	459	119426	ENST00000489987.1	processed_transcript	ENSG00000179348.7	GATA2	Down	Down	6297	65088	ENST00000430265.2	ENSG00000179348.7	GATA2	Down	Down	5034	4877	1	0	0	0	0	1
22671	chr14	34031291	34031797	507	*	6	84.5	70.2339	12.5076	-0.315873	0.497591	0.813464	0.0217521	hypo	0	0	1899	82381	ENST00000552696.1	nonsense_mediated_decay	ENSG00000151322.14	NPAS3	NoChange	Down	172649	44733	ENST00000552874.1	ENSG00000151322.14	NPAS3	NoChange	Down	237149	18209	0.197239	0.802761	0	0	0	1
4355	chr20	2674917	2675996	1080	*	25	43.2	190.284	9.8404	-0.315264	0.313271	0.628535	0.0285934	hypo	0	0	581	18436	ENST00000469215.1	processed_transcript	ENSG00000088881.16	EBF4	Down	NoTest	696	9850	ENST00000609451.1	ENSG00000088881.16	EBF4	Down	NoTest	218	25887	1	0	0	0	1	0
3286	chr7	84121073	84122907	1835	*	20	91.75	212.245	10.9944	-0.313891	0.35352	0.667411	0.0280412	hypo	1	1	0	13446	ENST00000424555.1	protein_coding	ENSG00000075213.6	SEMA3A	Up	Up	0	7168	ENST00000424555.1	ENSG00000075213.6	SEMA3A	Up	Up	446331	9735	1	0	0	0	0	1
39387	chr11	45870301	45870811	511	*	6	85.1667	37.1392	7.60072	-0.312364	0.285659	0.598023	0.0292717	hypo	0	0	1271	47557	ENST00000496571.1	retained_intron	ENSG00000121671.7	CRY2	Up	Up	1343	25776	ENST00000443527.2	ENSG00000121671.7	CRY2	Up	Up	887	15350	1	0	0	0	1	0
40291	chr7	30176842	30177283	442	*	6	73.6667	36.252	7.93539	-0.310738	0.35226	0.662998	0.0313258	hypo	1	1	0	120307	ENST00000434060.1	protein_coding	ENSG00000180354.11	C7orf41	Up	Up	0	65538	ENST00000434060.1	ENSG00000180354.11	C7orf41	Up	Up	672	9347	1	0	0	0	1	0
9691	chr10	11061650	11062856	1207	*	19	63.5263	127.413	7.07463	-0.310015	0.302451	0.612466	0.0301016	hypo	0	0	1543	6714	ENST00000399850.3	protein_coding	ENSG00000048740.13	CELF2	Up	NoChange	1543	3571	ENST00000399850.3	ENSG00000048740.13	CELF2	Up	NoChange	1125	13853	0.377796	0.622204	0	0	0.724938	0.275062
12422	chr17	33777165	33777797	633	*	20	31.65	110.761	6.13784	-0.306003	0.570271	0.876274	0.037841	hypo	0	0	1308	85626	ENST00000285013.6	protein_coding	ENSG00000154760.9	SLFN13	Down	Down	1308	46540	ENST00000285013.6	ENSG00000154760.9	SLFN13	Down	Down	276	21741	1	0	0	0	1	0
530	chr4	30724591	30726305	1715	*	42	40.8333	413.307	14.7514	-0.303254	0.158177	0.461431	0.0261848	hypo	1	0	0	107689	ENST00000507864.1	processed_transcript	ENSG00000169851.11	PCDH7	Up	Up	613	58606	ENST00000511884.2	ENSG00000169851.11	PCDH7	Up	Up	0	5712	1	0	0	0.146939	0.853061	0
1050	chr11	32421216	32422576	1361	*	37	36.7838	326.744	10.6984	-0.303015	0.35294	0.655955	0.0259896	hypo	1	1	0	125590	ENST00000526685.1	protein_coding	ENSG00000184937.8	WT1	Down	Down	0	68545	ENST00000526685.1	ENSG00000184937.8	WT1	Down	Down	25685	15283	1	0	0	0	0	1
7348	chr16	68299885	68300508	624	*	17	36.7059	148.326	10.3546	-0.30233	0.251196	0.553526	0.029118	hypo	1	1	0	26815	ENST00000563146.1	protein_coding	ENSG00000103064.9	SLC7A6	Up	NoChange	0	14518	ENST00000563146.1	ENSG00000103064.9	SLC7A6	Up	NoChange	905	20720	1	0	0	0	1	0
2032	chr7	195119	195847	729	*	36	20.25	259.369	8.47647	-0.301694	0.240921	0.542615	0.0324344	hypo	1	0	0	117730	ENST00000471328.1	processed_transcript	ENSG00000177706.8	FAM20C	Up	NoChange	2149	64199	ENST00000313766.5	ENSG00000177706.8	FAM20C	Up	NoChange	0	8844	1	0	0	0.51166	0.48834	0
2190	chr10	121300632	121301519	888	*	31	28.6452	251.892	10.2125	-0.300671	0.314303	0.614974	0.0310281	hypo	0	0	700	80227	ENST00000369103.2	protein_coding	ENSG00000148908.10	RGS10	Down	NoTest	700	43527	ENST00000369103.2	ENSG00000148908.10	RGS10	Down	NoTest	0	14626	1	0	0	0.0461712	0.953829	0
38254	chr19	33865604	33865928	325	*	4	81.25	38.865	14.2296	-0.300143	0.0963874	0.39653	0.028173	hypo	0	0	385	84729	ENST00000585933.2	protein_coding	ENSG00000153879.4	CEBPG	NoChange	Up	385	46068	ENST00000585933.2	ENSG00000153879.4	CEBPG	NoChange	Up	593	24716	1	0	0	0	1	0
15393	chr1	237836242	237837124	883	*	8	110.375	95.4561	13.1679	-0.299482	0.463347	0.762829	0.0220274	hypo	0	0	939	136825	ENST00000609119.1	processed_transcript	ENSG00000198626.11	RYR2	NoTest	Down	216969	23537	ENST00000366570.4	ENSG00000116996.5	ZP4	NoTest	NoTest	110063	2385	1	0	0	0	0	1
37917	chr2	189875014	189875615	602	*	9	66.8889	39.4989	4.66539	-0.297037	0.436537	0.733575	0.0223228	hypo	0	0	1985	105540	ENST00000487010.1	retained_intron	ENSG00000168542.8	COL3A1	Up	Up	18613	57440	ENST00000450867.1	ENSG00000168542.8	COL3A1	Up	Up	430542	3683	0.0232558	0.976744	0	0	0	1
2647	chr11	69949423	69950360	938	*	28	33.5	235.1	9.67553	-0.296876	0.43767	0.734546	0.0295713	hypo	1	0	0	57537	ENST00000529913.1	retained_intron	ENSG00000131620.13	ANO1	NoChange	Down	219	31367	ENST00000530480.1	ENSG00000131620.13	ANO1	NoChange	Down	15213	15799	1	0	0	0	0	1
6565	chr7	155092301	155092902	602	*	13	46.3077	158.408	12.957	-0.296184	0.253451	0.549635	0.0227742	hypo	0	0	414	128032	ENST00000468307.1	retained_intron	ENSG00000186480.8	INSIG1	Up	Up	2029	69928	ENST00000476756.1	ENSG00000186480.8	INSIG1	Up	Up	2088	10254	1	0	0	0	0	1
32460	chr10	16858307	16858560	254	*	4	63.5	47.4655	12.4597	-0.295778	0.276585	0.572363	0.0219467	hypo	0	0	821	79893	ENST00000377921.3	protein_coding	ENSG00000148484.13	RSU1	Up	Up	821	43343	ENST00000377921.3	ENSG00000148484.13	RSU1	Up	Up	529	13894	1	0	0	0	1	0
13918	chr6	3155688	3156572	885	*	15	59	102.416	7.4852	-0.295055	0.358269	0.653324	0.0311667	hypo	0	0	1187	65631	ENST00000333628.3	protein_coding	ENSG00000137267.5	TUBB2A	Up	Up	1187	35688	ENST00000333628.3	ENSG00000137267.5	TUBB2A	Up	Up	387	7616	0.918644	0.0813559	0	0	1	0
181	chr15	26104704	26107481	2778	*	58	47.8966	594.164	14.8446	-0.294121	0.380297	0.674418	0.0254234	hypo	1	0	0	143228	ENST00000553577.1	processed_transcript	ENSG00000206190.7	ATP10A	Up	Up	873	77115	ENST00000356865.6	ENSG00000206190.7	ATP10A	Up	Up	22	18919	0.774298	0.225702	0	0	0.712023	0.287977
28955	chr13	110956559	110957045	487	*	7	69.5714	55.0602	8.28885	-0.294064	0.152421	0.446485	0.0238112	hypo	0	0	1113	61837	ENST00000400163.2	protein_coding	ENSG00000134871.13	COL4A2	Up	NoChange	1113	33663	ENST00000400163.2	ENSG00000134871.13	COL4A2	Up	NoChange	1846	17879	1	0	0	0	0.316222	0.683778
42200	chr2	189873604	189874018	415	*	8	51.875	33.3977	4.2998	-0.293812	0.461141	0.754954	0.0218269	hypo	0	0	575	105540	ENST00000487010.1	retained_intron	ENSG00000168542.8	COL3A1	Up	Up	17203	57440	ENST00000450867.1	ENSG00000168542.8	COL3A1	Up	Up	432139	3683	1	0	0	0	0	1
37169	chr2	62934207	62934784	578	*	6	96.3333	40.1885	7.8219	-0.29378	0.326413	0.620194	0.023199	hypo	1	1	0	41781	ENST00000405289.1	protein_coding	ENSG00000115504.10	EHBP1	Up	Up	0	22563	ENST00000405289.1	ENSG00000115504.10	EHBP1	Up	Up	853	2886	1	0	0	0	1	0
1355	chr3	69061247	69062026	780	*	25	31.2	297.941	14.4752	-0.292921	0.312303	0.605224	0.0232768	hypo	0	0	723	94836	ENST00000424374.1	protein_coding	ENSG00000163378.9	EOGT	Up	Up	723	51518	ENST00000424374.1	ENSG00000163378.9	EOGT	Up	Up	133	4658	1	0	0	0	1	0
9118	chr2	189837082	189837995	914	*	25	36.56	133.076	6.01399	-0.292882	0.284037	0.576919	0.0271985	hypo	0	0	1050	105535	ENST00000304636.3	protein_coding	ENSG00000168542.8	COL3A1	Up	Up	1050	57438	ENST00000304636.3	ENSG00000168542.8	COL3A1	Up	Up	468162	3683	1	0	0	0	0	1
28650	chr6	151856523	151856858	336	*	4	84	55.6442	14.9717	-0.292841	0.550168	0.843009	0.0212586	hypo	0	0	547	46381	ENST00000544131.1	processed_transcript	ENSG00000120262.8	CCDC170	Up	Up	41347	25120	ENST00000367290.5	ENSG00000120262.8	CCDC170	Up	Up	40995	8626	1	0	0	0	0	1
20308	chr17	55332533	55332744	212	*	7	30.2857	77.2254	13.1973	-0.292773	0.286363	0.579135	0.0233713	hypo	0	0	467	84819	ENST00000416426.2	protein_coding	ENSG00000153944.6	MSI2	NoChange	Down	467	46108	ENST00000416426.2	ENSG00000153944.6	MSI2	NoChange	Down	324	22203	1	0	0	0	1	0
172	chr3	128209718	128211298	1581	*	91	17.3736	599.349	7.46143	-0.292092	0.121668	0.413759	0.0225098	hypo	0	0	226	119429	ENST00000492608.1	protein_coding	ENSG00000179348.7	GATA2	Down	Down	226	65090	ENST00000492608.1	ENSG00000179348.7	GATA2	Down	Down	0	4877	1	0	0	1	0	0
38495	chr3	151102322	151102378	57	*	3	19	38.4434	12.8352	-0.291798	0.298737	0.590535	0.0205924	hypo	0	0	221	106881	ENST00000302632.3	protein_coding	ENSG00000169313.9	P2RY12	Up	Up	221	58151	ENST00000302632.3	ENSG00000169313.9	P2RY12	Up	Up	76245	5044	1	0	0	0	0	1
1352	chr7	30890848	30892513	1666	*	27	61.7037	301.203	14.5058	-0.291752	0.444577	0.736329	0.0255158	hypo	0	0	496	169567	ENST00000434909.2	protein_coding	ENSG00000240583.6	AQP1	Down	Down	496	79423	ENST00000434909.2	ENSG00000240583.6	AQP1	Down	Down	79297	9353	0.902761	0.0972389	0	0	0	1
534	chr3	30649249	30651317	2069	*	34	60.8529	407.233	13.7651	-0.291509	0.344783	0.636292	0.0230135	hypo	0	0	1155	95132	ENST00000359013.4	protein_coding	ENSG00000163513.13	TGFBR2	Up	Up	1155	51676	ENST00000359013.4	ENSG00000163513.13	TGFBR2	Up	Up	367	4312	0.407927	0.592073	0	0	0.78927	0.21073
30456	chr17	9962070	9962598	529	*	11	48.0909	51.3462	4.84249	-0.291318	0.458768	0.750086	0.0356857	hypo	0	0	533	1769	ENST00000578599.1	protein_coding	ENSG00000007237.14	GAS7	NoChange	Down	533	904	ENST00000578599.1	ENSG00000007237.14	GAS7	NoChange	Down	138436	21466	1	0	0	0	0	1
26259	chr9	123475096	123475367	272	*	5	54.4	61.0798	13.4085	-0.290684	0.25072	0.541404	0.022292	hypo	0	0	1244	32406	ENST00000426959.1	protein_coding	ENSG00000106780.7	MEGF9	Up	Up	1244	17482	ENST00000426959.1	ENSG00000106780.7	MEGF9	Up	Up	618	12119	1	0	0	0	1	0
35623	chr10	97172886	97173507	622	*	8	77.75	42.7112	6.19884	-0.289641	0.368733	0.658374	0.0304127	hypo	0	0	13	20947	ENST00000465489.1	processed_transcript	ENSG00000095637.16	SORBS1	Up	NoChange	1944	11233	ENST00000486141.2	ENSG00000095637.16	SORBS1	Up	NoChange	117437	14366	1	0	0	0	0	1
5954	chr10	26728335	26729415	1081	*	16	67.5625	166.317	11.8373	-0.288536	0.210494	0.49903	0.0264171	hypo	0	0	980	14435	ENST00000356785.4	protein_coding	ENSG00000077420.11	APBB1IP	Up	NoChange	980	7645	ENST00000356785.4	ENSG00000077420.11	APBB1IP	Up	NoChange	342	13943	0.942646	0.0573543	0	0	1	0
6991	chr17	18265573	18265933	361	*	13	27.7692	152.483	17.9379	-0.288535	0.117334	0.405869	0.0229776	hypo	0	0	726	116813	ENST00000582653.1	protein_coding	ENSG00000176974.13	SHMT1	Up	Up	726	63740	ENST00000582653.1	ENSG00000176974.13	SHMT1	Up	Up	489	21551	1	0	0	0	1	0
1593	chr1	226128440	226128786	347	*	22	15.7727	280.754	14.531	-0.288522	0.355582	0.644104	0.0217846	hypo	0	0	296	74999	ENST00000420304.2	protein_coding	ENSG00000143768.7	LEFTY2	Up	NoTest	296	40674	ENST00000420304.2	ENSG00000143768.7	LEFTY2	Up	NoTest	744	2250	1	0	0	0	1	0
25220	chr3	151102703	151103168	466	*	5	93.2	63.258	12.905	-0.28764	0.316231	0.603871	0.0205924	hypo	0	0	102	106881	ENST00000302632.3	protein_coding	ENSG00000169313.9	P2RY12	Up	Up	102	58151	ENST00000302632.3	ENSG00000169313.9	P2RY12	Up	Up	75455	5044	1	0	0	0	0	1
26630	chr6	86157763	86158418	656	*	5	131.2	59.1575	16.2139	-0.287461	0.581414	0.868874	0.0213717	hypo	0	0	1390	62495	ENST00000369646.3	protein_coding	ENSG00000135318.7	NT5E	Down	Down	1390	34014	ENST00000369646.3	ENSG00000135318.7	NT5E	Down	Down	1007	8304	0.929878	0	0.070122	0	1	0
190	chr13	113719006	113720688	1683	*	75	22.44	575.91	10.2904	-0.287318	0.393422	0.68074	0.0349532	hypo	0	0	1	51961	ENST00000475524.1	processed_transcript	ENSG00000126217.16	MCF2L	NoChange	Down	8092	28264	ENST00000397017.2	ENSG00000126217.16	MCF2L	NoChange	Down	832	17982	1	0	0	0	0.693999	0.306001
513	chr2	86078966	86081627	2662	*	42	63.381	418.966	12.3115	-0.28657	0.424986	0.711557	0.0289523	hypo	1	0	0	41844	ENST00000487896.1	processed_transcript	ENSG00000115525.12	ST3GAL5	Down	Down	13149	22586	ENST00000393808.3	ENSG00000115525.12	ST3GAL5	Down	Down	33963	3057	1	0	0	0	0	1
57302	chr7	30178462	30178545	84	*	4	21	18.833	5.09698	-0.286282	0.491104	0.777387	0.0332843	hypo	0	0	1586	120307	ENST00000434060.1	protein_coding	ENSG00000180354.11	C7orf41	Up	Up	1586	65538	ENST00000434060.1	ENSG00000180354.11	C7orf41	Up	Up	2292	9347	1	0	0	0	0	1
10697	chr17	79059722	79060287	566	*	24	23.5833	120.653	5.69593	-0.285616	0.420221	0.705837	0.0465427	hypo	1	1	0	115760	ENST00000575841.1	protein_coding	ENSG00000175866.11	BAIAP2	Down	Down	0	63171	ENST00000575841.1	ENSG00000175866.11	BAIAP2	Down	Down	7187	22588	1	0	0	0	0	1
85	chr11	32449199	32450855	1657	*	89	18.618	779.85	11.3874	-0.284325	0.0660039	0.350329	0.0291221	hypo	1	1	0	125591	ENST00000527775.1	protein_coding	ENSG00000184937.8	WT1	Down	Down	0	68546	ENST00000527775.1	ENSG00000184937.8	WT1	Down	Down	0	15283	1	0	0	0.329511	0.670489	0
24124	chr2	64070319	64070595	277	*	8	34.625	65.1272	10.3534	-0.282585	0.175232	0.457818	0.0255033	hypo	0	0	743	107627	ENST00000487042.1	nonsense_mediated_decay	ENSG00000169764.10	UGP2	Up	Up	746	58566	ENST00000475462.1	ENSG00000169764.10	UGP2	Up	Up	1412	2895	1	0	0	0	1	0
10174	chr9	35162792	35163859	1068	*	10	106.8	124.034	18.3434	-0.281444	0.325788	0.607232	0.0218501	hypo	0	0	690	137010	ENST00000378496.4	protein_coding	ENSG00000198722.8	UNC13B	Up	NoChange	690	74857	ENST00000378496.4	ENSG00000198722.8	UNC13B	Up	NoChange	382	11628	1	0	0	0	1	0
6585	chr10	81201545	81203018	1474	*	21	70.1905	158.378	8.84966	-0.280319	0.322559	0.602877	0.0272811	hypo	0	0	956	99250	ENST00000372333.3	protein_coding	ENSG00000165424.6	ZCCHC24	Up	Up	956	53965	ENST00000372333.3	ENSG00000165424.6	ZCCHC24	Up	Up	1434	14271	0.708277	0.291723	0	0	0.383989	0.616011
2862	chr18	46388932	46389513	582	*	26	22.3846	228.636	10.0663	-0.278188	0.297163	0.575351	0.026372	hypo	0	0	16	60547	ENST00000590422.1	processed_transcript	ENSG00000134030.9	CTIF	Up	Up	85361	13660	ENST00000586093.1	ENSG00000101665.4	SMAD7	NoChange	NoChange	2450	23030	1	0	0	0	0	1
55566	chr20	43344267	43344568	302	*	3	100.667	20.5213	7.63044	-0.277183	0.382193	0.659376	0.0314351	hypo	0	0	380	9070	ENST00000190983.4	protein_coding	ENSG00000064205.6	WISP2	Up	Up	380	4833	ENST00000190983.4	ENSG00000064205.6	WISP2	Up	Up	29781	26228	1	0	0	0	0	1
11543	chr20	43344942	43345982	1041	*	16	65.0625	115.79	8.06841	-0.276492	0.533133	0.809625	0.0299386	hypo	0	0	1055	9070	ENST00000190983.4	protein_coding	ENSG00000064205.6	WISP2	Up	Up	1055	4833	ENST00000190983.4	ENSG00000064205.6	WISP2	Up	Up	28367	26228	0.90682	0.0931796	0	0	0	1
19359	chr11	65081346	65081635	290	*	13	22.3077	79.7232	6.61585	-0.276294	0.283073	0.559367	0.0376234	hypo	0	0	653	81298	ENST00000279249.2	protein_coding	ENSG00000149798.3	CDC42EP2	Up	NoChange	653	44080	ENST00000279249.2	ENSG00000149798.3	CDC42EP2	Up	NoChange	302	15610	1	0	0	0	1	0
26355	chr4	83810520	83810785	266	*	6	44.3333	60.9181	10.9945	-0.275911	0.388766	0.664677	0.0234304	hypo	0	0	1385	68033	ENST00000513323.1	protein_coding	ENSG00000138674.12	SEC31A	Up	NoChange	1385	37043	ENST00000513323.1	ENSG00000138674.12	SEC31A	Up	NoChange	1173	5920	1	0	0	0	1	0
38080	chr11	111635242	111635325	84	*	5	16.8	38.9957	7.99379	-0.275075	0.386487	0.661563	0.0282238	hypo	0	0	1460	66245	ENST00000531373.1	protein_coding	ENSG00000137713.11	PPP2R1B	Up	NoChange	1460	36048	ENST00000531373.1	ENSG00000137713.11	PPP2R1B	Up	NoChange	1269	16033	1	0	0	0	1	0
15636	chr11	45878069	45878893	825	*	19	43.4211	94.4186	5.60244	-0.275039	0.310203	0.585242	0.0278057	hypo	0	0	932	47560	ENST00000533779.1	processed_transcript	ENSG00000121671.7	CRY2	Up	Up	9111	25776	ENST00000443527.2	ENSG00000121671.7	CRY2	Up	Up	8655	15350	1	0	0	0	0	1
1906	chr1	22260910	22262037	1128	*	36	31.3333	265.403	8.70475	-0.274978	0.175769	0.450747	0.0264179	hypo	0	0	1752	73601	ENST00000374695.3	protein_coding	ENSG00000142798.12	HSPG2	NoChange	Down	1752	39931	ENST00000374695.3	ENSG00000142798.12	HSPG2	NoChange	Down	46790	616	0.219858	0.780142	0	0	0	1
5959	chr13	42033562	42035355	1794	*	15	119.6	163.987	13.2783	-0.273253	0.266298	0.539551	0.0249453	hypo	0	0	1866	26224	ENST00000379359.3	protein_coding	ENSG00000102760.12	RGCC	Up	Up	1866	14214	ENST00000379359.3	ENSG00000102760.12	RGCC	Up	Up	894	17673	0.074136	0.925864	0	0	0.616499	0.383501
58280	chr11	76496120	76496166	47	*	3	15.6667	17.9231	6.18325	-0.273041	0.226656	0.499697	0.0295236	hypo	0	0	927	122601	ENST00000525167.1	protein_coding	ENSG00000182704.6	TSKU	Up	Up	927	66799	ENST00000525167.1	ENSG00000182704.6	TSKU	Up	Up	447	15893	1	0	0	0	1	0
36704	chr7	30064930	30065277	348	*	4	87	40.6942	11.7617	-0.272416	0.297573	0.569989	0.023297	hypo	0	0	757	31582	ENST00000412494.1	nonsense_mediated_decay	ENSG00000106080.6	FKBP14	Up	Up	1022	17080	ENST00000222803.5	ENSG00000106080.6	FKBP14	Up	Up	1142	9345	1	0	0	0	1	0
26358	chr12	56403745	56404356	612	*	6	102	60.7658	10.7627	-0.271822	0.42109	0.692912	0.0229108	hypo	0	0	563	49145	ENST00000550860.1	processed_transcript	ENSG00000123411.10	IKZF4	Up	NoChange	985	26643	ENST00000552689.1	ENSG00000123411.10	IKZF4	Up	NoChange	2238	16747	1	0	0	0	0	1
4702	chr17	81043668	81044488	821	*	25	32.84	184.905	9.61711	-0.271518	0.467716	0.739233	0.0285692	hypo	0	0	1718	116648	ENST00000571814.1	protein_coding	ENSG00000176845.8	METRNL	Up	NoChange	1718	63641	ENST00000571814.1	ENSG00000176845.8	METRNL	Up	NoChange	423	22774	0.342266	0.657734	0	0	1	0
1701	chr7	27207208	27208793	1586	*	41	38.6829	276.564	7.89909	-0.271192	0.108333	0.379525	0.0277505	hypo	1	0	0	178549	ENST00000523790.1	antisense	ENSG00000253187.2	HOXA-AS4	Up	NoTest	2058	7871	ENST00000343483.6	ENSG00000078399.11	HOXA9	Up	Up	78	9311	1	0	0	0	1	0
6563	chr14	34029117	34030410	1294	*	15	86.2667	158.739	13.6609	-0.271043	0.547544	0.818587	0.0208232	hypo	1	0	0	82381	ENST00000552696.1	nonsense_mediated_decay	ENSG00000151322.14	NPAS3	NoChange	Down	174036	44733	ENST00000552874.1	ENSG00000151322.14	NPAS3	NoChange	Down	238536	18209	1	0	0	0	0	1
10625	chr1	151967061	151967992	932	*	17	54.8235	112.243	8.57917	-0.270792	0.285477	0.556269	0.0311672	hypo	0	0	53	157326	ENST00000432386.1	antisense	ENSG00000229021.2	NBPF18P	NoTest	NoTest	194	73733	ENST00000368811.3	ENSG00000197747.4	S100A10	Up	Up	167	1693	1	0	0	0	1	0
552	chr17	74526547	74527889	1343	*	54	24.8704	404.347	9.17684	-0.270712	0.388702	0.659415	0.0255351	hypo	0	0	257	92254	ENST00000590175.1	protein_coding	ENSG00000161544.5	CYGB	Down	Down	257	50067	ENST00000590175.1	ENSG00000161544.5	CYGB	Down	Down	5392	22441	1	0	0	0	0	1
60626	chr8	77592719	77592793	75	*	3	25	16.2837	6.41252	-0.270411	0.0986079	0.369019	0.0260945	hypo	0	0	660	19915	ENST00000521891.2	protein_coding	ENSG00000091656.11	ZFHX4	Up	NoChange	660	10664	ENST00000521891.2	ENSG00000091656.11	ZFHX4	Up	NoChange	1462	10406	1	0	0	0	1	0
28880	chr12	8812867	8813903	1037	*	11	94.2727	55.0827	5.36762	-0.2699	0.384915	0.654815	0.0280642	hypo	0	0	765	134803	ENST00000535411.1	protein_coding	ENSG00000197614.6	MFAP5	Up	Up	765	73611	ENST00000535411.1	ENSG00000197614.6	MFAP5	Up	Up	36060	16382	1	0	0	0	0	1
45340	chr7	86689691	86689895	205	*	3	68.3333	29.988	10.8348	-0.269011	0.440019	0.70903	0.0248941	hypo	0	0	675	98007	ENST00000450689.2	protein_coding	ENSG00000164659.10	KIAA1324L	Up	Up	675	53246	ENST00000450689.2	ENSG00000164659.10	KIAA1324L	Up	Up	452	9738	1	0	0	0	1	0
7199	chr12	22060254	22061986	1733	*	15	115.533	150.613	10.3942	-0.268695	0.45784	0.726535	0.0237755	hypo	0	0	1925	11168	ENST00000544039.1	protein_coding	ENSG00000069431.6	ABCC9	Up	Up	1925	5960	ENST00000544039.1	ENSG00000069431.6	ABCC9	Up	Up	31968	16438	0.0432776	0.956722	0	0	0	1
1132	chr17	9936888	9939540	2653	*	49	54.1429	320.362	7.38225	-0.268383	0.372412	0.640795	0.0286726	hypo	0	0	313	1766	ENST00000584146.2	protein_coding	ENSG00000007237.14	GAS7	NoChange	Down	313	903	ENST00000584146.2	ENSG00000007237.14	GAS7	NoChange	Down	128548	21465	0.635884	0.364116	0	0	0	1
33316	chr4	149367434	149367671	238	*	4	59.5	46.486	19.7636	-0.267758	0.203822	0.471581	0.021497	hypo	0	0	1583	82724	ENST00000344721.4	protein_coding	ENSG00000151623.10	NR3C2	NoChange	Down	1583	44927	ENST00000344721.4	ENSG00000151623.10	NR3C2	NoChange	Down	377	6160	1	0	0	0	1	0
6885	chr17	1395653	1396208	556	*	24	23.1667	154.546	7.40136	-0.267353	0.154631	0.421984	0.0325475	hypo	1	1	0	135234	ENST00000359786.5	protein_coding	ENSG00000197879.10	MYO1C	Up	NoChange	0	73856	ENST00000359786.5	ENSG00000197879.10	MYO1C	Up	NoChange	280	21231	1	0	0	0	1	0
50337	chr8	120649519	120649714	196	*	3	65.3333	24.9657	9.0918	-0.266795	0.208057	0.474852	0.0297698	hypo	0	0	1305	65211	ENST00000522826.1	protein_coding	ENSG00000136960.8	ENPP2	Up	Up	1305	35458	ENST00000522826.1	ENSG00000136960.8	ENPP2	Up	Up	195084	11127	1	0	0	0	0	1
17458	chr3	124775612	124776153	542	*	8	67.75	86.4436	14.1139	-0.264927	0.492137	0.757064	0.0264043	hypo	0	0	809	113208	ENST00000311127.4	protein_coding	ENSG00000173706.8	HEG1	NoChange	Down	809	61768	ENST00000311127.4	ENSG00000173706.8	HEG1	NoChange	Down	498	4824	1	0	0	0	1	0
2972	chr14	22002459	22003618	1160	*	25	46.4	225.225	9.83704	-0.264883	0.424057	0.688939	0.0255091	hypo	0	0	1417	99912	ENST00000546363.1	protein_coding	ENSG00000165821.7	SALL2	NoChange	Down	1417	54372	ENST00000546363.1	ENSG00000165821.7	SALL2	NoChange	Down	22759	18123	0.502586	0.497414	0	0	0	1
21635	chr11	76496485	76497384	900	*	13	69.2308	73.196	6.90165	-0.264878	0.329922	0.5948	0.0295747	hypo	0	0	1292	122601	ENST00000525167.1	protein_coding	ENSG00000182704.6	TSKU	Up	Up	1292	66799	ENST00000525167.1	ENSG00000182704.6	TSKU	Up	Up	812	15893	0.785556	0.214444	0	0	1	0
36638	chr12	54404111	54404388	278	*	9	30.8889	41.3298	4.7514	-0.264497	0.0821874	0.346685	0.0266358	hypo	0	0	1278	5643	ENST00000040584.4	protein_coding	ENSG00000037965.4	HOXC8	Up	Up	1278	2997	ENST00000040584.4	ENSG00000037965.4	HOXC8	Up	Up	763	16708	1	0	0	0	1	0
34566	chr22	25959004	25959455	452	*	5	90.4	40.8333	9.81693	-0.264229	0.189494	0.453722	0.0235531	hypo	0	0	661	163755	ENST00000422876.1	antisense	ENSG00000234884.1	CTA-407F11.8	NoChange	NoTest	1360	11903	ENST00000324198.6	ENSG00000100077.10	ADRBK2	Up	NoChange	1504	27215	1	0	0	0	1	0
16603	chr17	34949641	34950325	685	*	8	85.625	90.4597	12.4586	-0.263654	0.296712	0.560366	0.0213823	hypo	0	0	691	33469	ENST00000491046.2	protein_coding	ENSG00000108272.9	DHRS11	Up	NoChange	691	18078	ENST00000491046.2	ENSG00000108272.9	DHRS11	Up	NoChange	738	21769	1	0	0	0	1	0
2871	chr19	56000358	56001025	668	*	36	18.5556	228.466	7.67537	-0.262981	0.385041	0.648021	0.0341855	hypo	0	0	423	119978	ENST00000587166.1	protein_coding	ENSG00000179954.10	SSC5D	NoChange	Down	423	65364	ENST00000587166.1	ENSG00000179954.10	SSC5D	NoChange	Down	0	25683	1	0	0	0.453593	0.546407	0
22716	chr17	43188227	43189026	800	*	14	57.1429	70.2108	5.47696	-0.261887	0.320407	0.582295	0.0439485	hypo	0	0	1889	92467	ENST00000539433.1	protein_coding	ENSG00000161714.7	PLCD3	Up	NoChange	1889	50174	ENST00000539433.1	ENSG00000161714.7	PLCD3	Up	NoChange	9251	22000	0.13875	0.86125	0	0	0	1
16325	chr11	10561288	10561770	483	*	10	48.3	91.4614	10.8744	-0.26168	0.391588	0.653267	0.0244567	hypo	0	0	682	35899	ENST00000533412.1	protein_coding	ENSG00000110315.2	RNF141	Up	Up	682	19383	ENST00000533412.1	ENSG00000110315.2	RNF141	Up	Up	455	15163	1	0	0	0	1	0
46306	chr11	112149523	112149745	223	*	4	55.75	28.6816	7.25509	-0.261463	0.544871	0.806334	0.0321763	hypo	0	0	1463	175630	ENST00000532168.1	processed_transcript	ENSG00000250303.2	RP11-356J5.12	Up	Up	17939	71421	ENST00000338832.2	ENSG00000188771.3	C11orf34	NoTest	NoTest	11070	16043	1	0	0	0	0	1
5344	chr17	7107616	7108008	393	*	18	21.8333	173.835	10.9811	-0.261417	0.468159	0.729576	0.0265845	hypo	1	1	0	58717	ENST00000486626.3	protein_coding	ENSG00000132535.14	DLG4	Down	Down	0	31981	ENST00000486626.3	ENSG00000132535.14	DLG4	Down	Down	296	21365	1	0	0	0	1	0
7931	chr17	10099688	10100599	912	*	17	53.6471	143.01	9.87975	-0.261183	0.338743	0.599926	0.0281689	hypo	0	0	1268	1754	ENST00000432992.2	protein_coding	ENSG00000007237.14	GAS7	NoChange	Down	1268	895	ENST00000432992.2	ENSG00000007237.14	GAS7	NoChange	Down	435	21466	0.802632	0.197368	0	0	1	0
23625	chr17	55331587	55332163	577	*	7	82.4286	67.2129	11.2129	-0.261006	0.572952	0.833958	0.0233706	hypo	0	0	1048	84819	ENST00000416426.2	protein_coding	ENSG00000153944.6	MSI2	NoChange	Down	1048	46108	ENST00000416426.2	ENSG00000153944.6	MSI2	NoChange	Down	905	22203	1	0	0	0	1	0
15466	chr2	201170198	201170426	229	*	8	28.625	94.506	13.5151	-0.260674	0.402357	0.663031	0.021751	hypo	0	0	177	131719	ENST00000439084.1	protein_coding	ENSG00000196141.8	SPATS2L	Up	NoChange	177	71947	ENST00000439084.1	ENSG00000196141.8	SPATS2L	Up	NoChange	774	3727	1	0	0	0	1	0
64791	chr19	4519519	4519692	174	*	3	58	12.4256	4.19007	-0.260419	0.31729	0.577709	0.0387069	hypo	0	0	1802	103654	ENST00000301286.3	protein_coding	ENSG00000167676.3	PLIN4	Up	NoChange	1802	56468	ENST00000301286.3	ENSG00000167676.3	PLIN4	Up	NoChange	4000	23855	1	0	0	0	0	1
6902	chr18	60984344	60985269	926	*	21	44.0952	154.109	8.63492	-0.260261	0.298977	0.559238	0.0306343	hypo	0	0	775	110425	ENST00000589955.1	protein_coding	ENSG00000171791.10	BCL2	Up	Up	775	60199	ENST00000589955.1	ENSG00000171791.10	BCL2	Up	Up	234	23103	1	0	0	0	1	0
2939	chr10	8098060	8098683	624	*	32	19.5	225.703	8.7711	-0.259964	0.239586	0.49955	0.0229958	hypo	0	0	1290	32828	ENST00000346208.3	protein_coding	ENSG00000107485.11	GATA3	Up	NoChange	1290	17722	ENST00000346208.3	ENSG00000107485.11	GATA3	Up	NoChange	0	13849	1	0	0	0.432692	0.567308	0
2677	chr11	1896593	1897686	1094	*	37	29.5676	230.37	7.96262	-0.258476	0.209624	0.4681	0.0290688	hypo	0	0	20	55975	ENST00000432093.1	protein_coding	ENSG00000130592.9	LSP1	Down	Down	20	30557	ENST00000432093.1	ENSG00000130592.9	LSP1	Down	Down	4036	15034	1	0	0	0	0	1
7096	chr6	44184337	44185735	1399	*	24	58.2917	151.213	6.77492	-0.258347	0.163644	0.42199	0.0272091	hypo	1	0	0	187768	ENST00000576476.1	lincRNA	ENSG00000262179.2	RP1-302G2.5	Up	NoChange	1506	20969	ENST00000393844.1	ENSG00000112759.12	SLC29A1	NoChange	NoChange	1451	8168	1	0	0	0	0.392423	0.607577
7071	chr19	13107997	13108818	822	*	26	31.6154	152.244	6.91767	-0.257851	0.293626	0.551476	0.0309935	hypo	0	0	1344	2219	ENST00000592199.1	protein_coding	ENSG00000008441.12	NFIX	Up	NoChange	1344	1153	ENST00000592199.1	ENSG00000008441.12	NFIX	Up	NoChange	308	23299	0.796837	0.203163	0	0	1	0
17741	chr9	101705161	101705792	632	*	11	57.4545	85.7642	11.7606	-0.257349	0.387709	0.645058	0.0269245	hypo	1	0	0	140453	ENST00000467052.1	processed_transcript	ENSG00000204291.6	COL15A1	Up	Up	128	75755	ENST00000375001.3	ENSG00000204291.6	COL15A1	Up	Up	115	11998	1	0	0	0	1	0
36049	chr7	33945692	33946095	404	*	5	80.8	42.1805	9.62003	-0.257344	0.390192	0.647536	0.0260536	hypo	0	0	540	97947	ENST00000444773.1	nonsense_mediated_decay	ENSG00000164619.4	BMPER	NoChange	Down	546	53204	ENST00000436222.1	ENSG00000164619.4	BMPER	NoChange	Down	182	9369	1	0	0	0	1	0
920	chr1	86620182	86620994	813	*	39	20.8462	333.121	11.5348	-0.257111	0.15233	0.409441	0.0303141	hypo	0	0	1126	109982	ENST00000436319.1	protein_coding	ENSG00000171502.10	COL24A1	Up	Up	1126	59939	ENST00000436319.1	ENSG00000171502.10	COL24A1	Up	Up	284	1285	1	0	0	0	1	0
5229	chr11	9046864	9048194	1331	*	17	78.2941	174.715	13.6355	-0.256668	0.617299	0.873968	0.0238073	hypo	1	0	0	115213	ENST00000532532.1	processed_transcript	ENSG00000175356.8	SCUBE2	Up	NoChange	877	62871	ENST00000519202.1	ENSG00000175356.8	SCUBE2	Up	NoChange	20548	15146	1	0	0	0	0	1
519	chr11	64508561	64509762	1202	*	44	27.3182	417.866	13.2934	-0.255516	0.304191	0.559707	0.0248785	hypo	0	0	205	10968	ENST00000464324.1	retained_intron	ENSG00000068831.14	RASGRP2	Down	Down	646	5854	ENST00000394428.1	ENSG00000068831.14	RASGRP2	Down	Down	0	15580	1	0	0	0.27371	0.72629	0
4748	chr3	13591254	13592758	1505	*	28	53.75	182.726	9.62334	-0.254792	0.25071	0.505502	0.0252027	hypo	0	0	572	95192	ENST00000295760.7	protein_coding	ENSG00000163520.9	FBLN2	Up	Up	572	51706	ENST00000295760.7	ENSG00000163520.9	FBLN2	Up	Up	245	4243	0.948173	0.0518272	0	0	1	0
996	chr9	99379764	99380732	969	*	31	31.2581	332.997	14.6929	-0.25473	0.453668	0.708398	0.0219211	hypo	0	0	155	16035	ENST00000415608.1	protein_coding	ENSG00000081377.12	CDC14B	Up	Up	155	8541	ENST00000415608.1	ENSG00000081377.12	CDC14B	Up	Up	82	11960	1	0	0	0	1	0
9869	chr18	51885526	51886470	945	*	12	78.75	127.143	13.6874	-0.254712	0.466741	0.721453	0.0229646	hypo	0	0	570	101934	ENST00000382911.4	protein_coding	ENSG00000166845.9	C18orf54	NoTest	Down	570	55527	ENST00000382911.4	ENSG00000166845.9	C18orf54	NoTest	Down	531	23059	1	0	0	0	1	0
25387	chr11	76492209	76493225	1017	*	10	101.7	62.0688	6.92839	-0.25432	0.180942	0.435262	0.0276404	hypo	0	0	69	122599	ENST00000533752.1	protein_coding	ENSG00000182704.6	TSKU	Up	Up	69	66797	ENST00000533752.1	ENSG00000182704.6	TSKU	Up	Up	1191	15893	1	0	0	0	0.795477	0.204523
4256	chr4	108911966	108913103	1138	*	23	49.4783	192.803	11.6229	-0.254248	0.150703	0.404951	0.0247294	hypo	0	0	907	68386	ENST00000505878.1	protein_coding	ENSG00000138796.11	HADH	NoChange	Down	907	37238	ENST00000505878.1	ENSG00000138796.11	HADH	NoChange	Down	595	5999	0.959578	0.0404218	0	0	1	0
3460	chr8	126012193	126013552	1360	*	28	48.5714	211.119	8.75386	-0.253852	0.473671	0.727523	0.0284638	hypo	0	0	1406	28676	ENST00000521232.1	protein_coding	ENSG00000104549.7	SQLE	NoChange	Down	1406	15499	ENST00000521232.1	ENSG00000104549.7	SQLE	NoChange	Down	998	11151	0.436029	0.563971	0	0	0.736765	0.263235
872	chr9	124462896	124464044	1149	*	39	29.4615	347.721	10.3118	-0.253731	0.298216	0.551947	0.0256587	hypo	0	0	1246	64981	ENST00000373782.3	protein_coding	ENSG00000136848.12	DAB2IP	Up	Up	1246	35343	ENST00000373782.3	ENSG00000136848.12	DAB2IP	Up	Up	705	12135	0.655352	0.344648	0	0	1	0
45274	chr5	102596700	102596895	196	*	3	65.3333	30.1348	11.0575	-0.253342	0.202931	0.456273	0.0220308	hypo	0	0	1574	121410	ENST00000510890.1	protein_coding	ENSG00000181751.5	C5orf30	Up	Up	1574	66169	ENST00000510890.1	ENSG00000181751.5	C5orf30	Up	Up	1149	6890	1	0	0	0	1	0
17098	chr3	99595678	99596431	754	*	8	94.25	88.5205	15.2672	-0.253029	0.284253	0.537282	0.0209492	hypo	0	0	631	105184	ENST00000383694.2	protein_coding	ENSG00000168386.14	FILIP1L	Up	Up	631	57269	ENST00000383694.2	ENSG00000168386.14	FILIP1L	Up	Up	462	4722	1	0	0	0	1	0
47997	chr11	111888371	111888559	189	*	4	47.25	27.3789	6.92344	-0.252265	0.421017	0.673281	0.030066	hypo	0	0	72	81916	ENST00000526418.1	retained_intron	ENSG00000150764.9	DIXDC1	Up	Up	6978	44451	ENST00000280346.6	ENSG00000150768.11	DLAT	Up	Up	7017	16039	1	0	0	0	0	1
12074	chr16	49887885	49888374	490	*	18	27.2222	112.776	7.49142	-0.252145	0.0825059	0.334651	0.0285681	hypo	0	0	1671	26545	ENST00000563137.2	protein_coding	ENSG00000102935.7	ZNF423	NoChange	Down	1671	14383	ENST00000563137.2	ENSG00000102935.7	ZNF423	NoChange	Down	100	20540	0.671429	0.328571	0	0	1	0
20775	chr1	162469026	162469461	436	*	7	62.2857	73.6536	11.5435	-0.251153	0.515531	0.766683	0.0220565	hypo	0	0	1150	83383	ENST00000282169.8	processed_transcript	ENSG00000152332.11	UHMK1	Up	Up	1392	45289	ENST00000489294.1	ENSG00000152332.11	UHMK1	Up	Up	998	1873	1	0	0	0	1	0
8041	chr10	418348	419189	842	*	24	35.0833	142.631	6.48255	-0.250733	0.348928	0.599661	0.0324649	hypo	1	1	0	82303	ENST00000540204.1	protein_coding	ENSG00000151240.11	DIP2C	Up	NoChange	0	44682	ENST00000540204.1	ENSG00000151240.11	DIP2C	Up	NoChange	2991	13758	1	0	0	0	0	1
8317	chr10	88855836	88856243	408	*	21	19.4286	139.103	7.91166	-0.250624	0.332263	0.582887	0.0337285	hypo	0	0	882	48101	ENST00000298784.1	protein_coding	ENSG00000122376.7	FAM35A	Up	Up	882	26072	ENST00000298784.1	ENSG00000122376.7	FAM35A	Up	Up	337	14310	1	0	0	0	1	0
2054	chr21	34776891	34778111	1221	*	27	45.2222	255.21	11.3646	-0.250612	0.262357	0.512969	0.0208459	hypo	0	0	1118	89512	ENST00000405436.1	protein_coding	ENSG00000159128.10	IFNGR2	NoChange	Up	1118	48731	ENST00000405436.1	ENSG00000159128.10	IFNGR2	NoChange	Up	397	26722	0.72154	0.27846	0	0	1	0
2224	chr9	136234848	136236126	1279	*	36	35.5278	249.177	8.3247	-0.250576	0.322184	0.57276	0.0264877	hypo	0	0	1894	79608	ENST00000465565.1	processed_transcript	ENSG00000148248.9	SURF4	Up	Up	6787	43198	ENST00000371991.3	ENSG00000148248.9	SURF4	Up	Up	6180	12383	0.0820954	0.917905	0	0	0	1
50059	chr2	197037181	197037230	50	*	3	16.6667	25.4015	9.01565	-0.250503	0.177098	0.427601	0.0261348	hypo	0	0	881	16020	ENST00000263955.4	protein_coding	ENSG00000081320.6	STK17B	NoChange	Up	881	8529	ENST00000263955.4	ENSG00000081320.6	STK17B	NoChange	Up	797	3704	1	0	0	0	1	0
11141	chr1	78223896	78224148	253	*	13	19.4615	117.711	9.68126	-0.250409	0.192925	0.443334	0.0225608	hypo	0	0	924	14356	ENST00000530709.1	protein_coding	ENSG00000077254.10	USP33	Up	NoChange	924	7584	ENST00000530709.1	ENSG00000077254.10	USP33	Up	NoChange	695	1254	1	0	0	0	1	0
45993	chr8	37889655	37889752	98	*	3	32.6667	29.1758	10.3273	-0.250407	0.465865	0.716271	0.0243515	hypo	0	0	1795	129684	ENST00000338825.4	protein_coding	ENSG00000187840.4	EIF4EBP1	Down	NoChange	1795	70815	ENST00000338825.4	ENSG00000187840.4	EIF4EBP1	Down	NoChange	824	10757	1	0	0	0	1	0
6709	chr1	120467498	120468590	1093	*	22	49.6818	156.43	7.90074	-0.250345	0.397863	0.648208	0.0323666	hypo	0	0	969	60849	ENST00000493703.1	processed_transcript	ENSG00000134250.13	NOTCH2	Up	NoChange	28379	33130	ENST00000369400.1	ENSG00000134249.6	ADAM30	NoTest	NoTest	28277	1502	0.94236	0.0576395	0	0	0	1
53917	chr5	32060022	32060109	88	*	3	29.3333	21.5504	7.23535	-0.25022	0.596543	0.846763	0.0284036	hypo	0	0	583	59854	ENST00000513184.1	processed_transcript	ENSG00000133401.11	PDZD2	Up	Up	114346	21245	ENST00000265070.6	ENSG00000113384.9	GOLPH3	Up	Up	113489	6589	1	0	0	0	0	1
22273	chr16	69223383	69223920	538	*	9	59.7778	59.9046	7.20245	-0.249966	0.412777	0.662742	0.0247542	hypo	0	0	1105	138290	ENST00000363294.1	misc_RNA	ENSG00000200164.1	Y_RNA	NoChange	NoChange	1894	57679	ENST00000360496.5	ENSG00000168807.12	SNTB2	Up	Up	1275	20735	1	0	0	0	1	0
1858	chr21	34800954	34802637	1684	*	35	48.1143	266.925	9.68062	-0.249726	0.461612	0.711338	0.0265576	hypo	0	0	1988	89513	ENST00000421802.1	protein_coding	ENSG00000159128.10	IFNGR2	NoChange	Up	1988	48732	ENST00000421802.1	ENSG00000159128.10	IFNGR2	NoChange	Up	24460	26722	0.00712589	0.992874	0	0	0	1
5092	chr10	73848577	73849167	591	*	17	34.7647	176.443	12.587	-0.249347	0.270015	0.519362	0.0235865	hypo	1	1	0	33015	ENST00000483699.1	processed_transcript	ENSG00000107742.8	SPOCK2	Down	Down	0	17832	ENST00000412663.1	ENSG00000107742.8	SPOCK2	Down	Down	343	14217	1	0	0	0	1	0
1271	chr4	155661727	155662838	1112	*	44	25.2727	305.623	9.9908	-0.249275	0.30945	0.558725	0.029584	hypo	1	1	0	47251	ENST00000507827.1	protein_coding	ENSG00000121207.7	LRAT	Down	NoChange	0	25608	ENST00000507827.1	ENSG00000121207.7	LRAT	Down	NoChange	0	6192	1	0	0	0.232014	0.767986	0
20838	chr8	82194137	82194373	237	*	8	29.625	71.4969	11.8242	-0.249201	0.107161	0.356362	0.0257582	hypo	0	0	455	179566	ENST00000518880.1	antisense	ENSG00000254027.1	RP11-363E6.3	NoTest	NoTest	1034	53273	ENST00000396359.1	ENSG00000164687.6	FABP5	Down	Down	451	10976	1	0	0	0	1	0
1523	chr13	113717822	113718714	893	*	37	24.1351	286.829	10.0738	-0.248728	0.474407	0.723135	0.0301475	hypo	1	0	0	51960	ENST00000464800.1	retained_intron	ENSG00000126217.16	MCF2L	NoChange	Down	10066	28264	ENST00000397017.2	ENSG00000126217.16	MCF2L	NoChange	Down	2661	17981	1	0	0	0	0	1
56364	chr7	32111342	32111453	112	*	3	37.3333	19.9229	7.3521	-0.248691	0.329379	0.57807	0.0292397	hypo	0	0	293	85566	ENST00000321453.7	protein_coding	ENSG00000154678.12	PDE1C	NoTest	Down	293	46500	ENST00000321453.7	ENSG00000154678.12	PDE1C	NoTest	Down	431	9357	1	0	0	0	1	0
270	chr11	68081341	68084720	3380	*	92	36.7391	522.233	11.2971	-0.248653	0.313001	0.561654	0.0305665	hypo	0	0	1188	93130	ENST00000529993.1	nonsense_mediated_decay	ENSG00000162337.7	LRP5	Up	Up	1263	50544	ENST00000294304.7	ENSG00000162337.7	LRP5	Up	Up	409	15753	0.239941	0.760059	0	0	0.47071	0.52929
4294	chr8	120683906	120684968	1063	*	30	35.4333	192.487	7.2737	-0.248649	0.359263	0.607912	0.0285412	hypo	0	0	724	65208	ENST00000427067.2	protein_coding	ENSG00000136960.8	ENPP2	Up	Up	724	35456	ENST00000427067.2	ENSG00000136960.8	ENPP2	Up	Up	159830	11127	1	0	0	0	0	1
1657	chr15	85359854	85360504	651	*	38	17.1316	280.006	10.3371	-0.248588	0.137248	0.385836	0.0264549	hypo	1	1	0	64367	ENST00000258888.5	protein_coding	ENSG00000136383.6	ALPK3	Up	Up	0	34997	ENST00000258888.5	ENSG00000136383.6	ALPK3	Up	Up	0	19500	1	0	0	0.479263	0.520737	0
20705	chr17	67321733	67322091	359	*	9	39.8889	76.0378	9.14486	-0.248015	0.32966	0.577675	0.0239799	hypo	0	0	1139	85214	ENST00000587607.1	non_stop_decay	ENSG00000154265.11	ABCA5	Up	Up	1146	46291	ENST00000592568.1	ENSG00000154265.11	ABCA5	Up	Up	618	22334	1	0	0	0	1	0
1627	chr12	54390231	54391285	1055	*	33	31.9697	244.707	9.20792	-0.247958	0.124621	0.37258	0.0236106	hypo	1	0	0	175486	ENST00000513533.1	antisense	ENSG00000250133.2	HOXC-AS2	NoTest	NoTest	937	65704	ENST00000508190.1	ENSG00000180806.4	HOXC9	Up	Up	710	16704	1	0	0	0	1	0
26503	chr9	101704325	101704789	465	*	8	58.125	60.5119	9.09285	-0.247709	0.62842	0.876129	0.0269245	hypo	0	0	671	140453	ENST00000467052.1	processed_transcript	ENSG00000204291.6	COL15A1	Up	Up	1131	75755	ENST00000375001.3	ENSG00000204291.6	COL15A1	Up	Up	1118	11998	1	0	0	0	1	0
16899	chr11	124671477	124672069	593	*	10	59.3	88.5575	10.2642	-0.247634	0.242734	0.490368	0.0252485	hypo	0	0	670	172931	ENST00000529392.1	antisense	ENSG00000245498.2	RP11-677M14.7	NoChange	Down	907	25184	ENST00000239614.4	ENSG00000120458.5	MSANTD2	NoChange	NoChange	957	16163	1	0	0	0	1	0
1393	chr1	26761246	26762520	1275	*	28	45.5357	296.046	13.4323	-0.247427	0.581251	0.828678	0.0213618	hypo	0	0	1863	44298	ENST00000430232.1	protein_coding	ENSG00000117682.12	DHDDS	Up	Up	1863	23919	ENST00000430232.1	ENSG00000117682.12	DHDDS	Up	Up	2389	701	0.106667	0.893333	0	0	0	1
22345	chr17	66451331	66452343	1013	*	10	101.3	70.3687	10.4504	-0.246991	0.394932	0.641923	0.0244216	hypo	0	0	1218	11547	ENST00000262139.5	protein_coding	ENSG00000070540.8	WIPI1	Up	Up	1218	6149	ENST00000262139.5	ENSG00000070540.8	WIPI1	Up	Up	1006	21168	0.771964	0.228036	0	0	0.981244	0.0187562
15162	chr9	129882759	129883127	369	*	17	21.7059	96.561	5.93192	-0.24669	0.225926	0.472616	0.0243687	hypo	0	0	1785	65007	ENST00000373417.1	protein_coding	ENSG00000136859.5	ANGPTL2	Up	Up	1785	35357	ENST00000373417.1	ENSG00000136859.5	ANGPTL2	Up	Up	103437	12208	0.582656	0.417344	0	0	0	1
10345	chr1	569507	570301	795	*	21	37.8571	123.503	7.21363	-0.246586	0.188188	0.434774	0.0503613	hypo	1	0	0	137057	ENST00000416718.2	unprocessed_pseudogene	ENSG00000198744.5	RP5-857K21.11	Down	Down	51751	68719	ENST00000332831.2	ENSG00000185097.2	OR4F16	NoTest	NoTest	22857	7	1	0	0	0	0	1
24059	chr7	84120149	84120530	382	*	8	47.75	66.4819	9.17665	-0.24643	0.53633	0.78276	0.0279879	hypo	0	0	1334	13445	ENST00000448879.1	protein_coding	ENSG00000075213.6	SEMA3A	Up	Up	1334	7167	ENST00000448879.1	ENSG00000075213.6	SEMA3A	Up	Up	448708	9735	1	0	0	0	0	1
55011	chr1	19281046	19281211	166	*	4	41.5	20.9514	5.88244	-0.246377	0.349376	0.595753	0.0310974	hypo	0	0	980	107878	ENST00000416166.1	protein_coding	ENSG00000169991.6	IFFO2	Up	Up	980	58708	ENST00000416166.1	ENSG00000169991.6	IFFO2	Up	Up	737	567	1	0	0	0	1	0
40861	chr8	70551385	70551944	560	*	5	112	35.3738	7.53949	-0.245907	0.314151	0.560058	0.0327646	hypo	0	0	338	66061	ENST00000526654.1	retained_intron	ENSG00000137573.9	SULF1	Down	Down	75287	35951	ENST00000525999.1	ENSG00000137573.9	SULF1	Down	Down	192154	10928	1	0	0	0	0	1
8764	chr15	60667212	60668909	1698	*	30	56.6	136.167	4.85256	-0.245765	0.47632	0.722086	0.0210587	hypo	0	0	507	122613	ENST00000559176.1	protein_coding	ENSG00000182718.12	ANXA2	Up	Up	507	66807	ENST00000559176.1	ENSG00000182718.12	ANXA2	Up	Up	20840	19219	0.878681	0.121319	0	0	0	1
9148	chr9	32386012	32387351	1340	*	13	103.077	132.634	14.3083	-0.245715	0.46578	0.711495	0.021899	hypo	0	0	1393	48479	ENST00000541043.1	protein_coding	ENSG00000122729.14	ACO1	Up	Up	1393	26286	ENST00000541043.1	ENSG00000122729.14	ACO1	Up	Up	1100	11574	0.452239	0.547761	0	0	0.671642	0.328358
15783	chr6	152127291	152128258	968	*	11	88	93.8127	10.3041	-0.24564	0.33515	0.58079	0.0244375	hypo	0	0	72	19956	ENST00000446550.1	protein_coding	ENSG00000091831.17	ESR1	Up	NoChange	72	10687	ENST00000446550.1	ENSG00000091831.17	ESR1	Up	NoChange	564	8627	1	0	0	0	1	0
33500	chr7	19155180	19155594	415	*	7	59.2857	45.3864	12.395	-0.245492	0.0236157	0.269107	0.0275929	hypo	0	0	952	48448	ENST00000443687.1	nonsense_mediated_decay	ENSG00000122691.8	TWIST1	Up	Up	1700	26263	ENST00000242261.5	ENSG00000122691.8	TWIST1	Up	Up	456	9236	1	0	0	0	1	0
35321	chr8	38872303	38872866	564	*	5	112.8	42.9581	8.69315	-0.245407	0.554768	0.800176	0.0241488	hypo	0	0	1688	105648	ENST00000481058.1	retained_intron	ENSG00000168615.7	ADAM9	Up	NoChange	17797	57501	ENST00000481513.1	ENSG00000168615.7	ADAM9	Up	NoChange	17186	10771	0.553191	0.446809	0	0	0	1
17843	chr20	25227100	25227659	560	*	11	50.9091	83.6964	10.0489	-0.245132	0.365176	0.610308	0.025451	hypo	0	0	1045	24418	ENST00000216962.4	protein_coding	ENSG00000100994.7	PYGB	Up	Up	1045	13151	ENST00000216962.4	ENSG00000100994.7	PYGB	Up	Up	641	26044	1	0	0	0	1	0
3422	chr16	1580423	1581070	648	*	35	18.5143	212.101	7.41768	-0.245052	0.325202	0.570255	0.0280306	hypo	0	0	1733	57566	ENST00000253934.5	protein_coding	ENSG00000131634.9	TMEM204	NoChange	Down	1733	31377	ENST00000253934.5	ENSG00000131634.9	TMEM204	NoChange	Down	2739	19885	0.410494	0.589506	0	0	0	1
21661	chr3	151101086	151101974	889	*	7	127	73.188	12.2045	-0.244421	0.407803	0.652223	0.0205924	hypo	0	0	625	106881	ENST00000302632.3	protein_coding	ENSG00000169313.9	P2RY12	Up	Up	625	58151	ENST00000302632.3	ENSG00000169313.9	P2RY12	Up	Up	76649	5044	1	0	0	0	0	1
1803	chr12	124426375	124427987	1613	*	37	43.5946	269.541	9.88415	-0.244333	0.531045	0.775379	0.0293618	hypo	0	0	54	45314	ENST00000542348.1	processed_transcript	ENSG00000119242.4	CCDC92	Up	NoChange	3332	24509	ENST00000545135.1	ENSG00000119242.4	CCDC92	Up	NoChange	4211	17241	1	0	0	0	0	1
48803	chr9	37902689	37902982	294	*	3	98	26.3111	10.4305	-0.243957	0.170773	0.414729	0.0229971	hypo	0	0	1124	48459	ENST00000377716.2	protein_coding	ENSG00000122696.8	SLC25A51	Up	Up	1124	26270	ENST00000377716.2	ENSG00000122696.8	SLC25A51	Up	Up	648	11675	1	0	0	0	1	0
41895	chr8	82194723	82195350	628	*	4	157	33.973	11.8973	-0.243877	0.354437	0.598314	0.0266546	hypo	1	0	0	98058	ENST00000486269.1	retained_intron	ENSG00000164687.6	FABP5	Down	Down	1620	53273	ENST00000396359.1	ENSG00000164687.6	FABP5	Down	Down	1037	10976	1	0	0	0	1	0
25218	chr12	22400674	22401346	673	*	8	84.125	63.5103	9.17058	-0.243813	0.345338	0.58915	0.0244969	hypo	0	0	633	37643	ENST00000538256.1	protein_coding	ENSG00000111728.6	ST8SIA1	NoTest	Down	633	20274	ENST00000538256.1	ENSG00000111728.6	ST8SIA1	NoTest	Down	85489	16440	1	0	0	0	0	1
273	chr10	118464086	118466150	2065	*	47	43.9362	514.319	13.7937	-0.24373	0.459985	0.703715	0.0203236	hypo	0	0	1606	99950	ENST00000468935.2	protein_coding	ENSG00000165868.8	HSPA12A	Up	Up	1606	54392	ENST00000468935.2	ENSG00000165868.8	HSPA12A	Up	Up	34232	14594	0.190799	0.809201	0	0	0	1
22081	chr21	45300626	45300778	153	*	7	21.8571	71.8905	10.4008	-0.243317	0.391016	0.634333	0.0221622	hypo	0	0	1646	90730	ENST00000398061.1	protein_coding	ENSG00000160216.14	AGPAT3	Up	NoChange	1646	49322	ENST00000398061.1	ENSG00000160216.14	AGPAT3	Up	NoChange	54135	26855	1	0	0	0	0	1
30837	chr9	123474185	123474653	469	*	5	93.8	50.4644	10.8691	-0.243317	0.360572	0.603889	0.022292	hypo	0	0	1958	32406	ENST00000426959.1	protein_coding	ENSG00000106780.7	MEGF9	Up	Up	1958	17482	ENST00000426959.1	ENSG00000106780.7	MEGF9	Up	Up	1332	12119	0.0895522	0.910448	0	0	1	0
13622	chr4	101438616	101439529	914	*	10	91.4	103.987	11.1749	-0.242314	0.365159	0.607473	0.0209174	hypo	1	1	0	96646	ENST00000502744.1	processed_transcript	ENSG00000164035.5	EMCN	NoChange	Down	0	52469	ENST00000502569.1	ENSG00000164035.5	EMCN	NoChange	Down	327118	5976	1	0	0	0	0	1
57516	chr7	30184165	30184250	86	*	4	21.5	18.2512	4.78524	-0.242312	0.496963	0.739275	0.0292492	hypo	0	0	1166	120308	ENST00000324489.5	protein_coding	ENSG00000180354.11	C7orf41	Up	Up	1166	65539	ENST00000324489.5	ENSG00000180354.11	C7orf41	Up	Up	7995	9347	1	0	0	0	0	1
655	chr3	52476810	52478965	2156	*	61	35.3443	374.684	7.94444	-0.242122	0.436696	0.678818	0.034194	hypo	0	0	19	2665	ENST00000465657.1	nonsense_mediated_decay	ENSG00000010319.2	SEMA3G	Up	Up	77	1380	ENST00000231721.2	ENSG00000010319.2	SEMA3G	Up	Up	10452	4568	0.918831	0.0811688	0	0	0	1
49227	chr11	82706107	82706822	716	*	5	143.2	25.9818	5.36778	-0.241696	0.453546	0.695242	0.037086	hypo	0	0	1632	65953	ENST00000525117.1	protein_coding	ENSG00000137502.5	RAB30	Up	Up	1632	35896	ENST00000525117.1	ENSG00000137502.5	RAB30	Up	Up	93262	15926	0.513966	0.486034	0	0	0	1
6747	chr17	21154254	21155566	1313	*	22	59.6818	156.202	8.21364	-0.24146	0.313734	0.555194	0.0279238	hypo	0	0	1011	84902	ENST00000399011.2	protein_coding	ENSG00000154035.6	C17orf103	Up	NoChange	1011	46146	ENST00000399011.2	ENSG00000154035.6	C17orf103	Up	NoChange	23253	21606	0.753237	0.246763	0	0	0	1
11395	chr2	131130710	131131255	546	*	15	36.4	116.684	10.1893	-0.241048	0.344854	0.585902	0.0307589	hypo	0	0	528	12202	ENST00000462321.1	retained_intron	ENSG00000072135.8	PTPN18	NoChange	Down	3047	6505	ENST00000409022.2	ENSG00000072135.8	PTPN18	NoChange	Down	198	3408	1	0	0	0	1	0
27244	chr8	9007385	9007541	157	*	7	22.4286	58.2528	9.91395	-0.240948	0.122686	0.363634	0.0263332	hypo	0	0	664	112691	ENST00000310455.3	protein_coding	ENSG00000173281.4	PPP1R3B	Up	Up	664	61449	ENST00000310455.3	ENSG00000173281.4	PPP1R3B	Up	Up	517	10556	1	0	0	0	1	0
13017	chr12	22398966	22400041	1076	*	14	76.8571	107.243	9.76087	-0.24085	0.537091	0.777941	0.0246345	hypo	0	0	1938	37643	ENST00000538256.1	protein_coding	ENSG00000111728.6	ST8SIA1	NoTest	Down	1938	20274	ENST00000538256.1	ENSG00000111728.6	ST8SIA1	NoTest	Down	86794	16440	0.0576208	0.942379	0	0	0	1
2619	chr15	96765629	96767017	1389	*	20	69.45	235.61	13.6293	-0.240525	0.573569	0.814094	0.019802	hypo	1	0	0	173450	ENST00000559505.1	antisense	ENSG00000247809.3	NR2F2-AS1	NoTest	Down	64642	76599	ENST00000378936.1	ENSG00000205148.1	AC016251.1	NoTest	NoTest	97864	19598	1	0	0	0	0	1
40253	chr11	76509881	76509968	88	*	6	14.6667	36.3038	6.364	-0.240493	0.4008	0.641293	0.0270717	hypo	0	0	1439	187334	ENST00000566747.1	sense_overlapping	ENSG00000261578.1	RP11-21L23.2	Up	NoChange	7084	66800	ENST00000527881.1	ENSG00000182704.6	TSKU	Up	Up	318	15894	1	0	0	0	1	0
23598	chr15	60687284	60688118	835	*	11	75.9091	67.713	6.74446	-0.240257	0.193272	0.433529	0.0280721	hypo	0	0	1418	122619	ENST00000560367.2	protein_coding	ENSG00000182718.12	ANXA2	Up	Up	1418	66812	ENST00000560367.2	ENSG00000182718.12	ANXA2	Up	Up	1631	19219	0.697006	0.302994	0	0	0.441916	0.558084
52066	chr11	111897091	111897201	111	*	3	37	23.3687	8.49165	-0.239858	0.363908	0.603766	0.0248352	hypo	0	0	770	81920	ENST00000531306.1	protein_coding	ENSG00000150768.11	DLAT	Up	Up	770	44453	ENST00000531306.1	ENSG00000150768.11	DLAT	Up	Up	643	16039	1	0	0	0	1	0
44897	chr8	23259917	23260273	357	*	5	71.4	30.2118	8.76828	-0.239749	0.325181	0.564929	0.0269248	hypo	0	0	1315	60506	ENST00000524168.1	protein_coding	ENSG00000134013.11	LOXL2	Up	Up	1315	32934	ENST00000524168.1	ENSG00000134013.11	LOXL2	Up	Up	169	10675	1	0	0	0	1	0
22315	chr8	38090208	38090565	358	*	7	51.1429	71.363	11.4009	-0.239481	0.274764	0.514245	0.0223635	hypo	1	0	0	17244	ENST00000527415.1	nonsense_mediated_decay	ENSG00000085788.9	DDHD2	Up	NoChange	736	9212	ENST00000520272.2	ENSG00000085788.9	DDHD2	Up	NoChange	251	10760	1	0	0	0	1	0
14851	chr5	180257269	180257697	429	*	12	35.75	97.9279	11.0472	-0.239355	0.371466	0.610821	0.0241783	hypo	0	0	259	172863	ENST00000501855.2	lincRNA	ENSG00000245060.2	LINC00847	Down	NoChange	14688	31257	ENST00000514438.1	ENSG00000131446.11	MGAT1	NoChange	NoChange	489	7546	1	0	0	0	1	0
4445	chr3	32542381	32543125	745	*	24	31.0417	185.803	10.6547	-0.238915	0.531582	0.770497	0.0285125	hypo	0	0	1162	19772	ENST00000495177.1	retained_intron	ENSG00000091317.7	CMTM6	Up	Up	1774	10585	ENST00000205636.3	ENSG00000091317.7	CMTM6	Up	Up	893	4321	1	0	0	0	1	0
8438	chr5	96293928	96295039	1112	*	18	61.7778	139.017	7.94547	-0.238712	0.422708	0.66142	0.0256905	hypo	1	1	0	39375	ENST00000395770.3	protein_coding	ENSG00000113441.11	LNPEP	Up	NoChange	0	21278	ENST00000395770.3	ENSG00000113441.11	LNPEP	Up	NoChange	21802	6876	1	0	0	0	0	1
1727	chr1	214169817	214170906	1090	*	35	31.1429	274.574	10.3436	-0.238286	0.621993	0.860279	0.0365161	hypo	1	1	0	44318	ENST00000261454.4	protein_coding	ENSG00000117707.11	PROX1	NoTest	Down	0	23933	ENST00000261454.4	ENSG00000117707.11	PROX1	NoTest	Down	7079	2173	1	0	0	0	0	1
27146	chr8	57904172	57904890	719	*	7	102.714	58.9096	11.2037	-0.237186	0.154965	0.392151	0.0263439	hypo	0	0	1028	28289	ENST00000517461.1	protein_coding	ENSG00000104331.4	IMPAD1	Up	Up	1028	15269	ENST00000517461.1	ENSG00000104331.4	IMPAD1	Up	Up	810	10869	1	0	0	0	1	0
3439	chr11	68612473	68613545	1073	*	28	38.3214	211.523	9.27017	-0.23699	0.340913	0.577903	0.030655	hypo	0	0	594	35775	ENST00000561996.1	protein_coding	ENSG00000110090.8	CPT1A	Down	Down	594	19311	ENST00000561996.1	ENSG00000110090.8	CPT1A	Down	Down	665	15772	1	0	0	0	1	0
19029	chr13	31479752	31480003	252	*	8	31.5	80.6589	11.8051	-0.236537	0.352188	0.588725	0.0209665	hypo	0	0	324	26278	ENST00000380482.4	protein_coding	ENSG00000102802.5	MEDAG	Down	Down	324	14245	ENST00000380482.4	ENSG00000102802.5	MEDAG	Down	Down	269	17624	1	0	0	0	1	0
28382	chr8	38321811	38322629	819	*	9	91	56.3154	8.35775	-0.236427	0.479152	0.715579	0.0290867	hypo	0	0	892	14581	ENST00000440174.1	protein_coding	ENSG00000077782.15	FGFR1	Up	Up	892	7725	ENST00000440174.1	ENSG00000077782.15	FGFR1	Up	Up	1090	10764	1	0	0	0	1	0
2811	chr9	1050715	1051536	822	*	23	35.7391	229.408	18.2703	-0.235854	0.0561293	0.291983	0.0220615	hypo	0	0	77	112603	ENST00000259622.6	protein_coding	ENSG00000173253.10	DMRT2	Up	Up	77	61387	ENST00000259622.6	ENSG00000173253.10	DMRT2	Up	Up	204	11465	1	0	0	0	1	0
14889	chr6	84139365	84140096	732	*	12	61	97.2131	9.82034	-0.235797	0.178539	0.414336	0.0234006	hypo	0	0	667	9855	ENST00000541327.1	protein_coding	ENSG00000065833.7	ME1	Up	Up	667	5248	ENST00000541327.1	ENSG00000065833.7	ME1	Up	Up	316	8296	1	0	0	0	1	0
34130	chr3	187010671	187011654	984	*	10	98.4	45.3801	4.80863	-0.23573	0.397904	0.633634	0.0374784	hypo	0	0	860	52720	ENST00000337774.5	protein_coding	ENSG00000127241.12	MASP1	NoChange	Down	860	28699	ENST00000337774.5	ENSG00000127241.12	MASP1	NoChange	Down	92914	5209	1	0	0	0	0	1
52248	chr12	123201436	123201676	241	*	4	60.25	23.3021	6.67761	-0.235398	0.537577	0.772975	0.0302161	hypo	1	1	0	181275	ENST00000528880.2	protein_coding	ENSG00000255398.2	HCAR3	Up	NoChange	0	80452	ENST00000528880.2	ENSG00000255398.2	HCAR3	Up	NoChange	35318	17214	1	0	0	0	0	1
36154	chr14	75895946	75896406	461	*	8	57.625	42.0653	5.75428	-0.235195	0.149209	0.384404	0.0263346	hypo	0	0	885	69723	ENST00000435893.2	protein_coding	ENSG00000140044.8	JDP2	Up	Up	885	37973	ENST00000435893.2	ENSG00000140044.8	JDP2	Up	Up	476	18498	1	0	0	0	1	0
36494	chr3	13574301	13574788	488	*	8	61	41.4333	6.03831	-0.235191	0.438894	0.674085	0.0266208	hypo	0	0	476	95190	ENST00000535798.1	protein_coding	ENSG00000163520.9	FBLN2	Up	Up	476	51704	ENST00000535798.1	ENSG00000163520.9	FBLN2	Up	Up	15626	4243	1	0	0	0	0	1
8055	chr7	73457473	73458095	623	*	22	28.3182	142.249	7.37007	-0.235139	0.420679	0.655817	0.0288974	hypo	0	0	508	6880	ENST00000419398.1	nonsense_mediated_decay	ENSG00000049540.12	ELN	Down	Down	14954	3671	ENST00000320399.6	ENSG00000049540.12	ELN	Down	Down	40003	9659	1	0	0	0	0	1
3451	chr1	55677707	55679456	1750	*	24	72.9167	211.237	10.6594	-0.234834	0.214717	0.449551	0.0231076	hypo	0	0	1305	93211	ENST00000407756.1	protein_coding	ENSG00000162402.8	USP24	Up	Up	1305	50586	ENST00000407756.1	ENSG00000162402.8	USP24	Up	Up	1009	1165	0.397143	0.602857	0	0	0.566286	0.433714
1063	chr22	38073830	38075164	1335	*	52	25.6731	321.964	6.78461	-0.234813	0.368884	0.603697	0.0330425	hypo	0	0	823	22177	ENST00000472321.1	retained_intron	ENSG00000100097.7	LGALS1	Up	Up	2214	11940	ENST00000215909.5	ENSG00000100097.7	LGALS1	Up	Up	417	27350	0.880899	0.119101	0	0	1	0
11468	chr3	120462723	120463612	890	*	10	89	116.5	15.8471	-0.234654	0.403063	0.637718	0.0202585	hypo	0	0	882	76383	ENST00000473654.1	nonsense_mediated_decay	ENSG00000144840.4	RABL3	Up	NoChange	1131	46012	ENST00000492959.1	ENSG00000153767.5	GTF2E1	NoChange	NoChange	147232	4792	1	0	0	0	0	1
35048	chr9	4116541	4117365	825	*	8	103.125	43.3956	6.19172	-0.234523	0.456043	0.690566	0.0336712	hypo	0	0	651	32707	ENST00000467497.2	retained_intron	ENSG00000107249.17	GLIS3	NoTest	Down	27827	17663	ENST00000462164.1	ENSG00000107249.17	GLIS3	NoTest	Down	460	11476	1	0	0	0	1	0
3628	chr8	1828232	1829088	857	*	30	28.5667	204.838	8.03404	-0.234235	0.355281	0.589516	0.0311299	hypo	0	0	1733	28828	ENST00000522435.1	protein_coding	ENSG00000104728.11	ARHGEF10	Up	NoChange	1733	15574	ENST00000522435.1	ENSG00000104728.11	ARHGEF10	Up	NoChange	1660	10508	0.311552	0.688448	0	0	0.396733	0.603267
9272	chr17	704654	705422	769	*	16	48.0625	129.975	10.6215	-0.233842	0.592943	0.826785	0.0255097	hypo	0	0	1801	103673	ENST00000571281.1	retained_intron	ENSG00000167693.12	NXN	NoChange	Down	18813	60274	ENST00000571157.1	ENSG00000171861.6	RNMTL1	NoChange	NoChange	2897	21196	0.258778	0.741222	0	0	0	1
45260	chr2	64072675	64073109	435	*	5	87	30.2002	7.04037	-0.23322	0.527888	0.761107	0.0255087	hypo	0	0	98	107628	ENST00000491621.1	protein_coding	ENSG00000169764.10	UGP2	Up	Up	98	58567	ENST00000491621.1	ENSG00000169764.10	UGP2	Up	Up	3768	2895	1	0	0	0	0	1
10841	chr11	1902704	1903109	406	*	24	16.9167	120.314	5.89878	-0.232582	0.236453	0.469034	0.0319374	hypo	0	0	796	55976	ENST00000485341.1	processed_transcript	ENSG00000130592.9	LSP1	Down	Down	4996	30557	ENST00000432093.1	ENSG00000130592.9	LSP1	Down	Down	0	15035	1	0	0	0.0763547	0.923645	0
41094	chr4	105411438	105411756	319	*	5	63.8	34.9154	8.2757	-0.232408	0.195183	0.427591	0.0231216	hypo	0	0	276	195242	ENST00000606234.1	miRNA	ENSG00000272082.1	AC093628.1	NoTest	NoTest	710	57630	ENST00000426831.1	ENSG00000168772.9	CXXC4	NoChange	Down	899	5989	1	0	0	0	1	0
24087	chr17	81039871	81040172	302	*	13	23.2308	66.4463	5.47551	-0.232376	0.30678	0.539156	0.0334262	hypo	0	0	1776	116648	ENST00000571814.1	protein_coding	ENSG00000176845.8	METRNL	Up	NoChange	1776	63641	ENST00000571814.1	ENSG00000176845.8	METRNL	Up	NoChange	463	22773	1	0	0	0	1	0
2014	chr2	86007476	86008827	1352	*	28	48.2857	260.424	10.0013	-0.232282	0.290811	0.523094	0.0229217	hypo	1	0	0	106035	ENST00000489682.1	processed_transcript	ENSG00000168874.8	ATOH8	NoChange	Down	26458	57717	ENST00000306279.3	ENSG00000168874.8	ATOH8	NoChange	Down	25277	3055	1	0	0	0	0	1
3803	chr16	3741030	3742011	982	*	27	36.3704	202.263	9.6582	-0.231678	0.333164	0.564841	0.0241488	hypo	1	1	0	52268	ENST00000571538.1	protein_coding	ENSG00000126602.6	TRAP1	NoChange	Down	0	28459	ENST00000571538.1	ENSG00000126602.6	TRAP1	NoChange	Down	16180	20059	1	0	0	0	0	1
764	chr12	54395630	54398090	2461	*	60	41.0167	356.717	9.833	-0.231544	0.122936	0.354481	0.0214643	hypo	0	0	1726	120595	ENST00000303450.4	protein_coding	ENSG00000180806.4	HOXC9	Up	Up	1726	65705	ENST00000303450.4	ENSG00000180806.4	HOXC9	Up	Up	981	16705	0.110931	0.889069	0	0	0.689557	0.310443
49466	chr13	110957607	110957806	200	*	5	40	25.9765	5.66536	-0.231306	0.0503912	0.281698	0.0238093	hypo	0	0	352	61837	ENST00000400163.2	protein_coding	ENSG00000134871.13	COL4A2	Up	NoChange	352	33663	ENST00000400163.2	ENSG00000134871.13	COL4A2	Up	NoChange	1085	17879	1	0	0	0	1	0
36214	chr17	74532913	74533097	185	*	8	23.125	42.0376	5.55498	-0.231107	0.367122	0.598229	0.0264139	hypo	0	0	636	92253	ENST00000589342.1	protein_coding	ENSG00000161544.5	CYGB	Down	Down	636	50066	ENST00000589342.1	ENSG00000161544.5	CYGB	Down	Down	184	22441	1	0	0	0	1	0
2878	chr8	77690229	77692065	1837	*	30	61.2333	226.556	9.22893	-0.231064	0.535916	0.76698	0.030412	hypo	1	0	0	19927	ENST00000519536.1	nonsense_mediated_decay	ENSG00000091656.11	ZFHX4	Up	NoChange	73948	10671	ENST00000518282.1	ENSG00000091656.11	ZFHX4	Up	NoChange	95368	10406	1	0	0	0	0	1
29051	chr8	99959357	99959699	343	*	12	28.5833	53.6695	4.60403	-0.231036	0.110095	0.341131	0.0363945	hypo	0	0	750	98522	ENST00000520951.1	protein_coding	ENSG00000164920.5	OSR2	Up	Up	750	53518	ENST00000520951.1	ENSG00000164920.5	OSR2	Up	Up	798	11057	1	0	0	0	1	0
6143	chr19	678994	679559	566	*	18	31.4444	163.779	10.8908	-0.230957	0.542631	0.773588	0.0212342	hypo	0	0	474	11473	ENST00000589185.1	retained_intron	ENSG00000070404.5	FSTL3	Up	Up	1051	6121	ENST00000591552.2	ENSG00000070404.5	FSTL3	Up	Up	227	23372	1	0	0	0	1	0
31957	chr11	61686335	61687012	678	*	8	84.75	49.1556	6.78367	-0.23084	0.424246	0.655086	0.0299577	hypo	0	0	726	104375	ENST00000531922.1	protein_coding	ENSG00000167994.7	RAB3IL1	Down	Down	726	56835	ENST00000531922.1	ENSG00000167994.7	RAB3IL1	Down	Down	1118	15486	1	0	0	0	1	0
1136	chr1	183209311	183212844	3534	*	35	100.971	314.346	11.1462	-0.23036	0.35649	0.58685	0.0231976	hypo	1	0	0	8049	ENST00000476255.1	processed_transcript	ENSG00000058085.10	LAMC2	Down	Down	53887	4280	ENST00000264144.4	ENSG00000058085.10	LAMC2	Down	Down	173156	1990	1	0	0	0	0	1
15659	chr10	5043328	5044495	1168	*	12	97.3333	94.3385	8.19511	-0.230267	0.392616	0.622883	0.023427	hypo	0	0	1556	82736	ENST00000421196.3	protein_coding	ENSG00000151632.12	AKR1C2	Up	Up	1556	44933	ENST00000421196.3	ENSG00000151632.12	AKR1C2	Up	Up	174378	13821	0.380137	0.619863	0	0	0	1
811	chr5	78365789	78366525	737	*	38	19.3947	352.824	10.7501	-0.229987	0.11285	0.342837	0.0210606	hypo	0	0	189	59224	ENST00000523472.1	retained_intron	ENSG00000132840.5	BHMT2	Up	Up	198	32237	ENST00000518666.1	ENSG00000132840.5	BHMT2	Up	Up	77	6810	1	0	0	0	1	0
35772	chr22	25962294	25963200	907	*	7	129.571	42.3325	7.01166	-0.229621	0.254931	0.484552	0.0251369	hypo	0	0	1219	22115	ENST00000455558.2	nonsense_mediated_decay	ENSG00000100077.10	ADRBK2	Up	NoChange	1477	11903	ENST00000324198.6	ENSG00000100077.10	ADRBK2	Up	NoChange	925	27215	0.859978	0.140022	0	0	1	0
15879	chr16	17565524	17566099	576	*	11	52.3636	93.1341	10.7878	-0.229595	0.215707	0.445302	0.0254323	hypo	0	0	785	27501	ENST00000261381.6	protein_coding	ENSG00000103489.7	XYLT1	Up	NoChange	785	14848	ENST00000261381.6	ENSG00000103489.7	XYLT1	Up	NoChange	865066	20208	1	0	0	0	0	1
3726	chr7	127881546	127883680	2135	*	33	64.697	203.152	8.23772	-0.229533	0.350103	0.579636	0.0295707	hypo	0	0	208	114313	ENST00000308868.4	protein_coding	ENSG00000174697.4	LEP	Up	Up	208	62386	ENST00000308868.4	ENSG00000174697.4	LEP	Up	Up	170	10012	0.838876	0.161124	0	0	0.857143	0.142857
56548	chr11	111888961	111889069	109	*	3	36.3333	19.0316	6.38464	-0.229129	0.447088	0.676217	0.028774	hypo	0	0	662	81916	ENST00000526418.1	retained_intron	ENSG00000150764.9	DIXDC1	Up	Up	6468	44451	ENST00000280346.6	ENSG00000150768.11	DLAT	Up	Up	6507	16039	1	0	0	0	0	1
51574	chr1	203099060	203099343	284	*	5	56.8	23.5483	5.03359	-0.228932	0.322882	0.551815	0.0332185	hypo	0	0	297	95060	ENST00000464019.1	processed_transcript	ENSG00000163485.11	ADORA1	Up	NoChange	1625	51634	ENST00000367235.1	ENSG00000163485.11	ADORA1	Up	NoChange	1563	2069	1	0	0	0	1	0
54250	chr9	92022701	92022790	90	*	3	30	21.2609	7.20045	-0.228885	0.568222	0.797107	0.0292104	hypo	0	0	1859	129573	ENST00000433650.1	protein_coding	ENSG00000187764.7	SEMA4D	Down	Down	1859	70751	ENST00000433650.1	ENSG00000187764.7	SEMA4D	Down	Down	26470	11877	1	0	0	0	0	1
8782	chr14	51240491	51242174	1684	*	20	84.2	135.895	7.49679	-0.228627	0.472438	0.701064	0.0219242	hypo	0	0	774	23370	ENST00000474937.1	retained_intron	ENSG00000100503.19	NIN	Up	NoChange	6977	12568	ENST00000389869.3	ENSG00000100503.19	NIN	Up	NoChange	54553	18292	0.727435	0.272565	0	0	0	1
8812	chr2	100722155	100722680	526	*	14	37.5714	134.572	12.0098	-0.228624	0.19418	0.422804	0.0245868	hypo	1	1	0	75581	ENST00000427118.1	protein_coding	ENSG00000144218.14	AFF3	Up	Up	0	40968	ENST00000427118.1	ENSG00000144218.14	AFF3	Up	Up	1413	3175	1	0	0	0	1	0
47211	chr7	141402884	141402956	73	*	4	18.25	28.0414	7.05228	-0.228619	0.334775	0.563394	0.0264164	hypo	0	0	930	182616	ENST00000536163.1	protein_coding	ENSG00000257093.2	KIAA1147	NoChange	Down	930	80627	ENST00000536163.1	ENSG00000257093.2	KIAA1147	NoChange	Down	676	10113	1	0	0	0	1	0
11067	chr5	145215427	145215698	272	*	14	19.4286	118.758	10.7529	-0.228382	0.331595	0.559977	0.0221957	hypo	0	0	494	127806	ENST00000515475.1	retained_intron	ENSG00000186314.7	PRELID2	NoTest	Down	527	69791	ENST00000394450.2	ENSG00000186314.7	PRELID2	NoTest	Down	287	7221	1	0	0	0	1	0
10413	chr11	123062863	123064185	1323	*	19	69.6316	122.992	7.41267	-0.228334	0.42328	0.651614	0.0267761	hypo	0	0	1803	100652	ENST00000448775.2	protein_coding	ENSG00000166250.7	CLMP	Up	Up	1803	54811	ENST00000448775.2	ENSG00000166250.7	CLMP	Up	Up	1241	16147	0.148904	0.851096	0	0	0.573696	0.426304
27534	chr7	76827444	76827766	323	*	7	46.1429	58.005	9.10901	-0.228252	0.284447	0.512699	0.0260643	hypo	0	0	1376	53350	ENST00000248598.5	protein_coding	ENSG00000127951.5	FGL2	NoChange	Down	1376	29061	ENST00000248598.5	ENSG00000127951.5	FGL2	NoChange	Down	76049	9717	1	0	0	0	0	1
17281	chr10	95654657	95655296	640	*	10	64	87.1854	11.0531	-0.228017	0.424466	0.652483	0.0230131	hypo	0	0	877	116146	ENST00000603665.1	nonsense_mediated_decay	ENSG00000176273.10	SLC35G1	Up	NoChange	926	63364	ENST00000427197.1	ENSG00000176273.10	SLC35G1	Up	NoChange	475	14359	1	0	0	0	1	0
15977	chr19	1565870	1566150	281	*	11	25.5455	93.0737	9.40514	-0.227944	0.395722	0.623665	0.0226035	hypo	0	0	1378	121292	ENST00000605173.1	protein_coding	ENSG00000181588.15	MEX3D	NoChange	Up	1378	66101	ENST00000605173.1	ENSG00000181588.15	MEX3D	NoChange	Up	404	23538	1	0	0	0	1	0
28722	chr17	9921982	9922839	858	*	12	71.5	55.2191	4.95354	-0.227707	0.414438	0.642145	0.03085	hypo	0	0	479	1761	ENST00000579158.1	protein_coding	ENSG00000007237.14	GAS7	NoChange	Down	479	902	ENST00000579158.1	ENSG00000007237.14	GAS7	NoChange	Down	113642	21465	1	0	0	0	0	1
39792	chr17	40913958	40914276	319	*	7	45.5714	36.9501	6.07679	-0.227373	0.214295	0.441667	0.0281129	hypo	0	0	681	57399	ENST00000587142.1	protein_coding	ENSG00000131477.6	RAMP2	Down	NoChange	681	31302	ENST00000587142.1	ENSG00000131477.6	RAMP2	Down	NoChange	404	21919	1	0	0	0	1	0
3860	chr9	113801592	113802093	502	*	22	22.8182	200.646	11.9788	-0.226877	0.238029	0.464906	0.0217493	hypo	0	0	610	135842	ENST00000538760.1	protein_coding	ENSG00000198121.9	LPAR1	NoChange	Down	610	74165	ENST00000538760.1	ENSG00000198121.9	LPAR1	NoChange	Down	216	12054	1	0	0	0	1	0
51548	chr11	111634807	111634881	75	*	4	18.75	24.1345	6.14509	-0.225943	0.4851	0.711044	0.0282238	hypo	0	0	1904	66245	ENST00000531373.1	protein_coding	ENSG00000137713.11	PPP2R1B	Up	NoChange	1904	36048	ENST00000531373.1	ENSG00000137713.11	PPP2R1B	Up	NoChange	1713	16033	1	0	0	0	1	0
16460	chr11	1898997	1899494	498	*	17	29.2941	90.4699	6.37839	-0.225807	0.259137	0.484944	0.0282273	hypo	0	0	1289	55975	ENST00000432093.1	protein_coding	ENSG00000130592.9	LSP1	Down	Down	1289	30557	ENST00000432093.1	ENSG00000130592.9	LSP1	Down	Down	3584	15035	1	0	0	0	0	1
12362	chr20	4802827	4803200	374	*	14	26.7143	110.964	10.1962	-0.225571	0.174284	0.399855	0.0259126	hypo	0	0	1090	24828	ENST00000379400.3	protein_coding	ENSG00000101265.11	RASSF2	NoChange	Down	1090	13385	ENST00000379400.3	ENSG00000101265.11	RASSF2	NoChange	Down	0	25936	1	0	0	0.5	0.5	0
31430	chr7	33946745	33947073	329	*	7	47	49.8377	7.53151	-0.225487	0.44461	0.670098	0.0260536	hypo	0	0	1593	97947	ENST00000444773.1	nonsense_mediated_decay	ENSG00000164619.4	BMPER	NoChange	Down	1599	53204	ENST00000436222.1	ENSG00000164619.4	BMPER	NoChange	Down	1235	9369	1	0	0	0	1	0
3183	chr11	70009029	70010000	972	*	30	32.4	216.843	8.82147	-0.225433	0.590043	0.815476	0.0263213	hypo	0	0	1467	57540	ENST00000529636.1	retained_intron	ENSG00000131620.13	ANO1	NoChange	Down	21328	31369	ENST00000531300.1	ENSG00000131620.13	ANO1	NoChange	Down	7040	15800	0.548354	0.451646	0	0	0	1
10476	chr20	36974445	36975522	1078	*	17	63.4118	122.42	8.43054	-0.225116	0.306663	0.531779	0.027654	hypo	1	1	0	55151	ENST00000217407.2	protein_coding	ENSG00000129988.5	LBP	Up	Up	0	30074	ENST00000217407.2	ENSG00000129988.5	LBP	Up	Up	85002	26183	1	0	0	0	0	1
28401	chr2	167233262	167233794	533	*	7	76.1429	55.8794	11.8434	-0.22508	0.265155	0.490234	0.0219688	hypo	0	0	758	107078	ENST00000409672.1	protein_coding	ENSG00000169432.10	SCN9A	NoChange	Down	758	58279	ENST00000409672.1	ENSG00000169432.10	SCN9A	NoChange	Down	550	3543	1	0	0	0	1	0
31648	chr17	15167908	15168658	751	*	9	83.4444	49.5796	6.40344	-0.225026	0.131868	0.356894	0.0261378	hypo	1	1	0	34731	ENST00000471150.2	retained_intron	ENSG00000109099.9	PMP22	Up	Up	0	18719	ENST00000580584.1	ENSG00000109099.9	PMP22	Up	Up	1401	21490	1	0	0	0	0.797603	0.202397
45547	chr10	61123494	61123640	147	*	3	49	29.4383	11.2149	-0.224833	0.176804	0.401637	0.0228607	hypo	0	0	554	79962	ENST00000512919.1	protein_coding	ENSG00000148541.8	FAM13C	Down	Down	554	43382	ENST00000512919.1	ENSG00000148541.8	FAM13C	Down	Down	957	14141	1	0	0	0	1	0
20541	chr3	127538977	127539688	712	*	13	54.7692	76.4427	6.22097	-0.22453	0.158155	0.382685	0.0265349	hypo	0	0	1297	13167	ENST00000494830.1	protein_coding	ENSG00000074416.9	MGLL	Up	Up	1297	7009	ENST00000494830.1	ENSG00000074416.9	MGLL	Up	Up	1582	4869	0.98736	0.0126404	0	0	0.587079	0.412921
21504	chr15	81476287	81476988	702	*	12	58.5	73.2521	7.37059	-0.224475	0.359679	0.584155	0.0226565	hypo	0	0	1085	111218	ENST00000360547.5	nonsense_mediated_decay	ENSG00000172349.12	IL16	NoChange	Down	1086	60632	ENST00000559388.1	ENSG00000172349.12	IL16	NoChange	Down	49584	19452	1	0	0	0	0	1
17142	chr1	214455888	214456527	640	*	10	64	87.9637	11.1283	-0.224381	0.600389	0.82477	0.0220304	hypo	0	0	1311	74605	ENST00000415093.2	protein_coding	ENSG00000143499.9	SMYD2	Up	Up	1311	40478	ENST00000415093.2	ENSG00000143499.9	SMYD2	Up	Up	840	2175	1	0	0	0	1	0
11614	chr4	101437473	101438288	816	*	12	68	114.853	11.0999	-0.224303	0.426934	0.651236	0.0209137	hypo	0	0	866	96646	ENST00000502744.1	processed_transcript	ENSG00000164035.5	EMCN	NoChange	Down	869	52468	ENST00000511970.1	ENSG00000164035.5	EMCN	NoChange	Down	325975	5976	1	0	0	0	0	1
8452	chr17	9939843	9941095	1253	*	21	59.6667	138.305	7.26322	-0.22369	0.280346	0.504037	0.0232996	hypo	1	1	0	1771	ENST00000580043.1	protein_coding	ENSG00000007237.14	GAS7	NoChange	Down	0	906	ENST00000580043.1	ENSG00000007237.14	GAS7	NoChange	Down	131503	21465	1	0	0	0	0	1
6632	chr17	74539693	74540492	800	*	25	32	156.866	7.80689	-0.223548	0.325235	0.548783	0.0242916	hypo	1	0	0	146951	ENST00000591317.1	processed_transcript	ENSG00000214140.6	PRCD	NoChange	Down	3520	77782	ENST00000586148.1	ENSG00000214140.6	PRCD	NoChange	Down	5126	22441	1	0	0	0	0	1
41347	chr7	27186390	27186944	555	*	7	79.2857	34.0674	5.88963	-0.223521	0.183422	0.406944	0.0250892	hypo	1	0	0	179973	ENST00000518947.2	antisense	ENSG00000254369.2	HOXA-AS3	NoTest	NoTest	448	16973	ENST00000222728.3	ENSG00000106006.6	HOXA6	Up	NoChange	0	9304	1	0	0	0.0306306	0.969369	0
38750	chr4	114093612	114094105	494	*	4	123.5	37.487	9.76995	-0.223436	0.504793	0.728229	0.0218556	hypo	0	0	1068	76896	ENST00000515034.1	protein_coding	ENSG00000145362.12	ANK2	NoChange	Up	1068	41678	ENST00000515034.1	ENSG00000145362.12	ANK2	NoChange	Up	466104	6034	1	0	0	0	0	1
3539	chr14	105436145	105437141	997	*	26	38.3462	206.896	9.11255	-0.223388	0.313481	0.536869	0.0240603	hypo	1	0	0	126589	ENST00000555122.1	retained_intron	ENSG00000185567.6	AHNAK2	NoChange	Down	7552	69091	ENST00000333244.5	ENSG00000185567.6	AHNAK2	NoChange	Down	7178	18798	1	0	0	0	0	1
15305	chr8	8244658	8245052	395	*	11	35.9091	96.014	10.1881	-0.223247	0.226877	0.450124	0.0245785	hypo	0	0	649	122070	ENST00000520004.1	protein_coding	ENSG00000182319.5	SGK223	NoChange	Down	649	66520	ENST00000520004.1	ENSG00000182319.5	SGK223	NoChange	Down	673	10550	1	0	0	0	1	0
46820	chr2	48543632	48543890	259	*	3	86.3333	28.5508	10.5001	-0.223181	0.215746	0.438928	0.0210653	hypo	0	0	1782	108985	ENST00000340553.3	protein_coding	ENSG00000170802.11	FOXN2	Up	Up	1782	59354	ENST00000340553.3	ENSG00000170802.11	FOXN2	Up	Up	1044	2833	0.837838	0.162162	0	0	1	0
15323	chr14	55035463	55036150	688	*	13	52.9231	95.6231	9.75428	-0.223018	0.31918	0.542198	0.0245015	hypo	0	0	825	4179	ENST00000357634.3	protein_coding	ENSG00000020577.9	SAMD4A	Up	Up	825	2205	ENST00000357634.3	ENSG00000020577.9	SAMD4A	Up	Up	432	18317	1	0	0	0	1	0
41823	chr2	189433750	189434230	481	*	6	80.1667	34.2982	5.76085	-0.222782	0.630343	0.853125	0.0265679	hypo	0	0	88	75752	ENST00000478306.1	processed_transcript	ENSG00000144366.11	GULP1	NoChange	Down	534	41055	ENST00000451191.1	ENSG00000144366.11	GULP1	NoChange	Down	276030	3682	1	0	0	0	0	1
12027	chr4	114094476	114095708	1233	*	12	102.75	112.944	10.2345	-0.222778	0.550649	0.773428	0.0219324	hypo	1	1	0	76896	ENST00000515034.1	protein_coding	ENSG00000145362.12	ANK2	NoChange	Up	0	41678	ENST00000515034.1	ENSG00000145362.12	ANK2	NoChange	Up	466968	6034	1	0	0	0	0	1
40770	chr8	1774135	1774559	425	*	8	53.125	35.5172	4.77885	-0.222305	0.434158	0.656462	0.0407754	hypo	1	1	0	28823	ENST00000398564.1	protein_coding	ENSG00000104728.11	ARHGEF10	Up	NoChange	0	15573	ENST00000398564.1	ENSG00000104728.11	ARHGEF10	Up	NoChange	1374	10504	1	0	0	0	1	0
27953	chr16	1584217	1584302	86	*	14	6.14286	57.1088	4.12981	-0.222077	0.0987029	0.32078	0.0332638	hypo	0	0	642	57567	ENST00000566264.1	protein_coding	ENSG00000131634.9	TMEM204	NoChange	Down	642	31378	ENST00000566264.1	ENSG00000131634.9	TMEM204	NoChange	Down	0	19885	1	0	0	1	0	0
34442	chr8	95273232	95273849	618	*	7	88.2857	44.4432	8.70267	-0.221998	0.202025	0.424023	0.030704	hypo	0	0	233	98635	ENST00000523433.1	protein_coding	ENSG00000164949.3	GEM	Up	NoChange	233	53579	ENST00000523433.1	ENSG00000164949.3	GEM	Up	NoChange	561	11022	1	0	0	0	1	0
13783	chr17	79576234	79577035	802	*	16	50.125	102.651	8.41762	-0.221965	0.604158	0.826123	0.0270031	hypo	0	0	295	122222	ENST00000573328.1	retained_intron	ENSG00000182446.9	NPLOC4	Up	Up	27050	66594	ENST00000374747.5	ENSG00000182446.9	NPLOC4	Up	Up	26592	22631	1	0	0	0	0	1
26430	chr12	9068122	9068605	484	*	7	69.1429	60.6253	10.5921	-0.221926	0.268583	0.490509	0.0230396	hypo	1	1	0	37695	ENST00000540574.1	nonsense_mediated_decay	ENSG00000111752.6	PHC1	Down	NoChange	0	20308	ENST00000536844.1	ENSG00000111752.6	PHC1	Down	NoChange	641	16383	1	0	0	0	1	0
36235	chr15	80842631	80842842	212	*	5	42.4	41.9406	8.40554	-0.221725	0.427617	0.649342	0.0238118	hypo	0	0	602	111289	ENST00000558849.1	retained_intron	ENSG00000172379.14	ARNT2	Down	Down	109049	60670	ENST00000525103.1	ENSG00000172379.14	ARNT2	Down	Down	144354	19447	1	0	0	0	0	1
8983	chr16	53163099	53163704	606	*	14	43.2857	133.758	11.636	-0.221717	0.317518	0.539234	0.0210232	hypo	0	0	1128	117118	ENST00000564845.1	protein_coding	ENSG00000177200.11	CHD9	Up	NoChange	1128	63891	ENST00000564845.1	ENSG00000177200.11	CHD9	Up	NoChange	296	20559	1	0	0	0	1	0
9680	chr17	1666728	1667497	770	*	19	40.5263	128.823	9.00557	-0.221697	0.135991	0.357689	0.028352	hypo	0	0	604	58456	ENST00000570731.1	protein_coding	ENSG00000132386.6	SERPINF1	Up	Up	604	31833	ENST00000570731.1	ENSG00000132386.6	SERPINF1	Up	Up	9050	21248	1	0	0	0	0	1
16484	chr9	10614425	10615210	786	*	9	87.3333	78.795	10.3465	-0.221616	0.424214	0.64583	0.0215799	hypo	0	0	1222	154730	ENST00000429581.2	lincRNA	ENSG00000226717.2	RP11-87N24.2	NoTest	NoTest	1701	46001	ENST00000463477.1	ENSG00000153707.11	PTPRD	Down	Down	1091	11505	0.98855	0.0114504	0	0	1	0
18688	chr1	246888650	246889065	416	*	13	32	82.2024	7.77158	-0.221522	0.388916	0.610438	0.0268016	hypo	0	0	1300	74878	ENST00000366510.3	protein_coding	ENSG00000143653.9	SCCPDH	Up	Up	1300	40619	ENST00000366510.3	ENSG00000143653.9	SCCPDH	Up	Up	621	2436	1	0	0	0	1	0
20573	chr2	121105516	121106291	776	*	14	55.4286	76.0959	6.33516	-0.221182	0.226676	0.447858	0.0342268	hypo	0	0	1796	94373	ENST00000295228.3	protein_coding	ENSG00000163083.5	INHBB	Up	Up	1796	51247	ENST00000295228.3	ENSG00000163083.5	INHBB	Up	Up	580	3324	0.261598	0.738402	0	0	1	0
9634	chr6	158955313	158955939	627	*	18	34.8333	128.898	7.56865	-0.22084	0.606972	0.827812	0.0265301	hypo	0	0	1528	77974	ENST00000367090.3	protein_coding	ENSG00000146433.8	TMEM181	Up	NoChange	1528	42268	ENST00000367090.3	ENSG00000146433.8	TMEM181	Up	NoChange	1281	8657	0.752791	0	0.247209	0	1	0
18422	chr6	147526352	147527113	762	*	10	76.2	83.5267	10.2077	-0.220691	0.293382	0.514073	0.0267688	hypo	1	1	0	97787	ENST00000179882.6	protein_coding	ENSG00000164506.10	STXBP5	Up	NoChange	0	53118	ENST00000179882.6	ENSG00000164506.10	STXBP5	Up	NoChange	503	8586	1	0	0	0	1	0
19929	chr14	91281295	91281839	545	*	9	60.5556	77.9716	10.8923	-0.220568	0.329717	0.550285	0.0217808	hypo	0	0	921	100010	ENST00000328459.6	protein_coding	ENSG00000165914.10	TTC7B	Up	NoChange	921	54433	ENST00000328459.6	ENSG00000165914.10	TTC7B	Up	NoChange	388	18573	1	0	0	0	1	0
12631	chr14	21540825	21541411	587	*	12	48.9167	107.53	11.5513	-0.220472	0.403265	0.623737	0.0201746	hypo	0	0	1524	99825	ENST00000555052.1	retained_intron	ENSG00000165801.5	ARHGEF40	Up	NoChange	1793	54279	ENST00000403829.3	ENSG00000165795.16	NDRG2	NoChange	NoChange	779	18114	1	0	0	0	1	0
19829	chr7	27185428	27185752	325	*	18	18.0556	75.6398	4.38979	-0.220455	0.293602	0.514057	0.0274934	hypo	0	0	1029	179973	ENST00000518947.2	antisense	ENSG00000254369.2	HOXA-AS3	NoTest	NoTest	1640	16973	ENST00000222728.3	ENSG00000106006.6	HOXA6	Up	NoChange	0	9303	1	0	0	0.415385	0.584615	0
59800	chr9	127046963	127047084	122	*	4	30.5	16.6585	4.20699	-0.220277	0.267572	0.487849	0.0361237	hypo	0	0	1634	45460	ENST00000423785.1	protein_coding	ENSG00000119408.12	NEK6	Up	NoChange	1634	24620	ENST00000423785.1	ENSG00000119408.12	NEK6	Up	NoChange	26221	12166	1	0	0	0	0	1
26213	chr14	52328791	52329485	695	*	7	99.2857	61.1272	10.0029	-0.220188	0.326171	0.546358	0.0202684	hypo	0	0	748	127978	ENST00000554736.1	protein_coding	ENSG00000186469.4	GNG2	Up	Up	748	69896	ENST00000554736.1	ENSG00000186469.4	GNG2	Up	Up	126643	18298	1	0	0	0	0	1
63263	chr22	43044144	43044351	208	*	3	69.3333	13.1593	4.69543	-0.22	0.275949	0.495949	0.026322	hypo	0	0	1067	22558	ENST00000438270.1	protein_coding	ENSG00000100243.16	CYB5R3	Up	Up	1067	12147	ENST00000438270.1	ENSG00000100243.16	CYB5R3	Up	Up	658	27481	1	0	0	0	1	0
37493	chr9	133709012	133709611	600	*	7	85.7143	40.1248	6.30368	-0.219933	0.324986	0.544919	0.0292713	hypo	0	0	841	21191	ENST00000318560.5	protein_coding	ENSG00000097007.13	ABL1	Up	NoChange	841	11404	ENST00000318560.5	ENSG00000097007.13	ABL1	Up	NoChange	649	12322	1	0	0	0	1	0
14483	chr1	110751956	110752408	453	*	14	32.3571	90.9378	7.9209	-0.219904	0.242743	0.462646	0.0245352	hypo	0	0	200	152764	ENST00000455967.1	antisense	ENSG00000224965.1	KCNC4-AS1	NoTest	NoTest	1686	23190	ENST00000369787.3	ENSG00000116396.9	KCNC4	NoChange	Down	0	1417	1	0	0	0.335541	0.664459	0
49726	chr10	52178885	52179077	193	*	3	64.3333	25.4803	9.14829	-0.219541	0.375791	0.595331	0.0218705	hypo	0	0	646	137774	ENST00000492601.2	processed_transcript	ENSG00000198964.9	SGMS1	Up	NoChange	26118	81555	ENST00000596442.1	ENSG00000269700.1	AC069547.2	NoTest	NoTest	702	14122	1	0	0	0	1	0
12569	chr6	151814536	151814818	283	*	11	25.7273	109.606	13.6551	-0.219409	0.178715	0.398124	0.0210566	hypo	0	0	346	46379	ENST00000239374.7	protein_coding	ENSG00000120262.8	CCDC170	Up	Up	346	25119	ENST00000239374.7	ENSG00000120262.8	CCDC170	Up	Up	162	8626	1	0	0	0	1	0
2373	chr20	56263756	56264938	1183	*	39	30.3333	245.524	8.05338	-0.218961	0.257438	0.476399	0.0338383	hypo	0	0	741	49830	ENST00000414037.1	protein_coding	ENSG00000124225.11	PMEPA1	Up	Up	741	27052	ENST00000414037.1	ENSG00000124225.11	PMEPA1	Up	Up	16104	26368	1	0	0	0	0	1
3087	chr14	81866362	81867639	1278	*	20	63.9	221.569	11.894	-0.218652	0.498765	0.717417	0.0197766	hypo	0	0	1434	69691	ENST00000267540.2	protein_coding	ENSG00000140022.5	STON2	Down	Down	1434	37955	ENST00000267540.2	ENSG00000140022.5	STON2	Down	Down	34452	18541	0.442097	0.557903	0	0	0	1
23809	chr1	226129311	226129824	514	*	7	73.4286	66.5604	11.4334	-0.218582	0.222023	0.440606	0.0217846	hypo	0	0	121	75000	ENST00000366820.5	protein_coding	ENSG00000143768.7	LEFTY2	Up	NoTest	121	40675	ENST00000366820.5	ENSG00000143768.7	LEFTY2	Up	NoTest	1615	2250	1	0	0	0	0.749027	0.250973
6254	chr2	128430503	128431442	940	*	31	30.3226	160.044	5.86137	-0.218393	0.392311	0.610704	0.0309814	hypo	0	0	440	12212	ENST00000409455.1	protein_coding	ENSG00000072163.14	LIMS2	NoChange	Down	440	6510	ENST00000409455.1	ENSG00000072163.14	LIMS2	NoChange	Down	752	3367	1	0	0	0	1	0
2483	chr9	139937480	139938344	865	*	34	25.4412	240.593	8.21351	-0.218379	0.376999	0.595378	0.027587	hypo	0	0	199	32739	ENST00000371600.3	protein_coding	ENSG00000107281.5	NPDC1	NoChange	Down	199	17679	ENST00000371600.3	ENSG00000107281.5	NPDC1	NoChange	Down	1439	12579	1	0	0	0	0.648555	0.351445
8451	chr8	98879893	98880578	686	*	24	28.5833	139.016	6.70905	-0.218282	0.183517	0.401799	0.031815	hypo	0	0	489	58755	ENST00000521689.1	protein_coding	ENSG00000132561.9	MATN2	Up	NoChange	489	32000	ENST00000521689.1	ENSG00000132561.9	MATN2	Up	NoChange	733	11047	1	0	0	0	1	0
6239	chr7	55088619	55090041	1423	*	27	52.7037	162.709	7.9851	-0.218224	0.237323	0.455547	0.0293844	hypo	0	0	1774	78086	ENST00000463948.1	processed_transcript	ENSG00000146648.11	EGFR	Up	NoChange	1807	42322	ENST00000442591.1	ENSG00000146648.11	EGFR	Up	NoChange	513	9491	0.158117	0.841883	0	0	1	0
10540	chr16	19893426	19894377	952	*	16	59.5	122.407	9.23904	-0.217963	0.367716	0.585679	0.0248719	hypo	1	1	0	102624	ENST00000566822.1	protein_coding	ENSG00000167191.7	GPRC5B	Down	Down	0	55887	ENST00000566822.1	ENSG00000167191.7	GPRC5B	Down	Down	588	20236	1	0	0	0	1	0
8017	chr14	39571157	39571430	274	*	16	17.125	142.806	10.2137	-0.21781	0.366246	0.584056	0.022513	hypo	0	0	848	24290	ENST00000536508.1	protein_coding	ENSG00000100934.10	SEC23A	Up	Up	848	13066	ENST00000536508.1	ENSG00000100934.10	SEC23A	Up	Up	665	18257	1	0	0	0	1	0
39799	chr2	11486030	11486483	454	*	5	90.8	36.7272	10.1557	-0.217742	0.46033	0.678073	0.0231278	hypo	0	0	1318	61028	ENST00000315872.6	protein_coding	ENSG00000134318.9	ROCK2	Up	NoChange	1318	33215	ENST00000315872.6	ENSG00000134318.9	ROCK2	Up	NoChange	476	2591	1	0	0	0	1	0
16375	chr3	9919976	9921382	1407	*	18	78.1667	91.0861	5.3678	-0.217484	0.276482	0.493965	0.0286982	hypo	1	1	0	129086	ENST00000443115.1	protein_coding	ENSG00000187288.6	CIDEC	Up	NoChange	0	70509	ENST00000443115.1	ENSG00000187288.6	CIDEC	Up	NoChange	10797	4190	1	0	0	0	0	1
1316	chr12	122878722	122880063	1342	*	32	41.9375	304.406	12.5692	-0.217296	0.49716	0.714457	0.0207001	hypo	1	1	0	56361	ENST00000540304.1	protein_coding	ENSG00000130779.15	CLIP1	Up	Up	0	30775	ENST00000540304.1	ENSG00000130779.15	CLIP1	Up	Up	26341	17211	1	0	0	0	0	1
10890	chr16	11347959	11348658	700	*	20	35	119.143	8.05197	-0.21723	0.382005	0.599235	0.0256126	hypo	0	0	1377	126230	ENST00000332029.2	protein_coding	ENSG00000185338.4	SOCS1	Up	NoTest	1377	68886	ENST00000332029.2	ENSG00000185338.4	SOCS1	Up	NoTest	0	20147	0.89	0.11	0	0.167143	0.832857	0
15193	chr8	38289611	38290213	603	*	20	30.15	96.1965	5.38756	-0.217088	0.557533	0.774621	0.0266572	hypo	0	0	1272	14554	ENST00000526570.1	retained_intron	ENSG00000077782.15	FGFR1	Up	Up	24807	7716	ENST00000397103.1	ENSG00000077782.15	FGFR1	Up	Up	33506	10764	1	0	0	0	0	1
34248	chr5	141486095	141486847	753	*	8	94.125	45.1554	6.98536	-0.21682	0.425691	0.642511	0.025972	hypo	0	0	1222	57452	ENST00000253814.4	protein_coding	ENSG00000131507.9	NDFIP1	NoChange	Up	1222	31335	ENST00000253814.4	ENSG00000131507.9	NDFIP1	NoChange	Up	1469	7212	1	0	0	0	0.705179	0.294821
21663	chr19	46804801	46805073	273	*	13	21	73.1307	6.02851	-0.216657	0.276246	0.492904	0.0287338	hypo	0	0	1782	50058	ENST00000300862.3	protein_coding	ENSG00000124440.11	HIF3A	Down	Down	1782	27164	ENST00000300862.3	ENSG00000124440.11	HIF3A	Down	Down	1925	25239	0.798535	0.201465	0	0	0.274725	0.725275
5831	chr2	25096314	25097580	1267	*	23	55.087	168.11	8.40293	-0.216436	0.318409	0.534845	0.0288969	hypo	0	0	752	66975	ENST00000427849.1	protein_coding	ENSG00000138031.10	ADCY3	Down	Down	752	36429	ENST00000427849.1	ENSG00000138031.10	ADCY3	Down	Down	44892	2654	0.984215	0.0157853	0	0	0	1
55677	chr10	81894105	81894239	135	*	4	33.75	20.4044	5.80848	-0.216372	0.46534	0.681711	0.0266934	hypo	0	0	1627	131187	ENST00000372263.3	protein_coding	ENSG00000189129.9	PLAC9	Up	NoChange	1627	71657	ENST00000372263.3	ENSG00000189129.9	PLAC9	Up	NoChange	1464	14281	1	0	0	0	1	0
21902	chr6	109775507	109775995	489	*	8	61.125	72.0449	13.4981	-0.216275	0.250022	0.466297	0.0225653	hypo	0	0	852	63028	ENST00000456101.2	retained_intron	ENSG00000135596.13	MICAL1	Down	Down	929	34319	ENST00000431946.1	ENSG00000135596.13	MICAL1	Down	Down	199	8425	1	0	0	0	1	0
1117	chr21	47313337	47315383	2047	*	48	42.6458	320.73	7.60349	-0.216243	0.322156	0.538399	0.0242975	hypo	1	1	0	123740	ENST00000549265.1	protein_coding	ENSG00000183570.12	PCBP3	Up	NoChange	0	67449	ENST00000549265.1	ENSG00000183570.12	PCBP3	Up	NoChange	3126	26953	1	0	0	0	0	1
52591	chr5	41155587	41155803	217	*	3	72.3333	22.4996	7.51761	-0.216136	0.575148	0.791283	0.0260231	hypo	0	0	380	5815	ENST00000461473.1	processed_transcript	ENSG00000039537.9	C6	Down	Down	57319	3069	ENST00000417809.1	ENSG00000039537.9	C6	Down	Down	319713	6624	1	0	0	0	0	1
43639	chr17	40911777	40912315	539	*	6	89.8333	31.4356	5.99455	-0.216004	0.287772	0.503776	0.0259664	hypo	0	0	477	57396	ENST00000589683.1	protein_coding	ENSG00000131477.6	RAMP2	Down	NoChange	477	31299	ENST00000589683.1	ENSG00000131477.6	RAMP2	Down	NoChange	501	21919	1	0	0	0	1	0
44221	chr3	13575097	13575490	394	*	6	65.6667	31.2535	5.99109	-0.215793	0.566751	0.782543	0.0243374	hypo	0	0	1272	95190	ENST00000535798.1	protein_coding	ENSG00000163520.9	FBLN2	Up	Up	1272	51704	ENST00000535798.1	ENSG00000163520.9	FBLN2	Up	Up	14924	4243	1	0	0	0	0	1
4113	chr2	109152065	109153686	1622	*	23	70.5217	193.375	13.1444	-0.215594	0.341592	0.557186	0.0215139	hypo	0	0	1152	107550	ENST00000428064.1	protein_coding	ENSG00000169756.12	LIMS1	Up	Up	1152	58538	ENST00000428064.1	ENSG00000169756.12	LIMS1	Up	Up	763	3224	0.522195	0.477805	0	0	0.762639	0.237361
53109	chr12	123188731	123188785	55	*	3	18.3333	21.8178	7.67283	-0.21528	0.389343	0.604623	0.0198702	hypo	0	0	840	122689	ENST00000328880.5	protein_coding	ENSG00000182782.7	HCAR2	Up	Up	840	66854	ENST00000328880.5	ENSG00000182782.7	HCAR2	Up	Up	48209	17214	1	0	0	0	0	1
5692	chr3	189692161	189693045	885	*	18	49.1667	169.822	10.1377	-0.215243	0.420141	0.635384	0.021466	hypo	0	0	181	19335	ENST00000482780.1	retained_intron	ENSG00000090530.5	LEPREL1	NoChange	Down	141391	10335	ENST00000444866.1	ENSG00000090530.5	LEPREL1	NoChange	Down	145035	5218	1	0	0	0	0	1
46949	chr8	77910526	77910978	453	*	5	90.6	28.5467	6.25815	-0.215239	0.382555	0.597794	0.028405	hypo	0	0	1483	98180	ENST00000357039.4	protein_coding	ENSG00000164751.10	PEX2	Up	Up	1483	53343	ENST00000357039.4	ENSG00000164751.10	PEX2	Up	Up	1154	10957	1	0	0	0	1	0
6614	chr9	134499892	134501141	1250	*	20	62.5	157.722	8.77124	-0.215103	0.406474	0.621577	0.0256649	hypo	0	0	193	32735	ENST00000419442.1	protein_coding	ENSG00000107263.14	RAPGEF1	Up	NoChange	193	17676	ENST00000419442.1	ENSG00000107263.14	RAPGEF1	Up	NoChange	69400	12345	1	0	0	0	0	1
14347	chr9	131003395	131004749	1355	*	19	71.3158	98.8676	5.8408	-0.215073	0.498624	0.713697	0.0264311	hypo	0	0	201	32533	ENST00000493925.1	processed_transcript	ENSG00000106976.14	DNM1	Down	Down	31382	55819	ENST00000458730.1	ENSG00000167110.12	GOLGA2	NoChange	NoChange	6951	12251	1	0	0	0	0	1
28969	chr2	69315856	69316680	825	*	9	91.6667	54.8809	7.41041	-0.215064	0.552939	0.768003	0.0275557	hypo	0	0	1097	107267	ENST00000497197.3	retained_intron	ENSG00000169604.15	ANTXR1	NoChange	Down	13120	58392	ENST00000482235.1	ENSG00000169604.15	ANTXR1	NoChange	Down	74851	2928	1	0	0	0	0	1
8615	chr21	45140424	45142302	1879	*	28	67.1071	136.815	5.63831	-0.214995	0.433876	0.648871	0.0344271	hypo	1	0	0	90696	ENST00000438837.1	processed_transcript	ENSG00000160209.14	PDXK	Up	Up	1430	49309	ENST00000291565.4	ENSG00000160209.14	PDXK	Up	Up	592	26848	1	0	0	0	0.749335	0.250665
6932	chr21	19273001	19274346	1346	*	18	74.7778	153.297	10.8596	-0.214946	0.522675	0.737621	0.0226044	hypo	1	1	0	85538	ENST00000400128.1	protein_coding	ENSG00000154645.9	CHODL	Down	Down	0	46477	ENST00000400128.1	ENSG00000154645.9	CHODL	Down	Down	81048	26677	1	0	0	0	0	1
15277	chr11	64109274	64109692	419	*	13	32.2308	96.0956	8.526	-0.21489	0.323363	0.538253	0.0260948	hypo	0	0	195	104684	ENST00000494080.1	processed_transcript	ENSG00000168071.17	CCDC88B	Down	Down	1578	56988	ENST00000356786.5	ENSG00000168071.17	CCDC88B	Down	Down	130	15564	1	0	0	0	1	0
28595	chr22	44320833	44321882	1050	*	11	95.4545	55.7458	5.68312	-0.214684	0.45032	0.665004	0.03078	hypo	0	0	838	22870	ENST00000478713.1	processed_transcript	ENSG00000100344.6	PNPLA3	Up	Up	1149	12317	ENST00000423180.2	ENSG00000100344.6	PNPLA3	Up	Up	319	27507	1	0	0	0	1	0
13130	chr17	48153854	48154360	507	*	25	20.28	106.274	4.40769	-0.214636	0.383202	0.597837	0.0357547	hypo	1	1	0	1104	ENST00000506827.1	protein_coding	ENSG00000005884.13	ITGA3	NoChange	Down	0	566	ENST00000506827.1	ENSG00000005884.13	ITGA3	NoChange	Down	18100	22148	1	0	0	0	0	1
39971	chr2	160920874	160921294	421	*	4	105.25	36.3419	9.93648	-0.214623	0.598883	0.813506	0.0221844	hypo	0	0	1752	84322	ENST00000283243.7	protein_coding	ENSG00000153246.7	PLA2R1	Up	Up	1752	45842	ENST00000283243.7	ENSG00000153246.7	PLA2R1	Up	Up	1696	3522	0.586698	0	0.413302	0	0.72209	0.27791
2516	chr17	79561749	79562766	1018	*	27	37.7037	236.631	14.3312	-0.214517	0.665356	0.879873	0.0211912	hypo	0	0	1578	122220	ENST00000572351.1	processed_transcript	ENSG00000182446.9	NPLOC4	Up	Up	22649	66592	ENST00000571714.1	ENSG00000182446.9	NPLOC4	Up	Up	40861	22631	0.414538	0.585462	0	0	0	1
8038	chr20	56287856	56289443	1588	*	26	61.0769	142.8	5.76432	-0.214023	0.287368	0.501391	0.0275681	hypo	0	0	1263	49832	ENST00000472841.1	processed_transcript	ENSG00000124225.11	PMEPA1	Up	Up	1314	27050	ENST00000265626.4	ENSG00000124225.11	PMEPA1	Up	Up	2460	26369	0.463476	0	0.536524	0	0	1
4858	chr3	5018239	5018910	672	*	22	30.5455	178.584	10.6447	-0.213902	0.198442	0.412344	0.0235347	hypo	0	0	1890	60611	ENST00000256495.3	protein_coding	ENSG00000134107.4	BHLHE40	NoChange	Up	1890	32996	ENST00000256495.3	ENSG00000134107.4	BHLHE40	NoChange	Up	966	4161	0.16369	0.83631	0	0	1	0
4319	chr15	68926108	68928513	2406	*	32	75.1875	191.685	6.95957	-0.21389	0.492891	0.70678	0.029726	hypo	0	0	1780	27708	ENST00000543950.1	protein_coding	ENSG00000103647.8	CORO2B	Up	NoChange	1780	14976	ENST00000543950.1	ENSG00000103647.8	CORO2B	Up	NoChange	54133	19309	0.0910224	0.908978	0	0	0	1
6588	chr16	56968662	56969986	1325	*	18	73.6111	157.909	9.61133	-0.21372	0.298346	0.512065	0.0208168	hypo	1	1	0	7195	ENST00000564678.1	retained_intron	ENSG00000051108.10	HERPUD1	Up	Up	0	3830	ENST00000568358.1	ENSG00000051108.10	HERPUD1	Up	Up	2185	20603	1	0	0	0	0	1
19294	chr11	61657420	61657837	418	*	15	27.8667	80.3851	5.81711	-0.213668	0.401975	0.615643	0.0283527	hypo	0	0	1015	150190	ENST00000525588.1	protein_coding	ENSG00000221968.4	FADS3	Up	Up	1015	78405	ENST00000525588.1	ENSG00000221968.4	FADS3	Up	Up	732	15485	1	0	0	0	1	0
36304	chr15	63413196	63413538	343	*	5	68.6	41.6534	12.6258	-0.213618	0.287214	0.500832	0.0235584	hypo	0	0	460	27701	ENST00000261893.4	protein_coding	ENSG00000103642.7	LACTB	NoChange	Up	460	14970	ENST00000261893.4	ENSG00000103642.7	LACTB	NoChange	Up	380	19234	1	0	0	0	1	0
13694	chr1	204919193	204919929	737	*	14	52.6429	103.389	8.37396	-0.213419	0.541239	0.754658	0.020498	hypo	1	1	0	95243	ENST00000367173.3	protein_coding	ENSG00000163531.11	NFASC	Down	Down	0	51740	ENST00000367173.3	ENSG00000163531.11	NFASC	Down	Down	31053	2088	1	0	0	0	0	1
1938	chr8	99961078	99962013	936	*	50	18.72	261.17	5.96272	-0.21333	0.268484	0.481813	0.0301021	hypo	0	0	457	98523	ENST00000518199.1	protein_coding	ENSG00000164920.5	OSR2	Up	Up	457	53519	ENST00000518199.1	ENSG00000164920.5	OSR2	Up	Up	0	11057	1	0	0	0.385684	0.614316	0
42717	chr20	48097889	48098242	354	*	5	70.8	33.0811	7.6246	-0.213316	0.404247	0.617563	0.0255589	hypo	0	0	941	88873	ENST00000371741.4	protein_coding	ENSG00000158445.7	KCNB1	Up	NoChange	941	48351	ENST00000371741.4	ENSG00000158445.7	KCNB1	Up	NoChange	270	26304	1	0	0	0	1	0
2	chr5	92905730	92909560	3831	*	226	16.9513	2244.93	15.402	-0.213306	0.417893	0.631199	0.0237209	hypo	1	0	0	166477	ENST00000607831.1	antisense	ENSG00000237187.4	NR2F1-AS1	Down	Down	9482	63087	ENST00000327111.3	ENSG00000175745.7	NR2F1	Down	Down	0	6855	0.866353	0.133647	0	0.688071	0.311929	0
3501	chr16	17561865	17563300	1436	*	25	57.44	209.228	10.5352	-0.213305	0.222909	0.436214	0.0234295	hypo	0	0	1437	27501	ENST00000261381.6	protein_coding	ENSG00000103489.7	XYLT1	Up	NoChange	1437	14848	ENST00000261381.6	ENSG00000103489.7	XYLT1	Up	NoChange	867865	20208	0.392061	0.607939	0	0	0	1
6253	chr1	23808871	23809439	569	*	24	23.7083	162.707	8.15555	-0.213256	0.403669	0.616925	0.0263165	hypo	0	0	1231	18190	ENST00000336689.3	protein_coding	ENSG00000088280.14	ASAP3	NoChange	Down	1231	9713	ENST00000336689.3	ENSG00000088280.14	ASAP3	NoChange	Down	538	641	1	0	0	0	1	0
19593	chr19	36521864	36522492	629	*	12	52.4167	78.7747	7.02645	-0.213256	0.472355	0.685611	0.0319148	hypo	0	0	1080	29941	ENST00000593074.1	protein_coding	ENSG00000105270.10	CLIP3	Up	NoChange	1080	16158	ENST00000593074.1	ENSG00000105270.10	CLIP3	Up	NoChange	899	24806	1	0	0	0	1	0
7658	chr1	161955627	161956806	1180	*	16	73.75	143.804	10.5158	-0.213215	0.48183	0.695045	0.0225805	hypo	0	0	604	93770	ENST00000367938.1	protein_coding	ENSG00000162745.6	OLFML2B	NoChange	Down	604	50917	ENST00000367938.1	ENSG00000162745.6	OLFML2B	NoChange	Down	1587	1869	1	0	0	0	0.35	0.65
15058	chr2	217496898	217497587	690	*	12	57.5	96.6801	13.0542	-0.213172	0.361521	0.574693	0.022452	hypo	1	1	0	41688	ENST00000434997.1	protein_coding	ENSG00000115457.5	IGFBP2	NoChange	Down	0	22518	ENST00000434997.1	ENSG00000115457.5	IGFBP2	NoChange	Down	224	3801	1	0	0	0	1	0
6180	chr3	37494711	37495856	1146	*	24	47.75	162.829	8.78812	-0.213141	0.177698	0.390839	0.0277421	hypo	0	0	1100	76189	ENST00000264741.5	protein_coding	ENSG00000144668.7	ITGA9	NoChange	Down	1100	41281	ENST00000264741.5	ENSG00000144668.7	ITGA9	NoChange	Down	172	4343	0.784468	0.215532	0	0	1	0
50127	chr3	99593008	99593451	444	*	4	111	25.3887	6.96942	-0.213111	0.250017	0.463128	0.0292935	hypo	0	0	1496	105183	ENST00000471562.1	protein_coding	ENSG00000168386.14	FILIP1L	Up	Up	1496	57268	ENST00000471562.1	ENSG00000168386.14	FILIP1L	Up	Up	1518	4722	1	0	0	0	1	0
50146	chr11	61654984	61655266	283	*	6	47.1667	25.2206	4.31228	-0.213029	0.354733	0.567761	0.0319644	hypo	0	0	1180	150192	ENST00000534223.1	protein_coding	ENSG00000221968.4	FADS3	Up	Up	1180	78407	ENST00000534223.1	ENSG00000221968.4	FADS3	Up	Up	3303	15485	1	0	0	0	0	1
187	chr20	60893400	60895242	1843	*	72	25.5972	593.055	9.68355	-0.212837	0.495087	0.707924	0.026647	hypo	1	0	0	56123	ENST00000481120.1	retained_intron	ENSG00000130702.9	LAMA5	NoChange	Down	15338	30638	ENST00000253003.2	ENSG00000130706.8	ADRM1	NoChange	NoChange	4151	26449	1	0	0	0	0	1
40281	chr15	89632736	89633120	385	*	5	77	36.2949	8.6313	-0.212639	0.604095	0.816735	0.0268374	hypo	0	0	994	70599	ENST00000562254.1	processed_transcript	ENSG00000140526.12	ABHD2	Up	NoChange	1074	38417	ENST00000565973.1	ENSG00000140526.12	ABHD2	Up	NoChange	526	19520	1	0	0	0	1	0
25370	chr2	187453587	187454028	442	*	7	63.1429	63.164	12.7321	-0.212144	0.373049	0.585192	0.0211701	hypo	0	0	763	67697	ENST00000261023.3	protein_coding	ENSG00000138448.7	ITGAV	Up	Up	763	36847	ENST00000261023.3	ENSG00000138448.7	ITGAV	Up	Up	371	3679	1	0	0	0	1	0
25899	chr6	152130288	152130597	310	*	12	25.8333	61.8741	5.56143	-0.211989	0.393037	0.605026	0.0311658	hypo	0	0	45	19961	ENST00000427531.2	protein_coding	ENSG00000091831.17	ESR1	Up	NoChange	45	10691	ENST00000427531.2	ENSG00000091831.17	ESR1	Up	NoChange	516	8627	1	0	0	0	1	0
20335	chr11	16827066	16827868	803	*	17	47.2353	76.5337	4.66287	-0.211871	0.329721	0.541591	0.0369821	hypo	0	0	1985	101626	ENST00000531079.1	retained_intron	ENSG00000166689.10	PLEKHA7	Down	Down	6161	55368	ENST00000525581.1	ENSG00000166689.10	PLEKHA7	Down	Down	66679	15196	0.0174346	0.982565	0	0	0	1
31231	chr3	13589480	13590071	592	*	8	74	50.1039	7.6077	-0.211491	0.442072	0.653563	0.0212072	hypo	0	0	559	95191	ENST00000404922.3	protein_coding	ENSG00000163520.9	FBLN2	Up	Up	559	51705	ENST00000404922.3	ENSG00000163520.9	FBLN2	Up	Up	343	4243	1	0	0	0	1	0
15858	chr12	64435803	64436714	912	*	13	70.1538	93.5508	7.31392	-0.211471	0.498366	0.709837	0.0262272	hypo	1	0	0	133437	ENST00000542381.1	retained_intron	ENSG00000196935.4	SRGAP1	NoChange	Down	59497	72898	ENST00000543397.1	ENSG00000196935.4	SRGAP1	NoChange	Down	179110	16831	1	0	0	0	0	1
2506	chr6	109777717	109778879	1163	*	29	40.1034	239.905	12.2905	-0.211373	0.386086	0.597459	0.0241395	hypo	0	0	526	63029	ENST00000358807.3	protein_coding	ENSG00000135596.13	MICAL1	Down	Down	526	34315	ENST00000358807.3	ENSG00000135596.13	MICAL1	Down	Down	71	8425	1	0	0	0	1	0
9537	chr9	138771569	138772047	479	*	12	39.9167	129.262	13.3144	-0.211282	0.492926	0.704208	0.0215926	hypo	0	0	1516	55923	ENST00000468150.1	processed_transcript	ENSG00000130559.14	CAMSAP1	Up	NoChange	2695	30532	ENST00000312405.6	ENSG00000130559.14	CAMSAP1	Up	NoChange	26415	12467	1	0	0	0	0	1
12193	chr9	101707036	101707910	875	*	14	62.5	104.573	9.42562	-0.21102	0.159961	0.370981	0.0221413	hypo	0	0	978	194094	ENST00000605631.1	antisense	ENSG00000270412.1	RP11-92C4.6	NoChange	NoTest	1114	75755	ENST00000375001.3	ENSG00000204291.6	COL15A1	Up	Up	353	11998	1	0	0	0	1	0
31960	chr7	43621553	43621857	305	*	6	50.8333	48.579	8.74638	-0.210745	0.524549	0.735294	0.0235125	hypo	0	0	499	97840	ENST00000462448.1	processed_transcript	ENSG00000164543.5	STK17A	Up	Up	806	53155	ENST00000319357.5	ENSG00000164543.5	STK17A	Up	Up	825	9412	1	0	0	0	1	0
43498	chr3	137905205	137905518	314	*	4	78.5	32.2648	10.9948	-0.210545	0.259839	0.470385	0.0243785	hypo	0	0	590	39999	ENST00000481646.1	protein_coding	ENSG00000114098.13	ARMC8	Up	NoChange	590	21612	ENST00000481646.1	ENSG00000114098.13	ARMC8	Up	NoChange	517	4960	1	0	0	0	1	0
48024	chr6	46098457	46098567	111	*	4	27.75	27.1061	7.36516	-0.210332	0.27073	0.481062	0.0234366	hypo	0	0	726	87	ENST00000321037.4	protein_coding	ENSG00000001561.6	ENPP4	Up	NoChange	726	53	ENST00000321037.4	ENSG00000001561.6	ENPP4	Up	NoChange	503	8186	1	0	0	0	1	0
19272	chr17	73455619	73456199	581	*	10	58.1	80.6066	8.5267	-0.210105	0.459463	0.669568	0.0226932	hypo	1	1	0	117757	ENST00000581519.1	protein_coding	ENSG00000177728.10	KIAA0195	NoChange	Down	0	64216	ENST00000581519.1	ENSG00000177728.10	KIAA0195	NoChange	Down	2720	22395	1	0	0	0	0	1
6161	chr14	92981142	92981796	655	*	20	32.75	163.581	11.8306	-0.210078	0.232263	0.442341	0.0231	hypo	0	0	993	23607	ENST00000557762.1	protein_coding	ENSG00000100599.11	RIN3	Down	Down	993	12689	ENST00000557762.1	ENSG00000100599.11	RIN3	Down	Down	0	18592	1	0	0	0.132824	0.867176	0
3882	chr7	128467057	128468486	1430	*	27	52.963	196.076	8.14087	-0.210066	0.44939	0.659456	0.0267438	hypo	0	0	1944	53841	ENST00000325888.8	protein_coding	ENSG00000128591.11	FLNC	Down	Down	1944	29359	ENST00000325888.8	ENSG00000128591.11	FLNC	Down	Down	1957	10025	0.0391608	0	0.960839	0	0.0300699	0.96993
25960	chr5	38447812	38448454	643	*	13	49.4615	61.8378	5.14972	-0.210023	0.303443	0.513467	0.0393057	hypo	1	1	0	97501	ENST00000514476.1	protein_coding	ENSG00000164318.13	EGFLAM	Up	NoChange	0	52942	ENST00000514476.1	ENSG00000164318.13	EGFLAM	Up	NoChange	107768	6616	1	0	0	0	0	1
21820	chr10	129706616	129707229	614	*	11	55.8182	72.5204	7.8944	-0.209991	0.431073	0.641064	0.0208865	hypo	0	0	1199	58349	ENST00000442830.1	protein_coding	ENSG00000132334.12	PTPRE	NoChange	Down	1199	31777	ENST00000442830.1	ENSG00000132334.12	PTPRE	NoChange	Down	378	14696	1	0	0	0	1	0
17651	chr10	52176355	52177258	904	*	11	82.1818	86.1441	10.1035	-0.209884	0.15383	0.363714	0.0223049	hypo	0	0	979	137774	ENST00000492601.2	processed_transcript	ENSG00000198964.9	SGMS1	Up	NoChange	23588	81555	ENST00000596442.1	ENSG00000269700.1	AC069547.2	NoTest	NoTest	466	14122	1	0	0	0	1	0
40320	chr4	74905354	74905978	625	*	5	125	35.8537	9.02815	-0.209782	0.479047	0.688829	0.0229354	hypo	0	0	829	95939	ENST00000511669.1	processed_transcript	ENSG00000163734.4	CXCL3	NoChange	Down	947	52091	ENST00000296026.4	ENSG00000163734.4	CXCL3	NoChange	Down	764	5864	1	0	0	0	1	0
42037	chr1	117908158	117908312	155	*	4	38.75	31.467	8.01744	-0.209661	0.463244	0.672906	0.0241259	hypo	0	0	62	194796	ENST00000604156.1	lincRNA	ENSG00000271427.1	RP11-188D8.1	NoTest	NoTest	1758	74227	ENST00000356554.3	ENSG00000198162.8	MAN1A2	Up	Up	862	1484	1	0	0	0	1	0
3791	chr1	29445947	29447666	1720	*	33	52.1212	202.799	7.11296	-0.20942	0.509607	0.719027	0.0254449	hypo	0	0	1346	178695	ENST00000420504.2	protein_coding	ENSG00000253304.1	TMEM200B	Up	Up	1346	80260	ENST00000420504.2	ENSG00000253304.1	TMEM200B	Up	Up	33	766	0.380233	0.619767	0	0	1	0
10047	chr14	51295754	51296532	779	*	15	51.9333	125.636	11.2892	-0.209401	0.377765	0.587166	0.0225062	hypo	0	0	664	23361	ENST00000382043.4	protein_coding	ENSG00000100503.19	NIN	Up	NoChange	664	12567	ENST00000382043.4	ENSG00000100503.19	NIN	Up	NoChange	195	18292	1	0	0	0	1	0
15734	chr17	7791809	7792428	620	*	14	44.2857	94.021	7.3529	-0.209362	0.167867	0.377229	0.0271848	hypo	1	1	0	107894	ENST00000330494.7	protein_coding	ENSG00000170004.12	CHD3	Down	Down	0	58720	ENST00000330494.7	ENSG00000170004.12	CHD3	Down	Down	2717	21417	1	0	0	0	0	1
58184	chr15	81473868	81473978	111	*	3	37	18.1821	6.30885	-0.209322	0.446226	0.655548	0.0211531	hypo	0	0	962	111216	ENST00000560241.1	nonsense_mediated_decay	ENSG00000172349.12	IL16	NoChange	Down	1221	60632	ENST00000559388.1	ENSG00000172349.12	IL16	NoChange	Down	47165	19452	1	0	0	0	0	1
30775	chr2	9562113	9562425	313	*	6	52.1667	51.2292	12.2394	-0.209021	0.220556	0.429577	0.0207741	hypo	0	0	269	45290	ENST00000482798.1	processed_transcript	ENSG00000119185.8	ITGB1BP1	Up	NoChange	790	24493	ENST00000467606.1	ENSG00000119185.8	ITGB1BP1	Up	NoChange	701	2568	1	0	0	0	1	0
42115	chr9	36137786	36138142	357	*	6	59.5	33.8697	7.06079	-0.208977	0.303984	0.512961	0.029258	hypo	0	0	1043	48455	ENST00000377960.4	protein_coding	ENSG00000122694.11	GLIPR2	Up	Up	1043	26268	ENST00000377960.4	ENSG00000122694.11	GLIPR2	Up	Up	556	11648	1	0	0	0	1	0
15992	chr5	38403622	38404322	701	*	12	58.4167	91.6771	7.94087	-0.208926	0.555959	0.764884	0.0215824	hypo	1	1	0	97496	ENST00000397202.2	protein_coding	ENSG00000164318.13	EGFLAM	Up	NoChange	0	52938	ENST00000397202.2	ENSG00000164318.13	EGFLAM	Up	NoChange	144485	6615	1	0	0	0	0	1
3121	chr21	44484325	44485143	819	*	25	32.76	219.166	11.3505	-0.208897	0.426549	0.635446	0.0242143	hypo	1	0	0	90661	ENST00000496485.1	retained_intron	ENSG00000160200.13	CBS	Down	Down	3668	49294	ENST00000430013.1	ENSG00000160200.13	CBS	Down	Down	997	26826	1	0	0	0	1	0
27653	chr19	11350146	11350488	343	*	13	26.3846	57.2417	4.67483	-0.208855	0.480591	0.689446	0.0355795	hypo	1	1	0	55336	ENST00000252453.8	protein_coding	ENSG00000130173.9	C19orf80	Up	Up	0	30194	ENST00000252453.8	ENSG00000130173.9	C19orf80	Up	Up	3472	24194	1	0	0	0	0	1
45470	chr9	115914125	115914290	166	*	4	41.5	29.9078	9.82891	-0.208826	0.0937002	0.302526	0.0230817	hypo	0	0	814	65035	ENST00000374220.3	nonsense_mediated_decay	ENSG00000136867.6	SLC31A2	Up	Up	902	35368	ENST00000259392.3	ENSG00000136867.6	SLC31A2	Up	Up	317	12087	1	0	0	0	1	0
26554	chr11	46400430	46400668	239	*	14	17.0714	60.3435	4.38703	-0.208614	0.501257	0.709872	0.0347931	hypo	0	0	909	80413	ENST00000532941.1	retained_intron	ENSG00000149091.11	DGKZ	Up	NoChange	1637	19468	ENST00000405308.2	ENSG00000110492.11	MDK	Down	NoTest	1956	15368	1	0	0	0	0.1841	0.8159
12441	chr16	88727819	88728570	752	*	15	50.1333	109.986	9.71925	-0.208559	0.529048	0.737607	0.0245564	hypo	0	0	538	103133	ENST00000562651.1	retained_intron	ENSG00000167508.6	MVD	Up	NoChange	947	56186	ENST00000301012.3	ENSG00000167508.6	MVD	Up	NoChange	538	21013	1	0	0	0	1	0
4740	chr10	75172084	75172677	594	*	21	28.2857	184.734	10.7229	-0.208331	0.421453	0.629785	0.0217985	hypo	0	0	1138	67353	ENST00000535178.1	protein_coding	ENSG00000138279.11	ANXA7	Up	Up	1138	36641	ENST00000535178.1	ENSG00000138279.11	ANXA7	Up	Up	734	14231	1	0	0	0	1	0
31723	chr14	93261531	93262249	719	*	7	102.714	49.1618	8.98817	-0.208287	0.393608	0.601895	0.0245293	hypo	0	0	880	10114	ENST00000355976.2	protein_coding	ENSG00000066455.8	GOLGA5	Up	Up	880	5379	ENST00000355976.2	ENSG00000066455.8	GOLGA5	Up	Up	606	18595	1	0	0	0	1	0
29601	chr12	21757280	21757759	480	*	7	68.5714	53.0485	7.70532	-0.208206	0.4662	0.674406	0.0220555	hypo	0	0	21	37602	ENST00000261195.2	protein_coding	ENSG00000111713.2	GYS2	Up	Up	21	20257	ENST00000261195.2	ENSG00000111713.2	GYS2	Up	Up	52729	16437	1	0	0	0	0	1
44137	chr12	53439500	53439800	301	*	5	60.2	23.7556	5.1079	-0.207802	0.218108	0.425911	0.0324518	hypo	1	0	0	182818	ENST00000607643.1	antisense	ENSG00000257337.2	RP11-983P16.4	NoChange	NoChange	952	19798	ENST00000379902.3	ENSG00000111077.13	TENC1	NoChange	Down	779	16663	1	0	0	0	1	0
50629	chr1	183213303	183213409	107	*	3	35.6667	24.1574	8.41762	-0.207784	0.369763	0.577547	0.0232728	hypo	0	0	733	8049	ENST00000476255.1	processed_transcript	ENSG00000058085.10	LAMC2	Down	Down	57879	4280	ENST00000264144.4	ENSG00000058085.10	LAMC2	Down	Down	172591	1990	1	0	0	0	0	1
399	chr4	2062626	2063875	1250	*	82	15.2439	438.745	6.16334	-0.207632	0.190692	0.398324	0.0302613	hypo	0	0	1086	127081	ENST00000331662.3	protein_coding	ENSG00000185818.7	NAT8L	Up	Up	1086	69367	ENST00000331662.3	ENSG00000185818.7	NAT8L	Up	Up	0	5479	0.7304	0.2696	0	0.4448	0.5552	0
27632	chr20	48096719	48097578	860	*	9	95.5556	57.9626	7.87757	-0.20761	0.349878	0.557488	0.0253082	hypo	0	0	1605	88873	ENST00000371741.4	protein_coding	ENSG00000158445.7	KCNB1	Up	NoChange	1605	48351	ENST00000371741.4	ENSG00000158445.7	KCNB1	Up	NoChange	934	26304	0.459302	0.540698	0	0	1	0
18471	chr3	125897331	125898297	967	*	15	64.4667	83.322	6.99028	-0.207585	0.422338	0.629922	0.0322607	hypo	0	0	464	76491	ENST00000472186.1	protein_coding	ENSG00000144908.9	ALDH1L1	Down	Down	464	41455	ENST00000472186.1	ENSG00000144908.9	ALDH1L1	Down	Down	365	4837	1	0	0	0	1	0
26825	chr17	17493271	17493772	502	*	10	50.2	44.6523	4.72683	-0.207436	0.287623	0.495059	0.032005	hypo	0	0	969	189320	ENST00000583662.1	antisense	ENSG00000264666.1	RP11-524F11.2	NoTest	NoTest	1220	32330	ENST00000435340.2	ENSG00000133027.13	PEMT	Up	Up	826	21528	1	0	0	0	1	0
999	chr8	144681207	144681871	665	*	48	13.8542	328.372	8.94937	-0.207407	0.274746	0.482153	0.026974	hypo	1	1	0	28644	ENST00000533749.1	protein_coding	ENSG00000104529.13	EEF1D	Down	Down	0	15472	ENST00000533749.1	ENSG00000104529.13	EEF1D	Down	Down	0	11305	1	0	0	0.969925	0.0300752	0
46818	chr4	153455015	153455106	92	*	3	30.6667	28.6765	9.75297	-0.20738	0.415294	0.622673	0.0208509	hypo	0	0	1046	35219	ENST00000603548.1	protein_coding	ENSG00000109670.9	FBXW7	Up	Up	1046	18992	ENST00000603548.1	ENSG00000109670.9	FBXW7	Up	Up	1002	6170	1	0	0	0	1	0
13076	chr15	77709796	77711092	1297	*	13	99.7692	107.062	11.488	-0.207293	0.312119	0.519412	0.021279	hypo	0	0	1343	112933	ENST00000569159.1	processed_transcript	ENSG00000173517.6	PEAK1	Up	NoChange	1349	61605	ENST00000564328.1	ENSG00000173517.6	PEAK1	Up	NoChange	533	19410	0.506554	0.493446	0	0	1	0
14050	chr19	8487866	8488615	750	*	17	44.1176	100.587	7.28653	-0.207244	0.283969	0.491212	0.0271461	hypo	0	0	1054	21502	ENST00000594796.1	retained_intron	ENSG00000099785.6	MARCH2	Up	NoChange	4576	11589	ENST00000602117.1	ENSG00000099785.6	MARCH2	Up	NoChange	6939	24075	1	0	0	0	0	1
40972	chr17	60143953	60144440	488	*	4	122	34.6437	10.4325	-0.20707	0.461996	0.669066	0.0212355	hypo	0	0	1309	33884	ENST00000397786.2	protein_coding	ENSG00000108510.5	MED13	Up	NoChange	1309	18282	ENST00000397786.2	ENSG00000108510.5	MED13	Up	NoChange	436	22261	1	0	0	0	1	0
6766	chr12	54071751	54073597	1847	*	17	108.647	154.767	12.1242	-0.20698	0.505359	0.712339	0.0209512	hypo	0	0	558	62620	ENST00000552242.1	nonsense_mediated_decay	ENSG00000135390.13	ATP5G2	Down	Down	568	34093	ENST00000338662.5	ENSG00000135390.13	ATP5G2	Down	Down	485	16687	0.780184	0	0.219816	0	0.820249	0.179751
8969	chr1	6158147	6158839	693	*	27	25.6667	134.446	6.29866	-0.20696	0.266804	0.473764	0.0302022	hypo	0	0	1830	11166	ENST00000481789.1	retained_intron	ENSG00000069424.10	KCNAB2	Down	Down	7992	23148	ENST00000475121.1	ENSG00000116254.13	CHD5	NoTest	NoTest	26161	310	0.243867	0.756133	0	0	0	1
22726	chr7	140304834	140305587	754	*	13	58	70.0239	6.50154	-0.206916	0.522	0.728916	0.0304333	hypo	0	0	18	78360	ENST00000492720.1	protein_coding	ENSG00000146966.8	DENND2A	Down	Down	18	42474	ENST00000492720.1	ENSG00000146966.8	DENND2A	Down	Down	34410	10106	1	0	0	0	0	1
11772	chr8	126447432	126448435	1004	*	18	55.7778	113.208	7.99607	-0.206825	0.456878	0.663702	0.0266438	hypo	0	0	1643	112725	ENST00000519576.1	protein_coding	ENSG00000173334.3	TRIB1	NoChange	Up	1643	61464	ENST00000519576.1	ENSG00000173334.3	TRIB1	NoChange	Up	2991	11154	0.354582	0.645418	0	0	0	1
3842	chr12	57578876	57579466	591	*	29	20.3793	201.101	10.2929	-0.206564	0.609501	0.816065	0.0237734	hypo	0	0	1685	49122	ENST00000554118.1	protein_coding	ENSG00000123384.9	LRP1	Up	NoChange	1685	26628	ENST00000554118.1	ENSG00000123384.9	LRP1	Up	NoChange	0	16777	0.532995	0.467005	0	0.247039	0.752961	0
37941	chr1	65991833	65992383	551	*	5	110.2	39.2836	11.7325	-0.206562	0.370302	0.576864	0.0254225	hypo	0	0	460	43153	ENST00000462765.1	processed_transcript	ENSG00000116678.14	LEPR	Down	Down	38845	23292	ENST00000371058.1	ENSG00000116678.14	LEPR	Down	Down	21	1212	1	0	0	0	1	0
2981	chr17	80169446	80170117	672	*	25	26.88	222.012	15.1043	-0.206545	0.453495	0.66004	0.0212934	hypo	0	0	571	116024	ENST00000389641.4	protein_coding	ENSG00000176155.14	CCDC57	NoChange	Down	571	63305	ENST00000389641.4	ENSG00000176155.14	CCDC57	NoChange	Down	205	22692	1	0	0	0	1	0
11293	chr13	25034101	25034960	860	*	13	66.1538	117.098	9.29112	-0.206517	0.573363	0.77988	0.0215495	hypo	0	0	480	26184	ENST00000480576.1	processed_transcript	ENSG00000102699.5	PARP4	Up	NoChange	51987	14195	ENST00000381989.3	ENSG00000102699.5	PARP4	Up	NoChange	51562	17553	1	0	0	0	0	1
37904	chr7	89784499	89784845	347	*	5	69.4	39.5363	9.66615	-0.206252	0.275052	0.481304	0.0225997	hypo	0	0	728	97984	ENST00000475789.1	retained_intron	ENSG00000164647.4	STEAP1	Up	Up	809	53230	ENST00000297205.2	ENSG00000164647.4	STEAP1	Up	Up	417	9751	1	0	0	0	1	0
22312	chr5	1330515	1331027	513	*	13	39.4615	71.3857	6.07134	-0.206209	0.618926	0.825135	0.0318945	hypo	0	0	931	6910	ENST00000503042.1	retained_intron	ENSG00000049656.9	CLPTM1L	Up	Up	10825	3682	ENST00000507807.1	ENSG00000049656.9	CLPTM1L	Up	Up	4050	6459	1	0	0	0	0	1
61269	chr11	112150071	112150218	148	*	3	49.3333	15.315	6.11318	-0.205916	0.366329	0.572246	0.0339927	hypo	0	0	990	175630	ENST00000532168.1	processed_transcript	ENSG00000250303.2	RP11-356J5.12	Up	Up	18487	71421	ENST00000338832.2	ENSG00000188771.3	C11orf34	NoTest	NoTest	10597	16043	1	0	0	0	0	1
15843	chr5	32109426	32109952	527	*	12	43.9167	93.6346	7.88055	-0.205824	0.589931	0.795755	0.0205816	hypo	0	0	1998	59859	ENST00000510285.1	processed_transcript	ENSG00000133401.11	PDZD2	Up	Up	64503	21245	ENST00000265070.6	ENSG00000113384.9	GOLPH3	Up	Up	63646	6589	0.00189753	0.998102	0	0	0	1
34133	chr3	171844441	171845173	733	*	7	104.714	45.1938	7.51661	-0.205816	0.436052	0.641868	0.0278194	hypo	1	1	0	13626	ENST00000443501.1	protein_coding	ENSG00000075420.8	FNDC3B	Up	NoChange	0	7255	ENST00000443501.1	ENSG00000075420.8	FNDC3B	Up	NoChange	85716	5116	1	0	0	0	0	1
1319	chr1	155097515	155098603	1089	*	39	27.9231	301.316	11.7002	-0.205706	0.349619	0.555324	0.0266617	hypo	0	0	1332	106760	ENST00000368407.3	protein_coding	ENSG00000169242.7	EFNA1	NoChange	Down	1332	58082	ENST00000368407.3	ENSG00000169242.7	EFNA1	NoChange	Down	0	1749	0.613407	0	0.386593	0.155188	0.844812	0
58624	chr5	58570039	58570214	176	*	4	44	17.8049	4.75918	-0.205559	0.139345	0.344904	0.0265027	hypo	0	0	1730	39383	ENST00000503258.1	protein_coding	ENSG00000113448.12	PDE4D	Down	Down	1730	21284	ENST00000503258.1	ENSG00000113448.12	PDE4D	Down	Down	234157	6695	1	0	0	0	0	1
5413	chr11	70014796	70015727	932	*	24	38.8333	172.927	8.24636	-0.205528	0.575526	0.781054	0.0236636	hypo	0	0	343	57541	ENST00000525494.1	processed_transcript	ENSG00000131620.13	ANO1	NoChange	Down	27095	31369	ENST00000531300.1	ENSG00000131620.13	ANO1	NoChange	Down	7330	15801	1	0	0	0	0	1
33071	chr10	120452241	120452744	504	*	7	72	47.2035	7.3979	-0.205515	0.406255	0.61177	0.0285197	hypo	0	0	1163	83051	ENST00000489169.1	retained_intron	ENSG00000151893.10	CACUL1	Up	NoChange	62013	45109	ENST00000369151.3	ENSG00000151893.10	CACUL1	Up	NoChange	61205	14619	1	0	0	0	0	1
12413	chr14	71933715	71935381	1667	*	13	128.231	110.904	9.88507	-0.205493	0.456184	0.661677	0.0231447	hypo	1	0	0	134615	ENST00000557712.1	processed_transcript	ENSG00000197555.5	SIPA1L1	Up	NoChange	60660	73509	ENST00000381232.3	ENSG00000197555.5	SIPA1L1	Up	NoChange	145489	18447	1	0	0	0	0	1
52294	chr15	80842198	80842291	94	*	3	31.3333	23.0028	7.82913	-0.205446	0.475498	0.680944	0.0238118	hypo	0	0	1153	111289	ENST00000558849.1	retained_intron	ENSG00000172379.14	ARNT2	Down	Down	108616	60670	ENST00000525103.1	ENSG00000172379.14	ARNT2	Down	Down	144804	19446	1	0	0	0	0	1
15030	chr12	22485922	22486521	600	*	14	42.8571	97.0886	8.5769	-0.20539	0.220126	0.425516	0.0248765	hypo	0	0	575	37644	ENST00000541868.1	protein_coding	ENSG00000111728.6	ST8SIA1	NoTest	Down	575	20275	ENST00000541868.1	ENSG00000111728.6	ST8SIA1	NoTest	Down	314	16440	1	0	0	0	1	0
58769	chr7	45958524	45958773	250	*	3	83.3333	17.7546	6.25607	-0.205356	0.193645	0.399001	0.0307884	hypo	0	0	1240	78110	ENST00000465642.1	processed_transcript	ENSG00000146674.10	IGFBP3	Down	Down	1498	42334	ENST00000417621.1	ENSG00000146674.10	IGFBP3	Down	Down	1364	9451	1	0	0	0	1	0
40632	chr11	113932635	113932847	213	*	6	35.5	35.6431	6.81729	-0.205157	0.408245	0.613402	0.0299798	hypo	0	0	1405	35471	ENST00000392996.2	protein_coding	ENSG00000109906.9	ZBTB16	NoChange	Down	1405	19150	ENST00000392996.2	ENSG00000109906.9	ZBTB16	NoChange	Down	444	16052	1	0	0	0	1	0
26152	chr4	77611395	77611880	486	*	8	60.75	61.2188	8.96289	-0.205147	0.202129	0.407276	0.0222297	hypo	0	0	670	68283	ENST00000486758.1	retained_intron	ENSG00000138771.10	SHROOM3	NoTest	Down	207121	69716	ENST00000334306.2	ENSG00000186212.2	SOWAHB	NoTest	NoTest	451	5883	1	0	0	0	1	0
30451	chr1	51437432	51438156	725	*	7	103.571	51.9485	8.39397	-0.205113	0.226986	0.432099	0.0212582	hypo	0	0	1815	48701	ENST00000371761.3	protein_coding	ENSG00000123080.6	CDKN2C	NoChange	Up	1815	26404	ENST00000371761.3	ENSG00000123080.6	CDKN2C	NoChange	Up	1926	1106	0.253793	0.746207	0	0	0.102069	0.897931
6491	chr9	99414544	99415537	994	*	26	38.2308	158.759	6.7014	-0.205087	0.644015	0.849102	0.0270358	hypo	0	0	1492	88677	ENST00000411939.1	protein_coding	ENSG00000158122.7	AAED1	NoChange	Up	1492	48237	ENST00000411939.1	ENSG00000158122.7	AAED1	NoChange	Up	1367	11961	0.511066	0.488934	0	0	0.636821	0.363179
46953	chr11	58911101	58911458	358	*	4	89.5	28.2854	10.0768	-0.204912	0.401691	0.606602	0.0268291	hypo	0	0	612	172972	ENST00000531708.1	lincRNA	ENSG00000245571.2	AP001258.4	NoChange	Down	782	55471	ENST00000420244.1	ENSG00000166801.11	FAM111A	NoChange	Down	516	15443	1	0	0	0	1	0
15822	chr17	11500861	11501309	449	*	9	49.8889	93.7088	12.5074	-0.20489	0.363134	0.568023	0.0212825	hypo	0	0	438	1713	ENST00000262442.4	protein_coding	ENSG00000007174.13	DNAH9	NoChange	Down	438	878	ENST00000262442.4	ENSG00000007174.13	DNAH9	NoChange	Down	322	21472	1	0	0	0	1	0
29895	chr12	22062467	22063211	745	*	7	106.429	51.9602	8.39663	-0.204847	0.501541	0.706388	0.0235192	hypo	0	0	700	11168	ENST00000544039.1	protein_coding	ENSG00000069431.6	ABCC9	Up	Up	700	5960	ENST00000544039.1	ENSG00000069431.6	ABCC9	Up	Up	30743	16438	1	0	0	0	0	1
52239	chr1	39317807	39318079	273	*	3	91	23.3607	7.987	-0.204652	0.493163	0.697815	0.0211363	hypo	0	0	287	43489	ENST00000496778.1	processed_transcript	ENSG00000116954.7	RRAGC	NoChange	Up	7415	23499	ENST00000373001.3	ENSG00000116954.7	RRAGC	NoChange	Up	6736	921	1	0	0	0	0	1
6451	chr9	82277578	82279153	1576	*	29	54.3448	159.57	6.39075	-0.20456	0.367216	0.571777	0.0323987	hypo	1	0	0	32471	ENST00000463431.1	processed_transcript	ENSG00000106829.14	TLE4	Down	Down	10069	17523	ENST00000490347.1	ENSG00000106829.14	TLE4	Down	Down	89017	11837	1	0	0	0	0	1
37070	chr3	42697105	42697243	139	*	4	34.75	35.232	9.51852	-0.204467	0.228472	0.43294	0.020841	hypo	0	0	1224	158403	ENST00000438017.1	antisense	ENSG00000230084.1	RP4-613B23.1	NoTest	NoTest	1928	22071	ENST00000232974.6	ENSG00000114853.9	ZBTB47	Up	NoChange	529	4385	1	0	0	0	1	0
4290	chr3	123517647	123519579	1933	*	31	62.3548	192.678	6.66487	-0.204406	0.374716	0.579122	0.0296785	hypo	1	0	0	9699	ENST00000506361.1	retained_intron	ENSG00000065534.14	MYLK	Up	Up	4958	5162	ENST00000475616.1	ENSG00000065534.14	MYLK	Up	Up	83009	4816	1	0	0	0	0	1
56132	chr7	87720166	87720492	327	*	3	109	19.9817	6.77228	-0.204224	0.451098	0.655322	0.0269442	hypo	0	0	931	2110	ENST00000478920.1	processed_transcript	ENSG00000008277.10	ADAM22	Up	NoChange	71853	1093	ENST00000426930.1	ENSG00000008277.10	ADAM22	Up	NoChange	128511	9748	1	0	0	0	0	1
716	chr9	134164933	134166311	1379	*	64	21.5469	370.805	7.58168	-0.203947	0.263435	0.467381	0.0328917	hypo	1	1	0	91141	ENST00000372261.1	protein_coding	ENSG00000160539.4	PPAPDC3	Up	NoChange	0	49547	ENST00000372261.1	ENSG00000160539.4	PPAPDC3	Up	NoChange	6250	12337	1	0	0	0	0	1
28022	chr3	4557437	4558360	924	*	12	77	56.3607	5.3251	-0.203922	0.515816	0.719738	0.0227195	hypo	1	1	0	82047	ENST00000443694.2	protein_coding	ENSG00000150995.13	ITPR1	Up	Up	0	44535	ENST00000443694.2	ENSG00000150995.13	ITPR1	Up	Up	22069	4159	1	0	0	0	0	1
7254	chr11	113929094	113929566	473	*	20	23.65	150.528	9.6584	-0.203917	0.291214	0.495132	0.0246883	hypo	0	0	748	35467	ENST00000335953.4	protein_coding	ENSG00000109906.9	ZBTB16	NoChange	Down	748	19147	ENST00000335953.4	ENSG00000109906.9	ZBTB16	NoChange	Down	67	16052	1	0	0	0	1	0
13536	chr3	139109307	139109798	492	*	16	30.75	104.356	8.5149	-0.203894	0.482893	0.686787	0.0239581	hypo	0	0	588	174312	ENST00000514729.1	antisense	ENSG00000248932.1	RP11-319G6.1	NoChange	NoChange	732	68142	ENST00000333188.5	ENSG00000184432.5	COPB2	Up	Up	321	4979	1	0	0	0	1	0
55849	chr7	95224287	95224434	148	*	4	37	20.1812	5.76997	-0.203704	0.046852	0.250556	0.0259505	hypo	0	0	1337	597	ENST00000473301.1	retained_intron	ENSG00000004799.7	PDK4	Down	Down	1368	331	ENST00000005178.5	ENSG00000004799.7	PDK4	Down	Down	1069	9779	1	0	0	0	1	0
37535	chr7	65339516	65339685	170	*	6	28.3333	39.5494	8.758	-0.203648	0.218231	0.421879	0.0254777	hypo	0	0	1159	133147	ENST00000434382.2	protein_coding	ENSG00000196715.5	VKORC1L1	Up	NoChange	1159	72746	ENST00000434382.2	ENSG00000196715.5	VKORC1L1	Up	NoChange	1303	9592	1	0	0	0	1	0
5721	chr4	186694069	186695353	1285	*	24	53.5417	169.47	8.33746	-0.203596	0.561813	0.765409	0.0254743	hypo	0	0	1076	85467	ENST00000430503.1	protein_coding	ENSG00000154556.13	SORBS2	Down	Down	1076	46424	ENST00000430503.1	ENSG00000154556.13	SORBS2	Down	Down	133707	6306	0.719066	0.280934	0	0	0	1
15681	chr3	39447190	39447685	496	*	11	45.0909	94.1459	12.2454	-0.203498	0.463083	0.666581	0.0236626	hypo	0	0	494	104535	ENST00000301821.6	protein_coding	ENSG00000168028.9	RPSA	Down	Down	494	56910	ENST00000301821.6	ENSG00000168028.9	RPSA	Down	Down	205	4363	1	0	0	0	1	0
16602	chr6	71996629	71996914	286	*	13	22	90.4689	9.28082	-0.203272	0.646399	0.849671	0.0260962	hypo	0	0	1591	46100	ENST00000370435.4	protein_coding	ENSG00000119900.7	OGFRL1	Up	Up	1591	24945	ENST00000370435.4	ENSG00000119900.7	OGFRL1	Up	Up	1192	8250	1	0	0	0	1	0
11497	chr6	6622322	6623776	1455	*	13	111.923	116.186	9.94025	-0.203131	0.527645	0.730776	0.0217661	hypo	1	0	0	148687	ENST00000606044.1	antisense	ENSG00000216863.5	LY86-AS1	Up	NoTest	33419	21018	ENST00000230568.4	ENSG00000112799.4	LY86	NoChange	NoTest	75091	7647	1	0	0	0	0	1
1774	chr13	111837337	111839447	2111	*	39	54.1282	272.504	9.0469	-0.203103	0.392654	0.595757	0.0257515	hypo	1	1	0	26169	ENST00000426073.2	protein_coding	ENSG00000102606.13	ARHGEF7	Up	NoChange	0	14186	ENST00000426073.2	ENSG00000102606.13	ARHGEF7	Up	NoChange	30805	17903	1	0	0	0	0	1
34267	chr2	128143791	128144009	219	*	5	43.8	44.8365	10.8561	-0.2029	0.154233	0.357133	0.0212301	hypo	0	0	1498	107861	ENST00000409179.2	protein_coding	ENSG00000169967.12	MAP3K2	Up	NoChange	1498	58694	ENST00000409179.2	ENSG00000169967.12	MAP3K2	Up	NoChange	1108	3355	1	0	0	0	1	0
32293	chr11	111887007	111887493	487	*	9	54.1111	48.2591	5.9958	-0.202752	0.547953	0.750705	0.0301226	hypo	0	0	804	81916	ENST00000526418.1	retained_intron	ENSG00000150764.9	DIXDC1	Up	Up	8044	44451	ENST00000280346.6	ENSG00000150768.11	DLAT	Up	Up	8083	16039	1	0	0	0	0	1
38659	chr2	242296662	242296992	331	*	5	66.2	38.3392	8.82768	-0.20273	0.277522	0.480252	0.0222013	hypo	0	0	947	1459	ENST00000479427.1	processed_transcript	ENSG00000006607.9	FARP2	Up	NoChange	949	745	ENST00000373287.4	ENSG00000006607.9	FARP2	Up	NoChange	460	4108	1	0	0	0	1	0
44159	chr3	188188446	188188833	388	*	4	97	31.35	7.97152	-0.202366	0.463256	0.665622	0.0209928	hypo	0	0	1527	76539	ENST00000474472.1	processed_transcript	ENSG00000145012.8	LPP	Up	NoChange	138175	41490	ENST00000415906.1	ENSG00000145012.8	LPP	Up	NoChange	316091	5216	1	0	0	0	0	1
49597	chr15	81516121	81516603	483	*	4	120.75	25.7437	6.89804	-0.202325	0.379088	0.581413	0.0223455	hypo	0	0	1137	111221	ENST00000302987.4	protein_coding	ENSG00000172349.12	IL16	NoChange	Down	1137	60635	ENST00000302987.4	ENSG00000172349.12	IL16	NoChange	Down	89418	19452	1	0	0	0	0	1
42853	chr2	64976866	64976978	113	*	4	28.25	32.2828	10.0509	-0.202243	0.103904	0.306146	0.0204731	hypo	0	0	1050	119827	ENST00000608423.1	processed_transcript	ENSG00000179833.4	SERTAD2	Up	NoChange	95818	65263	ENST00000313349.3	ENSG00000179833.4	SERTAD2	Up	NoChange	1143	2902	1	0	0	0	1	0
55051	chr8	38873465	38873696	232	*	3	77.3333	20.6025	7.2947	-0.20207	0.595187	0.797257	0.0241488	hypo	0	0	858	105648	ENST00000481058.1	retained_intron	ENSG00000168615.7	ADAM9	Up	NoChange	18959	57501	ENST00000481513.1	ENSG00000168615.7	ADAM9	Up	NoChange	18348	10771	1	0	0	0	0	1
45259	chr6	147527659	147528200	542	*	4	135.5	30.2104	8.19917	-0.201781	0.520264	0.722045	0.0269003	hypo	0	0	548	97787	ENST00000179882.6	protein_coding	ENSG00000164506.10	STXBP5	Up	NoChange	548	53118	ENST00000179882.6	ENSG00000164506.10	STXBP5	Up	NoChange	1810	8586	1	0	0	0	0.350554	0.649446
43507	chr6	3151414	3151839	426	*	7	60.8571	32.0911	4.85704	-0.201534	0.582081	0.783615	0.0287839	hypo	0	0	1165	65650	ENST00000464040.1	processed_transcript	ENSG00000137274.8	BPHL	NoChange	Down	5920	35688	ENST00000333628.3	ENSG00000137267.5	TUBB2A	Up	Up	2265	7615	1	0	0	0	0	1
13114	chr3	69299046	69299527	482	*	12	40.1667	106.969	9.72336	-0.201466	0.283197	0.484662	0.0221346	hypo	1	0	0	40479	ENST00000487751.1	retained_intron	ENSG00000114541.10	FRMD4B	Down	Down	42684	21896	ENST00000493880.1	ENSG00000114541.10	FRMD4B	Down	Down	135399	4662	1	0	0	0	0	1
8053	chr11	16836349	16837370	1022	*	29	35.2414	142.626	5.76457	-0.201458	0.267019	0.468477	0.0332799	hypo	0	0	1486	101625	ENST00000525049.1	retained_intron	ENSG00000166689.10	PLEKHA7	Down	Down	2318	55368	ENST00000525581.1	ENSG00000166689.10	PLEKHA7	Down	Down	75962	15196	0.902153	0.0978474	0	0	0	1
22141	chr8	103669678	103670106	429	*	10	42.9	71.3919	8.64943	-0.201244	0.203157	0.4044	0.0241806	hypo	0	0	1547	85942	ENST00000285407.6	protein_coding	ENSG00000155090.10	KLF10	Up	Up	1547	46712	ENST00000285407.6	ENSG00000155090.10	KLF10	Up	Up	816	11081	1	0	0	0	1	0
42597	chr12	123188078	123188226	149	*	5	29.8	33.2416	7.59292	-0.201194	0.404349	0.605544	0.019794	hypo	0	0	187	122689	ENST00000328880.5	protein_coding	ENSG00000182782.7	HCAR2	Up	Up	187	66854	ENST00000328880.5	ENSG00000182782.7	HCAR2	Up	Up	48768	17214	1	0	0	0	0	1
41545	chr1	107685516	107685817	302	*	4	75.5	34.3356	11.1533	-0.201097	0.161592	0.362689	0.0217488	hypo	1	0	0	93580	ENST00000370076.2	processed_transcript	ENSG00000162631.14	NTNG1	NoTest	Down	1854	50797	ENST00000370067.1	ENSG00000162631.14	NTNG1	NoTest	Down	1052	1374	1	0	0	0	1	0
5478	chr1	62740108	62741636	1529	*	22	69.5	172.389	10.2684	-0.200899	0.464829	0.665728	0.0215562	hypo	0	0	1644	59253	ENST00000371150.1	protein_coding	ENSG00000132854.14	KANK4	Up	Up	1644	32251	ENST00000371150.1	ENSG00000132854.14	KANK4	Up	Up	42500	1192	0.232178	0.767822	0	0	0	1
490	chr19	40484703	40487552	2850	*	49	58.1633	420.419	9.98591	-0.200848	0.71802	0.918869	0.0211659	hypo	1	0	0	3410	ENST00000601194.1	retained_intron	ENSG00000013275.3	PSMC4	Up	Up	7625	1776	ENST00000455878.2	ENSG00000013275.3	PSMC4	Up	Up	7774	24979	0.929123	0	0.0708772	0	0	1
47438	chr8	62600545	62601004	460	*	6	76.6667	27.6451	4.75925	-0.20076	0.334307	0.535067	0.0285305	hypo	0	0	1253	136285	ENST00000522036.1	retained_intron	ENSG00000198363.11	ASPH	Up	Up	1322	74424	ENST00000445642.3	ENSG00000198363.11	ASPH	Up	Up	25552	10891	1	0	0	0	0	1
21775	chr12	7303596	7304314	719	*	10	71.9	72.7264	8.81462	-0.200465	0.52433	0.724795	0.0219027	hypo	0	0	476	68743	ENST00000542663.1	retained_intron	ENSG00000139182.9	CLSTN3	Down	Down	18613	37423	ENST00000537408.1	ENSG00000139182.9	CLSTN3	Down	Down	37760	16365	1	0	0	0	0	1
5723	chr5	43044251	43044753	503	*	26	19.3462	168.525	7.19518	-0.200295	0.339251	0.539546	0.0238674	hypo	0	0	978	117745	ENST00000314890.3	protein_coding	ENSG00000177721.3	ANXA2R	NoChange	Down	978	64209	ENST00000314890.3	ENSG00000177721.3	ANXA2R	NoChange	Down	773	6643	1	0	0	0	1	0
54813	chr2	210553392	210553601	210	*	3	70	20.9862	7.02438	-0.200284	0.563132	0.763415	0.0211282	hypo	0	0	1725	14649	ENST00000481649.1	processed_transcript	ENSG00000078018.15	MAP2	NoChange	Down	35274	7761	ENST00000452717.1	ENSG00000078018.15	MAP2	NoChange	Down	82743	3781	1	0	0	0	0	1
47774	chr5	41156281	41156713	433	*	4	108.25	27.4045	7.10159	-0.200178	0.616314	0.816492	0.0259198	hypo	0	0	1074	5815	ENST00000461473.1	processed_transcript	ENSG00000039537.9	C6	Down	Down	56409	3069	ENST00000417809.1	ENSG00000039537.9	C6	Down	Down	320407	6624	1	0	0	0	0	1
58	chr11	65414346	65415272	927	*	107	8.66355	-902.446	-4.22706	0.200131	0.718267	0.518136	0.0268426	hyper	1	0	0	145938	ENST00000531339.1	retained_intron	ENSG00000213445.4	SIPA1	Down	Down	6046	77436	ENST00000394227.3	ENSG00000213445.4	SIPA1	Down	Down	0	15641	1	0	0	0.925566	0.0744337	0
18533	chr14	61124922	61125348	427	*	11	38.8182	-82.6679	-4.78771	0.200958	0.515917	0.314959	0.02374	hyper	1	1	0	52410	ENST00000554986.1	protein_coding	ENSG00000126778.7	SIX1	Up	Up	0	28536	ENST00000554986.1	ENSG00000126778.7	SIX1	Up	Up	308	18370	1	0	0	0	1	0
13672	chr5	148521814	148522508	695	*	15	46.3333	-103.869	-5.05995	0.201806	0.468044	0.266238	0.033636	hyper	0	0	203	112545	ENST00000508983.1	protein_coding	ENSG00000173210.15	ABLIM3	NoChange	Down	203	61350	ENST00000508983.1	ENSG00000173210.15	ABLIM3	NoChange	Down	346	7238	1	0	0	0	1	0
126	chr17	79258610	79260072	1463	*	62	23.5968	-608.846	-4.42378	0.202027	0.403956	0.201929	0.0216488	hyper	1	0	0	88224	ENST00000542075.1	retained_intron	ENSG00000157637.8	SLC38A10	Up	NoChange	2545	48006	ENST00000543204.1	ENSG00000157637.8	SLC38A10	Up	NoChange	0	22606	1	0	0	0.174299	0.825701	0
22320	chr14	61121741	61122165	425	*	17	25	-71.2701	-4.01543	0.202335	0.687941	0.485606	0.0400473	hyper	0	0	1891	52408	ENST00000555955.2	nonsense_mediated_decay	ENSG00000126778.7	SIX1	Up	Up	2811	28536	ENST00000554986.1	ENSG00000126778.7	SIX1	Up	Up	1448	18370	0.254118	0.745882	0	0	1	0
20723	chr1	214154730	214155511	782	*	12	65.1667	-75.8459	-4.26541	0.202373	0.651975	0.449602	0.0234754	hyper	0	0	1012	44312	ENST00000471129.1	protein_coding	ENSG00000117707.11	PROX1	NoTest	Down	1012	23928	ENST00000471129.1	ENSG00000117707.11	PROX1	NoTest	Down	489	2169	1	0	0	0	1	0
38481	chr6	127437078	127437962	885	*	6	147.5	-38.6483	-4.38096	0.204342	0.844928	0.640587	0.0263828	hyper	0	0	1786	77902	ENST00000356698.4	protein_coding	ENSG00000146374.9	RSPO3	Down	Down	1786	42217	ENST00000356698.4	ENSG00000146374.9	RSPO3	Down	Down	1303	8495	0.241808	0	0.758192	0	0.787571	0.212429
1521	chr12	46767122	46767943	822	*	32	25.6875	-289.261	-4.07723	0.204913	0.389514	0.184601	0.0222449	hyper	0	0	471	60983	ENST00000256689.5	protein_coding	ENSG00000134294.9	SLC38A2	Up	NoChange	471	33198	ENST00000256689.5	ENSG00000134294.9	SLC38A2	Up	NoChange	488	16532	1	0	0	0	1	0
289	chr15	65688040	65689159	1120	*	88	12.7273	-508.262	-4.00815	0.205597	0.628343	0.422745	0.0432078	hyper	1	0	0	27792	ENST00000559327.1	retained_intron	ENSG00000103742.7	IGDCC4	Down	NoTest	17661	62279	ENST00000327987.4	ENSG00000174498.9	IGDCC3	NoTest	NoTest	0	19271	1	0	0	0.461607	0.538393	0
813	chr2	218842975	218843587	613	*	41	14.9512	-351.445	-4.20054	0.206928	0.4014	0.194472	0.0304547	hyper	1	0	0	151588	ENST00000450996.1	antisense	ENSG00000223923.1	AC010136.2	NoTest	NoTest	69	8079	ENST00000413280.1	ENSG00000079308.12	TNS1	Up	NoChange	0	3806	1	0	0	0.207178	0.792822	0
1584	chr6	107808986	107809721	736	*	29	25.3793	-284.125	-4.33082	0.208157	0.424479	0.216322	0.0228243	hyper	0	0	1440	38337	ENST00000317357.5	protein_coding	ENSG00000112320.7	SOBP	Up	Up	1440	20714	ENST00000317357.5	ENSG00000112320.7	SOBP	Up	Up	345	8401	0.76087	0	0.23913	0	1	0
5516	chr8	17433293	17434035	743	*	21	35.381	-170.471	-4.90207	0.210271	0.604084	0.393813	0.0262677	hyper	1	1	0	28138	ENST00000541323.1	protein_coding	ENSG00000104213.8	PDGFRL	Down	Down	0	15194	ENST00000541323.1	ENSG00000104213.8	PDGFRL	Down	Down	613	10618	1	0	0	0	1	0
203	chr1	183154591	183156178	1588	*	49	32.4082	-566.415	-5.23572	0.210929	0.687291	0.476362	0.0204212	hyper	1	1	0	8047	ENST00000264144.4	protein_coding	ENSG00000058085.10	LAMC2	Down	Down	0	4280	ENST00000264144.4	ENSG00000058085.10	LAMC2	Down	Down	161220	1989	1	0	0	0	0	1
8308	chr7	27143450	27144661	1212	*	26	46.6154	-140.28	-4.05116	0.211909	0.439919	0.228011	0.0294008	hyper	0	0	1019	31382	ENST00000222718.5	protein_coding	ENSG00000105996.5	HOXA2	Down	NoTest	1019	16961	ENST00000222718.5	ENSG00000105996.5	HOXA2	Down	NoTest	0	9293	0.808581	0	0.191419	0.0247525	0.975248	0
56482	chr6	56403644	56403890	247	*	3	82.3333	-19.76	-6.25491	0.214445	0.619302	0.404858	0.0266874	hyper	0	0	1567	83074	ENST00000340834.4	processed_transcript	ENSG00000151914.13	DST	Up	Up	64855	45120	ENST00000523943.1	ENSG00000151914.13	DST	Up	Up	3574	8227	1	0	0	0	0	1
49086	chr17	59530436	59530701	266	*	4	66.5	-26.1856	-5.0333	0.216831	0.67732	0.460489	0.0238	hyper	0	0	656	47216	ENST00000393853.4	protein_coding	ENSG00000121075.5	TBX4	Up	Up	656	25592	ENST00000393853.4	ENSG00000121075.5	TBX4	Up	Up	169	22256	1	0	0	0	1	0
1668	chr15	65804406	65806149	1744	*	28	62.2857	-277.789	-5.33767	0.217294	0.68475	0.467455	0.0231529	hyper	1	1	0	13213	ENST00000558529.1	protein_coding	ENSG00000074603.14	DPP8	Up	NoChange	0	7043	ENST00000558529.1	ENSG00000074603.14	DPP8	Up	NoChange	3536	19273	1	0	0	0	0	1
733	chr5	179298060	179299747	1688	*	41	41.1707	-366.274	-4.05309	0.217374	0.715064	0.49769	0.0236728	hyper	1	1	0	134047	ENST00000519757.1	retained_intron	ENSG00000197226.8	TBC1D9B	Up	NoChange	0	73215	ENST00000444477.2	ENSG00000197226.8	TBC1D9B	Up	NoChange	6361	7523	1	0	0	0	0	1
10107	chr9	73483787	73484687	901	*	17	53	-125.175	-6.00423	0.21739	0.685349	0.467959	0.0276554	hyper	1	1	0	16504	ENST00000361823.5	protein_coding	ENSG00000083067.18	TRPM3	NoTest	Down	0	8804	ENST00000361823.5	ENSG00000083067.18	TRPM3	NoTest	Down	448338	11807	1	0	0	0	0	1
54628	chr1	169079619	169079680	62	*	3	20.6667	-21.1247	-6.96205	0.218875	0.755493	0.536618	0.0261387	hyper	0	0	155	73858	ENST00000367813.3	protein_coding	ENSG00000143153.8	ATP1B1	Down	Down	155	40067	ENST00000367813.3	ENSG00000143153.8	ATP1B1	Down	Down	3207	1915	1	0	0	0	0	1
2308	chr1	169076776	169079198	2423	*	34	71.2647	-247.108	-4.86447	0.220358	0.782393	0.562035	0.0261387	hyper	1	1	0	73857	ENST00000499679.3	protein_coding	ENSG00000143153.8	ATP1B1	Down	Down	0	40066	ENST00000499679.3	ENSG00000143153.8	ATP1B1	Down	Down	364	1915	1	0	0	0	0.675196	0.324804
24085	chr9	73482055	73483026	972	*	9	108	-66.4775	-5.96996	0.220479	0.706646	0.486167	0.0276554	hyper	0	0	912	16503	ENST00000396283.1	protein_coding	ENSG00000083067.18	TRPM3	NoTest	Down	912	8803	ENST00000396283.1	ENSG00000083067.18	TRPM3	NoTest	Down	446606	11807	1	0	0	0	0	1
918	chr8	18540616	18542532	1917	*	39	49.1538	-342.405	-4.22755	0.220529	0.707169	0.48664	0.0250769	hyper	1	1	0	86648	ENST00000521878.1	processed_transcript	ENSG00000156011.12	PSD3	NoChange	Down	0	47117	ENST00000428502.2	ENSG00000156011.12	PSD3	NoChange	Down	295389	10622	1	0	0	0	0	1
31582	chr10	90752254	90753195	942	*	10	94.2	-49.7108	-4.27644	0.223455	0.441044	0.217589	0.0371695	hyper	0	0	1048	4675	ENST00000487314.1	processed_transcript	ENSG00000026103.15	FAS	Down	Down	1106	17858	ENST00000458208.1	ENSG00000107796.8	ACTA2	NoChange	NoChange	1145	14320	1	0	0	0	0.907643	0.0923567
24101	chr2	200320100	200320511	412	*	11	37.4545	-66.3821	-4.19673	0.225958	0.520047	0.294089	0.0289147	hyper	0	0	299	45225	ENST00000428695.1	protein_coding	ENSG00000119042.12	SATB2	Up	Up	299	24452	ENST00000428695.1	ENSG00000119042.12	SATB2	Up	Up	0	3719	1	0	0	0.0218447	0.978155	0
8537	chr8	8241457	8242293	837	*	15	55.8	-137.557	-5.1631	0.226997	0.588491	0.361494	0.0252353	hyper	0	0	1714	122070	ENST00000520004.1	protein_coding	ENSG00000182319.5	SGK223	NoChange	Down	1714	66520	ENST00000520004.1	ENSG00000182319.5	SGK223	NoChange	Down	1266	10550	0.341697	0.658303	0	0	0.876941	0.123059
26278	chr7	27219975	27220445	471	*	10	47.1	-60.9252	-4.05613	0.228385	0.619265	0.39088	0.0338064	hyper	0	0	94	178671	ENST00000396344.4	protein_coding	ENSG00000253293.3	HOXA10	Up	Up	94	80258	ENST00000396344.4	ENSG00000253293.3	HOXA10	Up	Up	224	9313	1	0	0	0	1	0
56420	chr7	27139575	27139904	330	*	4	82.5	-19.8477	-4.13027	0.22975	0.682538	0.452789	0.0367737	hyper	0	0	336	162155	ENST00000593300.1	antisense	ENSG00000233429.5	HOTAIRM1	Down	Down	2525	16961	ENST00000222718.5	ENSG00000105996.5	HOXA2	Down	NoTest	2838	9292	1	0	0	0	0	1
19561	chr10	7448857	7449377	521	*	15	34.7333	-79.6175	-4.05474	0.230349	0.585964	0.355615	0.0453135	hyper	0	0	1329	137466	ENST00000379711.2	protein_coding	ENSG00000198879.7	SFMBT2	NoChange	Down	1329	75099	ENST00000379711.2	ENSG00000198879.7	SFMBT2	NoChange	Down	0	13842	1	0	0	0.00191939	0.998081	0
5965	chr6	106546934	106547918	985	*	16	61.5625	-121.922	-4.44263	0.231323	0.645525	0.414202	0.0258275	hyper	0	0	96	193720	ENST00000602426.1	sense_intronic	ENSG00000269919.1	RP1-134E15.3	NoTest	NoTest	118	4253	ENST00000369089.3	ENSG00000057657.10	PRDM1	NoChange	Down	12548	8390	1	0	0	0	0	1
3814	chr8	42062802	42064185	1384	*	27	51.2593	-201.546	-4.98513	0.232633	0.591573	0.35894	0.0279814	hyper	0	0	897	28347	ENST00000429089.2	protein_coding	ENSG00000104368.13	PLAT	Down	Down	897	15294	ENST00000429089.2	ENSG00000104368.13	PLAT	Down	Down	51703	10793	0.796965	0.203035	0	0	0	1
7304	chr10	100996545	100997294	750	*	20	37.5	-149.617	-4.09149	0.233039	0.663816	0.430778	0.0281904	hyper	0	0	925	112238	ENST00000370549.1	protein_coding	ENSG00000172987.8	HPSE2	Up	Up	925	61168	ENST00000370549.1	ENSG00000172987.8	HPSE2	Up	Up	2356	14405	1	0	0	0	0	1
4423	chr15	96863815	96864754	940	*	28	33.5714	-189.954	-4.64584	0.24012	0.61134	0.37122	0.0274848	hyper	0	0	1119	173455	ENST00000558929.1	antisense	ENSG00000247809.3	NR2F2-AS1	NoTest	Down	4412	69071	ENST00000421109.2	ENSG00000185551.8	NR2F2	NoChange	Down	127	19598	0.937234	0.062766	0	0	1	0
20122	chr17	46674180	46674679	500	*	15	33.3333	-77.4694	-4.03518	0.241566	0.547937	0.306371	0.0445236	hyper	1	0	0	33892	ENST00000470193.3	processed_transcript	ENSG00000108511.8	HOXB6	NoChange	Down	2856	25036	ENST00000239151.5	ENSG00000120075.5	HOXB5	NoChange	Down	0	22083	1	0	0	0.004	0.996	0
48286	chr3	145879966	145880068	103	*	4	25.75	-26.6042	-5.60718	0.243303	0.452983	0.20968	0.029135	hyper	0	0	1011	83984	ENST00000282903.5	protein_coding	ENSG00000152952.7	PLOD2	Up	Up	1011	45656	ENST00000282903.5	ENSG00000152952.7	PLOD2	Up	Up	678	5012	1	0	0	0	1	0
891	chr19	1074446	1075273	828	*	56	14.7857	-346.172	-4.05944	0.243373	0.687075	0.443703	0.0423578	hyper	0	0	863	120407	ENST00000586033.1	retained_intron	ENSG00000180448.6	HMHA1	NoChange	Down	2168	65594	ENST00000590577.1	ENSG00000180448.6	HMHA1	NoChange	Down	0	23443	1	0	0	0.416667	0.583333	0
8100	chr15	83954148	83954779	632	*	21	30.0952	-141.389	-4.06241	0.244435	0.703712	0.459277	0.0280156	hyper	0	0	681	107237	ENST00000345382.2	protein_coding	ENSG00000169594.8	BNC1	Down	Down	681	58377	ENST00000345382.2	ENSG00000169594.8	BNC1	Down	Down	217	19483	1	0	0	0	1	0
213	chr14	61746715	61747341	627	*	65	9.64615	-532.882	-4.1733	0.246434	0.425294	0.17886	0.0281683	hyper	0	0	329	4774	ENST00000555542.1	protein_coding	ENSG00000027075.9	PRKCH	Down	Down	329	2557	ENST00000555542.1	ENSG00000027075.9	PRKCH	Down	Down	0	18373	1	0	0	0.856459	0.143541	0
15428	chr2	33516681	33517659	979	*	11	89	-95.2902	-4.86589	0.246786	0.696618	0.449832	0.0268116	hyper	1	1	0	6838	ENST00000272273.5	protein_coding	ENSG00000049323.11	LTBP1	Down	Down	0	3645	ENST00000272273.5	ENSG00000049323.11	LTBP1	Down	Down	306651	2743	1	0	0	0	0	1
58823	chr7	27139143	27139218	76	*	3	25.3333	-17.1277	-4.89445	0.248731	0.558449	0.309718	0.0359077	hyper	0	0	19	162155	ENST00000593300.1	antisense	ENSG00000233429.5	HOTAIRM1	Down	Down	3211	16961	ENST00000222718.5	ENSG00000105996.5	HOXA2	Down	NoTest	2406	9292	1	0	0	0	0	1
1300	chr1	214157181	214158467	1287	*	36	35.75	-304.598	-4.20796	0.253397	0.468903	0.215506	0.0236877	hyper	0	0	656	44312	ENST00000471129.1	protein_coding	ENSG00000117707.11	PROX1	NoTest	Down	656	23928	ENST00000471129.1	ENSG00000117707.11	PROX1	NoTest	Down	259	2170	1	0	0	0	1	0
520	chr4	186731805	186733779	1975	*	39	50.641	-414.58	-6.01643	0.255091	0.656941	0.40185	0.0237748	hyper	1	1	0	85498	ENST00000462661.1	retained_intron	ENSG00000154556.13	SORBS2	Down	Down	0	46447	ENST00000429056.1	ENSG00000154556.13	SORBS2	Down	Down	171443	6306	1	0	0	0	0	1
20097	chr7	27221912	27222638	727	*	13	55.9231	-77.8611	-4.13895	0.256604	0.473563	0.216959	0.0338064	hyper	0	0	1498	169802	ENST00000520360.1	antisense	ENSG00000240990.5	HOXA11-AS	Up	NoTest	2031	80258	ENST00000396344.4	ENSG00000253293.3	HOXA10	Up	Up	1629	9314	0.690509	0.309491	0	0	0.510316	0.489684
2615	chr14	61122513	61123457	945	*	43	21.9767	-236.535	-4.00761	0.257656	0.735223	0.477567	0.0409309	hyper	0	0	1519	52410	ENST00000554986.1	protein_coding	ENSG00000126778.7	SIX1	Up	Up	1519	28536	ENST00000554986.1	ENSG00000126778.7	SIX1	Up	Up	156	18370	0.508995	0.491005	0	0	1	0
13373	chr15	96867731	96868857	1127	*	17	66.2941	-105.333	-4.21807	0.258116	0.399349	0.141233	0.0316975	hyper	0	0	309	126565	ENST00000421109.2	protein_coding	ENSG00000185551.8	NR2F2	NoChange	Down	309	69071	ENST00000421109.2	ENSG00000185551.8	NR2F2	NoChange	Down	943	19598	1	0	0	0	0.937888	0.0621118
13587	chr3	190040974	190041598	625	*	10	62.5	-99.8831	-5.96623	0.258236	0.532809	0.274573	0.0228906	hyper	0	0	643	39889	ENST00000468220.1	processed_transcript	ENSG00000113946.3	CLDN16	NoTest	NoTest	709	51455	ENST00000295522.3	ENSG00000163347.5	CLDN1	Down	Down	508	5219	1	0	0	0	1	0
24601	chr7	27161624	27161832	209	*	15	13.9333	-63.5205	-4.0529	0.259989	0.551029	0.29104	0.0413274	hyper	0	0	87	179011	ENST00000517550.1	antisense	ENSG00000253552.3	HOXA-AS2	Down	Down	2409	16962	ENST00000396352.4	ENSG00000105997.18	HOXA3	NoChange	NoChange	255	9299	1	0	0	0	1	0
5800	chr12	54384109	54384791	683	*	27	25.2963	-168.212	-4.28998	0.264033	0.374324	0.110292	0.0360145	hyper	1	1	0	135029	ENST00000504315.1	protein_coding	ENSG00000197757.7	HOXC6	Up	Up	0	73751	ENST00000504315.1	ENSG00000197757.7	HOXC6	Up	Up	3034	16703	1	0	0	0	0	1
5700	chr15	96871355	96873020	1666	*	17	98	-169.514	-4.72964	0.264765	0.676241	0.411475	0.0224522	hyper	0	0	764	173453	ENST00000502125.2	antisense	ENSG00000247809.3	NR2F2-AS1	NoTest	Down	925	69072	ENST00000394166.3	ENSG00000185551.8	NR2F2	NoChange	Down	388	19599	1	0	0	0	0.967587	0.032413
9912	chr6	12717016	12717384	369	*	10	36.9	-126.072	-11.3487	0.266632	0.524043	0.257411	0.0213179	hyper	0	0	508	38083	ENST00000379350.1	protein_coding	ENSG00000112137.12	PHACTR1	NoTest	Down	508	20548	ENST00000379350.1	ENSG00000112137.12	PHACTR1	NoTest	Down	32493	7695	1	0	0	0	0	1
77	chr2	208631684	208632886	1203	*	111	10.8378	-787.649	-4.00416	0.270429	0.709087	0.438658	0.0468008	hyper	0	0	1400	94634	ENST00000295417.3	protein_coding	ENSG00000163251.3	FZD5	Up	NoChange	1400	51398	ENST00000295417.3	ENSG00000163251.3	FZD5	Up	NoChange	0	3769	0.498753	0.501247	0	1	0	0
38336	chr6	12716580	12716671	92	*	3	30.6667	-38.6672	-12.7284	0.272112	0.630495	0.358383	0.0213179	hyper	0	0	1221	38083	ENST00000379350.1	protein_coding	ENSG00000112137.12	PHACTR1	NoTest	Down	1221	20548	ENST00000379350.1	ENSG00000112137.12	PHACTR1	NoTest	Down	33206	7695	1	0	0	0	0	1
860	chr15	96877345	96877863	519	*	44	11.7955	-330.305	-4.00714	0.27231	0.328693	0.0563827	0.0293709	hyper	0	0	854	150637	ENST00000410719.1	miRNA	ENSG00000222651.1	MIR1469	NoTest	NoTest	952	69075	ENST00000453270.2	ENSG00000185551.8	NR2F2	NoChange	Down	0	19599	1	0	0	0.726397	0.273603	0
8700	chr6	127438364	127438861	498	*	15	33.2	-136.279	-4.93231	0.276694	0.576328	0.299635	0.0263472	hyper	0	0	887	77902	ENST00000356698.4	protein_coding	ENSG00000146374.9	RSPO3	Down	Down	887	42217	ENST00000356698.4	ENSG00000146374.9	RSPO3	Down	Down	404	8495	1	0	0	0	1	0
2327	chr9	1048710	1049559	850	*	30	28.3333	-245.591	-4.38217	0.278473	0.617007	0.338533	0.0395211	hyper	0	0	794	112599	ENST00000382255.3	protein_coding	ENSG00000173253.10	DMRT2	Up	Up	794	61383	ENST00000382255.3	ENSG00000173253.10	DMRT2	Up	Up	519	11465	1	0	0	0	1	0
268	chr2	45233326	45235726	2401	*	74	32.4459	-522.843	-4.1856	0.283302	0.552445	0.269142	0.0363865	hyper	0	0	842	108724	ENST00000303077.6	protein_coding	ENSG00000170577.7	SIX2	Down	NoTest	842	59200	ENST00000303077.6	ENSG00000170577.7	SIX2	Down	NoTest	0	2809	0.482299	0.517701	0	0.089546	0.910454	0
459	chr17	46669086	46670334	1249	*	55	22.7091	-436.257	-4.14757	0.290451	0.551194	0.260743	0.0330789	hyper	1	0	0	161815	ENST00000487849.3	antisense	ENSG00000233101.6	HOXB-AS3	Down	Down	988	25036	ENST00000239151.5	ENSG00000120075.5	HOXB5	NoChange	Down	0	22081	1	0	0	0.301841	0.698159	0
13970	chr3	157821802	157822168	367	*	20	18.35	-102.039	-4.04896	0.29167	0.49821	0.20654	0.0234309	hyper	0	0	914	105884	ENST00000490689.2	protein_coding	ENSG00000168779.15	SHOX2	Up	NoTest	914	57633	ENST00000490689.2	ENSG00000168779.15	SHOX2	Up	NoTest	197	5070	1	0	0	0	1	0
44295	chr2	33515971	33516152	182	*	3	60.6667	-30.9173	-10.0931	0.292087	0.794765	0.502678	0.0266575	hyper	0	0	398	6837	ENST00000498013.1	processed_transcript	ENSG00000049323.11	LTBP1	Down	Down	562	3645	ENST00000272273.5	ENSG00000049323.11	LTBP1	Down	Down	308158	2743	1	0	0	0	0	1
62181	chr2	200331011	200331363	353	*	3	117.667	-14.2506	-4.24359	0.293206	0.431232	0.138026	0.0423771	hyper	0	0	1120	45231	ENST00000463386.1	processed_transcript	ENSG00000119042.12	SATB2	Up	Up	1179	24451	ENST00000260926.5	ENSG00000119042.12	SATB2	Up	Up	1329	3719	1	0	0	0	1	0
853	chr17	59528620	59529138	519	*	35	14.8286	-349.466	-4.23343	0.299038	0.501329	0.202291	0.0241626	hyper	0	0	626	47215	ENST00000589003.1	protein_coding	ENSG00000121075.5	TBX4	Up	Up	626	25591	ENST00000589003.1	ENSG00000121075.5	TBX4	Up	Up	0	22256	1	0	0	0.306358	0.693642	0
16	chr1	151104885	151106336	1452	*	133	10.9173	-1534.03	-4.03114	0.302068	0.63403	0.331962	0.026492	hyper	1	0	0	74458	ENST00000479820.1	processed_transcript	ENSG00000143434.11	SEMA6C	NoChange	Down	12596	40398	ENST00000368912.3	ENSG00000143434.11	SEMA6C	NoChange	Down	0	1674	1	0	0	0.837466	0.162534	0
25975	chr2	176992649	176993021	373	*	12	31.0833	-61.3927	-4.1537	0.304183	0.573555	0.269372	0.0344572	hyper	0	0	1400	115775	ENST00000429017.1	protein_coding	ENSG00000175879.7	HOXD8	Up	Up	1400	63180	ENST00000429017.1	ENSG00000175879.7	HOXD8	Up	Up	0	3632	1	0	0	0.190349	0.809651	0
284	chr2	69001086	69002921	1836	*	53	34.6415	-511.205	-4.14565	0.304409	0.634594	0.330185	0.0330499	hyper	1	1	0	94608	ENST00000497079.1	protein_coding	ENSG00000163219.7	ARHGAP25	Down	Down	0	51379	ENST00000497079.1	ENSG00000163219.7	ARHGAP25	Down	Down	118511	2927	1	0	0	0	0	1
3463	chr7	27225408	27226751	1344	*	32	42	-210.294	-4.03853	0.3121	0.453029	0.140928	0.0334127	hyper	0	0	254	169805	ENST00000520395.1	antisense	ENSG00000240990.5	HOXA11-AS	Up	NoTest	565	400	ENST00000517402.1	ENSG00000005073.5	HOXA11	Up	Up	0	9315	1	0	0	0.165179	0.834821	0
16604	chr2	176998551	176999353	803	*	9	89.2222	-89.2635	-7.00923	0.314833	0.748184	0.43335	0.0283631	hyper	0	0	1986	53932	ENST00000459979.2	processed_transcript	ENSG00000128652.7	HOXD3	Up	Up	2331	29422	ENST00000432796.2	ENSG00000128652.7	HOXD3	Up	Up	1868	3634	0.0174346	0.982565	0	0	0.164384	0.835616
257	chr6	6002302	6003365	1064	*	74	14.3784	-525.885	-4.00129	0.318203	0.494843	0.17664	0.0444495	hyper	1	0	0	50421	ENST00000495850.1	processed_transcript	ENSG00000124785.4	NRN1	Up	Up	3834	27394	ENST00000244766.2	ENSG00000124785.4	NRN1	Up	Up	0	7642	1	0	0	0.840226	0.159774	0
2662	chr11	122178519	122180988	2470	*	36	68.6111	-234.783	-4.22713	0.318603	0.826159	0.507556	0.0452113	hyper	1	0	0	180860	ENST00000529804.1	processed_transcript	ENSG00000255090.1	RP11-820L6.1	Down	Down	191595	80906	ENST00000560104.1	ENSG00000259571.1	BLID	NoTest	NoTest	345290	16141	1	0	0	0	0	1
50	chr2	200331672	200333935	2264	*	69	32.8116	-498.848	-4.06798	0.318618	0.441495	0.122877	0.033933	hyper	1	0	0	153892	ENST00000446911.1	antisense	ENSG00000225953.2	SATB2-AS1	NoTest	NoTest	1840	24451	ENST00000260926.5	ENSG00000119042.12	SATB2	Up	Up	0	3720	1	0	0	0.109541	0.887809	0.00265018
50035	chr5	92922015	92922267	253	*	5	50.6	-25.4628	-4.36505	0.324551	0.522289	0.197739	0.0428088	hyper	0	0	539	115621	ENST00000512697.1	processed_transcript	ENSG00000175745.7	NR2F1	Down	Down	2971	63087	ENST00000327111.3	ENSG00000175745.7	NR2F1	Down	Down	584	6857	1	0	0	0	1	0
3258	chr12	28283351	28284682	1332	*	14	95.1429	-216.045	-14.1926	0.324962	0.830884	0.505922	0.0200732	hyper	0	0	1499	48740	ENST00000540794.1	protein_coding	ENSG00000123106.6	CCDC91	Up	NoChange	1499	26425	ENST00000540794.1	ENSG00000123106.6	CCDC91	Up	NoChange	58607	16463	0.376126	0	0.623874	0	0	1
18814	chr12	85675700	85676237	538	*	9	59.7778	-81.4715	-4.84282	0.327783	0.579185	0.251403	0.0260584	hyper	0	0	1814	120263	ENST00000316824.3	protein_coding	ENSG00000180318.3	ALX1	Up	Up	1814	65511	ENST00000316824.3	ENSG00000180318.3	ALX1	Up	Up	999	16900	0.343866	0.656134	0	0	1	0
5841	chr17	63551847	63553256	1410	*	27	52.2222	-166.376	-4.55844	0.328918	0.64315	0.314233	0.0346735	hyper	0	0	1590	105672	ENST00000375702.5	protein_coding	ENSG00000168646.8	AXIN2	Down	Down	1590	57518	ENST00000375702.5	ENSG00000168646.8	AXIN2	Down	Down	2646	22308	0.29078	0.70922	0	0	0	1
7469	chr17	59531053	59531611	559	*	13	43	-146.411	-5.56911	0.331055	0.622227	0.291172	0.0238	hyper	0	0	1273	47216	ENST00000393853.4	protein_coding	ENSG00000121075.5	TBX4	Up	Up	1273	25592	ENST00000393853.4	ENSG00000121075.5	TBX4	Up	Up	112	22257	1	0	0	0	1	0
887	chr17	63553578	63555134	1557	*	44	35.3864	-346.865	-5.02379	0.349914	0.75184	0.401925	0.0320752	hyper	1	1	0	105672	ENST00000375702.5	protein_coding	ENSG00000168646.8	AXIN2	Down	Down	0	57518	ENST00000375702.5	ENSG00000168646.8	AXIN2	Down	Down	768	22308	1	0	0	0	0.791265	0.208735
2376	chr4	174452252	174452985	734	*	48	15.2917	-241.485	-4.27325	0.355037	0.747174	0.392137	0.0470011	hyper	1	0	0	166388	ENST00000504429.1	antisense	ENSG00000237125.4	HAND2-AS1	Down	Down	871	52629	ENST00000359562.4	ENSG00000164107.7	HAND2	Down	Down	0	6252	1	0	0	0.968665	0.0313351	0
30	chr16	55359960	55363688	3729	*	112	33.2946	-1161.24	-4.70988	0.361284	0.557171	0.195886	0.0309038	hyper	0	0	247	89870	ENST00000558315.1	processed_transcript	ENSG00000159387.7	IRX6	Down	Down	2287	48905	ENST00000290552.7	ENSG00000159387.7	IRX6	Down	Down	0	20575	0.469831	0.530169	0	0.147493	0.852507	0
28699	chr18	19752664	19753432	769	*	13	59.1538	-55.6065	-4.03661	0.364824	0.859361	0.494537	0.0382789	hyper	0	0	1769	72003	ENST00000581694.1	protein_coding	ENSG00000141448.4	GATA6	Down	NoChange	1769	39093	ENST00000581694.1	ENSG00000141448.4	GATA6	Down	NoChange	300	22921	0.29909	0.70091	0	0	1	0
4352	chr5	92924369	92924873	505	*	38	13.2895	-191.586	-4.02006	0.365375	0.702544	0.337169	0.0533915	hyper	0	0	1202	115622	ENST00000502982.1	processed_transcript	ENSG00000175745.7	NR2F1	Down	Down	5325	63087	ENST00000327111.3	ENSG00000175745.7	NR2F1	Down	Down	0	6858	1	0	0	0.255446	0.744554	0
442	chr7	27168609	27169515	907	*	32	28.3438	-376.789	-4.24205	0.373026	0.560052	0.187026	0.0293631	hyper	0	0	80	179971	ENST00000518848.1	antisense	ENSG00000254369.2	HOXA-AS3	NoTest	NoTest	294	73558	ENST00000511914.1	ENSG00000197576.9	HOXA4	Down	NoChange	57	9301	1	0	0	0	1	0
88	chr5	3592313	3594266	1954	*	57	34.2807	-680.33	-4.16159	0.378285	0.507224	0.128939	0.0262394	hyper	0	0	1901	108710	ENST00000302006.3	protein_coding	ENSG00000170549.3	IRX1	Up	NoTest	1901	59189	ENST00000302006.3	ENSG00000170549.3	IRX1	Up	NoTest	0	6516	0.0506653	0	0.949335	0.129478	0.870522	0
12103	chr5	92922713	92923511	799	*	21	38.0476	-111.307	-4.02544	0.384985	0.734749	0.349764	0.0517771	hyper	1	0	0	115622	ENST00000502982.1	processed_transcript	ENSG00000175745.7	NR2F1	Down	Down	3669	63087	ENST00000327111.3	ENSG00000175745.7	NR2F1	Down	Down	0	6858	1	0	0	0.0300375	0.969962	0
2282	chr2	19554779	19555869	1091	*	32	34.0938	-248.281	-4.04806	0.389055	0.658825	0.26977	0.038621	hyper	0	0	803	75213	ENST00000487581.1	retained_intron	ENSG00000143867.5	OSR1	Down	Down	807	40778	ENST00000536433.1	ENSG00000143867.5	OSR1	Down	Down	0	2619	1	0	0	0.0733272	0.926673	0
3	chr8	25896122	25900287	4166	*	166	25.0964	-2012.55	-4.92416	0.404965	0.609251	0.204286	0.0297644	hyper	1	1	0	149997	ENST00000408929.3	protein_coding	ENSG00000221818.4	EBF2	Down	Down	0	78300	ENST00000408929.3	ENSG00000221818.4	EBF2	Down	Down	0	10692	0.788286	0.211714	0	0.18459	0.81541	0
56	chr7	27227094	27229287	2194	*	116	18.9138	-929.426	-5.45127	0.420149	0.500332	0.0801832	0.0371849	hyper	1	0	0	169806	ENST00000479766.1	antisense	ENSG00000240990.5	HOXA11-AS	Up	NoTest	2251	400	ENST00000517402.1	ENSG00000005073.5	HOXA11	Up	Up	0	9316	1	0	0	0.694166	0.305834	0
265	chr1	119531595	119533142	1548	*	75	20.64	-523.448	-4.82539	0.433121	0.674068	0.240947	0.0375621	hyper	1	1	0	20367	ENST00000207157.3	protein_coding	ENSG00000092607.9	TBX15	Up	Up	0	10918	ENST00000207157.3	ENSG00000092607.9	TBX15	Up	Up	0	1491	1	0	0	0.132429	0.867571	0
7	chr16	54315412	54318025	2614	*	153	17.085	-1732.21	-4.21722	0.435684	0.61094	0.175256	0.0312206	hyper	0	0	1741	117454	ENST00000558054.1	protein_coding	ENSG00000177508.11	IRX3	Up	NoTest	1741	64057	ENST00000558054.1	ENSG00000177508.11	IRX3	Up	NoTest	0	20568	0.0990819	0.210788	0.69013	0.364193	0.635807	0
18	chr6	85474962	85481112	6151	*	177	34.7514	-1508.66	-4.66216	0.44343	0.666289	0.222859	0.0416695	hyper	0	0	724	38840	ENST00000369663.5	protein_coding	ENSG00000112837.12	TBX18	Up	Up	724	21025	ENST00000369663.5	ENSG00000112837.12	TBX18	Up	Up	829	8302	0.207283	0	0.792717	0	0.278654	0.721346
703	chr12	54377171	54378184	1014	*	48	21.125	-356.638	-4.01267	0.476409	0.600691	0.124282	0.0369953	hyper	1	0	0	176559	ENST00000567780.1	antisense	ENSG00000251151.2	HOXC-AS3	NoTest	NoTest	664	65711	ENST00000515593.1	ENSG00000180818.4	HOXC10	Up	Up	512	16702	1	0	0	0	1	0
894	chr2	119606000	119606967	968	*	50	19.36	-342.746	-4.07035	0.478301	0.558953	0.0806526	0.0345181	hyper	0	0	745	94317	ENST00000295206.6	protein_coding	ENSG00000163064.6	EN1	Up	NoTest	745	51217	ENST00000295206.6	ENSG00000163064.6	EN1	Up	NoTest	0	3302	1	0	0	0.549587	0.450413	0
312	chr4	111561021	111563019	1999	*	56	35.6964	-480.948	-4.06571	0.480062	0.671522	0.19146	0.0249429	hyper	0	0	142	96924	ENST00000354925.2	protein_coding	ENSG00000164093.11	PITX2	Up	NoTest	142	52613	ENST00000354925.2	ENSG00000164093.11	PITX2	Up	NoTest	212	6023	0.929465	0.0705353	0	0	0.894447	0.105553
5644	chr4	111559195	111560268	1074	*	21	51.1429	-169.936	-4.23972	0.481282	0.658647	0.177365	0.0230108	hyper	0	0	686	96923	ENST00000355080.5	protein_coding	ENSG00000164093.11	PITX2	Up	NoTest	686	52612	ENST00000355080.5	ENSG00000164093.11	PITX2	Up	NoTest	295	6023	1	0	0	0	1	0
20	chr12	85671170	85673143	1974	*	73	27.0411	-1242.14	-4.29535	0.492564	0.668516	0.175952	0.0237593	hyper	0	0	741	120263	ENST00000316824.3	protein_coding	ENSG00000180318.3	ALX1	Up	Up	741	65511	ENST00000316824.3	ENSG00000180318.3	ALX1	Up	Up	735	16900	0.637791	0	0.362209	0	0.640831	0.359169
	chr16	54321842	54326018	4177	*	255	16.3804	-3813.73	-4.62762	0.506349	0.628444	0.122095	0.0274901	hyper	0	0	1166	117453	ENST00000329734.3	protein_coding	ENSG00000177508.11	IRX3	Up	NoTest	1166	64056	ENST00000329734.3	ENSG00000177508.11	IRX3	Up	NoTest	0	20569	0.199425	0	0.800575	0.820206	0.179794	0
44615	chr2	177025500	177025538	39	*	7	5.57143	-30.6089	-4.09019	0.508721	0.680673	0.171952	0.0315144	hyper	0	0	80	53935	ENST00000410016.1	protein_coding	ENSG00000128652.7	HOXD3	Up	Up	80	29424	ENST00000410016.1	ENSG00000128652.7	HOXD3	Up	Up	0	3641	1	0	0	1	0	0
15	chr17	59533487	59536273	2787	*	152	18.3355	-1694.84	-4.70487	0.511651	0.637129	0.125477	0.0364454	hyper	1	1	0	47217	ENST00000240335.1	protein_coding	ENSG00000121075.5	TBX4	Up	Up	0	25593	ENST00000240335.1	ENSG00000121075.5	TBX4	Up	Up	0	22257	0.832436	0.167564	0	0.634374	0.365626	0
66236	chr2	177011953	177014966	3014	*	109	27.6514	-965.034	-4.10543	0.538566	0.831551	0.292985	0.0361402	hyper	0	0	64	144288	ENST00000385011.1	miRNA	ENSG00000207744.1	MIR10B	NoTest	NoTest	155	29423	ENST00000468418.3	ENSG00000128652.7	HOXD3	Up	Up	0	3638	0.642336	0.357664	0	0.106835	0.893165	0
34	chr2	177027898	177030116	2219	*	95	23.3579	-933.475	-4.00813	0.556766	0.747407	0.190641	0.0274257	hyper	1	1	0	53936	ENST00000249440.3	protein_coding	ENSG00000128652.7	HOXD3	Up	Up	0	29425	ENST00000249440.3	ENSG00000128652.7	HOXD3	Up	Up	0	3643	1	0	0	0.290671	0.709329	0
1440	chr2	177023959	177024800	842	*	52	16.1923	-291.576	-4.02963	0.557233	0.738896	0.181664	0.0317647	hyper	0	0	818	53935	ENST00000410016.1	protein_coding	ENSG00000128652.7	HOXD3	Up	Up	818	29424	ENST00000410016.1	ENSG00000128652.7	HOXD3	Up	Up	0	3641	1	0	0	0.355107	0.644893	0
27	chr9	972400	975762	3363	*	143	23.5175	-1206.56	-4.13496	0.565623	0.687749	0.122126	0.0401206	hyper	0	0	1201	9073	ENST00000190165.2	protein_coding	ENSG00000064218.4	DMRT3	Up	Up	1201	4834	ENST00000190165.2	ENSG00000064218.4	DMRT3	Up	Up	0	11460	0.237585	0	0.762415	0.260779	0.739221	0
25875	chr2	177025759	177026069	311	*	14	22.2143	-62.0006	-4.06411	0.593163	0.838558	0.245395	0.0368232	hyper	0	0	139	53935	ENST00000410016.1	protein_coding	ENSG00000128652.7	HOXD3	Up	Up	139	29424	ENST00000410016.1	ENSG00000128652.7	HOXD3	Up	Up	66	3641	1	0	0	0	1	0
61854
