# Supplementary material for: Methylome and transcriptome maps of human visceral and subcutaneous adipocytes reveal key epigenetic differences at developmental genes
Source: Sci Rep. 2019 Jul 2;9:9511. doi: 10.1038/s41598-019-45777-w (PMC6606599; doi:10.1038/s41598-019-45777-w)
Supplement: Supplementary file 15 — Supplementary_Table S14 [file 41598_2019_45777_MOESM15_ESM.xlsx]

## Sheet: Sheet1
Table S14 Differentially expressed and differentially methylated genes in VA compared to SA, involved in processes important to adipocyte functioning
only differentially expressed genes with DMRs showing an absolute beta difference >0.2 and a distance to a TSS <2kB are included
	Gene symbol	Gene name	Expression	Log FC gene expression	Methylation	Methylation beta difference	Function
Adipogenesis
	AXIN2	axin 2	Up in VA	1.3282	Down in VA	-0.328918	negative regulator β-catenin expression
	BCL2	B-cell CLL/lymphoma 2	Down in VA	-0.668465	Up in VA	0.260261	anti-apoptotic, upregulated during adipogenesis
	DKK2	dickkopf WNT signaling pathway inhibitor 2	Down in VA	-4.71264	Up in VA	0.519111	pro-adipogenic, inhibitor Wnt signaling
	DST	dystonin	Down in VA	-0.623774	Down in VA	-0.214445	control cell cycle
	EBF2	early B-cell factor 2	Up in VA	2.08999	Down in VA	-0.404965	positive control of adipogenesis
	EGFR	epidermal growth factor receptor	Down in VA	-0.613666	Up in VA	0.218224	cell growth
	FGFR1	fibroblast growth factor receptor 1	Down in VA	-0.483995	Up in VA	0.236427	regulator of early adipogenesis
	FNDC3B	fibronectin type III domain containing 3B (FAD104)	Down in VA	-0.89718	Up in VA	0.205816	positive regulator adipogenesis
	GATA2	GATA binding protein 2	Up in VA	2.34357	Up in VA	0.455222	inhibitor preadipocyte-adipocyte transition
	GATA3	GATA binding protein 3	Down in VA	-1.16725	Up in VA	0.259964	inhibitor preadipocyte-adipocyte transition
	IGFBP3	insulin-like growth factor binding protein 3	Up in VA	1.73424	Up in VA	0.205356	inhibits adipocyte differentiation, interacts with RXRa
	INHBB	inhibin, beta B	Down in VA	-0.970807	Up in VA	0.221182	upregulated during adipogenesis, inhibitor lipolysis, adipokine
	INSIG1	insulin induced gene 1	Down in VA	-1.04596	Up in VA	0.296184	controls lipogenic protein SREBP1, responds to insulin
	LRP5	low density lipoprotein receptor-related protein 5	Down in VA	-0.815509	Up in VA	0.248653	Wnt coreceptor, downregulated during adipogenesis
	MEDAG	mesenteric estrogen-dependent adipogenesis	Up in VA	1.50129	Up in VA	0.236537	promotes lipid accumulation, associated with visceral adiposity
	NR3C2	nuclear receptor subfamily 3, group C, member 2 (mineralocorticoid receptor)	Up in VA	0.671239	Up in VA	0.267758	proadipogenic and antithermogenic
	PLD1	phospholipase D1, phosphatidylcholine-specific	Up in VA	0.908281	Up in VA	0.394154	early adipogenesis, target gene of CEBPb
	SOCS1	suppressor of cytokine signaling 1	Down in VA	-1.31048	Up in VA	0.21723	negative regulator insulin signaling
	TGFBR2	transforming growth factor, beta receptor II	Down in VA	-0.634769	Up in VA	0.291509	TGF-β signaling, inhibition of adipogenesis
	WISP2	WNT1 inducible signaling pathway protein 2	Down in VA	-1.50418	Up in VA	0.276492	negative regulator adipogenesis, activator Wnt signaling, adipokine
	ZBTB16	zinc finger and BTB domain containing 16 (PLZF)	Up in VA	0.548286	Up in VA	0.205157	negative regulator adipogenesis
	ZNF423	zinc finger protein 423 (ZFP423)	Up in VA	0.591509	Up in VA	0.252145	positive regulator adipogenesis
Lipid metabolism
	ADORA1	adenosine A1 receptor	Down in VA	-0.822453	Up in VA	0.228932	negative regulator lipolysis
	AGPAT3	1-acylglycerol-3-phosphate O-acyltransferase 3	Down in VA	-0.728935	Up in VA	0.243317	triglyceride synthesis
	AKR1C2	aldo-keto reductase family 1, member C2	Down in VA	-1.13405	Up in VA	0.230267	steroid conversion, regulation androgen availability
	C19orf80	chromosome 19 open reading frame 80 (lipasin)	Down in VA	-1.17547	Up in VA	0.208855	negative regulation lipid uptake, promoting b-cell proliferation
	CIDEC	cell death-inducing DFFA-like effector c	Down in VA	-0.67869	Up in VA	0.217484	negative regulation lipolysis
	CPT1A	carnitine palmitoyltransferase 1A	Up in VA	1.96646	Up in VA	0.23699	positive regulation beta oxidation, transfer of lipids into mitochondria
	FABP5	fatty acid binding protein 5	Up in VA	1.19956	Up in VA	0.243877	positive regulation endocannabinoid transport
	FADS3	fatty acid desaturase 3	Down in VA	-0.880337	Up in VA	0.213029	lipid biosynthesis
	HADH	hydroxyacyl-CoA dehydrogenase	Up in VA	0.520785	Up in VA	0.254248	beta oxidation, regulation of insulin secretion
	HCAR2	hydroxycarboxylic acid receptor 2 (GPR109a)	Down in VA	-0.78788	Up in VA	0.201194	negative regulator lipolysis
	HCAR3	hydroxycarboxylic acid receptor 3 (GPR109b)	Down in VA	-0.631857	Up in VA	0.235398	regulation lipid levels
	LRP1	low density lipoprotein receptor-related protein 1	Down in VA	-0.692821	Up in VA	0.206564	lipid uptake
	ME1	malic enzyme 1, NADP(+)-dependent, cytosolic	Down in VA	-0.523251	Up in VA	0.235797	lipid synthesis
	MGLL	monoglyceride lipase	Down in VA	-0.755973	Up in VA	0.22453	lipolysis
	NR2F2	nuclear receptor subfamily 2, group F, member 2	Up in VA	0.83	Down in VA	-0.26	lipid metabolic process
	PDK4	pyruvate dehydrogenase kinase, isozyme 4	Up in VA	0.734395	Up in VA	0.203704	switch glucose catabolism to fatty acid oxidation
	PEMT	phosphatidylethanolamine N-methyltransferase	Down in VA	-0.742705	Up in VA	0.207436	phospholipid synthesis, waist-hip ratio candidate gene
	PNPLA3	patatin-like phospholipase domain containing 3	Down in VA	-1.27531	Up in VA	0.214684	lipolysis
	SERPINF1	serpin peptidase inhibitor, clade F member 1 (PEDF)	Down in VA	-0.70172	Up in VA	0.221697	inhibitor angiogenesis, regulator lipolysis, adipokine
	SGMS1	sphingomyelin synthase 1	Down in VA	-0.796337	Up in VA	0.209884	synthesis sphingomyelin
Obesity and fat distribution associated genes (not present in other categories)
	ADCY3	adenylate cyclase 3	Up in VA	0.973301	Up in VA	0.216436	synthesis cAMP, obesity candidate gene
	ARNT2	aryl-hydrocarbon receptor nuclear translocator 2	Up in VA	2.95166	Up in VA	0.221725	obesity candidate gene, binding to obesity-related gene SIM1
	CCDC92	coiled-coil domain containing 92	Down in VA	0.75	Up inVA	0.24	waist-hip ratio candidate gene, also coronary heartr disease and insulin resistance
	CEBPG	CCAAT/enhancer binding protein (C/EBP), gamma	Down in VA	-0.598616	Up in VA	0.300143	waist-hip ratio candidate gene
	CLIP1	CAP-GLY domain containing linker protein 1	Down in VA	-0.459883	Up in VA	0.217296	obesity candidate gene
	CLMP	CXADR-like membrane protein (ACAM)	Down in VA	-1.00177	Up in VA	0.228334	adipocyte adhesion molecule, obesity devlopment
	EHBP1	EH domain binding protein 1	Down in VA	-0.732262	Up in VA	0.29378	obesity candidate gene
	GPRC5B	G protein-coupled receptor, class C, group 5, member B	Up in VA	1.35588	Up in VA	0.217963	activation of inflammatory signaling
	HOXA9	homeobox A9	Down in VA	-2.6822	Up in VA	0.517261	body fat distribution
	HOXA10	homeobox A10	Down in VA	-3.45514	Down in VA	-0.228385	body fat distribution
	HOXA11	homeobox A11	Down in VA	-2.70346	Down in VA	-0.3121	waist-hip ratio candidate gene
	HOXB6	homeobox B6	Up in VA	0.833615	Down in VA	-0.241566	body fat distribution
	HOXC8	homeobox C8	Down in VA	-4.93192	Up in VA	0.383568	body fat distribution
	HOXD8	homeobox D8	Down in VA	-1.94307	Down in VA	-0.304183	body fat distribution
	IGFBP2	insulin-like growth factor binding protein 2	Up in VA	1.57149	Up in VA	0.213172	main IGFBP produced from adipocytes, candidate gene obesity-associated type 2 diabetes
	LBP	lipopolysaccharide binding protein	Down in VA	-1.0815	Up in VA	0.225116	acute phase reactant, increased in obesity
	LEP	leptin	Down in VA	-2.59561	Up in VA	0.229533	regulator energy intake and expenditure, adipokine
	LEPR	leptin receptor	Up in VA	1.17069	Up in VA	0.206562	receptor for leptin, obesity candidate gene
	NTRK2	neurotrophic tyrosine kinase, receptor, type 2	Down in VA	-1.02578	Up in VA	0.37	obesity candidate gene
	PCDH7	protocadherin 7	Down in VA	-2.0763	Up in VA	0.303254	associated with waist hip ratio
	PLIN4	perilipin 4	Down in VA	-0.960426	Up in VA	0.260419	lipid droplet protein, lower in obesity
	RSPO3	R-spondin 3	Up in VA	2.27762	Down in VA	-0.276694	development, candidate gene fat distribution
	SNCAIP	synuclein, alpha interacting protein	Up in VA	2.73952	Up in VA	0.329407	controls food intake and body weight
	TBX15	T-box 15	Down in VA	-4.38431	Down in VA	-0.433121	candidate gene fat distribution
	TWIST1	twist family bHLH transcription factor 1	Down in VA	-2.90113	Up in VA	0.245492	anti inflammatory, decreased in obesity
Angiogenesis and hypoxia
	ANGPTL2	angiopoietin-like 2	Down in VA	-0.76078	Up in VA	0.24669	angiogenesis, promotes chronic adipose tissue inflammation
	ANXA2	annexin A2	Down in VA	-1.35288	Up in VA	0.245765	vasculature development, glucose uptake
	AQP1	aquaporin 1 (Colton blood group)	Up in VA	1.37992	Up in VA	0.291752	cell migration, stimulates angiogenesis
	ARHGAP24	Rho GTPase activating protein 24	Up in VA	0.955332	Up in VA	0.336916	cardiac function candidate gene
	ARNT2	aryl-hydrocarbon receptor nuclear translocator 2	Up in VA	2.95166	Up in VA	0.221725	response to hypoxia, binding to Hypoxia-Inducible Factor-1
	ATP1B1	ATPase, Na+/K+ transporting, beta 1 polypeptide	Up in VA	2.49	Down in VA	-0.22	response to hypoxia
	C6	complement component 6	Up in VA	1.38994	Up in VA	0.200178	angiogenesis
	CBS	cystathionine β-synthase	Up in VA	1.66	Up in VA	0.21	response to hypoxia, homocysteine metabolism
	COL15A1	collagen, type XV, alpha 1	Down in VA	-0.778791	Up in VA	0.247709	angiogenesis
	DAB2IP	DAB2 interacting protein	Down in VA	-0.596516	Up in VA	0.253731	angiogenesis
	EMCN	endomucin	Up in VA	1.10989	Up in VA	0.242314	angiogenesis
	FGFR1	fibroblast growth factor receptor 1	Down in VA	-0.483995	Up in VA	0.217088	angiogenesis
	FZD5	frizzled class receptor 5	Down in VA	-0.621771	Down in VA	-0.270429	angiogenesis, Wnt signalling pathway
	GATA2	GATA binding protein 2	Up in VA	2.34357	Up in VA	0.455222	angiogenesis, development
	GATA6	GATA binding protein 6	Up in VA	1.11562	Down in VA	-0.364824	angiogenesis, development
	HAND2	heart and neural crest derivatives expressed 2, antisense transcript	Up in VA	2.26	Down in VA	-0.355037	angiogenesis, cardiac development
	HIF3A	hypoxia inducible factor 3, alpha subunit	Up in VA	1.19361	Up in VA	0.216657	hypoxia, DNA methylation associated with obesity
	ITGAV	integrin, alpha V	Down in VA	-0.657789	Up in VA	0.212144	angiogenesis, cell adhesion
	ITGB1BP1	integrin beta 1 binding protein 1	Down in VA	-0.763102	Up in VA	0.209021	angiogenesis
	ITPR1	inositol 1,4,5-trisphosphate receptor, type 1	Down in VA	-0.79	Up in VA	0.2	response to hypoxia
	LOXL2	lysyl oxidase-like 2	Down in VA	-0.869944	Up in VA	0.239749	response to hypoxia, fibrosis development
	PLAT	plasminogen activator, tissue	Up in VA	3.00495	Down in VA	-0.232633	response to hypoxia
	PLCD3	phospholipase C, delta 3	Down in VA	-0.636893	Up in VA	0.261887	angiogenesis
	PLOD2	procollagen-lysine, 2-oxoglutarate 5-dioxygenase 2	Down in VA	-0.751324	Down in VA	-0.243303	response to hypoxia
	RAMP2	receptor (G protein-coupled) activity modifying protein 2	Up in VA	0.591474	Up in VA	0.216004	angiogenesis
	RGCC	regulator of cell cycle	Down in VA	-0.812188	Up in VA	0.273253	angiogenesis, response to hypoxia
	ROCK2	Rho-associated, coiled-coil containing protein kinase 2	Down in VA	-0.606082	Up in VA	0.217742	angiogenesis
	RYR2	ryanodine receptor 2 (cardiac)	Up in VA	3.61	Up in VA	0.38	response to hypoxia, calcium release
	SERPINF1	serpin peptidase inhibitor, clade F, member 1 (PEDF)	Down in VA	-0.70172	Up in VA	0.221697	inhibition angiogenesis, secreted by adipocytes
	SULF1	sulfatase 1	Up in VA	1.26769	Up in VA	0.245907	angiogenesis
	TBX4	T-box 4	Down in VA	-3.49032	Down in VA	-0.511651	angiogenesis
	TGFBR2	transforming growth factor, beta receptor II (70/80kDa)	Down in VA	-0.634769	Up in VA	0.291509	angiogenesis
	TMEM100	transmembrane protein 100	Up in VA	0.533853	Up in VA	0.377008	regulation arterial endothelium differentiation
	TWIST1	twist family bHLH transcription factor 1	Down in VA	-2.90113	Up in VA	0.245492	promotes angiogenesis, anti-inflammatory marker
Extra cellular matrix organisation and remodeling
	ADAM22	ADAM metallopeptidase domain 22	Down in VA	-0.76378	Up in VA	0.204224	extracellular matrix organization
	ADAM9	ADAM metallopeptidase domain 9	Down in VA	-0.579834	Up in VA	0.20207	extracellular matrix organization
	ANXA2	annexin A2	Down in VA	-1.35288	Up in VA	0.240257	extracellular matrix organization
	COL15A1	collagen, type XV, alpha 1	Down in VA	-0.778791	Up in VA	0.247709	extracellular matrix organization
	COL24A1	collagen, type XXIV, alpha 1	Down in VA	-1.56693	Up in VA	0.257111	extracellular matrix organization
	COL3A1	collagen, type III, alpha 1	Down in VA	-0.80324	Up in VA	0.292882	extracellular matrix organization, expression increases with fat loss
	COL4A2	collagen, type IV, alpha 2	Down in VA	-0.558189	Up in VA	0.231306	extracellular matrix organization
	DST	dystonin	Down in VA	-0.623774	Down in VA	-0.214445	extracellular matrix organization
	EGFLAM	EGF-like, fibronectin type III and laminin G domains	Down in VA	-0.634751	Up in VA	0.208926	extracellular matrix organization
	ELN	elastin	Up in VA	1.61048	Up in VA	0.235139	extracellular matrix organization
	FBLN2	fibulin 2	Down in VA	-1.04194	Up in VA	0.211491	extracellular matrix organization
	HSPG2	heparan sulfate proteoglycan 2	Up in VA	0.640621	Up in VA	0.274978	extracellular matrix organization
	ITGA3	integrin, alpha 3	Up in VA	1.74605	Up in VA	0.214636	extracellular matrix organization, cell adhesion
	ITGA9	integrin, alpha 9	Up in VA	0.59	Up in VA	0.213141	extracellular matrix organization, cell adhesion
	ITGAV	integrin, alpha V	Down in VA	-0.657789	Up in VA	0.212144	extracellular matrix organization, cell adhesion
	LAMA5	laminin, alpha 5	Up in VA	1.70126	Up in VA	0.212837	extracellular matrix organization
	LAMC2	laminin, gamma 2	Up in VA	1.37449	Up in VA	0.207784	extracellular matrix organization
	LOXL2	lysyl oxidase-like 2	Down in VA	-0.869944	Up in VA	0.239749	extracellular matrix organization, fibrosis development
	LTBP1	latent transforming growth factor beta binding protein 1	Up in VA	1.62365	Down in VA	-0.246786	extracellular matrix organization
	MFAP5	microfibrillar associated protein 5	Down in VA	-1.17682	Up in VA	0.2699	extracellular matrix organization and remodeling associated with obesity
	OLFML2B	olfactomedin-like 2B	Up in VA	1.29176	Up in VA	0.213215	extracellular matrix organization
	PLOD2	procollagen-lysine, 2-oxoglutarate 5-dioxygenase 2	Down in VA	-0.751324	Down in VA	-0.243303	extracellular matrix organization
	RGCC	regulator of cell cycle	Down in VA	-0.812188	Up in VA	0.273253	extracellular matrix organization
	SPOCK2	sparc/osteonectin, cwcv and kazal-like domains proteoglycan (testican) 2	Up in VA	2.55385	Up in VA	0.249347	extracellular matrix organization
	SULF1	sulfatase 1	Up in VA	1.26769	Up in VA	0.245907	extracellular matrix organization
	WT1	Wilms tumor 1	Up in VA	9.07665	Up in VA	0.284325	extracellular matrix organization, development
