# Supplementary material for: Methylome and transcriptome maps of human visceral and subcutaneous adipocytes reveal key epigenetic differences at developmental genes
Source: Sci Rep. 2019 Jul 2;9:9511. doi: 10.1038/s41598-019-45777-w (PMC6606599; doi:10.1038/s41598-019-45777-w)
Supplement: Supplementary file 16 — Supplementary_Table S15 [file 41598_2019_45777_MOESM16_ESM.xlsx]

## Sheet: VA UMRs
Table S15. VA Unmethylated Regions (UMRs)
	chr	start	end	width	nCG.segmentation	nCG	T	M	pmeth	median.meth	type	nGeneTSS	nProtGeneTSS	distanceTSS	TSS	tx_id	tx_type	gene_id	gene_name	distanceTSS_prot	TSS_prot	tx_id_prot	gene_id_prot	gene_name_prot	distanceCpGi	CpGi	promoter	genebody	intergenic	promoter_prot	genebody_prot	intergenic_prot	CpGisland	CpGshores	nonCpG
16564	chr5	10333227	10334235	1009	87	87	6438	464	0.0720721	0.013395	UMR	0	0	3153	51554	ENST00000516862	misc_RNA	ENSG00000252671	Y_RNA	19579	37636	ENST00000449913	ENSG00000145495	MARCH6	0	6544	0	0	1	0	0	1	0.867195	0.132805	0
18982	chr7	36011010	36011403	394	47	47	3435	805	0.234352	0.238704	UMR	1	0	0	70698	ENST00000603727	pseudogene	ENSG00000270889	RP11-609L3.1	80655	51362	ENST00000485569	ENSG00000122545	SEPT7	0	9381	1	0	0	0	0	1	1	0	0
18981	chr7	36007114	36007548	435	38	38	2273	926	0.407391	0.40337	UMR	0	0	1090	70697	ENST00000462732	pseudogene	ENSG00000226102	SEPT7P3	76759	51362	ENST00000485569	ENSG00000122545	SEPT7	0	9380	1	0	0	0	0	1	1	0	0
9384	chr17	75524396	75525688	1293	75	75	5473	339	0.0619404	0.010101	UMR	1	0	0	167222	ENST00000590438	lincRNA	ENSG00000267665	RP11-13K12.2	31238	123232	ENST00000589246	ENSG00000184640	SEPT9	0	22464	1	0	0	0	0	1	0.435422	0.564578	0
9385	chr17	75567310	75568605	1296	50	50	3617	554	0.153166	0.0450282	UMR	0	0	2532	167226	ENST00000585798	lincRNA	ENSG00000267466	RP11-13K12.5	74152	123232	ENST00000589246	ENSG00000184640	SEPT9	42157	22464	0	0	1	0	0	1	0	0	1
9376	chr17	75242738	75243872	1135	82	82	5911	297	0.0502453	0.00497512	UMR	0	0	10598	167163	ENST00000582422	lincRNA	ENSG00000263718	RP11-285E9.6	32778	123186	ENST00000589070	ENSG00000184640	SEPT9	0	22458	0	0	1	0	0	1	0.653744	0.346256	0
9386	chr17	75672054	75672810	757	31	31	2324	529	0.227625	0.226334	UMR	0	0	51830	167227	ENST00000593118	lincRNA	ENSG00000267790	RP11-316M20.1	178896	123232	ENST00000589246	ENSG00000184640	SEPT9	116516	22465	0	0	1	0	0	1	0	0	1
9382	chr17	75440455	75442117	1663	33	33	2518	756	0.300238	0.301534	UMR	0	0	2263	167216	ENST00000363781	misc_RNA	ENSG00000200651	Y_RNA	4531	123214	ENST00000588958	ENSG00000184640	SEPT9	5360	22463	0	1	0	0	1	0	0	0	1
9185	chr17	60885229	60886016	788	57	57	3745	231	0.0616822	0.0294118	UMR	2	1	0	165212	ENST00000584542	lincRNA	ENSG00000265000	RP11-453A12.1	0	121591	ENST00000578346	ENSG00000173838	MARCH10	0	22271	1	0	0	1	0	0	0.569797	0.430203	0
16580	chr5	16178847	16181124	2278	214	214	15118	802	0.0530493	0.0205339	UMR	2	1	0	51707	ENST00000509037	antisense	ENSG00000250448	RP11-19O2.2	0	37733	ENST00000505509	ENSG00000183654	MARCH11	0	6565	1	0	0	1	0	0	0.595259	0.404741	0
11747	chr19	58858239	58859702	1464	98	98	7310	359	0.0491108	0.0151515	UMR	2	1	0	188824	ENST00000600686	antisense	ENSG00000268895	A1BG-AS1	0	140477	ENST00000598345	ENSG00000121410	A1BG	0	25805	1	0	0	1	0	0	0.525956	0.474044	0
11748	chr19	58861289	58862256	968	90	90	7497	1920	0.256102	0.260538	UMR	0	0	1079	188825	ENST00000595302	antisense	ENSG00000268895	A1BG-AS1	2238	140478	ENST00000600966	ENSG00000121410	A1BG	0	25806	0.951446	0.0485537	0	0	1	0	0.945248	0.0547521	0
11749	chr19	58867386	58868964	1579	169	169	13332	2572	0.192919	0.168216	UMR	1	0	0	188818	ENST00000596636	processed_transcript	ENSG00000268230	CTD-2619J13.8	2520	140475	ENST00000263100	ENSG00000121410	A1BG	0	25807	1	0	0	0	1	0	0.931602	0.0683977	0
4391	chr12	9216449	9217947	1499	88	88	6065	172	0.0283594	0.0139701	UMR	2	0	0	118434	ENST00000499762	antisense	ENSG00000245105	A2M-AS1	3603	86199	ENST00000495442	ENSG00000175899	A2M	0	16385	1	0	0	0	0	1	0.258172	0.741828	0
667	chr1	33772086	33773006	921	114	114	9380	978	0.104264	0.0574527	UMR	1	0	0	3932	ENST00000457957	antisense	ENSG00000225313	RP11-415J8.3	4815	3081	ENST00000330379	ENSG00000184389	A3GALT2	0	842	1	0	0	0	0.694897	0.305103	0.933768	0.0662324	0
14503	chr22	43115201	43117634	2434	167	167	12077	596	0.04935	0.0108323	UMR	1	1	0	193401	ENST00000465765	protein_coding	ENSG00000128274	A4GALT	0	143424	ENST00000465765	ENSG00000128274	A4GALT	0	27484	0.957683	0.0423172	0	0.957683	0.0423172	0	0.398521	0.601479	0
14504	chr22	43165772	43166459	688	44	44	3320	613	0.184639	0.151757	UMR	0	0	6806	193402	ENST00000363578	misc_RNA	ENSG00000200448	Y_RNA	48467	143424	ENST00000465765	ENSG00000128274	A4GALT	0	27485	0	0	1	0	0	1	0.494186	0.505814	0
4668	chr12	53714546	53715840	1295	57	57	4617	130	0.0281568	0.00326797	UMR	1	1	0	121922	ENST00000548880	protein_coding	ENSG00000094914	AAAS	0	88957	ENST00000548880	ENSG00000094914	AAAS	0	16676	1	0	0	1	0	0	0.295753	0.704247	0
4669	chr12	53718027	53720073	2047	151	151	11884	831	0.069926	0.0147059	UMR	1	1	0	121919	ENST00000551724	protein_coding	ENSG00000094914	AAAS	0	88954	ENST00000551724	ENSG00000094914	AAAS	0	16677	1	0	0	1	0	0	0.559844	0.440156	0
5247	chr12	125549142	125550972	1831	98	98	7107	288	0.0405234	0.00520833	UMR	1	1	0	127915	ENST00000261686	protein_coding	ENSG00000081760	AACS	0	93801	ENST00000261686	ENSG00000081760	AACS	0	17279	1	0	0	1	0	0	0.34899	0.65101	0
5246	chr12	125533758	125534721	964	63	63	5380	226	0.0420074	0.0137106	UMR	0	0	6405	127911	ENST00000541494	pseudogene	ENSG00000256093	RP11-158L12.2	15203	93798	ENST00000316519	ENSG00000081760	AACS	0	17278	0	0	1	0	0	1	0.48444	0.51556	0
16394	chr4	171010204	171012010	1807	110	110	9785	163	0.0166582	0.00883506	UMR	1	1	0	50308	ENST00000507375	protein_coding	ENSG00000109576	AADAT	0	36858	ENST00000507375	ENSG00000109576	AADAT	0	6238	1	0	0	1	0	0	0.309906	0.690094	0
21023	chr9	99416525	99418010	1486	130	130	10256	158	0.0154056	0.00387286	UMR	1	1	0	95245	ENST00000464512	protein_coding	ENSG00000158122	AAED1	0	68370	ENST00000464512	ENSG00000158122	AAED1	0	11961	1	0	0	1	0	0	0.462988	0.537012	0
21024	chr9	99448803	99449838	1036	77	77	6454	404	0.0625968	0.0130775	UMR	1	0	0	95246	ENST00000423924	lincRNA	ENSG00000224848	RP11-535M15.1	31217	68369	ENST00000446045	ENSG00000158122	AAED1	0	11962	1	0	0	0	0	1	0.451737	0.548263	0
3924	chr11	77530110	77533338	3229	168	168	12771	296	0.0231775	0	UMR	2	2	0	113441	ENST00000525409	protein_coding	ENSG00000087884	AAMDC	0	82322	ENST00000525409	ENSG00000087884	AAMDC	0	15909	1	0	0	1	0	0	0.33323	0.66677	0
9354	chr17	74448044	74449900	1857	140	140	11179	286	0.0255837	0.00385369	UMR	2	2	0	166956	ENST00000250615	protein_coding	ENSG00000129673	AANAT	0	123027	ENST00000250615	ENSG00000129673	AANAT	0	21154	1	0	0	1	0	0	0.557889	0.442111	0
13467	chr20	34823990	34825602	1613	49	49	4538	192	0.0423094	0	UMR	1	1	0	174173	ENST00000373932	protein_coding	ENSG00000131043	AAR2	0	128314	ENST00000373932	ENSG00000131043	AAR2	0	26152	1	0	0	1	0	0	0.207688	0.792312	0
20374	chr8	117950082	117951084	1003	67	67	4839	166	0.0343046	0.0221374	UMR	1	1	0	90003	ENST00000523536	protein_coding	ENSG00000205002	AARD	0	64878	ENST00000523536	ENSG00000205002	AARD	0	11119	1	0	0	1	0	0	0.244267	0.755733	0
18146	chr6	44280036	44281390	1355	61	61	5026	253	0.0503382	0.00383142	UMR	1	1	0	64136	ENST00000244571	protein_coding	ENSG00000124608	AARS2	0	46920	ENST00000244571	ENSG00000124608	AARS2	0	8178	1	0	0	1	0	0	0.353506	0.646494	0
8868	chr17	41115704	41117060	1357	59	59	4814	266	0.0552555	0.010461	UMR	1	1	0	162546	ENST00000492036	protein_coding	ENSG00000266967	AARSD1	0	119493	ENST00000492036	ENSG00000266967	AARSD1	0	21927	1	0	0	1	0	0	0.148858	0.851142	0
16044	chr4	57252800	57255287	2488	91	91	7212	260	0.036051	0.00383142	UMR	2	1	0	45933	ENST00000602927	lincRNA	ENSG00000269921	RP11-646I6.5	0	33841	ENST00000510012	ENSG00000157426	AASDH	0	5822	1	0	0	1	0	0	0.111334	0.888666	0
4016	chr11	105946990	105949539	2550	111	111	9482	171	0.0180342	0.00374532	UMR	2	2	0	114674	ENST00000525660	protein_coding	ENSG00000149313	AASDHPPT	0	83172	ENST00000525660	ENSG00000149313	AASDHPPT	0	16011	1	0	0	1	0	0	0.287451	0.712549	0
19500	chr7	121783101	121785114	2014	100	100	8084	161	0.0199159	0.00831601	UMR	1	1	0	75667	ENST00000417368	protein_coding	ENSG00000008311	AASS	0	54897	ENST00000417368	ENSG00000008311	AASS	0	9985	1	0	0	1	0	0	0.356008	0.643992	0
8727	chr17	35287072	35307228	20157	957	957	76175	4863	0.0638398	0.0402586	UMR	4	2	0	161230	ENST00000592751	protein_coding	ENSG00000108270	AATF	0	118344	ENST00000592751	ENSG00000108270	AATF	0	21780	0.688991	0.240562	0.070447	0.623357	0.0160242	0.360619	0.53371	0.450563	0.0157265
9490	chr17	79092844	79093892	1049	90	90	5079	472	0.0929317	0.0563317	UMR	0	0	1412	167768	ENST00000570932	protein_coding	ENSG00000181409	AATK	1412	123699	ENST00000570932	ENSG00000181409	AATK	0	22592	0.560534	0.439466	0	0.560534	0.439466	0	0.777884	0.222116	0
9491	chr17	79095576	79096550	975	114	114	8633	1973	0.228542	0.212197	UMR	0	0	270	167768	ENST00000570932	protein_coding	ENSG00000181409	AATK	270	123699	ENST00000570932	ENSG00000181409	AATK	0	22592	1	0	0	1	0	0	1	0	0
9492	chr17	79134040	79134546	507	35	35	2359	858	0.363713	0.370063	UMR	0	0	4760	167781	ENST00000414089	antisense	ENSG00000225180	AATK-AS1	5270	123698	ENST00000326724	ENSG00000181409	AATK	691	22596	0	1	0	0	1	0	0	1	0
9493	chr17	79139294	79140610	1317	116	117	5796	469	0.0809179	0.00775349	UMR	2	1	0	167782	ENST00000571031	antisense	ENSG00000225180	AATK-AS1	0	123707	ENST00000572798	ENSG00000181409	AATK	0	22597	1	0	0	1	0	0	0.400152	0.599848	0
7407	chr16	8767877	8769141	1265	70	70	4736	230	0.0485642	0.0126725	UMR	1	1	0	148418	ENST00000563992	protein_coding	ENSG00000183044	ABAT	0	108443	ENST00000563992	ENSG00000183044	ABAT	0	20123	1	0	0	1	0	0	0.286957	0.713043	0
21078	chr9	107687892	107691029	3138	164	164	12845	234	0.0182172	0.00421941	UMR	2	1	0	95588	ENST00000435915	antisense	ENSG00000226334	RP11-217B7.2	0	68585	ENST00000374733	ENSG00000165029	ABCA1	0	12026	1	0	0	0.83174	0.16826	0	0.391332	0.608668	0
21079	chr9	107730245	107731518	1274	53	53	4577	135	0.0294953	0.0144945	UMR	0	0	22543	95589	ENST00000457720	lincRNA	ENSG00000230013	RP11-217B7.3	39726	68582	ENST00000374736	ENSG00000165029	ABCA1	0	12027	0	0	1	0	0	1	0.288069	0.711931	0
21080	chr9	107753037	107754379	1343	80	80	6879	182	0.0264573	0	UMR	1	0	0	95589	ENST00000457720	lincRNA	ENSG00000230013	RP11-217B7.3	62518	68582	ENST00000374736	ENSG00000165029	ABCA1	22169	12027	1	0	0	0	0	1	0	0	1
7294	chr16	2389562	2391221	1660	195	195	15293	378	0.0247172	0.00444444	UMR	2	1	0	147419	ENST00000505660	pseudogene	ENSG00000238098	ABCA17P	0	107607	ENST00000563623	ENSG00000167972	ABCA3	0	19965	1	0	0	1	0	0	0.912651	0.0873494	0
7295	chr16	2391269	2392238	970	91	91	5464	922	0.168741	0.121428	UMR	0	0	148	147419	ENST00000505660	pseudogene	ENSG00000238098	ABCA17P	521	107604	ENST00000382381	ENSG00000167972	ABCA3	0	19965	1	0	0	1	0	0	0.923711	0.0762887	0
9249	chr17	67322144	67324168	2025	133	133	11118	190	0.0170894	0.00770945	UMR	1	1	0	165977	ENST00000589609	protein_coding	ENSG00000154265	ABCA5	0	122204	ENST00000589609	ENSG00000154265	ABCA5	0	22334	1	0	0	1	0	0	0.557037	0.442963	0
10012	chr19	1039483	1042408	2926	147	147	11965	1628	0.136064	0.0475024	UMR	1	1	0	176472	ENST00000433129	protein_coding	ENSG00000064687	ABCA7	0	130081	ENST00000433129	ENSG00000064687	ABCA7	0	23435	1	0	0	1	0	0	0.167464	0.779904	0.0526316
10013	chr19	1064477	1065654	1178	67	67	5522	679	0.122963	0.01899	UMR	1	1	0	176481	ENST00000524383	protein_coding	ENSG00000064687	ABCA7	0	130090	ENST00000524383	ENSG00000064687	ABCA7	0	23439	1	0	0	1	0	0	0.249576	0.750424	0
9248	chr17	66786702	66791540	4839	39	39	3143	1014	0.322622	0.30818	UMR	0	0	2422	165914	ENST00000591379	lincRNA	ENSG00000267250	RP11-118B18.2	82246	122148	ENST00000588458	ENSG00000141338	ABCA8	189123	22333	0	0.382517	0.617483	0	0	1	0	0	1
19272	chr7	87229354	87230534	1181	65	65	5879	232	0.0394625	0.017094	UMR	1	1	0	73253	ENST00000543898	protein_coding	ENSG00000085563	ABCB1	0	52970	ENST00000543898	ENSG00000085563	ABCB1	0	9744	1	0	0	1	0	0	0.45724	0.54276	0
2083	chr1	229693300	229695447	2148	196	196	14093	334	0.0236997	0	UMR	1	1	0	16511	ENST00000344517	protein_coding	ENSG00000135776	ABCB10	0	12412	ENST00000344517	ENSG00000135776	ABCB10	0	2328	1	0	0	1	0	0	0.606145	0.393855	0
19271	chr7	87103258	87105452	2195	95	95	7074	455	0.06432	0.0125595	UMR	1	1	0	73248	ENST00000473795	protein_coding	ENSG00000005471	ABCB4	0	52965	ENST00000473795	ENSG00000005471	ABCB4	0	9742	1	0	0	1	0	0	0.265148	0.734852	0
12967	chr2	220082340	220084362	2023	113	113	10043	269	0.0267848	0.00757576	UMR	1	1	0	29510	ENST00000452545	protein_coding	ENSG00000115657	ABCB6	0	21348	ENST00000452545	ENSG00000115657	ABCB6	0	3846	1	0	0	1	0	0	0.504696	0.495304	0
21938	chrX	74375193	74377138	1946	53	53	4085	1155	0.282742	0.287761	UMR	1	1	0	81008	ENST00000526404	protein_coding	ENSG00000131269	ABCB7	0	58632	ENST00000526404	ENSG00000131269	ABCB7	230016	13166	1	0	0	1	0	0	0	0	1
19696	chr7	150724083	150726341	2259	93	93	7547	662	0.087717	0.0105287	UMR	1	1	0	77566	ENST00000469410	protein_coding	ENSG00000197150	ABCB8	0	56190	ENST00000469410	ENSG00000197150	ABCB8	0	10193	1	0	0	1	0	0	0.374059	0.625941	0
5200	chr12	123450104	123451630	1527	70	70	5155	424	0.0822502	0.0116929	UMR	1	1	0	127597	ENST00000537276	protein_coding	ENSG00000150967	ABCB9	0	93523	ENST00000537276	ENSG00000150967	ABCB9	0	17219	1	0	0	1	0	0	0.222004	0.777996	0
7461	chr16	16042860	16044931	2072	135	135	8453	120	0.0141961	0.0037037	UMR	1	1	0	149048	ENST00000349029	protein_coding	ENSG00000103222	ABCC1	0	108908	ENST00000349029	ENSG00000103222	ABCC1	0	20196	1	0	0	1	0	0	0.342181	0.657819	0
18120	chr6	43394809	43396499	1691	79	79	7485	412	0.0550434	0.00462963	UMR	1	1	0	63957	ENST00000443426	protein_coding	ENSG00000124574	ABCC10	0	46759	ENST00000443426	ENSG00000124574	ABCC10	0	8152	1	0	0	1	0	0	0.417504	0.582496	0
9088	chr17	48711690	48712790	1101	93	93	7204	396	0.0549695	0.0236828	UMR	1	1	0	164265	ENST00000505699	protein_coding	ENSG00000108846	ABCC3	0	120867	ENST00000505699	ENSG00000108846	ABCC3	0	22170	1	0	0	1	0	0	0.594914	0.405086	0
5616	chr13	95952598	95954614	2017	160	160	13162	263	0.0199818	0.00516827	UMR	1	1	0	130680	ENST00000538287	protein_coding	ENSG00000125257	ABCC4	0	95372	ENST00000538287	ENSG00000125257	ABCC4	0	17818	1	0	0	1	0	0	0.433317	0.566683	0
5614	chr13	95619562	95621294	1733	123	123	9901	301	0.030401	0.0120517	UMR	0	0	7266	130670	ENST00000563184	lincRNA	ENSG00000260962	LINC00557	75288	95366	ENST00000484109	ENSG00000125257	ABCC4	0	17816	0	0	1	0	0	1	0.631275	0.368725	0
5615	chr13	95654993	95656296	1304	60	60	4117	293	0.0711683	0.0251021	UMR	0	0	15192	130671	ENST00000516526	snRNA	ENSG00000252335	RNU6-62P	40286	95366	ENST00000484109	ENSG00000125257	ABCC4	0	17817	0	0	1	0	0	1	0.31365	0.68635	0
15565	chr3	183734834	183736294	1461	108	108	9952	359	0.0360732	0.002849	UMR	1	1	0	41866	ENST00000446941	protein_coding	ENSG00000114770	ABCC5	0	30850	ENST00000446941	ENSG00000114770	ABCC5	0	5160	1	0	0	1	0	0	0.629706	0.370294	0
7462	chr16	16243856	16244796	941	33	33	3028	521	0.172061	0.12956	UMR	0	0	4836	149057	ENST00000576204	protein_coding	ENSG00000091262	ABCC6	4836	108916	ENST00000576204	ENSG00000091262	ABCC6	72440	20197	0	1	0	0	1	0	0	0	1
7463	chr16	16316566	16317968	1403	58	60	2698	223	0.0826538	0.0277778	UMR	2	1	0	149063	ENST00000574883	antisense	ENSG00000262332	RP11-517A5.7	0	108921	ENST00000575728	ENSG00000091262	ABCC6	0	20197	1	0	0	1	0	0	0.233785	0.766215	0
3323	chr11	17479110	17481800	2691	31	31	2636	826	0.313354	0.342526	UMR	0	0	14129	107242	ENST00000526002	protein_coding	ENSG00000006071	ABCC8	14129	77291	ENST00000526002	ENSG00000006071	ABCC8	15663	15207	0	1	0	0	1	0	0	0	1
3324	chr11	17497245	17498840	1596	119	119	7720	325	0.0420984	0.00973703	UMR	1	1	0	107240	ENST00000532728	protein_coding	ENSG00000006071	ABCC8	0	77289	ENST00000532728	ENSG00000006071	ABCC8	0	15207	1	0	0	1	0	0	0.728697	0.271303	0
4447	chr12	22093166	22095392	2227	99	99	8652	354	0.0409154	0.0148573	UMR	1	1	0	119376	ENST00000538350	protein_coding	ENSG00000069431	ABCC9	0	86936	ENST00000538350	ENSG00000069431	ABCC9	0	16438	1	0	0	1	0	0	0.629996	0.370004	0
22249	chrX	152988620	152990649	2030	177	177	10714	2644	0.24678	0.222537	UMR	2	2	0	83536	ENST00000218104	protein_coding	ENSG00000101986	ABCD1	0	60276	ENST00000218104	ENSG00000101986	ABCD1	0	13498	1	0	0	1	0	0	0.874384	0.125616	0
22250	chrX	152991738	152993076	1339	50	50	3748	1395	0.372199	0.391552	UMR	0	0	465	83537	ENST00000370129	protein_coding	ENSG00000101986	ABCD1	465	60277	ENST00000370129	ENSG00000101986	ABCD1	18	13498	1	0	0	1	0	0	0	1	0
22251	chrX	153008896	153010626	1731	77	77	6236	1990	0.319115	0.317936	UMR	0	0	8097	83538	ENST00000443684	protein_coding	ENSG00000101986	ABCD1	8097	60278	ENST00000443684	ENSG00000101986	ABCD1	17176	13498	0	1	0	0	0.763143	0.236857	0	0	1
4509	chr12	40012912	40014976	2065	39	39	3545	245	0.0691114	0.0149813	UMR	1	1	0	120163	ENST00000308666	protein_coding	ENSG00000173208	ABCD2	0	87494	ENST00000308666	ENSG00000173208	ABCD2	175412	16506	1	0	0	1	0	0	0	0	1
1133	chr1	94882807	94885235	2429	157	157	12274	328	0.0267232	0.00438596	UMR	1	1	0	7934	ENST00000468860	protein_coding	ENSG00000117528	ABCD3	0	6103	ENST00000468860	ENSG00000117528	ABCD3	0	1344	1	0	0	1	0	0	0.361054	0.638946	0
16308	chr4	146018567	146021074	2508	94	94	8523	194	0.0227619	0.00151515	UMR	2	2	0	49338	ENST00000506506	protein_coding	ENSG00000164163	ABCE1	0	36197	ENST00000506506	ENSG00000164163	ABCE1	0	6143	1	0	0	1	0	0	0.264354	0.735646	0
17882	chr6	30538351	30540580	2230	88	88	7972	157	0.0196939	0.00314465	UMR	1	1	0	61870	ENST00000468958	protein_coding	ENSG00000204574	ABCF1	0	44964	ENST00000468958	ENSG00000204574	ABCF1	0	7896	1	0	0	1	0	0	0.226009	0.773991	0
19706	chr7	150923231	150925305	2075	96	96	7875	127	0.016127	0	UMR	1	1	0	77672	ENST00000477252	protein_coding	ENSG00000033050	ABCF2	0	56290	ENST00000477252	ENSG00000033050	ABCF2	0	10210	1	0	0	1	0	0	0.316145	0.683855	0
15569	chr3	183903182	183905203	2022	106	106	9171	218	0.0237706	0.003367	UMR	1	1	0	41944	ENST00000466416	protein_coding	ENSG00000161204	ABCF3	0	30917	ENST00000466416	ENSG00000161204	ABCF3	0	5165	1	0	0	1	0	0	0.548467	0.451533	0
13986	chr21	43638690	43640946	2257	160	160	11493	164	0.0142696	0.00555556	UMR	1	1	0	195674	ENST00000343687	protein_coding	ENSG00000160179	ABCG1	0	145004	ENST00000343687	ENSG00000160179	ABCG1	0	26806	1	0	0	1	0	0	0.52459	0.47541	0
13987	chr21	43653119	43655535	2417	107	107	9416	827	0.0878292	0.0109094	UMR	0	0	11835	195680	ENST00000411330	rRNA	ENSG00000223262	RNA5SP492	13187	145004	ENST00000343687	ENSG00000160179	ABCG1	0	26807	0	1	0	0	1	0	0.256103	0.743897	0
16149	chr4	89079422	89080485	1064	91	91	7123	215	0.0301839	0.00749064	UMR	1	1	0	47380	ENST00000503830	protein_coding	ENSG00000118777	ABCG2	0	34875	ENST00000503830	ENSG00000118777	ABCG2	0	5945	1	0	0	1	0	0	0.656015	0.343985	0
4127	chr11	119019398	119020895	1498	122	122	8137	621	0.0763181	0.00666667	UMR	1	1	0	115926	ENST00000531739	protein_coding	ENSG00000172350	ABCG4	0	84220	ENST00000531739	ENSG00000172350	ABCG4	0	16107	1	0	0	1	0	0	0.830441	0.169559	0
12043	chr2	44058622	44059906	1285	61	61	4752	559	0.117635	0.0296606	UMR	0	0	5982	20010	ENST00000486512	protein_coding	ENSG00000138075	ABCG5	5982	14806	ENST00000486512	ENSG00000138075	ABCG5	0	2791	0	1	0	0	1	0	0.363424	0.636576	0
11941	chr2	27346236	27346975	740	45	45	3655	237	0.0648427	0.0047619	UMR	1	1	0	18907	ENST00000416071	protein_coding	ENSG00000143994	ABHD1	0	13976	ENST00000416071	ENSG00000143994	ABHD1	0	2697	1	0	0	1	0	0	0.521622	0.478378	0
15194	chr3	111697025	111698762	1738	71	71	6283	147	0.0233965	0.00672888	UMR	1	1	0	37626	ENST00000494817	protein_coding	ENSG00000144827	ABHD10	0	27733	ENST00000494817	ENSG00000144827	ABHD10	0	4752	1	0	0	1	0	0	0.232451	0.767549	0
19192	chr7	73152452	73153966	1515	116	116	9879	186	0.0188278	0.00483092	UMR	1	1	0	72442	ENST00000468998	protein_coding	ENSG00000106077	ABHD11	0	52427	ENST00000468998	ENSG00000106077	ABHD11	0	9654	1	0	0	1	0	0	0.760396	0.239604	0
13362	chr20	25370094	25372518	2425	187	187	11987	386	0.0322016	0.00606061	UMR	1	1	0	173360	ENST00000461204	protein_coding	ENSG00000100997	ABHD12	0	127717	ENST00000461204	ENSG00000100997	ABHD12	0	26045	1	0	0	1	0	0	0.613608	0.386392	0
5924	chr14	51326080	51328254	2175	34	34	2432	44	0.0180921	0.00908818	UMR	0	0	10623	134245	ENST00000353130	protein_coding	ENSG00000131969	ABHD12B	10623	97981	ENST00000353130	ENSG00000131969	ABHD12B	10458	18293	0	1	0	0	1	0	0	0	1
5925	chr14	51338608	51339180	573	62	62	4497	247	0.0549255	0.0230328	UMR	1	1	0	134250	ENST00000554241	protein_coding	ENSG00000131969	ABHD12B	0	97986	ENST00000554241	ENSG00000131969	ABHD12B	0	18293	1	0	0	1	0	0	0.757417	0.242583	0
5664	chr13	108870028	108871811	1784	109	109	9096	192	0.0211082	0.00715781	UMR	2	2	0	131087	ENST00000375898	protein_coding	ENSG00000139826	ABHD13	0	95640	ENST00000375898	ENSG00000139826	ABHD13	0	17871	1	0	0	1	0	0	0.463004	0.536996	0
15023	chr3	52007358	52010377	3020	189	189	14513	683	0.0470613	0.00529101	UMR	6	5	0	35612	ENST00000463937	protein_coding	ENSG00000114786	ABHD14A-ACY1	0	26318	ENST00000463937	ENSG00000114786	ABHD14A-ACY1	0	4555	1	0	0	1	0	0	0.309272	0.690728	0
17916	chr6	31669488	31671552	2065	75	75	6508	198	0.0304241	0.0045045	UMR	1	1	0	62368	ENST00000468037	protein_coding	ENSG00000204427	ABHD16A	0	45397	ENST00000468037	ENSG00000204427	ABHD16A	0	7930	1	0	0	1	0	0	0.329298	0.670702	0
13829	chr20	62485396	62487666	2271	86	86	5452	959	0.175899	0.139061	UMR	0	0	4899	176105	ENST00000369916	protein_coding	ENSG00000183260	ABHD16B	4899	129791	ENST00000369916	ENSG00000183260	ABHD16B	5183	26596	0	0	1	0	0	1	0	0	1
13830	chr20	62488940	62490695	1756	33	33	2606	410	0.157329	0.117041	UMR	0	0	1870	176105	ENST00000369916	protein_coding	ENSG00000183260	ABHD16B	1870	129791	ENST00000369916	ENSG00000183260	ABHD16B	2154	26596	0.0740319	0	0.925968	0.0740319	0	0.925968	0	0	1
10093	chr19	1883744	1885750	2007	118	118	8643	202	0.0233715	0.00411523	UMR	1	1	0	176821	ENST00000591351	protein_coding	ENSG00000129968	ABHD17A	0	130396	ENST00000591351	ENSG00000129968	ABHD17A	0	23587	1	0	0	1	0	0	0.418535	0.581465	0
10092	chr19	1873474	1877280	3807	187	202	15364	1339	0.0871518	0.0300106	UMR	2	0	0	176817	ENST00000592720	lincRNA	ENSG00000267232	CTB-31O20.9	2735	130398	ENST00000592757	ENSG00000129968	ABHD17A	0	23585	1	0	0	0	0.123982	0.876018	0.432887	0.567113	0
6974	chr15	80986349	80988825	2477	217	217	15037	334	0.0222119	0.00520833	UMR	1	1	0	144657	ENST00000558464	protein_coding	ENSG00000136379	ABHD17C	0	105561	ENST00000558464	ENSG00000136379	ABHD17C	0	19447	1	0	0	1	0	0	0.592652	0.407348	0
7038	chr15	89630948	89632600	1653	99	99	8009	204	0.0254713	0.00694444	UMR	2	1	0	145337	ENST00000562254	protein_coding	ENSG00000140526	ABHD2	0	105976	ENST00000562254	ENSG00000140526	ABHD2	0	19520	1	0	0	1	0	0	0.401089	0.598911	0
7037	chr15	89560360	89561830	1471	46	46	4541	296	0.0651839	0.0100834	UMR	0	0	19686	145326	ENST00000564874	pseudogene	ENSG00000260275	RP11-326A19.2	68859	105969	ENST00000569411	ENSG00000140526	ABHD2	69716	19520	0	0	1	0	0	1	0	0	1
5778	chr14	23066746	23068206	1461	62	62	5366	87	0.0162132	0.00401606	UMR	2	1	0	132235	ENST00000418446	protein_coding	ENSG00000100439	ABHD4	0	96385	ENST00000418446	ENSG00000100439	ABHD4	0	18125	1	0	0	1	0	0	0.225873	0.774127	0
14878	chr3	43731427	43733813	2387	172	172	13181	333	0.0252636	0.00444523	UMR	2	2	0	34105	ENST00000454293	protein_coding	ENSG00000011198	ABHD5	0	24977	ENST00000454293	ENSG00000011198	ABHD5	0	4400	1	0	0	1	0	0	0.465019	0.534981	0
14880	chr3	43934266	43936323	2058	77	77	7044	582	0.0826235	0.0199649	UMR	0	0	102064	34109	ENST00000605537	lincRNA	ENSG00000271192	RP4-555D20.3	175105	24979	ENST00000463153	ENSG00000011198	ABHD5	100084	4401	0	0	1	0	0	1	0	0	1
14879	chr3	43809799	43811668	1870	33	33	2651	214	0.0807243	0.0541527	UMR	0	0	9805	34108	ENST00000432423	lincRNA	ENSG00000235886	RP4-672N11.1	50638	24979	ENST00000463153	ENSG00000011198	ABHD5	76690	4400	0	0	1	0	0	1	0	0	1
15074	chr3	58222464	58224552	2089	153	153	11890	248	0.0208579	0.00401606	UMR	1	1	0	36182	ENST00000485900	protein_coding	ENSG00000163686	ABHD6	0	26818	ENST00000485900	ENSG00000163686	ABHD6	0	4621	1	0	0	1	0	0	0.604596	0.395404	0
2330	chr10	27147472	27150466	2995	118	118	7268	186	0.0255916	0	UMR	1	1	0	99557	ENST00000376140	protein_coding	ENSG00000136754	ABI1	0	71677	ENST00000376140	ENSG00000136754	ABI1	0	13946	0.893155	0.106845	0	0.893155	0.106845	0	0.354925	0.645075	0
2331	chr10	27219536	27220748	1213	33	33	2674	381	0.142483	0.0437908	UMR	0	0	3103	99562	ENST00000458682	lincRNA	ENSG00000232224	LINC00202-1	69519	71671	ENST00000355394	ENSG00000136754	ABI1	69306	13946	0	0.506183	0.493817	0	0	1	0	0	1
12877	chr2	204192017	204194505	2489	140	140	9338	123	0.013172	0.00163399	UMR	2	1	0	28480	ENST00000469747	antisense	ENSG00000256458	RP11-363J17.1	0	20531	ENST00000422511	ENSG00000138443	ABI2	0	3752	1	0	0	1	0	0	0.435918	0.564082	0
21361	chr9	133587656	133589614	1959	130	130	10852	287	0.0264467	0.0042735	UMR	1	1	0	97341	ENST00000393293	protein_coding	ENSG00000097007	ABL1	0	69983	ENST00000393293	ENSG00000097007	ABL1	0	12321	1	0	0	1	0	0	0.528841	0.471159	0
21362	chr9	133709710	133713648	3939	165	165	9238	416	0.0450314	0	UMR	1	1	0	97342	ENST00000318560	protein_coding	ENSG00000097007	ABL1	0	69984	ENST00000318560	ENSG00000097007	ABL1	0	12322	0.69637	0.30363	0	0.69637	0.30363	0	0.260218	0.647626	0.0921554
21363	chr9	133720470	133723793	3324	50	50	4039	657	0.162664	0.128233	UMR	0	0	10016	97342	ENST00000318560	protein_coding	ENSG00000097007	ABL1	10016	69984	ENST00000318560	ENSG00000097007	ABL1	9184	12322	0	1	0	0	1	0	0	0	1
1734	chr1	179197650	179199540	1891	118	118	6891	101	0.0146568	0	UMR	1	1	0	13683	ENST00000392043	protein_coding	ENSG00000143322	ABL2	0	10342	ENST00000392043	ENSG00000143322	ABL2	0	1954	1	0	0	1	0	0	0.548387	0.451613	0
2919	chr10	116285184	116287112	1929	38	38	3250	482	0.148308	0.10637	UMR	1	1	0	103917	ENST00000428430	protein_coding	ENSG00000099204	ABLIM1	0	74670	ENST00000428430	ENSG00000099204	ABLIM1	104354	14585	1	0	0	1	0	0	0	0	1
2920	chr10	116391088	116392338	1251	63	63	5453	155	0.0284247	0.00378788	UMR	0	0	20611	103920	ENST00000477638	protein_coding	ENSG00000099204	ABLIM1	20611	74673	ENST00000477638	ENSG00000099204	ABLIM1	0	14585	0	1	0	0	1	0	0.288569	0.711431	0
15863	chr4	8052280	8053170	891	38	38	2707	585	0.216106	0.193322	UMR	0	0	9116	44178	ENST00000515079	protein_coding	ENSG00000163995	ABLIM2	9116	32631	ENST00000515079	ENSG00000163995	ABLIM2	33999	5609	0	1	0	0	1	0	0	0	1
15864	chr4	8159064	8161572	2509	196	196	15474	342	0.0221016	0.00483092	UMR	1	1	0	44179	ENST00000502800	protein_coding	ENSG00000163995	ABLIM2	0	32632	ENST00000502800	ENSG00000163995	ABLIM2	0	5612	1	0	0	1	0	0	0.464328	0.535672	0
17197	chr5	148520836	148522292	1457	72	72	5734	354	0.061737	0.0222359	UMR	1	1	0	57829	ENST00000508983	protein_coding	ENSG00000173210	ABLIM3	0	42043	ENST00000508983	ENSG00000173210	ABLIM3	0	7238	1	0	0	1	0	0	0.326012	0.673988	0
8207	chr17	933548	935384	1837	109	109	5799	1268	0.218658	0.178088	UMR	1	1	0	156138	ENST00000576668	protein_coding	ENSG00000159842	ABR	0	114408	ENST00000576668	ENSG00000159842	ABR	0	21208	1	0	0	1	0	0	0.365269	0.634731	0
8208	chr17	1011040	1013910	2871	180	180	10944	1117	0.102065	0.0129374	UMR	1	1	0	156126	ENST00000291107	protein_coding	ENSG00000159842	ABR	0	114396	ENST00000291107	ENSG00000159842	ABR	0	21212	1	0	0	1	0	0	0.391501	0.608499	0
8209	chr17	1025861	1026808	948	32	32	2625	459	0.174857	0.116705	UMR	0	0	2281	156125	ENST00000574437	protein_coding	ENSG00000159842	ABR	2281	114395	ENST00000574437	ENSG00000159842	ABR	1736	21213	0	1	0	0	1	0	0	0.278481	0.721519
8210	chr17	1081840	1083919	2080	183	183	9738	383	0.0393305	0.0135837	UMR	1	1	0	156151	ENST00000574266	protein_coding	ENSG00000159842	ABR	0	114421	ENST00000574266	ENSG00000159842	ABR	0	21215	1	0	0	1	0	0	0.700481	0.299519	0
8211	chr17	1090090	1090868	779	30	30	2560	275	0.107422	0.0884041	UMR	1	1	0	156122	ENST00000544583	protein_coding	ENSG00000159842	ABR	0	114392	ENST00000544583	ENSG00000159842	ABR	6256	21215	1	0	0	1	0	0	0	0	1
8212	chr17	1106470	1107372	903	93	94	5249	355	0.0676319	0.0361803	UMR	0	0	15853	156122	ENST00000544583	protein_coding	ENSG00000159842	ABR	15853	114392	ENST00000544583	ENSG00000159842	ABR	0	21216	0	1	0	0	1	0	0.620155	0.379845	0
8213	chr17	1131250	1133819	2570	264	264	18236	783	0.042937	0.0121951	UMR	1	1	0	156155	ENST00000571543	protein_coding	ENSG00000159842	ABR	0	114425	ENST00000571543	ENSG00000159842	ABR	0	21218	1	0	0	1	0	0	0.679767	0.320233	0
18485	chr6	139348954	139351344	2391	143	143	11906	432	0.0362842	0.00416667	UMR	1	1	0	67351	ENST00000461027	protein_coding	ENSG00000146386	ABRACL	0	49027	ENST00000461027	ENSG00000146386	ABRACL	0	8555	1	0	0	1	0	0	0.328315	0.671685	0
17707	chr6	26568264	26570180	1917	56	56	4497	208	0.0462531	0.0233258	UMR	0	0	26999	61343	ENST00000274849	protein_coding	ENSG00000146109	ABT1	26999	44652	ENST00000274849	ENSG00000146109	ABT1	17149	7791	0	0	1	0	0	1	0	0	1
17708	chr6	26571777	26573582	1806	56	56	4804	305	0.0634888	0.0229257	UMR	0	0	23597	61343	ENST00000274849	protein_coding	ENSG00000146109	ABT1	23597	44652	ENST00000274849	ENSG00000146109	ABT1	20662	7791	0	0	1	0	0	1	0	0	1
17709	chr6	26576563	26578350	1788	59	59	4397	472	0.107346	0.0582258	UMR	0	0	18829	61343	ENST00000274849	protein_coding	ENSG00000146109	ABT1	18829	44652	ENST00000274849	ENSG00000146109	ABT1	17696	7792	0	0	1	0	0	1	0	0	1
17710	chr6	26594555	26598140	3586	141	141	12278	660	0.0537547	0.00843882	UMR	1	1	0	61343	ENST00000274849	protein_coding	ENSG00000146109	ABT1	0	44652	ENST00000274849	ENSG00000146109	ABT1	0	7794	0.825711	0	0.174289	0.825711	0	0.174289	0.204685	0.795315	0
17711	chr6	26613572	26615100	1529	89	89	6974	428	0.0613708	0.0193353	UMR	0	0	234	61344	ENST00000602994	pseudogene	ENSG00000271071	RP11-457M11.6	16391	44652	ENST00000274849	ENSG00000146109	ABT1	0	7796	1	0	0	0	0	1	0.548071	0.451929	0
15309	chr3	127390794	127393020	2227	189	189	13156	717	0.0544998	0.0111111	UMR	1	1	0	38740	ENST00000468137	protein_coding	ENSG00000114626	ABTB1	0	28616	ENST00000468137	ENSG00000114626	ABTB1	0	4868	1	0	0	1	0	0	0.638976	0.361024	0
3397	chr11	34377836	34382478	4643	237	237	20165	474	0.0235061	0.00396825	UMR	1	1	0	108043	ENST00000298992	protein_coding	ENSG00000166016	ABTB2	0	77879	ENST00000298992	ENSG00000166016	ABTB2	0	15307	0.800991	0	0.199009	0.800991	0	0.199009	0.427741	0.572259	0
10946	chr19	36235440	36237309	1870	82	82	7278	147	0.0201979	0.00330033	UMR	4	4	0	182564	ENST00000591613	protein_coding	ENSG00000188223	AC002398.9	0	135156	ENST00000591613	ENSG00000188223	AC002398.9	0	24782	1	0	0	1	0	0	0.396257	0.603743	0
14170	chr22	21399082	21400708	1627	69	69	5650	516	0.0913274	0.0228311	UMR	2	1	0	190482	ENST00000442047	protein_coding	ENSG00000187905	AC002472.13	0	141308	ENST00000442047	ENSG00000187905	AC002472.13	0	27130	1	0	0	1	0	0	0.178857	0.821143	0
11701	chr19	57874086	57875684	1599	70	70	6122	259	0.0423064	0.00470424	UMR	3	3	0	188496	ENST00000597658	protein_coding	ENSG00000268133	AC003002.4	0	140190	ENST00000597658	ENSG00000268133	AC003002.4	0	25759	1	0	0	1	0	0	0.217011	0.782989	0
11702	chr19	57900880	57902186	1307	58	58	5244	61	0.0116323	0	UMR	2	2	0	188511	ENST00000596400	protein_coding	ENSG00000269533	AC003002.6	0	140205	ENST00000596400	ENSG00000269533	AC003002.6	0	25760	1	0	0	1	0	0	0.325937	0.674063	0
11706	chr19	57998680	57999892	1213	69	71	5466	70	0.0128064	0.00358423	UMR	2	2	0	188556	ENST00000599674	protein_coding	ENSG00000268107	AC003005.4	0	140247	ENST00000599674	ENSG00000268107	AC003005.4	0	25763	1	0	0	1	0	0	0.484749	0.515251	0
11716	chr19	58192914	58194219	1306	73	73	7074	138	0.0195081	0.00564972	UMR	2	2	0	188616	ENST00000594684	protein_coding	ENSG00000269026	AC003006.7	0	140305	ENST00000594684	ENSG00000269026	AC003006.7	0	25773	1	0	0	1	0	0	0.283308	0.716692	0
8663	chr17	29885516	29889827	4312	238	238	17721	1042	0.0588003	0.0140845	UMR	1	0	0	160553	ENST00000384882	miRNA	ENSG00000207614	MIR193A	8333	117823	ENST00000412403	ENSG00000228768	AC003101.1	0	21707	1	0	0	0	0	1	0.342532	0.553108	0.10436
8664	chr17	29907512	29909697	2186	31	31	2515	437	0.173757	0.175182	UMR	0	0	483	160558	ENST00000578650	lincRNA	ENSG00000266877	RP1-41C23.1	9350	117823	ENST00000412403	ENSG00000228768	AC003101.1	20134	21707	0.693962	0	0.306038	0	0	1	0	0	1
7492	chr16	20816776	20818792	2017	113	113	9559	217	0.0227011	0.00629435	UMR	2	2	0	149505	ENST00000563617	protein_coding	ENSG00000005189	AC004381.6	0	109271	ENST00000563617	ENSG00000005189	AC004381.6	0	20240	1	0	0	1	0	0	0.502727	0.497273	0
19062	chr7	48887540	48887870	331	39	39	2857	1014	0.354918	0.343117	UMR	0	0	177	71484	ENST00000596947	protein_coding	ENSG00000267970	AC004899.1	177	51944	ENST00000596947	ENSG00000267970	AC004899.1	0	9461	1	0	0	1	0	0	0.8429	0.1571	0
14306	chr22	31740980	31744091	3112	280	282	18032	785	0.0435337	0.00666667	UMR	2	2	0	191945	ENST00000504184	protein_coding	ENSG00000213888	AC005003.1	0	142235	ENST00000504184	ENSG00000213888	AC005003.1	0	27290	1	0	0	1	0	0	0.855398	0.144602	0
19770	chr7	157405206	157406936	1731	137	137	11700	1313	0.112222	0.0636082	UMR	1	1	0	78033	ENST00000409610	protein_coding	ENSG00000222012	AC005481.5	0	56562	ENST00000409610	ENSG00000222012	AC005481.5	0	10326	1	0	0	1	0	0	0.810514	0.189486	0
19771	chr7	157462730	157463586	857	30	30	2704	649	0.240015	0.243886	UMR	0	0	56014	78033	ENST00000409610	protein_coding	ENSG00000222012	AC005481.5	56014	56562	ENST00000409610	ENSG00000222012	AC005481.5	6685	10332	0	1	0	0	1	0	0	0	1
19772	chr7	157475305	157487340	12036	799	799	58362	3189	0.0546417	0.0215054	UMR	0	0	45807	78034	ENST00000448541	sense_intronic	ENSG00000231515	AC006003.3	68589	56562	ENST00000409610	ENSG00000222012	AC005481.5	0	10333	0	1	0	0	1	0	0.816966	0.183034	0
19773	chr7	157807987	157810413	2427	61	61	5120	1164	0.227344	0.201461	UMR	0	0	9651	78040	ENST00000436489	antisense	ENSG00000231980	AC011899.10	401271	56562	ENST00000409610	ENSG00000222012	AC005481.5	80243	10354	0	1	0	0	1	0	0	0	1
19769	chr7	157369024	157369378	355	31	31	1978	538	0.271992	0.26383	UMR	0	0	1909	78032	ENST00000385225	miRNA	ENSG00000207960	MIR153-2	37336	56562	ENST00000409610	ENSG00000222012	AC005481.5	0	10324	0.253521	0.746479	0	0	1	0	0.726761	0.273239	0
19175	chr7	72475524	72480830	5307	55	170	2962	36	0.012154	0.0133124	UMR	2	0	0	72291	ENST00000412694	pseudogene	ENSG00000229018	RP11-313P13.3	16045	52308	ENST00000594241	ENSG00000267985	AC005488.1	0	9631	0.814773	0.185227	0	0	0	1	0.178255	0.461466	0.360279
19176	chr7	72566236	72570992	4757	26	226	368	9	0.0244565	0.0208333	UMR	1	0	0	72304	ENST00000544802	pseudogene	ENSG00000233369	RP11-396K3.1	106757	52308	ENST00000594241	ENSG00000267985	AC005488.1	0	9632	0.832457	0	0.167543	0	0	1	0.0782005	0.812277	0.109523
7270	chr16	2029180	2032004	2825	159	159	12184	1919	0.157502	0.148284	UMR	2	2	0	147165	ENST00000598236	protein_coding	ENSG00000269205	AC005606.1	0	107386	ENST00000598236	ENSG00000269205	AC005606.1	0	19917	1	0	0	1	0	0	0.541947	0.458053	0
17091	chr5	140242416	140242783	368	31	31	2395	852	0.355741	0.35812	UMR	1	0	0	57308	ENST00000562220	pseudogene	ENSG00000249504	PCDHA14	440	41614	ENST00000502505	ENSG00000249034	AC005609.1	0	7130	1	0	0	1	0	0	1	0	0
11230	chr19	45680804	45683482	2679	201	201	16008	338	0.0211144	0.00438596	UMR	3	3	0	184972	ENST00000593083	protein_coding	ENSG00000267545	AC005779.2	0	137235	ENST00000593083	ENSG00000267545	AC005779.2	0	25169	1	0	0	1	0	0	0.684211	0.315789	0
19220	chr7	74987148	74989749	2602	50	146	1606	4	0.00249066	0	UMR	2	0	0	72668	ENST00000436837	pseudogene	ENSG00000205583	STAG3L1	15675	52585	ENST00000594196	ENSG00000268891	AC006014.1	0	9679	1	0	0	0	0	1	0.363182	0.636818	0
11674	chr19	56817521	56818944	1424	32	32	1717	519	0.302271	0.262722	UMR	0	0	4161	188316	ENST00000587247	protein_coding	ENSG00000267710	AC006116.20	4161	140088	ENST00000587247	ENSG00000267710	AC006116.20	6823	25727	0	1	0	0	1	0	0	0	1
19768	chr7	157360982	157362458	1477	53	53	4574	388	0.0848273	0.035418	UMR	0	0	4655	78032	ENST00000385225	miRNA	ENSG00000207960	MIR153-2	42504	56556	ENST00000444154	ENSG00000236669	AC006372.1	0	10323	0	1	0	0	1	0	0.198375	0.801625	0
19104	chr7	62528527	62529468	942	38	38	3213	1128	0.351074	0.359002	UMR	1	0	0	71856	ENST00000581408	miRNA	ENSG00000265865	AC069285.1	279770	52150	ENST00000456890	ENSG00000230000	AC006455.1	0	9535	1	0	0	0	0	1	0.472399	0.527601	0
19100	chr7	61158171	61164550	6380	7	82	62	14	0.225806	0.138889	UMR	0	0	657318	71852	ENST00000454392	pseudogene	ENSG00000233918	RP11-715L17.1	1644688	52150	ENST00000456890	ENSG00000230000	AC006455.1	655908	9533	0	0	1	0	0	1	0	0	1
19101	chr7	61301456	61306660	5205	5	31	261	103	0.394636	0.375125	UMR	0	0	515208	71852	ENST00000454392	pseudogene	ENSG00000233918	RP11-715L17.1	1502578	52150	ENST00000456890	ENSG00000230000	AC006455.1	513798	9533	0	0	1	0	0	1	0	0	1
19102	chr7	61803756	61808672	4917	7	30	1042	265	0.254319	0.250169	UMR	0	0	13196	71852	ENST00000454392	pseudogene	ENSG00000233918	RP11-715L17.1	1000566	52150	ENST00000456890	ENSG00000230000	AC006455.1	11786	9533	0	0	1	0	0	1	0	0	1
19103	chr7	61841250	61848876	7627	37	37	4053	1626	0.401184	0.38895	UMR	0	0	19380	71852	ENST00000454392	pseudogene	ENSG00000233918	RP11-715L17.1	960362	52150	ENST00000456890	ENSG00000230000	AC006455.1	19227	9533	0	0	1	0	0	1	0	0	1
11161	chr19	42745918	42749468	3551	216	216	18989	739	0.0389173	0.00392157	UMR	2	2	0	184316	ENST00000378108	protein_coding	ENSG00000204957	AC006486.1	0	136674	ENST00000378108	ENSG00000204957	AC006486.1	0	25086	0.847367	0.152633	0	0.847367	0.152633	0	0.385807	0.614193	0
14092	chr22	17600530	17602946	2417	257	257	17687	1280	0.0723695	0.0224303	UMR	2	2	0	189795	ENST00000441544	protein_coding	ENSG00000235478	AC006946.15	0	140790	ENST00000441544	ENSG00000235478	AC006946.15	0	27022	1	0	0	1	0	0	0.847331	0.152669	0
19760	chr7	156870716	156871507	792	48	48	3736	265	0.0709315	0.0412117	UMR	0	0	9729	77989	ENST00000467608	pseudogene	ENSG00000229365	RP4-639J15.2	31166	56528	ENST00000594086	ENSG00000269446	AC006967.1	0	10300	0	0	1	0	0	1	0.306818	0.693182	0
19761	chr7	156889120	156890042	923	30	30	2598	662	0.254811	0.266391	UMR	0	0	7882	77989	ENST00000467608	pseudogene	ENSG00000229365	RP4-639J15.2	12631	56528	ENST00000594086	ENSG00000269446	AC006967.1	17822	10300	0	0	1	0	0	1	0	0	1
6142	chr14	77605811	77610025	4215	219	219	16866	408	0.0241907	0.00865801	UMR	2	2	0	136438	ENST00000600936	protein_coding	ENSG00000269883	AC007375.1	0	99709	ENST00000600936	ENSG00000269883	AC007375.1	0	18521	1	0	0	1	0	0	0.573903	0.426097	0
9252	chr17	69971099	69972768	1670	35	35	2865	391	0.136475	0.107085	UMR	0	0	49334	166029	ENST00000430908	lincRNA	ENSG00000228639	AC005152.3	63395	122225	ENST00000602013	ENSG00000267893	AC007461.1	139211	22336	0	0	1	0	0	1	0	0	1
8543	chr17	19040152	19048892	8741	29	163	711	158	0.222222	0.194114	UMR	3	2	0	159207	ENST00000573168	antisense	ENSG00000262319	CTC-457L16.2	0	116909	ENST00000415171	ENSG00000214844	AC007952.1	17185	21571	0.873355	0.126645	0	0.428212	0.571788	0	0	0	1
8541	chr17	18991895	18996928	5034	39	158	1025	208	0.202927	0.0208333	UMR	2	1	0	159197	ENST00000399093	protein_coding	ENSG00000228157	AC007952.5	0	116902	ENST00000399093	ENSG00000228157	AC007952.5	0	21568	0.753079	0	0.246921	0.524831	0	0.475169	0.117004	0.427096	0.4559
8540	chr17	18979414	18980274	861	16	40	377	59	0.156499	0.0751679	UMR	0	0	813	159189	ENST00000442355	lincRNA	ENSG00000230197	RP11-160E2.17	16012	116899	ENST00000399091	ENSG00000228157	AC007952.5	5336	21567	1	0	0	0	0	1	0	0	1
19744	chr7	155163984	155175859	11876	548	548	45418	1899	0.0418116	0.0278393	UMR	1	1	0	77887	ENST00000401499	protein_coding	ENSG00000218672	AC008060.7	0	56447	ENST00000401499	ENSG00000218672	AC008060.7	0	10260	0.260104	0	0.739896	0.260104	0	0.739896	0.398535	0.601465	0
19147	chr7	65958038	65959442	1405	88	88	8675	291	0.0335447	0.00628053	UMR	2	0	0	72114	ENST00000452565	lincRNA	ENSG00000237310	GS1-124K5.4	18494	52241	ENST00000600021	ENSG00000267941	AC008267.1	0	9601	1	0	0	0	0	1	0.463345	0.536655	0
19146	chr7	65878410	65879236	827	54	54	4199	371	0.0883544	0.0467214	UMR	0	0	4183	72099	ENST00000502460	pseudogene	ENSG00000251451	GS1-124K5.6	60306	52241	ENST00000600021	ENSG00000267941	AC008267.1	0	9599	0	1	0	0	1	0	0.621524	0.378476	0
19148	chr7	65970996	65971600	605	53	53	4263	509	0.119399	0.0614111	UMR	1	0	0	72115	ENST00000474858	pseudogene	ENSG00000179342	GS1-124K5.9	31452	52241	ENST00000600021	ENSG00000267941	AC008267.1	0	9602	1	0	0	0	0	1	0.704132	0.295868	0
6152	chr14	78226312	78228286	1975	87	87	7666	64	0.00834855	0.00297619	UMR	3	3	0	136567	ENST00000596936	protein_coding	ENSG00000268208	AC008372.1	0	99828	ENST00000596936	ENSG00000268208	AC008372.1	0	18532	1	0	0	1	0	0	0.263797	0.736203	0
9867	chr18	61603311	61604269	959	63	63	4724	183	0.0387384	0.00980392	UMR	0	0	5331	171602	ENST00000599868	protein_coding	ENSG00000268706	AC009802.1	5331	126491	ENST00000599868	ENSG00000268706	AC009802.1	0	23107	0	1	0	0	1	0	0.880083	0.119917	0
17221	chr5	150157713	150160296	2584	85	85	6514	610	0.0936445	0.0196953	UMR	1	1	0	58042	ENST00000600109	protein_coding	ENSG00000269636	AC010441.1	0	42218	ENST00000600109	ENSG00000269636	AC010441.1	0	7262	0.833591	0.166409	0	0.833591	0.166409	0	0.166796	0.833204	0
11744	chr19	58789375	58791405	2031	117	117	10604	165	0.0155602	0	UMR	3	2	0	188799	ENST00000591325	protein_coding	ENSG00000267216	AC010642.1	0	140472	ENST00000591325	ENSG00000267216	AC010642.1	0	25802	1	0	0	1	0	0	0.520926	0.479074	0
11303	chr19	46996170	46997306	1137	103	103	7124	668	0.0937675	0.0629089	UMR	0	0	458	185308	ENST00000377652	protein_coding	ENSG00000204850	AC011484.1	458	137533	ENST00000377652	ENSG00000204850	AC011484.1	0	25246	1	0	0	1	0	0	0.861038	0.138962	0
12630	chr2	134022648	134025200	2553	113	113	7557	542	0.0717216	0.0281075	UMR	1	0	0	25127	ENST00000606428	antisense	ENSG00000226953	AC010890.1	148070	18195	ENST00000596384	ENSG00000269686	AC011755.1	0	3457	1	0	0	0	1	0	0.203682	0.796318	0
11850	chr2	14771925	14776263	4339	279	279	22819	677	0.0296683	0.0180213	UMR	2	2	0	18294	ENST00000581929	protein_coding	ENSG00000265629	AC011897.1	0	13529	ENST00000581929	ENSG00000265629	AC011897.1	0	2603	1	0	0	1	0	0	0.790966	0.209034	0
9733	chr18	30349386	30353262	3877	216	216	14028	644	0.0459082	0.0201087	UMR	2	2	0	170157	ENST00000426194	protein_coding	ENSG00000228835	AC012123.1	0	125398	ENST00000426194	ENSG00000228835	AC012123.1	0	22958	1	0	0	1	0	0	0.673717	0.326283	0
11753	chr19	58907140	58908469	1330	138	138	10451	610	0.0583676	0.0230665	UMR	1	1	0	188844	ENST00000601382	protein_coding	ENSG00000269855	AC012313.1	0	140493	ENST00000601382	ENSG00000269855	AC012313.1	0	25812	1	0	0	1	0	0	0.728571	0.271429	0
6424	chr15	20978122	20987114	8993	45	161	2636	749	0.284143	0.258718	UMR	3	0	0	139044	ENST00000556676	pseudogene	ENSG00000258420	RP11-403B2.3	17572	101433	ENST00000595502	ENSG00000268343	AC012414.1	0	18878	0.578783	0	0.421217	0	0	1	0.0951851	0.521739	0.383076
6425	chr15	20989000	20990045	1046	15	62	233	58	0.248927	0.248039	UMR	0	0	7672	139044	ENST00000556676	pseudogene	ENSG00000258420	RP11-403B2.3	14641	101433	ENST00000595502	ENSG00000268343	AC012414.1	0	18879	0	0	1	0	0	1	0.637667	0.362333	0
6423	chr15	20961336	20961923	588	40	40	2261	658	0.291022	0.315559	UMR	1	0	0	139040	ENST00000564214	lincRNA	ENSG00000260409	RP11-403B2.7	42763	101433	ENST00000595502	ENSG00000268343	AC012414.1	0	18877	1	0	0	0	0	1	0.530612	0.469388	0
13127	chr2	241034392	241035986	1595	65	65	5864	498	0.084925	0.0576383	UMR	0	0	12532	31009	ENST00000453063	pseudogene	ENSG00000213048	OR5S1P	17920	22561	ENST00000593909	ENSG00000267963	AC013469.1	33212	4055	0	0	1	0	0	1	0	0	1
7124	chr15	100047492	100048566	1075	31	31	2878	464	0.161223	0.145574	UMR	0	0	8913	146060	ENST00000595415	protein_coding	ENSG00000269810	AC015660.1	8913	106466	ENST00000595415	ENSG00000269810	AC015660.1	56802	19630	0	1	0	0	1	0	0	0	1
7098	chr15	96596298	96597308	1011	41	41	3125	547	0.17504	0.140193	UMR	0	0	6138	145887	ENST00000561051	lincRNA	ENSG00000259348	RP11-4G2.1	234351	106362	ENST00000378936	ENSG00000205148	AC016251.1	267573	19598	0	1	0	0	0	1	0	0	1
10211	chr19	4052461	4053432	972	32	32	2195	478	0.217768	0.23242	UMR	0	0	9306	177332	ENST00000535853	protein_coding	ENSG00000205147	AC016586.1	9306	130844	ENST00000535853	ENSG00000205147	AC016586.1	447	23827	0	1	0	0	1	0	0	1	0
13108	chr2	239139836	239140518	683	55	55	4805	374	0.0778356	0.047733	UMR	2	1	0	30907	ENST00000456601	processed_transcript	ENSG00000225057	AC096574.4	0	22487	ENST00000466075	ENSG00000186235	AC016757.3	0	4019	1	0	0	1	0	0	0.617862	0.382138	0
13109	chr2	239142792	239143478	687	38	38	3330	184	0.0552553	0.0106817	UMR	1	0	0	30908	ENST00000438457	processed_transcript	ENSG00000225057	AC096574.4	2473	22483	ENST00000334973	ENSG00000186235	AC016757.3	2132	4019	1	0	0	0	0	1	0	0	1
9918	chr18	77266438	77268475	2038	80	80	6540	626	0.0957187	0.0764177	UMR	0	0	7581	172073	ENST00000597412	protein_coding	ENSG00000269679	AC018445.1	7581	126814	ENST00000597412	ENSG00000269679	AC018445.1	2318	23228	0	1	0	0	1	0	0	0	1
12752	chr2	175190606	175209216	18611	952	952	72047	6680	0.0927173	0.0548828	UMR	3	2	0	26756	ENST00000595354	protein_coding	ENSG00000268241	AC018470.1	0	19306	ENST00000595354	ENSG00000268241	AC018470.1	0	3603	0.610983	0	0.389017	0.34802	0	0.65198	0.438988	0.469722	0.0912901
11517	chr19	52096534	52098232	1699	79	79	7061	255	0.0361139	0.00914956	UMR	2	1	0	186947	ENST00000598755	pseudogene	ENSG00000269388	AC018755.16	0	138985	ENST00000301439	ENSG00000167765	AC018755.1	0	25536	1	0	0	1	0	0	0.440259	0.559741	0
11518	chr19	52104294	52105016	723	82	82	5769	833	0.144392	0.0900902	UMR	1	0	0	186949	ENST00000597710	pseudogene	ENSG00000269388	AC018755.16	6663	138985	ENST00000301439	ENSG00000167765	AC018755.1	0	25538	1	0	0	0	0	1	0.802213	0.197787	0
14660	chr3	4908748	4910833	2086	103	103	8049	515	0.0639831	0.0114943	UMR	0	0	9552	31670	ENST00000459040	snoRNA	ENSG00000239126	snoU13	10308	23126	ENST00000465436	ENSG00000235978	AC018816.3	0	4160	0	1	0	0	1	0	0.275647	0.724353	0
12010	chr2	39186994	39187982	989	118	118	8544	899	0.10522	0.0746907	UMR	2	2	0	19774	ENST00000601251	protein_coding	ENSG00000269210	AC019171.1	0	14648	ENST00000601251	ENSG00000269210	AC019171.1	0	2764	1	0	0	1	0	0	0.985844	0.0141557	0
6920	chr15	76030039	76031686	1648	106	106	8503	464	0.054569	0.00974447	UMR	3	1	0	144114	ENST00000543887	protein_coding	ENSG00000256530	AC019294.1	0	105128	ENST00000543887	ENSG00000256530	AC019294.1	0	19393	1	0	0	1	0	0	0.667476	0.332524	0
6919	chr15	76023874	76025582	1709	49	49	3664	730	0.199236	0.172935	UMR	0	0	4578	144112	ENST00000565686	processed_transcript	ENSG00000260288	RP11-24M17.4	4728	105128	ENST00000543887	ENSG00000256530	AC019294.1	4982	19393	0	1	0	0	0	1	0	0	1
6921	chr15	76050238	76051738	1501	37	37	2916	118	0.0404664	0.0075058	UMR	1	0	0	144113	ENST00000569596	processed_transcript	ENSG00000260288	RP11-24M17.4	19926	105128	ENST00000543887	ENSG00000256530	AC019294.1	18573	19393	1	0	0	0	0	1	0	0	1
10922	chr19	35581068	35582114	1047	45	45	3799	392	0.103185	0.0681717	UMR	0	0	14758	182225	ENST00000313865	protein_coding	ENSG00000179066	AC020907.1	14758	134851	ENST00000313865	ENSG00000179066	AC020907.1	30235	24751	0	1	0	0	0	1	0	0	1
11631	chr19	55849936	55853028	3093	165	165	12071	271	0.0224505	0.00401606	UMR	2	2	0	188110	ENST00000539076	protein_coding	ENSG00000267531	AC020922.1	0	139905	ENST00000539076	ENSG00000267531	AC020922.1	0	25663	1	0	0	1	0	0	0.322664	0.677336	0
10865	chr19	31587064	31588404	1341	30	30	2425	940	0.387629	0.394812	UMR	0	0	51957	181885	ENST00000598480	protein_coding	ENSG00000268953	AC020952.1	51957	134613	ENST00000598480	ENSG00000268953	AC020952.1	251231	24690	0	0	1	0	0	1	0	0	1
15962	chr4	38673993	38677821	3829	43	43	3122	740	0.237028	0.207456	UMR	0	0	7488	45073	ENST00000505240	antisense	ENSG00000231160	RP11-617D20.1	7562	33228	ENST00000436901	ENSG00000196355	AC021860.1	7461	5721	0	1	0	0	1	0	0	0	1
4488	chr12	31476594	31480412	3819	292	292	24460	505	0.020646	0.00341889	UMR	2	2	0	119939	ENST00000313737	protein_coding	ENSG00000177340	AC024940.1	0	87355	ENST00000313737	ENSG00000177340	AC024940.1	0	16478	1	0	0	1	0	0	0.719822	0.280178	0
4264	chr12	73766	75492	1727	96	123	2875	44	0.0153043	0	UMR	0	0	40	117055	ENST00000400706	pseudogene	ENSG00000226210	ABC7-42389800N19.1	71559	85076	ENST00000594563	ENSG00000268640	AC026369.1	0	16255	1	0	0	0	0	1	0.580197	0.419803	0
16496	chr5	670877	673634	2758	90	90	6655	1146	0.172201	0.102215	UMR	0	0	2306	51165	ENST00000607068	antisense	ENSG00000271781	CTD-2589H19.6	3117	37401	ENST00000594226	ENSG00000268885	AC026740.1	2287	6397	0	1	0	0	1	0	0	0	1
19936	chr8	22446252	22447516	1265	61	61	3975	742	0.186667	0.13987	UMR	2	2	0	85413	ENST00000447849	protein_coding	ENSG00000248235	AC037459.4	0	61635	ENST00000447849	ENSG00000248235	AC037459.4	8575	10660	1	0	0	1	0	0	0	0	1
8596	chr17	26578182	26579097	916	59	59	4827	282	0.0584214	0.0258785	UMR	0	0	2557	159801	ENST00000366296	pseudogene	ENSG00000203479	AC061975.5	59569	117236	ENST00000600595	ENSG00000268206	AC061975.10	0	21637	0	0	1	0	0	1	0.447598	0.552402	0
8597	chr17	26634018	26634467	450	42	42	3011	748	0.248422	0.200567	UMR	1	0	0	159809	ENST00000581956	pseudogene	ENSG00000265480	KRT18P55	4199	117236	ENST00000600595	ENSG00000268206	AC061975.10	0	21638	1	0	0	0	0	1	1	0	0
13123	chr2	240320448	240324080	3633	306	306	21117	323	0.0152957	0	UMR	2	2	0	30985	ENST00000413029	protein_coding	ENSG00000222020	AC062017.1	0	22541	ENST00000413029	ENSG00000222020	AC062017.1	0	4044	0.946325	0.0536746	0	0.946325	0.0536746	0	0.589595	0.410405	0
4626	chr12	52240522	52243031	2510	194	194	11094	467	0.0420948	0.0158998	UMR	1	0	0	121519	ENST00000562996	lincRNA	ENSG00000259887	RP11-923I11.5	36732	88612	ENST00000599343	ENSG00000260415	AC068987.1	0	16628	1	0	0	0	0	1	0.707171	0.292829	0
4624	chr12	52207696	52208989	1294	137	137	9804	521	0.0531416	0.0104268	UMR	0	0	2693	121516	ENST00000562343	lincRNA	ENSG00000261586	RP11-923I11.6	3906	88612	ENST00000599343	ENSG00000260415	AC068987.1	0	16626	0	0	1	0	0	1	0.755023	0.244977	0
4625	chr12	52213992	52215752	1761	216	216	14373	2645	0.184026	0.158257	UMR	0	0	446	121517	ENST00000564840	pseudogene	ENSG00000261308	RP11-923I11.7	10202	88612	ENST00000599343	ENSG00000260415	AC068987.1	0	16627	0.882453	0	0.117547	0	0	1	0.893242	0.106758	0
6770	chr15	65127834	65128826	993	35	35	3234	256	0.0791589	0.00340136	UMR	0	0	5255	142696	ENST00000502574	protein_coding	ENSG00000249240	AC069368.3	5255	103974	ENST00000502574	ENSG00000249240	AC069368.3	0	19254	0	0	1	0	0	1	0.222558	0.777442	0
18827	chr7	6703090	6704242	1153	83	83	4943	212	0.0428889	0.00900901	UMR	1	0	0	69265	ENST00000366167	antisense	ENSG00000228010	AC073343.13	9133	50396	ENST00000399484	ENSG00000198580	AC073343.1	0	9195	1	0	0	0	0	1	0.496097	0.503903	0
4876	chr12	77718094	77719860	1767	112	112	8018	191	0.0238214	0.00919934	UMR	1	0	0	124410	ENST00000550042	lincRNA	ENSG00000231121	RP1-34H18.1	230707	90989	ENST00000600558	ENSG00000268519	AC073528.1	0	16886	1	0	0	0	0	1	0.558574	0.441426	0
11960	chr2	27937991	27939021	1031	56	56	4511	202	0.0447794	0.0138614	UMR	1	1	0	19142	ENST00000379677	protein_coding	ENSG00000205334	AC074091.13	0	14190	ENST00000379677	ENSG00000205334	AC074091.13	19186	2717	1	0	0	1	0	0	0	0	1
11961	chr2	27957991	27958882	892	53	53	4069	133	0.0326862	0.012727	UMR	0	0	19391	19142	ENST00000379677	protein_coding	ENSG00000205334	AC074091.13	19391	14190	ENST00000379677	ENSG00000205334	AC074091.13	0	2717	0	0	1	0	0	1	0.578475	0.421525	0
16250	chr4	122685372	122686878	1507	109	109	8696	420	0.0482981	0.00865801	UMR	2	2	0	48684	ENST00000424958	protein_coding	ENSG00000226757	AC079341.1	0	35799	ENST00000424958	ENSG00000226757	AC079341.1	0	6056	1	0	0	1	0	0	0.467817	0.532183	0
7105	chr15	96902656	96904496	1841	100	100	6311	972	0.154017	0.13832	UMR	1	1	0	145912	ENST00000600790	protein_coding	ENSG00000268484	AC087477.1	0	106368	ENST00000600790	ENSG00000268484	AC087477.1	0	19608	1	0	0	1	0	0	0.217273	0.782727	0
7102	chr15	96895068	96895623	556	41	41	2811	979	0.348275	0.346583	UMR	0	0	1842	145910	ENST00000558382	lincRNA	ENSG00000259275	RP11-522B15.3	8863	106368	ENST00000600790	ENSG00000268484	AC087477.1	0	19604	0.284173	0	0.715827	0	0	1	0.570144	0.429856	0
7103	chr15	96896746	96898977	2232	103	103	7183	677	0.0942503	0.0196753	UMR	1	0	0	145911	ENST00000558499	lincRNA	ENSG00000259275	RP11-522B15.3	5509	106368	ENST00000600790	ENSG00000268484	AC087477.1	0	19606	1	0	0	0	0	1	0.368728	0.631272	0
7104	chr15	96899716	96901099	1384	72	72	6292	95	0.0150985	0	UMR	0	0	2096	145911	ENST00000558499	lincRNA	ENSG00000259275	RP11-522B15.3	3387	106368	ENST00000600790	ENSG00000268484	AC087477.1	0	19607	0	1	0	0	0	1	0.362717	0.637283	0
7106	chr15	96951870	96954524	2655	117	117	9508	1278	0.134413	0.0713896	UMR	0	0	3450	145914	ENST00000558246	lincRNA	ENSG00000259542	RP11-522B15.4	47382	106368	ENST00000600790	ENSG00000268484	AC087477.1	0	19612	0	0	1	0	0	1	0.202637	0.797363	0
7107	chr15	96959250	96961340	2091	134	134	10325	981	0.0950121	0.0460535	UMR	0	0	10830	145914	ENST00000558246	lincRNA	ENSG00000259542	RP11-522B15.4	54762	106368	ENST00000600790	ENSG00000268484	AC087477.1	0	19613	0	0	1	0	0	1	0.569106	0.430894	0
20194	chr8	70854553	70855359	807	31	31	2597	166	0.0639199	0.0410557	UMR	1	0	0	87932	ENST00000424643	pseudogene	ENSG00000247570	SDCBPP2	4149	63407	ENST00000602248	ENSG00000269197	AC090574.1	91531	10929	1	0	0	0	0	1	0	0	1
20195	chr8	70906398	70907247	850	45	45	3437	398	0.115799	0.102767	UMR	0	0	6465	87933	ENST00000520803	pseudogene	ENSG00000253721	SUMO2P20	55994	63407	ENST00000602248	ENSG00000269197	AC090574.1	39643	10929	0	0	1	0	0	1	0	0	1
5282	chr12	131782992	131784578	1587	27	129	421	23	0.0546318	0.0512821	UMR	1	0	0	128129	ENST00000390949	rRNA	ENSG00000212251	RNA5SP376	2924	93887	ENST00000598023	ENSG00000267819	AC092850.1	0	17337	1	0	0	0	0	1	0.696912	0.303088	0
5283	chr12	131795760	131797178	1419	38	38	2977	911	0.306013	0.340268	UMR	0	0	11463	128129	ENST00000390949	rRNA	ENSG00000212251	RNA5SP376	15692	93887	ENST00000598023	ENSG00000267819	AC092850.1	11560	17337	0	0	1	0	0	1	0	0	1
5285	chr12	131917748	131918568	821	74	74	2313	995	0.430177	0.437175	UMR	0	0	58927	128132	ENST00000535133	lincRNA	ENSG00000256209	RP11-897M7.1	137680	93887	ENST00000598023	ENSG00000267819	AC092850.1	0	17338	0	0	1	0	0	1	0.411693	0.588307	0
5284	chr12	131865334	131866426	1093	36	36	2595	815	0.314066	0.30077	UMR	0	0	14128	128131	ENST00000539209	lincRNA	ENSG00000256484	RP13-507P19.1	85266	93887	ENST00000598023	ENSG00000267819	AC092850.1	51060	17338	0	0	1	0	0	1	0	0	1
15844	chr4	6675085	6676810	1726	138	138	11526	337	0.0292382	0.00435748	UMR	2	0	0	44104	ENST00000444232	lincRNA	ENSG00000170846	AC093323.3	17378	32571	ENST00000596858	ENSG00000268791	AC093323.1	0	5587	1	0	0	0	0	1	0.414832	0.585168	0
16078	chr4	75022848	75024627	1780	89	89	7320	82	0.0112022	0	UMR	2	2	0	46534	ENST00000600169	protein_coding	ENSG00000269559	AC093677.1	0	34224	ENST00000600169	ENSG00000269559	AC093677.1	0	5866	1	0	0	1	0	0	0.258427	0.741573	0
13124	chr2	240735538	240737312	1775	44	44	3882	960	0.247295	0.255835	UMR	0	0	50983	30989	ENST00000407524	protein_coding	ENSG00000220256	AC093802.1	50983	22543	ENST00000407524	ENSG00000220256	AC093802.1	715	4049	0	0	1	0	0	1	0	0.723944	0.276056
15861	chr4	7911523	7913691	2169	42	42	3513	812	0.231141	0.217015	UMR	0	0	27036	44161	ENST00000429019	protein_coding	ENSG00000228919	AC097381.1	27036	32614	ENST00000429019	ENSG00000228919	AC097381.1	26872	5608	0	1	0	0	1	0	0	0	1
15862	chr4	7939444	7942029	2586	204	204	16305	654	0.0401104	0.00977796	UMR	2	2	0	44161	ENST00000429019	protein_coding	ENSG00000228919	AC097381.1	0	32614	ENST00000429019	ENSG00000228919	AC097381.1	0	5608	1	0	0	1	0	0	0.49884	0.50116	0
19739	chr7	154996926	154998746	1821	58	59	3702	669	0.180713	0.189553	UMR	0	0	1068	77877	ENST00000454149	lincRNA	ENSG00000228521	AC099552.3	6760	56438	ENST00000431083	ENSG00000217825	AC099552.4	89959	10254	0.511258	0	0.488742	0	0	1	0	0	1
19740	chr7	155005644	155006874	1231	49	49	4336	766	0.176661	0.156921	UMR	0	0	9786	77877	ENST00000454149	lincRNA	ENSG00000228521	AC099552.3	15478	56438	ENST00000431083	ENSG00000217825	AC099552.4	81831	10254	0	0	1	0	0	1	0	0	1
19738	chr7	154982084	154982995	912	36	36	2818	223	0.0791341	0.0168776	UMR	0	0	7150	77876	ENST00000404289	protein_coding	ENSG00000217825	AC099552.4	7150	56439	ENST00000404289	ENSG00000217825	AC099552.4	105710	10254	0	0	1	0	0	1	0	0	1
9279	chr17	72347862	72348493	632	60	60	5227	357	0.0682992	0.0550505	UMR	1	1	0	166195	ENST00000599136	protein_coding	ENSG00000268626	AC103809.2	0	122318	ENST00000599136	ENSG00000268626	AC103809.2	0	22356	1	0	0	1	0	0	0.629747	0.370253	0
9280	chr17	72350122	72350620	499	30	30	2406	382	0.15877	0.141543	UMR	0	0	1850	166195	ENST00000599136	protein_coding	ENSG00000268626	AC103809.2	1850	122318	ENST00000599136	ENSG00000268626	AC103809.2	0	22357	0.298597	0.701403	0	0.298597	0.701403	0	0.549098	0.450902	0
19138	chr7	65215170	65217182	2013	121	121	10254	306	0.029842	0.00456621	UMR	1	0	0	72040	ENST00000442266	pseudogene	ENSG00000228409	CCT6P1	101889	52199	ENST00000593865	ENSG00000269558	AC104057.1	0	9589	1	0	0	0	0	1	0.379036	0.620964	0
19137	chr7	65108630	65113523	4894	58	133	2551	81	0.0317523	0.0114608	UMR	2	1	0	72037	ENST00000433217	pseudogene	ENSG00000232270	INTS4L2	0	52199	ENST00000593865	ENSG00000269558	AC104057.1	0	9588	0.5613	0	0.4387	0.458521	0	0.541479	0.199019	0.467716	0.333265
19136	chr7	65037430	65042398	4969	41	60	2113	152	0.0719356	0.0383179	UMR	0	0	17772	72033	ENST00000439631	pseudogene	ENSG00000235421	RP11-667F9.1	70881	52199	ENST00000593865	ENSG00000269558	AC104057.1	0	9587	0	0	1	0	0	1	0.0482995	0.441739	0.509962
15470	chr3	155461307	155463440	2134	103	103	7970	326	0.0409034	0.0045045	UMR	2	2	0	40514	ENST00000399242	protein_coding	ENSG00000214919	AC104472.1	0	29934	ENST00000399242	ENSG00000214919	AC104472.1	0	5053	1	0	0	1	0	0	0.301781	0.698219	0
11828	chr2	10231338	10231936	599	49	49	3650	472	0.129315	0.0921176	UMR	0	0	891	18111	ENST00000391256	snoRNA	ENSG00000212558	SNORA26	7429	13419	ENST00000425235	ENSG00000233502	AC104794.4	10321	2575	1	0	0	0	0	1	0	0	1
13149	chr2	241853188	241854329	1142	47	47	3403	585	0.171907	0.193583	UMR	0	0	3872	31133	ENST00000427156	protein_coding	ENSG00000226321	AC104809.3	3872	22677	ENST00000427156	ENSG00000226321	AC104809.3	1045	4088	0	0	1	0	0	1	0	0.836252	0.163748
13150	chr2	241855361	241856406	1046	78	78	4080	539	0.132108	0.0238357	UMR	0	0	1795	31133	ENST00000427156	protein_coding	ENSG00000226321	AC104809.3	1795	22677	ENST00000427156	ENSG00000226321	AC104809.3	0	4089	0.195985	0	0.804015	0.195985	0	0.804015	0.440727	0.559273	0
13151	chr2	241899542	241900685	1144	40	40	2770	456	0.164621	0.0962628	UMR	0	0	324	31144	ENST00000438506	processed_transcript	ENSG00000233392	AC104809.4	743	22684	ENST00000442811	ENSG00000226321	AC104809.3	5019	4091	1	0	0	1	0	0	0	0	1
13152	chr2	241901341	241902444	1104	39	39	2270	396	0.174449	0.189741	UMR	0	0	2123	31144	ENST00000438506	processed_transcript	ENSG00000233392	AC104809.4	2542	22684	ENST00000442811	ENSG00000226321	AC104809.3	3260	4091	0	1	0	0	1	0	0	0	1
13153	chr2	241911526	241912981	1456	31	31	2288	831	0.363199	0.364312	UMR	0	0	4657	31142	ENST00000418218	processed_transcript	ENSG00000233392	AC104809.4	4676	22685	ENST00000443866	ENSG00000226321	AC104809.3	5614	4091	0	1	0	0	1	0	0	0	1
6917	chr15	75985798	75987260	1463	33	33	2770	559	0.201805	0.186706	UMR	0	0	15125	144109	ENST00000435356	protein_coding	ENSG00000203392	AC105020.1	15125	105126	ENST00000435356	ENSG00000203392	AC105020.1	4197	19392	0	1	0	0	1	0	0	0	1
12444	chr2	107198384	107199449	1066	30	30	2383	31	0.0130088	0.00773176	UMR	0	0	38913	23738	ENST00000451464	lincRNA	ENSG00000232001	AC108868.6	94535	17323	ENST00000596204	ENSG00000269000	AC108868.1	94330	3217	0	0	1	0	0	1	0	0	1
12445	chr2	107200750	107201087	338	30	30	1941	561	0.289026	0.245929	UMR	0	0	41279	23738	ENST00000451464	lincRNA	ENSG00000232001	AC108868.6	96901	17323	ENST00000596204	ENSG00000269000	AC108868.1	96696	3217	0	0	1	0	0	1	0	0	1
12443	chr2	107102990	107104237	1248	72	72	3940	406	0.103046	0.050007	UMR	2	1	0	23736	ENST00000416057	pseudogene	ENSG00000254126	CD8BP	0	17323	ENST00000596204	ENSG00000269000	AC108868.1	0	3217	1	0	0	1	0	0	0.176282	0.823718	0
13134	chr2	241394834	241395832	999	58	58	3998	466	0.116558	0.0747083	UMR	1	0	0	31033	ENST00000384879	miRNA	ENSG00000207611	MIR149	284	22580	ENST00000404891	ENSG00000218416	AC110619.2	0	4063	1	0	0	1	0	0	0.554555	0.445445	0
12315	chr2	87088486	87089880	1395	77	77	4615	432	0.0936078	0.041569	UMR	2	2	0	22552	ENST00000441646	protein_coding	ENSG00000229615	AC111200.1	0	16663	ENST00000441646	ENSG00000229615	AC111200.1	0	3068	1	0	0	1	0	0	0.158423	0.841577	0
7092	chr15	93822999	93823983	985	35	35	2069	455	0.219913	0.15676	UMR	0	0	5568	145830	ENST00000390774	miRNA	ENSG00000212063	AC112693.1	73703	106351	ENST00000599897	ENSG00000269360	AC112693.2	151770	19593	0	0	1	0	0	1	0	0	1
7093	chr15	93874559	93877594	3036	63	63	4267	1188	0.278416	0.283431	UMR	0	0	18123	145836	ENST00000553478	lincRNA	ENSG00000257060	RP11-266O8.1	125263	106351	ENST00000599897	ENSG00000269360	AC112693.2	98159	19593	0	1	0	0	0	1	0	0	1
13093	chr2	238198948	238200678	1731	40	40	3396	256	0.0753828	0.0177255	UMR	0	0	33213	30743	ENST00000445534	protein_coding	ENSG00000224132	AC112715.2	33213	22329	ENST00000445534	ENSG00000224132	AC112715.2	79797	3999	0	0	1	0	0	1	0	0	1
12548	chr2	127643342	127644646	1305	62	62	5151	364	0.0706659	0.0416585	UMR	0	0	11825	24632	ENST00000454927	protein_coding	ENSG00000237524	AC114783.1	11825	17898	ENST00000454927	ENSG00000237524	AC114783.1	0	3346	0	0	1	0	0	1	0.23295	0.76705	0
12549	chr2	127729121	127730123	1003	47	47	3538	225	0.0635953	0.0173689	UMR	0	0	44873	24639	ENST00000459009	snRNA	ENSG00000238788	RNU7-182P	72022	17904	ENST00000441412	ENSG00000237524	AC114783.1	0	3347	0	0	1	0	0	1	0.232303	0.767697	0
15455	chr3	149686628	149690065	3438	237	237	18049	417	0.0231038	0.00378788	UMR	2	2	0	40260	ENST00000593416	protein_coding	ENSG00000268175	AC117395.1	0	29778	ENST00000593416	ENSG00000268175	AC117395.1	0	5033	1	0	0	1	0	0	0.482839	0.517161	0
9484	chr17	78977268	78978814	1547	110	110	6925	426	0.0615162	0.0200813	UMR	0	0	132	167729	ENST00000321930	protein_coding	ENSG00000175911	AC127496.1	132	123666	ENST00000321930	ENSG00000175911	AC127496.1	0	22583	1	0	0	1	0	0	0.539108	0.460892	0
9485	chr17	78991611	78992705	1095	32	32	3006	319	0.106121	0.0917576	UMR	1	0	0	167730	ENST00000575647	lincRNA	ENSG00000262873	CTD-2561B21.11	14475	123666	ENST00000321930	ENSG00000175911	AC127496.1	13163	22583	1	0	0	0	0	1	0	0	1
8406	chr17	7982480	7984624	2145	137	137	11424	828	0.072479	0.0236796	UMR	2	2	0	157825	ENST00000399413	protein_coding	ENSG00000214999	AC129492.6	0	115895	ENST00000399413	ENSG00000214999	AC129492.6	0	21426	1	0	0	1	0	0	0.4331	0.5669	0
13180	chr2	242989520	242989764	245	39	39	3323	1412	0.424917	0.420944	UMR	0	0	21192	31497	ENST00000412193	lincRNA	ENSG00000226423	AC093642.4	144817	23008	ENST00000401641	ENSG00000216921	AC131097.4	0	4149	0	1	0	0	0	1	1	0	0
13181	chr2	243029858	243031919	2062	175	175	11512	274	0.0238013	0	UMR	2	0	0	31505	ENST00000442213	pseudogene	ENSG00000220804	AC093642.5	185155	23008	ENST00000401641	ENSG00000216921	AC131097.4	0	4150	1	0	0	0	0	1	0.612027	0.387973	0
13179	chr2	242892776	242893797	1022	41	41	3751	712	0.189816	0.175932	UMR	0	0	16788	31489	ENST00000439601	antisense	ENSG00000233806	AC131097.3	48073	23008	ENST00000401641	ENSG00000216921	AC131097.4	13621	4143	0	1	0	0	0	1	0	0	1
13177	chr2	242841422	242842100	679	32	32	2496	689	0.276042	0.239572	UMR	0	0	132	31491	ENST00000452112	protein_coding	ENSG00000216921	AC131097.4	132	23007	ENST00000452112	ENSG00000216921	AC131097.4	1660	4140	1	0	0	1	0	0	0	0.500736	0.499264
13178	chr2	242843878	242844870	993	73	73	4259	1179	0.276826	0.29084	UMR	1	1	0	31492	ENST00000401641	protein_coding	ENSG00000216921	AC131097.4	0	23008	ENST00000401641	ENSG00000216921	AC131097.4	0	4141	1	0	0	1	0	0	0.612286	0.387714	0
3214	chr11	3009956	3014422	4467	194	194	15508	540	0.0348207	0.00362362	UMR	2	2	0	105687	ENST00000332881	protein_coding	ENSG00000183562	AC131971.1	0	76077	ENST00000332881	ENSG00000183562	AC131971.1	0	15085	1	0	0	1	0	0	0.30938	0.501679	0.188941
6516	chr15	32827887	32829816	1930	59	133	2029	7	0.00344998	0	UMR	2	0	0	139802	ENST00000561999	lincRNA	ENSG00000261064	RP11-1000B6.3	53064	101708	ENST00000593303	ENSG00000268759	AC135983.2	0	18995	1	0	0	0	0	1	0.439896	0.560104	0
17469	chr5	179084477	179085942	1466	40	79	1977	108	0.0546282	0.0196761	UMR	1	0	0	59818	ENST00000503428	antisense	ENSG00000250999	RP11-1379J22.5	6178	43577	ENST00000418535	ENSG00000228259	AC136604.1	0	7511	1	0	0	0	0	1	0.315825	0.684175	0
8161	chr16	89323014	89324243	1230	109	109	8781	351	0.0399727	0.0137038	UMR	0	0	9694	155652	ENST00000566427	lincRNA	ENSG00000260637	RP11-46C24.5	10268	114024	ENST00000602042	ENSG00000268218	AC137932.1	0	21089	0	0.534146	0.465854	0	0	1	0.309756	0.690244	0
8160	chr16	89313176	89314787	1612	155	155	11706	659	0.0562959	0.0289975	UMR	0	0	18075	155651	ENST00000563182	antisense	ENSG00000260659	RP11-46C24.6	19724	114024	ENST00000602042	ENSG00000268218	AC137932.1	0	21087	0	0	1	0	0	1	0.702233	0.297767	0
2002	chr1	224179824	224181546	1723	103	103	6640	195	0.0293675	0.0045045	UMR	0	0	2050	15982	ENST00000327086	pseudogene	ENSG00000243000	RP11-504P24.3	34824	12011	ENST00000600307	ENSG00000269358	AC138393.1	0	2231	0	0	1	0	0	1	0.326175	0.673825	0
20457	chr8	142527984	142529948	1965	139	139	10391	607	0.0584159	0.0246988	UMR	0	0	3245	90979	ENST00000427937	protein_coding	ENSG00000226490	AC138647.1	3245	65547	ENST00000427937	ENSG00000226490	AC138647.1	0	11218	0	0.434606	0.565394	0	0.434606	0.565394	0.429517	0.570483	0
20458	chr8	142625896	142627132	1237	37	37	3288	696	0.211679	0.191443	UMR	0	0	101157	90979	ENST00000427937	protein_coding	ENSG00000226490	AC138647.1	101157	65547	ENST00000427937	ENSG00000226490	AC138647.1	2995	11219	0	0	1	0	0	1	0	0	1
20459	chr8	142690920	142692608	1689	51	51	4041	688	0.170255	0.149956	UMR	0	0	166181	90979	ENST00000427937	protein_coding	ENSG00000226490	AC138647.1	166181	65547	ENST00000427937	ENSG00000226490	AC138647.1	41475	11220	0	0	1	0	0	1	0	0	1
20460	chr8	142736938	142738150	1213	42	42	3345	793	0.23707	0.22879	UMR	0	0	212199	90979	ENST00000427937	protein_coding	ENSG00000226490	AC138647.1	212199	65547	ENST00000427937	ENSG00000226490	AC138647.1	2606	11220	0	0	1	0	0	1	0	0	1
20456	chr8	142517687	142518628	942	58	58	4337	533	0.122896	0.0317509	UMR	0	0	356	90972	ENST00000523857	polymorphic_pseudogene	ENSG00000226807	MROH5	6109	65547	ENST00000427937	ENSG00000226490	AC138647.1	9557	11218	1	0	0	0	0	1	0	0	1
9936	chr18	77904848	77906788	1941	88	88	7239	2013	0.278077	0.251516	UMR	1	1	0	172147	ENST00000585422	protein_coding	ENSG00000267270	AC139100.2	0	126876	ENST00000585422	ENSG00000267270	AC139100.2	0	23290	1	0	0	1	0	0	0.138588	0.861412	0
7681	chr16	32095746	32097536	1791	161	172	9400	1736	0.184681	0.169333	UMR	1	0	0	151252	ENST00000563973	pseudogene	ENSG00000261727	RP11-1166P10.6	32434	110687	ENST00000426099	ENSG00000223931	AC142381.1	0	20452	1	0	0	0	0	1	0.886655	0.113345	0
7682	chr16	32125660	32128542	2883	168	168	8742	992	0.113475	0.0568955	UMR	1	0	0	151265	ENST00000566120	pseudogene	ENSG00000260584	RP11-1166P10.7	62348	110687	ENST00000426099	ENSG00000223931	AC142381.1	0	20453	0.874783	0.125217	0	0	0	1	0.426292	0.573708	0
18668	chr7	228988	229682	695	31	31	2246	731	0.325467	0.320909	UMR	1	1	0	68641	ENST00000514988	protein_coding	ENSG00000249852	AC145676.2	0	49889	ENST00000514988	ENSG00000249852	AC145676.2	1590	8850	1	0	0	1	0	0	0	0.589928	0.410072
18672	chr7	415927	416780	854	43	43	3075	789	0.256585	0.283684	UMR	0	0	2544	68645	ENST00000515213	lincRNA	ENSG00000249574	AC226118.1	113008	49890	ENST00000599994	ENSG00000269396	AC187652.1	0	8869	0	0	1	0	0	1	0.235363	0.764637	0
18673	chr7	419270	420792	1523	72	72	5264	975	0.18522	0.155845	UMR	1	0	0	68645	ENST00000515213	lincRNA	ENSG00000249574	AC226118.1	116351	49890	ENST00000599994	ENSG00000269396	AC187652.1	0	8870	1	0	0	0	0	1	0.26067	0.73933	0
18669	chr7	328986	331389	2404	235	235	16009	984	0.0614654	0.0397782	UMR	2	0	0	68644	ENST00000510017	lincRNA	ENSG00000248767	WI2-2373I1.2	26067	49890	ENST00000599994	ENSG00000269396	AC187652.1	0	8856	1	0	0	0	0	1	0.886439	0.113561	0
18670	chr7	361912	362604	693	53	53	3511	474	0.135004	0.0267094	UMR	0	0	30601	68644	ENST00000510017	lincRNA	ENSG00000248767	WI2-2373I1.2	58993	49890	ENST00000599994	ENSG00000269396	AC187652.1	0	8859	0	0	1	0	0	1	0.505051	0.494949	0
18671	chr7	372430	373752	1323	86	86	6277	493	0.0785407	0.0245109	UMR	0	0	41119	68644	ENST00000510017	lincRNA	ENSG00000248767	WI2-2373I1.2	69511	49890	ENST00000599994	ENSG00000269396	AC187652.1	0	8860	0	0	1	0	0	1	0.349962	0.650038	0
9805	chr18	47339028	47341172	2145	131	131	10194	239	0.0234452	0.00387597	UMR	3	1	0	170891	ENST00000516330	snoRNA	ENSG00000252139	SCARNA18	0	125981	ENST00000586100	ENSG00000167315	ACAA2	0	23039	1	0	0	1	0	0	0.72028	0.27972	0
8728	chr17	35714926	35717146	2221	128	128	9374	206	0.0219757	0.004329	UMR	1	1	0	161260	ENST00000394403	protein_coding	ENSG00000132142	ACACA	0	118369	ENST00000394403	ENSG00000132142	ACACA	0	21781	1	0	0	1	0	0	0.374156	0.625844	0
5010	chr12	109591693	109593662	1970	81	81	6201	410	0.0661184	0.0047619	UMR	1	1	0	126086	ENST00000544726	protein_coding	ENSG00000076555	ACACB	0	92253	ENST00000544726	ENSG00000076555	ACACB	0	17023	1	0	0	1	0	0	0.161421	0.838579	0
5009	chr12	109548194	109549950	1757	49	49	3636	193	0.0530803	0.0449162	UMR	1	0	0	126080	ENST00000541704	sense_overlapping	ENSG00000256139	RP11-968O1.5	4449	92248	ENST00000338432	ENSG00000076555	ACACB	0	17022	1	0	0	0	0.343768	0.656232	0.156517	0.843483	0
5044	chr12	112122766	112124844	2079	115	115	10222	232	0.0226961	0.0035461	UMR	2	2	0	126459	ENST00000313698	protein_coding	ENSG00000111271	ACAD10	0	92588	ENST00000313698	ENSG00000111271	ACAD10	0	17059	1	0	0	1	0	0	0.391053	0.608947	0
4258	chr11	134122086	134124320	2235	111	111	8799	188	0.0213661	0.00564972	UMR	2	2	0	117011	ENST00000524547	protein_coding	ENSG00000151498	ACAD8	0	85046	ENST00000524547	ENSG00000151498	ACAD8	0	16241	1	0	0	1	0	0	0.450112	0.549888	0
15331	chr3	128597295	128599262	1968	88	88	8212	75	0.00913298	0.00275482	UMR	1	1	0	38844	ENST00000505867	protein_coding	ENSG00000177646	ACAD9	0	28696	ENST00000505867	ENSG00000177646	ACAD9	0	4887	1	0	0	1	0	0	0.267785	0.732215	0
15329	chr3	128564310	128565312	1003	39	39	2758	117	0.042422	0.0142344	UMR	0	0	1062	38829	ENST00000498560	pseudogene	ENSG00000244065	RP11-221E20.5	33126	28688	ENST00000505602	ENSG00000177646	ACAD9	0	4886	0.934197	0	0.0658026	0	0	1	0.235294	0.764706	0
15330	chr3	128583228	128584570	1343	32	32	2487	951	0.382388	0.391823	UMR	1	0	0	38834	ENST00000480931	antisense	ENSG00000231305	RP11-723O4.2	13868	28688	ENST00000505602	ENSG00000177646	ACAD9	13606	4887	1	0	0	0	0	1	0	0	1
12910	chr2	211088988	211090556	1569	100	100	8678	420	0.0483982	0.0121557	UMR	1	1	0	28834	ENST00000482523	protein_coding	ENSG00000115361	ACADL	0	20793	ENST00000482523	ENSG00000115361	ACADL	0	3786	1	0	0	1	0	0	0.486297	0.513703	0
1051	chr1	76189578	76191813	2236	102	102	7307	388	0.0530998	0	UMR	2	1	0	7065	ENST00000420607	protein_coding	ENSG00000117054	ACADM	0	5516	ENST00000420607	ENSG00000117054	ACADM	0	1247	1	0	0	1	0	0	0.364043	0.635957	0
5158	chr12	121163052	121164312	1261	78	78	6944	393	0.0565956	0.0100939	UMR	1	1	0	127201	ENST00000411593	protein_coding	ENSG00000122971	ACADS	0	93176	ENST00000411593	ENSG00000122971	ACADS	0	17172	1	0	0	1	0	0	0.349722	0.650278	0
2980	chr10	124766476	124769560	3085	138	138	11531	202	0.017518	0.00432973	UMR	2	2	0	104366	ENST00000358776	protein_coding	ENSG00000196177	ACADSB	0	75005	ENST00000358776	ENSG00000196177	ACADSB	0	14651	1	0	0	1	0	0	0.369206	0.630794	0
8354	chr17	7117080	7121826	4747	130	130	8726	616	0.0705936	0.0112265	UMR	2	2	0	157294	ENST00000543245	protein_coding	ENSG00000072778	ACADVL	0	115392	ENST00000543245	ENSG00000072778	ACADVL	0	21366	1	0	0	1	0	0	0.103012	0.696229	0.200758
8355	chr17	7122721	7125073	2353	90	90	6262	359	0.0573299	0.00438596	UMR	2	2	0	157314	ENST00000583760	protein_coding	ENSG00000072778	ACADVL	0	115412	ENST00000583760	ENSG00000072778	ACADVL	0	21367	1	0	0	1	0	0	0.288993	0.711007	0
7034	chr15	89345717	89347445	1729	117	117	7861	183	0.0232795	0.00438596	UMR	1	1	0	145296	ENST00000352105	protein_coding	ENSG00000157766	ACAN	0	105943	ENST00000352105	ENSG00000157766	ACAN	0	19516	1	0	0	1	0	0	0.670908	0.329092	0
7033	chr15	89312463	89313335	873	41	41	2882	256	0.0888272	0.0363405	UMR	0	0	28629	145292	ENST00000561358	lincRNA	ENSG00000259676	RP11-343B18.2	33338	105940	ENST00000439576	ENSG00000157766	ACAN	0	19515	0	0	1	0	0	1	0.531501	0.468499	0
15652	chr3	195161788	195164712	2925	170	170	13663	263	0.0192491	0.00505051	UMR	1	1	0	42786	ENST00000490224	protein_coding	ENSG00000114331	ACAP2	0	31574	ENST00000490224	ENSG00000114331	ACAP2	0	5253	1	0	0	1	0	0	0.419829	0.580171	0
15653	chr3	195199134	195210470	11337	32	79	386	85	0.220207	0.247222	UMR	0	0	35326	42773	ENST00000326793	protein_coding	ENSG00000114331	ACAP2	35326	31561	ENST00000326793	ENSG00000114331	ACAP2	35014	5253	0	0	1	0	0	1	0	0	1
47	chr1	1226444	1227451	1008	55	55	4366	1241	0.284242	0.296909	UMR	0	0	2936	291	ENST00000470659	protein_coding	ENSG00000131584	ACAP3	2936	134	ENST00000470659	ENSG00000131584	ACAP3	1329	74	0	0.958333	0.0416667	0	0.958333	0.0416667	0	0.665675	0.334325
4024	chr11	107991851	107993314	1464	83	83	7370	213	0.0289009	0	UMR	2	1	0	114745	ENST00000526119	protein_coding	ENSG00000075239	ACAT1	0	83224	ENST00000526119	ENSG00000075239	ACAT1	0	16018	1	0	0	1	0	0	0.496585	0.503415	0
18592	chr6	160181679	160183988	2310	139	139	11266	328	0.0291141	0.00362319	UMR	2	2	0	68157	ENST00000467951	protein_coding	ENSG00000120437	ACAT2	0	49551	ENST00000467951	ENSG00000120437	ACAT2	0	8670	1	0	0	1	0	0	0.580519	0.419481	0
2028	chr1	226372717	226375006	2290	99	99	7319	209	0.0285558	0.00438596	UMR	1	1	0	16159	ENST00000366812	protein_coding	ENSG00000182827	ACBD3	0	12153	ENST00000366812	ENSG00000182827	ACBD3	0	2256	1	0	0	1	0	0	0.316594	0.683406	0
2026	chr1	226308978	226310652	1675	184	184	13873	331	0.0238593	0.00512821	UMR	0	0	4226	16158	ENST00000605837	pseudogene	ENSG00000270598	RP11-396C23.3	38680	12154	ENST00000464927	ENSG00000182827	ACBD3	0	2255	0	0	1	0	0	1	0.894925	0.105075	0
2027	chr1	226322566	226323687	1122	37	37	2794	865	0.309592	0.30072	UMR	0	0	7686	16158	ENST00000605837	pseudogene	ENSG00000270598	RP11-396C23.3	25645	12154	ENST00000464927	ENSG00000182827	ACBD3	12089	2255	0	0	1	0	0	1	0	0	1
8938	chr17	43208882	43210963	2082	161	161	11177	365	0.0326563	0.00411523	UMR	2	2	0	163097	ENST00000591859	protein_coding	ENSG00000181513	ACBD4	0	119964	ENST00000591859	ENSG00000181513	ACBD4	0	22001	1	0	0	1	0	0	0.67195	0.32805	0
8939	chr17	43212600	43213634	1035	49	49	4013	194	0.0483429	0.00749064	UMR	1	1	0	163107	ENST00000591136	protein_coding	ENSG00000181513	ACBD4	0	119974	ENST00000591136	ENSG00000181513	ACBD4	1853	22001	1	0	0	1	0	0	0	0.142029	0.857971
2337	chr10	27547390	27548705	1316	93	93	8127	396	0.0487265	0.0189612	UMR	2	0	0	99602	ENST00000576034	pseudogene	ENSG00000238021	ARMC4P1	16330	71700	ENST00000375905	ENSG00000107897	ACBD5	0	13953	1	0	0	0	0	1	0.557751	0.442249	0
2336	chr10	27541300	27541898	599	59	59	3737	594	0.158951	0.137888	UMR	0	0	575	99601	ENST00000574795	pseudogene	ENSG00000230445	LRRC37A6P	10240	71700	ENST00000375905	ENSG00000107897	ACBD5	0	13952	1	0	0	0	0	1	0.974958	0.0250417	0
2338	chr10	27608527	27609230	704	42	42	3649	409	0.112086	0.060209	UMR	0	0	4477	99604	ENST00000363499	snRNA	ENSG00000200369	RNU6-666P	77467	71700	ENST00000375905	ENSG00000107897	ACBD5	0	13954	0	0	1	0	0	1	0.309659	0.690341	0
2335	chr10	27528726	27532402	3677	187	189	15274	464	0.0303784	0.00378788	UMR	2	1	0	99597	ENST00000574842	lincRNA	ENSG00000262412	RP11-85G18.6	0	71705	ENST00000412279	ENSG00000107897	ACBD5	0	13951	1	0	0	1	0	0	0.355997	0.644003	0
1747	chr1	180470780	180472624	1845	108	108	8819	80	0.00907132	0.0042735	UMR	1	1	0	13783	ENST00000367595	protein_coding	ENSG00000135847	ACBD6	0	10412	ENST00000367595	ENSG00000135847	ACBD6	0	1966	1	0	0	1	0	0	0.515989	0.484011	0
2271	chr10	15130229	15131202	974	65	65	5443	28	0.00514422	0.00362319	UMR	2	1	0	99123	ENST00000496890	protein_coding	ENSG00000176244	ACBD7	0	71370	ENST00000496890	ENSG00000176244	ACBD7	0	13884	1	0	0	1	0	0	0.541068	0.458932	0
3424	chr11	44086782	44088550	1769	80	80	6543	200	0.030567	0	UMR	1	1	0	108372	ENST00000526577	protein_coding	ENSG00000110455	ACCS	0	78105	ENST00000526577	ENSG00000110455	ACCS	0	15328	1	0	0	1	0	0	0.365743	0.634257	0
9190	chr17	61553676	61555636	1961	164	164	11056	343	0.0310239	0.00584975	UMR	1	1	0	165273	ENST00000580318	protein_coding	ENSG00000159640	ACE	0	121632	ENST00000580318	ENSG00000159640	ACE	0	22276	1	0	0	1	0	0	0.626721	0.373279	0
20654	chr9	19408176	19410256	2081	100	100	8092	117	0.0144587	0.00157233	UMR	1	1	0	92489	ENST00000340967	protein_coding	ENSG00000177076	ACER2	0	66709	ENST00000340967	ENSG00000177076	ACER2	0	11537	1	0	0	1	0	0	0.378184	0.621816	0
20655	chr9	19464624	19465286	663	48	48	3709	213	0.0574279	0.0109996	UMR	0	0	101	92492	ENST00000438342	pseudogene	ENSG00000231909	RP11-363E7.3	55566	66709	ENST00000340967	ENSG00000177076	ACER2	55338	11537	1	0	0	0	0	1	0	0	1
3913	chr11	76571562	76573355	1794	81	81	6278	208	0.0331316	0.00694444	UMR	1	1	0	113343	ENST00000278544	protein_coding	ENSG00000078124	ACER3	0	82234	ENST00000278544	ENSG00000078124	ACER3	0	15895	1	0	0	1	0	0	0.182832	0.817168	0
19390	chr7	100491666	100495276	3611	307	307	22334	861	0.0385511	0.0102564	UMR	1	1	0	74533	ENST00000497647	protein_coding	ENSG00000087085	ACHE	0	54019	ENST00000497647	ENSG00000087085	ACHE	0	9877	1	0	0	1	0	0	0.754362	0.245638	0
14870	chr3	42844704	42847176	2473	137	137	11956	620	0.0518568	0.00803329	UMR	2	2	0	34027	ENST00000565749	protein_coding	ENSG00000144648	ACKR2	0	24913	ENST00000565749	ENSG00000144648	ACKR2	0	4389	1	0	0	1	0	0	0.371613	0.628387	0
13091	chr2	237475932	237481528	5597	165	165	13501	1314	0.0973261	0.0230092	UMR	1	1	0	30728	ENST00000272928	protein_coding	ENSG00000144476	ACKR3	0	22320	ENST00000272928	ENSG00000144476	ACKR3	0	3997	0.777559	0.222441	0	0.777559	0.222441	0	0.170091	0.425228	0.404681
8823	chr17	40073417	40076325	2909	147	147	12307	387	0.0314455	0.003663	UMR	1	1	0	162130	ENST00000590735	protein_coding	ENSG00000131473	ACLY	0	119124	ENST00000590735	ENSG00000131473	ACLY	0	21877	1	0	0	1	0	0	0.374355	0.625645	0
8824	chr17	40085980	40087222	1243	55	55	4731	191	0.040372	0.00350877	UMR	2	1	0	162134	ENST00000591658	processed_transcript	ENSG00000204815	TTC25	0	119125	ENST00000592970	ENSG00000131473	ACLY	0	21878	1	0	0	1	0	0	0.279163	0.720837	0
19317	chr7	96746586	96748138	1553	75	75	6490	186	0.0286595	0.00438596	UMR	1	1	0	73782	ENST00000360382	protein_coding	ENSG00000196636	ACN9	0	53386	ENST00000360382	ENSG00000196636	ACN9	0	9790	1	0	0	1	0	0	0.272376	0.727624	0
20683	chr9	32383696	32385830	2135	92	92	7712	182	0.0235996	0.00818506	UMR	1	1	0	92754	ENST00000541043	protein_coding	ENSG00000122729	ACO1	0	66854	ENST00000541043	ENSG00000122729	ACO1	0	11574	1	0	0	1	0	0	0.229977	0.770023	0
14463	chr22	41863958	41866156	2199	90	90	8016	194	0.0242016	0.00340278	UMR	2	2	0	193176	ENST00000471094	protein_coding	ENSG00000100412	ACO2	0	143264	ENST00000471094	ENSG00000100412	ACO2	0	27444	1	0	0	1	0	0	0.465211	0.534789	0
6080	chr14	74003584	74005260	1677	121	121	5332	403	0.0755814	0.00666667	UMR	1	1	0	135920	ENST00000557556	protein_coding	ENSG00000184227	ACOT1	0	99272	ENST00000557556	ENSG00000184227	ACOT1	0	18460	1	0	0	1	0	0	0.334526	0.665474	0
959	chr1	54952886	54956767	3882	172	172	10989	473	0.043043	0.00547036	UMR	0	0	13573	6197	ENST00000577877	miRNA	ENSG00000265404	AC099796.1	51162	4941	ENST00000481208	ENSG00000162390	ACOT11	0	1153	0	0	1	0	0	1	0.359093	0.640907	0
960	chr1	54964658	54965975	1318	65	65	4879	272	0.0557491	0.00913242	UMR	0	0	4365	6197	ENST00000577877	miRNA	ENSG00000265404	AC099796.1	41954	4941	ENST00000481208	ENSG00000162390	ACOT11	0	1154	0	0	1	0	0	1	0.279211	0.720789	0
961	chr1	55007344	55009086	1743	93	93	6903	439	0.0635955	0.0145733	UMR	1	1	0	6202	ENST00000481208	protein_coding	ENSG00000162390	ACOT11	0	4941	ENST00000481208	ENSG00000162390	ACOT11	0	1155	1	0	0	1	0	0	0.42685	0.57315	0
962	chr1	55013212	55014282	1071	30	30	2303	310	0.134607	0.135381	UMR	1	1	0	6205	ENST00000371316	protein_coding	ENSG00000162390	ACOT11	0	4944	ENST00000371316	ENSG00000162390	ACOT11	4763	1155	1	0	0	1	0	0	0	0	1
16816	chr5	80689359	80690728	1370	87	87	5960	355	0.0595638	0.010929	UMR	1	1	0	54412	ENST00000513751	protein_coding	ENSG00000172497	ACOT12	0	39553	ENST00000513751	ENSG00000172497	ACOT12	0	6823	1	0	0	1	0	0	0.29927	0.70073	0
17665	chr6	24666042	24668058	2017	99	99	8926	69	0.00773023	0.00280112	UMR	2	2	0	61099	ENST00000230048	protein_coding	ENSG00000112304	ACOT13	0	44476	ENST00000230048	ENSG00000112304	ACOT13	0	7748	1	0	0	1	0	0	0.424888	0.575112	0
6081	chr14	74034996	74037228	2233	125	125	9275	538	0.0580054	0.00617284	UMR	1	1	0	135923	ENST00000238651	protein_coding	ENSG00000119673	ACOT2	0	99274	ENST00000238651	ENSG00000119673	ACOT2	0	18461	1	0	0	1	0	0	0.239588	0.760412	0
6082	chr14	74058214	74059280	1067	93	93	7836	200	0.0255232	0.0102351	UMR	1	1	0	135926	ENST00000326303	protein_coding	ENSG00000177465	ACOT4	0	99276	ENST00000326303	ENSG00000177465	ACOT4	0	18462	1	0	0	1	0	0	0.67104	0.32896	0
6083	chr14	74078946	74080196	1251	102	102	9188	142	0.0154549	0	UMR	0	0	1296	135927	ENST00000554229	protein_coding	ENSG00000205669	ACOT6	1296	99277	ENST00000554229	ENSG00000205669	ACOT6	0	18463	0.56195	0.43805	0	0.56195	0.43805	0	0.378897	0.621103	0
200	chr1	6452425	6454444	2020	183	183	14233	178	0.0125061	0	UMR	2	1	0	988	ENST00000607670	antisense	ENSG00000271746	RP1-202O8.3	0	729	ENST00000545482	ENSG00000097021	ACOT7	0	328	1	0	0	1	0	0	0.678713	0.321287	0
21677	chrX	23760064	23761877	1814	86	86	6865	1788	0.260452	0.258743	UMR	1	1	0	78863	ENST00000492081	protein_coding	ENSG00000123130	ACOT9	0	57175	ENST00000492081	ENSG00000123130	ACOT9	0	12854	1	0	0	1	0	0	0.297685	0.702315	0
15869	chr4	8429472	8430880	1409	79	79	6846	195	0.0284838	0.003367	UMR	1	1	0	44222	ENST00000514423	protein_coding	ENSG00000087008	ACOX3	0	32668	ENST00000514423	ENSG00000087008	ACOX3	0	5619	1	0	0	1	0	0	0.363378	0.636622	0
12466	chr2	111489856	111491222	1367	105	105	7249	518	0.0714581	0.0335025	UMR	1	1	0	23990	ENST00000448863	protein_coding	ENSG00000153093	ACOXL	0	17475	ENST00000448863	ENSG00000153093	ACOXL	0	3247	1	0	0	1	0	0	0.663497	0.336503	0
11771	chr2	263466	265860	2395	181	181	13222	506	0.0382696	0.00724638	UMR	2	2	0	17576	ENST00000484464	protein_coding	ENSG00000143727	ACP1	0	13140	ENST00000484464	ENSG00000143727	ACP1	0	2466	1	0	0	1	0	0	0.740292	0.259708	0
10456	chr19	11688972	11689984	1013	65	65	4814	686	0.142501	0.0693285	UMR	1	1	0	179223	ENST00000592659	protein_coding	ENSG00000102575	ACP5	0	132541	ENST00000592659	ENSG00000102575	ACP5	0	24219	1	0	0	1	0	0	0.346496	0.653504	0
1339	chr1	147141396	147143252	1857	91	91	7541	165	0.0218804	0.00387597	UMR	1	1	0	9987	ENST00000493129	protein_coding	ENSG00000162836	ACP6	0	7430	ENST00000493129	ENSG00000162836	ACP6	0	1572	1	0	0	1	0	0	0.579429	0.420571	0
15420	chr3	140949787	140951866	2080	174	174	13080	347	0.0265291	0.0045045	UMR	1	1	0	39742	ENST00000513007	protein_coding	ENSG00000155893	ACPL2	0	29387	ENST00000513007	ENSG00000155893	ACPL2	0	4990	1	0	0	1	0	0	0.629808	0.370192	0
14648	chr22	51158306	51159434	1129	150	150	9684	1972	0.203635	0.191909	UMR	0	0	17132	194109	ENST00000449652	antisense	ENSG00000225929	AC000036.4	17189	144025	ENST00000533930	ENSG00000100312	ACR	0	27716	0	1	0	0	1	0	0.928255	0.0717449	0
14649	chr22	51168900	51170846	1947	148	148	8895	2645	0.297358	0.291554	UMR	0	0	5720	194109	ENST00000449652	antisense	ENSG00000225929	AC000036.4	5777	144025	ENST00000533930	ENSG00000100312	ACR	0	27717	0	1	0	0	1	0	0.509502	0.490498	0
14650	chr22	51194838	51196362	1525	41	41	2887	270	0.0935227	0.0877534	UMR	1	0	0	194117	ENST00000496652	pseudogene	ENSG00000184319	RPL23AP82	12265	144028	ENST00000527761	ENSG00000100312	ACR	24818	27717	1	0	0	0	0	1	0	0	1
4348	chr12	6756095	6756783	689	49	49	3963	378	0.0953823	0.0250594	UMR	1	1	0	117793	ENST00000538524	protein_coding	ENSG00000111644	ACRBP	0	85683	ENST00000538524	ENSG00000111644	ACRBP	0	16343	1	0	0	1	0	0	0.849057	0.150943	0
9077	chr17	48502966	48505202	2237	83	83	5871	169	0.0287856	0.014652	UMR	1	1	0	164129	ENST00000502667	protein_coding	ENSG00000167107	ACSF2	0	120740	ENST00000502667	ENSG00000167107	ACSF2	0	22160	1	0	0	1	0	0	0.37148	0.62852	0
8152	chr16	89138220	89139205	986	31	31	2440	435	0.178279	0.182473	UMR	0	0	15577	155614	ENST00000537895	protein_coding	ENSG00000176715	ACSF3	15577	113977	ENST00000537895	ENSG00000176715	ACSF3	1304	21068	0	0	1	0	0	1	0	0.705882	0.294118
8153	chr16	89154548	89155976	1429	35	35	3000	797	0.265667	0.302201	UMR	1	1	0	155614	ENST00000537895	protein_coding	ENSG00000176715	ACSF3	0	113977	ENST00000537895	ENSG00000176715	ACSF3	4042	21071	1	0	0	1	0	0	0	0	1
8154	chr16	89159886	89161112	1227	131	131	9525	85	0.00892388	0.00401606	UMR	1	1	0	155620	ENST00000541755	protein_coding	ENSG00000176715	ACSF3	0	113983	ENST00000541755	ENSG00000176715	ACSF3	0	21071	1	0	0	1	0	0	0.560717	0.439283	0
8150	chr16	89114406	89115156	751	41	41	3715	785	0.211306	0.170784	UMR	0	0	4216	155613	ENST00000537498	lincRNA	ENSG00000256982	CTD-2555A7.2	39626	113977	ENST00000537895	ENSG00000176715	ACSF3	0	21064	0	1	0	0	0	1	0.44474	0.55526	0
8151	chr16	89133445	89134788	1344	33	33	2801	976	0.348447	0.374889	UMR	0	0	14071	155613	ENST00000537498	lincRNA	ENSG00000256982	CTD-2555A7.2	19994	113977	ENST00000537895	ENSG00000176715	ACSF3	5629	21067	0	0	1	0	0	1	0	0	1
16440	chr4	185745748	185748052	2305	203	203	15725	684	0.0434976	0.00406504	UMR	1	1	0	50742	ENST00000504900	protein_coding	ENSG00000151726	ACSL1	0	37099	ENST00000504900	ENSG00000151726	ACSL1	0	6292	1	0	0	1	0	0	0.550976	0.449024	0
13001	chr2	223724486	223728392	3907	168	168	12476	458	0.0367105	0.00438596	UMR	1	1	0	29849	ENST00000413316	protein_coding	ENSG00000123983	ACSL3	0	21625	ENST00000413316	ENSG00000123983	ACSL3	0	3892	0.971334	0.0286665	0	0.971334	0.0286665	0	0.221397	0.778603	0
22051	chrX	108975175	108976818	1644	110	110	8485	2624	0.309252	0.304045	UMR	1	1	0	81918	ENST00000504383	protein_coding	ENSG00000068366	ACSL4	0	59246	ENST00000504383	ENSG00000068366	ACSL4	0	13259	1	0	0	1	0	0	0.399027	0.600973	0
16952	chr5	131346549	131348544	1996	117	117	8185	554	0.0676848	0.0107527	UMR	2	1	0	56169	ENST00000432558	antisense	ENSG00000231585	AC034228.2	0	40662	ENST00000469164	ENSG00000164398	ACSL6	0	6980	1	0	0	1	0	0	0.442886	0.557114	0
13356	chr20	25037416	25040045	2630	181	181	14928	402	0.0269293	0.00396825	UMR	1	1	0	173311	ENST00000376726	protein_coding	ENSG00000154930	ACSS1	0	127676	ENST00000376726	ENSG00000154930	ACSS1	0	26037	1	0	0	1	0	0	0.571863	0.428137	0
13442	chr20	33460072	33461252	1181	65	65	5159	244	0.047296	0.00823045	UMR	2	2	0	173833	ENST00000481971	protein_coding	ENSG00000131069	ACSS2	0	128036	ENST00000481971	ENSG00000131069	ACSS2	0	26124	1	0	0	1	0	0	0.369179	0.630821	0
13443	chr20	33463494	33465372	1879	91	91	7234	271	0.037462	0.0122501	UMR	1	1	0	173849	ENST00000476922	protein_coding	ENSG00000131069	ACSS2	0	128052	ENST00000476922	ENSG00000131069	ACSS2	0	26125	1	0	0	1	0	0	0.260245	0.739755	0
4882	chr12	81330017	81332059	2043	128	128	9260	216	0.0233261	0.00855451	UMR	2	2	0	124540	ENST00000549175	protein_coding	ENSG00000111058	ACSS3	0	91074	ENST00000549175	ENSG00000111058	ACSS3	0	16892	1	0	0	1	0	0	0.443465	0.556535	0
4883	chr12	81471182	81474948	3767	76	76	6480	703	0.108488	0.0272437	UMR	1	1	0	124542	ENST00000261206	protein_coding	ENSG00000111058	ACSS3	0	91076	ENST00000261206	ENSG00000111058	ACSS3	0	16893	0.704539	0.295461	0	0.704539	0.295461	0	0.146005	0.633926	0.220069
2081	chr1	229565919	229570994	5076	304	304	23580	1989	0.0843511	0.0438071	UMR	1	1	0	16503	ENST00000366683	protein_coding	ENSG00000143632	ACTA1	0	12406	ENST00000366683	ENSG00000143632	ACTA1	0	2326	0.621355	0.167258	0.211387	0.621355	0.167258	0.211387	0.685185	0.314815	0
2079	chr1	229542542	229543912	1371	85	85	6889	473	0.0686602	0.0261866	UMR	0	0	2601	16500	ENST00000516242	misc_RNA	ENSG00000252051	RN7SKP276	25928	12405	ENST00000366684	ENSG00000143632	ACTA1	0	2325	0	0	1	0	0	1	0.603209	0.396791	0
2080	chr1	229545428	229547512	2085	45	45	3195	836	0.261659	0.317175	UMR	1	0	0	16500	ENST00000516242	misc_RNA	ENSG00000252051	RN7SKP276	22328	12405	ENST00000366684	ENSG00000143632	ACTA1	1657	2325	1	0	0	0	0	1	0	0.164508	0.835492
18799	chr7	5566650	5572144	5495	321	321	22361	1369	0.0612227	0.00900901	UMR	2	1	0	69108	ENST00000579427	miRNA	ENSG00000263900	AC006483.1	0	50266	ENST00000417101	ENSG00000075624	ACTB	0	9148	1	0	0	1	0	0	0.278799	0.646042	0.0751592
18802	chr7	5601547	5603700	2154	109	109	8790	336	0.0382253	0.0112804	UMR	1	1	0	69107	ENST00000414620	protein_coding	ENSG00000075624	ACTB	0	50267	ENST00000414620	ENSG00000075624	ACTB	0	9151	1	0	0	1	0	0	0.249304	0.750696	0
18803	chr7	5609086	5610605	1520	71	71	5123	154	0.0300605	0.0042735	UMR	0	0	5670	69103	ENST00000432588	protein_coding	ENSG00000075624	ACTB	5670	50263	ENST00000432588	ENSG00000075624	ACTB	0	9152	0	0	1	0	0	1	0.25	0.75	0
18800	chr7	5594416	5596912	2497	175	175	10830	264	0.0243767	0.00716846	UMR	1	0	0	69109	ENST00000609813	antisense	ENSG00000272719	CTB-161C1.1	5508	50267	ENST00000414620	ENSG00000075624	ACTB	0	9149	1	0	0	0	1	0	0.755707	0.244293	0
18801	chr7	5597431	5599051	1621	30	30	2252	335	0.148757	0.0685065	UMR	0	0	1068	69109	ENST00000609813	antisense	ENSG00000272719	CTB-161C1.1	3369	50267	ENST00000414620	ENSG00000075624	ACTB	890	9149	0.992597	0.00740284	0	0	1	0	0	0.684762	0.315238
6535	chr15	35086811	35088134	1324	75	75	5046	544	0.107808	0.0342001	UMR	0	0	205	139985	ENST00000290378	protein_coding	ENSG00000159251	ACTC1	205	101849	ENST00000290378	ENSG00000159251	ACTC1	39330	19009	1	0	0	1	0	0	0	0	1
9512	chr17	79454594	79455812	1219	133	133	9439	313	0.0331603	0.00784314	UMR	0	0	22322	167866	ENST00000584254	miRNA	ENSG00000266077	AC139149.1	23061	123763	ENST00000574671	ENSG00000184009	ACTG1	0	22624	0	0	1	0	0	1	0.884331	0.115669	0
9513	chr17	79475982	79482764	6783	476	476	36178	822	0.022721	0.00833333	UMR	4	1	0	167868	ENST00000430912	antisense	ENSG00000229848	RP13-766D20.2	0	123773	ENST00000570382	ENSG00000184009	ACTG1	0	22626	0.977444	0	0.0225564	0.868495	0	0.131505	0.617868	0.344685	0.0374466
9514	chr17	79485479	79486900	1422	124	124	9964	460	0.0461662	0.0139808	UMR	1	0	0	167869	ENST00000442532	antisense	ENSG00000229848	RP13-766D20.2	3812	123771	ENST00000575659	ENSG00000184009	ACTG1	0	22627	1	0	0	0	1	0	0.914909	0.0850914	0
13421	chr20	32253963	32256214	2252	153	153	12599	826	0.0655608	0.0579248	UMR	2	2	0	173738	ENST00000330271	protein_coding	ENSG00000182584	ACTL10	0	127970	ENST00000330271	ENSG00000182584	ACTL10	0	26100	1	0	0	1	0	0	0.523091	0.476909	0
15540	chr3	179280012	179281897	1886	114	114	8176	336	0.0410959	0.00362319	UMR	1	1	0	41532	ENST00000490364	protein_coding	ENSG00000136518	ACTL6A	0	30637	ENST00000490364	ENSG00000136518	ACTL6A	0	5132	1	0	0	1	0	0	0.583775	0.416225	0
19377	chr7	100253101	100254379	1279	78	78	6113	763	0.124816	0.079331	UMR	1	1	0	74434	ENST00000461605	protein_coding	ENSG00000077080	ACTL6B	0	53932	ENST00000461605	ENSG00000077080	ACTL6B	0	9861	1	0	0	1	0	0	0.287725	0.712275	0
6045	chr14	69443255	69447110	3856	228	228	15162	743	0.0490041	0.00512821	UMR	2	1	0	135549	ENST00000553944	antisense	ENSG00000259062	ACTN1-AS1	0	98967	ENST00000556203	ENSG00000072110	ACTN1	0	18424	1	0	0	1	0	0	0.567168	0.432832	0
2131	chr1	236849319	236850642	1324	123	123	9127	632	0.0692451	0.0186027	UMR	1	1	0	16937	ENST00000492634	protein_coding	ENSG00000077522	ACTN2	0	12715	ENST00000492634	ENSG00000077522	ACTN2	0	2382	1	0	0	1	0	0	0.642749	0.357251	0
11039	chr19	39137719	39141422	3704	142	142	11179	446	0.0398962	0.00404055	UMR	1	1	0	183308	ENST00000495553	protein_coding	ENSG00000130402	ACTN4	0	135784	ENST00000495553	ENSG00000130402	ACTN4	0	24919	0.840713	0.159287	0	0.840713	0.159287	0	0.137149	0.632829	0.230022
5970	chr14	58665824	58668012	2189	102	102	8394	120	0.0142959	0.0015015	UMR	1	1	0	134716	ENST00000554402	protein_coding	ENSG00000131966	ACTR10	0	98331	ENST00000554402	ENSG00000131966	ACTR10	0	18342	1	0	0	1	0	0	0.288259	0.711741	0
12397	chr2	98279180	98281424	2245	157	157	11891	169	0.0142124	0	UMR	3	1	0	23200	ENST00000364936	snRNA	ENSG00000201806	RNU4-8P	0	16916	ENST00000451664	ENSG00000115073	ACTR1B	0	3157	1	0	0	1	0	0	0.359911	0.640089	0
12162	chr2	65454003	65456110	2108	118	118	9635	258	0.0267774	0.00385472	UMR	1	1	0	21050	ENST00000377982	protein_coding	ENSG00000138071	ACTR2	0	15537	ENST00000377982	ENSG00000138071	ACTR2	0	2910	1	0	0	1	0	0	0.422676	0.577324	0
12496	chr2	114646372	114649789	3418	126	126	9140	268	0.0293217	0.00490196	UMR	2	1	0	24326	ENST00000535589	protein_coding	ENSG00000115091	ACTR3	0	17701	ENST00000535589	ENSG00000115091	ACTR3	0	3284	1	0	0	1	0	0	0.188122	0.811878	0
19727	chr7	152456398	152457889	1492	112	112	8106	236	0.0291142	0.00626717	UMR	1	1	0	77824	ENST00000537264	protein_coding	ENSG00000133627	ACTR3B	0	56403	ENST00000537264	ENSG00000133627	ACTR3B	0	10237	1	0	0	1	0	0	0.516756	0.483244	0
19728	chr7	152591432	152591962	531	37	37	2804	294	0.10485	0.0277778	UMR	0	0	83604	77826	ENST00000479402	protein_coding	ENSG00000133627	ACTR3B	83604	56405	ENST00000479402	ENSG00000133627	ACTR3B	0	10239	0	0	1	0	0	1	0.467043	0.532957	0
19729	chr7	152621928	152623438	1511	113	113	7792	376	0.0482546	0.0148522	UMR	0	0	114100	77826	ENST00000479402	protein_coding	ENSG00000133627	ACTR3B	114100	56405	ENST00000479402	ENSG00000133627	ACTR3B	0	10242	0	0	1	0	0	1	0.783587	0.216413	0
19682	chr7	149916468	149918686	2219	113	126	7679	357	0.0464904	0.0144735	UMR	0	0	81382	77407	ENST00000252071	protein_coding	ENSG00000106526	ACTR3C	81382	56046	ENST00000252071	ENSG00000106526	ACTR3C	0	10169	0	0	1	0	0	1	0.731861	0.268139	0
19681	chr7	149808657	149809518	862	34	34	1716	543	0.316434	0.299124	UMR	0	0	49478	77405	ENST00000495144	lincRNA	ENSG00000241449	RP11-545G3.1	190550	56046	ENST00000252071	ENSG00000106526	ACTR3C	62187	10168	0	0	1	0	0	1	0	0	1
13505	chr20	37376263	37378180	1918	133	133	10661	195	0.018291	0.00378788	UMR	1	1	0	174421	ENST00000243903	protein_coding	ENSG00000101442	ACTR5	0	128504	ENST00000243903	ENSG00000101442	ACTR5	0	26192	1	0	0	1	0	0	0.421794	0.578206	0
4940	chr12	100592991	100595457	2467	143	143	11838	269	0.0227234	0.00483092	UMR	2	1	0	125376	ENST00000551617	protein_coding	ENSG00000075089	ACTR6	0	91671	ENST00000551617	ENSG00000075089	ACTR6	0	16950	1	0	0	1	0	0	0.354276	0.645724	0
15053	chr3	53915282	53916637	1356	76	76	5973	177	0.0296334	0.00793651	UMR	2	1	0	35958	ENST00000410956	miRNA	ENSG00000222888	AC012467.1	0	26631	ENST00000498740	ENSG00000113812	ACTR8	0	4589	1	0	0	1	0	0	0.434366	0.565634	0
136	chr1	2928308	2929935	1628	86	86	6568	1191	0.181334	0.119532	UMR	0	0	8110	777	ENST00000378404	protein_coding	ENSG00000169717	ACTRT2	8110	567	ENST00000378404	ENSG00000169717	ACTRT2	0	232	0	0	1	0	0	1	0.135749	0.864251	0
137	chr1	2947814	2948856	1043	39	39	2786	935	0.335607	0.345991	UMR	0	0	9767	777	ENST00000378404	protein_coding	ENSG00000169717	ACTRT2	9767	567	ENST00000378404	ENSG00000169717	ACTRT2	8770	233	0	0	1	0	0	1	0	0	1
138	chr1	2951956	2953832	1877	43	43	3226	1161	0.359888	0.352968	UMR	0	0	13909	777	ENST00000378404	protein_coding	ENSG00000169717	ACTRT2	13909	567	ENST00000378404	ENSG00000169717	ACTRT2	12912	233	0	0	1	0	0	1	0	0	1
15510	chr3	169482023	169483293	1271	89	89	7079	150	0.0211894	0.00913413	UMR	1	0	0	41109	ENST00000363312	lincRNA	ENSG00000270141	TERC	4389	30345	ENST00000330368	ENSG00000184378	ACTRT3	0	5098	1	0	0	0	0	1	0.561762	0.438238	0
4631	chr12	52344646	52346751	2106	149	149	9287	172	0.0185205	0.00416667	UMR	1	1	0	121542	ENST00000415850	protein_coding	ENSG00000135503	ACVR1B	0	88634	ENST00000415850	ENSG00000135503	ACVR1B	0	16634	1	0	0	1	0	0	0.176638	0.823362	0
12676	chr2	158453596	158454334	739	43	43	3440	438	0.127326	0.0826436	UMR	1	1	0	25836	ENST00000409680	protein_coding	ENSG00000123612	ACVR1C	0	18618	ENST00000409680	ENSG00000123612	ACVR1C	0	3512	1	0	0	1	0	0	0.422192	0.577808	0
12677	chr2	158483657	158486002	2346	114	114	7658	297	0.038783	0.00870202	UMR	1	1	0	25838	ENST00000335450	protein_coding	ENSG00000123612	ACVR1C	0	18620	ENST00000335450	ENSG00000123612	ACVR1C	0	3513	1	0	0	1	0	0	0.356777	0.643223	0
12650	chr2	148600994	148604398	3405	206	206	15040	223	0.0148271	0.00416667	UMR	1	1	0	25528	ENST00000465329	protein_coding	ENSG00000121989	ACVR2A	0	18395	ENST00000465329	ENSG00000121989	ACVR2A	0	3482	1	0	0	1	0	0	0.46373	0.53627	0
14838	chr3	38494752	38497474	2723	243	243	16423	169	0.0102904	0	UMR	2	1	0	33642	ENST00000465020	protein_coding	ENSG00000114739	ACVR2B	0	24597	ENST00000465020	ENSG00000114739	ACVR2B	0	4354	1	0	0	1	0	0	0.75762	0.24238	0
4629	chr12	52298959	52301900	2942	120	120	7913	896	0.113231	0.0415089	UMR	1	1	0	121531	ENST00000388922	protein_coding	ENSG00000139567	ACVRL1	0	88623	ENST00000388922	ENSG00000139567	ACVRL1	0	16632	1	0	0	1	0	0	0.265806	0.734194	0
4630	chr12	52316409	52318182	1774	51	51	4206	992	0.235854	0.184382	UMR	0	0	972	121537	ENST00000550084	protein_coding	ENSG00000139567	ACVRL1	972	88629	ENST00000550084	ENSG00000139567	ACVRL1	7071	16633	0.578918	0	0.421082	0.578918	0	0.421082	0	0	1
15024	chr3	52016433	52017946	1514	78	78	6150	138	0.022439	0.00314465	UMR	2	2	0	35605	ENST00000469863	protein_coding	ENSG00000243989	ACY1	0	26311	ENST00000469863	ENSG00000243989	ACY1	0	4556	1	0	0	1	0	0	0.354029	0.645971	0
12095	chr2	54196050	54199305	3256	154	154	10129	428	0.0422549	0.00995025	UMR	2	2	0	20433	ENST00000422521	protein_coding	ENSG00000170634	ACYP2	0	15121	ENST00000422521	ENSG00000170634	ACYP2	0	2845	1	0	0	1	0	0	0.219287	0.780713	0
12096	chr2	54342314	54343426	1113	58	58	4150	39	0.00939759	0.004329	UMR	1	1	0	20437	ENST00000494922	protein_coding	ENSG00000170634	ACYP2	0	15125	ENST00000494922	ENSG00000170634	ACYP2	0	2846	1	0	0	1	0	0	0.407907	0.592093	0
13541	chr20	43270762	43272714	1953	30	30	2573	530	0.205985	0.161645	UMR	0	0	7587	174669	ENST00000545776	protein_coding	ENSG00000196839	ADA	7587	128681	ENST00000545776	ENSG00000196839	ADA	7347	26227	0	1	0	0	1	0	0	0	1
13542	chr20	43279424	43281892	2469	160	160	11078	773	0.0697779	0.00505051	UMR	1	1	0	174671	ENST00000535573	protein_coding	ENSG00000196839	ADA	0	128683	ENST00000535573	ENSG00000196839	ADA	0	26227	1	0	0	1	0	0	0.269745	0.730255	0
6628	chr15	43621420	43623401	1982	133	133	11364	326	0.0286871	0.0037037	UMR	2	2	0	140871	ENST00000565555	protein_coding	ENSG00000168803	ADAL	0	102544	ENST00000565555	ENSG00000168803	ADAL	0	19100	1	0	0	1	0	0	0.566599	0.433401	0
6728	chr15	59039189	59042951	3763	169	169	13223	271	0.0204946	0.00326797	UMR	1	1	0	142162	ENST00000461408	protein_coding	ENSG00000137845	ADAM10	0	103567	ENST00000461408	ENSG00000137845	ADAM10	0	19203	1	0	0	1	0	0	0.319426	0.680574	0
8924	chr17	42835798	42837208	1411	130	130	7467	332	0.0444623	0.00776874	UMR	1	1	0	162973	ENST00000535346	protein_coding	ENSG00000073670	ADAM11	0	119847	ENST00000535346	ENSG00000073670	ADAM11	0	21985	1	0	0	1	0	0	0.587527	0.412473	0
8925	chr17	42851942	42853934	1993	117	117	8702	229	0.0263158	0.00421941	UMR	1	1	0	162975	ENST00000588363	protein_coding	ENSG00000073670	ADAM11	0	119849	ENST00000588363	ENSG00000073670	ADAM11	0	21986	1	0	0	1	0	0	0.675364	0.324636	0
8926	chr17	42856164	42857168	1005	39	39	2854	410	0.143658	0.0875884	UMR	0	0	3237	162975	ENST00000588363	protein_coding	ENSG00000073670	ADAM11	3237	119849	ENST00000588363	ENSG00000073670	ADAM11	0	21987	0	1	0	0	1	0	0.249751	0.750249	0
3009	chr10	128075318	128077468	2151	185	185	15296	664	0.04341	0.0132026	UMR	1	1	0	104542	ENST00000448723	protein_coding	ENSG00000148848	ADAM12	0	75126	ENST00000448723	ENSG00000148848	ADAM12	0	14689	1	0	0	1	0	0	0.610414	0.389586	0
1501	chr1	155022180	155025290	3111	174	174	12222	274	0.0224186	0.00419304	UMR	1	1	0	11267	ENST00000472434	protein_coding	ENSG00000143537	ADAM15	0	8425	ENST00000472434	ENSG00000143537	ADAM15	0	1744	1	0	0	1	0	0	0.432015	0.567985	0
11820	chr2	9694434	9697046	2613	123	123	9796	116	0.0118416	0	UMR	2	1	0	18065	ENST00000607241	lincRNA	ENSG00000271855	RP11-214N9.1	0	13385	ENST00000478059	ENSG00000151694	ADAM17	0	2570	1	0	0	1	0	0	0.414849	0.585151	0
17261	chr5	157001272	157003532	2261	146	146	11531	391	0.0339086	0.00724638	UMR	1	1	0	58441	ENST00000519752	protein_coding	ENSG00000135074	ADAM19	0	42545	ENST00000519752	ENSG00000135074	ADAM19	0	7296	1	0	0	1	0	0	0.573198	0.426802	0
19275	chr7	87562962	87564756	1795	130	130	9810	300	0.030581	0.00725505	UMR	1	1	0	73294	ENST00000398203	protein_coding	ENSG00000008277	ADAM22	0	53009	ENST00000398203	ENSG00000008277	ADAM22	0	9747	1	0	0	1	0	0	0.68468	0.31532	0
12891	chr2	207506110	207507888	1779	73	73	5898	291	0.0493388	0.0282114	UMR	1	0	0	28613	ENST00000543490	lincRNA	ENSG00000235118	AC010731.4	46550	20633	ENST00000444281	ENSG00000114948	ADAM23	0	3762	1	0	0	0	0	1	0.36425	0.63575	0
12890	chr2	207307071	207309422	2352	173	173	12545	413	0.0329215	0.00529101	UMR	1	1	0	28609	ENST00000374415	protein_coding	ENSG00000114948	ADAM23	0	20632	ENST00000374415	ENSG00000114948	ADAM23	0	3761	1	0	0	1	0	0	0.272534	0.727466	0
16410	chr4	175749555	175751266	1712	57	57	4752	343	0.0721801	0.0212815	UMR	2	2	0	50454	ENST00000507969	protein_coding	ENSG00000168594	ADAM29	0	36918	ENST00000507969	ENSG00000168594	ADAM29	0	6257	1	0	0	1	0	0	0.148364	0.851636	0
20058	chr8	38964771	38965526	756	58	58	5079	324	0.0637921	0.0323762	UMR	1	1	0	86555	ENST00000521741	protein_coding	ENSG00000197140	ADAM32	0	62499	ENST00000521741	ENSG00000197140	ADAM32	0	10772	1	0	0	1	0	0	0.542328	0.457672	0
13250	chr20	3660368	3663724	3357	147	147	9620	1577	0.163929	0.0827529	UMR	1	1	0	172513	ENST00000350009	protein_coding	ENSG00000149451	ADAM33	0	127186	ENST00000350009	ENSG00000149451	ADAM33	0	25916	0.886208	0.113792	0	0.886208	0.113792	0	0.261245	0.738755	0
3081	chr10	135070810	135071571	762	32	32	2386	216	0.0905281	0.0210663	UMR	0	0	5797	104735	ENST00000559018	protein_coding	ENSG00000151651	ADAM8	5797	75262	ENST00000559018	ENSG00000151651	ADAM8	3430	14847	0	0	1	0	0	1	0	0	1
3082	chr10	135074646	135076112	1467	126	126	6285	293	0.0466189	0.00793651	UMR	0	0	1256	104735	ENST00000559018	protein_coding	ENSG00000151651	ADAM8	1256	75262	ENST00000559018	ENSG00000151651	ADAM8	0	14847	0.507157	0	0.492843	0.507157	0	0.492843	0.30743	0.69257	0
3083	chr10	135088502	135090930	2429	105	105	7178	1211	0.16871	0.0828815	UMR	1	1	0	104742	ENST00000559180	protein_coding	ENSG00000151651	ADAM8	0	75269	ENST00000559180	ENSG00000151651	ADAM8	0	14850	1	0	0	1	0	0	0.214903	0.785097	0
20057	chr8	38852996	38857594	4599	203	203	16444	777	0.0472513	0.00421941	UMR	2	2	0	86544	ENST00000379917	protein_coding	ENSG00000168615	ADAM9	0	62489	ENST00000379917	ENSG00000168615	ADAM9	0	10771	0.771689	0.228311	0	0.771689	0.228311	0	0.307893	0.588171	0.103936
13882	chr21	28214654	28219826	5173	283	283	22533	773	0.0343052	0.0042735	UMR	1	1	0	194545	ENST00000517452	protein_coding	ENSG00000154734	ADAMTS1	0	144172	ENST00000517452	ENSG00000154734	ADAMTS1	0	26688	0.980862	0	0.0191378	0.980862	0	0.0191378	0.346607	0.653393	0
10362	chr19	8656402	8658241	1840	99	99	7790	399	0.0512195	0.0165904	UMR	1	1	0	178369	ENST00000596236	protein_coding	ENSG00000142303	ADAMTS10	0	131762	ENST00000596236	ENSG00000142303	ADAMTS10	0	24090	1	0	0	1	0	0	0.613587	0.386413	0
10363	chr19	8673838	8677401	3564	159	160	9351	610	0.0652337	0.00694444	UMR	1	1	0	178375	ENST00000593534	protein_coding	ENSG00000142303	ADAMTS10	0	131768	ENST00000593534	ENSG00000142303	ADAMTS10	0	24094	1	0	0	1	0	0	0.223906	0.776094	0
16601	chr5	33888610	33893344	4735	85	85	6493	971	0.149546	0.026134	UMR	1	1	0	52102	ENST00000509762	protein_coding	ENSG00000151388	ADAMTS12	0	37898	ENST00000509762	ENSG00000151388	ADAMTS12	0	6596	1	0	0	0.767054	0.232946	0	0.044773	0.621119	0.334108
21424	chr9	136293467	136295186	1720	155	155	9859	870	0.0882442	0.0209983	UMR	1	1	0	97654	ENST00000536611	protein_coding	ENSG00000160323	ADAMTS13	0	70240	ENST00000536611	ENSG00000160323	ADAMTS13	0	12386	1	0	0	1	0	0	0.605814	0.394186	0
2562	chr10	72431760	72433940	2181	123	123	7998	526	0.0657664	0.0070922	UMR	1	1	0	101423	ENST00000373207	protein_coding	ENSG00000138316	ADAMTS14	0	72859	ENST00000373207	ENSG00000138316	ADAMTS14	0	14202	1	0	0	1	0	0	0.227419	0.772581	0
4235	chr11	130317942	130320432	2491	182	182	14790	330	0.0223124	0.0075332	UMR	1	1	0	116862	ENST00000299164	protein_coding	ENSG00000166106	ADAMTS15	0	84941	ENST00000299164	ENSG00000166106	ADAMTS15	0	16218	1	0	0	1	0	0	0.788438	0.211562	0
16545	chr5	5139584	5142444	2861	172	172	12844	339	0.0263936	0.0131579	UMR	2	1	0	51362	ENST00000433402	protein_coding	ENSG00000145536	ADAMTS16	0	37525	ENST00000433402	ENSG00000145536	ADAMTS16	0	6522	1	0	0	1	0	0	0.474659	0.525341	0
16544	chr5	4511818	4513040	1223	46	46	3893	1030	0.264577	0.214841	UMR	1	0	0	51343	ENST00000503188	lincRNA	ENSG00000231291	RP11-445O3.1	627402	37523	ENST00000511368	ENSG00000145536	ADAMTS16	353277	6521	1	0	0	0	0	1	0	0	1
7129	chr15	100816466	100818076	1611	30	30	2393	962	0.402006	0.403833	UMR	0	0	13873	146092	ENST00000560486	protein_coding	ENSG00000140470	ADAMTS17	13873	106486	ENST00000560486	ENSG00000140470	ADAMTS17	14149	19636	0	1	0	0	1	0	0	0	1
7130	chr15	100850882	100852294	1413	31	31	2411	817	0.338864	0.345969	UMR	0	0	27039	146090	ENST00000378898	protein_coding	ENSG00000140470	ADAMTS17	27039	106484	ENST00000378898	ENSG00000140470	ADAMTS17	18262	19636	0	1	0	0	1	0	0	0	1
7131	chr15	100880982	100882960	1979	210	210	14675	467	0.0318228	0.00617284	UMR	1	1	0	146095	ENST00000558930	protein_coding	ENSG00000140470	ADAMTS17	0	106489	ENST00000558930	ENSG00000140470	ADAMTS17	0	19637	1	0	0	1	0	0	0.73623	0.26377	0
7128	chr15	100466116	100469089	2974	289	306	7395	189	0.0255578	0.00775194	UMR	0	0	41330	146086	ENST00000528696	antisense	ENSG00000254744	CTD-3076O17.1	47394	106482	ENST00000557896	ENSG00000140470	ADAMTS17	0	19634	0	0	1	0	0	1	0.0709482	0.795225	0.133826
7133	chr15	100912883	100914446	1564	104	104	5188	247	0.0476099	0.0171053	UMR	1	0	0	146102	ENST00000560718	antisense	ENSG00000259430	RP11-168G16.2	30672	106481	ENST00000268070	ENSG00000140470	ADAMTS17	0	19639	1	0	0	0	0	1	0.373402	0.626598	0
7132	chr15	100889821	100891118	1298	62	62	5649	275	0.0486812	0.00366345	UMR	1	0	0	146101	ENST00000560282	lincRNA	ENSG00000189419	SPATA41	7610	106481	ENST00000268070	ENSG00000140470	ADAMTS17	0	19638	1	0	0	0	0	1	0.194145	0.805855	0
7984	chr16	77465179	77469901	4723	164	164	12479	1360	0.108983	0.0172709	UMR	2	1	0	154701	ENST00000564358	antisense	ENSG00000260701	RP11-449J10.1	0	113316	ENST00000569309	ENSG00000140873	ADAMTS18	0	20816	1	0	0	1	0	0	0.161973	0.59856	0.239466
16945	chr5	128795227	128797712	2486	188	188	14863	397	0.0267106	0.0125264	UMR	2	1	0	56073	ENST00000502709	protein_coding	ENSG00000145808	ADAMTS19	0	40586	ENST00000502709	ENSG00000145808	ADAMTS19	0	6971	1	0	0	1	0	0	0.769912	0.230088	0
17456	chr5	178593947	178594684	738	58	58	4791	257	0.0536422	0.0292357	UMR	0	0	44106	59728	ENST00000523450	protein_coding	ENSG00000087116	ADAMTS2	44106	43501	ENST00000523450	ENSG00000087116	ADAMTS2	0	7499	0	1	0	0	1	0	0.96206	0.0379404	0
17457	chr5	178692108	178693493	1386	53	53	4635	521	0.112406	0.0777384	UMR	0	0	78937	59726	ENST00000251582	protein_coding	ENSG00000087116	ADAMTS2	78937	43499	ENST00000251582	ENSG00000087116	ADAMTS2	7448	7501	0	1	0	0	1	0	0	0	1
17458	chr5	178696244	178698622	2379	40	40	3053	913	0.29905	0.292484	UMR	0	0	73808	59726	ENST00000251582	protein_coding	ENSG00000087116	ADAMTS2	73808	43499	ENST00000251582	ENSG00000087116	ADAMTS2	11584	7501	0	1	0	0	1	0	0	0	1
17459	chr5	178702448	178703612	1165	35	35	3063	786	0.256611	0.203859	UMR	0	0	68818	59726	ENST00000251582	protein_coding	ENSG00000087116	ADAMTS2	68818	43499	ENST00000251582	ENSG00000087116	ADAMTS2	17788	7501	0	1	0	0	1	0	0	0	1
17460	chr5	178711828	178712904	1077	31	31	2747	800	0.291227	0.29735	UMR	0	0	59526	59726	ENST00000251582	protein_coding	ENSG00000087116	ADAMTS2	59526	43499	ENST00000251582	ENSG00000087116	ADAMTS2	27168	7501	0	1	0	0	1	0	0	0	1
17461	chr5	178741033	178742506	1474	38	38	3245	803	0.247458	0.204604	UMR	0	0	29924	59726	ENST00000251582	protein_coding	ENSG00000087116	ADAMTS2	29924	43499	ENST00000251582	ENSG00000087116	ADAMTS2	28218	7502	0	1	0	0	1	0	0	0	1
17462	chr5	178753122	178753981	860	31	31	1766	445	0.251982	0.203888	UMR	0	0	18449	59726	ENST00000251582	protein_coding	ENSG00000087116	ADAMTS2	18449	43499	ENST00000251582	ENSG00000087116	ADAMTS2	16743	7502	0	1	0	0	1	0	0	0	1
17463	chr5	178769468	178772960	3493	280	280	20128	1200	0.0596184	0.00952381	UMR	1	1	0	59730	ENST00000274609	protein_coding	ENSG00000087116	ADAMTS2	0	43503	ENST00000274609	ENSG00000087116	ADAMTS2	0	7502	0.724306	0.275694	0	0.724306	0.275694	0	0.592614	0.407386	0
4520	chr12	43944640	43946622	1983	138	138	11353	730	0.0643002	0.0252129	UMR	1	1	0	120317	ENST00000553158	protein_coding	ENSG00000173157	ADAMTS20	0	87605	ENST00000553158	ENSG00000173157	ADAMTS20	0	16520	1	0	0	1	0	0	0.789713	0.210287	0
16069	chr4	73433184	73435684	2501	116	116	8375	211	0.025194	0.0112136	UMR	1	1	0	46428	ENST00000505193	protein_coding	ENSG00000156140	ADAMTS3	0	34140	ENST00000505193	ENSG00000156140	ADAMTS3	0	5854	1	0	0	1	0	0	0.388645	0.611355	0
13883	chr21	28334058	28340490	6433	248	248	20130	1287	0.0639344	0.011689	UMR	1	1	0	194547	ENST00000284987	protein_coding	ENSG00000154736	ADAMTS5	0	144173	ENST00000284987	ENSG00000154736	ADAMTS5	0	26689	0.568786	0.431214	0	0.568786	0.431214	0	0.370123	0.350225	0.279652
16715	chr5	64775772	64779970	4199	61	61	4477	108	0.0241233	0.00529101	UMR	1	1	0	53301	ENST00000536360	protein_coding	ENSG00000049192	ADAMTS6	0	38759	ENST00000536360	ENSG00000049192	ADAMTS6	78805	6715	0.946654	0	0.053346	0.946654	0	0.053346	0	0	1
16714	chr5	64398592	64399618	1027	65	65	4759	258	0.0542131	0.00505051	UMR	0	0	19577	53293	ENST00000384708	misc_RNA	ENSG00000207439	Y_RNA	94973	38754	ENST00000314351	ENSG00000049192	ADAMTS6	0	6714	0	0	1	0	0	1	0.503408	0.496592	0
6958	chr15	79042998	79043917	920	33	33	2570	342	0.133074	0.0704729	UMR	0	0	531	144494	ENST00000434914	pseudogene	ENSG00000238166	RP11-160C18.4	13537	105441	ENST00000569934	ENSG00000136378	ADAMTS7	0	19430	1	0	0	0	0	1	0.232609	0.767391	0
4234	chr11	130296846	130298954	2109	169	169	12164	469	0.0385564	0.00828189	UMR	1	1	0	116861	ENST00000257359	protein_coding	ENSG00000134917	ADAMTS8	0	84940	ENST00000257359	ENSG00000134917	ADAMTS8	0	16217	0.980085	0.0199147	0	0.980085	0.0199147	0	0.529161	0.470839	0
15095	chr3	64545900	64548328	2429	33	33	2542	955	0.375688	0.391026	UMR	1	0	0	36453	ENST00000601022	antisense	ENSG00000241158	ADAMTS9-AS1	26937	27008	ENST00000467257	ENSG00000163638	ADAMTS9	114707	4646	1	0	0	0	1	0	0	0	1
15096	chr3	64670274	64674952	4679	260	260	20024	360	0.0179784	0.00698099	UMR	2	1	0	36461	ENST00000481312	antisense	ENSG00000241684	ADAMTS9-AS2	0	27012	ENST00000459780	ENSG00000163638	ADAMTS9	0	4647	1	0	0	0.997435	0.00256465	0	0.613379	0.386621	0
20648	chr9	18437594	18439081	1488	43	43	3544	187	0.0527652	0.0358577	UMR	0	0	34810	92427	ENST00000380548	protein_coding	ENSG00000178031	ADAMTSL1	34810	66662	ENST00000380548	ENSG00000178031	ADAMTSL1	0	11529	0	0	1	0	0	1	0.165323	0.834677	0
21430	chr9	136398784	136400568	1785	91	91	6670	272	0.0407796	0.00973703	UMR	1	1	0	97672	ENST00000393060	protein_coding	ENSG00000197859	ADAMTSL2	0	70258	ENST00000393060	ENSG00000197859	ADAMTSL2	0	12390	1	0	0	1	0	0	0.508123	0.491877	0
21431	chr9	136404331	136405320	990	52	52	3433	759	0.221089	0.145019	UMR	0	0	4355	97672	ENST00000393060	protein_coding	ENSG00000197859	ADAMTSL2	4355	70258	ENST00000393060	ENSG00000197859	ADAMTSL2	4056	12390	0	1	0	0	1	0	0	0	1
21432	chr9	136410514	136411664	1151	30	30	2634	405	0.153759	0.136794	UMR	0	0	10538	97672	ENST00000393060	protein_coding	ENSG00000197859	ADAMTSL2	10538	70258	ENST00000393060	ENSG00000197859	ADAMTSL2	7852	12391	0	1	0	0	1	0	0	0	1
7004	chr15	84322186	84324008	1823	183	183	14178	502	0.035407	0.0141844	UMR	1	1	0	144966	ENST00000561483	protein_coding	ENSG00000156218	ADAMTSL3	0	105759	ENST00000561483	ENSG00000156218	ADAMTSL3	0	19486	1	0	0	1	0	0	0.794844	0.205156	0
1420	chr1	150532665	150536766	4102	81	81	6443	404	0.0627037	0.0072091	UMR	1	1	0	10358	ENST00000369035	protein_coding	ENSG00000203804	ADAMTSL4-AS1	0	7627	ENST00000369035	ENSG00000203804	ADAMTSL4-AS1	0	1664	0.805461	0	0.194539	0.805461	0	0.194539	0.0550951	0.831546	0.113359
10061	chr19	1502870	1504032	1163	59	59	5080	350	0.0688976	0.0437145	UMR	0	0	2737	176726	ENST00000591077	protein_coding	ENSG00000185761	ADAMTSL5	2737	130320	ENST00000591077	ENSG00000185761	ADAMTSL5	0	23527	0	0	1	0	0	1	0.527085	0.472915	0
10063	chr19	1509412	1510963	1552	42	42	2985	1067	0.357454	0.345129	UMR	1	1	0	176733	ENST00000587828	protein_coding	ENSG00000185761	ADAMTSL5	0	130327	ENST00000587828	ENSG00000185761	ADAMTSL5	0	23530	1	0	0	1	0	0	0.149485	0.850515	0
10064	chr19	1512699	1514234	1536	130	130	9205	243	0.0263987	0.00942321	UMR	1	1	0	176736	ENST00000585804	protein_coding	ENSG00000185761	ADAMTSL5	0	130330	ENST00000585804	ENSG00000185761	ADAMTSL5	0	23531	1	0	0	1	0	0	0.698568	0.301432	0
10062	chr19	1507475	1508652	1178	68	68	4927	479	0.0972194	0.0120482	UMR	2	1	0	176737	ENST00000590252	antisense	ENSG00000267092	CTB-25B13.9	0	130326	ENST00000590090	ENSG00000185761	ADAMTSL5	0	23529	1	0	0	1	0	0	0.191851	0.808149	0
18688	chr7	948457	949437	981	85	85	6056	664	0.109643	0.0940541	UMR	0	0	3203	68726	ENST00000478000	protein_coding	ENSG00000105963	ADAP1	3203	49965	ENST00000478000	ENSG00000105963	ADAP1	0	8926	0	1	0	0	1	0	0.72579	0.27421	0
18689	chr7	956012	957043	1032	46	46	2358	659	0.279474	0.309337	UMR	0	0	3482	68730	ENST00000437486	protein_coding	ENSG00000105963	ADAP1	3482	49969	ENST00000437486	ENSG00000105963	ADAP1	2681	8927	0	1	0	0	1	0	0	0	1
18690	chr7	962476	963261	786	30	30	2256	627	0.277926	0.285646	UMR	1	1	0	68736	ENST00000488527	protein_coding	ENSG00000105963	ADAP1	0	49975	ENST00000488527	ENSG00000105963	ADAP1	2124	8928	1	0	0	1	0	0	0	0	1
18691	chr7	992904	994673	1770	192	192	10967	480	0.0437677	0.00546448	UMR	1	1	0	68723	ENST00000265846	protein_coding	ENSG00000105963	ADAP1	0	49962	ENST00000265846	ENSG00000105963	ADAP1	0	8934	1	0	0	1	0	0	0.662712	0.337288	0
18692	chr7	1002929	1005474	2546	89	89	7007	1576	0.224918	0.222023	UMR	0	0	7885	68728	ENST00000539900	protein_coding	ENSG00000105963	ADAP1	7885	49967	ENST00000539900	ENSG00000105963	ADAP1	1685	8935	0	1	0	0	1	0	0	0.123723	0.876277
8655	chr17	29232529	29234154	1626	69	69	6289	193	0.0306885	0.00421941	UMR	2	2	0	160462	ENST00000583688	protein_coding	ENSG00000184060	ADAP2	0	117755	ENST00000583688	ENSG00000184060	ADAP2	0	21697	1	0	0	1	0	0	0.171587	0.828413	0
8656	chr17	29248530	29250134	1605	133	133	10553	332	0.0314602	0.0133333	UMR	1	1	0	160468	ENST00000580526	protein_coding	ENSG00000184060	ADAP2	0	117761	ENST00000580526	ENSG00000184060	ADAP2	0	21698	1	0	0	1	0	0	0.672274	0.327726	0
1489	chr1	154579554	154581598	2045	105	105	6781	69	0.0101755	0	UMR	1	1	0	11169	ENST00000526905	protein_coding	ENSG00000160710	ADAR	0	8331	ENST00000526905	ENSG00000160710	ADAR	0	1731	1	0	0	1	0	0	0.203912	0.796088	0
1490	chr1	154599150	154600960	1811	84	84	6582	178	0.0270435	0.00505051	UMR	1	1	0	11168	ENST00000471068	protein_coding	ENSG00000160710	ADAR	0	8330	ENST00000471068	ENSG00000160710	ADAR	0	1732	1	0	0	1	0	0	0.409718	0.590282	0
14048	chr21	46493435	46495780	2346	274	274	19239	347	0.0180363	0.00385369	UMR	2	1	0	196101	ENST00000437626	protein_coding	ENSG00000197381	ADARB1	0	145346	ENST00000437626	ENSG00000197381	ADARB1	0	26910	1	0	0	1	0	0	0.553708	0.446292	0
14049	chr21	46549027	46550984	1958	39	39	3071	623	0.202866	0.212107	UMR	0	0	658	196103	ENST00000464215	protein_coding	ENSG00000197381	ADARB1	658	145348	ENST00000464215	ENSG00000197381	ADARB1	2622	26912	0.684883	0.315117	0	0.684883	0.315117	0	0	0	1
2205	chr10	1777995	1780627	2633	120	120	10344	497	0.0480472	0.0125007	UMR	1	1	0	98427	ENST00000381312	protein_coding	ENSG00000185736	ADARB2	0	70885	ENST00000381312	ENSG00000185736	ADARB2	0	13803	1	0	0	1	0	0	0.468667	0.531333	0
2201	chr10	1517098	1518770	1673	40	40	3376	922	0.273104	0.277557	UMR	0	0	50061	98435	ENST00000421697	antisense	ENSG00000205696	ADARB2-AS1	234504	70891	ENST00000469464	ENSG00000185736	ADARB2	0	13797	0	1	0	0	1	0	0.129109	0.870891	0
2202	chr10	1601056	1602655	1600	38	38	3291	658	0.199939	0.183752	UMR	0	0	32097	98436	ENST00000381301	antisense	ENSG00000205696	ADARB2-AS1	177014	70885	ENST00000381312	ENSG00000185736	ADARB2	5263	13801	0	1	0	0	1	0	0	0	1
2203	chr10	1650304	1651636	1333	35	35	2939	536	0.182375	0.0585574	UMR	0	0	81345	98436	ENST00000381301	antisense	ENSG00000205696	ADARB2-AS1	128033	70885	ENST00000381312	ENSG00000185736	ADARB2	54511	13801	0	1	0	0	1	0	0	0	1
2204	chr10	1658578	1660230	1653	37	37	3984	1441	0.361697	0.358089	UMR	0	0	89619	98436	ENST00000381301	antisense	ENSG00000205696	ADARB2-AS1	119439	70885	ENST00000381312	ENSG00000185736	ADARB2	62785	13801	0	1	0	0	1	0	0	0	1
2200	chr10	1405338	1405724	387	60	60	4160	1517	0.364663	0.349449	UMR	0	0	1505	98434	ENST00000432987	sense_intronic	ENSG00000233052	RP11-398B16.2	122744	70891	ENST00000469464	ENSG00000185736	ADARB2	0	13793	1	0	0	0	1	0	1	0	0
7980	chr16	75656135	75657666	1532	75	75	6611	149	0.0225382	0	UMR	1	1	0	154631	ENST00000562374	protein_coding	ENSG00000065457	ADAT1	0	113267	ENST00000562374	ENSG00000065457	ADAT1	0	20809	1	0	0	1	0	0	0.296997	0.703003	0
10095	chr19	1905012	1906002	991	99	99	7396	97	0.0131152	0.00392157	UMR	2	2	0	176837	ENST00000602400	protein_coding	ENSG00000213638	ADAT3	0	130412	ENST00000602400	ENSG00000213638	ADAT3	0	23588	1	0	0	1	0	0	0.735621	0.264379	0
663	chr1	33546180	33547970	1791	96	96	8006	367	0.0458406	0.0124805	UMR	2	2	0	3914	ENST00000373441	protein_coding	ENSG00000142920	ADC	0	3067	ENST00000373441	ENSG00000142920	ADC	0	834	1	0	0	1	0	0	0.401452	0.598548	0
664	chr1	33592316	33593494	1179	55	55	5100	308	0.0603922	0.0203766	UMR	0	0	32070	3917	ENST00000492521	protein_coding	ENSG00000142920	ADC	32070	3070	ENST00000492521	ENSG00000142920	ADC	0	835	0	0	1	0	0	1	0.223919	0.776081	0
6153	chr14	78266072	78267200	1129	69	69	5550	64	0.0115315	0	UMR	1	1	0	136572	ENST00000341211	protein_coding	ENSG00000063761	ADCK1	0	99833	ENST00000341211	ENSG00000063761	ADCK1	0	18533	1	0	0	1	0	0	0.343667	0.656333	0
6154	chr14	78432164	78432928	765	45	45	2895	110	0.0379965	0.0126177	UMR	0	0	42588	136575	ENST00000555217	protein_coding	ENSG00000063761	ADCK1	42588	99836	ENST00000555217	ENSG00000063761	ADCK1	0	18534	0	0	1	0	0	1	0.547712	0.452288	0
6155	chr14	78447006	78447932	927	57	57	4286	228	0.0531965	0.0230935	UMR	0	0	57430	136575	ENST00000555217	protein_coding	ENSG00000063761	ADCK1	57430	99836	ENST00000555217	ENSG00000063761	ADCK1	0	18535	0	0	1	0	0	1	0.415318	0.584682	0
19623	chr7	140372010	140373799	1790	131	131	9045	318	0.0351575	0	UMR	2	2	0	76783	ENST00000483369	protein_coding	ENSG00000133597	ADCK2	0	55708	ENST00000483369	ENSG00000133597	ADCK2	0	10107	1	0	0	1	0	0	0.391061	0.608939	0
2039	chr1	227126573	227128702	2130	141	141	11494	160	0.0139203	0	UMR	1	1	0	16219	ENST00000489044	protein_coding	ENSG00000163050	ADCK3	0	12199	ENST00000489044	ENSG00000163050	ADCK3	0	2265	1	0	0	1	0	0	0.638967	0.361033	0
20552	chr8	145597052	145599075	2024	154	154	12472	346	0.0277421	0.0037037	UMR	1	1	0	91596	ENST00000526833	protein_coding	ENSG00000173137	ADCK5	0	66083	ENST00000526833	ENSG00000173137	ADCK5	0	11389	1	0	0	1	0	0	0.58004	0.41996	0
19046	chr7	45613201	45615692	2492	242	242	17295	689	0.0398381	0.0117573	UMR	1	1	0	71352	ENST00000297323	protein_coding	ENSG00000164742	ADCY1	0	51859	ENST00000297323	ENSG00000164742	ADCY1	0	9448	1	0	0	1	0	0	0.84992	0.15008	0
19047	chr7	45807643	45809006	1364	95	95	7100	180	0.0253521	0.00374532	UMR	1	0	0	71365	ENST00000450436	pseudogene	ENSG00000214765	SEPT7P2	83658	51860	ENST00000468353	ENSG00000164742	ADCY1	0	9449	1	0	0	0	0	1	0.412023	0.587977	0
1686	chr1	167789208	167789798	591	31	31	2600	9	0.00346154	0	UMR	2	0	0	13068	ENST00000451545	antisense	ENSG00000232194	RP1-313L4.3	27928	9931	ENST00000485964	ENSG00000143199	ADCY10	0	1909	1	0	0	0	1	0	0.424704	0.575296	0
16555	chr5	7395046	7397644	2599	220	220	15289	737	0.0482046	0.0139559	UMR	1	1	0	51428	ENST00000338316	protein_coding	ENSG00000078295	ADCY2	0	37556	ENST00000338316	ENSG00000078295	ADCY2	0	6536	1	0	0	1	0	0	0.760677	0.239323	0
16556	chr5	7420109	7423242	3134	33	33	2853	1020	0.357518	0.316843	UMR	0	0	5331	51430	ENST00000498598	protein_coding	ENSG00000078295	ADCY2	5331	37558	ENST00000498598	ENSG00000078295	ADCY2	23086	6536	0	1	0	0	1	0	0	0	1
11902	chr2	25141716	25144106	2391	215	215	12457	658	0.0528217	0	UMR	1	1	0	18655	ENST00000438445	protein_coding	ENSG00000138031	ADCY3	0	13769	ENST00000438445	ENSG00000138031	ADCY3	0	2654	1	0	0	1	0	0	0.508992	0.491008	0
11903	chr2	25149410	25150345	936	39	39	3319	446	0.134378	0.107083	UMR	0	0	6701	18643	ENST00000260600	protein_coding	ENSG00000138031	ADCY3	6701	13757	ENST00000260600	ENSG00000138031	ADCY3	5720	2654	0	0	1	0	0	1	0	0	1
5835	chr14	24801364	24802277	914	60	60	5452	896	0.164343	0.153304	UMR	1	1	0	133069	ENST00000554674	protein_coding	ENSG00000129467	ADCY4	0	97155	ENST00000554674	ENSG00000129467	ADCY4	0	18180	1	0	0	1	0	0	0.517505	0.482495	0
5836	chr14	24802644	24804429	1786	103	103	8136	302	0.037119	0.026833	UMR	1	1	0	133074	ENST00000561138	protein_coding	ENSG00000129467	ADCY4	0	97160	ENST00000561138	ENSG00000129467	ADCY4	0	18182	1	0	0	1	0	0	0.507839	0.492161	0
15258	chr3	123048884	123050382	1499	31	31	2486	910	0.36605	0.329605	UMR	0	0	11884	38366	ENST00000468683	protein_coding	ENSG00000173175	ADCY5	11884	28336	ENST00000468683	ENSG00000173175	ADCY5	115836	4813	0	1	0	0	1	0	0	0	1
15259	chr3	123166767	123169384	2618	309	309	21213	793	0.0373827	0.0150904	UMR	1	1	0	38360	ENST00000462833	protein_coding	ENSG00000173175	ADCY5	0	28330	ENST00000462833	ENSG00000173175	ADCY5	0	4813	1	0	0	1	0	0	0.68793	0.31207	0
4552	chr12	49180506	49184068	3563	136	136	8646	230	0.0266019	0.00606061	UMR	2	1	0	120784	ENST00000549864	lincRNA	ENSG00000257660	RP11-579D7.4	0	87965	ENST00000550422	ENSG00000174233	ADCY6	0	16559	0.911872	0.088128	0	0.911872	0.088128	0	0.131911	0.868089	0
7731	chr16	50278440	50280862	2423	148	148	8733	892	0.102141	0.0070922	UMR	1	1	0	151765	ENST00000564044	protein_coding	ENSG00000121281	ADCY7	0	110888	ENST00000564044	ENSG00000121281	ADCY7	0	20544	1	0	0	1	0	0	0.361948	0.638052	0
20420	chr8	132051754	132055460	3707	253	253	21320	718	0.0336773	0.0156038	UMR	1	1	0	90550	ENST00000377928	protein_coding	ENSG00000155897	ADCY8	0	65207	ENST00000377928	ENSG00000155897	ADCY8	0	11165	1	0	0	1	0	0	0.686809	0.313191	0
7362	chr16	4103250	4104507	1258	34	34	3135	602	0.192026	0.153752	UMR	1	1	0	148015	ENST00000571889	protein_coding	ENSG00000162104	ADCY9	0	108091	ENST00000571889	ENSG00000162104	ADCY9	60301	20070	1	0	0	1	0	0	0	0	1
7363	chr16	4165002	4167217	2216	266	266	18695	866	0.0463225	0.00529101	UMR	1	1	0	148011	ENST00000294016	protein_coding	ENSG00000162104	ADCY9	0	108087	ENST00000294016	ENSG00000162104	ADCY9	0	20071	1	0	0	1	0	0	0.728339	0.271661	0
7361	chr16	4000149	4001011	863	32	32	2836	372	0.131171	0.110106	UMR	1	0	0	148009	ENST00000576810	sense_overlapping	ENSG00000262185	RP11-462G12.1	33139	108088	ENST00000574721	ENSG00000162104	ADCY9	10800	20065	1	0	0	0	0	1	0	0	1
7360	chr16	3988668	3989600	933	52	52	4815	352	0.0731049	0.0116611	UMR	0	0	6705	148008	ENST00000571302	sense_overlapping	ENSG00000262888	RP11-462G12.2	44550	108088	ENST00000574721	ENSG00000162104	ADCY9	0	20065	0	1	0	0	0	1	0.366559	0.633441	0
9600	chr18	902196	909716	7521	407	407	33023	1713	0.0518729	0.027417	UMR	3	1	0	168692	ENST00000581602	protein_coding	ENSG00000141433	ADCYAP1	0	124500	ENST00000581602	ENSG00000141433	ADCYAP1	0	22799	0.961973	0.0380269	0	0.900545	0	0.0994549	0.664273	0.284803	0.0509241
18955	chr7	31232312	31233033	722	30	30	2563	88	0.0343348	0.0148102	UMR	0	0	73125	70478	ENST00000438721	pseudogene	ENSG00000232887	AC006466.5	105726	51215	ENST00000436116	ENSG00000078549	ADCYAP1R1	0	9355	0	0	1	0	0	1	0.308864	0.691136	0
18954	chr7	31091204	31093410	2207	162	162	11938	447	0.0374435	0.0127706	UMR	1	1	0	70473	ENST00000409363	protein_coding	ENSG00000078549	ADCYAP1R1	0	51211	ENST00000409363	ENSG00000078549	ADCYAP1R1	0	9354	1	0	0	1	0	0	0.616221	0.383779	0
15789	chr4	2844512	2846798	2287	154	154	11466	203	0.0177045	0.00436644	UMR	1	1	0	43824	ENST00000355842	protein_coding	ENSG00000087274	ADD1	0	32358	ENST00000355842	ENSG00000087274	ADD1	0	5500	1	0	0	1	0	0	0.536511	0.463489	0
12199	chr2	70993668	70995829	2162	133	133	8106	166	0.0204787	0.00606061	UMR	1	1	0	21446	ENST00000496178	protein_coding	ENSG00000075340	ADD2	0	15765	ENST00000496178	ENSG00000075340	ADD2	0	2948	1	0	0	1	0	0	0.433858	0.566142	0
2893	chr10	111765290	111770673	5384	192	192	13250	489	0.0369057	0.00855263	UMR	1	1	0	103692	ENST00000475954	protein_coding	ENSG00000148700	ADD3	0	74492	ENST00000475954	ENSG00000148700	ADD3	0	14560	0.876672	0.123328	0	0.876672	0.123328	0	0.235513	0.705423	0.0590639
18513	chr6	146919893	146920512	620	32	32	2663	82	0.0307923	0.00900901	UMR	2	1	0	67572	ENST00000493950	protein_coding	ENSG00000118492	ADGB	0	49155	ENST00000493950	ENSG00000118492	ADGB	0	8585	1	0	0	1	0	0	0.340323	0.659677	0
16174	chr4	100008740	100012574	3835	96	96	7561	551	0.072874	0.0192942	UMR	2	1	0	47688	ENST00000499178	antisense	ENSG00000246090	RP11-696N14.1	0	35099	ENST00000502386	ENSG00000197894	ADH5	0	5970	0.876662	0.123338	0	0.837549	0	0.162451	0.102477	0.781486	0.116037
20174	chr8	67340250	67343035	2786	149	149	11647	440	0.037778	0	UMR	3	2	0	87717	ENST00000523113	protein_coding	ENSG00000147576	ADHFE1	0	63242	ENST00000523113	ENSG00000147576	ADHFE1	0	10912	1	0	0	1	0	0	0.472003	0.527997	0
20175	chr8	67343882	67345338	1457	62	62	4935	166	0.0336373	0.0118568	UMR	1	1	0	87732	ENST00000419955	protein_coding	ENSG00000147576	ADHFE1	0	63257	ENST00000419955	ENSG00000147576	ADHFE1	0	10913	1	0	0	1	0	0	0.33768	0.66232	0
20176	chr8	67350811	67352302	1492	61	61	4708	442	0.0938828	0.00512821	UMR	1	1	0	87733	ENST00000518781	protein_coding	ENSG00000147576	ADHFE1	0	63258	ENST00000518781	ENSG00000147576	ADHFE1	0	10914	1	0	0	1	0	0	0.369973	0.630027	0
11793	chr2	3521692	3524135	2444	148	148	12871	221	0.0171704	0.00381064	UMR	2	1	0	17764	ENST00000450917	antisense	ENSG00000235078	AC142528.1	0	13250	ENST00000327435	ENSG00000182551	ADI1	0	2528	1	0	0	1	0	0	0.551146	0.448854	0
15608	chr3	186541652	186545758	4107	158	158	11600	1063	0.0916379	0.0296261	UMR	2	0	0	42375	ENST00000448639	pseudogene	ENSG00000231982	RP11-573D15.1	14704	31292	ENST00000412955	ENSG00000181092	ADIPOQ	0	5206	1	0	0	0	0	1	0.135135	0.556854	0.308011
1842	chr1	202926442	202928692	2251	104	104	8012	222	0.0277084	0.00444523	UMR	1	1	0	14703	ENST00000426229	protein_coding	ENSG00000159346	ADIPOR1	0	11067	ENST00000426229	ENSG00000159346	ADIPOR1	0	2064	1	0	0	1	0	0	0.265215	0.734785	0
4289	chr12	1799435	1801882	2448	124	124	10518	153	0.0145465	0.00323655	UMR	1	1	0	117236	ENST00000540974	protein_coding	ENSG00000006831	ADIPOR2	0	85226	ENST00000540974	ENSG00000006831	ADIPOR2	0	16280	1	0	0	1	0	0	0.35335	0.64665	0
2670	chr10	88727880	88731608	3729	192	192	14994	1130	0.0753635	0.0582056	UMR	5	2	0	102291	ENST00000433214	processed_transcript	ENSG00000271880	RP11-96C23.5	0	73437	ENST00000561504	ENSG00000148671	ADIRF	0	14308	1	0	0	0.90051	0.0994905	0	0.465272	0.534728	0
2610	chr10	75909534	75913278	3745	102	102	8588	258	0.0300419	0.00333333	UMR	2	2	0	101791	ENST00000478611	protein_coding	ENSG00000156110	ADK	0	73142	ENST00000478611	ENSG00000156110	ADK	0	14247	0.923632	0.0763685	0	0.923632	0.0763685	0	0.171963	0.828037	0
2611	chr10	75935586	75937304	1719	92	92	7707	172	0.0223174	0	UMR	1	1	0	101793	ENST00000541550	protein_coding	ENSG00000156110	ADK	0	73144	ENST00000541550	ENSG00000156110	ADK	0	14248	1	0	0	1	0	0	0.296102	0.703898	0
3282	chr11	10323504	10325506	2003	90	90	7982	890	0.111501	0.0190364	UMR	1	0	0	106733	ENST00000526906	antisense	ENSG00000254554	RP11-351I24.1	720	76881	ENST00000278175	ENSG00000148926	ADM	0	15159	1	0	0	0.639041	0	0.360959	0.237144	0.762856	0
14632	chr22	50919269	50921048	1780	145	145	10616	818	0.0770535	0.0166705	UMR	1	1	0	194004	ENST00000395737	protein_coding	ENSG00000128165	ADM2	0	143928	ENST00000395737	ENSG00000128165	ADM2	0	27699	1	0	0	1	0	0	0.518539	0.481461	0
13635	chr20	49545898	49548649	2752	198	198	14414	279	0.0193562	0.00444444	UMR	2	1	0	175239	ENST00000558899	antisense	ENSG00000259456	RP5-914P20.5	0	129124	ENST00000396032	ENSG00000101126	ADNP	0	26323	1	0	0	1	0	0	0.283067	0.716933	0
9935	chr18	77866707	77868463	1757	117	117	7927	226	0.0285102	0.00657596	UMR	1	1	0	172140	ENST00000559951	protein_coding	ENSG00000101544	ADNP2	0	126869	ENST00000559951	ENSG00000101544	ADNP2	30604	23289	1	0	0	1	0	0	0	0	1
2516	chr10	64563406	64566591	3186	178	178	13778	383	0.0277979	0.0042735	UMR	2	1	0	101060	ENST00000373783	protein_coding	ENSG00000181915	ADO	0	72598	ENST00000373783	ENSG00000181915	ADO	0	14153	1	0	0	0.976146	0.0238544	0	0.434087	0.565913	0
1847	chr1	203086770	203087478	709	30	30	2301	370	0.1608	0.0430766	UMR	0	0	8714	14735	ENST00000367236	protein_coding	ENSG00000163485	ADORA1	8714	11096	ENST00000367236	ENSG00000163485	ADORA1	9755	2069	0	1	0	0	1	0	0	0	1
1848	chr1	203096274	203097900	1627	67	67	5117	319	0.0623412	0.0113968	UMR	2	1	0	14741	ENST00000421055	antisense	ENSG00000234775	RP11-335O13.7	0	11098	ENST00000367235	ENSG00000163485	ADORA1	0	2069	1	0	0	1	0	0	0.161647	0.838353	0
14219	chr22	24819386	24820764	1379	162	162	11320	563	0.049735	0.0164904	UMR	1	1	0	191054	ENST00000444262	protein_coding	ENSG00000128271	ADORA2A	0	141584	ENST00000444262	ENSG00000128271	ADORA2A	0	27199	1	0	0	1	0	0	0.889775	0.110225	0
8473	chr17	15820537	15821346	810	58	58	4454	574	0.128873	0.0863241	UMR	0	0	26884	158452	ENST00000304222	protein_coding	ENSG00000170425	ADORA2B	26884	116376	ENST00000304222	ENSG00000170425	ADORA2B	0	21497	0	0	1	0	0	1	0.87037	0.12963	0
8474	chr17	15847588	15849598	2011	191	191	14540	382	0.0262724	0.0116311	UMR	1	1	0	158452	ENST00000304222	protein_coding	ENSG00000170425	ADORA2B	0	116376	ENST00000304222	ENSG00000170425	ADORA2B	0	21498	1	0	0	1	0	0	0.873197	0.126803	0
1221	chr1	112058072	112059290	1219	49	49	3899	359	0.0920749	0.0588259	UMR	0	0	11689	8870	ENST00000241356	protein_coding	ENSG00000121933	ADORA3	11689	6759	ENST00000241356	ENSG00000121933	ADORA3	0	1432	0	1	0	0	1	0	0.33306	0.66694	0
6868	chr15	73088970	73090127	1158	79	79	5575	296	0.0530942	0.015368	UMR	0	0	10782	143506	ENST00000565814	protein_coding	ENSG00000159322	ADPGK	10782	104610	ENST00000565814	ENSG00000159322	ADPGK	0	19340	0	1	0	0	0	1	0.356649	0.643351	0
6867	chr15	73074878	73077014	2137	131	131	11522	132	0.0114563	0.00392157	UMR	2	1	0	143511	ENST00000563592	antisense	ENSG00000260898	ADPGK-AS1	0	104614	ENST00000562823	ENSG00000159322	ADPGK	0	19339	1	0	0	1	0	0	0.503978	0.496022	0
15229	chr3	119297960	119299378	1419	87	87	7166	247	0.0344683	0.00406504	UMR	2	1	0	38068	ENST00000357003	protein_coding	ENSG00000144843	ADPRH	0	28084	ENST00000357003	ENSG00000144843	ADPRH	0	4783	1	0	0	1	0	0	0.4926	0.5074	0
696	chr1	36554020	36555630	1611	121	121	11049	153	0.0138474	0.00330033	UMR	1	1	0	4114	ENST00000373178	protein_coding	ENSG00000116863	ADPRHL2	0	3218	ENST00000373178	ENSG00000116863	ADPRHL2	0	878	1	0	0	1	0	0	0.391061	0.608939	0
8446	chr17	10599799	10602066	2268	111	111	9444	170	0.0180008	0.0035461	UMR	2	2	0	158144	ENST00000527582	protein_coding	ENSG00000170222	ADPRM	0	116168	ENST00000527582	ENSG00000170222	ADPRM	0	21468	1	0	0	1	0	0	0.34127	0.65873	0
19979	chr8	26721104	26725774	4671	225	227	18354	1098	0.0598235	0.0373864	UMR	1	1	0	85728	ENST00000358857	protein_coding	ENSG00000120907	ADRA1A	0	61888	ENST00000358857	ENSG00000120907	ADRA1A	0	10702	1	0	0	1	0	0	0.62599	0.37401	0
17275	chr5	159200065	159200898	834	71	71	5602	106	0.0189218	0.00406504	UMR	0	0	11996	58527	ENST00000523311	lincRNA	ENSG00000254199	AC008691.1	142891	42596	ENST00000306675	ENSG00000170214	ADRA1B	0	7313	0	0	1	0	0	1	0.545564	0.454436	0
17276	chr5	159304184	159306651	2468	31	31	2925	746	0.255043	0.21277	UMR	0	0	5792	58528	ENST00000522627	lincRNA	ENSG00000253311	AC011343.1	37138	42596	ENST00000306675	ENSG00000170214	ADRA1B	36564	7314	0	0	1	0	0	1	0	0	1
17277	chr5	159342718	159343970	1253	91	91	5887	407	0.0691354	0.00995025	UMR	1	1	0	58529	ENST00000306675	protein_coding	ENSG00000170214	ADRA1B	0	42596	ENST00000306675	ENSG00000170214	ADRA1B	0	7314	1	0	0	1	0	0	0.286512	0.713488	0
13263	chr20	4201708	4203382	1675	93	93	7996	1292	0.161581	0.154908	UMR	0	0	26338	172574	ENST00000379453	protein_coding	ENSG00000171873	ADRA1D	26338	127241	ENST00000379453	ENSG00000171873	ADRA1D	0	25931	0	1	0	0	1	0	0.368358	0.631642	0
13264	chr20	4229046	4230830	1785	188	188	14462	1163	0.0804176	0.0126438	UMR	1	1	0	172574	ENST00000379453	protein_coding	ENSG00000171873	ADRA1D	0	127241	ENST00000379453	ENSG00000171873	ADRA1D	0	25932	1	0	0	1	0	0	0.812885	0.187115	0
2905	chr10	112835242	112838944	3703	334	334	25992	2240	0.0861804	0.0227895	UMR	1	1	0	103775	ENST00000280155	protein_coding	ENSG00000150594	ADRA2A	0	74554	ENST00000280155	ENSG00000150594	ADRA2A	0	14571	0.958142	0.041858	0	0.958142	0.041858	0	0.797732	0.202268	0
12367	chr2	96781801	96783772	1972	177	177	13022	733	0.0562894	0.00833333	UMR	1	1	0	22950	ENST00000409345	protein_coding	ENSG00000222040	ADRA2B	0	16784	ENST00000409345	ENSG00000222040	ADRA2B	0	3129	1	0	0	1	0	0	0.593813	0.406187	0
15802	chr4	3725861	3727214	1354	56	56	4494	478	0.106364	0.0735009	UMR	0	0	37902	43948	ENST00000511928	lincRNA	ENSG00000250986	AC141928.1	40860	32465	ENST00000509482	ENSG00000184160	ADRA2C	14878	5537	0	0	1	0	0	1	0	0	1
15803	chr4	3746411	3747938	1528	38	38	3225	568	0.176124	0.169486	UMR	0	0	17178	43948	ENST00000511928	lincRNA	ENSG00000250986	AC141928.1	20136	32465	ENST00000509482	ENSG00000184160	ADRA2C	286	5538	0	0	1	0	0	1	0	1	0
15804	chr4	3766904	3770844	3941	410	410	29301	1474	0.0503055	0.0171053	UMR	1	1	0	43950	ENST00000330055	protein_coding	ENSG00000184160	ADRA2C	0	32466	ENST00000330055	ENSG00000184160	ADRA2C	0	5539	0.817305	0.0322253	0.150469	0.817305	0.0322253	0.150469	0.689419	0.310581	0
15808	chr4	3956178	3958787	2610	154	154	11620	238	0.0204819	0.00399216	UMR	2	0	0	43967	ENST00000504375	pseudogene	ENSG00000251669	FAM86EP	188052	32466	ENST00000330055	ENSG00000184160	ADRA2C	0	5543	1	0	0	0	0	1	0.617625	0.382375	0
15805	chr4	3837713	3838974	1262	35	35	2837	984	0.346845	0.353766	UMR	0	0	53001	43951	ENST00000505943	pseudogene	ENSG00000251166	OR7E163P	69587	32466	ENST00000330055	ENSG00000184160	ADRA2C	34118	5541	0	0	1	0	0	1	0	0	1
15806	chr4	3872769	3874319	1551	112	112	7122	384	0.0539174	0.0174366	UMR	0	0	17656	43951	ENST00000505943	pseudogene	ENSG00000251166	OR7E163P	104643	32466	ENST00000330055	ENSG00000184160	ADRA2C	0	5541	0	0	1	0	0	1	0.592521	0.407479	0
15807	chr4	3880870	3882830	1961	80	80	6244	827	0.132447	0.0911649	UMR	0	0	9145	43951	ENST00000505943	pseudogene	ENSG00000251166	OR7E163P	112744	32466	ENST00000330055	ENSG00000184160	ADRA2C	2588	5542	0	0	1	0	0	1	0	0	1
15801	chr4	3704362	3706058	1697	59	59	4527	842	0.185995	0.169691	UMR	0	0	24779	43947	ENST00000508619	lincRNA	ENSG00000250632	RP3-513G18.2	62016	32465	ENST00000509482	ENSG00000184160	ADRA2C	18822	5536	0	0	1	0	0	1	0	0	1
2913	chr10	115802426	115808786	6361	343	343	24515	1554	0.0633898	0.0242063	UMR	1	1	0	103879	ENST00000369295	protein_coding	ENSG00000043591	ADRB1	0	74637	ENST00000369295	ENSG00000043591	ADRB1	0	14578	0.531363	0.135513	0.333124	0.531363	0.135513	0.333124	0.331709	0.461091	0.2072
17196	chr5	148205166	148206629	1464	80	80	6499	139	0.0213879	0.00406565	UMR	1	1	0	57795	ENST00000305988	protein_coding	ENSG00000169252	ADRB2	0	42019	ENST00000305988	ENSG00000169252	ADRB2	0	7237	1	0	0	1	0	0	0.278005	0.721995	0
20037	chr8	37822428	37824964	2537	171	171	13708	912	0.0665305	0.0248047	UMR	1	1	0	86322	ENST00000520341	protein_coding	ENSG00000188778	ADRB3	0	62291	ENST00000520341	ENSG00000188778	ADRB3	0	10756	1	0	0	1	0	0	0.599921	0.400079	0
3758	chr11	67028651	67029486	836	52	52	3604	417	0.115705	0.0296296	UMR	0	0	4394	111843	ENST00000308595	protein_coding	ENSG00000173020	ADRBK1	4394	81009	ENST00000308595	ENSG00000173020	ADRBK1	4189	15712	0	0	1	0	0	1	0	0	1
3759	chr11	67033476	67035532	2057	180	180	14175	508	0.0358377	0.00818338	UMR	1	1	0	111844	ENST00000526285	protein_coding	ENSG00000173020	ADRBK1	0	81010	ENST00000526285	ENSG00000173020	ADRBK1	0	15712	1	0	0	1	0	0	0.478853	0.521147	0
3760	chr11	67036751	67038261	1511	32	32	2655	481	0.181168	0.135067	UMR	0	0	147	111845	ENST00000530291	protein_coding	ENSG00000173020	ADRBK1	147	81011	ENST00000530291	ENSG00000173020	ADRBK1	2090	15712	1	0	0	1	0	0	0	0	1
3761	chr11	67044296	67045432	1137	39	39	2919	572	0.195958	0.1417	UMR	0	0	287	111846	ENST00000416281	protein_coding	ENSG00000173020	ADRBK1	287	81012	ENST00000416281	ENSG00000173020	ADRBK1	6962	15713	1	0	0	1	0	0	0	0	1
14232	chr22	25959057	25964439	5383	181	181	13038	815	0.0625096	0.00411523	UMR	2	1	0	191188	ENST00000455558	protein_coding	ENSG00000100077	ADRBK2	0	141679	ENST00000455558	ENSG00000100077	ADRBK2	0	27215	0.746238	0.253762	0	0.746238	0.253762	0	0.0759799	0.72506	0.19896
13732	chr20	60876848	60879304	2457	211	211	17361	326	0.0187777	0.00444444	UMR	1	1	0	175819	ENST00000465805	protein_coding	ENSG00000130706	ADRM1	0	129559	ENST00000465805	ENSG00000130706	ADRM1	0	26446	1	0	0	1	0	0	0.614164	0.385836	0
14446	chr22	40741756	40743626	1871	99	99	9039	245	0.0271048	0.00392157	UMR	1	1	0	193043	ENST00000342312	protein_coding	ENSG00000239900	ADSL	0	143161	ENST00000342312	ENSG00000239900	ADSL	0	27423	1	0	0	1	0	0	0.28915	0.71085	0
2154	chr1	244613628	244615838	2211	131	131	10382	90	0.00866885	0	UMR	1	1	0	17196	ENST00000366535	protein_coding	ENSG00000035687	ADSS	0	12869	ENST00000366535	ENSG00000035687	ADSS	0	2417	1	0	0	1	0	0	0.488014	0.511986	0
6376	chr14	105189944	105192179	2236	143	143	9663	622	0.0643692	0.00900901	UMR	1	1	0	138548	ENST00000330877	protein_coding	ENSG00000185100	ADSSL1	0	101234	ENST00000330877	ENSG00000185100	ADSSL1	0	18778	1	0	0	1	0	0	0.411896	0.588104	0
5776	chr14	23025484	23026480	997	43	43	3344	515	0.154007	0.00875988	UMR	2	1	0	132222	ENST00000557595	protein_coding	ENSG00000259003	AE000662.92	0	96373	ENST00000557595	ENSG00000259003	AE000662.92	31441	18124	1	0	0	1	0	0	0	0	1
19026	chr7	44143476	44145474	1999	116	116	6061	445	0.0734202	0.0155039	UMR	1	1	0	71121	ENST00000455443	protein_coding	ENSG00000106624	AEBP1	0	51659	ENST00000455443	ENSG00000106624	AEBP1	6753	9423	1	0	0	1	0	0	0	0	1
4440	chr12	19592106	19594813	2708	183	183	12984	299	0.0230283	0.00637973	UMR	1	1	0	119247	ENST00000360995	protein_coding	ENSG00000139154	AEBP2	0	86825	ENST00000360995	ENSG00000139154	AEBP2	0	16430	1	0	0	1	0	0	0.554653	0.445347	0
7031	chr15	89163847	89165878	2032	99	99	8400	601	0.0715476	0	UMR	1	1	0	145279	ENST00000558327	protein_coding	ENSG00000181026	AEN	0	105927	ENST00000558327	ENSG00000181026	AEN	0	19513	1	0	0	1	0	0	0.283465	0.716535	0
7030	chr15	89146897	89150448	3552	149	149	12123	484	0.0399241	0.0209453	UMR	1	0	0	145271	ENST00000558835	lincRNA	ENSG00000249487	RP11-97O12.2	14078	105922	ENST00000332810	ENSG00000181026	AEN	0	19512	1	0	0	0	0	1	0.432995	0.567005	0
10160	chr19	3057178	3057990	813	34	34	2787	515	0.184787	0.136085	UMR	1	1	0	177118	ENST00000587393	protein_coding	ENSG00000104964	AES	0	130651	ENST00000587393	ENSG00000104964	AES	3198	23719	1	0	0	1	0	0	0	0	1
10161	chr19	3060601	3063166	2566	212	212	10782	496	0.0460026	0.00561215	UMR	1	1	0	177125	ENST00000586003	protein_coding	ENSG00000104964	AES	0	130658	ENST00000586003	ENSG00000104964	AES	0	23719	1	0	0	1	0	0	0.29774	0.70226	0
10162	chr19	3075644	3076502	859	43	43	3218	269	0.0835923	0.0047619	UMR	0	0	12538	177115	ENST00000221561	protein_coding	ENSG00000104964	AES	12538	130648	ENST00000221561	ENSG00000104964	AES	13691	23719	0	0	1	0	0	1	0	0	1
21797	chrX	48937293	48938337	1045	67	67	5014	1478	0.294775	0.303819	UMR	2	2	0	79863	ENST00000376358	protein_coding	ENSG00000250232	AF196779.12	0	57861	ENST00000376358	ENSG00000250232	AF196779.12	0	13000	1	0	0	1	0	0	0.517703	0.482297	0
15859	chr4	7813276	7814224	949	33	33	2353	733	0.311517	0.300778	UMR	0	0	12388	44157	ENST00000513842	protein_coding	ENSG00000196526	AFAP1	12388	32610	ENST00000513842	ENSG00000196526	AFAP1	10835	5607	0	1	0	0	1	0	0	0	1
15860	chr4	7824491	7826346	1856	30	30	1913	628	0.32828	0.307988	UMR	0	0	23603	44157	ENST00000513842	protein_coding	ENSG00000196526	AFAP1	23603	32610	ENST00000513842	ENSG00000196526	AFAP1	22050	5607	0	1	0	0	1	0	0	0	1
17198	chr5	148650832	148652420	1589	134	134	10590	402	0.0379603	0.00473981	UMR	1	1	0	57841	ENST00000515000	protein_coding	ENSG00000157510	AFAP1L1	0	42052	ENST00000515000	ENSG00000157510	AFAP1L1	0	7239	1	0	0	1	0	0	0.536186	0.463814	0
2917	chr10	116063640	116065106	1467	53	53	3203	704	0.219794	0.220701	UMR	1	1	0	103903	ENST00000486300	protein_coding	ENSG00000169129	AFAP1L2	0	74657	ENST00000486300	ENSG00000169129	AFAP1L2	17527	14583	1	0	0	1	0	0	0	0	1
2918	chr10	116159678	116164964	5287	183	183	14910	1434	0.0961771	0.00974047	UMR	1	1	0	103905	ENST00000483496	protein_coding	ENSG00000169129	AFAP1L2	0	74659	ENST00000483496	ENSG00000169129	AFAP1L2	0	14584	0.515604	0.484396	0	0.515604	0.484396	0	0.228485	0.447324	0.324191
16141	chr4	87855338	87857954	2617	163	163	12005	362	0.0301541	0.00358423	UMR	2	2	0	47284	ENST00000511442	protein_coding	ENSG00000172493	AFF1	0	34799	ENST00000511442	ENSG00000172493	AFF1	0	5940	1	0	0	1	0	0	0.508598	0.491402	0
16142	chr4	87926922	87929869	2948	128	128	11346	219	0.019302	0.00716846	UMR	1	1	0	47287	ENST00000544085	protein_coding	ENSG00000172493	AFF1	0	34802	ENST00000544085	ENSG00000172493	AFF1	0	5941	1	0	0	1	0	0	0.250678	0.749322	0
16143	chr4	87950285	87953548	3264	32	32	2331	582	0.249678	0.187201	UMR	0	0	17255	47288	ENST00000514970	protein_coding	ENSG00000172493	AFF1	17255	34803	ENST00000514970	ENSG00000172493	AFF1	21617	5941	0	1	0	0	1	0	0	0	1
22206	chrX	147581914	147583792	1879	167	167	10392	3537	0.340358	0.338309	UMR	2	1	0	83084	ENST00000370458	protein_coding	ENSG00000155966	AFF2	0	59942	ENST00000370458	ENSG00000155966	AFF2	0	13441	1	0	0	1	0	0	0.620543	0.379457	0
12412	chr2	100719689	100722470	2782	237	237	10910	619	0.0567369	0.0128205	UMR	2	1	0	23405	ENST00000434301	antisense	ENSG00000230393	AC092667.2	0	17105	ENST00000440445	ENSG00000144218	AFF3	0	3175	1	0	0	1	0	0	0.127965	0.872035	0
16970	chr5	132297369	132299942	2574	139	139	10150	197	0.0194089	0.00784314	UMR	2	1	0	56330	ENST00000607688	lincRNA	ENSG00000272023	CTC-350I8.1	0	40796	ENST00000465484	ENSG00000072364	AFF4	0	7000	1	0	0	1	0	0	0.369464	0.630536	0
9660	chr18	12376110	12378304	2195	168	168	14381	392	0.0272582	0.00399216	UMR	1	1	0	169382	ENST00000590811	protein_coding	ENSG00000141385	AFG3L2	0	124910	ENST00000590811	ENSG00000141385	AFG3L2	0	22874	1	0	0	1	0	0	0.349886	0.650114	0
9402	chr17	76182463	76183617	1155	59	59	4640	91	0.0196121	0.00406504	UMR	2	2	0	167315	ENST00000586731	protein_coding	ENSG00000183077	AFMID	0	123312	ENST00000586731	ENSG00000183077	AFMID	0	22473	1	0	0	1	0	0	0.322078	0.677922	0
12151	chr2	64749621	64752912	3292	142	142	10644	150	0.0140924	0.00326797	UMR	2	1	0	21003	ENST00000498706	protein_coding	ENSG00000119844	AFTPH	0	15508	ENST00000498706	ENSG00000119844	AFTPH	0	2899	1	0	0	1	0	0	0.286148	0.713852	0
16417	chr4	178362810	178364413	1604	74	74	6392	171	0.0267522	0	UMR	1	1	0	50540	ENST00000511231	protein_coding	ENSG00000038002	AGA	0	36981	ENST00000511231	ENSG00000038002	AGA	0	6265	1	0	0	1	0	0	0.292394	0.707606	0
13083	chr2	236401600	236404208	2609	297	297	21824	554	0.0253849	0.00396825	UMR	1	1	0	30685	ENST00000304032	protein_coding	ENSG00000157985	AGAP1	0	22289	ENST00000304032	ENSG00000157985	AGAP1	0	3978	1	0	0	1	0	0	0.822921	0.177079	0
13084	chr2	236577920	236580245	2326	313	313	23397	1025	0.043809	0.00903541	UMR	1	1	0	30687	ENST00000409538	protein_coding	ENSG00000157985	AGAP1	0	22291	ENST00000409538	ENSG00000157985	AGAP1	0	3981	1	0	0	1	0	0	0.89123	0.10877	0
2448	chr10	47255618	47255931	314	8	32	60	18	0.3	0.245238	UMR	0	0	1370	100454	ENST00000399538	pseudogene	ENSG00000215065	DUSP8P4	15879	72184	ENST00000413193	ENSG00000204172	AGAP10	0	14072	1	0	0	0	0	1	1	0	0
2449	chr10	47395426	47396816	1391	67	70	2636	51	0.0193475	0.00537634	UMR	2	0	0	100461	ENST00000450289	pseudogene	ENSG00000226964	RHEBP2	155687	72184	ENST00000413193	ENSG00000204172	AGAP10	0	14073	1	0	0	0	0	1	0.178289	0.821711	0
4787	chr12	58119492	58121312	1821	154	154	10814	1580	0.146107	0.124241	UMR	1	1	0	123297	ENST00000542466	protein_coding	ENSG00000255737	AGAP2-AS1	0	90183	ENST00000542466	ENSG00000255737	AGAP2-AS1	0	16804	1	0	0	1	0	0	0.770456	0.229544	0
19701	chr7	150782352	150786865	4514	281	289	18203	821	0.0451025	0.00537634	UMR	1	1	0	77636	ENST00000476375	protein_coding	ENSG00000133612	AGAP3	0	56258	ENST00000476375	ENSG00000133612	AGAP3	0	10202	1	0	0	1	0	0	0.393664	0.606336	0
19702	chr7	150811630	150812816	1187	187	187	12861	1009	0.0784542	0.0310526	UMR	1	1	0	77638	ENST00000335367	protein_coding	ENSG00000133612	AGAP3	0	56260	ENST00000335367	ENSG00000133612	AGAP3	4189	10203	1	0	0	1	0	0	0	0	1
19703	chr7	150822624	150823624	1001	83	83	4298	637	0.148208	0.130959	UMR	0	0	1795	77649	ENST00000494808	protein_coding	ENSG00000133612	AGAP3	1795	56271	ENST00000494808	ENSG00000133612	AGAP3	0	10205	0.28971	0.71029	0	0.28971	0.71029	0	0.732268	0.267732	0
2479	chr10	51783840	51785198	1359	48	51	3277	573	0.174855	0.178154	UMR	0	0	1924	100773	ENST00000457608	pseudogene	ENSG00000226631	SLC9A3P3	35435	72404	ENST00000412531	ENSG00000204149	AGAP6	0	14119	0.0559235	0.944077	0	0	0	1	0.15894	0.84106	0
2475	chr10	51488432	51490279	1848	95	95	6672	270	0.0404676	0.00740741	UMR	0	0	2104	100735	ENST00000374095	protein_coding	ENSG00000204169	AGAP7	2104	72378	ENST00000374095	ENSG00000204169	AGAP7	0	14115	0	0	1	0	0	1	0.368506	0.631494	0
3487	chr11	47736174	47737232	1059	50	50	4373	78	0.0178367	0.00370416	UMR	1	1	0	108971	ENST00000425363	protein_coding	ENSG00000165923	AGBL2	0	78635	ENST00000425363	ENSG00000165923	AGBL2	0	15395	1	0	0	1	0	0	0.346553	0.653447	0
19591	chr7	134670839	134672545	1707	77	77	5788	107	0.0184865	0.00654161	UMR	1	1	0	76416	ENST00000470839	protein_coding	ENSG00000146856	AGBL3	0	55430	ENST00000470839	ENSG00000146856	AGBL3	0	10072	1	0	0	1	0	0	0.369654	0.630346	0
911	chr1	50489212	50490164	953	61	61	5354	389	0.072656	0.023161	UMR	1	1	0	5723	ENST00000371836	protein_coding	ENSG00000186094	AGBL4	0	4584	ENST00000371836	ENSG00000186094	AGBL4	0	1095	1	0	0	1	0	0	0.450157	0.549843	0
11936	chr2	27272440	27275556	3117	188	188	15531	252	0.0162256	0	UMR	2	1	0	18879	ENST00000444217	antisense	ENSG00000231636	AGBL5-AS1	0	13950	ENST00000437006	ENSG00000084693	AGBL5	0	2692	1	0	0	1	0	0	0.430542	0.569458	0
13020	chr2	228336625	228338991	2367	149	149	9981	190	0.0190362	0.00505051	UMR	2	1	0	30010	ENST00000409171	protein_coding	ENSG00000173744	AGFG1	0	21756	ENST00000409171	ENSG00000173744	AGFG1	0	3907	1	0	0	1	0	0	0.47444	0.52556	0
19369	chr7	100135854	100138024	2171	121	121	9763	277	0.0283724	0.0047619	UMR	1	1	0	74368	ENST00000262935	protein_coding	ENSG00000106351	AGFG2	0	53870	ENST00000262935	ENSG00000106351	AGFG2	0	9852	1	0	0	1	0	0	0.216951	0.783049	0
16781	chr5	76325795	76327052	1258	86	86	8135	210	0.0258144	0.00790344	UMR	1	1	0	54112	ENST00000506806	protein_coding	ENSG00000164252	AGGF1	0	39339	ENST00000506806	ENSG00000164252	AGGF1	0	6788	1	0	0	1	0	0	0.596979	0.403021	0
19629	chr7	141250548	141252032	1485	81	81	6702	284	0.0423754	0.00396825	UMR	2	1	0	76835	ENST00000473884	protein_coding	ENSG00000006530	AGK	0	55747	ENST00000473884	ENSG00000006530	AGK	0	10112	1	0	0	1	0	0	0.309091	0.690909	0
19628	chr7	141210722	141212230	1509	49	49	3844	420	0.109261	0.0872945	UMR	0	0	752	76828	ENST00000565449	lincRNA	ENSG00000261797	RP11-744I24.3	38758	55743	ENST00000355413	ENSG00000006530	AGK	38783	10112	0.827038	0	0.172962	0	0	1	0	0	1
1148	chr1	100315169	100316898	1730	82	82	6956	143	0.0205578	0.00383142	UMR	1	1	0	8107	ENST00000361302	protein_coding	ENSG00000162688	AGL	0	6199	ENST00000361302	ENSG00000162688	AGL	0	1358	1	0	0	1	0	0	0.340462	0.659538	0
330	chr1	15910889	15911760	872	70	70	4832	173	0.035803	0.00520833	UMR	1	1	0	1776	ENST00000375826	protein_coding	ENSG00000116771	AGMAT	0	1364	ENST00000375826	ENSG00000116771	AGMAT	0	476	1	0	0	1	0	0	0.59633	0.40367	0
693	chr1	36348346	36349900	1555	101	101	7378	261	0.0353754	0.00854701	UMR	1	1	0	4097	ENST00000373204	protein_coding	ENSG00000092847	AGO1	0	3208	ENST00000373204	ENSG00000092847	AGO1	0	875	1	0	0	1	0	0	0.790997	0.209003	0
20444	chr8	141606939	141609123	2185	67	67	5970	1186	0.19866	0.177875	UMR	0	0	6863	90861	ENST00000524328	protein_coding	ENSG00000123908	AGO2	6863	65449	ENST00000524328	ENSG00000123908	AGO2	35306	11193	0	1	0	0	1	0	0	0	1
20445	chr8	141643790	141647944	4155	313	313	20418	874	0.0428054	0.00411523	UMR	1	1	0	90862	ENST00000518019	protein_coding	ENSG00000123908	AGO2	0	65450	ENST00000518019	ENSG00000123908	AGO2	0	11194	0.945367	0	0.054633	0.945367	0	0.054633	0.387004	0.612996	0
694	chr1	36395132	36398252	3121	164	164	13377	291	0.0217538	0	UMR	2	1	0	4103	ENST00000246314	protein_coding	ENSG00000126070	AGO3	0	3212	ENST00000246314	ENSG00000126070	AGO3	0	876	1	0	0	1	0	0	0.324575	0.675425	0
692	chr1	36273089	36275016	1928	160	160	11371	215	0.0189077	0.00505051	UMR	1	1	0	4093	ENST00000373210	protein_coding	ENSG00000134698	AGO4	0	3204	ENST00000373210	ENSG00000134698	AGO4	0	874	1	0	0	1	0	0	0.498963	0.501037	0
21524	chr9	139580438	139582768	2331	180	180	11408	813	0.0712658	0.0131632	UMR	1	1	0	97934	ENST00000470861	protein_coding	ENSG00000169692	AGPAT2	0	70456	ENST00000470861	ENSG00000169692	AGPAT2	0	12539	1	0	0	1	0	0	0.706135	0.293865	0
21525	chr9	139588413	139589188	776	31	31	2300	667	0.29	0.305893	UMR	1	0	0	97935	ENST00000408766	miRNA	ENSG00000221693	AL590226.1	6537	70453	ENST00000371696	ENSG00000169692	AGPAT2	0	12541	1	0	0	0	0	1	0.206186	0.793814	0
14017	chr21	45284040	45286696	2657	268	268	15007	225	0.014993	0.00463768	UMR	1	1	0	195878	ENST00000474735	protein_coding	ENSG00000160216	AGPAT3	0	145167	ENST00000474735	ENSG00000160216	AGPAT3	37549	26855	1	0	0	1	0	0	0	0	1
18603	chr6	161693855	161696182	2328	49	49	3154	250	0.0792644	0.00980392	UMR	1	1	0	68272	ENST00000366905	protein_coding	ENSG00000026652	AGPAT4	0	49640	ENST00000366905	ENSG00000026652	AGPAT4	280290	8683	1	0	0	1	0	0	0	0	1
19819	chr8	6564838	6567270	2433	150	150	12724	134	0.0105313	0.00170068	UMR	2	1	0	84277	ENST00000523586	protein_coding	ENSG00000155189	AGPAT5	0	60872	ENST00000523586	ENSG00000155189	AGPAT5	0	10530	1	0	0	1	0	0	0.552404	0.447596	0
20063	chr8	41424284	41425240	957	68	68	5502	1515	0.275354	0.235374	UMR	0	0	9465	86669	ENST00000521184	protein_coding	ENSG00000158669	AGPAT6	9465	62560	ENST00000521184	ENSG00000158669	AGPAT6	0	10778	0	1	0	0	0	1	0.939394	0.0606061	0
20064	chr8	41435013	41436971	1959	124	124	9362	138	0.0147404	0.00401606	UMR	2	1	0	86673	ENST00000520223	protein_coding	ENSG00000158669	AGPAT6	0	62564	ENST00000520223	ENSG00000158669	AGPAT6	0	10779	1	0	0	1	0	0	0.407861	0.592139	0
16132	chr4	84456033	84458244	2212	130	130	10875	668	0.0614253	0.012508	UMR	1	1	0	47162	ENST00000264409	protein_coding	ENSG00000138678	AGPAT9	0	34704	ENST00000264409	ENSG00000138678	AGPAT9	0	5929	1	0	0	1	0	0	0.336799	0.663201	0
12776	chr2	178256864	178258488	1625	93	93	8260	197	0.0238499	0.00333333	UMR	3	2	0	26998	ENST00000409888	protein_coding	ENSG00000018510	AGPS	0	19462	ENST00000409888	ENSG00000018510	AGPS	0	3653	1	0	0	1	0	0	0.409231	0.590769	0
24	chr1	954490	957124	2635	233	241	12386	508	0.041014	0.00401606	UMR	1	1	0	180	ENST00000379370	protein_coding	ENSG00000188157	AGRN	0	40	ENST00000379370	ENSG00000188157	AGRN	0	27	1	0	0	1	0	0	0.597723	0.402277	0
25	chr1	968084	970306	2223	211	211	13705	2268	0.165487	0.103867	UMR	1	1	0	182	ENST00000469403	protein_coding	ENSG00000188157	AGRN	0	42	ENST00000469403	ENSG00000188157	AGRN	0	29	1	0	0	1	0	0	0.969411	0.0305893	0
26	chr1	974564	976706	2143	156	163	10675	1241	0.116253	0.0422723	UMR	0	0	4072	183	ENST00000479707	protein_coding	ENSG00000188157	AGRN	4072	43	ENST00000479707	ENSG00000188157	AGRN	0	30	0	1	0	0	1	0	0.564629	0.435371	0
27	chr1	993459	996236	2778	171	171	12280	1429	0.116368	0.0131083	UMR	1	0	0	190	ENST00000427998	pseudogene	ENSG00000217801	RP11-465B22.3	6092	48	ENST00000461111	ENSG00000188157	AGRN	0	36	1	0	0	0	0	1	0.312095	0.687905	0
28	chr1	997376	998438	1063	35	37	2446	259	0.105887	0.0964912	UMR	0	0	20	192	ENST00000456409	pseudogene	ENSG00000217801	RP11-465B22.3	10009	48	ENST00000461111	ENSG00000188157	AGRN	1240	37	1	0	0	0	0	1	0	0.714958	0.285042
20932	chr9	88355148	88358730	3583	183	183	14670	629	0.0428766	0.0045045	UMR	1	1	0	94627	ENST00000376081	protein_coding	ENSG00000135049	AGTPBP1	0	67958	ENST00000376081	ENSG00000135049	AGTPBP1	0	11850	1	0	0	1	0	0	0.341892	0.658108	0
20933	chr9	88419558	88421738	2181	148	148	10057	190	0.0188923	0.00401606	UMR	0	0	9142	94637	ENST00000431724	pseudogene	ENSG00000165121	RP11-213G2.3	62613	67952	ENST00000337006	ENSG00000135049	AGTPBP1	0	11851	0	0	1	0	0	1	0.466758	0.533242	0
20931	chr9	88137342	88138204	863	61	61	4661	174	0.037331	0.0102564	UMR	0	0	29847	94620	ENST00000423835	pseudogene	ENSG00000227412	STK33P1	55735	67957	ENST00000489265	ENSG00000135049	AGTPBP1	0	11849	0	0	1	0	0	1	0.435689	0.564311	0
15448	chr3	148415184	148416437	1254	76	76	6400	323	0.0504687	0.00768817	UMR	1	1	0	40097	ENST00000475166	protein_coding	ENSG00000144891	AGTR1	0	29643	ENST00000475166	ENSG00000144891	AGTR1	0	5026	1	0	0	1	0	0	0.39075	0.60925	0
295	chr1	11779336	11780226	891	47	47	4044	361	0.0892681	0.015301	UMR	0	0	15914	1472	ENST00000376637	protein_coding	ENSG00000177674	AGTRAP	15914	1121	ENST00000376637	ENSG00000177674	AGTRAP	0	440	0	1	0	0	1	0	0.505051	0.494949	0
296	chr1	11795569	11797704	2136	78	78	5655	273	0.0482759	0.00483092	UMR	1	1	0	1481	ENST00000510878	protein_coding	ENSG00000177674	AGTRAP	0	1130	ENST00000510878	ENSG00000177674	AGTRAP	0	441	1	0	0	1	0	0	0.134831	0.865169	0
2168	chr1	247093604	247096102	2499	188	188	12833	335	0.0261046	0	UMR	1	1	0	17326	ENST00000478568	protein_coding	ENSG00000153207	AHCTF1	0	12953	ENST00000478568	ENSG00000153207	AHCTF1	0	2438	1	0	0	1	0	0	0.472989	0.527011	0
2166	chr1	246952064	246952873	810	43	43	3595	265	0.0737135	0.0269411	UMR	1	0	0	17314	ENST00000426089	processed_transcript	ENSG00000227953	RP11-439E19.3	60277	12950	ENST00000498601	ENSG00000153207	AHCTF1	0	2437	1	0	0	0	0	1	0.366667	0.633333	0
2167	chr1	246956446	246958332	1887	29	32	2025	664	0.327901	0.287235	UMR	0	0	2519	17315	ENST00000419361	processed_transcript	ENSG00000227953	RP11-439E19.3	54818	12950	ENST00000498601	ENSG00000153207	AHCTF1	3934	2437	0	1	0	0	0	1	0	0	1
13432	chr20	32890206	32891526	1321	93	93	7575	193	0.0254785	0.00512821	UMR	1	1	0	173785	ENST00000473516	protein_coding	ENSG00000101444	AHCY	0	127999	ENST00000473516	ENSG00000101444	AHCY	0	26113	1	0	0	1	0	0	0.619985	0.380015	0
13433	chr20	32899076	32900904	1829	67	67	4869	226	0.0464161	0.0272343	UMR	1	1	0	173782	ENST00000538132	protein_coding	ENSG00000101444	AHCY	0	127996	ENST00000538132	ENSG00000101444	AHCY	7697	26113	1	0	0	1	0	0	0	0	1
1200	chr1	110526062	110528614	2553	112	112	8613	332	0.0385464	0.00497512	UMR	1	1	0	8649	ENST00000475081	protein_coding	ENSG00000168710	AHCYL1	0	6611	ENST00000475081	ENSG00000168710	AHCYL1	0	1411	1	0	0	1	0	0	0.30474	0.69526	0
19548	chr7	128864000	128866051	2052	129	129	8686	88	0.0101312	0	UMR	1	1	0	76056	ENST00000446544	protein_coding	ENSG00000158467	AHCYL2	0	55159	ENST00000446544	ENSG00000158467	AHCYL2	0	10041	1	0	0	1	0	0	0.650585	0.349415	0
556	chr1	27881330	27884549	3220	48	48	3102	518	0.166989	0.141696	UMR	0	0	1514	3182	ENST00000487743	protein_coding	ENSG00000126705	AHDC1	1514	2483	ENST00000487743	ENSG00000126705	AHDC1	6691	731	0.150621	0.849379	0	0.150621	0.849379	0	0	0	1
557	chr1	27886700	27889374	2675	51	51	4029	1346	0.334078	0.307754	UMR	0	0	6884	3182	ENST00000487743	protein_coding	ENSG00000126705	AHDC1	6884	2483	ENST00000487743	ENSG00000126705	AHDC1	5553	732	0	1	0	0	1	0	0	0	1
558	chr1	27894872	27895638	767	65	65	4620	100	0.021645	0.00913928	UMR	0	0	15056	3182	ENST00000487743	protein_coding	ENSG00000126705	AHDC1	15056	2483	ENST00000487743	ENSG00000126705	AHDC1	0	732	0	1	0	0	1	0	0.778357	0.221643	0
559	chr1	27901180	27902858	1679	129	129	8620	547	0.0634571	0.0183603	UMR	0	0	21364	3182	ENST00000487743	protein_coding	ENSG00000126705	AHDC1	21364	2483	ENST00000487743	ENSG00000126705	AHDC1	0	733	0	1	0	0	1	0	0.612269	0.387731	0
560	chr1	27915342	27917837	2496	35	35	2706	938	0.346637	0.331807	UMR	0	0	12087	3183	ENST00000490295	protein_coding	ENSG00000126705	AHDC1	12087	2484	ENST00000490295	ENSG00000126705	AHDC1	11868	734	0	1	0	0	1	0	0	0	1
561	chr1	27923922	27931457	7536	253	254	16422	1401	0.0853124	0.0100302	UMR	1	1	0	3184	ENST00000480033	protein_coding	ENSG00000126705	AHDC1	0	2485	ENST00000480033	ENSG00000126705	AHDC1	0	734	0.468816	0.531184	0	0.468816	0.531184	0	0.154061	0.343816	0.502123
555	chr1	27853404	27856179	2776	120	120	9065	754	0.0831771	0.0466744	UMR	0	0	1087	3179	ENST00000443579	antisense	ENSG00000237429	RP1-159A19.4	23635	2483	ENST00000487743	ENSG00000126705	AHDC1	0	730	0.32853	0.67147	0	0	0	1	0.197046	0.802954	0
18464	chr6	135817980	135820107	2128	111	111	9175	79	0.00861035	0.003663	UMR	2	1	0	67177	ENST00000438618	lincRNA	ENSG00000231028	LINC00271	0	48916	ENST00000531527	ENSG00000135541	AHI1	0	8531	1	0	0	1	0	0	0.30968	0.69032	0
3577	chr11	62272725	62273530	806	32	32	1865	604	0.323861	0.302476	UMR	0	0	11298	110173	ENST00000525875	protein_coding	ENSG00000124942	AHNAK	11298	79516	ENST00000525875	ENSG00000124942	AHNAK	39752	15493	0	1	0	0	1	0	0	0	1
3578	chr11	62303342	62304560	1219	41	41	2492	594	0.238363	0.219145	UMR	1	1	0	110171	ENST00000530124	protein_coding	ENSG00000124942	AHNAK	0	79514	ENST00000530124	ENSG00000124942	AHNAK	8722	15493	1	0	0	1	0	0	0	0	1
3580	chr11	62319137	62321508	2372	39	39	3019	566	0.187479	0.137821	UMR	0	0	2198	110176	ENST00000530285	protein_coding	ENSG00000124942	AHNAK	2198	79519	ENST00000530285	ENSG00000124942	AHNAK	4082	15494	0	1	0	0	1	0	0	0	1
3579	chr11	62305997	62315521	9525	337	337	25300	1345	0.0531621	0.010929	UMR	2	1	0	110181	ENST00000538101	antisense	ENSG00000257058	RP11-864I4.4	0	79521	ENST00000531324	ENSG00000124942	AHNAK	0	15494	0.543202	0.456798	0	0.460577	0.539423	0	0.139108	0.305932	0.554961
6385	chr14	105433341	105435797	2457	78	78	5958	748	0.125545	0.0244795	UMR	0	0	1020	138607	ENST00000555122	protein_coding	ENSG00000185567	AHNAK2	1020	101285	ENST00000555122	ENSG00000185567	AHNAK2	8522	18798	0.39886	0.60114	0	0.39886	0.60114	0	0	0	1
6386	chr14	105439554	105440710	1157	40	40	2754	408	0.148148	0.126886	UMR	0	0	2735	138607	ENST00000555122	protein_coding	ENSG00000185567	AHNAK2	2735	101285	ENST00000555122	ENSG00000185567	AHNAK2	3609	18798	0	1	0	0	1	0	0	0	1
6387	chr14	105443967	105445282	1316	132	132	9281	790	0.0851201	0.0105605	UMR	1	1	0	138609	ENST00000333244	protein_coding	ENSG00000185567	AHNAK2	0	101287	ENST00000333244	ENSG00000185567	AHNAK2	0	18798	1	0	0	1	0	0	0.68845	0.31155	0
18854	chr7	17337896	17342808	4913	158	158	11259	285	0.0253131	0	UMR	2	1	0	69650	ENST00000463496	protein_coding	ENSG00000106546	AHR	0	50645	ENST00000463496	ENSG00000106546	AHR	0	9230	0.627926	0.372074	0	0.490739	0.509261	0	0.172807	0.479748	0.347446
16482	chr5	320490	322938	2449	234	234	18845	1222	0.0648448	0.0127376	UMR	1	1	0	51121	ENST00000515206	protein_coding	ENSG00000063438	AHRR	0	37371	ENST00000515206	ENSG00000063438	AHRR	0	6364	1	0	0	1	0	0	0.877909	0.122091	0
16483	chr5	343824	344564	741	80	80	5811	275	0.047324	0.0171607	UMR	0	0	180	51122	ENST00000504625	protein_coding	ENSG00000063438	AHRR	180	37372	ENST00000504625	ENSG00000063438	AHRR	0	6365	1	0	0	1	0	0	0.960864	0.0391363	0
16484	chr5	373652	374798	1147	93	93	5575	265	0.0475336	0.00666667	UMR	0	0	29862	51127	ENST00000515583	pseudogene	ENSG00000214278	CTD-2228K2.2	30008	37372	ENST00000504625	ENSG00000063438	AHRR	0	6368	0	1	0	0	1	0	0.509154	0.490846	0
16485	chr5	399788	400784	997	46	46	4309	250	0.0580181	0.028696	UMR	0	0	3876	51127	ENST00000515583	pseudogene	ENSG00000214278	CTD-2228K2.2	20250	37373	ENST00000506456	ENSG00000063438	AHRR	20440	6369	0	1	0	0	1	0	0	0	1
6147	chr14	77922977	77925861	2885	108	108	9281	95	0.010236	0	UMR	2	2	0	136511	ENST00000556963	protein_coding	ENSG00000100591	AHSA1	0	99777	ENST00000556963	ENSG00000100591	AHSA1	0	18526	1	0	0	1	0	0	0.251646	0.748354	0
12128	chr2	61403506	61405594	2089	163	163	11310	447	0.0395225	0.00913242	UMR	1	1	0	20743	ENST00000394457	protein_coding	ENSG00000173209	AHSA2	0	15322	ENST00000394457	ENSG00000173209	AHSA2	0	2877	1	0	0	1	0	0	0.62853	0.37147	0
7674	chr16	31539950	31541712	1763	79	79	5155	389	0.0754607	0.0258742	UMR	0	0	651	151191	ENST00000564707	protein_coding	ENSG00000169877	AHSP	651	110666	ENST00000564707	ENSG00000169877	AHSP	7025	20444	0.764606	0	0.235394	0.764606	0	0.235394	0	0	1
7675	chr16	31548586	31549688	1103	65	65	4827	388	0.0803812	0.0412656	UMR	0	0	8437	151193	ENST00000424940	pseudogene	ENSG00000213547	VN1R64P	9287	110666	ENST00000564707	ENSG00000169877	AHSP	0	20444	0	0	1	0	0	1	0.405258	0.594742	0
7676	chr16	31579928	31581166	1239	96	96	6895	342	0.0496012	0.0173525	UMR	1	0	0	151198	ENST00000566722	pseudogene	ENSG00000261614	YBX3P1	40629	110666	ENST00000564707	ENSG00000169877	AHSP	0	20446	1	0	0	0	0	1	0.57385	0.42615	0
21368	chr9	133971372	133973658	2287	135	135	9433	756	0.0801442	0.00888889	UMR	1	1	0	97367	ENST00000372297	protein_coding	ENSG00000126878	AIF1L	0	70006	ENST00000372297	ENSG00000126878	AIF1L	0	12333	1	0	0	1	0	0	0.397027	0.602973	0
22128	chrX	129298817	129300874	2058	94	94	7683	2405	0.313029	0.311648	UMR	1	1	0	82503	ENST00000529877	protein_coding	ENSG00000156709	AIFM1	0	59610	ENST00000529877	ENSG00000156709	AIFM1	0	13358	1	0	0	1	0	0	0.327017	0.672983	0
2551	chr10	71890492	71893129	2638	103	103	8095	894	0.110439	0.0312613	UMR	1	1	0	101381	ENST00000307864	protein_coding	ENSG00000042286	AIFM2	0	72822	ENST00000307864	ENSG00000042286	AIFM2	0	14190	0.924943	0.0750569	0	0.924943	0.0750569	0	0.269143	0.730857	0
14164	chr22	21318879	21319958	1080	90	90	4537	161	0.035486	0.0138889	UMR	1	1	0	190410	ENST00000495869	protein_coding	ENSG00000183773	AIFM3	0	141248	ENST00000495869	ENSG00000183773	AIFM3	0	27124	1	0	0	1	0	0	0.67963	0.32037	0
14163	chr22	21311108	21312673	1566	102	102	7742	233	0.0300956	0.00937233	UMR	1	0	0	190402	ENST00000444039	lincRNA	ENSG00000237476	XXbac-B135H6.15	6722	141241	ENST00000399167	ENSG00000183773	AIFM3	0	27123	1	0	0	0	0	1	0.552363	0.447637	0
18495	chr6	143380826	143382534	1709	107	107	6742	191	0.0283299	0.00416667	UMR	1	1	0	67440	ENST00000275235	protein_coding	ENSG00000146416	AIG1	0	49066	ENST00000275235	ENSG00000146416	AIG1	0	8565	1	0	0	1	0	0	0.277355	0.722645	0
18336	chr6	106957302	106962151	4850	227	227	18296	774	0.0423043	0.0108879	UMR	1	1	0	65804	ENST00000369066	protein_coding	ENSG00000112297	AIM1	0	47954	ENST00000369066	ENSG00000112297	AIM1	0	8394	0.824742	0.0870103	0.0882474	0.824742	0.0870103	0.0882474	0.351959	0.648041	0
524	chr1	26662234	26663484	1251	88	88	6487	247	0.0380762	0.0110451	UMR	1	1	0	2990	ENST00000520372	protein_coding	ENSG00000176092	AIM1L	0	2321	ENST00000520372	ENSG00000176092	AIM1L	0	697	1	0	0	1	0	0	0.741807	0.258193	0
525	chr1	26686244	26687660	1417	86	86	7108	519	0.0730163	0.0308344	UMR	0	0	5622	2995	ENST00000475866	protein_coding	ENSG00000176092	AIM1L	5622	2326	ENST00000475866	ENSG00000176092	AIM1L	0	699	0	0	1	0	0	1	0.539873	0.460127	0
16198	chr4	107236280	107238616	2337	77	77	6269	205	0.0327006	0.004329	UMR	2	2	0	48100	ENST00000394701	protein_coding	ENSG00000164022	AIMP1	0	35424	ENST00000394701	ENSG00000164022	AIMP1	418510	5994	1	0	0	1	0	0	0	0	1
18810	chr7	6047868	6049682	1815	121	121	9372	148	0.0157917	0.00374532	UMR	2	2	0	69166	ENST00000395236	protein_coding	ENSG00000106305	AIMP2	0	50313	ENST00000395236	ENSG00000106305	AIMP2	0	9164	1	0	0	1	0	0	0.473278	0.526722	0
3776	chr11	67249922	67251084	1163	69	69	5462	294	0.0538264	0.00416667	UMR	1	1	0	111996	ENST00000529797	protein_coding	ENSG00000110711	AIP	0	81156	ENST00000529797	ENSG00000110711	AIP	0	15730	1	0	0	1	0	0	0.44712	0.55288	0
14023	chr21	45705450	45706186	737	66	66	4958	469	0.0945946	0.0780449	UMR	1	1	0	195944	ENST00000291582	protein_coding	ENSG00000160224	AIRE	0	145224	ENST00000291582	ENSG00000160224	AIRE	0	26872	1	0	0	1	0	0	0.807327	0.192673	0
183	chr1	4713261	4717088	3828	372	372	28151	925	0.0328585	0.00901047	UMR	1	1	0	902	ENST00000378191	protein_coding	ENSG00000196581	AJAP1	0	657	ENST00000378191	ENSG00000196581	AJAP1	0	299	1	0	0	1	0	0	0.670324	0.329676	0
184	chr1	4717642	4719664	2023	47	47	4071	795	0.195284	0.189322	UMR	0	0	2536	902	ENST00000378191	protein_coding	ENSG00000196581	AJAP1	2536	657	ENST00000378191	ENSG00000196581	AJAP1	1086	299	0	1	0	0	1	0	0	0.451804	0.548196
185	chr1	4770814	4771914	1101	61	61	4904	1040	0.212072	0.209443	UMR	1	1	0	903	ENST00000466761	protein_coding	ENSG00000196581	AJAP1	0	658	ENST00000466761	ENSG00000196581	AJAP1	0	301	1	0	0	1	0	0	0.237965	0.762035	0
182	chr1	4645162	4647710	2549	44	44	3439	1141	0.331782	0.328039	UMR	0	0	13553	900	ENST00000420522	lincRNA	ENSG00000232596	RP1-37J18.2	67081	656	ENST00000378190	ENSG00000196581	AJAP1	66279	299	0	0	1	0	0	1	0	0	1
5790	chr14	23449434	23452885	3452	227	227	17829	618	0.0346626	0.0159824	UMR	3	2	0	132418	ENST00000555294	antisense	ENSG00000258457	RP11-298I3.4	0	96545	ENST00000553736	ENSG00000129474	AJUBA	0	18137	1	0	0	1	0	0	0.662804	0.337196	0
21267	chr9	130639387	130641326	1940	84	84	6245	679	0.108727	0.00930413	UMR	1	1	0	96795	ENST00000550992	protein_coding	ENSG00000106992	AK1	0	69526	ENST00000550992	ENSG00000106992	AK1	0	12232	1	0	0	1	0	0	0.208763	0.791237	0
662	chr1	33501668	33503039	1372	63	63	6147	130	0.0211485	0	UMR	1	1	0	3896	ENST00000551979	protein_coding	ENSG00000004455	AK2	0	3049	ENST00000551979	ENSG00000004455	AK2	0	832	1	0	0	1	0	0	0.377551	0.622449	0
20609	chr9	4739664	4742347	2684	167	167	12009	505	0.0420518	0.00606061	UMR	1	1	0	92050	ENST00000447596	protein_coding	ENSG00000147853	AK3	0	66415	ENST00000447596	ENSG00000147853	AK3	0	11482	1	0	0	1	0	0	0.437407	0.562593	0
1017	chr1	65612784	65615353	2570	223	223	16886	392	0.0232145	0.00411523	UMR	1	1	0	6648	ENST00000474968	protein_coding	ENSG00000162433	AK4	0	5217	ENST00000474968	ENSG00000162433	AK4	0	1207	1	0	0	1	0	0	0.722568	0.277432	0
1016	chr1	65530357	65535054	4698	238	238	15513	253	0.0163089	0	UMR	1	0	0	6639	ENST00000448344	lincRNA	ENSG00000231485	RP4-535B20.1	78177	5211	ENST00000497030	ENSG00000162433	AK4	0	1206	0.773734	0	0.226266	0	0	1	0.303108	0.696892	0
1056	chr1	77747286	77749292	2007	140	140	11829	274	0.0231634	0.00803213	UMR	1	1	0	7123	ENST00000478407	protein_coding	ENSG00000154027	AK5	0	5555	ENST00000478407	ENSG00000154027	AK5	0	1252	1	0	0	1	0	0	0.453413	0.546587	0
6241	chr14	96857159	96859151	1993	131	131	10526	451	0.0428463	0.00512821	UMR	1	1	0	137563	ENST00000556643	protein_coding	ENSG00000140057	AK7	0	100586	ENST00000556643	ENSG00000140057	AK7	0	18623	1	0	0	1	0	0	0.257903	0.742097	0
6242	chr14	96890198	96891146	949	40	40	3217	220	0.0683867	0.016913	UMR	1	0	0	137566	ENST00000554856	pseudogene	ENSG00000259059	PEBP1P1	25662	100587	ENST00000554313	ENSG00000140057	AK7	0	18624	1	0	0	0	1	0	0.213909	0.786091	0
21402	chr9	135619252	135621072	1821	62	62	5179	1033	0.199459	0.171816	UMR	0	0	16266	97513	ENST00000467161	protein_coding	ENSG00000165695	AK8	16266	70124	ENST00000467161	ENSG00000165695	AK8	24369	12364	0	1	0	0	1	0	0	0	1
21403	chr9	135643946	135646389	2444	85	85	6545	383	0.058518	0.00678235	UMR	1	0	0	97515	ENST00000451318	sense_intronic	ENSG00000224992	RP11-295G24.5	40960	70124	ENST00000467161	ENSG00000165695	AK8	0	12364	1	0	0	0	1	0	0.266367	0.733633	0
9117	chr17	55161573	55164940	3368	214	214	18958	214	0.0112881	0	UMR	2	1	0	164576	ENST00000574683	protein_coding	ENSG00000121057	AKAP1	0	121109	ENST00000574683	ENSG00000121057	AKAP1	0	22202	1	0	0	1	0	0	0.515143	0.484857	0
9118	chr17	55186920	55189228	2309	36	36	3073	1201	0.390823	0.388113	UMR	0	0	2621	164584	ENST00000575032	protein_coding	ENSG00000121057	AKAP1	2621	121117	ENST00000575032	ENSG00000121057	AKAP1	23011	22202	0	1	0	0	1	0	0	0	1
9119	chr17	55208295	55209747	1453	33	33	968	166	0.171488	0.337121	UMR	0	0	14800	164585	ENST00000572560	protein_coding	ENSG00000121057	AKAP1	14800	121118	ENST00000572560	ENSG00000121057	AKAP1	44386	22202	0	0	1	0	0	1	0	0	1
9116	chr17	55122736	55124128	1393	110	110	9088	595	0.065471	0.0424174	UMR	1	0	0	164565	ENST00000569893	pseudogene	ENSG00000261192	RNF126P1	38324	121101	ENST00000575322	ENSG00000121057	AKAP1	0	22201	1	0	0	0	0	1	0.877961	0.122039	0
8556	chr17	19880257	19882024	1768	100	100	8081	316	0.0391041	0	UMR	1	1	0	159426	ENST00000571858	protein_coding	ENSG00000108599	AKAP10	0	117073	ENST00000571858	ENSG00000108599	AKAP10	0	21590	1	0	0	1	0	0	0.54129	0.45871	0
5503	chr13	42845448	42847643	2196	123	123	8474	141	0.0166391	0.00333333	UMR	1	1	0	129499	ENST00000025301	protein_coding	ENSG00000023516	AKAP11	0	94756	ENST00000025301	ENSG00000023516	AKAP11	0	17678	1	0	0	1	0	0	0.434426	0.565574	0
18545	chr6	151560837	151563144	2308	164	164	11896	375	0.0315232	0	UMR	1	1	0	67786	ENST00000253332	protein_coding	ENSG00000131016	AKAP12	0	49283	ENST00000253332	ENSG00000131016	AKAP12	0	8621	1	0	0	1	0	0	0.616984	0.383016	0
18546	chr6	151645004	151647718	2715	69	69	5839	390	0.0667923	0.0277733	UMR	1	1	0	67787	ENST00000354675	protein_coding	ENSG00000131016	AKAP12	0	49284	ENST00000354675	ENSG00000131016	AKAP12	0	8622	1	0	0	1	0	0	0.106814	0.893186	0
7021	chr15	85922642	85925374	2733	169	169	11442	192	0.0167803	0	UMR	1	1	0	145158	ENST00000560256	protein_coding	ENSG00000170776	AKAP13	0	105852	ENST00000560256	ENSG00000170776	AKAP13	0	19504	1	0	0	1	0	0	0.393707	0.606293	0
7022	chr15	86160510	86164846	4337	55	55	4286	815	0.190154	0.194466	UMR	1	1	0	145163	ENST00000560676	protein_coding	ENSG00000170776	AKAP13	0	105857	ENST00000560676	ENSG00000170776	AKAP13	119483	19505	0.903851	0.0961494	0	0.903851	0.0961494	0	0	0	1
7023	chr15	86292420	86295104	2685	64	64	5077	1442	0.284026	0.283334	UMR	1	0	0	145185	ENST00000558375	antisense	ENSG00000259407	RP11-158M2.3	1584	105870	ENST00000560185	ENSG00000170776	AKAP13	6845	19506	1	0	0	0.154562	0	0.845438	0	0	1
22090	chrX	119021684	119022418	735	41	41	3166	1127	0.35597	0.357213	UMR	0	0	7381	82222	ENST00000371431	protein_coding	ENSG00000186471	AKAP14	7381	59428	ENST00000371431	ENSG00000186471	AKAP14	15466	13302	0	0	1	0	0	1	0	0	1
21100	chr9	112541982	112544470	2489	111	111	8682	361	0.0415803	0.00833464	UMR	3	3	0	95748	ENST00000510514	protein_coding	ENSG00000241978	AKAP2	0	68687	ENST00000510514	ENSG00000241978	AKAP2	0	12050	1	0	0	1	0	0	0.215348	0.784652	0
21101	chr9	112810239	112812980	2742	133	133	10363	853	0.0823121	0.0372432	UMR	1	1	0	95751	ENST00000495980	protein_coding	ENSG00000241978	AKAP2	0	68690	ENST00000495980	ENSG00000241978	AKAP2	0	12051	0.998906	0.00109409	0	0.998906	0.00109409	0	0.0984683	0.901532	0
6013	chr14	64931613	64933099	1487	98	98	7305	205	0.028063	0.00611672	UMR	1	1	0	135175	ENST00000394718	protein_coding	ENSG00000179841	AKAP5	0	98671	ENST00000394718	ENSG00000179841	AKAP5	0	18392	1	0	0	1	0	0	0.445864	0.554136	0
18444	chr6	131456015	131457969	1955	122	122	9923	174	0.017535	0	UMR	1	1	0	66853	ENST00000541650	protein_coding	ENSG00000118507	AKAP7	0	48682	ENST00000541650	ENSG00000118507	AKAP7	0	8508	1	0	0	1	0	0	0.405627	0.594373	0
10609	chr19	15488620	15492304	3685	224	224	17973	477	0.0265398	0	UMR	2	1	0	180094	ENST00000597164	processed_transcript	ENSG00000268189	AC005785.2	0	133287	ENST00000595416	ENSG00000105127	AKAP8	0	24400	1	0	0	1	0	0	0.380461	0.619539	0
10610	chr19	15528394	15530769	2376	105	105	9090	179	0.019692	0.00483092	UMR	1	1	0	180114	ENST00000601147	protein_coding	ENSG00000011243	AKAP8L	0	133307	ENST00000601147	ENSG00000011243	AKAP8L	0	24402	1	0	0	1	0	0	0.257576	0.742424	0
19289	chr7	91569040	91571788	2749	93	93	6699	277	0.0413495	0	UMR	1	1	0	73442	ENST00000394564	protein_coding	ENSG00000127914	AKAP9	0	53112	ENST00000394564	ENSG00000127914	AKAP9	0	9759	1	0	0	1	0	0	0.131684	0.868316	0
3268	chr11	8931514	8933928	2415	137	139	9241	369	0.0399307	0.00383142	UMR	2	2	0	106590	ENST00000529942	protein_coding	ENSG00000166452	AKIP1	0	76771	ENST00000529942	ENSG00000166452	AKIP1	0	15144	1	0	0	1	0	0	0.298551	0.701449	0
750	chr1	39456090	39458624	2535	119	119	8533	202	0.0236728	0.0035461	UMR	1	1	0	4374	ENST00000531822	protein_coding	ENSG00000174574	AKIRIN1	0	3438	ENST00000531822	ENSG00000174574	AKIRIN1	0	923	1	0	0	1	0	0	0.242998	0.757002	0
18275	chr6	88407140	88412945	5806	177	177	14196	437	0.0307833	0	UMR	1	1	0	65411	ENST00000420494	protein_coding	ENSG00000135334	AKIRIN2	0	47708	ENST00000420494	ENSG00000135334	AKIRIN2	0	8316	0.637788	0.362212	0	0.637788	0.362212	0	0.145195	0.478298	0.376507
21140	chr9	117147772	117150820	3049	71	71	6119	1006	0.164406	0.0503324	UMR	1	1	0	96036	ENST00000312033	protein_coding	ENSG00000106948	AKNA	0	68928	ENST00000312033	ENSG00000106948	AKNA	9319	12107	0.845523	0.154477	0	0.845523	0.154477	0	0	0	1
21141	chr9	117159028	117161484	2457	118	118	8234	515	0.0625455	0.0166429	UMR	1	0	0	96037	ENST00000448674	lincRNA	ENSG00000235119	RP11-9M16.2	2342	68920	ENST00000307564	ENSG00000106948	AKNA	0	12107	1	0	0	0	0	1	0.376475	0.623525	0
866	chr1	46016070	46017720	1651	53	53	4870	49	0.0100616	0	UMR	1	1	0	5364	ENST00000471651	protein_coding	ENSG00000117448	AKR1A1	0	4284	ENST00000471651	ENSG00000117448	AKR1A1	0	1048	1	0	0	1	0	0	0.176257	0.823743	0
19587	chr7	134142857	134144261	1405	102	102	8396	112	0.0133397	0.00497623	UMR	1	1	0	76367	ENST00000462784	protein_coding	ENSG00000085662	AKR1B1	0	55384	ENST00000462784	ENSG00000085662	AKR1B1	0	10071	1	0	0	1	0	0	0.674733	0.325267	0
19586	chr7	134117006	134118007	1002	34	34	3218	179	0.0556246	0.0268658	UMR	1	0	0	76353	ENST00000609619	lincRNA	ENSG00000273297	RP11-38M8.1	14768	55374	ENST00000467251	ENSG00000085662	AKR1B1	25108	10071	1	0	0	0	0	1	0	0	1
19601	chr7	137683624	137687360	3737	102	102	8586	318	0.037037	0.00331749	UMR	2	2	0	76556	ENST00000468877	protein_coding	ENSG00000122787	AKR1D1	0	55528	ENST00000468877	ENSG00000122787	AKR1D1	0	10083	0.687182	0.312818	0	0.687182	0.312818	0	0.20471	0.616537	0.178753
2213	chr10	4868129	4869212	1084	92	92	7470	660	0.0883534	0.0141292	UMR	1	1	0	98523	ENST00000334019	protein_coding	ENSG00000165568	AKR1E2	0	70931	ENST00000334019	ENSG00000165568	AKR1E2	0	13821	1	0	0	1	0	0	0.75738	0.24262	0
403	chr1	19615009	19615873	865	73	73	5445	358	0.0657484	0.0327378	UMR	1	1	0	2152	ENST00000361640	protein_coding	ENSG00000162482	AKR7A3	0	1634	ENST00000361640	ENSG00000162482	AKR7A3	0	571	1	0	0	1	0	0	0.753757	0.246243	0
402	chr1	19600310	19601072	763	69	69	5616	926	0.164886	0.135721	UMR	1	0	0	2150	ENST00000429712	polymorphic_pseudogene	ENSG00000211454	AKR7L	14671	1634	ENST00000361640	ENSG00000162482	AKR7A3	0	570	1	0	0	0	0	1	0.82962	0.17038	0
6378	chr14	105260317	105262581	2265	205	206	12953	251	0.0193778	0.0045045	UMR	1	1	0	138586	ENST00000553797	protein_coding	ENSG00000142208	AKT1	0	101271	ENST00000553797	ENSG00000142208	AKT1	0	18784	1	0	0	1	0	0	0.128035	0.871965	0
11089	chr19	40784348	40785532	1185	32	32	2526	652	0.258116	0.243699	UMR	1	1	0	183757	ENST00000498350	protein_coding	ENSG00000105221	AKT2	0	136184	ENST00000498350	ENSG00000105221	AKT2	5205	24991	1	0	0	1	0	0	0	0	1
11090	chr19	40789334	40793081	3748	158	158	10513	903	0.0858937	0.00537634	UMR	1	1	0	183753	ENST00000583859	protein_coding	ENSG00000105221	AKT2	0	136180	ENST00000583859	ENSG00000105221	AKT2	0	24991	1	0	0	1	0	0	0.232124	0.767876	0
2150	chr1	244011900	244015436	3537	236	241	12534	235	0.018749	0.00411523	UMR	1	1	0	17175	ENST00000552631	protein_coding	ENSG00000117020	AKT3	0	12858	ENST00000552631	ENSG00000117020	AKT3	0	2410	1	0	0	1	0	0	0.374046	0.625954	0
2151	chr1	244080027	244081684	1658	81	81	6761	554	0.0819405	0.0121064	UMR	1	0	0	17184	ENST00000440494	lincRNA	ENSG00000226828	RP11-278H7.1	65645	12858	ENST00000552631	ENSG00000117020	AKT3	0	2411	1	0	0	0	0	1	0.333534	0.666466	0
7755	chr16	53536016	53538576	2561	143	143	11213	178	0.0158744	0.00314465	UMR	1	1	0	151954	ENST00000564497	protein_coding	ENSG00000166971	AKTIP	0	111003	ENST00000564497	ENSG00000166971	AKTIP	0	20562	1	0	0	1	0	0	0.462319	0.537681	0
18638	chr6	168120614	168121516	903	40	40	2975	1148	0.385882	0.385616	UMR	0	0	36146	68446	ENST00000400831	lincRNA	ENSG00000203688	RP11-351J23.1	74693	49766	ENST00000597278	ENSG00000269155	AL009178.1	0	8728	0	0	1	0	0	1	0.285714	0.714286	0
18637	chr6	168077710	168079814	2105	82	82	7324	1152	0.157291	0.11326	UMR	0	0	135	68445	ENST00000609107	lincRNA	ENSG00000272549	RP11-351J23.2	116395	49766	ENST00000597278	ENSG00000269155	AL009178.1	0	8726	0.885986	0.114014	0	0	0	1	0.095962	0.904038	0
507	chr1	26145368	26147848	2481	147	147	12554	338	0.0269237	0.00775194	UMR	3	2	0	2881	ENST00000536896	protein_coding	ENSG00000223474	AL020996.1	0	2233	ENST00000536896	ENSG00000223474	AL020996.1	0	681	1	0	0	1	0	0	0.494559	0.505441	0
5146	chr12	120875174	120876678	1505	74	74	6654	71	0.0106703	0	UMR	2	2	0	127111	ENST00000551806	protein_coding	ENSG00000111780	AL021546.6	0	93097	ENST00000551806	ENSG00000111780	AL021546.6	0	17161	1	0	0	1	0	0	0.47309	0.52691	0
14422	chr22	39648709	39649868	1160	34	34	1979	301	0.152097	0.114202	UMR	0	0	7194	192937	ENST00000456974	protein_coding	ENSG00000214854	AL031590.1	7194	143067	ENST00000456974	ENSG00000214854	AL031590.1	7742	27398	0	0	1	0	0	1	0	0	1
13560	chr20	44065070	44065902	833	30	30	2838	86	0.030303	0.0107866	UMR	0	0	8168	174786	ENST00000595203	protein_coding	ENSG00000269549	AL031663.2	8168	128784	ENST00000595203	ENSG00000269549	AL031663.2	0	26247	0	0	1	0	0	1	0.340936	0.659064	0
13597	chr20	45945966	45948914	2949	65	65	5588	831	0.148712	0.109513	UMR	2	2	0	175047	ENST00000599904	protein_coding	ENSG00000267882	AL031666.2	0	129009	ENST00000599904	ENSG00000267882	AL031666.2	77854	26289	1	0	0	1	0	0	0	0	1
18077	chr6	41650718	41651841	1124	68	68	4985	394	0.0790371	0.0382001	UMR	0	0	2122	63696	ENST00000597468	protein_coding	ENSG00000268275	AL035588.1	2122	46523	ENST00000597468	ENSG00000268275	AL035588.1	0	8106	0	0.1121	0.8879	0	0.1121	0.8879	0.769573	0.230427	0
5802	chr14	23789884	23792138	2255	129	129	9468	164	0.0173215	0.00343643	UMR	2	2	0	132541	ENST00000594872	protein_coding	ENSG00000268702	AL049829.1	0	96661	ENST00000594872	ENSG00000268702	AL049829.1	0	18146	1	0	0	1	0	0	0.198226	0.801774	0
18605	chr6	163681075	163682298	1224	30	30	2466	360	0.145985	0.130613	UMR	0	0	33132	68296	ENST00000459251	snoRNA	ENSG00000239136	snoU13	68234	49657	ENST00000419182	ENSG00000225683	AL078585.1	110260	8687	0	1	0	0	1	0	0	0	1
6289	chr14	101292482	101294386	1905	106	106	7434	3171	0.426554	0.427014	UMR	1	0	0	137876	ENST00000455286	lincRNA	ENSG00000214548	MEG3	1150	100813	ENST00000596284	ENSG00000267918	AL117190.2	0	18674	1	0	0	0.446194	0	0.553806	0.748031	0.251969	0
6291	chr14	101370452	101371582	1131	52	52	2822	510	0.180723	0.183939	UMR	0	0	517	137911	ENST00000408150	miRNA	ENSG00000221077	AL117190.1	11186	100815	ENST00000599197	ENSG00000269375	AL117190.3	20591	18676	1	0	0	0	0	1	0	0	1
6292	chr14	101543297	101544528	1232	58	58	3696	414	0.112013	0.0642297	UMR	1	0	0	138025	ENST00000556136	lincRNA	ENSG00000230805	AL132709.1	184031	100815	ENST00000599197	ENSG00000269375	AL117190.3	10912	18677	1	0	0	0	0	1	0	0	1
6290	chr14	101365507	101367424	1918	45	45	3639	887	0.243748	0.23864	UMR	0	0	1220	137907	ENST00000553465	lincRNA	ENSG00000258399	MEG8	6241	100815	ENST00000599197	ENSG00000269375	AL117190.3	15646	18676	0.406152	0.593848	0	0	0	1	0	0	1
13327	chr20	19737678	19740728	3051	149	149	11431	387	0.0338553	0.00793651	UMR	2	1	0	173099	ENST00000412571	lincRNA	ENSG00000233895	RP1-122P22.2	0	127564	ENST00000598007	ENSG00000268628	AL121761.2	0	25997	1	0	0	0.983612	0	0.0163881	0.568338	0.431662	0
18149	chr6	44528783	44529609	827	35	35	2135	255	0.119438	0.0933351	UMR	0	0	35786	64145	ENST00000436113	lincRNA	ENSG00000237530	RP3-449H6.1	128062	46927	ENST00000595057	ENSG00000267849	AL133262.1	165585	8180	0	0	1	0	0	1	0	0	1
6196	chr14	92040052	92041320	1269	60	60	4453	139	0.0312149	0.00944426	UMR	0	0	62	137077	ENST00000596306	protein_coding	ENSG00000268657	AL133373.1	62	100195	ENST00000596306	ENSG00000268657	AL133373.1	0	18584	1	0	0	1	0	0	0.36643	0.63357	0
5781	chr14	23291514	23292962	1449	61	61	4070	275	0.0675676	0.0116959	UMR	2	2	0	132281	ENST00000399979	protein_coding	ENSG00000215306	AL135998.1	0	96423	ENST00000399979	ENSG00000215306	AL135998.1	0	18128	1	0	0	1	0	0	0.406487	0.593513	0
2421	chr10	44788202	44789710	1509	59	65	3322	674	0.20289	0.177134	UMR	1	0	0	100247	ENST00000452578	antisense	ENSG00000229116	RP11-20J15.3	83976	72069	ENST00000593376	ENSG00000269515	AL137026.1	0	14043	1	0	0	0	0	1	0.204771	0.795229	0
2422	chr10	44806287	44806844	558	51	51	4228	182	0.0430464	0.00784422	UMR	0	0	17129	100247	ENST00000452578	antisense	ENSG00000229116	RP11-20J15.3	66842	72069	ENST00000593376	ENSG00000269515	AL137026.1	0	14044	0	1	0	0	1	0	0.793907	0.206093	0
13828	chr20	62477397	62479800	2404	58	58	3678	682	0.185427	0.132406	UMR	0	0	2123	176104	ENST00000596861	protein_coding	ENSG00000269223	AL158091.1	2123	129790	ENST00000596861	ENSG00000269223	AL158091.1	13049	26596	0	0	1	0	0	1	0	0	1
3097	chr10	135341146	135343592	2447	174	174	14216	2098	0.14758	0.125811	UMR	2	2	0	104823	ENST00000599428	protein_coding	ENSG00000268925	AL161645.2	0	75335	ENST00000599428	ENSG00000268925	AL161645.2	0	14879	1	0	0	1	0	0	0.533715	0.466285	0
954	chr1	54586799	54587770	972	48	48	3335	234	0.0701649	0.0117825	UMR	0	0	16830	6154	ENST00000391366	protein_coding	ENSG00000212670	AL161915.1	16830	4900	ENST00000391366	ENSG00000212670	AL161915.1	0	1145	0	0	1	0	0	1	0.220165	0.779835	0
21092	chr9	110500186	110502606	2421	38	38	3131	730	0.233152	0.193913	UMR	0	0	37812	95682	ENST00000398726	protein_coding	ENSG00000214645	AL162389.1	37812	68645	ENST00000398726	ENSG00000214645	AL162389.1	20765	12039	0	0	1	0	0	1	0	0	1
21091	chr9	110399494	110401536	2043	79	79	5985	159	0.0265664	0.00938967	UMR	0	0	23990	95681	ENST00000365438	snRNA	ENSG00000202308	RNU6-996P	138882	68645	ENST00000398726	ENSG00000214645	AL162389.1	0	12038	0	0	1	0	0	1	0.436613	0.563387	0
5758	chr14	21148948	21153666	4719	187	187	16486	343	0.0208055	0.00396825	UMR	3	3	0	131764	ENST00000553909	protein_coding	ENSG00000259171	AL163636.6	0	96097	ENST00000553909	ENSG00000259171	AL163636.6	0	18107	0.853994	0	0.146006	0.722187	0	0.277813	0.119305	0.880695	0
20792	chr9	40332104	40332668	565	42	43	1183	261	0.220626	0.189745	UMR	0	0	24757	93575	ENST00000333554	pseudogene	ENSG00000185020	RP11-111G23.1	303483	67461	ENST00000426179	ENSG00000227921	AL353791.1	0	11692	0	1	0	0	0	1	0.561062	0.438938	0
20819	chr9	45437141	45440256	3116	138	159	4115	804	0.195383	0.180108	UMR	0	0	1285	93782	ENST00000599070	protein_coding	ENSG00000268578	AL354718.1	1285	67522	ENST00000599070	ENSG00000268578	AL354718.1	2244	11730	0.229461	0	0.770539	0.229461	0	0.770539	0	0	1
20820	chr9	45441074	45443332	2259	114	143	4312	200	0.0463822	0.0093003	UMR	1	1	0	93782	ENST00000599070	protein_coding	ENSG00000268578	AL354718.1	0	67522	ENST00000599070	ENSG00000268578	AL354718.1	0	11730	1	0	0	1	0	0	0.143426	0.856574	0
20818	chr9	45355969	45358743	2775	130	132	13943	3375	0.242057	0.175935	UMR	0	0	4737	93778	ENST00000492018	pseudogene	ENSG00000234299	CDK2AP2P1	82798	67522	ENST00000599070	ENSG00000268578	AL354718.1	0	11729	0	0	1	0	0	1	0.352072	0.647928	0
5583	chr13	75149288	75150486	1199	40	40	2787	171	0.0613563	0.00593737	UMR	0	0	18614	130355	ENST00000597518	lincRNA	ENSG00000236678	LINC00347	156035	95227	ENST00000325811	ENSG00000177596	AL355390.1	439686	17776	0	0	1	0	0	1	0	0	1
1419	chr1	150520862	150525618	4757	190	190	13692	1194	0.0872042	0.00894895	UMR	3	2	0	10357	ENST00000581735	miRNA	ENSG00000264553	MIR4257	0	7626	ENST00000538795	ENSG00000225996	AL356356.1	0	1662	1	0	0	1	0	0	0.214211	0.523019	0.262771
5391	chr13	24902132	24902800	669	50	50	3197	376	0.11761	0.0466519	UMR	1	0	0	128739	ENST00000540358	pseudogene	ENSG00000234627	NUS1P3	6565	94296	ENST00000422229	ENSG00000205850	AL359736.1	0	17551	1	0	0	0	0	1	0.603886	0.396114	0
3091	chr10	135191436	135193364	1929	170	193	12555	315	0.0250896	0.00751239	UMR	2	2	0	104791	ENST00000597657	protein_coding	ENSG00000268882	AL360181.1	0	75313	ENST00000597657	ENSG00000268882	AL360181.1	0	14864	1	0	0	1	0	0	0.888025	0.111975	0
21479	chr9	138175348	138176570	1223	31	31	2726	626	0.22964	0.28705	UMR	0	0	24072	97764	ENST00000593613	protein_coding	ENSG00000269408	AL390778.1	24072	70313	ENST00000593613	ENSG00000269408	AL390778.1	16914	12445	0	0	1	0	0	1	0	0	1
21478	chr9	138144916	138145728	813	31	31	2142	374	0.174603	0.16095	UMR	0	0	361	97763	ENST00000420883	lincRNA	ENSG00000233936	RP11-399H11.2	5546	70313	ENST00000593613	ENSG00000269408	AL390778.1	4674	12443	1	0	0	0	0	1	0	0	1
21474	chr9	138075386	138076938	1553	51	51	4579	952	0.207906	0.192779	UMR	0	0	52504	97762	ENST00000452377	lincRNA	ENSG00000227958	RP11-399H11.3	74336	70313	ENST00000593613	ENSG00000269408	AL390778.1	7091	12440	0	0	1	0	0	1	0	0	1
21475	chr9	138077899	138079360	1462	40	40	3272	741	0.226467	0.221005	UMR	0	0	50082	97762	ENST00000452377	lincRNA	ENSG00000227958	RP11-399H11.3	71914	70313	ENST00000593613	ENSG00000269408	AL390778.1	9604	12440	0	0	1	0	0	1	0	0	1
21476	chr9	138089694	138091426	1733	38	38	3190	874	0.273981	0.234311	UMR	0	0	38016	97762	ENST00000452377	lincRNA	ENSG00000227958	RP11-399H11.3	59848	70313	ENST00000593613	ENSG00000269408	AL390778.1	21399	12440	0	0	1	0	0	1	0	0	1
21477	chr9	138109960	138111168	1209	33	33	2775	791	0.285045	0.322117	UMR	0	0	18274	97762	ENST00000452377	lincRNA	ENSG00000227958	RP11-399H11.3	40106	70313	ENST00000593613	ENSG00000269408	AL390778.1	24882	12441	0	1	0	0	0	1	0	0	1
20861	chr9	69650395	69652570	2176	9	37	177	52	0.293785	0.26455	UMR	0	0	131	94011	ENST00000322495	protein_coding	ENSG00000176134	AL445665.1	131	67575	ENST00000322495	ENSG00000176134	AL445665.1	132704	11777	0.858456	0.141544	0	0.858456	0.141544	0	0	0	1
20862	chr9	69769521	69777274	7754	5	58	160	67	0.41875	0.306808	UMR	0	0	489	94014	ENST00000377423	IG_V_pseudogene	ENSG00000156755	IGKV1OR-2	119257	67575	ENST00000322495	ENSG00000176134	AL445665.1	8000	11777	0.194867	0	0.805133	0	0	1	0	0	1
20863	chr9	69783226	69790986	7761	307	362	6329	453	0.0715753	0	UMR	0	0	5272	94015	ENST00000457995	IG_V_pseudogene	ENSG00000156755	IGKV1OR-2	132962	67575	ENST00000322495	ENSG00000176134	AL445665.1	0	11777	0	0	1	0	0	1	0.315166	0.515398	0.169437
3034	chr10	133558515	133559394	880	30	30	2613	281	0.107539	0.0418684	UMR	0	0	63140	104639	ENST00000341866	protein_coding	ENSG00000189275	AL450307.1	63140	75182	ENST00000341866	ENSG00000189275	AL450307.1	49923	14732	0	0	1	0	0	1	0	0	1
3035	chr10	133575423	133576834	1412	34	34	2675	744	0.278131	0.278811	UMR	0	0	45700	104639	ENST00000341866	protein_coding	ENSG00000189275	AL450307.1	45700	75182	ENST00000341866	ENSG00000189275	AL450307.1	66831	14732	0	0	1	0	0	1	0	0	1
3036	chr10	133581308	133582029	722	32	32	2409	824	0.342051	0.353631	UMR	0	0	40505	104639	ENST00000341866	protein_coding	ENSG00000189275	AL450307.1	40505	75182	ENST00000341866	ENSG00000189275	AL450307.1	62523	14733	0	0	1	0	0	1	0	0	1
3037	chr10	133656970	133658472	1503	38	38	2944	771	0.261889	0.280828	UMR	0	0	34434	104639	ENST00000341866	protein_coding	ENSG00000189275	AL450307.1	34434	75182	ENST00000341866	ENSG00000189275	AL450307.1	12155	14733	0	0	1	0	0	1	0	0	1
3033	chr10	133484079	133485539	1461	48	48	4250	787	0.185176	0.185396	UMR	0	0	3975	104638	ENST00000579404	miRNA	ENSG00000265977	AL450307.2	136995	75182	ENST00000341866	ENSG00000189275	AL450307.1	22815	14732	0	0	1	0	0	1	0	0	1
20803	chr9	43132778	43135152	2375	109	157	3714	306	0.082391	0.0144928	UMR	2	2	0	93705	ENST00000377437	protein_coding	ENSG00000232866	AL513478.1	0	67503	ENST00000377437	ENSG00000232866	AL513478.1	0	11709	1	0	0	1	0	0	0.728	0.272	0
17619	chr6	13486032	13488904	2873	244	244	19018	222	0.0116732	0.00343643	UMR	3	2	0	60827	ENST00000446001	antisense	ENSG00000237786	GFOD1-AS1	0	44308	ENST00000558378	ENSG00000187461	AL583828.1	0	7699	1	0	0	1	0	0	0.859032	0.140968	0
104	chr1	2261966	2262906	941	41	41	3426	828	0.241681	0.225968	UMR	0	0	3384	670	ENST00000600779	protein_coding	ENSG00000269753	AL589739.1	3384	480	ENST00000600779	ENSG00000269753	AL589739.1	2639	184	0	1	0	0	1	0	0	0	1
103	chr1	2253156	2254446	1291	64	64	5328	630	0.118243	0.0771983	UMR	0	0	3685	669	ENST00000607720	sense_intronic	ENSG00000272161	RP4-713A8.1	4134	480	ENST00000600779	ENSG00000269753	AL589739.1	0	182	0	1	0	0	1	0	0.560031	0.439969	0
2153	chr1	244262732	244264728	1997	41	41	3370	925	0.274481	0.273689	UMR	0	0	2505	17188	ENST00000467120	misc_RNA	ENSG00000244066	RN7SL148P	35099	12864	ENST00000598000	ENSG00000268146	AL590483.1	44193	2416	0	0	1	0	0	1	0	0	1
21280	chr9	130889214	130891436	2223	185	185	13440	405	0.0301339	0.00406504	UMR	2	2	0	96886	ENST00000443493	protein_coding	ENSG00000232850	AL590708.2	0	69600	ENST00000443493	ENSG00000232850	AL590708.2	0	12245	1	0	0	1	0	0	0.650472	0.349528	0
95	chr1	2143652	2146680	3029	122	122	8988	847	0.0942368	0.08976	UMR	4	2	0	653	ENST00000442483	lincRNA	ENSG00000234396	RP11-181G12.4	0	464	ENST00000545087	ENSG00000203301	AL590822.1	0	173	1	0	0	1	0	0	0.0983823	0.841202	0.060416
91	chr1	2120682	2121858	1177	74	74	6516	491	0.075353	0.0522876	UMR	1	1	0	650	ENST00000597060	protein_coding	ENSG00000269554	AL590822.2	0	463	ENST00000597060	ENSG00000269554	AL590822.2	0	170	1	0	0	1	0	0	0.680544	0.319456	0
20870	chr9	70645006	70647207	2202	123	143	5896	285	0.0483379	0.033605	UMR	1	1	0	94068	ENST00000594172	protein_coding	ENSG00000269337	AL591479.1	0	67611	ENST00000594172	ENSG00000269337	AL591479.1	0	11783	1	0	0	1	0	0	0.147139	0.852861	0
20871	chr9	70649962	70650564	603	22	31	1066	396	0.371482	0.332313	UMR	0	0	3372	94068	ENST00000594172	protein_coding	ENSG00000269337	AL591479.1	3372	67611	ENST00000594172	ENSG00000269337	AL591479.1	4098	11783	0	0	1	0	0	1	0	0	1
1299	chr1	144338788	144341086	2299	40	134	637	18	0.0282575	0.00641026	UMR	2	1	0	9622	ENST00000538264	protein_coding	ENSG00000231360	AL592284.1	0	7203	ENST00000538264	ENSG00000231360	AL592284.1	0	1521	1	0	0	1	0	0	0.594171	0.405829	0
1298	chr1	144310519	144312584	2066	22	68	385	25	0.0649351	0.0186869	UMR	2	0	0	9621	ENST00000384378	snRNA	ENSG00000207106	RNVU1-4	27153	7203	ENST00000538264	ENSG00000231360	AL592284.1	0	1520	1	0	0	0	0	1	0.188287	0.811713	0
13	chr1	868880	871593	2714	167	167	8263	2084	0.252209	0.197539	UMR	0	0	2434	153	ENST00000598827	protein_coding	ENSG00000268179	AL645608.1	2434	16	ENST00000598827	ENSG00000268179	AL645608.1	0	17	0	1	0	0	1	0	0.833088	0.166912	0
7	chr1	804968	805686	719	54	54	4105	312	0.0760049	0.0155653	UMR	1	0	0	134	ENST00000432963	lincRNA	ENSG00000230368	FAM41C	12356	6	ENST00000594233	ENSG00000269308	AL645608.2	0	12	1	0	0	0	0	1	0.598053	0.401947	0
65	chr1	1508973	1511095	2123	196	196	17160	261	0.0152098	0	UMR	2	2	0	454	ENST00000366221	protein_coding	ENSG00000215014	AL645728.1	0	287	ENST00000366221	ENSG00000215014	AL645728.1	0	115	1	0	0	1	0	0	0.595855	0.404145	0
2137	chr1	240656210	240656584	375	38	38	3099	1244	0.40142	0.389827	UMR	0	0	12705	17011	ENST00000596886	protein_coding	ENSG00000268365	AL646016.1	12705	12750	ENST00000596886	ENSG00000268365	AL646016.1	0	2391	0	1	0	0	1	0	0.882667	0.117333	0
5	chr1	751676	754624	2949	45	49	2619	609	0.232532	0.235131	UMR	2	0	0	119	ENST00000326734	lincRNA	ENSG00000177757	FAM87B	12538	5	ENST00000599533	ENSG00000269831	AL669831.1	7792	9	1	0	0	0	0	1	0	0	1
6	chr1	761532	763961	2430	113	142	5427	76	0.0140041	0.00520833	UMR	2	0	0	128	ENST00000448975	processed_transcript	ENSG00000228794	LINC01128	22394	5	ENST00000599533	ENSG00000269831	AL669831.1	0	9	1	0	0	0	0	1	0.423457	0.576543	0
4	chr1	713528	715180	1653	96	96	7270	310	0.042641	0.00421941	UMR	2	0	0	97	ENST00000429505	lincRNA	ENSG00000237491	RP11-206L10.9	23956	5	ENST00000599533	ENSG00000269831	AL669831.1	0	8	1	0	0	0	0	1	0.340593	0.659407	0
20833	chr9	46861288	46862512	1225	28	57	230	27	0.117391	0.100409	UMR	0	0	16928	93838	ENST00000420615	lincRNA	ENSG00000226007	RP11-211N8.2	442972	67531	ENST00000469570	ENSG00000236029	AL953854.2	0	11739	0	0	1	0	0	1	0.28898	0.71102	0
21130	chr9	116162931	116164110	1180	71	71	5915	244	0.0412511	0	UMR	1	1	0	95954	ENST00000494848	protein_coding	ENSG00000148218	ALAD	0	68853	ENST00000494848	ENSG00000148218	ALAD	0	12093	1	0	0	1	0	0	0.542373	0.457627	0
15028	chr3	52231708	52232986	1279	84	84	6381	136	0.0213133	0.00362319	UMR	1	1	0	35633	ENST00000484952	protein_coding	ENSG00000023330	ALAS1	0	26338	ENST00000484952	ENSG00000023330	ALAS1	0	4561	1	0	0	1	0	0	0.468335	0.531665	0
15180	chr3	105072602	105073268	667	33	33	2304	649	0.281684	0.270266	UMR	0	0	12484	37368	ENST00000306107	protein_coding	ENSG00000170017	ALCAM	12484	27582	ENST00000306107	ENSG00000170017	ALCAM	0	4737	0	0	1	0	0	1	0.541229	0.458771	0
15181	chr3	105084036	105089226	5191	214	214	17226	272	0.0157901	0.00967823	UMR	1	1	0	37370	ENST00000472644	protein_coding	ENSG00000170017	ALCAM	0	27584	ENST00000472644	ENSG00000170017	ALCAM	0	4739	0.799653	0.200347	0	0.799653	0.200347	0	0.0963206	0.903679	0
11431	chr19	49955909	49957331	1423	90	90	6951	246	0.0353906	0.00462963	UMR	2	2	0	186141	ENST00000598015	protein_coding	ENSG00000161618	ALDH16A1	0	138289	ENST00000598015	ENSG00000161618	ALDH16A1	0	25415	1	0	0	1	0	0	0.392129	0.607871	0
2728	chr10	97415314	97417292	1979	107	107	7929	174	0.0219448	0.00529101	UMR	1	1	0	102748	ENST00000483788	protein_coding	ENSG00000059573	ALDH18A1	0	73741	ENST00000483788	ENSG00000059573	ALDH18A1	0	14368	1	0	0	1	0	0	0.437595	0.562405	0
20897	chr9	75565700	75570034	4335	33	33	2837	560	0.197392	0.176188	UMR	1	1	0	94279	ENST00000493113	protein_coding	ENSG00000165092	ALDH1A1	0	67753	ENST00000493113	ENSG00000165092	ALDH1A1	584955	11812	0.944406	0.055594	0	0.944406	0.055594	0	0	0	1
6726	chr15	58356820	58359032	2213	184	184	14254	803	0.0563351	0.025597	UMR	2	1	0	142124	ENST00000559684	antisense	ENSG00000259285	CTD-2330J20.2	0	103525	ENST00000558595	ENSG00000128918	ALDH1A2	0	19202	1	0	0	1	0	0	0.662901	0.337099	0
7137	chr15	101419136	101421074	1939	237	237	16930	1006	0.0594211	0.0140845	UMR	1	1	0	146156	ENST00000346623	protein_coding	ENSG00000184254	ALDH1A3	0	106521	ENST00000346623	ENSG00000184254	ALDH1A3	0	19644	1	0	0	1	0	0	0.935018	0.0649819	0
7136	chr15	101389270	101390429	1160	69	69	5438	390	0.0717175	0.0404545	UMR	2	0	0	146146	ENST00000431060	lincRNA	ENSG00000272808	RP11-66B24.7	27489	106516	ENST00000561338	ENSG00000184254	ALDH1A3	0	19643	1	0	0	0	0	1	0.455172	0.544828	0
20783	chr9	38392082	38393936	1855	70	70	6254	126	0.0201471	0	UMR	1	1	0	93502	ENST00000377698	protein_coding	ENSG00000137124	ALDH1B1	0	67435	ENST00000377698	ENSG00000137124	ALDH1B1	0	11679	1	0	0	1	0	0	0.365499	0.634501	0
15286	chr3	125898401	125900239	1839	108	108	8833	338	0.0382656	0.00793651	UMR	2	1	0	38646	ENST00000502278	antisense	ENSG00000246022	ALDH1L1-AS2	0	28542	ENST00000488356	ENSG00000144908	ALDH1L1	0	4837	1	0	0	1	0	0	0.492659	0.507341	0
15287	chr3	125931488	125932792	1305	101	101	7812	335	0.0428827	0.0124511	UMR	0	0	5389	38647	ENST00000500525	antisense	ENSG00000246022	ALDH1L1-AS2	14650	28543	ENST00000509952	ENSG00000144908	ALDH1L1	0	4838	0	0	1	0	0	1	0.613027	0.386973	0
15288	chr3	125986000	125986932	933	66	66	4596	212	0.0461271	0.00520833	UMR	0	0	339	38649	ENST00000512435	lincRNA	ENSG00000250934	RP11-71E19.1	69162	28543	ENST00000509952	ENSG00000144908	ALDH1L1	0	4839	1	0	0	0	0	1	0.732047	0.267953	0
4971	chr12	105477077	105478598	1522	80	80	6265	374	0.0596967	0.0102041	UMR	1	1	0	125774	ENST00000552427	protein_coding	ENSG00000136010	ALDH1L2	0	91993	ENST00000552427	ENSG00000136010	ALDH1L2	0	16987	1	0	0	1	0	0	0.281209	0.718791	0
5045	chr12	112204162	112206126	1965	100	100	8149	316	0.0387778	0.00865801	UMR	1	1	0	126477	ENST00000548536	protein_coding	ENSG00000111275	ALDH2	0	92606	ENST00000548536	ENSG00000111275	ALDH2	0	17060	1	0	0	1	0	0	0.244784	0.755216	0
8554	chr17	19647852	19648948	1097	70	70	4691	322	0.0686421	0.0123457	UMR	1	1	0	159400	ENST00000575103	protein_coding	ENSG00000108602	ALDH3A1	0	117051	ENST00000575103	ENSG00000108602	ALDH3A1	0	21587	1	0	0	1	0	0	0.321787	0.678213	0
8553	chr17	19550826	19553290	2465	115	115	9952	136	0.0136656	0.00330033	UMR	2	1	0	159370	ENST00000515977	antisense	ENSG00000264932	Y_RNA	0	117014	ENST00000579403	ENSG00000072210	ALDH3A2	0	21584	1	0	0	1	0	0	0.462069	0.537931	0
3790	chr11	67776960	67778696	1737	46	46	3791	567	0.149565	0.108688	UMR	1	1	0	112124	ENST00000530046	protein_coding	ENSG00000006534	ALDH3B1	0	81254	ENST00000530046	ENSG00000006534	ALDH3B1	5330	15745	1	0	0	1	0	0	0	0	1
3784	chr11	67499340	67500022	683	47	47	2830	454	0.160424	0.185419	UMR	0	0	2056	112084	ENST00000580148	miRNA	ENSG00000266451	AP003385.1	50668	81227	ENST00000530069	ENSG00000132746	ALDH3B2	19744	15740	0	0	1	0	0	1	0	0	1
3785	chr11	67571816	67574656	2841	154	154	11382	299	0.0262695	0.0071535	UMR	1	0	0	112093	ENST00000525180	pseudogene	ENSG00000160172	FAM86C2P	123144	81227	ENST00000530069	ENSG00000132746	ALDH3B2	0	15741	1	0	0	0	0	1	0.480465	0.519535	0
3783	chr11	67478212	67479608	1397	116	118	6550	416	0.0635115	0.0251631	UMR	0	0	3867	112082	ENST00000530315	pseudogene	ENSG00000184795	UNC93B5	29540	81227	ENST00000530069	ENSG00000132746	ALDH3B2	0	15740	0	0.312097	0.687903	0	0	1	0.918397	0.0816034	0
397	chr1	19228168	19230146	1979	111	111	9401	369	0.0392511	0.00766284	UMR	1	1	0	2100	ENST00000432718	protein_coding	ENSG00000159423	ALDH4A1	0	1591	ENST00000432718	ENSG00000159423	ALDH4A1	0	566	1	0	0	1	0	0	0.407276	0.592724	0
17663	chr6	24494570	24496304	1735	128	128	10954	313	0.028574	0.00401606	UMR	2	2	0	61083	ENST00000348925	protein_coding	ENSG00000112294	ALDH5A1	0	44461	ENST00000348925	ENSG00000112294	ALDH5A1	0	7746	1	0	0	1	0	0	0.579827	0.420173	0
16931	chr5	125929886	125931352	1467	76	76	6415	425	0.066251	0.0144593	UMR	1	1	0	55964	ENST00000412186	protein_coding	ENSG00000164904	ALDH7A1	0	40515	ENST00000412186	ENSG00000164904	ALDH7A1	0	6958	1	0	0	1	0	0	0.305385	0.694615	0
1667	chr1	165665223	165668314	3092	90	90	7026	312	0.0444065	0.00333333	UMR	2	1	0	12927	ENST00000400982	pseudogene	ENSG00000215838	RP11-466F5.6	0	9836	ENST00000471457	ENSG00000143149	ALDH9A1	0	1888	0.89586	0.10414	0	0.89586	0.10414	0	0.0882924	0.807568	0.10414
7609	chr16	30064008	30065387	1380	76	76	5875	127	0.021617	0.00392157	UMR	2	2	0	150636	ENST00000566280	protein_coding	ENSG00000149925	ALDOA	0	110183	ENST00000566280	ENSG00000149925	ALDOA	0	20360	1	0	0	1	0	0	0.346377	0.653623	0
7610	chr16	30075080	30078893	3814	222	222	18425	732	0.0397286	0.00715429	UMR	1	1	0	150653	ENST00000564688	protein_coding	ENSG00000149925	ALDOA	0	110200	ENST00000564688	ENSG00000149925	ALDOA	0	20361	1	0	0	1	0	0	0.409544	0.590456	0
21071	chr9	104211148	104212032	885	41	41	3493	107	0.0306327	0.0147878	UMR	0	0	50	95517	ENST00000605340	pseudogene	ENSG00000270982	RP11-490D19.11	13042	68545	ENST00000374855	ENSG00000136872	ALDOB	0	12016	1	0	0	0	0	1	0.480226	0.519774	0
8607	chr17	26903406	26904356	951	33	33	2181	225	0.103164	0.046855	UMR	1	1	0	159936	ENST00000582381	protein_coding	ENSG00000109107	ALDOC	0	117349	ENST00000582381	ENSG00000109107	ALDOC	4624	21649	1	0	0	1	0	0	0	0	1
7394	chr16	5082882	5084468	1587	119	119	9678	285	0.0294482	0.00512821	UMR	2	2	0	148317	ENST00000588623	protein_coding	ENSG00000033011	ALG1	0	108376	ENST00000588623	ENSG00000033011	ALG1	0	20111	1	0	0	1	0	0	0.496534	0.503466	0
7395	chr16	5121492	5122835	1344	61	62	5575	204	0.0365919	0.00347222	UMR	1	1	0	148323	ENST00000544428	protein_coding	ENSG00000033011	ALG1	0	108382	ENST00000544428	ENSG00000033011	ALG1	0	20112	1	0	0	1	0	0	0.329613	0.670387	0
4501	chr12	34174568	34176594	2027	56	56	4048	72	0.0177866	0.00173611	UMR	1	1	0	120099	ENST00000541875	protein_coding	ENSG00000139133	ALG10	0	87465	ENST00000541875	ENSG00000139133	ALG10	0	16490	1	0	0	1	0	0	0.111001	0.888999	0
4502	chr12	34260485	34261628	1144	86	86	6472	954	0.147404	0.1316	UMR	0	0	41145	120102	ENST00000538025	lincRNA	ENSG00000255628	RP11-313F23.3	85076	87464	ENST00000541178	ENSG00000139133	ALG10	0	16491	0	0	1	0	0	1	0.77972	0.22028	0
4503	chr12	34371358	34372235	878	54	54	4207	817	0.1942	0.184722	UMR	1	0	0	120105	ENST00000545923	lincRNA	ENSG00000255652	RP11-313F23.4	195949	87464	ENST00000541178	ENSG00000139133	ALG10	0	16493	1	0	0	0	0	1	0.692483	0.307517	0
4505	chr12	38709742	38711234	1493	51	51	3550	118	0.0332394	0	UMR	1	1	0	120124	ENST00000548240	protein_coding	ENSG00000175548	ALG10B	0	87469	ENST00000548240	ENSG00000175548	ALG10B	0	16502	1	0	0	1	0	0	0.168118	0.831882	0
4504	chr12	38531816	38533289	1474	61	61	4067	528	0.129825	0.107527	UMR	0	0	22094	120115	ENST00000362973	rRNA	ENSG00000199843	RNA5SP358	177090	87466	ENST00000308742	ENSG00000175548	ALG10B	0	16500	0	0	1	0	0	1	0.398236	0.601764	0
5557	chr13	52584986	52587530	2545	142	142	11454	222	0.0193819	0.00546448	UMR	2	2	0	130070	ENST00000521508	protein_coding	ENSG00000253710	ALG11	0	95114	ENST00000521508	ENSG00000253710	ALG11	0	17735	1	0	0	1	0	0	0.492338	0.507662	0
22057	chrX	110924210	110925480	1271	94	94	7962	1254	0.157498	0.157065	UMR	1	1	0	81997	ENST00000482742	protein_coding	ENSG00000101901	ALG13	0	59305	ENST00000482742	ENSG00000101901	ALG13	0	13265	1	0	0	1	0	0	0.701023	0.298977	0
1137	chr1	95537381	95539280	1900	67	67	6413	203	0.0316545	0.00347222	UMR	1	1	0	7980	ENST00000495856	protein_coding	ENSG00000172339	ALG14	0	6131	ENST00000495856	ENSG00000172339	ALG14	0	1348	1	0	0	1	0	0	0.157895	0.842105	0
15280	chr3	125633713	125636338	2626	154	154	10626	85	0.00799925	0	UMR	1	0	0	38586	ENST00000485843	pseudogene	ENSG00000171084	FAM86JP	19543	28494	ENST00000340333	ENSG00000189366	ALG1L	0	4832	1	0	0	0	0	1	0.628713	0.371287	0
15279	chr3	125484949	125486090	1142	94	94	4768	166	0.0348154	0.00516827	UMR	0	0	7466	38564	ENST00000610060	lincRNA	ENSG00000272840	RP11-379B18.6	169791	28494	ENST00000340333	ENSG00000189366	ALG1L	0	4831	0	0	1	0	0	1	0.649737	0.350263	0
1007	chr1	63832863	63834222	1360	90	90	7752	130	0.0167699	0.00575679	UMR	1	1	0	6558	ENST00000487136	protein_coding	ENSG00000088035	ALG6	0	5153	ENST00000487136	ENSG00000088035	ALG6	0	1197	1	0	0	1	0	0	0.523529	0.476471	0
3929	chr11	77849966	77851500	1535	67	67	6232	260	0.0417202	0	UMR	2	1	0	113498	ENST00000527321	antisense	ENSG00000246174	KCTD21-AS1	0	82366	ENST00000526928	ENSG00000159063	ALG8	0	15912	1	0	0	1	0	0	0.236482	0.763518	0
4043	chr11	111741293	111742739	1447	53	54	4760	94	0.0197479	0.0103816	UMR	1	1	0	114953	ENST00000530723	protein_coding	ENSG00000086848	ALG9	0	83392	ENST00000530723	ENSG00000086848	ALG9	0	16034	1	0	0	1	0	0	0.234278	0.765722	0
11972	chr2	30142642	30145255	2614	170	170	13238	544	0.0410938	0.0188783	UMR	1	1	0	19259	ENST00000431873	protein_coding	ENSG00000171094	ALK	0	14283	ENST00000431873	ENSG00000171094	ALK	0	2727	1	0	0	1	0	0	0.685922	0.314078	0
5007	chr12	109529974	109531727	1754	55	55	5348	465	0.0869484	0.00949668	UMR	1	1	0	126074	ENST00000536720	protein_coding	ENSG00000189046	ALKBH2	0	92242	ENST00000536720	ENSG00000189046	ALKBH2	0	17020	1	0	0	1	0	0	0.143672	0.856328	0
3421	chr11	43902015	43903226	1212	51	51	4797	256	0.0533667	0.0098778	UMR	2	1	0	108348	ENST00000530803	protein_coding	ENSG00000166199	ALKBH3	0	78089	ENST00000530803	ENSG00000166199	ALKBH3	0	15326	1	0	0	1	0	0	0.226073	0.773927	0
8519	chr17	18085420	18092048	6629	290	290	26109	1014	0.0388372	0.00340136	UMR	2	1	0	158911	ENST00000399138	protein_coding	ENSG00000091542	ALKBH5	0	116711	ENST00000399138	ENSG00000091542	ALKBH5	0	21159	0.701011	0.298989	0	0.623473	0.376527	0	0.317092	0.42827	0.254639
10964	chr19	36504464	36505834	1371	53	53	4675	165	0.0352941	0.00732689	UMR	3	1	0	182700	ENST00000586962	antisense	ENSG00000267698	AC002116.7	0	135279	ENST00000470859	ENSG00000239382	ALKBH6	0	24805	1	0	0	1	0	0	0.20496	0.79504	0
10296	chr19	6372249	6374419	2171	137	137	10421	772	0.0740812	0.00444444	UMR	1	1	0	177821	ENST00000599849	protein_coding	ENSG00000125652	ALKBH7	0	131263	ENST00000599849	ENSG00000125652	ALKBH7	0	23979	1	0	0	1	0	0	0.322432	0.677568	0
4019	chr11	107435526	107437000	1475	42	42	3598	76	0.0211228	0.00387597	UMR	1	1	0	114702	ENST00000530933	protein_coding	ENSG00000137760	ALKBH8	0	83188	ENST00000530933	ENSG00000137760	ALKBH8	24743	16014	1	0	0	1	0	0	0	0	1
11799	chr2	3698419	3699906	1488	80	80	6334	299	0.0472056	0.0242594	UMR	0	0	5878	17803	ENST00000252505	protein_coding	ENSG00000151360	ALLC	5878	13280	ENST00000252505	ENSG00000151360	ALLC	0	2536	0	0	1	0	0	1	0.373656	0.626344	0
12234	chr2	73612196	73614768	2573	123	123	9371	163	0.0173941	0.00383142	UMR	1	1	0	21681	ENST00000377715	protein_coding	ENSG00000116127	ALMS1	0	15969	ENST00000377715	ENSG00000116127	ALMS1	0	2986	1	0	0	1	0	0	0.390983	0.609017	0
8341	chr17	6898882	6899920	1039	86	86	6821	1165	0.170796	0.15201	UMR	1	1	0	157218	ENST00000251535	protein_coding	ENSG00000108839	ALOX12	0	115322	ENST00000251535	ENSG00000108839	ALOX12	0	21359	1	0	0	1	0	0	1	0	0
8340	chr17	6816746	6817724	979	32	32	3100	612	0.197419	0.178695	UMR	0	0	13512	157204	ENST00000574183	pseudogene	ENSG00000262943	ALOX12P2	81659	115322	ENST00000251535	ENSG00000108839	ALOX12	19021	21358	0	1	0	0	1	0	0	0	1
8405	chr17	7975565	7978276	2712	109	109	8847	634	0.0716627	0.0501765	UMR	0	0	4454	157822	ENST00000577351	protein_coding	ENSG00000179477	ALOX12B	4454	115892	ENST00000577351	ENSG00000179477	ALOX12B	4355	21426	0	0.856563	0.143437	0	0.856563	0.143437	0	0	1
8403	chr17	7962144	7964008	1865	30	30	3021	602	0.199272	0.234073	UMR	0	0	1204	157820	ENST00000577807	lincRNA	ENSG00000263427	RP11-599B13.3	18722	115892	ENST00000577351	ENSG00000179477	ALOX12B	18623	21426	0.426273	0	0.573727	0	0	1	0	0	1
8404	chr17	7965252	7968052	2801	67	70	4324	688	0.159112	0.108934	UMR	0	0	4312	157820	ENST00000577807	lincRNA	ENSG00000263427	RP11-599B13.3	14678	115892	ENST00000577351	ENSG00000179477	ALOX12B	14579	21426	0	0	1	0	0	1	0	0	1
8294	chr17	4542489	4546237	3749	181	204	12360	875	0.0707929	0.0175439	UMR	1	1	0	156759	ENST00000576394	protein_coding	ENSG00000161905	ALOX15	0	114920	ENST00000576394	ENSG00000161905	ALOX15	0	21315	1	0	0	1	0	0	0.591891	0.408109	0
8402	chr17	7942098	7942988	891	42	42	2770	301	0.108664	0.0812596	UMR	1	1	0	157819	ENST00000573359	protein_coding	ENSG00000179593	ALOX15B	0	115890	ENST00000573359	ENSG00000179593	ALOX15B	22230	21425	1	0	0	1	0	0	0	0	1
2432	chr10	45868282	45870404	2123	144	144	11203	467	0.0416853	0.0100836	UMR	1	1	0	100314	ENST00000374391	protein_coding	ENSG00000012779	ALOX5	0	72096	ENST00000374391	ENSG00000012779	ALOX5	0	14053	1	0	0	1	0	0	0.677343	0.322657	0
2433	chr10	45914123	45916274	2152	90	90	6526	511	0.0783022	0.0126594	UMR	0	0	3257	100315	ENST00000483623	protein_coding	ENSG00000012779	ALOX5	3257	72097	ENST00000483623	ENSG00000012779	ALOX5	0	14054	0	1	0	0	1	0	0.236524	0.763476	0
2434	chr10	45922948	45923854	907	58	58	4293	923	0.215001	0.176046	UMR	0	0	3415	100315	ENST00000483623	protein_coding	ENSG00000012779	ALOX5	3415	72097	ENST00000483623	ENSG00000012779	ALOX5	0	14055	0	1	0	0	1	0	0.471885	0.528115	0
5452	chr13	31376920	31377692	773	37	37	3193	339	0.10617	0.0123056	UMR	1	0	0	129012	ENST00000414407	lincRNA	ENSG00000237879	LINC00398	60446	94458	ENST00000479597	ENSG00000132965	ALOX5AP	0	17623	1	0	0	0	0	1	0.450194	0.549806	0
8407	chr17	8012870	8014041	1172	73	73	5364	369	0.0687919	0.0313725	UMR	0	0	6036	157829	ENST00000583808	protein_coding	ENSG00000179148	ALOXE3	6036	115898	ENST00000583808	ENSG00000179148	ALOXE3	0	21428	0	1	0	0	1	0	0.413823	0.586177	0
13063	chr2	233323611	233324002	392	35	35	2845	964	0.33884	0.350084	UMR	0	0	2775	30357	ENST00000457560	protein_coding	ENSG00000163295	ALPI	2775	22019	ENST00000457560	ENSG00000163295	ALPI	0	3952	0	1	0	0	1	0	0.831633	0.168367	0
16220	chr4	113205082	113207698	2617	98	98	7945	359	0.0451857	0.00483092	UMR	2	2	0	48339	ENST00000514594	protein_coding	ENSG00000073331	ALPK1	0	35587	ENST00000514594	ENSG00000073331	ALPK1	0	6026	1	0	0	1	0	0	0.170424	0.829576	0
7018	chr15	85360246	85360800	555	65	65	3946	1074	0.272174	0.259035	UMR	0	0	334	145099	ENST00000258888	protein_coding	ENSG00000136383	ALPK3	334	105822	ENST00000258888	ENSG00000136383	ALPK3	0	19500	1	0	0	1	0	0	0.592793	0.407207	0
440	chr1	21916724	21917743	1020	35	35	2626	652	0.248286	0.278973	UMR	0	0	1297	2385	ENST00000408854	miRNA	ENSG00000221781	AL359815.1	15752	1821	ENST00000374829	ENSG00000162551	ALPL	12436	604	0.689216	0.310784	0	0	0	1	0	0	1
437	chr1	21835232	21836622	1391	111	111	7439	395	0.0530985	0.0154148	UMR	1	1	0	2379	ENST00000468526	protein_coding	ENSG00000162551	ALPL	0	1817	ENST00000468526	ENSG00000162551	ALPL	0	603	1	0	0	1	0	0	0.57225	0.42775	0
438	chr1	21863953	21865396	1444	44	44	3541	1035	0.29229	0.298276	UMR	0	0	12375	2380	ENST00000374832	protein_coding	ENSG00000162551	ALPL	12375	1818	ENST00000374832	ENSG00000162551	ALPL	27608	603	0	1	0	0	1	0	0	0	1
439	chr1	21900385	21901662	1278	43	43	3209	907	0.282643	0.259765	UMR	1	1	0	2383	ENST00000374829	protein_coding	ENSG00000162551	ALPL	0	1821	ENST00000374829	ENSG00000162551	ALPL	28517	604	1	0	0	1	0	0	0	0	1
13060	chr2	233246081	233246676	596	47	47	3836	537	0.13999	0.110457	UMR	1	0	0	30348	ENST00000441266	antisense	ENSG00000224516	AC068134.8	131	22016	ENST00000485563	ENSG00000163283	ALPP	0	3947	1	0	0	1	0	0	0.61745	0.38255	0
13061	chr2	233250296	233253734	3439	233	233	20012	2080	0.103938	0.0893137	UMR	1	0	0	30351	ENST00000465689	pseudogene	ENSG00000244280	ECEL1P2	4346	22016	ENST00000485563	ENSG00000163283	ALPP	0	3948	1	0	0	0	0	1	0.596976	0.403024	0
13062	chr2	233283071	233286260	3190	251	251	19743	698	0.0353543	0.0189079	UMR	2	0	0	30354	ENST00000437095	lincRNA	ENSG00000237087	AC068134.6	11517	22017	ENST00000295453	ENSG00000163286	ALPPL2	0	3951	1	0	0	0	0	1	0.803135	0.196865	0
12866	chr2	202644482	202647020	2539	103	103	8982	206	0.0229348	0.004329	UMR	1	1	0	28293	ENST00000462747	protein_coding	ENSG00000003393	ALS2	0	20400	ENST00000462747	ENSG00000003393	ALS2	0	3740	1	0	0	1	0	0	0.302481	0.697519	0
14909	chr3	46734358	46735614	1257	98	98	6511	416	0.0638919	0.016445	UMR	1	1	0	34366	ENST00000450172	protein_coding	ENSG00000178038	ALS2CL	0	25201	ENST00000450172	ENSG00000178038	ALS2CL	0	4432	1	0	0	1	0	0	0.702466	0.297534	0
4888	chr12	85666498	85676210	9713	266	266	21662	2333	0.1077	0.0823205	UMR	1	1	0	124659	ENST00000316824	protein_coding	ENSG00000180318	ALX1	0	91158	ENST00000316824	ENSG00000180318	ALX1	0	16900	0.411819	0.0335633	0.554618	0.411819	0.0335633	0.554618	0.0846288	0.361371	0.554
1202	chr1	110610559	110612107	1549	139	139	11057	2527	0.228543	0.213886	UMR	0	0	1214	8666	ENST00000369792	protein_coding	ENSG00000156150	ALX3	1214	6626	ENST00000369792	ENSG00000156150	ALX3	0	1413	0.507424	0.492576	0	0.507424	0.492576	0	1	0	0
1203	chr1	110612569	110613621	1053	102	102	6738	1029	0.152716	0.0515554	UMR	1	1	0	8666	ENST00000369792	protein_coding	ENSG00000156150	ALX3	0	6626	ENST00000369792	ENSG00000156150	ALX3	0	1413	1	0	0	1	0	0	0.698006	0.301994	0
1204	chr1	110625756	110627740	1985	123	123	10068	672	0.0667461	0.0308316	UMR	0	0	445	8667	ENST00000554808	antisense	ENSG00000258673	RP4-773N10.6	12433	6626	ENST00000369792	ENSG00000156150	ALX3	0	1414	0.782872	0.217128	0	0	0	1	0.481612	0.518388	0
3426	chr11	44325446	44327742	2297	135	135	10103	3562	0.352569	0.355382	UMR	0	0	3973	108393	ENST00000329255	protein_coding	ENSG00000052850	ALX4	3973	78125	ENST00000329255	ENSG00000052850	ALX4	0	15332	0	1	0	0	1	0	0.592947	0.407053	0
3427	chr11	44330570	44335927	5358	262	262	20374	2478	0.121626	0.0785204	UMR	1	1	0	108393	ENST00000329255	protein_coding	ENSG00000052850	ALX4	0	78125	ENST00000329255	ENSG00000052850	ALX4	0	15334	0.587159	0	0.412841	0.587159	0	0.412841	0.305151	0.51941	0.175439
3428	chr11	44336074	44338929	2856	129	129	11396	901	0.0790628	0.030303	UMR	0	0	4357	108393	ENST00000329255	protein_coding	ENSG00000052850	ALX4	4357	78125	ENST00000329255	ENSG00000052850	ALX4	0	15335	0	0	1	0	0	1	0.380252	0.619748	0
3429	chr11	44340380	44345860	5481	138	138	10434	1995	0.191202	0.185999	UMR	0	0	8663	108393	ENST00000329255	protein_coding	ENSG00000052850	ALX4	8663	78125	ENST00000329255	ENSG00000052850	ALX4	0	15336	0	0	1	0	0	1	0.0897646	0.526546	0.383689
16604	chr5	34007294	34009550	2257	92	92	7488	146	0.0194979	0	UMR	1	1	0	52122	ENST00000382068	protein_coding	ENSG00000242110	AMACR	0	37916	ENST00000382068	ENSG00000242110	AMACR	0	6598	1	0	0	1	0	0	0.136907	0.863093	0
3464	chr11	46614337	46616318	1982	67	67	5651	94	0.0166342	0.00416667	UMR	1	1	0	108619	ENST00000526606	protein_coding	ENSG00000110497	AMBRA1	0	78310	ENST00000526606	ENSG00000110497	AMBRA1	0	15371	1	0	0	1	0	0	0.235621	0.764379	0
18371	chr6	111194854	111198583	3730	215	215	18863	144	0.00763399	0	UMR	1	1	0	66105	ENST00000368876	protein_coding	ENSG00000123505	AMD1	0	48158	ENST00000368876	ENSG00000123505	AMD1	0	8438	1	0	0	1	0	0	0.587936	0.412064	0
4922	chr12	96335959	96337676	1718	102	102	7452	217	0.0291197	0.0102985	UMR	2	2	0	125137	ENST00000548310	protein_coding	ENSG00000139344	AMDHD1	0	91499	ENST00000548310	ENSG00000139344	AMDHD1	0	16930	1	0	0	1	0	0	0.678696	0.321304	0
7303	chr16	2569877	2571462	1586	136	136	9440	529	0.0560381	0.00421941	UMR	1	1	0	147469	ENST00000563556	protein_coding	ENSG00000162066	AMDHD2	0	107651	ENST00000563556	ENSG00000162066	AMDHD2	0	19973	1	0	0	1	0	0	0.753468	0.246532	0
21871	chrX	63424300	63426742	2443	138	138	9746	2947	0.30238	0.291057	UMR	1	1	0	80464	ENST00000330258	protein_coding	ENSG00000184675	AMER1	0	58287	ENST00000330258	ENSG00000184675	AMER1	0	13090	1	0	0	1	0	0	0.774048	0.225952	0
5402	chr13	25744547	25746881	2335	176	176	13507	616	0.045606	0.0135752	UMR	1	1	0	128780	ENST00000515384	protein_coding	ENSG00000165566	AMER2	0	94317	ENST00000515384	ENSG00000165566	AMER2	0	17566	1	0	0	1	0	0	0.677088	0.322912	0
12599	chr2	131512516	131515136	2621	144	144	10046	777	0.0773442	0.0259286	UMR	2	1	0	24973	ENST00000423981	protein_coding	ENSG00000178171	AMER3	0	18122	ENST00000423981	ENSG00000178171	AMER3	0	3419	1	0	0	1	0	0	0.312858	0.687142	0
7772	chr16	56457716	56459880	2165	167	167	10755	215	0.0199907	0.00490196	UMR	1	1	0	152101	ENST00000564283	protein_coding	ENSG00000159461	AMFR	0	111102	ENST00000564283	ENSG00000159461	AMFR	0	20586	1	0	0	1	0	0	0.467898	0.532102	0
10114	chr19	2249940	2254334	4395	384	384	30504	2174	0.0712693	0.0438658	UMR	1	0	0	176953	ENST00000592276	miRNA	ENSG00000267021	MIR4321	196	130518	ENST00000589313	ENSG00000104899	AMH	0	23635	0.838453	0.161547	0	0.634812	0.324687	0.0405006	0.773379	0.226621	0
1191	chr1	110051696	110053326	1631	107	107	8141	126	0.0154772	0.00383142	UMR	1	1	0	8536	ENST00000369862	protein_coding	ENSG00000181754	AMIGO1	0	6510	ENST00000369862	ENSG00000181754	AMIGO1	0	1402	1	0	0	1	0	0	0.33783	0.66217	0
14976	chr3	49755986	49757576	1591	120	120	11009	1413	0.12835	0.0211678	UMR	1	1	0	35140	ENST00000320431	protein_coding	ENSG00000176020	AMIGO3	0	25913	ENST00000320431	ENSG00000176020	AMIGO3	0	4504	1	0	0	1	0	0	0.837209	0.162791	0
22053	chrX	109559712	109562463	2752	134	134	8970	2492	0.277815	0.275123	UMR	1	1	0	81936	ENST00000496695	protein_coding	ENSG00000101935	AMMECR1	0	59259	ENST00000496695	ENSG00000101935	AMMECR1	0	13261	1	0	0	1	0	0	0.301962	0.698038	0
12569	chr2	128641801	128645654	3854	208	208	12345	443	0.035885	0	UMR	2	1	0	24758	ENST00000609350	lincRNA	ENSG00000272667	RP11-395A13.2	0	18002	ENST00000393001	ENSG00000144233	AMMECR1L	0	3374	1	0	0	0.958744	0	0.0412558	0.420343	0.579657	0
6320	chr14	103388910	103390651	1742	114	114	9440	666	0.0705508	0.0372984	UMR	1	1	0	138244	ENST00000541086	protein_coding	ENSG00000166126	AMN	0	100986	ENST00000541086	ENSG00000166126	AMN	0	18711	1	0	0	1	0	0	0.707233	0.292767	0
6321	chr14	103394126	103397228	3103	307	307	23921	1096	0.0458175	0.0252525	UMR	1	1	0	138249	ENST00000559507	protein_coding	ENSG00000166126	AMN	0	100991	ENST00000559507	ENSG00000166126	AMN	0	18712	1	0	0	1	0	0	0.861424	0.138576	0
4492	chr12	31881174	31882611	1438	85	85	6981	185	0.0265005	0	UMR	1	1	0	119979	ENST00000509386	protein_coding	ENSG00000151743	AMN1	0	87381	ENST00000509386	ENSG00000151743	AMN1	0	16481	1	0	0	1	0	0	0.577886	0.422114	0
22060	chrX	112083006	112085707	2702	115	115	7697	1321	0.171625	0.133479	UMR	1	1	0	82028	ENST00000462114	protein_coding	ENSG00000126016	AMOT	0	59326	ENST00000462114	ENSG00000126016	AMOT	0	13268	1	0	0	1	0	0	0.46299	0.53701	0
3989	chr11	94500933	94503546	2614	167	167	13907	539	0.0387575	0.00396825	UMR	1	1	0	114257	ENST00000433060	protein_coding	ENSG00000166025	AMOTL1	0	82873	ENST00000433060	ENSG00000166025	AMOTL1	0	15982	0.996174	0.00382555	0	0.996174	0.00382555	0	0.508799	0.491201	0
3988	chr11	94473321	94475127	1807	119	119	8743	141	0.0161272	0.00843882	UMR	1	0	0	114248	ENST00000537874	antisense	ENSG00000255929	RP11-867G2.8	26380	82871	ENST00000317829	ENSG00000166025	AMOTL1	0	15981	1	0	0	0	1	0	0.444383	0.555617	0
15383	chr3	134124956	134126188	1233	69	69	5559	335	0.0602626	0.0182114	UMR	0	0	2793	39363	ENST00000408386	miRNA	ENSG00000221313	AC010207.1	30634	29080	ENST00000514516	ENSG00000114019	AMOTL2	0	4940	0	0	1	0	0	1	0.311436	0.688564	0
15381	chr3	134082337	134084310	1974	52	52	3613	240	0.0664268	0.00628931	UMR	0	0	1372	39352	ENST00000506326	protein_coding	ENSG00000114019	AMOTL2	1372	29081	ENST00000506326	ENSG00000114019	AMOTL2	0	4938	0.318136	0.681864	0	0.318136	0.681864	0	0.172746	0.827254	0
15382	chr3	134089584	134094204	4621	204	204	15850	1082	0.068265	0.00732601	UMR	1	1	0	39361	ENST00000502491	protein_coding	ENSG00000114019	AMOTL2	0	29090	ENST00000502491	ENSG00000114019	AMOTL2	0	4939	1	0	0	1	0	0	0.321143	0.533002	0.145856
15380	chr3	134031025	134033024	2000	106	106	7218	1141	0.158077	0.0870425	UMR	1	0	0	39345	ENST00000482019	lincRNA	ENSG00000240006	RP11-200A1.1	52658	29081	ENST00000506326	ENSG00000114019	AMOTL2	0	4936	1	0	0	0	0	1	0.4645	0.5355	0
1193	chr1	110162025	110164532	2508	91	91	6430	275	0.0427683	0.0047619	UMR	1	1	0	8560	ENST00000527846	protein_coding	ENSG00000116337	AMPD2	0	6530	ENST00000527846	ENSG00000116337	AMPD2	0	1404	1	0	0	1	0	0	0.100478	0.899522	0
3283	chr11	10325564	10329976	4413	261	261	19921	1000	0.0501983	0.00843882	UMR	2	2	0	106742	ENST00000527261	protein_coding	ENSG00000133805	AMPD3	0	76889	ENST00000527261	ENSG00000133805	AMPD3	0	15161	1	0	0	1	0	0	0.761387	0.238613	0
3284	chr11	10471911	10472848	938	96	96	7501	514	0.0685242	0.0215995	UMR	1	1	0	106751	ENST00000534047	protein_coding	ENSG00000133805	AMPD3	0	76898	ENST00000534047	ENSG00000133805	AMPD3	0	15162	1	0	0	1	0	0	0.904051	0.0959488	0
18990	chr7	38350120	38351295	1176	44	44	3337	401	0.120168	0.0585495	UMR	1	0	0	70830	ENST00000440505	pseudogene	ENSG00000231916	AC006033.22	81023	51459	ENST00000460887	ENSG00000078053	AMPH	0	9390	1	0	0	0	0	1	0.318878	0.681122	0
18991	chr7	38669814	38671590	1777	112	112	8397	298	0.0354889	0.00574884	UMR	1	1	0	70845	ENST00000428293	protein_coding	ENSG00000078053	AMPH	0	51457	ENST00000428293	ENSG00000078053	AMPH	0	9391	1	0	0	1	0	0	0.320203	0.679797	0
1163	chr1	104224054	104256377	32324	5	266	122	36	0.295082	0.29096	UMR	2	1	0	8286	ENST00000440059	pseudogene	ENSG00000227408	AMYP1	0	6319	ENST00000425410	ENSG00000174876	AMY1B	155140	1371	0.233573	0.177825	0.588603	0.170678	0.177825	0.651497	0	0	1
18755	chr7	2727050	2729130	2081	131	131	9020	930	0.103104	0.0150123	UMR	1	1	0	68953	ENST00000407112	protein_coding	ENSG00000174945	AMZ1	0	50158	ENST00000407112	ENSG00000174945	AMZ1	0	9073	1	0	0	1	0	0	0.341182	0.658818	0
9241	chr17	66243386	66245106	1721	123	123	10052	146	0.0145245	0	UMR	2	1	0	165845	ENST00000585050	protein_coding	ENSG00000196704	AMZ2	0	122087	ENST00000585050	ENSG00000196704	AMZ2	0	22329	1	0	0	1	0	0	0.476467	0.523533	0
9239	chr17	66192207	66197960	5754	365	365	29004	1239	0.0427182	0.0179962	UMR	1	0	0	165832	ENST00000589904	pseudogene	ENSG00000267472	LOC440461	45754	122076	ENST00000359904	ENSG00000196704	AMZ2	0	22327	0.695169	0	0.304831	0	0	1	0.653632	0.346368	0
9240	chr17	66200734	66203122	2389	154	154	8905	250	0.0280741	0	UMR	0	0	5671	165832	ENST00000589904	pseudogene	ENSG00000267472	LOC440461	40592	122076	ENST00000359904	ENSG00000196704	AMZ2	0	22328	0	0	1	0	0	1	0.431143	0.568857	0
12469	chr2	112250666	112254148	3483	52	57	2163	286	0.132224	0.100815	UMR	2	0	0	24047	ENST00000432268	lincRNA	ENSG00000224959	AC017002.2	284181	17501	ENST00000462785	ENSG00000153107	ANAPC1	268330	3251	1	0	0	0	0	1	0	0	1
12470	chr2	112640773	112642376	1604	87	87	6978	81	0.0116079	0	UMR	1	1	0	24061	ENST00000467878	protein_coding	ENSG00000153107	ANAPC1	0	17507	ENST00000467878	ENSG00000153107	ANAPC1	0	3252	1	0	0	1	0	0	0.354738	0.645262	0
9531	chr17	79848442	79850380	1939	207	207	15739	428	0.0271936	0.00483092	UMR	2	2	0	168060	ENST00000583839	protein_coding	ENSG00000141552	ANAPC11	0	123950	ENST00000583839	ENSG00000141552	ANAPC11	0	22654	1	0	0	1	0	0	0.757607	0.242393	0
3848	chr11	71822274	71824222	1949	63	63	5992	71	0.0118491	0	UMR	1	1	0	112659	ENST00000539395	protein_coding	ENSG00000110200	ANAPC15	0	81686	ENST00000539395	ENSG00000110200	ANAPC15	0	15826	1	0	0	1	0	0	0.157517	0.842483	0
2580	chr10	73975172	73976852	1681	83	83	6321	423	0.0669198	0.0042735	UMR	2	2	0	101506	ENST00000299381	protein_coding	ENSG00000166295	ANAPC16	0	72927	ENST00000299381	ENSG00000166295	ANAPC16	0	14218	1	0	0	1	0	0	0.264128	0.735872	0
21562	chr9	140069318	140070197	880	57	57	3956	916	0.231547	0.261641	UMR	0	0	326	98190	ENST00000485970	protein_coding	ENSG00000176248	ANAPC2	326	70686	ENST00000485970	ENSG00000176248	ANAPC2	235	12597	1	0	0	1	0	0	0	1	0
15942	chr4	25378108	25379792	1685	93	93	6577	153	0.0232629	0	UMR	1	1	0	44835	ENST00000507809	protein_coding	ENSG00000053900	ANAPC4	0	33089	ENST00000507809	ENSG00000053900	ANAPC4	0	5697	1	0	0	1	0	0	0.286053	0.713947	0
5165	chr12	121789374	121791274	1901	80	80	7046	189	0.0268237	0.00333333	UMR	1	1	0	127325	ENST00000545801	protein_coding	ENSG00000089053	ANAPC5	0	93287	ENST00000545801	ENSG00000089053	ANAPC5	0	17181	1	0	0	1	0	0	0.159916	0.840084	0
5026	chr12	110840518	110842190	1673	104	104	9549	363	0.0380145	0.00350877	UMR	1	1	0	126278	ENST00000464697	protein_coding	ENSG00000196510	ANAPC7	0	92433	ENST00000464697	ENSG00000196510	ANAPC7	0	17040	1	0	0	1	0	0	0.315003	0.684997	0
6132	chr14	77277149	77279458	2310	104	104	9072	377	0.0415564	0.00766267	UMR	1	1	0	136396	ENST00000554941	protein_coding	ENSG00000013523	ANGEL1	0	99678	ENST00000554941	ENSG00000013523	ANGEL1	0	18514	1	0	0	1	0	0	0.361905	0.638095	0
1952	chr1	213188035	213189580	1546	79	79	5669	108	0.019051	0	UMR	1	1	0	15561	ENST00000481918	protein_coding	ENSG00000174606	ANGEL2	0	11731	ENST00000481918	ENSG00000174606	ANGEL2	0	2165	1	0	0	1	0	0	0.479948	0.520052	0
20357	chr8	108507280	108510418	3139	41	41	3498	481	0.137507	0.155397	UMR	1	1	0	89766	ENST00000297450	protein_coding	ENSG00000154188	ANGPT1	0	64703	ENST00000297450	ENSG00000154188	ANGPT1	584067	11101	1	0	0	1	0	0	0	0	1
13205	chr20	865304	866394	1091	41	41	3167	326	0.102937	0.0529929	UMR	0	0	30565	172226	ENST00000381922	protein_coding	ENSG00000101280	ANGPT4	30565	126947	ENST00000381922	ENSG00000101280	ANGPT4	0	25857	0	1	0	0	1	0	0.216315	0.783685	0
21246	chr9	129883074	129885850	2777	81	81	6709	320	0.0476971	0.0235465	UMR	1	1	0	96635	ENST00000373417	protein_coding	ENSG00000136859	ANGPTL2	0	69378	ENST00000373417	ENSG00000136859	ANGPTL2	100714	12208	1	0	0	1	0	0	0	0	1
10354	chr19	8427936	8429989	2054	119	119	9393	371	0.0394975	0.00416667	UMR	1	1	0	178289	ENST00000594875	protein_coding	ENSG00000167772	ANGPTL4	0	131689	ENST00000594875	ENSG00000167772	ANGPTL4	0	24069	1	0	0	1	0	0	0.256573	0.743427	0
10355	chr19	8431645	8432760	1116	37	37	2549	227	0.0890545	0.0824032	UMR	0	0	2362	178289	ENST00000594875	protein_coding	ENSG00000167772	ANGPTL4	2362	131689	ENST00000594875	ENSG00000167772	ANGPTL4	2152	24069	0	1	0	0	1	0	0	0	1
10388	chr19	10206318	10207558	1241	127	127	10280	632	0.0614786	0.0135752	UMR	1	1	0	178626	ENST00000586910	protein_coding	ENSG00000130812	ANGPTL6	0	131976	ENST00000586910	ENSG00000130812	ANGPTL6	0	24127	1	0	0	1	0	0	0.585818	0.414182	0
20067	chr8	41558876	41559762	887	42	42	3080	145	0.0470779	0.00952381	UMR	0	0	3511	86696	ENST00000524227	protein_coding	ENSG00000029534	ANK1	3511	62586	ENST00000524227	ENSG00000029534	ANK1	0	10783	0	1	0	0	1	0	0.399098	0.600902	0
20068	chr8	41569908	41570904	997	32	32	2773	260	0.0937613	0.030503	UMR	0	0	6210	86693	ENST00000520299	protein_coding	ENSG00000029534	ANK1	6210	62583	ENST00000520299	ENSG00000029534	ANK1	10298	10783	0	1	0	0	1	0	0	0	1
20069	chr8	41583041	41583574	534	45	45	3495	767	0.219456	0.212542	UMR	0	0	19343	86693	ENST00000520299	protein_coding	ENSG00000029534	ANK1	19343	62583	ENST00000520299	ENSG00000029534	ANK1	0	10784	0	1	0	0	1	0	0.728464	0.271536	0
20070	chr8	41624230	41625792	1563	119	119	9422	622	0.0660157	0.017316	UMR	0	0	29318	86701	ENST00000521407	protein_coding	ENSG00000029534	ANK1	29318	62591	ENST00000521407	ENSG00000029534	ANK1	0	10785	0	1	0	0	1	0	0.527831	0.472169	0
20071	chr8	41655136	41655974	839	59	59	4010	841	0.209726	0.1965	UMR	1	1	0	86689	ENST00000352337	protein_coding	ENSG00000029534	ANK1	0	62579	ENST00000352337	ENSG00000029534	ANK1	0	10786	1	0	0	1	0	0	1	0	0
20073	chr8	41733101	41734123	1023	81	81	6354	407	0.0640541	0.0206276	UMR	0	0	20156	86694	ENST00000265709	protein_coding	ENSG00000029534	ANK1	20156	62584	ENST00000265709	ENSG00000029534	ANK1	0	10788	0	1	0	0	1	0	0.367546	0.632454	0
20074	chr8	41753206	41755832	2627	243	243	15967	659	0.0412726	0.0196078	UMR	1	1	0	86694	ENST00000265709	protein_coding	ENSG00000029534	ANK1	0	62584	ENST00000265709	ENSG00000029534	ANK1	0	10789	1	0	0	1	0	0	0.727065	0.272935	0
20072	chr8	41685415	41686762	1348	84	84	7374	507	0.0687551	0.0193037	UMR	0	0	689	86707	ENST00000563810	lincRNA	ENSG00000260588	RP11-930P14.2	30274	62573	ENST00000347528	ENSG00000029534	ANK1	0	10787	0.972552	0.0274481	0	0	1	0	0.686944	0.313056	0
16225	chr4	114212712	114217107	4396	45	45	3753	1186	0.316014	0.335961	UMR	1	1	0	48418	ENST00000502701	protein_coding	ENSG00000145362	ANK2	0	35645	ENST00000502701	ENSG00000145362	ANK2	464962	6035	0.865332	0.134668	0	0.865332	0.134668	0	0	0	1
2504	chr10	62492362	62493630	1269	85	85	6214	237	0.0381397	0.0121373	UMR	1	1	0	101005	ENST00000510382	protein_coding	ENSG00000151150	ANK3	0	72559	ENST00000510382	ENSG00000151150	ANK3	0	14144	1	0	0	1	0	0	0.465721	0.534279	0
12812	chr2	190538795	190540160	1366	71	71	6097	115	0.0188617	0	UMR	1	1	0	27492	ENST00000461516	protein_coding	ENSG00000151687	ANKAR	0	19792	ENST00000461516	ENSG00000151687	ANKAR	0	3686	1	0	0	1	0	0	0.371157	0.628843	0
6774	chr15	65203480	65204410	931	74	74	5640	247	0.0437943	0.0045045	UMR	1	1	0	142707	ENST00000513267	protein_coding	ENSG00000166839	ANKDD1A	0	103984	ENST00000513267	ENSG00000166839	ANKDD1A	0	19257	1	0	0	1	0	0	0.711063	0.288937	0
6772	chr15	65185978	65187118	1141	44	44	3284	309	0.0940926	0.0461238	UMR	0	0	5319	142699	ENST00000578164	misc_RNA	ENSG00000264929	RN7SL348P	16982	103977	ENST00000496480	ENSG00000166839	ANKDD1A	10681	19256	0	1	0	0	1	0	0	0	1
6773	chr15	65197235	65198049	815	38	38	2862	377	0.131726	0.0943357	UMR	0	0	4796	142699	ENST00000578164	misc_RNA	ENSG00000264929	RN7SL348P	6051	103977	ENST00000496480	ENSG00000166839	ANKDD1A	0	19256	0	1	0	0	1	0	0.306748	0.693252	0
16774	chr5	74906734	74908315	1582	73	73	5955	547	0.0918556	0.0479909	UMR	1	1	0	54031	ENST00000506596	protein_coding	ENSG00000189045	ANKDD1B	0	39283	ENST00000506596	ENSG00000189045	ANKDD1B	0	6777	1	0	0	1	0	0	0.305942	0.694058	0
13290	chr20	10015312	10016122	811	64	64	4251	168	0.0395201	0.00917932	UMR	2	1	0	172751	ENST00000438646	antisense	ENSG00000227906	SNAP25-AS1	0	127351	ENST00000488991	ENSG00000132623	ANKEF1	0	25959	1	0	0	1	0	0	0.374846	0.625154	0
8287	chr17	4166148	4168044	1897	103	103	8901	206	0.0231435	0.0042735	UMR	1	1	0	156693	ENST00000575955	protein_coding	ENSG00000185722	ANKFY1	0	114868	ENST00000575955	ENSG00000185722	ANKFY1	0	21306	1	0	0	1	0	0	0.341592	0.658408	0
16578	chr5	14870331	14873226	2896	214	214	13054	537	0.0411368	0.0102264	UMR	2	1	0	51686	ENST00000607026	lincRNA	ENSG00000272057	CTB-40H15.4	0	37727	ENST00000505140	ENSG00000154122	ANKH	0	6561	1	0	0	1	0	0	0.202348	0.797652	0
17062	chr5	139779824	139782689	2866	187	187	15493	272	0.0175563	0.00387597	UMR	3	2	0	57161	ENST00000532219	protein_coding	ENSG00000254996	ANKHD1-EIF4EBP3	0	41479	ENST00000532219	ENSG00000254996	ANKHD1-EIF4EBP3	0	7100	1	0	0	1	0	0	0.628402	0.371598	0
19292	chr7	91873966	91876976	3011	122	122	9406	155	0.0164788	0.00392157	UMR	2	2	0	73492	ENST00000265742	protein_coding	ENSG00000001629	ANKIB1	0	53158	ENST00000265742	ENSG00000001629	ANKIB1	0	9762	1	0	0	1	0	0	0.355364	0.644636	0
4059	chr11	113258216	113258971	756	48	48	4074	417	0.102356	0.0629763	UMR	1	1	0	115171	ENST00000303941	protein_coding	ENSG00000170209	ANKK1	0	83572	ENST00000303941	ENSG00000170209	ANKK1	0	16046	1	0	0	1	0	0	0.5	0.5	0
10655	chr19	17392309	17393959	1651	125	125	9914	270	0.0272342	0.00974534	UMR	2	2	0	180543	ENST00000596099	protein_coding	ENSG00000160117	ANKLE1	0	133651	ENST00000596099	ENSG00000160117	ANKLE1	0	24456	1	0	0	1	0	0	0.843125	0.156875	0
5331	chr12	133337146	133339288	2143	205	205	15954	274	0.0171744	0.00387597	UMR	1	1	0	128305	ENST00000337516	protein_coding	ENSG00000176915	ANKLE2	0	94032	ENST00000337516	ENSG00000176915	ANKLE2	0	17455	1	0	0	1	0	0	0.470369	0.529631	0
13135	chr2	241458738	241460086	1349	72	72	6076	660	0.108624	0.0858806	UMR	1	1	0	31044	ENST00000391988	protein_coding	ENSG00000144504	ANKMY1	0	22591	ENST00000391988	ENSG00000144504	ANKMY1	0	4066	1	0	0	1	0	0	0.307635	0.692365	0
13136	chr2	241496676	241497753	1078	98	98	7683	612	0.0796564	0.0283366	UMR	1	1	0	31058	ENST00000477316	protein_coding	ENSG00000144504	ANKMY1	0	22605	ENST00000477316	ENSG00000144504	ANKMY1	0	4067	1	0	0	1	0	0	0.858071	0.141929	0
5683	chr13	111564948	111568940	3993	258	258	20377	269	0.0132012	0.003663	UMR	1	1	0	131188	ENST00000460846	protein_coding	ENSG00000088448	ANKRD10	0	95723	ENST00000460846	ENSG00000088448	ANKRD10	0	17897	1	0	0	1	0	0	0.470824	0.529176	0
5684	chr13	111658248	111659756	1509	30	30	2710	565	0.208487	0.192192	UMR	0	0	22593	131191	ENST00000440735	lincRNA	ENSG00000225760	LINC00431	90831	95712	ENST00000267339	ENSG00000088448	ANKRD10	10776	17899	0	0	1	0	0	1	0	0	1
8162	chr16	89367458	89368702	1245	34	34	2849	884	0.310284	0.344798	UMR	0	0	3193	155671	ENST00000564394	antisense	ENSG00000260279	AC137932.5	11141	114015	ENST00000564553	ENSG00000167522	ANKRD11	2785	21093	0	1	0	0	1	0	0	0	1
8163	chr16	89386401	89387493	1093	42	42	3647	886	0.242939	0.256379	UMR	1	1	0	155662	ENST00000567736	protein_coding	ENSG00000167522	ANKRD11	0	114017	ENST00000567736	ENSG00000167522	ANKRD11	12886	21094	1	0	0	1	0	0	0	0	1
8165	chr16	89508458	89511476	3019	51	51	4308	1301	0.301996	0.306175	UMR	1	0	0	155676	ENST00000517078	snRNA	ENSG00000252887	RNU6-430P	44124	114016	ENST00000562816	ENSG00000167522	ANKRD11	8231	21099	1	0	0	0	1	0	0	0	1
8164	chr16	89461172	89462552	1381	32	32	3075	656	0.213333	0.139347	UMR	0	0	16419	155674	ENST00000562211	sense_intronic	ENSG00000261574	RP1-168P16.2	54793	114020	ENST00000566858	ENSG00000167522	ANKRD11	4401	21097	0	1	0	0	1	0	0	0	1
9635	chr18	9135672	9140728	5057	271	271	20478	794	0.0387733	0.0042735	UMR	2	1	0	169116	ENST00000400020	protein_coding	ENSG00000101745	ANKRD12	0	124737	ENST00000400020	ENSG00000101745	ANKRD12	0	22840	0.769033	0.230967	0	0.769033	0.230967	0	0.297805	0.477951	0.224244
5022	chr12	110436542	110438404	1863	113	113	8895	228	0.0256324	0.00766385	UMR	1	1	0	126228	ENST00000261739	protein_coding	ENSG00000076513	ANKRD13A	0	92384	ENST00000261739	ENSG00000076513	ANKRD13A	0	17036	1	0	0	1	0	0	0.275899	0.724101	0
8635	chr17	27940218	27941170	953	79	79	5604	545	0.097252	0.0219002	UMR	0	0	735	160275	ENST00000579719	protein_coding	ENSG00000198720	ANKRD13B	735	117634	ENST00000579719	ENSG00000198720	ANKRD13B	0	21680	1	0	0	1	0	0	0.580273	0.419727	0
8634	chr17	27915196	27921366	6171	425	425	26794	953	0.0355677	0.00529101	UMR	3	2	0	160276	ENST00000584986	antisense	ENSG00000264647	RP11-68I3.7	0	117630	ENST00000488766	ENSG00000198720	ANKRD13B	0	21679	1	0	0	1	0	0	0.438665	0.561335	0
3762	chr11	67055693	67057697	2005	174	174	10539	291	0.0276117	0.00453536	UMR	1	1	0	111863	ENST00000514779	protein_coding	ENSG00000172932	ANKRD13D	0	81029	ENST00000514779	ENSG00000172932	ANKRD13D	0	15714	1	0	0	1	0	0	0.657357	0.342643	0
16071	chr4	74122608	74125976	3369	161	161	10721	161	0.0150173	0	UMR	2	1	0	46451	ENST00000502790	antisense	ENSG00000250220	RP11-692D12.1	0	34153	ENST00000561029	ENSG00000132466	ANKRD17	0	5856	1	0	0	1	0	0	0.215197	0.784803	0
20786	chr9	38619300	38623040	3741	241	241	19482	535	0.0274612	0.015387	UMR	2	1	0	93527	ENST00000377680	antisense	ENSG00000204860	FAM201A	0	67440	ENST00000399703	ENSG00000180071	ANKRD18A	0	11684	1	0	0	0.897354	0	0.102646	0.72788	0.27212	0
20787	chr9	38686947	38688118	1172	36	36	2981	936	0.313989	0.315833	UMR	0	0	6943	93529	ENST00000516916	snRNA	ENSG00000252725	RNU6-765P	66289	67440	ENST00000399703	ENSG00000180071	ANKRD18A	64315	11684	0	0	1	0	0	1	0	0	1
20785	chr9	38526668	38526902	235	33	33	2047	911	0.445042	0.450104	UMR	1	0	0	93508	ENST00000451357	pseudogene	ENSG00000243085	RP11-392E22.3	50250	67438	ENST00000607974	ENSG00000180071	ANKRD18A	0	11683	1	0	0	0	0	1	1	0	0
20700	chr9	33523369	33525370	2002	124	124	9949	734	0.0737763	0.034036	UMR	1	1	0	92885	ENST00000290943	protein_coding	ENSG00000230453	ANKRD18B	0	66953	ENST00000290943	ENSG00000230453	ANKRD18B	0	11591	1	0	0	1	0	0	0.65035	0.34965	0
20699	chr9	33510404	33511398	995	38	38	3203	38	0.0118639	0	UMR	1	0	0	92883	ENST00000379514	pseudogene	ENSG00000226823	SUGT1P	12993	66953	ENST00000290943	ENSG00000230453	ANKRD18B	0	11590	1	0	0	0	0	1	0.364824	0.635176	0
20848	chr9	67927011	67929379	2369	21	36	224	55	0.245536	0.262821	UMR	0	0	249	93943	ENST00000377477	protein_coding	ENSG00000196774	ANKRD20A1	249	67547	ENST00000377477	ENSG00000196774	ANKRD20A1	0	11760	0.738708	0.261292	0	0.738708	0.261292	0	0.0751372	0.844238	0.0806247
20801	chr9	42366922	42368952	2031	95	131	4044	103	0.0254698	0.010101	UMR	2	1	0	93638	ENST00000377601	protein_coding	ENSG00000183148	ANKRD20A2	0	67476	ENST00000377601	ENSG00000183148	ANKRD20A2	0	11704	1	0	0	1	0	0	0.809453	0.190547	0
20796	chr9	41936292	41936934	643	28	43	3455	188	0.0544139	0.0155276	UMR	0	0	17645	93624	ENST00000443558	pseudogene	ENSG00000229273	RP11-104G3.2	431368	67476	ENST00000377601	ENSG00000183148	ANKRD20A2	0	11702	0	0	1	0	0	1	0.794712	0.205288	0
20797	chr9	41953746	41955300	1555	64	64	6685	733	0.109648	0.0969628	UMR	1	0	0	93624	ENST00000443558	pseudogene	ENSG00000229273	RP11-104G3.2	413002	67476	ENST00000377601	ENSG00000183148	ANKRD20A2	0	11703	1	0	0	0	0	1	0.234084	0.765916	0
20798	chr9	42250094	42252342	2249	130	139	3625	157	0.0433103	0.010101	UMR	1	0	0	93630	ENST00000414297	pseudogene	ENSG00000237846	RP11-216M21.1	115960	67476	ENST00000377601	ENSG00000183148	ANKRD20A2	114744	11704	1	0	0	0	0	1	0	0	1
20799	chr9	42253296	42254379	1084	37	59	1318	461	0.349772	0.366667	UMR	0	0	2455	93630	ENST00000414297	pseudogene	ENSG00000237846	RP11-216M21.1	113923	67476	ENST00000377601	ENSG00000183148	ANKRD20A2	112707	11704	0	0	1	0	0	1	0	0	1
20800	chr9	42254958	42255752	795	25	38	381	93	0.244094	0.241162	UMR	0	0	4117	93630	ENST00000414297	pseudogene	ENSG00000237846	RP11-216M21.1	112550	67476	ENST00000377601	ENSG00000183148	ANKRD20A2	111334	11704	0	0	1	0	0	1	0	0	1
20802	chr9	43068604	43083822	15219	5	64	50	9	0.18	0.151515	UMR	0	0	3221	93701	ENST00000420727	pseudogene	ENSG00000232863	RP11-327I22.1	7649	67498	ENST00000417703	ENSG00000132498	ANKRD20A3	49294	11709	0	1	0	0	1	0	0	0	1
20860	chr9	69380418	69382602	2185	136	151	5219	155	0.0296992	0	UMR	2	2	0	94001	ENST00000427650	protein_coding	ENSG00000172014	ANKRD20A4	0	67574	ENST00000427650	ENSG00000172014	ANKRD20A4	0	11775	1	0	0	1	0	0	0.791304	0.208696	0
12384	chr2	97505000	97505562	563	41	41	2683	956	0.356318	0.34301	UMR	0	0	1416	23063	ENST00000482175	protein_coding	ENSG00000163126	ANKRD23	1416	16880	ENST00000482175	ENSG00000163126	ANKRD23	0	3147	1	0	0	1	0	0	0.609236	0.390764	0
10219	chr19	4197883	4199124	1242	86	86	5631	538	0.0955425	0.0233573	UMR	1	1	0	177373	ENST00000595928	protein_coding	ENSG00000089847	ANKRD24	0	130884	ENST00000595928	ENSG00000089847	ANKRD24	0	23837	1	0	0	1	0	0	0.512882	0.487118	0
2333	chr10	27388531	27390208	1678	89	89	7304	398	0.0544907	0	UMR	1	1	0	99569	ENST00000436985	protein_coding	ENSG00000107890	ANKRD26	0	71682	ENST00000436985	ENSG00000107890	ANKRD26	0	13947	1	0	0	1	0	0	0.325983	0.674017	0
2332	chr10	27234957	27235776	820	31	31	2675	911	0.340561	0.331285	UMR	0	0	1609	99565	ENST00000433966	lincRNA	ENSG00000236983	LINC00614	67831	71679	ENST00000445828	ENSG00000107890	ANKRD26	84727	13946	0.47561	0	0.52439	0	0	1	0	0	1
14761	chr3	15900262	15902950	2689	201	201	13148	268	0.0203833	0.00456621	UMR	1	1	0	32644	ENST00000439830	protein_coding	ENSG00000206560	ANKRD28	0	23872	ENST00000439830	ENSG00000206560	ANKRD28	0	4271	1	0	0	1	0	0	0.555225	0.444775	0
9707	chr18	21198647	21199962	1316	64	64	4997	515	0.103062	0.0293516	UMR	1	1	0	169825	ENST00000586511	protein_coding	ENSG00000154065	ANKRD29	0	125193	ENST00000586511	ENSG00000154065	ANKRD29	0	22932	1	0	0	1	0	0	0.278875	0.721125	0
9708	chr18	21241870	21243678	1809	100	100	6536	247	0.0377907	0.0125003	UMR	1	1	0	169827	ENST00000585908	protein_coding	ENSG00000154065	ANKRD29	0	125195	ENST00000585908	ENSG00000154065	ANKRD29	0	22933	1	0	0	1	0	0	0.242676	0.757324	0
9684	chr18	14747450	14748818	1369	97	97	8028	1403	0.174763	0.126381	UMR	1	1	0	169602	ENST00000447268	protein_coding	ENSG00000180777	ANKRD30B	0	125057	ENST00000447268	ENSG00000180777	ANKRD30B	0	22909	1	0	0	1	0	0	0.522279	0.477721	0
9687	chr18	15197344	15199696	2353	92	92	5901	622	0.105406	0.0619929	UMR	1	0	0	169623	ENST00000581653	pseudogene	ENSG00000265015	RP11-454P7.3	360195	125058	ENST00000320584	ENSG00000180777	ANKRD30B	0	22912	1	0	0	0	0	1	0.280068	0.719932	0
9686	chr18	15165006	15165568	563	33	33	3172	832	0.262295	0.175062	UMR	0	0	539	169621	ENST00000581690	lincRNA	ENSG00000264880	RP11-805F19.1	327857	125058	ENST00000320584	ENSG00000180777	ANKRD30B	0	22911	1	0	0	0	0	1	0.413854	0.586146	0
9685	chr18	14999267	15000432	1166	125	125	9256	2502	0.270311	0.269257	UMR	0	0	5918	169618	ENST00000580065	pseudogene	ENSG00000266522	RP11-805F19.4	162118	125058	ENST00000320584	ENSG00000180777	ANKRD30B	0	22910	0	0	1	0	0	1	1	0	0
12622	chr2	132794880	132797050	2171	140	140	6556	202	0.0308115	0.0115536	UMR	1	0	0	25085	ENST00000450396	pseudogene	ENSG00000226886	AC093787.1	113260	18177	ENST00000465868	ENSG00000163046	ANKRD30BL	0	3448	1	0	0	0	0	1	0.459235	0.540765	0
12624	chr2	133024954	133026434	1481	48	48	61741	10379	0.168105	0.170987	UMR	0	0	5052	25098	ENST00000445384	pseudogene	ENSG00000233786	CDC27P1	9411	18178	ENST00000470729	ENSG00000163046	ANKRD30BL	9213	3450	0	0	1	0	0	1	0	0	1
12623	chr2	133014016	133015870	1855	170	170	19123	4454	0.232913	0.217321	UMR	2	1	0	25097	ENST00000408361	miRNA	ENSG00000221288	MIR663B	0	18178	ENST00000470729	ENSG00000163046	ANKRD30BL	0	3450	1	0	0	1	0	0	0.929919	0.0700809	0
12621	chr2	132767016	132768138	1123	68	68	4809	186	0.0386775	0.0246988	UMR	0	0	15281	25084	ENST00000419784	lincRNA	ENSG00000236485	RP1-156L9.1	142172	18177	ENST00000465868	ENSG00000163046	ANKRD30BL	0	3447	0	0	1	0	0	1	0.511131	0.488869	0
12625	chr2	133061972	133062856	885	32	32	3757	455	0.121107	0.0480945	UMR	0	0	4025	25100	ENST00000438300	pseudogene	ENSG00000018607	ZNF806	46429	18178	ENST00000470729	ENSG00000163046	ANKRD30BL	46231	3450	0	0	1	0	0	1	0	0	1
16771	chr5	74532158	74533340	1183	60	60	5238	123	0.0234822	0	UMR	1	1	0	53983	ENST00000274361	protein_coding	ENSG00000145700	ANKRD31	0	39242	ENST00000274361	ENSG00000145700	ANKRD31	0	6774	1	0	0	1	0	0	0.230769	0.769231	0
16844	chr5	93953191	93955454	2264	101	101	8449	229	0.0271038	0	UMR	3	2	0	54813	ENST00000504099	protein_coding	ENSG00000133302	ANKRD32	0	39754	ENST00000504099	ENSG00000133302	ANKRD32	0	6864	1	0	0	1	0	0	0.410777	0.589223	0
4628	chr12	52262552	52263543	992	84	84	5928	275	0.04639	0.0166962	UMR	0	0	18200	121520	ENST00000301190	protein_coding	ENSG00000167612	ANKRD33	18200	88613	ENST00000301190	ENSG00000167612	ANKRD33	0	16630	0	0	1	0	0	1	0.592742	0.407258	0
4627	chr12	52257508	52258976	1469	64	64	5076	633	0.124704	0.0799001	UMR	0	0	15500	121519	ENST00000562996	lincRNA	ENSG00000259887	RP11-923I11.5	22767	88613	ENST00000301190	ENSG00000167612	ANKRD33	0	16629	0	0	1	0	0	1	0.261402	0.738598	0
16567	chr5	10563287	10566262	2976	260	260	19369	582	0.030048	0.00512821	UMR	1	1	0	51584	ENST00000296657	protein_coding	ENSG00000164236	ANKRD33B	0	37658	ENST00000296657	ENSG00000164236	ANKRD33B	0	6547	1	0	0	1	0	0	0.804435	0.195565	0
16811	chr5	79864205	79866726	2522	180	180	14199	597	0.0420452	0.0138555	UMR	1	1	0	54354	ENST00000508916	protein_coding	ENSG00000189127	ANKRD34B	0	39512	ENST00000508916	ENSG00000189127	ANKRD34B	0	6819	1	0	0	1	0	0	0.6364	0.3636	0
6965	chr15	79574314	79576443	2130	113	113	9259	912	0.0984988	0.0360602	UMR	2	1	0	144563	ENST00000421388	protein_coding	ENSG00000235711	ANKRD34C	0	105493	ENST00000421388	ENSG00000235711	ANKRD34C	0	19440	1	0	0	1	0	0	0.277934	0.722066	0
1320	chr1	145548538	145549534	997	49	49	3635	110	0.0302613	0.0087963	UMR	1	1	0	9829	ENST00000544626	protein_coding	ENSG00000198483	ANKRD35	0	7324	ENST00000544626	ENSG00000198483	ANKRD35	25596	1541	1	0	0	1	0	0	0	0	1
12394	chr2	98069774	98073063	3290	12	35	280	83	0.296429	0.269481	UMR	1	0	0	23115	ENST00000422600	lincRNA	ENSG00000237837	AC159540.3	158193	16910	ENST00000357042	ENSG00000135976	ANKRD36	133057	3155	0.940426	0.0595745	0	0	0	1	0	0	1
12393	chr2	97777536	97780832	3297	143	147	7344	156	0.0212418	0	UMR	1	1	0	23103	ENST00000452478	protein_coding	ENSG00000135976	ANKRD36	0	16907	ENST00000452478	ENSG00000135976	ANKRD36	0	3154	1	0	0	1	0	0	0.324841	0.675159	0
12365	chr2	96656207	96659311	3105	132	142	7466	153	0.0204929	0.00343972	UMR	1	1	0	22931	ENST00000528268	protein_coding	ENSG00000174501	ANKRD36C	0	16772	ENST00000528268	ENSG00000174501	ANKRD36C	0	3126	1	0	0	1	0	0	0.325282	0.674718	0
12366	chr2	96675580	96677036	1457	63	80	4467	199	0.0445489	0	UMR	1	0	0	22936	ENST00000443258	pseudogene	ENSG00000231584	FAHD2CP	18038	16766	ENST00000456556	ENSG00000174501	ANKRD36C	0	3127	1	0	0	0	0	1	0.393274	0.606726	0
16447	chr4	186316296	186318546	2251	150	150	12708	346	0.0272269	0.00414478	UMR	2	2	0	50789	ENST00000506424	protein_coding	ENSG00000186352	ANKRD37	0	37129	ENST00000506424	ENSG00000186352	ANKRD37	0	6301	1	0	0	1	0	0	0.494003	0.505997	0
12385	chr2	97522658	97525787	3130	173	173	14358	847	0.0589915	0.0173773	UMR	2	2	0	23066	ENST00000393537	protein_coding	ENSG00000213337	ANKRD39	0	16883	ENST00000393537	ENSG00000213337	ANKRD39	0	3148	1	0	0	1	0	0	0.265176	0.734824	0
9089	chr17	48784228	48786424	2197	93	93	7066	73	0.0103312	0.00387597	UMR	1	1	0	164280	ENST00000507114	protein_coding	ENSG00000154945	ANKRD40	0	120882	ENST00000507114	ENSG00000154945	ANKRD40	0	22171	1	0	0	1	0	0	0.350478	0.649522	0
3941	chr11	82903659	82906507	2849	118	118	10280	270	0.0262646	0.00335017	UMR	2	1	0	113664	ENST00000533342	protein_coding	ENSG00000137494	ANKRD42	0	82466	ENST00000533342	ENSG00000137494	ANKRD42	0	15928	1	0	0	1	0	0	0.414882	0.585118	0
12839	chr2	198174318	198176261	1944	165	165	12756	198	0.0155221	0.00444444	UMR	2	1	0	27847	ENST00000442984	antisense	ENSG00000225979	AC010746.3	0	20064	ENST00000463879	ENSG00000065413	ANKRD44	0	3711	1	0	0	1	0	0	0.451132	0.548868	0
12838	chr2	198028926	198029735	810	38	38	2968	545	0.183625	0.153927	UMR	0	0	16297	27832	ENST00000337207	protein_coding	ENSG00000065413	ANKRD44	16297	20055	ENST00000337207	ENSG00000065413	ANKRD44	0	3710	0	1	0	0	1	0	0.45679	0.54321	0
1711	chr1	173638468	173639309	842	38	38	3044	194	0.0637319	0.0209583	UMR	1	1	0	13414	ENST00000367712	protein_coding	ENSG00000183831	ANKRD45	0	10184	ENST00000367712	ENSG00000183831	ANKRD45	0	1932	1	0	0	1	0	0	0.454869	0.545131	0
20321	chr8	101570954	101572517	1564	82	82	7518	169	0.0224794	0.0015015	UMR	1	1	0	89375	ENST00000524319	protein_coding	ENSG00000186106	ANKRD46	0	64435	ENST00000524319	ENSG00000186106	ANKRD46	0	11067	1	0	0	1	0	0	0.376598	0.623402	0
3985	chr11	94225974	94228026	2053	81	81	6950	92	0.0132374	0.00340136	UMR	2	2	0	114236	ENST00000541144	protein_coding	ENSG00000168876	ANKRD49	0	82860	ENST00000541144	ENSG00000168876	ANKRD49	0	15978	1	0	0	1	0	0	0.360448	0.639552	0
3986	chr11	94245250	94246206	957	48	48	4147	224	0.054015	0.00401606	UMR	1	0	0	114240	ENST00000542198	lincRNA	ENSG00000257057	LINC01171	14760	82863	ENST00000538535	ENSG00000168876	ANKRD49	0	15979	1	0	0	0	0	1	0.360502	0.639498	0
16261	chr4	125631857	125635002	3146	143	143	9292	334	0.0359449	0.00833333	UMR	1	1	0	48783	ENST00000515641	protein_coding	ENSG00000151458	ANKRD50	0	35873	ENST00000515641	ENSG00000151458	ANKRD50	0	6070	0.990464	0.00953592	0	0.990464	0.00953592	0	0.28131	0.71869	0
4744	chr12	56651119	56653044	1926	119	119	8191	188	0.022952	0.0047619	UMR	1	1	0	122720	ENST00000267116	protein_coding	ENSG00000139645	ANKRD52	0	89640	ENST00000267116	ENSG00000139645	ANKRD52	0	16758	1	0	0	1	0	0	0.433541	0.566459	0
12208	chr2	71203648	71206509	2862	127	127	8851	294	0.0332166	0.012001	UMR	1	1	0	21476	ENST00000496088	protein_coding	ENSG00000144031	ANKRD53	0	15786	ENST00000496088	ENSG00000144031	ANKRD53	0	2957	1	0	0	1	0	0	0.330538	0.669462	0
14383	chr22	38239420	38240865	1446	126	126	10302	282	0.0273733	0.0034905	UMR	2	1	0	192626	ENST00000385210	miRNA	ENSG00000207945	MIR658	0	142801	ENST00000434930	ENSG00000100124	ANKRD54	0	27357	1	0	0	1	0	0	0.426694	0.573306	0
18283	chr6	90142478	90143902	1425	119	119	8661	160	0.0184736	0.00401606	UMR	1	1	0	65471	ENST00000447838	protein_coding	ENSG00000135299	ANKRD6	0	47752	ENST00000447838	ENSG00000135299	ANKRD6	0	8325	1	0	0	1	0	0	0.620351	0.379649	0
13680	chr20	56784498	56785326	829	42	42	3766	140	0.0371747	0.0145967	UMR	0	0	18368	175530	ENST00000371167	protein_coding	ENSG00000124227	ANKRD60	18368	129326	ENST00000371167	ENSG00000124227	ANKRD60	3379	26374	0	0	1	0	0	1	0	0	1
13681	chr20	56803237	56804408	1172	105	105	7044	390	0.0553663	0.0280733	UMR	1	1	0	175531	ENST00000457363	protein_coding	ENSG00000124227	ANKRD60	0	129327	ENST00000457363	ENSG00000124227	ANKRD60	0	26375	1	0	0	1	0	0	0.708191	0.291809	0
9655	chr18	12076338	12076858	521	61	61	3245	993	0.306009	0.313849	UMR	1	0	0	169342	ENST00000540614	pseudogene	ENSG00000256616	RP11-815J4.6	16993	124887	ENST00000587848	ENSG00000181626	ANKRD62	0	22867	1	0	0	0	0	1	0.700576	0.299424	0
6565	chr15	40571400	40572460	1061	51	51	4020	897	0.223134	0.313638	UMR	0	0	2326	140279	ENST00000434396	protein_coding	ENSG00000230778	ANKRD63	2326	102045	ENST00000434396	ENSG00000230778	ANKRD63	0	19039	0	1	0	0	1	0	0.360038	0.639962	0
6566	chr15	40574012	40576204	2193	245	245	18668	1007	0.0539426	0.0202837	UMR	1	1	0	140279	ENST00000434396	protein_coding	ENSG00000230778	ANKRD63	0	102045	ENST00000434396	ENSG00000230778	ANKRD63	0	19040	1	0	0	1	0	0	0.960784	0.0392157	0
56	chr1	1355219	1356118	900	113	113	8137	459	0.056409	0.0202062	UMR	2	1	0	420	ENST00000428932	antisense	ENSG00000225905	RP4-758J18.7	0	256	ENST00000454272	ENSG00000235098	ANKRD65	0	91	1	0	0	1	0	0	0.868889	0.131111	0
19492	chr7	117854132	117855047	916	50	50	4530	496	0.109492	0.0431111	UMR	1	1	0	75591	ENST00000477532	protein_coding	ENSG00000106013	ANKRD7	0	54845	ENST00000477532	ENSG00000106013	ANKRD7	0	9977	1	0	0	1	0	0	0.644105	0.355895	0
6312	chr14	102975186	102977390	2205	211	211	12503	725	0.0579861	0.00529101	UMR	1	1	0	138218	ENST00000557902	protein_coding	ENSG00000156381	ANKRD9	0	100970	ENST00000557902	ENSG00000156381	ANKRD9	0	18705	1	0	0	1	0	0	0.671655	0.328345	0
6313	chr14	102982814	102984003	1190	123	123	9231	207	0.0224244	0.00617284	UMR	0	0	6677	138216	ENST00000560748	protein_coding	ENSG00000156381	ANKRD9	6677	100968	ENST00000560748	ENSG00000156381	ANKRD9	0	18706	0	0	1	0	0	1	0.836975	0.163025	0
6316	chr14	103010500	103012367	1868	126	126	8494	1054	0.124088	0.0365822	UMR	1	0	0	138220	ENST00000559946	lincRNA	ENSG00000259230	CTD-2555C10.3	34363	100968	ENST00000560748	ENSG00000156381	ANKRD9	0	18707	1	0	0	0	0	1	0.450214	0.549786	0
6314	chr14	102990676	102992226	1551	44	44	3701	96	0.0259389	0.00911423	UMR	0	0	13754	138219	ENST00000582498	miRNA	ENSG00000266015	MIR4309	14539	100968	ENST00000560748	ENSG00000156381	ANKRD9	6729	18706	0	0	1	0	0	1	0	0	1
6315	chr14	103006263	103007088	826	30	30	2053	444	0.216269	0.157987	UMR	0	0	281	138219	ENST00000582498	miRNA	ENSG00000266015	MIR4309	30126	100968	ENST00000560748	ENSG00000156381	ANKRD9	3696	18707	1	0	0	0	0	1	0	0	1
17998	chr6	34854858	34858443	3586	196	196	15830	552	0.0348705	0.00497512	UMR	2	2	0	63205	ENST00000535627	protein_coding	ENSG00000064999	ANKS1A	0	46133	ENST00000535627	ENSG00000064999	ANKS1A	0	8021	1	0	0	1	0	0	0.312883	0.687117	0
17999	chr6	34983740	34985990	2251	42	42	3491	403	0.11544	0.112317	UMR	0	0	5308	63207	ENST00000339579	pseudogene	ENSG00000187762	HSPE1P11	40034	46134	ENST00000470698	ENSG00000064999	ANKS1A	122811	8022	0	1	0	0	1	0	0	0	1
4936	chr12	99139285	99140024	740	52	52	5009	243	0.0485127	0.0285251	UMR	1	1	0	125301	ENST00000551212	protein_coding	ENSG00000185046	ANKS1B	0	91617	ENST00000551212	ENSG00000185046	ANKS1B	0	16945	1	0	0	1	0	0	0.517568	0.482432	0
4937	chr12	99286782	99289806	3025	199	199	13546	552	0.04075	0.0116959	UMR	1	1	0	125322	ENST00000548447	protein_coding	ENSG00000185046	ANKS1B	0	91638	ENST00000548447	ENSG00000185046	ANKS1B	0	16946	1	0	0	1	0	0	0.380826	0.619174	0
4938	chr12	100377420	100379726	2307	133	133	9208	400	0.0434405	0.00617284	UMR	1	1	0	125329	ENST00000549866	protein_coding	ENSG00000185046	ANKS1B	0	91645	ENST00000549866	ENSG00000185046	ANKS1B	0	16947	1	0	0	1	0	0	0.146944	0.853056	0
21051	chr9	101557935	101559308	1374	139	139	11124	247	0.0222042	0.00803213	UMR	1	1	0	95388	ENST00000471846	protein_coding	ENSG00000165138	ANKS6	0	68472	ENST00000471846	ENSG00000165138	ANKS6	0	11996	1	0	0	1	0	0	0.644105	0.355895	0
12968	chr2	220093056	220095400	2345	130	130	10899	229	0.0210111	0.00289855	UMR	2	2	0	29552	ENST00000465550	protein_coding	ENSG00000163516	ANKZF1	0	21389	ENST00000465550	ENSG00000163516	ANKZF1	0	3847	1	0	0	1	0	0	0.309168	0.690832	0
18985	chr7	36429056	36431283	2228	97	97	7673	215	0.0280203	0.00546448	UMR	2	2	0	70731	ENST00000418118	protein_coding	ENSG00000011426	ANLN	0	51385	ENST00000418118	ENSG00000011426	ANLN	0	9385	1	0	0	1	0	0	0.249551	0.750449	0
3826	chr11	69923910	69925273	1364	145	145	11162	433	0.0387923	0.0119048	UMR	1	1	0	112360	ENST00000531604	protein_coding	ENSG00000131620	ANO1	0	81448	ENST00000531604	ENSG00000131620	ANO1	0	15798	1	0	0	1	0	0	0.629765	0.370235	0
3827	chr11	69987318	69988325	1008	30	30	2259	475	0.21027	0.190826	UMR	1	1	0	112366	ENST00000531300	protein_coding	ENSG00000131620	ANO1	0	81454	ENST00000531300	ENSG00000131620	ANO1	13428	15800	1	0	0	1	0	0	0	0	1
3824	chr11	69785236	69786355	1120	34	34	2777	422	0.151963	0.118011	UMR	0	0	45626	112349	ENST00000534086	lincRNA	ENSG00000255191	RP11-626H12.1	138052	81445	ENST00000355303	ENSG00000131620	ANO1	26894	15796	0	0	1	0	0	1	0	0	1
3825	chr11	69830040	69832803	2764	140	142	9975	863	0.0865163	0.0351786	UMR	1	0	0	112349	ENST00000534086	lincRNA	ENSG00000255191	RP11-626H12.1	91604	81445	ENST00000355303	ENSG00000131620	ANO1	0	15797	1	0	0	0	0	1	0.330318	0.669682	0
14877	chr3	43662406	43664288	1883	107	107	8112	193	0.0237919	0	UMR	1	1	0	34092	ENST00000456438	protein_coding	ENSG00000160746	ANO10	0	24966	ENST00000456438	ENSG00000160746	ANO10	0	4399	1	0	0	1	0	0	0.297398	0.702602	0
4328	chr12	6053705	6055316	1612	81	81	5463	638	0.116786	0.0901372	UMR	0	0	81	117566	ENST00000327087	protein_coding	ENSG00000047617	ANO2	81	85484	ENST00000327087	ENSG00000047617	ANO2	110625	16322	1	0	0	1	0	0	0	0	1
3361	chr11	26353026	26354655	1630	44	44	3256	200	0.0614251	0.00932751	UMR	1	1	0	107638	ENST00000531646	protein_coding	ENSG00000134343	ANO3	0	77582	ENST00000531646	ENSG00000134343	ANO3	0	15254	1	0	0	1	0	0	0.168712	0.831288	0
4943	chr12	101110160	101112395	2236	148	148	10942	698	0.0637909	0.0145025	UMR	1	1	0	125425	ENST00000538618	protein_coding	ENSG00000151572	ANO4	0	91715	ENST00000538618	ENSG00000151572	ANO4	0	16953	1	0	0	1	0	0	0.654293	0.345707	0
3354	chr11	22213762	22216125	2364	109	109	8789	266	0.0302651	0.0120015	UMR	1	1	0	107566	ENST00000324559	protein_coding	ENSG00000171714	ANO5	0	77549	ENST00000324559	ENSG00000171714	ANO5	0	15245	1	0	0	1	0	0	0.485618	0.514382	0
4526	chr12	45608232	45612266	4035	160	160	13498	314	0.0232627	0.00411523	UMR	2	1	0	120407	ENST00000320560	protein_coding	ENSG00000177119	ANO6	0	87674	ENST00000320560	ENSG00000177119	ANO6	0	16527	0.909789	0.0902107	0	0.909789	0.0902107	0	0.257497	0.742503	0
13158	chr2	242156718	242158850	2133	156	181	9323	204	0.0218814	0.00387597	UMR	1	1	0	31226	ENST00000459928	protein_coding	ENSG00000146205	ANO7	0	22763	ENST00000459928	ENSG00000146205	ANO7	0	4104	1	0	0	1	0	0	0.461322	0.538678	0
10660	chr19	17438728	17440200	1473	141	141	8298	2096	0.252591	0.241153	UMR	0	0	5337	180561	ENST00000600711	protein_coding	ENSG00000074855	ANO8	5337	133668	ENST00000600711	ENSG00000074855	ANO8	0	24463	0	1	0	0	1	0	1	0	0
3120	chr11	420190	420684	495	44	44	3348	1084	0.323775	0.315997	UMR	0	0	601	105003	ENST00000525804	protein_coding	ENSG00000185101	ANO9	601	75471	ENST00000525804	ENSG00000185101	ANO9	0	14909	1	0	0	1	0	0	0.846465	0.153535	0
3121	chr11	441373	442343	971	39	39	2719	386	0.141964	0.0555556	UMR	1	1	0	105001	ENST00000332826	protein_coding	ENSG00000185101	ANO9	0	75469	ENST00000332826	ENSG00000185101	ANO9	7618	14911	1	0	0	1	0	0	0	0	1
6831	chr15	69135852	69137106	1255	34	34	2376	194	0.0816498	0.060616	UMR	0	0	9682	143111	ENST00000560974	pseudogene	ENSG00000259286	RP11-696L21.2	22615	104321	ENST00000495420	ENSG00000140350	ANP32A	21850	19310	0	1	0	0	1	0	0	0	1
21044	chr9	100744648	100747909	3262	357	357	25073	726	0.0289555	0.0045045	UMR	1	1	0	95352	ENST00000473205	protein_coding	ENSG00000136938	ANP32B	0	68440	ENST00000473205	ENSG00000136938	ANP32B	0	11988	1	0	0	1	0	0	0.854077	0.145923	0
1409	chr1	150185737	150186768	1032	34	34	2865	64	0.0223386	0	UMR	0	0	1806	10273	ENST00000581481	misc_RNA	ENSG00000266187	RN7SL480P	12293	7553	ENST00000534437	ENSG00000143401	ANP32E	0	1654	0.187016	0	0.812984	0	0	1	0.197674	0.802326	0
1410	chr1	150205654	150209354	3701	170	170	12791	255	0.0199359	0.00456621	UMR	2	1	0	10284	ENST00000410290	snRNA	ENSG00000222222	RNU2-17P	0	7558	ENST00000532744	ENSG00000143401	ANP32E	0	1655	1	0	0	1	0	0	0.235342	0.764658	0
7053	chr15	90357159	90358648	1490	122	122	8611	615	0.0714203	0.0182031	UMR	1	1	0	145445	ENST00000560137	protein_coding	ENSG00000166825	ANPEP	0	106055	ENST00000560137	ENSG00000166825	ANPEP	0	19546	1	0	0	1	0	0	0.785906	0.214094	0
12180	chr2	69239703	69242618	2916	109	109	8572	150	0.0174988	0.00438596	UMR	1	1	0	21216	ENST00000409349	protein_coding	ENSG00000169604	ANTXR1	0	15628	ENST00000409349	ENSG00000169604	ANTXR1	0	2928	0.969136	0.0308642	0	0.969136	0.0308642	0	0.315844	0.684156	0
12181	chr2	69404187	69405758	1572	37	37	3333	527	0.158116	0.147069	UMR	0	0	3376	21221	ENST00000516041	rRNA	ENSG00000251850	RNA5SP96	86408	15631	ENST00000497197	ENSG00000169604	ANTXR1	127851	2929	0	1	0	0	1	0	0	0	1
16107	chr4	80992276	80995008	2733	113	113	8984	284	0.0316118	0.00444444	UMR	1	1	0	46918	ENST00000295465	protein_coding	ENSG00000163297	ANTXR2	0	34514	ENST00000295465	ENSG00000163297	ANTXR2	0	5900	1	0	0	1	0	0	0.378705	0.621295	0
2450	chr10	47653632	47656647	3016	161	161	12677	713	0.0562436	0.00574713	UMR	1	0	0	100467	ENST00000563046	lincRNA	ENSG00000259942	RP11-292F22.7	933	72186	ENST00000441923	ENSG00000198250	ANTXRL	0	14075	0.850133	0	0.149867	0.35378	0	0.64622	0.429708	0.570292	0
2645	chr10	81962676	81966055	3380	136	136	9898	428	0.0432411	0.00490196	UMR	1	1	0	102113	ENST00000474545	protein_coding	ENSG00000122359	ANXA11	0	73325	ENST00000474545	ENSG00000122359	ANXA11	0	14282	1	0	0	1	0	0	0.259467	0.738757	0.00177515
2646	chr10	81966798	81967780	983	53	53	3867	846	0.218774	0.188008	UMR	1	0	0	102114	ENST00000422847	lincRNA	ENSG00000237523	LINC00857	1469	73313	ENST00000372231	ENSG00000122359	ANXA11	0	14283	1	0	0	0.539166	0	0.460834	0.537131	0.462869	0
6740	chr15	60687831	60691869	4039	160	165	9948	668	0.0671492	0.00241546	UMR	1	1	0	142349	ENST00000560495	protein_coding	ENSG00000182718	ANXA2	0	103715	ENST00000560495	ENSG00000182718	ANXA2	0	19220	1	0	0	1	0	0	0.22357	0.77643	0
6739	chr15	60681336	60686810	5475	52	52	4472	992	0.221825	0.22116	UMR	2	1	0	142350	ENST00000475062	pseudogene	ENSG00000240163	RP11-745A24.1	0	103702	ENST00000558986	ENSG00000182718	ANXA2	2939	19219	0.759817	0.240183	0	0.759817	0.240183	0	0	0	1
16650	chr5	43039622	43044252	4631	242	242	22315	754	0.0337889	0.0124174	UMR	2	1	0	52613	ENST00000515108	antisense	ENSG00000215068	AC025171.1	0	38289	ENST00000314890	ENSG00000177721	ANXA2R	0	6643	0.988124	0.0118765	0	0.643705	0.356295	0	0.426258	0.573742	0
16649	chr5	43017336	43020706	3371	180	180	15621	2445	0.15652	0.10468	UMR	2	0	0	52606	ENST00000506791	antisense	ENSG00000251131	CTD-2035E11.3	22565	38289	ENST00000314890	ENSG00000177721	ANXA2R	0	6639	1	0	0	0	0	1	0.207654	0.781074	0.0112726
16646	chr5	42991674	42996143	4470	231	231	22358	1746	0.0780929	0.0490703	UMR	0	0	11501	52601	ENST00000607715	lincRNA	ENSG00000271788	CTD-2201E18.5	47128	38289	ENST00000314890	ENSG00000177721	ANXA2R	0	6637	0	0	1	0	0	1	0.341163	0.658837	0
16647	chr5	43000036	43001290	1255	46	46	4046	780	0.192783	0.175075	UMR	0	0	6354	52601	ENST00000607715	lincRNA	ENSG00000271788	CTD-2201E18.5	41981	38289	ENST00000314890	ENSG00000177721	ANXA2R	0	6638	0	0	1	0	0	1	0.356972	0.643028	0
16648	chr5	43007248	43011126	3879	128	128	10930	728	0.0666057	0.0398235	UMR	1	0	0	52601	ENST00000607715	lincRNA	ENSG00000271788	CTD-2201E18.5	32145	38289	ENST00000314890	ENSG00000177721	ANXA2R	6456	6638	0.617943	0	0.382057	0	0	1	0	0	1
16104	chr4	79472598	79473701	1104	65	65	4962	432	0.0870617	0.0153266	UMR	1	1	0	46849	ENST00000514171	protein_coding	ENSG00000138772	ANXA3	0	34478	ENST00000514171	ENSG00000138772	ANXA3	0	5896	1	0	0	1	0	0	0.336051	0.663949	0
12185	chr2	69868312	69873007	4696	184	184	15110	548	0.0362674	0.003367	UMR	2	2	0	21255	ENST00000418066	protein_coding	ENSG00000196975	ANXA4	0	15656	ENST00000418066	ENSG00000196975	ANXA4	0	2932	0.899063	0.100937	0	0.899063	0.100937	0	0.368399	0.631601	0
12186	chr2	69968008	69970230	2223	115	115	9644	362	0.0375363	0.00421941	UMR	1	1	0	21262	ENST00000487351	protein_coding	ENSG00000196975	ANXA4	0	15663	ENST00000487351	ENSG00000196975	ANXA4	0	2933	1	0	0	1	0	0	0.379217	0.620783	0
16249	chr4	122616906	122618969	2064	134	134	9917	234	0.0235958	0.0045045	UMR	1	1	0	48675	ENST00000513728	protein_coding	ENSG00000164111	ANXA5	0	35790	ENST00000513728	ENSG00000164111	ANXA5	0	6055	1	0	0	1	0	0	0.5625	0.4375	0
17228	chr5	150534826	150538261	3436	101	101	7842	453	0.0577659	0.0104167	UMR	2	1	0	58096	ENST00000523781	lincRNA	ENSG00000254298	CTB-17P3.4	0	42269	ENST00000519610	ENSG00000197043	ANXA6	0	7267	0.859721	0.140279	0	0.859721	0.140279	0	0.116123	0.827416	0.056461
2596	chr10	75172524	75174790	2267	100	100	7748	231	0.0298141	0.0037273	UMR	1	1	0	101626	ENST00000492380	protein_coding	ENSG00000138279	ANXA7	0	73017	ENST00000492380	ENSG00000138279	ANXA7	0	14231	1	0	0	1	0	0	0.237759	0.762241	0
2453	chr10	48277555	48289188	11634	7	150	78	9	0.115385	0.0238095	UMR	0	0	875	100506	ENST00000602940	protein_coding	ENSG00000165390	ANXA8	875	72212	ENST00000602940	ENSG00000165390	ANXA8	0	14081	0.0966134	0.0448685	0.858518	0.0966134	0.0448685	0.858518	0.0216606	0.182654	0.795685
2447	chr10	47149920	47151778	1859	22	50	523	62	0.118547	0.00606061	UMR	1	0	0	100432	ENST00000422732	lincRNA	ENSG00000223477	LINC00842	22215	72180	ENST00000414655	ENSG00000150165	ANXA8L1	0	14070	1	0	0	0	0	1	0.135557	0.864443	0
2451	chr10	47769227	47831042	61816	10	233	306	79	0.25817	0.105583	UMR	0	0	22190	100481	ENST00000538825	protein_coding	ENSG00000186807	ANXA8L2	22190	72195	ENST00000538825	ENSG00000186807	ANXA8L2	0	14077	0	0.0266112	0.973389	0	0.0266112	0.973389	0.00407661	0.0343762	0.961547
8867	chr17	41001958	41006524	4567	92	92	7157	2259	0.315635	0.327292	UMR	1	1	0	162503	ENST00000588033	protein_coding	ENSG00000131471	AOC3	0	119463	ENST00000588033	ENSG00000131471	AOC3	16035	21926	1	0	0	1	0	0	0	0	1
12856	chr2	201450116	201451648	1533	73	73	6542	326	0.0498319	0.0137303	UMR	1	1	0	28031	ENST00000374700	protein_coding	ENSG00000138356	AOX1	0	20194	ENST00000374700	ENSG00000138356	AOX1	0	3730	1	0	0	1	0	0	0.32681	0.67319	0
14211	chr22	24255600	24256713	1114	46	46	4008	38	0.00948104	0.003663	UMR	0	0	6344	190964	ENST00000609510	lincRNA	ENSG00000273295	AP000350.5	14482	141524	ENST00000406213	ENSG00000218537	AP000350.4	0	27186	0	0	1	0	0	1	0.349192	0.650808	0
4143	chr11	120039342	120040605	1264	100	100	7592	461	0.0607218	0.0112524	UMR	1	1	0	116063	ENST00000319763	protein_coding	ENSG00000176984	AP000679.2	0	84332	ENST00000319763	ENSG00000176984	AP000679.2	0	16126	1	0	0	1	0	0	0.481804	0.518196	0
4198	chr11	125364566	125366763	2198	148	148	9983	582	0.0582991	0.00595238	UMR	2	2	0	116484	ENST00000527818	protein_coding	ENSG00000255537	AP000708.1	0	84636	ENST00000527818	ENSG00000255537	AP000708.1	0	16175	1	0	0	1	0	0	0.537762	0.462238	0
3618	chr11	63741624	63743113	1490	95	95	7942	364	0.0458323	0.00444444	UMR	2	2	0	110602	ENST00000535431	protein_coding	ENSG00000256100	AP000721.4	0	79877	ENST00000535431	ENSG00000256100	AP000721.4	0	15535	1	0	0	1	0	0	0.479195	0.520805	0
3686	chr11	65221798	65222913	1116	56	56	4833	334	0.0691082	0.0132031	UMR	1	1	0	111209	ENST00000309775	protein_coding	ENSG00000173727	AP000769.1	0	80436	ENST00000309775	ENSG00000173727	AP000769.1	0	15618	1	0	0	1	0	0	0.232975	0.767025	0
3687	chr11	65243986	65247364	3379	124	124	9454	863	0.0912841	0.0185421	UMR	0	0	17868	111210	ENST00000534336	lincRNA	ENSG00000251562	MALAT1	21257	80436	ENST00000309775	ENSG00000173727	AP000769.1	0	15620	0	0	1	0	0	1	0.221663	0.778337	0
3688	chr11	65254517	65257923	3407	49	49	4604	711	0.154431	0.176958	UMR	0	0	7309	111210	ENST00000534336	lincRNA	ENSG00000251562	MALAT1	31788	80436	ENST00000309775	ENSG00000173727	AP000769.1	7034	15621	0	0	1	0	0	1	0	0	1
4171	chr11	123300645	123302210	1566	125	125	10264	219	0.0213367	0.00718924	UMR	1	1	0	116244	ENST00000533341	protein_coding	ENSG00000254667	AP000783.1	0	84449	ENST00000533341	ENSG00000254667	AP000783.1	0	16151	1	0	0	1	0	0	0.702427	0.297573	0
4170	chr11	123228606	123229713	1108	63	63	4668	86	0.0184233	0.00877193	UMR	0	0	17183	116242	ENST00000528576	pseudogene	ENSG00000254407	RP11-109E10.2	71344	84449	ENST00000533341	ENSG00000254667	AP000783.1	0	16150	0	0	1	0	0	1	0.313177	0.686823	0
3839	chr11	71317896	71319618	1723	125	125	8736	393	0.0449863	0.024753	UMR	1	1	0	112501	ENST00000343767	protein_coding	ENSG00000187811	AP000867.1	0	81563	ENST00000343767	ENSG00000187811	AP000867.1	0	15820	1	0	0	1	0	0	0.735926	0.264074	0
3840	chr11	71350228	71351622	1395	107	107	5598	274	0.0489461	0.0147122	UMR	0	0	10136	112506	ENST00000524675	pseudogene	ENSG00000255415	RP11-684B2.5	31740	81563	ENST00000343767	ENSG00000187811	AP000867.1	0	15821	0	0	1	0	0	1	0.4681	0.5319	0
4020	chr11	107460187	107465101	4915	165	165	13224	754	0.0570175	0.0134683	UMR	2	2	0	114711	ENST00000600612	protein_coding	ENSG00000268467	AP000889.3	0	83196	ENST00000600612	ENSG00000268467	AP000889.3	0	16014	0.902747	0.0972533	0	0.902747	0.0972533	0	0.18413	0.723703	0.0921668
3697	chr11	65359522	65360064	543	75	75	4809	1702	0.35392	0.33974	UMR	1	1	0	111273	ENST00000597463	protein_coding	ENSG00000269018	AP001362.1	0	80494	ENST00000597463	ENSG00000269018	AP001362.1	0	15633	1	0	0	1	0	0	1	0	0
13950	chr21	38918778	38919848	1071	35	35	2916	627	0.215021	0.206393	UMR	0	0	30037	195319	ENST00000597817	protein_coding	ENSG00000267937	AP001421.1	30037	144732	ENST00000597817	ENSG00000267937	AP001421.1	16006	26763	0	0	1	0	0	1	0	0	1
13951	chr21	38935780	38937042	1263	85	85	6070	388	0.0639209	0.0180708	UMR	0	0	47039	195319	ENST00000597817	protein_coding	ENSG00000267937	AP001421.1	47039	144732	ENST00000597817	ENSG00000267937	AP001421.1	0	26763	0	0	1	0	0	1	0.547902	0.452098	0
13952	chr21	39047485	39048182	698	38	38	3336	403	0.120803	0.0197322	UMR	0	0	43689	195322	ENST00000435001	sense_intronic	ENSG00000233213	KCNJ6-IT1	158744	144732	ENST00000597817	ENSG00000267937	AP001421.1	0	26765	0	1	0	0	1	0	0.432665	0.567335	0
14047	chr21	46453154	46454539	1386	45	45	3901	1037	0.265829	0.236374	UMR	0	0	28511	196089	ENST00000422199	lincRNA	ENSG00000224930	LINC00162	38387	145337	ENST00000599569	ENSG00000268856	AP001579.1	4560	26909	0	0	1	0	0	1	0	0	1
3522	chr11	58672327	58673842	1516	74	74	6382	401	0.062833	0.0202242	UMR	2	2	0	109540	ENST00000454512	protein_coding	ENSG00000224130	AP001652.1	0	78970	ENST00000454512	ENSG00000224130	AP001652.1	0	15438	1	0	0	1	0	0	0.288259	0.711741	0
16180	chr4	102266136	102269882	3747	275	275	18309	206	0.0112513	0.003367	UMR	2	2	0	47820	ENST00000529296	protein_coding	ENSG00000254531	AP001816.1	0	35206	ENST00000529296	ENSG00000254531	AP001816.1	0	5978	1	0	0	1	0	0	0.601281	0.398719	0
3821	chr11	69586318	69587662	1345	31	31	2688	852	0.316964	0.315478	UMR	0	0	55	112345	ENST00000602104	protein_coding	ENSG00000268351	AP001888.1	55	81441	ENST00000602104	ENSG00000268351	AP001888.1	1164	15791	1	0	0	1	0	0	0	0.621561	0.378439
4149	chr11	120381715	120383389	1675	166	166	9359	341	0.0364355	0.0103039	UMR	2	2	0	116102	ENST00000375081	protein_coding	ENSG00000204306	AP002348.1	0	84368	ENST00000375081	ENSG00000204306	AP002348.1	0	16131	1	0	0	1	0	0	0.631642	0.368358	0
3572	chr11	61732724	61736144	3421	182	182	13762	514	0.0373492	0.00913328	UMR	2	2	0	110134	ENST00000601917	protein_coding	ENSG00000269089	AP003733.1	0	79488	ENST00000601917	ENSG00000269089	AP003733.1	0	15488	1	0	0	1	0	0	0.34259	0.646595	0.0108156
3642	chr11	64215278	64217482	2205	78	78	6449	462	0.071639	0.0217927	UMR	1	1	0	110791	ENST00000316124	protein_coding	ENSG00000181908	AP003774.4	0	80050	ENST00000316124	ENSG00000181908	AP003774.4	0	15569	1	0	0	1	0	0	0.135147	0.864853	0
3143	chr11	776266	778266	2001	186	186	12523	271	0.0216402	0.00421941	UMR	2	2	0	105194	ENST00000525941	protein_coding	ENSG00000255284	AP006621.5	0	75649	ENST00000525941	ENSG00000255284	AP006621.5	0	14948	1	0	0	1	0	0	0.597201	0.402799	0
3144	chr11	783216	784120	905	40	40	2978	657	0.220618	0.212608	UMR	0	0	1570	105196	ENST00000533938	antisense	ENSG00000255142	AP006621.6	5607	75649	ENST00000525941	ENSG00000255284	AP006621.5	5217	14948	0.474033	0.525967	0	0	1	0	0	0	1
16219	chr4	113151594	113154150	2557	128	128	10563	134	0.0126858	0	UMR	2	1	0	48333	ENST00000506522	protein_coding	ENSG00000138660	AP1AR	0	35583	ENST00000506522	ENSG00000138660	AP1AR	0	6025	1	0	0	1	0	0	0.447399	0.552601	0
14266	chr22	29783732	29785312	1581	87	87	7000	346	0.0494286	0.00469484	UMR	1	1	0	191540	ENST00000473606	protein_coding	ENSG00000100280	AP1B1	0	141895	ENST00000473606	ENSG00000100280	AP1B1	0	27248	1	0	0	1	0	0	0.385832	0.614168	0
7942	chr16	71841372	71843745	2374	109	109	8281	144	0.0173892	0	UMR	1	1	0	154252	ENST00000565161	protein_coding	ENSG00000166747	AP1G1	0	112975	ENST00000565161	ENSG00000166747	AP1G1	0	20771	1	0	0	1	0	0	0.496209	0.503791	0
5808	chr14	24035962	24037270	1309	58	58	4634	59	0.012732	0.00406504	UMR	1	1	0	132635	ENST00000554816	protein_coding	ENSG00000213983	AP1G2	0	96745	ENST00000554816	ENSG00000213983	AP1G2	0	18155	1	0	0	1	0	0	0.517189	0.482811	0
10631	chr19	16307789	16309708	1920	95	95	8388	355	0.0423224	0.00497512	UMR	1	1	0	180288	ENST00000591775	protein_coding	ENSG00000072958	AP1M1	0	133424	ENST00000591775	ENSG00000072958	AP1M1	0	24425	1	0	0	1	0	0	0.39375	0.60625	0
10416	chr19	10697568	10698195	628	33	33	2590	308	0.118919	0.0925898	UMR	1	1	0	178846	ENST00000589809	protein_coding	ENSG00000129354	AP1M2	0	132184	ENST00000589809	ENSG00000129354	AP1M2	0	24166	1	0	0	1	0	0	0.498408	0.501592	0
19397	chr7	100797314	100798702	1389	91	91	5360	147	0.0274254	0.00724638	UMR	1	1	0	74568	ENST00000429457	protein_coding	ENSG00000106367	AP1S1	0	54045	ENST00000429457	ENSG00000106367	AP1S1	0	9880	1	0	0	1	0	0	0.681785	0.318215	0
21643	chrX	15871594	15874780	3187	197	197	15465	733	0.0473973	0.00980392	UMR	1	1	0	78611	ENST00000421527	protein_coding	ENSG00000182287	AP1S2	0	56988	ENST00000421527	ENSG00000182287	AP1S2	0	12820	1	0	0	1	0	0	0.485409	0.514591	0
13005	chr2	224701448	224702996	1549	118	118	8868	209	0.0235679	0.0045045	UMR	1	1	0	29879	ENST00000423110	protein_coding	ENSG00000152056	AP1S3	0	21647	ENST00000423110	ENSG00000152056	AP1S3	0	3894	1	0	0	1	0	0	0.534538	0.465462	0
11447	chr19	50268750	50271770	3021	119	119	8392	432	0.0514776	0.00663366	UMR	1	1	0	186340	ENST00000597774	protein_coding	ENSG00000196961	AP2A1	0	138474	ENST00000597774	ENSG00000196961	AP2A1	0	25447	1	0	0	1	0	0	0.288977	0.711023	0
11448	chr19	50304820	50306269	1450	76	76	4738	1239	0.261503	0.276737	UMR	1	1	0	186343	ENST00000594838	protein_coding	ENSG00000196961	AP2A1	0	138477	ENST00000594838	ENSG00000196961	AP2A1	1420	25449	1	0	0	1	0	0	0	0.4	0.6
3156	chr11	925269	927070	1802	176	176	12826	699	0.0544987	0.0105745	UMR	1	1	0	105341	ENST00000528195	protein_coding	ENSG00000183020	AP2A2	0	75790	ENST00000528195	ENSG00000183020	AP2A2	0	14967	1	0	0	1	0	0	0.452275	0.547725	0
8702	chr17	33904653	33906714	2062	66	66	5994	132	0.022022	0.0042735	UMR	2	2	0	160948	ENST00000589774	protein_coding	ENSG00000006125	AP2B1	0	118107	ENST00000589774	ENSG00000006125	AP2B1	0	21745	1	0	0	1	0	0	0.108632	0.891368	0
8703	chr17	33913862	33915336	1475	59	59	5129	80	0.0155976	0.00462963	UMR	1	1	0	160961	ENST00000593014	protein_coding	ENSG00000006125	AP2B1	0	118120	ENST00000593014	ENSG00000006125	AP2B1	8135	21745	1	0	0	1	0	0	0	0	1
8701	chr17	33894432	33895928	1497	67	67	5032	221	0.0439189	0.0108781	UMR	1	0	0	160943	ENST00000592381	lincRNA	ENSG00000267321	RP11-1094M14.11	9136	118107	ENST00000589774	ENSG00000006125	AP2B1	0	21744	1	0	0	0	0	1	0.184369	0.815631	0
15568	chr3	183892052	183895460	3409	112	112	8750	502	0.0573714	0.00447447	UMR	1	1	0	41927	ENST00000431779	protein_coding	ENSG00000161203	AP2M1	0	30900	ENST00000431779	ENSG00000161203	AP2M1	0	5164	1	0	0	1	0	0	0.213846	0.705192	0.0809622
11317	chr19	47352458	47354540	2083	68	68	5504	326	0.0592297	0.00486851	UMR	1	1	0	185428	ENST00000597421	protein_coding	ENSG00000042753	AP2S1	0	137642	ENST00000597421	ENSG00000042753	AP2S1	0	25265	1	0	0	1	0	0	0.257321	0.742679	0
11318	chr19	47359093	47360290	1198	50	50	4941	177	0.0358227	0.00636621	UMR	0	0	4843	185423	ENST00000263270	protein_coding	ENSG00000042753	AP2S1	4843	137637	ENST00000263270	ENSG00000042753	AP2S1	3067	25266	0	0	1	0	0	1	0	0	1
11319	chr19	47362952	47368166	5215	239	239	15372	461	0.0299896	0	UMR	0	0	8702	185423	ENST00000263270	protein_coding	ENSG00000042753	AP2S1	8702	137637	ENST00000263270	ENSG00000042753	AP2S1	0	25266	0	0	1	0	0	1	0.214765	0.461361	0.323873
16793	chr5	77589464	77592115	2652	112	112	9043	239	0.0264293	0.010188	UMR	1	1	0	54193	ENST00000519295	protein_coding	ENSG00000132842	AP3B1	0	39393	ENST00000519295	ENSG00000132842	AP3B1	0	6805	1	0	0	1	0	0	0.220211	0.779789	0
16791	chr5	77253205	77255058	1854	73	73	5012	979	0.195331	0.132514	UMR	0	0	10942	54191	ENST00000523413	lincRNA	ENSG00000253572	RP11-107N7.1	56638	39395	ENST00000520122	ENSG00000132842	AP3B1	0	6803	0	0	1	0	0	1	0.117044	0.882956	0
16792	chr5	77267350	77269534	2185	101	101	7924	572	0.0721858	0.0202866	UMR	0	0	25087	54191	ENST00000523413	lincRNA	ENSG00000253572	RP11-107N7.1	42162	39395	ENST00000520122	ENSG00000132842	AP3B1	0	6804	0	0	1	0	0	1	0.2	0.8	0
6990	chr15	83348716	83350046	1331	93	93	7051	378	0.0536094	0.0252556	UMR	1	1	0	144863	ENST00000543938	protein_coding	ENSG00000103723	AP3B2	0	105684	ENST00000543938	ENSG00000103723	AP3B2	0	19473	1	0	0	1	0	0	0.770849	0.229151	0
6991	chr15	83377722	83379305	1584	127	127	9763	326	0.0333914	0.0145679	UMR	1	1	0	144875	ENST00000560529	protein_coding	ENSG00000103723	AP3B2	0	105696	ENST00000560529	ENSG00000103723	AP3B2	0	19474	1	0	0	1	0	0	0.669823	0.330177	0
6992	chr15	83418572	83420190	1619	66	66	5691	177	0.0311017	0.00686058	UMR	1	0	0	144889	ENST00000559366	antisense	ENSG00000250988	RP11-752G15.6	39905	105683	ENST00000261722	ENSG00000103723	AP3B2	0	19475	1	0	0	0	0	1	0.352069	0.647931	0
10106	chr19	2150102	2152292	2191	139	139	11721	522	0.0445354	0.0108315	UMR	1	1	0	176906	ENST00000350812	protein_coding	ENSG00000065000	AP3D1	0	130474	ENST00000350812	ENSG00000065000	AP3D1	0	23624	1	0	0	1	0	0	0.444089	0.555911	0
10108	chr19	2168164	2169542	1379	36	36	3085	320	0.103728	0.0611644	UMR	0	0	3699	176914	ENST00000591284	protein_coding	ENSG00000065000	AP3D1	3699	130482	ENST00000591284	ENSG00000065000	AP3D1	2560	23625	0	1	0	0	1	0	0	0	1
20077	chr8	42009704	42011464	1761	151	151	11269	259	0.0229834	0.0042735	UMR	2	1	0	86731	ENST00000521235	protein_coding	ENSG00000070718	AP3M2	0	62608	ENST00000521235	ENSG00000070718	AP3M2	0	10793	1	0	0	1	0	0	0.780806	0.219194	0
20076	chr8	41997059	41999304	2246	111	111	9252	339	0.0366407	0.00726784	UMR	1	0	0	86721	ENST00000605981	lincRNA	ENSG00000271938	RP11-589C21.6	11159	62600	ENST00000518421	ENSG00000070718	AP3M2	0	10792	0.984417	0	0.0155833	0	0	1	0.431434	0.568566	0
16905	chr5	115176306	115179182	2877	152	152	12826	336	0.0261968	0	UMR	2	2	0	55578	ENST00000509055	protein_coding	ENSG00000177879	AP3S1	0	40280	ENST00000509055	ENSG00000177879	AP3S1	0	6923	1	0	0	1	0	0	0.355231	0.644769	0
7054	chr15	90436281	90438076	1796	92	92	8035	226	0.0281269	0	UMR	1	1	0	145459	ENST00000560251	protein_coding	ENSG00000157823	AP3S2	0	106069	ENST00000560251	ENSG00000157823	AP3S2	0	19547	1	0	0	1	0	0	0.321269	0.678731	0
6684	chr15	51199623	51202021	2399	164	164	13641	592	0.0433986	0.00421941	UMR	1	1	0	141672	ENST00000560508	protein_coding	ENSG00000081014	AP4E1	0	103177	ENST00000560508	ENSG00000081014	AP4E1	0	19158	1	0	0	1	0	0	0.421842	0.578158	0
19352	chr7	99697561	99700218	2658	195	195	15885	310	0.0195153	0.004329	UMR	2	2	0	74181	ENST00000495154	protein_coding	ENSG00000221838	AP4M1	0	53721	ENST00000495154	ENSG00000221838	AP4M1	0	9837	1	0	0	1	0	0	0.554176	0.445824	0
5851	chr14	31493494	31496694	3201	151	151	11495	277	0.0240974	0	UMR	2	2	0	133361	ENST00000555417	protein_coding	ENSG00000100478	AP4S1	0	97356	ENST00000555417	ENSG00000100478	AP4S1	0	18201	1	0	0	1	0	0	0.394252	0.605748	0
3706	chr11	65547418	65549288	1871	210	210	13952	466	0.0334002	0.010299	UMR	1	1	0	111363	ENST00000532090	protein_coding	ENSG00000254470	AP5B1	0	80579	ENST00000532090	ENSG00000254470	AP5B1	0	15646	1	0	0	1	0	0	0.941742	0.0582576	0
5966	chr14	57734048	57736744	2697	125	125	10985	314	0.0285844	0.00343643	UMR	2	2	0	134666	ENST00000554213	protein_coding	ENSG00000053770	AP5M1	0	98291	ENST00000554213	ENSG00000053770	AP5M1	0	18338	1	0	0	1	0	0	0.221728	0.778272	0
13256	chr20	3800527	3802070	1544	115	115	10523	394	0.0374418	0.003663	UMR	1	1	0	172540	ENST00000246041	protein_coding	ENSG00000125843	AP5S1	0	127213	ENST00000246041	ENSG00000125843	AP5S1	0	25925	1	0	0	1	0	0	0.50842	0.49158	0
18777	chr7	4806430	4807094	665	32	32	2392	1073	0.448579	0.450328	UMR	0	0	8158	69002	ENST00000348624	protein_coding	ENSG00000242802	AP5Z1	8158	50195	ENST00000348624	ENSG00000242802	AP5Z1	0	9099	0	1	0	0	1	0	0.33985	0.66015	0
18778	chr7	4814335	4816071	1737	102	102	9678	181	0.0187022	0	UMR	1	1	0	69005	ENST00000496303	protein_coding	ENSG00000242802	AP5Z1	0	50198	ENST00000496303	ENSG00000242802	AP5Z1	0	9100	1	0	0	1	0	0	0.301094	0.698906	0
18779	chr7	4831852	4832545	694	59	59	3409	1215	0.35641	0.337216	UMR	0	0	2383	69009	ENST00000490487	protein_coding	ENSG00000242802	AP5Z1	2383	50202	ENST00000490487	ENSG00000242802	AP5Z1	0	9105	0	1	0	0	1	0	0.533141	0.466859	0
4935	chr12	99037359	99040822	3464	178	178	14170	190	0.0134086	0.00606473	UMR	2	2	0	125288	ENST00000547743	protein_coding	ENSG00000120868	APAF1	0	91604	ENST00000547743	ENSG00000120868	APAF1	0	16944	1	0	0	1	0	0	0.349596	0.650404	0
20882	chr9	72286318	72288598	2281	173	173	11673	435	0.0372655	0.00358423	UMR	2	1	0	94145	ENST00000567129	lincRNA	ENSG00000261447	RP11-109D9.4	0	67661	ENST00000265381	ENSG00000107282	APBA1	0	11802	1	0	0	1	0	0	0.559842	0.440158	0
6478	chr15	29130442	29132380	1939	192	192	14030	750	0.0534569	0.010312	UMR	1	1	0	139579	ENST00000559709	protein_coding	ENSG00000034053	APBA2	0	101603	ENST00000559709	ENSG00000034053	APBA2	0	18956	1	0	0	1	0	0	0.808149	0.191851	0
6479	chr15	29395551	29396476	926	68	68	5209	297	0.0570167	0.0310616	UMR	0	0	32689	139586	ENST00000382938	protein_coding	ENSG00000034053	APBA2	32689	101610	ENST00000382938	ENSG00000034053	APBA2	0	18957	0	1	0	0	1	0	0.700864	0.299136	0
6480	chr15	29406526	29408276	1751	68	68	5204	639	0.12279	0.0367105	UMR	0	0	43664	139586	ENST00000382938	protein_coding	ENSG00000034053	APBA2	43664	101610	ENST00000382938	ENSG00000034053	APBA2	0	18959	0	1	0	0	1	0	0.304969	0.695031	0
6477	chr15	29077065	29077870	806	62	62	4839	278	0.0574499	0.0152911	UMR	1	0	0	139570	ENST00000563144	pseudogene	ENSG00000261377	RP11-578F21.12	51758	101599	ENST00000561069	ENSG00000034053	APBA2	0	18955	1	0	0	0	0	1	0.537221	0.462779	0
3239	chr11	6438996	6441335	2340	126	126	9714	217	0.0223389	0	UMR	1	1	0	106200	ENST00000532020	protein_coding	ENSG00000166313	APBB1	0	76442	ENST00000532020	ENSG00000166313	APBB1	0	15116	1	0	0	1	0	0	0.371368	0.628632	0
2325	chr10	26680547	26681245	699	59	59	4668	382	0.0818338	0.0516161	UMR	0	0	45886	99525	ENST00000376236	protein_coding	ENSG00000077420	APBB1IP	45886	71656	ENST00000376236	ENSG00000077420	APBB1IP	0	13942	0	0	1	0	0	1	0.522175	0.477825	0
2326	chr10	26726579	26728500	1922	97	99	6888	356	0.0516841	0.0112994	UMR	1	1	0	99526	ENST00000356785	protein_coding	ENSG00000077420	APBB1IP	0	71657	ENST00000356785	ENSG00000077420	APBB1IP	0	13943	1	0	0	1	0	0	0.484391	0.515609	0
2327	chr10	26855802	26856537	736	65	65	2852	897	0.314516	0.304094	UMR	0	0	4929	99527	ENST00000493857	protein_coding	ENSG00000077420	APBB1IP	4929	71658	ENST00000493857	ENSG00000077420	APBB1IP	0	13944	0	1	0	0	1	0	0.396739	0.603261	0
2328	chr10	26911020	26911894	875	43	43	2869	209	0.0728477	0.0294397	UMR	0	0	20203	99531	ENST00000544033	lincRNA	ENSG00000231976	LINC00202-2	60147	71658	ENST00000493857	ENSG00000077420	APBB1IP	54821	13944	0	0	1	0	0	1	0	0	1
15976	chr4	40858907	40859454	548	49	49	3083	666	0.216023	0.209029	UMR	1	1	0	45309	ENST00000513516	protein_coding	ENSG00000163697	APBB2	0	33420	ENST00000513516	ENSG00000163697	APBB2	0	5743	1	0	0	1	0	0	0.467153	0.532847	0
15977	chr4	41214526	41217296	2771	146	146	12029	260	0.0216144	0.0045045	UMR	1	1	0	45324	ENST00000505266	protein_coding	ENSG00000163697	APBB2	0	33435	ENST00000505266	ENSG00000163697	APBB2	0	5744	1	0	0	1	0	0	0.339949	0.660051	0
15978	chr4	41218011	41219574	1564	70	70	4223	227	0.0537533	0.00782195	UMR	1	1	0	45323	ENST00000502682	protein_coding	ENSG00000163697	APBB2	0	33434	ENST00000502682	ENSG00000163697	APBB2	0	5745	1	0	0	1	0	0	0.290281	0.709719	0
16887	chr5	112042788	112045016	2229	84	84	6930	334	0.0481962	0.0037037	UMR	1	1	0	55425	ENST00000507379	protein_coding	ENSG00000134982	APC	0	40162	ENST00000507379	ENSG00000134982	APC	0	6906	1	0	0	1	0	0	0.375953	0.624047	0
16888	chr5	112072854	112074452	1599	46	46	3582	134	0.0374093	0.00773125	UMR	1	1	0	55429	ENST00000512211	protein_coding	ENSG00000134982	APC	0	40166	ENST00000512211	ENSG00000134982	APC	28936	6906	1	0	0	1	0	0	0	0	1
10051	chr19	1444925	1447823	2899	258	258	19304	505	0.0261604	0.0104914	UMR	1	1	0	176683	ENST00000587869	protein_coding	ENSG00000115266	APC2	0	130280	ENST00000587869	ENSG00000115266	APC2	0	23513	1	0	0	1	0	0	0.789928	0.210072	0
10052	chr19	1448991	1450586	1596	98	98	6593	722	0.10951	0.0181636	UMR	1	1	0	176688	ENST00000593146	protein_coding	ENSG00000115266	APC2	0	130285	ENST00000593146	ENSG00000115266	APC2	0	23514	1	0	0	1	0	0	0.207393	0.792607	0
10053	chr19	1451106	1453008	1903	66	66	5407	1402	0.259294	0.263279	UMR	1	1	0	176690	ENST00000587149	protein_coding	ENSG00000115266	APC2	0	130287	ENST00000587149	ENSG00000115266	APC2	718	23514	1	0	0	1	0	0	0	0.673673	0.326327
10054	chr19	1453508	1454320	813	34	34	2573	419	0.162845	0.144363	UMR	0	0	1310	176690	ENST00000587149	protein_coding	ENSG00000115266	APC2	1310	130287	ENST00000587149	ENSG00000115266	APC2	906	23515	0.847478	0.152522	0	0.847478	0.152522	0	0	1	0
10055	chr19	1454892	1457504	2613	167	167	12381	1695	0.136903	0.0997149	UMR	0	0	1085	176691	ENST00000591252	processed_transcript	ENSG00000267317	CTB-25B13.12	2694	130287	ENST00000587149	ENSG00000115266	APC2	0	23517	0.350172	0.649828	0	0	1	0	0.388442	0.611558	0
9643	chr18	10453242	10456535	3294	190	190	12596	663	0.0526358	0.0143313	UMR	1	1	0	169213	ENST00000578882	protein_coding	ENSG00000154856	APCDD1	0	124807	ENST00000578882	ENSG00000154856	APCDD1	0	22851	1	0	0	1	0	0	0.312386	0.687614	0
13685	chr20	57089280	57090825	1546	99	100	7491	565	0.0754238	0.0313546	UMR	2	1	0	175562	ENST00000439558	processed_transcript	ENSG00000231290	APCDD1L-AS1	0	129351	ENST00000425773	ENSG00000198768	APCDD1L	0	26381	1	0	0	1	0	0	0.502587	0.497413	0
14973	chr3	49710838	49712324	1487	119	119	8973	287	0.0319848	0.00925926	UMR	1	1	0	35098	ENST00000457042	protein_coding	ENSG00000164062	APEH	0	25872	ENST00000457042	ENSG00000164062	APEH	0	4501	1	0	0	1	0	0	0.881641	0.118359	0
5748	chr14	20922217	20924722	2506	104	104	8521	100	0.0117357	0	UMR	2	2	0	131704	ENST00000438886	protein_coding	ENSG00000100823	APEX1	0	96047	ENST00000438886	ENSG00000100823	APEX1	0	18100	1	0	0	1	0	0	0.511971	0.488029	0
21851	chrX	55025928	55027724	1797	71	71	6262	1929	0.308049	0.310541	UMR	1	1	0	80342	ENST00000471758	protein_coding	ENSG00000169188	APEX2	0	58215	ENST00000471758	ENSG00000169188	APEX2	0	13077	1	0	0	1	0	0	0.348358	0.651642	0
6753	chr15	63568680	63571299	2620	136	136	8350	346	0.0414371	0	UMR	1	1	0	142519	ENST00000559971	protein_coding	ENSG00000138613	APH1B	0	103828	ENST00000559971	ENSG00000138613	APH1B	0	19237	1	0	0	1	0	0	0.30687	0.69313	0
3414	chr11	43333017	43334694	1678	89	89	7191	185	0.0257266	0.00666667	UMR	1	1	0	108290	ENST00000534600	protein_coding	ENSG00000166181	API5	0	78048	ENST00000534600	ENSG00000166181	API5	0	15318	1	0	0	1	0	0	0.266985	0.733015	0
3413	chr11	43289272	43291446	2175	33	33	2706	599	0.22136	0.206471	UMR	1	0	0	108282	ENST00000511537	pseudogene	ENSG00000251557	HNRNPKP3	42066	78042	ENST00000534695	ENSG00000166181	API5	41993	15318	1	0	0	0	0	1	0	0	1
267	chr1	10489924	10491545	1622	133	133	10452	287	0.0274589	0.00444444	UMR	3	2	0	1349	ENST00000465026	protein_coding	ENSG00000251503	APITD1-CORT	0	1018	ENST00000465026	ENSG00000251503	APITD1-CORT	0	408	1	0	0	1	0	0	0.537608	0.462392	0
12177	chr2	68693117	68695546	2430	117	117	9795	221	0.0225625	0.00314465	UMR	2	2	0	21180	ENST00000445692	protein_coding	ENSG00000169621	APLF	0	15596	ENST00000445692	ENSG00000169621	APLF	0	2925	1	0	0	1	0	0	0.432099	0.567901	0
22116	chrX	128787928	128789719	1792	128	128	9545	2587	0.271032	0.262368	UMR	1	1	0	82462	ENST00000429967	protein_coding	ENSG00000171388	APLN	0	59573	ENST00000429967	ENSG00000171388	APLN	0	13345	1	0	0	1	0	0	0.665179	0.334821	0
22117	chrX	128812005	128812569	565	46	46	3193	1025	0.321015	0.314676	UMR	0	0	23071	82461	ENST00000307484	protein_coding	ENSG00000171388	APLN	23071	59572	ENST00000307484	ENSG00000171388	APLN	0	13346	0	0	1	0	0	1	0.507965	0.492035	0
10955	chr19	36358997	36361402	2406	139	139	11328	260	0.022952	0.00871497	UMR	2	2	0	182635	ENST00000592316	protein_coding	ENSG00000105290	APLP1	0	135220	ENST00000592316	ENSG00000105290	APLP1	0	24792	1	0	0	1	0	0	0.463009	0.536991	0
10956	chr19	36370204	36371406	1203	44	44	3584	486	0.135603	0.036433	UMR	0	0	74	182640	ENST00000591165	protein_coding	ENSG00000105290	APLP1	74	135225	ENST00000591165	ENSG00000105290	APLP1	4379	24793	1	0	0	1	0	0	0	0	1
4231	chr11	129938733	129941604	2872	243	243	16843	461	0.0273704	0.00564972	UMR	1	1	0	116831	ENST00000543137	protein_coding	ENSG00000084234	APLP2	0	84918	ENST00000543137	ENSG00000084234	APLP2	0	16210	1	0	0	1	0	0	0.648329	0.351671	0
13355	chr20	24972316	24974636	2321	118	118	11354	199	0.0175269	0.00354771	UMR	1	1	0	173304	ENST00000447138	protein_coding	ENSG00000101474	APMAP	0	127670	ENST00000447138	ENSG00000101474	APMAP	0	26036	1	0	0	1	0	0	0.445928	0.554072	0
4081	chr11	116706193	116707068	876	61	61	5064	106	0.0209321	0.00406504	UMR	1	0	0	115379	ENST00000444200	antisense	ENSG00000235910	APOA1-AS	1233	83723	ENST00000375320	ENSG00000118137	APOA1	0	16069	1	0	0	0.875571	0	0.124429	0.489726	0.510274	0
1562	chr1	156560968	156562328	1361	76	76	4669	242	0.0518312	0.00170068	UMR	1	1	0	11868	ENST00000467374	protein_coding	ENSG00000163382	APOA1BP	0	8963	ENST00000467374	ENSG00000163382	APOA1BP	0	1798	1	0	0	1	0	0	0.290228	0.709772	0
11884	chr2	21265518	21267136	1619	73	73	4714	721	0.152949	0.147456	UMR	1	1	0	18498	ENST00000399256	protein_coding	ENSG00000084674	APOB	0	13656	ENST00000399256	ENSG00000084674	APOB	0	2634	1	0	0	1	0	0	0.180358	0.819642	0
4376	chr12	7791780	7792954	1175	61	61	4106	1400	0.340964	0.338983	UMR	0	0	25534	118203	ENST00000229304	protein_coding	ENSG00000111701	APOBEC1	25534	86041	ENST00000229304	ENSG00000111701	APOBEC1	10531	16368	0	0	1	0	0	1	0	0	1
14413	chr22	39323117	39323876	760	38	38	2419	211	0.0872261	0.0266512	UMR	0	0	5884	192889	ENST00000450216	lincRNA	ENSG00000235209	CTA-150C2.13	24869	143026	ENST00000495988	ENSG00000128383	APOBEC3A	0	27393	0	0	1	0	0	1	0.427632	0.572368	0
14414	chr22	39377002	39378830	1829	42	42	3176	249	0.0784005	0.0620894	UMR	1	1	0	192897	ENST00000333467	protein_coding	ENSG00000179750	APOBEC3B	0	143033	ENST00000333467	ENSG00000179750	APOBEC3B	53473	27393	1	0	0	1	0	0	0	0	1
14415	chr22	39416446	39418129	1684	46	46	3261	520	0.15946	0.103125	UMR	1	1	0	192903	ENST00000427494	protein_coding	ENSG00000243811	APOBEC3D	0	143038	ENST00000427494	ENSG00000243811	APOBEC3D	92917	27393	1	0	0	1	0	0	0	0	1
14416	chr22	39436184	39437593	1410	38	38	2729	184	0.067424	0.0108792	UMR	2	2	0	192908	ENST00000452957	protein_coding	ENSG00000239713	APOBEC3G	0	143043	ENST00000452957	ENSG00000239713	APOBEC3G	103429	27394	1	0	0	1	0	0	0	0	1
14417	chr22	39472550	39473806	1257	36	36	2170	266	0.122581	0.0578833	UMR	1	1	0	192912	ENST00000461827	protein_coding	ENSG00000239713	APOBEC3G	0	143047	ENST00000461827	ENSG00000239713	APOBEC3G	67216	27394	1	0	0	1	0	0	0	0	1
11220	chr19	45417512	45418924	1413	59	59	4340	639	0.147235	0.0445543	UMR	1	1	0	184876	ENST00000592176	protein_coding	ENSG00000130208	APOC1	0	137150	ENST00000592176	ENSG00000130208	APOC1	4911	25155	1	0	0	1	0	0	0	0	1
11221	chr19	45429964	45430842	879	30	30	1743	270	0.154905	0.163721	UMR	1	0	0	184881	ENST00000571466	pseudogene	ENSG00000214855	APOC1P1	11837	137148	ENST00000590334	ENSG00000130208	APOC1	17363	25155	1	0	0	0	0	1	0	0	1
15655	chr3	195350734	195352508	1775	34	85	1560	132	0.0846154	0.0439746	UMR	0	0	8915	42807	ENST00000457750	pseudogene	ENSG00000224769	AC069213.1	39657	31581	ENST00000343267	ENSG00000189058	APOD	0	5256	0	0	1	0	0	1	0.333521	0.666479	0
15656	chr3	195360818	195362806	1989	97	163	2527	271	0.107242	0.0442547	UMR	0	0	4054	42808	ENST00000608379	lincRNA	ENSG00000272792	RP11-141C7.4	49741	31581	ENST00000343267	ENSG00000189058	APOD	0	5258	0	0	1	0	0	1	0.138763	0.861237	0
11219	chr19	45408302	45410006	1705	51	51	3598	323	0.0897721	0.0222284	UMR	1	1	0	184866	ENST00000425718	protein_coding	ENSG00000130203	APOE	0	137140	ENST00000425718	ENSG00000130203	APOE	1714	25155	1	0	0	1	0	0	0	0.167742	0.832258
14343	chr22	36633364	36636206	2843	36	36	3340	597	0.178743	0.119849	UMR	1	1	0	192335	ENST00000484830	protein_coding	ENSG00000128335	APOL2	0	142543	ENST00000484830	ENSG00000128335	APOL2	82244	27317	1	0	0	1	0	0	0	0	1
14341	chr22	36519764	36520422	659	37	37	3569	119	0.0333427	0.0171507	UMR	0	0	32510	192299	ENST00000525184	protein_coding	ENSG00000128284	APOL3	32510	142513	ENST00000525184	ENSG00000128284	APOL3	57352	27316	0	0	1	0	0	1	0	0	1
14342	chr22	36551626	36553660	2035	31	31	2580	360	0.139535	0.103055	UMR	1	1	0	192304	ENST00000528740	protein_coding	ENSG00000128284	APOL3	0	142518	ENST00000528740	ENSG00000128284	APOL3	89214	27316	1	0	0	1	0	0	0	0	1
14337	chr22	36044082	36046405	2324	33	33	2452	422	0.172104	0.185654	UMR	1	1	0	192266	ENST00000409652	protein_coding	ENSG00000221963	APOL6	0	142483	ENST00000409652	ENSG00000221963	APOL6	96085	27314	1	0	0	1	0	0	0	0	1
4414	chr12	12875130	12880028	4899	274	274	19496	372	0.0190808	0	UMR	2	1	0	118865	ENST00000588943	protein_coding	ENSG00000178878	APOLD1	0	86526	ENST00000588943	ENSG00000178878	APOLD1	0	16407	1	0	0	0.648704	0.0359257	0.31537	0.48418	0.51582	0
4415	chr12	12939017	12942610	3594	109	109	8921	676	0.0757763	0.00444444	UMR	0	0	475	118866	ENST00000356591	protein_coding	ENSG00000178878	APOLD1	475	86527	ENST00000356591	ENSG00000178878	APOLD1	0	16408	0.42404	0.57596	0	0.42404	0.57596	0	0.188648	0.750417	0.0609349
17911	chr6	31619344	31621454	2111	120	120	9070	153	0.0168688	0.00385472	UMR	2	2	0	62316	ENST00000375920	protein_coding	ENSG00000204444	APOM	0	45347	ENST00000375920	ENSG00000204444	APOM	0	7925	1	0	0	1	0	0	0.514922	0.485078	0
21962	chrX	84257890	84259658	1769	66	66	5445	1874	0.344169	0.330497	UMR	1	1	0	81174	ENST00000373173	protein_coding	ENSG00000155008	APOOL	0	58729	ENST00000373173	ENSG00000155008	APOOL	68298	13186	1	0	0	1	0	0	0	0	1
6344	chr14	104027478	104030266	2789	201	201	16212	457	0.028189	0.00462963	UMR	4	4	0	138411	ENST00000476323	protein_coding	ENSG00000256053	APOPT1	0	101129	ENST00000476323	ENSG00000256053	APOPT1	0	18734	1	0	0	1	0	0	0.488706	0.511294	0
6345	chr14	104073310	104074890	1581	52	52	4411	308	0.0698254	0.0421943	UMR	0	0	18970	138415	ENST00000557079	protein_coding	ENSG00000256053	APOPT1	18970	101133	ENST00000557079	ENSG00000256053	APOPT1	19661	18735	0	1	0	0	1	0	0	0	1
13880	chr21	27540975	27543844	2870	195	196	15442	307	0.0198808	0.00595238	UMR	2	1	0	194527	ENST00000609365	lincRNA	ENSG00000273492	AP000230.1	0	144163	ENST00000466453	ENSG00000142192	APP	0	26685	1	0	0	1	0	0	0.568293	0.431707	0
9164	chr17	58601294	58604574	3281	101	101	7309	96	0.0131345	0	UMR	2	1	0	165048	ENST00000558027	antisense	ENSG00000259349	RP11-15E18.1	0	121481	ENST00000585368	ENSG00000062725	APPBP2	0	22248	0.998476	0.00152393	0	0.998476	0.00152393	0	0.209692	0.790308	0
15067	chr3	57260520	57263914	3395	162	162	13618	321	0.0235717	0.00297619	UMR	2	2	0	36079	ENST00000444459	protein_coding	ENSG00000157500	APPL1	0	26733	ENST00000444459	ENSG00000157500	APPL1	0	4612	0.996171	0.00382916	0	0.996171	0.00382916	0	0.336672	0.663328	0
8140	chr16	88876669	88879361	2693	178	178	13634	362	0.0265513	0.00470978	UMR	1	1	0	155556	ENST00000564858	protein_coding	ENSG00000198931	APRT	0	113927	ENST00000564858	ENSG00000198931	APRT	0	21032	1	0	0	1	0	0	0.454512	0.545488	0
20689	chr9	33000641	33002138	1498	67	67	6115	127	0.0207686	0.00627098	UMR	1	1	0	92818	ENST00000494973	protein_coding	ENSG00000137074	APTX	0	66897	ENST00000494973	ENSG00000137074	APTX	0	11581	1	0	0	1	0	0	0.301736	0.698264	0
20688	chr9	32955614	32956117	504	39	39	2543	826	0.324813	0.320145	UMR	0	0	9619	92787	ENST00000452496	pseudogene	ENSG00000237437	ASS1P12	31642	66888	ENST00000486724	ENSG00000137074	APTX	0	11580	0	0	1	0	0	1	0.924603	0.0753968	0
3922	chr11	77299932	77302034	2103	137	137	11511	642	0.0557727	0.0047619	UMR	1	1	0	113414	ENST00000313578	protein_coding	ENSG00000178301	AQP11	0	82301	ENST00000313578	ENSG00000178301	AQP11	0	15905	1	0	0	1	0	0	0.490252	0.509748	0
13144	chr2	241638590	241640012	1423	21	44	838	171	0.204057	0.13963	UMR	0	0	2197	31110	ENST00000474778	protein_coding	ENSG00000184945	AQP12A	2197	22654	ENST00000474778	ENSG00000184945	AQP12A	397	4081	0	0	1	0	0	1	0	1	0
13142	chr2	241611871	241612726	856	86	86	7169	718	0.100153	0.0689953	UMR	0	0	6058	31099	ENST00000459806	protein_coding	ENSG00000185176	AQP12B	6058	22645	ENST00000459806	ENSG00000185176	AQP12B	0	4080	0	0	1	0	0	1	0.942757	0.057243	0
13143	chr2	241613659	241615414	1756	19	55	883	213	0.241223	0.200588	UMR	0	0	3370	31099	ENST00000459806	protein_coding	ENSG00000185176	AQP12B	3370	22645	ENST00000459806	ENSG00000185176	AQP12B	981	4080	0	0	1	0	0	1	0	0.580296	0.419704
4596	chr12	50348998	50349414	417	38	38	2539	878	0.345805	0.349529	UMR	0	0	493	121156	ENST00000552806	antisense	ENSG00000257378	RP11-469H8.8	4460	88292	ENST00000550862	ENSG00000167580	AQP2	0	16601	1	0	0	0	1	0	0.803357	0.196643	0
20697	chr9	33446811	33448228	1418	66	66	5081	449	0.0883684	0.00963033	UMR	1	1	0	92874	ENST00000473153	protein_coding	ENSG00000165272	AQP3	0	66945	ENST00000473153	ENSG00000165272	AQP3	0	11589	1	0	0	1	0	0	0.266573	0.733427	0
9721	chr18	24442966	24444366	1401	48	48	3268	263	0.0804774	0.022307	UMR	1	1	0	170011	ENST00000440832	protein_coding	ENSG00000171885	AQP4	0	125323	ENST00000440832	ENSG00000171885	AQP4	0	22946	1	0	0	1	0	0	0.184154	0.815846	0
4597	chr12	50354814	50355842	1029	134	134	8126	449	0.0552547	0.0245978	UMR	1	1	0	121157	ENST00000293599	protein_coding	ENSG00000161798	AQP5	0	88293	ENST00000293599	ENSG00000161798	AQP5	0	16602	1	0	0	1	0	0	0.974733	0.0252672	0
4598	chr12	50360533	50361812	1280	60	60	5044	388	0.0769231	0.0167735	UMR	1	1	0	121160	ENST00000551733	protein_coding	ENSG00000086159	AQP6	0	88296	ENST00000551733	ENSG00000086159	AQP6	0	16603	1	0	0	1	0	0	0.222656	0.777344	0
20696	chr9	33400722	33403084	2363	44	44	3226	1018	0.315561	0.326384	UMR	2	1	0	92869	ENST00000450864	antisense	ENSG00000223678	RP11-311H10.4	0	66939	ENST00000541274	ENSG00000165269	AQP7	44362	11589	1	0	0	1	0	0	0	0	1
16906	chr5	115297150	115299632	2483	152	152	11615	2524	0.217305	0.204649	UMR	1	1	0	55583	ENST00000357872	protein_coding	ENSG00000172901	AQPEP	0	40285	ENST00000357872	ENSG00000172901	AQPEP	0	6925	1	0	0	1	0	0	0.512686	0.487314	0
6536	chr15	35261058	35262450	1393	54	54	4655	67	0.0143931	0.00378788	UMR	1	1	0	139990	ENST00000543879	protein_coding	ENSG00000021776	AQR	0	101853	ENST00000543879	ENSG00000021776	AQR	0	19010	1	0	0	1	0	0	0.314429	0.685571	0
21880	chrX	66763340	66768624	5285	201	204	13652	4135	0.302886	0.295801	UMR	1	1	0	80550	ENST00000396044	protein_coding	ENSG00000169083	AR	0	58343	ENST00000396044	ENSG00000169083	AR	0	13099	0.689877	0.310123	0	0.689877	0.310123	0	0.120151	0.81457	0.0652791
21762	chrX	47419648	47421572	1925	84	84	6877	2203	0.320343	0.325503	UMR	1	1	0	79507	ENST00000377039	protein_coding	ENSG00000078061	ARAF	0	57562	ENST00000377039	ENSG00000078061	ARAF	0	12965	1	0	0	1	0	0	0.362078	0.637922	0
21763	chrX	47432446	47434025	1580	68	68	4362	1348	0.309033	0.306297	UMR	0	0	3060	79510	ENST00000470206	protein_coding	ENSG00000078061	ARAF	3060	57565	ENST00000470206	ENSG00000078061	ARAF	0	12966	0	1	0	0	1	0	0.386709	0.613291	0
21761	chrX	47382716	47383544	829	65	65	4508	997	0.221162	0.22355	UMR	0	0	9833	79504	ENST00000446295	pseudogene	ENSG00000235636	NUS1P1	36971	57560	ENST00000377045	ENSG00000078061	ARAF	0	12964	0	0	1	0	0	1	0.872135	0.127865	0
3858	chr11	72413824	72416210	2387	38	38	2808	948	0.337607	0.346605	UMR	1	1	0	112780	ENST00000452383	protein_coding	ENSG00000186635	ARAP1	0	81787	ENST00000452383	ENSG00000186635	ARAP1	5310	15835	1	0	0	1	0	0	0	0	1
3859	chr11	72423400	72424262	863	30	30	2025	703	0.34716	0.348703	UMR	1	1	0	112765	ENST00000393605	protein_coding	ENSG00000186635	ARAP1	0	81772	ENST00000393605	ENSG00000186635	ARAP1	13414	15836	1	0	0	1	0	0	0	0	1
3860	chr11	72431948	72434010	2063	34	34	2660	222	0.0834586	0.00942604	UMR	1	1	0	112769	ENST00000429686	protein_coding	ENSG00000186635	ARAP1	0	81776	ENST00000429686	ENSG00000186635	ARAP1	3666	15836	1	0	0	1	0	0	0	0	1
3861	chr11	72462666	72463912	1247	64	64	4893	227	0.0463928	0.0136986	UMR	1	1	0	112767	ENST00000393609	protein_coding	ENSG00000186635	ARAP1	0	81774	ENST00000393609	ENSG00000186635	ARAP1	0	15837	1	0	0	1	0	0	0.501203	0.498797	0
15953	chr4	36244254	36246702	2449	126	126	9185	363	0.039521	0.00894665	UMR	2	1	0	45008	ENST00000499292	antisense	ENSG00000247193	RP11-431M7.3	0	33189	ENST00000506189	ENSG00000047365	ARAP2	0	5713	1	0	0	1	0	0	0.309514	0.690486	0
17160	chr5	141061288	141062300	1013	78	78	5718	308	0.053865	0.0127671	UMR	1	1	0	57429	ENST00000239440	protein_coding	ENSG00000120318	ARAP3	0	41720	ENST00000239440	ENSG00000120318	ARAP3	9324	7200	1	0	0	1	0	0	0	0	1
17161	chr5	141071434	141072535	1102	37	37	2920	226	0.0773973	0.00546448	UMR	0	0	9645	57429	ENST00000239440	protein_coding	ENSG00000120318	ARAP3	9645	41720	ENST00000239440	ENSG00000120318	ARAP3	0	7200	0	0	1	0	0	1	0.311252	0.688748	0
17162	chr5	141080678	141083432	2755	99	99	7521	499	0.0663476	0.0210636	UMR	0	0	18889	57429	ENST00000239440	protein_coding	ENSG00000120318	ARAP3	18889	41720	ENST00000239440	ENSG00000120318	ARAP3	0	7201	0	0	1	0	0	1	0.125953	0.874047	0
17163	chr5	141132751	141134119	1369	60	60	4069	694	0.170558	0.148334	UMR	0	0	70962	57429	ENST00000239440	protein_coding	ENSG00000120318	ARAP3	70962	41720	ENST00000239440	ENSG00000120318	ARAP3	0	7202	0	0	1	0	0	1	0.384953	0.615047	0
20470	chr8	143678818	143680324	1507	49	49	3482	1018	0.292361	0.313183	UMR	0	0	13738	91002	ENST00000581404	protein_coding	ENSG00000198576	ARC	13738	65562	ENST00000581404	ENSG00000198576	ARC	14106	11251	0	0	1	0	0	1	0	0	1
20471	chr8	143693442	143694308	867	33	33	2206	873	0.395739	0.367192	UMR	1	1	0	91002	ENST00000581404	protein_coding	ENSG00000198576	ARC	0	65562	ENST00000581404	ENSG00000198576	ARC	122	11251	1	0	0	1	0	0	0	1	0
20472	chr8	143695360	143697492	2133	116	116	9225	455	0.0493225	0.0095968	UMR	1	1	0	91001	ENST00000356613	protein_coding	ENSG00000198576	ARC	0	65561	ENST00000356613	ENSG00000198576	ARC	0	11251	1	0	0	1	0	0	0.37834	0.62166	0
4107	chr11	118442084	118445204	3121	88	88	6355	235	0.0369788	0.00387597	UMR	2	2	0	115704	ENST00000264028	protein_coding	ENSG00000095139	ARCN1	0	84021	ENST00000264028	ENSG00000095139	ARCN1	0	16090	1	0	0	1	0	0	0.174303	0.825697	0
16080	chr4	75309950	75311554	1605	30	74	595	34	0.0571429	0.0416667	UMR	1	1	0	46551	ENST00000502307	protein_coding	ENSG00000109321	AREG	0	34239	ENST00000502307	ENSG00000109321	AREG	0	5867	1	0	0	1	0	0	0.282866	0.717134	0
2053	chr1	228246314	228249149	2836	146	146	11231	1115	0.0992788	0.049554	UMR	0	0	21211	16291	ENST00000272102	protein_coding	ENSG00000143761	ARF1	21211	12247	ENST00000272102	ENSG00000143761	ARF1	0	2286	0	0.933709	0.0662906	0	0.933709	0.0662906	0.199577	0.800423	0
2054	chr1	228269335	228272841	3507	221	221	18270	338	0.0185003	0.00358423	UMR	1	1	0	16303	ENST00000482962	protein_coding	ENSG00000143761	ARF1	0	12259	ENST00000482962	ENSG00000143761	ARF1	0	2287	1	0	0	1	0	0	0.505275	0.494725	0
4559	chr12	49349861	49352166	2306	93	93	6589	125	0.018971	0.00854701	UMR	2	2	0	120866	ENST00000536283	protein_coding	ENSG00000134287	ARF3	0	88048	ENST00000536283	ENSG00000134287	ARF3	0	16564	1	0	0	1	0	0	0.237641	0.762359	0
15069	chr3	57580230	57584614	4385	170	170	14070	673	0.0478323	0.00387597	UMR	2	1	0	36116	ENST00000607782	antisense	ENSG00000272146	RP11-755B10.4	0	26760	ENST00000488156	ENSG00000168374	ARF4	0	4614	0.841505	0.158495	0	0.841505	0.158495	0	0.134778	0.684835	0.180388
19513	chr7	127227865	127229602	1738	132	132	10312	369	0.0357836	0.00469484	UMR	1	1	0	75848	ENST00000459680	protein_coding	ENSG00000004059	ARF5	0	55010	ENST00000459680	ENSG00000004059	ARF5	0	10004	1	0	0	1	0	0	0.676064	0.323936	0
5914	chr14	50358669	50364072	5404	191	191	15351	624	0.0406488	0.00383142	UMR	1	1	0	134116	ENST00000298316	protein_coding	ENSG00000165527	ARF6	0	97880	ENST00000298316	ENSG00000165527	ARF6	0	18283	0.581236	0	0.418764	0.581236	0	0.418764	0.269615	0.494449	0.235936
13788	chr20	61903358	61905878	2521	158	158	11339	613	0.0540612	0.0114993	UMR	2	2	0	175971	ENST00000550188	protein_coding	ENSG00000101199	ARFGAP1	0	129668	ENST00000550188	ENSG00000101199	ARFGAP1	0	26519	1	0	0	1	0	0	0.314954	0.685046	0
3471	chr11	47197513	47199744	2232	124	124	8904	294	0.0330189	0.00960586	UMR	1	1	0	108754	ENST00000528072	protein_coding	ENSG00000149182	ARFGAP2	0	78435	ENST00000528072	ENSG00000149182	ARFGAP2	0	15378	1	0	0	1	0	0	0.384409	0.615591	0
14505	chr22	43251655	43253616	1962	152	152	10024	219	0.0218476	0	UMR	1	1	0	193411	ENST00000493606	protein_coding	ENSG00000242247	ARFGAP3	0	143431	ENST00000493606	ENSG00000242247	ARFGAP3	0	27486	1	0	0	1	0	0	0.490826	0.509174	0
20188	chr8	68254322	68257160	2839	156	156	11340	154	0.0135802	0.00343643	UMR	2	1	0	87848	ENST00000607397	lincRNA	ENSG00000271966	RP11-7F18.2	0	63356	ENST00000519436	ENSG00000066777	ARFGEF1	0	10925	1	0	0	1	0	0	0.403311	0.596689	0
13604	chr20	47537560	47540304	2745	117	117	9774	492	0.0503376	0.00392157	UMR	1	1	0	175096	ENST00000371917	protein_coding	ENSG00000124198	ARFGEF2	0	129033	ENST00000371917	ENSG00000124198	ARFGEF2	0	26298	1	0	0	1	0	0	0.185428	0.814572	0
16336	chr4	153699466	153702226	2761	105	105	8604	198	0.0230126	0	UMR	2	2	0	49654	ENST00000509413	protein_coding	ENSG00000164144	ARFIP1	0	36409	ENST00000509413	ENSG00000164144	ARFIP1	0	6171	1	0	0	1	0	0	0.344803	0.655197	0
6035	chr14	68085856	68087500	1645	88	88	7310	220	0.0300958	0.0133532	UMR	1	1	0	135434	ENST00000556491	protein_coding	ENSG00000081181	ARG2	0	98877	ENST00000556491	ENSG00000081181	ARG2	0	18417	1	0	0	1	0	0	0.413374	0.586626	0
5660	chr13	107569424	107571240	1817	111	112	7354	532	0.0723416	0.0152116	UMR	0	0	23666	131076	ENST00000356139	pseudogene	ENSG00000196777	AL162574.1	348911	95632	ENST00000400198	ENSG00000134884	ARGLU1	0	17867	0	0	1	0	0	1	0.264172	0.735828	0
5661	chr13	107862037	107863868	1832	30	30	2743	612	0.223113	0.236064	UMR	0	0	88655	131078	ENST00000408389	miRNA	ENSG00000221316	AL445204.1	641524	95632	ENST00000400198	ENSG00000134884	ARGLU1	291365	17867	0	1	0	0	1	0	0	0	1
5659	chr13	107218364	107221090	2727	158	158	12896	196	0.0151985	0.00749204	UMR	1	1	0	131070	ENST00000360629	protein_coding	ENSG00000134884	ARGLU1	0	95635	ENST00000360629	ENSG00000134884	ARGLU1	0	17866	1	0	0	1	0	0	0.270627	0.729373	0
16322	chr4	148652313	148655580	3268	174	174	15170	644	0.0424522	0.00650608	UMR	1	1	0	49470	ENST00000336498	protein_coding	ENSG00000071205	ARHGAP10	0	36296	ENST00000336498	ENSG00000071205	ARHGAP10	0	6159	0.887699	0.112301	0	0.887699	0.112301	0	0.327417	0.672583	0
6517	chr15	32905761	32909173	3413	116	116	6750	171	0.0253333	0	UMR	3	1	0	139820	ENST00000543522	protein_coding	ENSG00000198826	ARHGAP11A	0	101720	ENST00000543522	ENSG00000198826	ARHGAP11A	0	18996	1	0	0	1	0	0	0.0855552	0.914445	0
6495	chr15	30916368	30920046	3679	116	116	7806	143	0.0183192	0	UMR	2	1	0	139691	ENST00000428041	protein_coding	ENSG00000187951	ARHGAP11B	0	101649	ENST00000428041	ENSG00000187951	ARHGAP11B	0	18975	1	0	0	1	0	0	0.0687687	0.931231	0
2364	chr10	32216054	32219866	3813	215	215	15374	328	0.0213347	0.0045045	UMR	1	1	0	99827	ENST00000375245	protein_coding	ENSG00000165322	ARHGAP12	0	71836	ENST00000375245	ENSG00000165322	ARHGAP12	0	13977	0.967217	0	0.0327826	0.967217	0	0.0327826	0.325203	0.674797	0
2360	chr10	31907365	31909702	2338	44	44	3568	1013	0.283913	0.280804	UMR	0	0	7824	99817	ENST00000414627	pseudogene	ENSG00000231855	GLUDP5	187776	71832	ENST00000497085	ENSG00000165322	ARHGAP12	14612	13974	0	0	1	0	0	1	0	0	1
2359	chr10	31891366	31893468	2103	104	104	8375	697	0.0832239	0.00847123	UMR	0	0	59	99816	ENST00000420945	lincRNA	ENSG00000223834	RP11-472N13.2	204010	71832	ENST00000497085	ENSG00000165322	ARHGAP12	0	13974	0.922967	0	0.0770328	0	0	1	0.267713	0.732287	0
2361	chr10	31985792	31987728	1937	33	33	2899	588	0.202829	0.1837	UMR	0	0	8587	99818	ENST00000433770	lincRNA	ENSG00000237797	RP11-472N13.3	109750	71832	ENST00000497085	ENSG00000165322	ARHGAP12	60988	13975	0	1	0	0	0	1	0	0	1
2362	chr10	31995588	31997702	2115	30	30	2589	457	0.176516	0.148555	UMR	1	0	0	99818	ENST00000433770	lincRNA	ENSG00000237797	RP11-472N13.3	99776	71832	ENST00000497085	ENSG00000165322	ARHGAP12	51014	13975	1	0	0	0	0	1	0	0	1
2363	chr10	32047572	32049930	2359	108	108	7247	178	0.0245619	0.00883661	UMR	0	0	2507	99819	ENST00000410480	misc_RNA	ENSG00000222412	Y_RNA	47548	71832	ENST00000497085	ENSG00000165322	ARHGAP12	0	13975	0	0	1	0	0	1	0.299703	0.700297	0
7535	chr16	25025282	25027148	1867	124	124	9569	223	0.0233044	0.00387597	UMR	1	1	0	149971	ENST00000575447	protein_coding	ENSG00000140750	ARHGAP17	0	109645	ENST00000575447	ENSG00000140750	ARHGAP17	0	20284	1	0	0	1	0	0	0.252276	0.747724	0
7536	chr16	25042482	25043770	1289	62	62	5378	211	0.0392339	0.0107632	UMR	1	0	0	149974	ENST00000575694	pseudogene	ENSG00000262587	RP11-266L9.4	15494	109644	ENST00000573449	ENSG00000140750	ARHGAP17	0	20285	1	0	0	0	0	1	0.239721	0.760279	0
7537	chr16	25059570	25061356	1787	34	34	2726	197	0.0722671	0.0670436	UMR	0	0	16367	149974	ENST00000575694	pseudogene	ENSG00000262587	RP11-266L9.4	32582	109644	ENST00000573449	ENSG00000140750	ARHGAP17	16130	20285	0	1	0	0	0	1	0	0	1
18438	chr6	130029453	130032350	2898	44	44	3308	436	0.131802	0.00897638	UMR	1	1	0	66776	ENST00000368149	protein_coding	ENSG00000146376	ARHGAP18	0	48616	ENST00000368149	ENSG00000146376	ARHGAP18	308206	8505	1	0	0	1	0	0	0	0	1
18439	chr6	130088060	130089126	1067	43	43	4149	233	0.0561581	0.00950309	UMR	0	0	9802	66780	ENST00000404620	pseudogene	ENSG00000218689	RPL5P21	56689	48616	ENST00000368149	ENSG00000146376	ARHGAP18	251430	8505	0	0	1	0	0	1	0	0	1
2741	chr10	99051368	99052720	1353	69	69	6299	279	0.0442927	0	UMR	2	2	0	102879	ENST00000493068	protein_coding	ENSG00000213390	ARHGAP19	0	73833	ENST00000493068	ENSG00000213390	ARHGAP19	0	14383	1	0	0	1	0	0	0.410939	0.589061	0
4035	chr11	110580873	110584536	3664	235	235	18182	307	0.0168848	0.00374532	UMR	1	1	0	114863	ENST00000527598	protein_coding	ENSG00000137727	ARHGAP20	0	83321	ENST00000527598	ENSG00000137727	ARHGAP20	0	16027	1	0	0	1	0	0	0.55786	0.44214	0
2319	chr10	25008384	25014288	5905	325	325	22291	682	0.0305953	0.00505051	UMR	1	1	0	99489	ENST00000463892	protein_coding	ENSG00000107863	ARHGAP21	0	71633	ENST00000463892	ENSG00000107863	ARHGAP21	0	13935	0.930398	0.069602	0	0.930398	0.069602	0	0.313802	0.418628	0.26757
2461	chr10	49674220	49674950	731	86	86	4477	1096	0.244807	0.220901	UMR	1	1	0	100623	ENST00000489984	protein_coding	ENSG00000128805	ARHGAP22	0	72298	ENST00000489984	ENSG00000128805	ARHGAP22	0	14095	1	0	0	1	0	0	0.729138	0.270862	0
2462	chr10	49731239	49732629	1391	136	136	9711	349	0.0359386	0.0156494	UMR	1	1	0	100615	ENST00000374170	protein_coding	ENSG00000128805	ARHGAP22	0	72290	ENST00000374170	ENSG00000128805	ARHGAP22	0	14097	1	0	0	1	0	0	0.849029	0.150971	0
2463	chr10	49812594	49813586	993	61	61	4673	160	0.0342392	0.011437	UMR	1	1	0	100625	ENST00000491108	protein_coding	ENSG00000128805	ARHGAP22	0	72300	ENST00000491108	ENSG00000128805	ARHGAP22	0	14098	1	0	0	1	0	0	0.503525	0.496475	0
2464	chr10	49862943	49865073	2131	110	111	7554	368	0.0487159	0.0151515	UMR	1	1	0	100620	ENST00000460425	protein_coding	ENSG00000128805	ARHGAP22	0	72295	ENST00000460425	ENSG00000128805	ARHGAP22	0	14099	1	0	0	1	0	0	0.460347	0.539653	0
8739	chr17	36574853	36576257	1405	88	88	4078	262	0.0642472	0.0209285	UMR	0	0	8404	161378	ENST00000431231	protein_coding	ENSG00000225485	ARHGAP23	8404	118467	ENST00000431231	ENSG00000225485	ARHGAP23	0	21795	0	0	1	0	0	1	0.201423	0.798577	0
8740	chr17	36583842	36587396	3555	123	123	6865	617	0.0898762	0.0119048	UMR	1	1	0	161379	ENST00000437668	protein_coding	ENSG00000225485	ARHGAP23	0	118468	ENST00000437668	ENSG00000225485	ARHGAP23	0	21796	0.812377	0.187623	0	0.812377	0.187623	0	0.290577	0.709423	0
8741	chr17	36609512	36611802	2291	140	140	8124	445	0.054776	0.0119086	UMR	1	1	0	161380	ENST00000582409	protein_coding	ENSG00000225485	ARHGAP23	0	118469	ENST00000582409	ENSG00000225485	ARHGAP23	0	21797	1	0	0	1	0	0	0.268442	0.731558	0
8742	chr17	36620416	36622129	1714	48	48	2956	506	0.171177	0.116622	UMR	0	0	3691	161383	ENST00000548333	protein_coding	ENSG00000225485	ARHGAP23	3691	118472	ENST00000548333	ENSG00000225485	ARHGAP23	0	21798	0	1	0	0	1	0	0.156359	0.843641	0
8743	chr17	36665686	36667056	1371	152	152	10584	3326	0.314248	0.309132	UMR	0	0	9110	161389	ENST00000583703	protein_coding	ENSG00000225485	ARHGAP23	9110	118478	ENST00000583703	ENSG00000225485	ARHGAP23	0	21800	0	1	0	0	1	0	0.778993	0.221007	0
8738	chr17	36570776	36572202	1427	43	43	3181	513	0.16127	0.156907	UMR	0	0	4733	161377	ENST00000399592	misc_RNA	ENSG00000266103	RN7SL458P	12459	118467	ENST00000431231	ENSG00000225485	ARHGAP23	3297	21795	0	0	1	0	0	1	0	0	1
16137	chr4	86395714	86397553	1840	66	68	3869	316	0.0816749	0.00742207	UMR	1	1	0	47201	ENST00000505856	protein_coding	ENSG00000138639	ARHGAP24	0	34727	ENST00000505856	ENSG00000138639	ARHGAP24	507936	5937	1	0	0	1	0	0	0	0	1
12179	chr2	69001566	69002444	879	36	36	2789	532	0.190749	0.158164	UMR	1	1	0	21202	ENST00000497079	protein_coding	ENSG00000163219	ARHGAP25	0	15617	ENST00000497079	ENSG00000163219	ARHGAP25	118991	2927	1	0	0	1	0	0	0	0	1
17178	chr5	142148772	142152000	3229	194	194	17416	314	0.0180294	0.00343643	UMR	1	1	0	57525	ENST00000378004	protein_coding	ENSG00000145819	ARHGAP26	0	41800	ENST00000378004	ENSG00000145819	ARHGAP26	0	7216	1	0	0	1	0	0	0.381852	0.618148	0
8949	chr17	43472174	43473273	1100	61	61	4299	1116	0.259595	0.300136	UMR	0	0	0	163168	ENST00000590026	protein_coding	ENSG00000159314	ARHGAP27	0	120004	ENST00000590026	ENSG00000159314	ARHGAP27	0	22012	1	0	0	1	0	0	0.678182	0.321818	0
8950	chr17	43482613	43483368	756	39	39	2829	885	0.312831	0.296708	UMR	1	1	0	163167	ENST00000528384	protein_coding	ENSG00000159314	ARHGAP27	0	120003	ENST00000528384	ENSG00000159314	ARHGAP27	0	22013	1	0	0	1	0	0	0.358466	0.641534	0
8951	chr17	43505436	43510537	5102	379	379	26844	4335	0.161489	0.146099	UMR	1	1	0	163184	ENST00000290470	protein_coding	ENSG00000159314	ARHGAP27	0	120020	ENST00000290470	ENSG00000159314	ARHGAP27	0	22014	0.959036	0.0409643	0	0.959036	0.0409643	0	0.696198	0.303802	0
8948	chr17	43448922	43449606	685	45	45	3564	166	0.0465769	0.014737	UMR	1	0	0	163163	ENST00000589730	lincRNA	ENSG00000267446	CTB-39G8.2	23667	120004	ENST00000590026	ENSG00000159314	ARHGAP27	0	22011	1	0	0	0	0	1	0.338686	0.661314	0
9626	chr18	6728376	6731778	3403	123	125	7123	524	0.0735645	0.00340136	UMR	2	1	0	168997	ENST00000584387	protein_coding	ENSG00000088756	ARHGAP28	0	124663	ENST00000584387	ENSG00000088756	ARHGAP28	0	22826	1	0	0	1	0	0	0.101087	0.898913	0
1131	chr1	94700086	94703762	3677	144	144	10859	381	0.0350861	0.00456621	UMR	1	1	0	7921	ENST00000370217	protein_coding	ENSG00000137962	ARHGAP29	0	6097	ENST00000370217	ENSG00000137962	ARHGAP29	0	1342	0.718521	0.281479	0	0.718521	0.281479	0	0.177862	0.657601	0.164536
1132	chr1	94712074	94713748	1675	119	119	8401	151	0.0179741	0.00350877	UMR	1	0	0	7924	ENST00000413103	lincRNA	ENSG00000231363	RP11-148B18.1	8884	6097	ENST00000370217	ENSG00000137962	ARHGAP29	0	1343	1	0	0	0	1	0	0.364776	0.635224	0
15224	chr3	119012136	119015346	3211	108	108	8786	235	0.0267471	0.00362319	UMR	1	1	0	38022	ENST00000264245	protein_coding	ENSG00000031081	ARHGAP31	0	28043	ENST00000264245	ENSG00000031081	ARHGAP31	0	4778	0.960448	0.0395515	0	0.960448	0.0395515	0	0.259421	0.740579	0
15225	chr3	119041000	119042507	1508	95	95	6969	87	0.0124839	0.00456621	UMR	1	0	0	38025	ENST00000466292	antisense	ENSG00000241155	ARHGAP31-AS1	1231	28044	ENST00000482743	ENSG00000031081	ARHGAP31	0	4779	1	0	0	0.509947	0.490053	0	0.578912	0.421088	0
4224	chr11	129148264	129150200	1937	224	224	14479	269	0.0185786	0.00444523	UMR	1	1	0	116768	ENST00000525234	protein_coding	ENSG00000134909	ARHGAP32	0	84866	ENST00000525234	ENSG00000134909	ARHGAP32	0	16198	1	0	0	1	0	0	0.733092	0.266908	0
10949	chr19	36265838	36267270	1433	98	98	7250	344	0.0474483	0.00160256	UMR	1	1	0	182602	ENST00000314737	protein_coding	ENSG00000004777	ARHGAP33	0	135190	ENST00000314737	ENSG00000004777	ARHGAP33	0	24786	1	0	0	1	0	0	0.270761	0.729239	0
11320	chr19	47478710	47480877	2168	38	38	3273	805	0.245952	0.268791	UMR	0	0	11963	185431	ENST00000596593	protein_coding	ENSG00000160007	ARHGAP35	11963	137645	ENST00000596593	ENSG00000160007	ARHGAP35	26429	25267	0	1	0	0	1	0	0	0	1
11321	chr19	47506678	47507876	1199	60	60	4663	710	0.152262	0.126814	UMR	0	0	4322	185433	ENST00000599284	protein_coding	ENSG00000160007	ARHGAP35	4322	137647	ENST00000599284	ENSG00000160007	ARHGAP35	0	25267	0	1	0	0	1	0	0.321935	0.678065	0
22136	chrX	130191618	130193046	1429	77	77	5583	1427	0.255597	0.237714	UMR	2	1	0	82543	ENST00000370922	protein_coding	ENSG00000147256	ARHGAP36	0	59640	ENST00000370922	ENSG00000147256	ARHGAP36	0	13364	1	0	0	1	0	0	0.422673	0.577327	0
22137	chrX	130200461	130203764	3304	102	102	6448	1825	0.283033	0.289606	UMR	0	0	3197	82544	ENST00000423277	protein_coding	ENSG00000147256	ARHGAP36	3197	59641	ENST00000423277	ENSG00000147256	ARHGAP36	3149	13365	0	1	0	0	1	0	0	0	1
22138	chrX	130205213	130208114	2902	51	51	4029	1071	0.265823	0.250605	UMR	1	1	0	82544	ENST00000423277	protein_coding	ENSG00000147256	ARHGAP36	0	59641	ENST00000423277	ENSG00000147256	ARHGAP36	0	13365	1	0	0	1	0	0	0.186768	0.813232	0
22139	chrX	130212712	130218934	6223	167	167	13530	3586	0.265041	0.259203	UMR	1	1	0	82546	ENST00000370921	protein_coding	ENSG00000147256	ARHGAP36	0	59643	ENST00000370921	ENSG00000147256	ARHGAP36	0	13366	0.840431	0.159569	0	0.840431	0.159569	0	0.0919171	0.642777	0.265306
22140	chrX	130291230	130292338	1109	34	34	1893	630	0.332805	0.350003	UMR	0	0	22865	82547	ENST00000484366	misc_RNA	ENSG00000241198	RN7SL191P	73545	59643	ENST00000370921	ENSG00000147256	ARHGAP36	74327	13366	0	0	1	0	0	1	0	0	1
20570	chr8	145924988	145926480	1493	94	94	7658	615	0.0803082	0.028961	UMR	1	0	0	91730	ENST00000528794	pseudogene	ENSG00000255085	AF186192.5	13793	66196	ENST00000540274	ENSG00000147799	ARHGAP39	0	11427	1	0	0	0	0	1	0.462827	0.537173	0
20571	chr8	145938399	145939532	1134	108	108	8528	1541	0.180699	0.15748	UMR	1	0	0	91734	ENST00000583427	lincRNA	ENSG00000263612	AF186192.6	27204	66196	ENST00000540274	ENSG00000147799	ARHGAP39	0	11428	1	0	0	0	0	1	0.917108	0.0828924	0
20569	chr8	145909289	145912114	2826	237	237	20079	368	0.0183276	0.00644498	UMR	1	1	0	91721	ENST00000540274	protein_coding	ENSG00000147799	ARHGAP39	0	66196	ENST00000540274	ENSG00000147799	ARHGAP39	0	11426	1	0	0	1	0	0	0.862703	0.137297	0
20568	chr8	145805927	145806743	817	70	70	4781	581	0.121523	0.095528	UMR	0	0	2680	91726	ENST00000529377	antisense	ENSG00000255456	CTD-2517M22.9	24340	66194	ENST00000377307	ENSG00000147799	ARHGAP39	0	11420	0	1	0	0	1	0	0.556916	0.443084	0
22259	chrX	153186915	153187661	747	38	38	2872	1130	0.393454	0.394621	UMR	1	1	0	83632	ENST00000537206	protein_coding	ENSG00000089820	ARHGAP4	0	60368	ENST00000537206	ENSG00000089820	ARHGAP4	3808	13509	1	0	0	1	0	0	0	0	1
22260	chrX	153191376	153194338	2963	177	177	13082	2776	0.2122	0.211381	UMR	1	1	0	83646	ENST00000470979	protein_coding	ENSG00000089820	ARHGAP4	0	60382	ENST00000470979	ENSG00000089820	ARHGAP4	0	13510	1	0	0	1	0	0	0.280796	0.719204	0
13501	chr20	37229656	37231690	2035	51	51	4140	522	0.126087	0.0361446	UMR	1	1	0	174415	ENST00000373345	protein_coding	ENSG00000124143	ARHGAP40	0	128499	ENST00000373345	ENSG00000124143	ARHGAP40	0	26187	1	0	0	1	0	0	0.107617	0.892383	0
13502	chr20	37273469	37275891	2423	67	67	5261	654	0.124311	0.0204468	UMR	1	1	0	174418	ENST00000414158	protein_coding	ENSG00000124143	ARHGAP40	0	128502	ENST00000414158	ENSG00000124143	ARHGAP40	0	26188	1	0	0	1	0	0	0.182831	0.817169	0
13503	chr20	37301987	37303645	1659	107	107	6912	325	0.0470197	0.0196078	UMR	0	0	26280	174418	ENST00000414158	protein_coding	ENSG00000124143	ARHGAP40	26280	128502	ENST00000414158	ENSG00000124143	ARHGAP40	0	26189	0	0	1	0	0	1	0.346594	0.653406	0
4001	chr11	100557486	100559632	2147	117	117	8581	218	0.025405	0	UMR	2	1	0	114394	ENST00000298815	protein_coding	ENSG00000165895	ARHGAP42	0	82962	ENST00000298815	ENSG00000165895	ARHGAP42	0	15995	1	0	0	1	0	0	0.222636	0.777364	0
8454	chr17	12692200	12694060	1861	124	124	11079	233	0.0210308	0.00376756	UMR	2	1	0	158243	ENST00000578442	protein_coding	ENSG00000006740	ARHGAP44	0	116229	ENST00000578442	ENSG00000006740	ARHGAP44	0	21476	1	0	0	1	0	0	0.51209	0.48791	0
8455	chr17	12876856	12877968	1113	60	60	4891	270	0.0552034	0.0164609	UMR	1	1	0	158246	ENST00000578087	protein_coding	ENSG00000006740	ARHGAP44	0	116232	ENST00000578087	ENSG00000006740	ARHGAP44	0	21477	1	0	0	1	0	0	0.451932	0.548068	0
8456	chr17	12887139	12889442	2304	39	39	2959	859	0.290301	0.28683	UMR	1	1	0	158248	ENST00000584974	protein_coding	ENSG00000006740	ARHGAP44	0	116234	ENST00000584974	ENSG00000006740	ARHGAP44	9365	21477	1	0	0	1	0	0	0	0	1
5856	chr14	32544605	32548279	3675	231	231	15894	353	0.0222096	0	UMR	2	1	0	133441	ENST00000554090	protein_coding	ENSG00000100852	ARHGAP5	0	97419	ENST00000554090	ENSG00000100852	ARHGAP5	0	18205	1	0	0	1	0	0	0.507483	0.492517	0
5857	chr14	32669660	32673642	3983	181	181	17427	211	0.0121076	0.00333333	UMR	2	0	0	133445	ENST00000365467	snRNA	ENSG00000202337	RNU6-8	46443	97421	ENST00000216743	ENSG00000100852	ARHGAP5	0	18207	1	0	0	0	0	1	0.264625	0.735375	0
21624	chrX	11445546	11446213	668	60	60	3482	982	0.282022	0.256737	UMR	1	1	0	78399	ENST00000380736	protein_coding	ENSG00000047648	ARHGAP6	0	56818	ENST00000380736	ENSG00000047648	ARHGAP6	0	12799	1	0	0	1	0	0	0.953593	0.0464072	0
21625	chrX	11681186	11685398	4213	197	197	14787	3758	0.254142	0.25343	UMR	1	1	0	78407	ENST00000380732	protein_coding	ENSG00000047648	ARHGAP6	0	56826	ENST00000380732	ENSG00000047648	ARHGAP6	0	12800	1	0	0	1	0	0	0.524804	0.475196	0
14531	chr22	45097649	45099340	1692	162	162	10563	562	0.0532046	0.00542041	UMR	3	3	0	193562	ENST00000389773	protein_coding	ENSG00000241484	ARHGAP8	0	143558	ENST00000389773	ENSG00000241484	ARHGAP8	0	27515	1	0	0	1	0	0	0.618203	0.381797	0
14533	chr22	45148148	45149898	1751	106	106	6142	563	0.091664	0.0387288	UMR	1	1	0	193569	ENST00000412433	protein_coding	ENSG00000241484	ARHGAP8	0	143565	ENST00000412433	ENSG00000241484	ARHGAP8	14755	27517	1	0	0	1	0	0	0	0	1
14534	chr22	45195986	45197128	1143	59	59	2732	730	0.267204	0.243651	UMR	0	0	571	193573	ENST00000498310	protein_coding	ENSG00000241484	ARHGAP8	571	143569	ENST00000498310	ENSG00000241484	ARHGAP8	13762	27518	1	0	0	1	0	0	0	0	1
14535	chr22	45264299	45264911	613	32	32	2084	675	0.323896	0.33748	UMR	0	0	8757	193574	ENST00000469342	protein_coding	ENSG00000241484	ARHGAP8	8757	143570	ENST00000469342	ENSG00000241484	ARHGAP8	47307	27519	0	0	1	0	0	1	0	0	1
9529	chr17	79826198	79826964	767	39	39	2353	894	0.379941	0.370892	UMR	1	1	0	168019	ENST00000582520	protein_coding	ENSG00000141522	ARHGDIA	0	123911	ENST00000582520	ENSG00000141522	ARHGDIA	0	22651	1	0	0	1	0	0	0.344198	0.655802	0
9530	chr17	79827160	79830371	3212	275	275	19708	1228	0.0623097	0.00529101	UMR	1	1	0	168035	ENST00000582309	protein_coding	ENSG00000141522	ARHGDIA	0	123927	ENST00000582309	ENSG00000141522	ARHGDIA	0	22652	1	0	0	1	0	0	0.627335	0.372665	0
7164	chr16	329982	331320	1339	128	134	6545	345	0.052712	0.00900901	UMR	1	1	0	146433	ENST00000477621	protein_coding	ENSG00000242173	ARHGDIG	0	106737	ENST00000477621	ENSG00000242173	ARHGDIG	0	19688	1	0	0	1	0	0	0.697535	0.302465	0
11143	chr19	42386462	42388936	2475	178	178	12886	305	0.0236691	0.00677122	UMR	1	1	0	184223	ENST00000337665	protein_coding	ENSG00000076928	ARHGEF1	0	136590	ENST00000337665	ENSG00000076928	ARHGEF1	0	25060	1	0	0	1	0	0	0.484444	0.515556	0
11145	chr19	42424884	42428666	3783	79	80	5663	741	0.130849	0.110902	UMR	1	1	0	184236	ENST00000594417	protein_coding	ENSG00000076928	ARHGEF1	0	136603	ENST00000594417	ENSG00000076928	ARHGEF1	3250	25065	0.904309	0.0956913	0	0.904309	0.0956913	0	0	0	1
11146	chr19	42430090	42431012	923	35	35	2250	661	0.293778	0.257499	UMR	0	0	1729	184237	ENST00000594513	protein_coding	ENSG00000076928	ARHGEF1	1729	136604	ENST00000594513	ENSG00000076928	ARHGEF1	904	25065	0.293608	0.706392	0	0.293608	0.706392	0	0	1	0
11147	chr19	42431790	42437675	5886	226	226	15099	1887	0.124975	0.0497481	UMR	1	1	0	184238	ENST00000595770	protein_coding	ENSG00000076928	ARHGEF1	0	136605	ENST00000595770	ENSG00000076928	ARHGEF1	0	25066	0.540605	0	0.459395	0.540605	0	0.459395	0.114509	0.74244	0.143051
11148	chr19	42438800	42440680	1881	44	44	3099	438	0.141336	0.112101	UMR	0	0	5827	184238	ENST00000595770	protein_coding	ENSG00000076928	ARHGEF1	5827	136605	ENST00000595770	ENSG00000076928	ARHGEF1	0	25067	0	0	1	0	0	1	0.108453	0.891547	0
11149	chr19	42443510	42445329	1820	133	133	8864	205	0.0231273	0.0111148	UMR	0	0	10537	184238	ENST00000595770	protein_coding	ENSG00000076928	ARHGEF1	10537	136605	ENST00000595770	ENSG00000076928	ARHGEF1	0	25068	0	0	1	0	0	1	0.678571	0.321429	0
11144	chr19	42415828	42420228	4401	176	177	11099	616	0.0555005	0.0258378	UMR	0	0	1578	184240	ENST00000598387	pseudogene	ENSG00000268041	CTD-2575K13.6	5099	136602	ENST00000593609	ENSG00000076928	ARHGEF1	0	25064	0.0956601	0.90434	0	0	1	0	0.169734	0.830266	0
19804	chr8	1771052	1773306	2255	168	168	9526	228	0.0239345	0.00512821	UMR	1	1	0	84174	ENST00000398560	protein_coding	ENSG00000104728	ARHGEF10	0	60810	ENST00000398560	ENSG00000104728	ARHGEF10	0	10504	1	0	0	1	0	0	0.620399	0.379601	0
19805	chr8	1777105	1777903	799	38	38	3199	1162	0.363239	0.371892	UMR	0	0	2827	84175	ENST00000398564	protein_coding	ENSG00000104728	ARHGEF10	2827	60811	ENST00000398564	ENSG00000104728	ARHGEF10	1717	10505	0	1	0	0	1	0	0	0.354193	0.645807
19803	chr8	1764894	1765924	1031	66	66	5606	854	0.152337	0.134554	UMR	1	0	0	84170	ENST00000385091	miRNA	ENSG00000207826	MIR596	6217	60807	ENST00000349830	ENSG00000104728	ARHGEF10	0	10503	1	0	0	0	0	1	0.269641	0.730359	0
390	chr1	17864568	17867604	3037	175	175	12381	714	0.057669	0.0101033	UMR	1	1	0	2066	ENST00000434513	protein_coding	ENSG00000074964	ARHGEF10L	0	1564	ENST00000434513	ENSG00000074964	ARHGEF10L	0	544	1	0	0	1	0	0	0.252552	0.747448	0
1586	chr1	157014015	157016722	2708	172	172	11942	373	0.0312343	0.00816292	UMR	1	1	0	11982	ENST00000361409	protein_coding	ENSG00000132694	ARHGEF11	0	9071	ENST00000361409	ENSG00000132694	ARHGEF11	0	1818	1	0	0	1	0	0	0.398818	0.601182	0
4148	chr11	120205074	120211558	6485	216	216	17556	456	0.025974	0.00392157	UMR	1	1	0	116083	ENST00000356641	protein_coding	ENSG00000196914	ARHGEF12	0	84349	ENST00000356641	ENSG00000196914	ARHGEF12	0	16130	0.641326	0.248728	0.109946	0.641326	0.248728	0.109946	0.183346	0.522282	0.294372
8424	chr17	8218072	8219688	1617	57	57	4338	907	0.209083	0.186065	UMR	1	1	0	157936	ENST00000578286	protein_coding	ENSG00000198844	ARHGEF15	0	115997	ENST00000578286	ENSG00000198844	ARHGEF15	10507	21446	1	0	0	1	0	0	0	0	1
8425	chr17	8229555	8230960	1406	80	80	6276	390	0.0621415	0.0179539	UMR	0	0	1940	157939	ENST00000390904	snoRNA	ENSG00000212206	SNORA69	7470	115998	ENST00000582060	ENSG00000198844	ARHGEF15	0	21446	0.0426743	0	0.957326	0	0	1	0.530583	0.469417	0
157	chr1	3369515	3372040	2526	149	149	9646	708	0.0733983	0.00824176	UMR	1	1	0	801	ENST00000378378	protein_coding	ENSG00000130762	ARHGEF16	0	581	ENST00000378378	ENSG00000130762	ARHGEF16	0	266	1	0	0	1	0	0	0.307997	0.692003	0
158	chr1	3398460	3399297	838	30	30	1891	692	0.365944	0.356185	UMR	0	0	4512	809	ENST00000606489	lincRNA	ENSG00000272088	RP11-168F9.2	9126	588	ENST00000485984	ENSG00000130762	ARHGEF16	3268	267	0	0	1	0	0	1	0	0	1
3869	chr11	73018075	73020928	2854	254	254	19562	433	0.0221348	0.00456621	UMR	2	1	0	112859	ENST00000263674	protein_coding	ENSG00000110237	ARHGEF17	0	81854	ENST00000263674	ENSG00000110237	ARHGEF17	0	15847	1	0	0	1	0	0	0.739664	0.260336	0
3870	chr11	73025347	73029183	3837	33	33	2495	1024	0.410421	0.393448	UMR	0	0	2736	112860	ENST00000544519	protein_coding	ENSG00000110237	ARHGEF17	2736	81855	ENST00000544519	ENSG00000110237	ARHGEF17	4783	15847	0	1	0	0	1	0	0	0	1
3871	chr11	73053526	73054457	932	89	89	5813	870	0.149665	0.136604	UMR	1	1	0	112861	ENST00000536170	protein_coding	ENSG00000110237	ARHGEF17	0	81856	ENST00000536170	ENSG00000110237	ARHGEF17	0	15848	1	0	0	1	0	0	0.701717	0.298283	0
10317	chr19	7458416	7461117	2702	106	106	8477	305	0.0359797	0.0105847	UMR	2	1	0	178014	ENST00000599752	protein_coding	ENSG00000104880	ARHGEF18	0	131433	ENST00000599752	ENSG00000104880	ARHGEF18	0	24012	1	0	0	1	0	0	0.220947	0.779053	0
352	chr1	16542435	16544542	2108	91	91	7399	434	0.0586566	0.0188247	UMR	1	0	0	1890	ENST00000475369	pseudogene	ENSG00000237276	ANO7P1	3330	1446	ENST00000270747	ENSG00000142632	ARHGEF19	0	499	1	0	0	0	0	1	0.296015	0.703985	0
351	chr1	16532644	16534240	1597	137	137	10262	672	0.0654843	0.00833333	UMR	1	1	0	1888	ENST00000441785	protein_coding	ENSG00000142632	ARHGEF19	0	1450	ENST00000441785	ENSG00000142632	ARHGEF19	0	498	1	0	0	1	0	0	0.828428	0.171572	0
350	chr1	16507505	16508925	1421	32	32	2344	470	0.200512	0.205677	UMR	0	0	15423	1882	ENST00000457809	antisense	ENSG00000234166	ARHGEF19-AS1	24095	1448	ENST00000478210	ENSG00000142632	ARHGEF19	12999	497	0	0	1	0	0	1	0	0	1
1533	chr1	155944182	155949997	5816	153	153	10490	369	0.0351764	0.00584795	UMR	2	1	0	11638	ENST00000610146	antisense	ENSG00000273002	RP11-336K24.12	0	8742	ENST00000465079	ENSG00000116584	ARHGEF2	0	1776	0.695839	0.304161	0	0.695839	0.304161	0	0.139615	0.602992	0.257393
4782	chr12	58003108	58006204	3097	155	155	9393	550	0.0585542	0.020824	UMR	1	1	0	123229	ENST00000286494	protein_coding	ENSG00000240771	ARHGEF25	0	90124	ENST00000286494	ENSG00000240771	ARHGEF25	0	16797	1	0	0	1	0	0	0.238295	0.761705	0
15466	chr3	153838346	153841987	3642	181	181	15031	336	0.0223538	0.0047619	UMR	2	1	0	40454	ENST00000465817	protein_coding	ENSG00000114790	ARHGEF26	0	29895	ENST00000465817	ENSG00000114790	ARHGEF26	0	5048	0.791598	0.208402	0	0.791598	0.208402	0	0.437397	0.562603	0
16765	chr5	72921210	72922736	1527	126	126	9386	172	0.0183252	0.0047619	UMR	1	1	0	53903	ENST00000509848	protein_coding	ENSG00000214944	ARHGEF28	0	39187	ENST00000509848	ENSG00000214944	ARHGEF28	0	6766	1	0	0	1	0	0	0.611657	0.388343	0
15062	chr3	56835300	56836654	1355	78	78	5387	313	0.0581028	0.00877801	UMR	1	1	0	36050	ENST00000495373	protein_coding	ENSG00000163947	ARHGEF3	0	26708	ENST00000495373	ENSG00000163947	ARHGEF3	0	4607	1	0	0	1	0	0	0.413284	0.586716	0
15063	chr3	57112258	57113848	1591	136	136	9497	174	0.0183216	0.00451192	UMR	2	1	0	36062	ENST00000607541	antisense	ENSG00000272202	RP11-157F20.3	0	26715	ENST00000468466	ENSG00000163947	ARHGEF3	0	4608	1	0	0	1	0	0	0.805154	0.194846	0
19648	chr7	143990225	143991874	1650	11	89	66	5	0.0757576	0	UMR	3	1	0	77205	ENST00000479102	pseudogene	ENSG00000228960	OR2A9P	0	55930	ENST00000543357	ENSG00000213214	ARHGEF35	0	10127	1	0	0	1	0	0	0.324242	0.675758	0
19647	chr7	143891890	143893416	1527	32	94	648	6	0.00925926	0	UMR	2	1	0	77178	ENST00000480074	antisense	ENSG00000244198	RP4-545C24.1	0	55929	ENST00000378115	ENSG00000213214	ARHGEF35	0	10126	1	0	0	1	0	0	0.35036	0.64964	0
17202	chr5	148928633	148931944	3312	156	156	13515	146	0.0108028	0	UMR	2	2	0	57887	ENST00000505810	protein_coding	ENSG00000183111	ARHGEF37	0	42080	ENST00000505810	ENSG00000183111	ARHGEF37	0	7242	1	0	0	1	0	0	0.300423	0.699577	0
17203	chr5	148960464	148962096	1633	73	73	6392	396	0.0619524	0.0100337	UMR	1	1	0	57888	ENST00000333677	protein_coding	ENSG00000183111	ARHGEF37	0	42081	ENST00000333677	ENSG00000183111	ARHGEF37	0	7243	1	0	0	1	0	0	0.248622	0.751378	0
20741	chr9	35664729	35666446	1718	64	64	5397	303	0.0561423	0.00955687	UMR	1	1	0	93237	ENST00000468876	protein_coding	ENSG00000137135	ARHGEF39	0	67224	ENST00000468876	ENSG00000137135	ARHGEF39	0	11634	1	0	0	1	0	0	0.177532	0.822468	0
12601	chr2	131594107	131595548	1442	129	129	9498	480	0.050537	0.0140972	UMR	2	1	0	24978	ENST00000409359	protein_coding	ENSG00000136002	ARHGEF4	0	18124	ENST00000409359	ENSG00000136002	ARHGEF4	0	3421	1	0	0	1	0	0	0.806519	0.193481	0
12602	chr2	131673510	131674268	759	56	56	4287	721	0.168183	0.124328	UMR	1	1	0	24980	ENST00000392953	protein_coding	ENSG00000136002	ARHGEF4	0	18126	ENST00000392953	ENSG00000136002	ARHGEF4	0	3422	1	0	0	1	0	0	0.611331	0.388669	0
12603	chr2	131720410	131722775	2366	186	187	13660	415	0.0303807	0.0115855	UMR	0	0	31878	24984	ENST00000409303	protein_coding	ENSG00000136002	ARHGEF4	31878	18130	ENST00000409303	ENSG00000136002	ARHGEF4	0	3423	0	1	0	0	1	0	0.442942	0.557058	0
12604	chr2	131791780	131793457	1678	136	136	9368	482	0.0514518	0.0103365	UMR	1	1	0	24988	ENST00000528247	protein_coding	ENSG00000136002	ARHGEF4	0	18134	ENST00000528247	ENSG00000136002	ARHGEF4	0	3424	1	0	0	1	0	0	0.567342	0.432658	0
12605	chr2	131797289	131798075	787	82	82	6253	1974	0.315688	0.295978	UMR	0	0	186	24989	ENST00000490728	protein_coding	ENSG00000136002	ARHGEF4	186	18135	ENST00000490728	ENSG00000136002	ARHGEF4	0	3425	1	0	0	1	0	0	0.905972	0.094028	0
12600	chr2	131554990	131556762	1773	128	128	10745	344	0.0320149	0.00826206	UMR	0	0	20770	24974	ENST00000455007	pseudogene	ENSG00000232503	CYCSP8	37726	18123	ENST00000526381	ENSG00000136002	ARHGEF4	0	3420	0	0	1	0	0	1	0.469825	0.530175	0
5763	chr14	21536448	21540956	4509	219	219	14582	281	0.0192703	0.00444444	UMR	2	2	0	131919	ENST00000298693	protein_coding	ENSG00000165801	ARHGEF40	0	96236	ENST00000298693	ENSG00000165801	ARHGEF40	0	18114	1	0	0	1	0	0	0.280772	0.719228	0
19649	chr7	144051907	144054928	3022	30	102	340	26	0.0764706	0	UMR	2	1	0	77211	ENST00000056217	protein_coding	ENSG00000050327	ARHGEF5	0	55936	ENST00000056217	ENSG00000050327	ARHGEF5	0	10128	1	0	0	0.83587	0.16413	0	0.177035	0.730973	0.0919921
22181	chrX	135848922	135850269	1348	106	106	7746	2067	0.266847	0.25762	UMR	1	1	0	82842	ENST00000535227	protein_coding	ENSG00000129675	ARHGEF6	0	59830	ENST00000535227	ENSG00000129675	ARHGEF6	0	13405	1	0	0	1	0	0	0.851632	0.148368	0
22182	chrX	135861010	135865010	4001	34	34	3009	1072	0.356265	0.375234	UMR	1	1	0	82841	ENST00000250617	protein_coding	ENSG00000129675	ARHGEF6	0	59829	ENST00000250617	ENSG00000129675	ARHGEF6	10831	13405	0.690827	0.309173	0	0.690827	0.309173	0	0	0	1
5686	chr13	111766450	111769315	2866	240	240	17435	284	0.0162891	0.00497512	UMR	2	1	0	131200	ENST00000370623	protein_coding	ENSG00000102606	ARHGEF7	0	95730	ENST00000370623	ENSG00000102606	ARHGEF7	20752	17902	1	0	0	1	0	0	0	0	1
5687	chr13	111805196	111807292	2097	140	140	11921	412	0.0345609	0.00512942	UMR	1	1	0	131206	ENST00000375736	protein_coding	ENSG00000102606	ARHGEF7	0	95736	ENST00000375736	ENSG00000102606	ARHGEF7	0	17903	1	0	0	1	0	0	0.425846	0.574154	0
5685	chr13	111718988	111720768	1781	91	91	7028	734	0.104439	0.0205134	UMR	0	0	27416	131192	ENST00000422994	lincRNA	ENSG00000225870	LINC00368	46137	95724	ENST00000483540	ENSG00000102606	ARHGEF7	0	17901	0	0	1	0	0	1	0.17406	0.82594	0
21869	chrX	62972812	62975740	2929	78	78	6097	1841	0.301952	0.294942	UMR	1	1	0	80457	ENST00000374872	protein_coding	ENSG00000131089	ARHGEF9	0	58285	ENST00000374872	ENSG00000131089	ARHGEF9	0	13088	0.939911	0.0600888	0	0.939911	0.0600888	0	0.172414	0.827586	0
21870	chrX	63004214	63005774	1561	35	35	2207	625	0.28319	0.313941	UMR	1	1	0	80451	ENST00000437457	protein_coding	ENSG00000131089	ARHGEF9	0	58279	ENST00000437457	ENSG00000131089	ARHGEF9	28995	13088	1	0	0	1	0	0	0	0	1
21868	chrX	62779316	62782118	2803	39	39	3060	735	0.240196	0.261598	UMR	1	0	0	80445	ENST00000433061	processed_transcript	ENSG00000235437	RP11-357C3.3	82027	58283	ENST00000498761	ENSG00000131089	ARHGEF9	192595	13088	1	0	0	0	0	1	0	0	1
532	chr1	27018457	27025540	7084	377	377	26514	442	0.0166704	0	UMR	2	1	0	3076	ENST00000457599	protein_coding	ENSG00000117713	ARID1A	0	2395	ENST00000457599	ENSG00000117713	ARID1A	0	706	0.885517	0.0911914	0.0232919	0.617024	0.0911914	0.291784	0.320158	0.48546	0.194382
18568	chr6	157465438	157466957	1520	31	31	2894	1003	0.346579	0.358369	UMR	0	0	2966	68025	ENST00000478761	protein_coding	ENSG00000049618	ARID1B	2966	49467	ENST00000478761	ENSG00000049618	ARID1B	89869	8644	0	1	0	0	1	0	0	0	1
18569	chr6	157541985	157542759	775	33	33	2923	116	0.0396853	0.017662	UMR	0	0	71939	68026	ENST00000400790	protein_coding	ENSG00000049618	ARID1B	71939	49468	ENST00000400790	ENSG00000049618	ARID1B	14067	8644	0	0	1	0	0	1	0	0	1
18570	chr6	157556634	157558017	1384	127	127	9773	526	0.0538218	0.0155571	UMR	0	0	86588	68026	ENST00000400790	protein_coding	ENSG00000049618	ARID1B	86588	49468	ENST00000400790	ENSG00000049618	ARID1B	0	8644	0	0	1	0	0	1	0.860549	0.139451	0
18564	chr6	157006982	157009767	2786	147	147	11069	200	0.0180685	0.00497512	UMR	0	0	23797	68013	ENST00000402808	pseudogene	ENSG00000220347	RP11-230C9.1	89295	49458	ENST00000350026	ENSG00000049618	ARID1B	0	8641	0	0	1	0	0	1	0.097631	0.902369	0
18566	chr6	157096237	157104797	8561	439	439	30426	689	0.0226451	0.00497512	UMR	4	1	0	68028	ENST00000604792	antisense	ENSG00000270487	RP11-230C9.3	0	49462	ENST00000414678	ENSG00000049618	ARID1B	54851	8642	0.858778	0.141222	0	0.642916	0.2606	0.0964841	0	0	1
18565	chr6	157040738	157042546	1809	66	66	5243	632	0.120542	0.0608232	UMR	0	0	53249	68014	ENST00000604082	lincRNA	ENSG00000271265	RP11-230C9.4	56516	49458	ENST00000350026	ENSG00000049618	ARID1B	0	8642	0	0	1	0	0	1	0.222222	0.777778	0
18567	chr6	157341409	157343988	2580	164	164	13096	214	0.0163409	0.00406565	UMR	0	0	43980	68029	ENST00000406202	pseudogene	ENSG00000218596	RP11-2J18.1	61911	49466	ENST00000493658	ENSG00000049618	ARID1B	0	8643	0	1	0	0	1	0	0.393411	0.606589	0
18563	chr6	156717906	156718714	809	47	47	3212	925	0.287983	0.288307	UMR	0	0	18021	68010	ENST00000390993	snoRNA	ENSG00000212295	SNORD28	380348	49458	ENST00000350026	ENSG00000049618	ARID1B	0	8639	0	0	1	0	0	1	0.588381	0.411619	0
4527	chr12	46119122	46126808	7687	376	376	25740	347	0.013481	0.00362319	UMR	2	1	0	120418	ENST00000422737	protein_coding	ENSG00000189079	ARID2	0	87680	ENST00000422737	ENSG00000189079	ARID2	0	16528	0.798881	0.150644	0.0504748	0.553012	0.1444	0.302589	0.439443	0.468974	0.0915832
9998	chr19	921254	922272	1019	56	56	3355	259	0.0771982	0.0120766	UMR	0	0	3508	176412	ENST00000585895	protein_coding	ENSG00000116017	ARID3A	3508	130025	ENST00000585895	ENSG00000116017	ARID3A	466	23296	0	0	1	0	0	1	0	1	0
9999	chr19	924624	927772	3149	254	254	16044	295	0.0183869	0.00653595	UMR	1	1	0	176414	ENST00000592916	protein_coding	ENSG00000116017	ARID3A	0	130027	ENST00000592916	ENSG00000116017	ARID3A	0	23413	1	0	0	1	0	0	0.606224	0.393776	0
10000	chr19	932764	933862	1099	55	55	3878	726	0.18721	0.183689	UMR	0	0	254	176416	ENST00000587532	protein_coding	ENSG00000116017	ARID3A	254	130029	ENST00000587532	ENSG00000116017	ARID3A	0	23415	1	0	0	1	0	0	0.0746133	0.925387	0
10001	chr19	940637	941288	652	63	63	3904	1426	0.365266	0.366576	UMR	0	0	8127	176416	ENST00000587532	protein_coding	ENSG00000116017	ARID3A	8127	130029	ENST00000587532	ENSG00000116017	ARID3A	0	23417	0	1	0	0	1	0	0.866564	0.133436	0
10002	chr19	944156	944780	625	39	39	3194	940	0.294302	0.266935	UMR	0	0	11646	176416	ENST00000587532	protein_coding	ENSG00000116017	ARID3A	11646	130029	ENST00000587532	ENSG00000116017	ARID3A	1665	23417	0	1	0	0	1	0	0	0.536	0.464
6889	chr15	74832342	74834726	2385	118	118	8545	290	0.033938	0.00711248	UMR	1	1	0	143732	ENST00000569680	protein_coding	ENSG00000179361	ARID3B	0	104787	ENST00000569680	ENSG00000179361	ARID3B	0	19362	1	0	0	1	0	0	0.301887	0.698113	0
20719	chr9	34627864	34629811	1948	90	90	6659	583	0.0875507	0.0111111	UMR	1	1	0	93034	ENST00000378909	protein_coding	ENSG00000205143	ARID3C	0	67049	ENST00000378909	ENSG00000205143	ARID3C	0	11614	1	0	0	1	0	0	0.13655	0.86345	0
5973	chr14	58763048	58767065	4018	196	196	15700	180	0.011465	0.00406504	UMR	3	2	0	134763	ENST00000431317	protein_coding	ENSG00000032219	ARID4A	0	98360	ENST00000431317	ENSG00000032219	ARID4A	0	18345	1	0	0	1	0	0	0.414883	0.585117	0
12379	chr2	97202202	97204582	2381	185	185	14136	817	0.0577957	0.00775194	UMR	1	1	0	23003	ENST00000454558	protein_coding	ENSG00000196843	ARID5A	0	16828	ENST00000454558	ENSG00000196843	ARID5A	0	3140	1	0	0	1	0	0	0.619068	0.380932	0
12375	chr2	97136080	97136809	730	34	34	2277	344	0.151076	0.113546	UMR	0	0	29851	22997	ENST00000444588	pseudogene	ENSG00000163121	NEURL3	65670	16824	ENST00000470579	ENSG00000196843	ARID5A	29399	3137	0	0	1	0	0	1	0	0	1
12376	chr2	97166012	97166572	561	54	54	4795	1042	0.21731	0.190616	UMR	0	0	88	22997	ENST00000444588	pseudogene	ENSG00000163121	NEURL3	35907	16824	ENST00000470579	ENSG00000196843	ARID5A	0	3137	1	0	0	0	0	1	0.648841	0.351159	0
12377	chr2	97173552	97174318	767	49	49	3760	358	0.0952128	0.0973361	UMR	1	0	0	22995	ENST00000435380	pseudogene	ENSG00000163121	NEURL3	28161	16824	ENST00000470579	ENSG00000196843	ARID5A	0	3138	1	0	0	0	0	1	0.608866	0.391134	0
12378	chr2	97192931	97194653	1723	70	70	4209	347	0.0824424	0.00444444	UMR	0	0	3389	22998	ENST00000425578	antisense	ENSG00000235480	RP11-363D14.1	7826	16824	ENST00000470579	ENSG00000196843	ARID5A	0	3139	0	0.567034	0.432966	0	0	1	0.235636	0.764364	0
2510	chr10	63627197	63627791	595	44	44	2669	686	0.257025	0.2431	UMR	0	0	33267	101037	ENST00000279873	protein_coding	ENSG00000150347	ARID5B	33267	72582	ENST00000279873	ENSG00000150347	ARID5B	35095	14150	0	0	1	0	0	1	0	0	1
2511	chr10	63656452	63657979	1528	41	41	3482	589	0.169156	0.165452	UMR	0	0	3079	101037	ENST00000279873	protein_coding	ENSG00000150347	ARID5B	3079	72582	ENST00000279873	ENSG00000150347	ARID5B	4907	14150	0	0	1	0	0	1	0	0	1
2512	chr10	63659450	63665240	5791	179	179	12499	422	0.0337627	0	UMR	1	1	0	101037	ENST00000279873	protein_coding	ENSG00000150347	ARID5B	0	72582	ENST00000279873	ENSG00000150347	ARID5B	0	14150	0.623208	0.376792	0	0.623208	0.376792	0	0.0713176	0.680539	0.248144
2513	chr10	63807914	63811235	3322	44	44	4429	491	0.11086	0.0882127	UMR	1	1	0	101038	ENST00000309334	protein_coding	ENSG00000150347	ARID5B	0	72583	ENST00000309334	ENSG00000150347	ARID5B	144614	14150	0.919928	0.0800722	0	0.919928	0.0800722	0	0	0	1
6864	chr15	72765544	72768736	3193	181	181	13986	306	0.021879	0	UMR	2	1	0	143457	ENST00000567762	protein_coding	ENSG00000166233	ARIH1	0	104571	ENST00000567762	ENSG00000166233	ARIH1	0	19336	1	0	0	1	0	0	0.448794	0.551206	0
14952	chr3	48955480	48957755	2276	167	167	15076	373	0.0247413	0	UMR	2	2	0	34814	ENST00000474936	protein_coding	ENSG00000177479	ARIH2	0	25606	ENST00000474936	ENSG00000177479	ARIH2	0	4480	1	0	0	1	0	0	0.495606	0.504394	0
4946	chr12	101800346	101802562	2217	117	117	10472	283	0.0270244	0.00456621	UMR	1	1	0	125455	ENST00000548070	protein_coding	ENSG00000120805	ARL1	0	91739	ENST00000548070	ENSG00000120805	ARL1	0	16956	1	0	0	1	0	0	0.498872	0.501128	0
17378	chr5	175792025	175793543	1519	153	153	12251	600	0.0489756	0.00803213	UMR	1	1	0	59231	ENST00000507151	protein_coding	ENSG00000175414	ARL10	0	43073	ENST00000507151	ENSG00000175414	ARL10	0	7405	1	0	0	1	0	0	0.757077	0.242923	0
15152	chr3	93698393	93699837	1445	73	73	5624	101	0.0179587	0.00347222	UMR	1	1	0	36969	ENST00000492165	protein_coding	ENSG00000169379	ARL13B	0	27288	ENST00000492165	ENSG00000169379	ARL13B	0	4708	1	0	0	1	0	0	0.463668	0.536332	0
3371	chr11	30343969	30345662	1694	57	57	5014	218	0.0434783	0.00378788	UMR	1	1	0	107764	ENST00000532047	protein_coding	ENSG00000152219	ARL14EP	0	77653	ENST00000532047	ENSG00000152219	ARL14EP	0	15267	1	0	0	1	0	0	0.242031	0.757969	0
16675	chr5	53605066	53608010	2945	127	127	10988	275	0.0250273	0.00401606	UMR	1	1	0	52850	ENST00000505383	protein_coding	ENSG00000185305	ARL15	0	38441	ENST00000505383	ENSG00000185305	ARL15	0	6669	1	0	0	1	0	0	0.294058	0.705942	0
8966	chr17	44654978	44659118	4141	37	125	857	4	0.00466744	0	UMR	1	1	0	163331	ENST00000336125	protein_coding	ENSG00000185829	ARL17A	0	120110	ENST00000336125	ENSG00000185829	ARL17A	0	22031	0.983096	0.00941801	0.00748611	0.983096	0.00941801	0.00748611	0.242454	0.757546	0
8965	chr17	44437808	44440188	2381	32	102	587	7	0.011925	0	UMR	1	1	0	163316	ENST00000450673	protein_coding	ENSG00000228696	ARL17B	0	120098	ENST00000450673	ENSG00000228696	ARL17B	0	22029	1	0	0	1	0	0	0.421672	0.578328	0
7795	chr16	57278320	57279961	1642	113	113	9085	128	0.0140892	0.00396825	UMR	1	1	0	152327	ENST00000563234	protein_coding	ENSG00000102931	ARL2BP	0	111304	ENST00000563234	ENSG00000102931	ARL2BP	0	20607	1	0	0	1	0	0	0.376979	0.623021	0
18847	chr7	12725808	12727768	1961	139	139	12574	508	0.0404008	0.0133333	UMR	1	1	0	69518	ENST00000404894	protein_coding	ENSG00000122644	ARL4A	0	50559	ENST00000404894	ENSG00000122644	ARL4A	0	9219	1	0	0	1	0	0	0.556859	0.443141	0
13080	chr2	235403556	235406330	2775	243	243	17979	672	0.0373769	0.0107527	UMR	1	1	0	30663	ENST00000339728	protein_coding	ENSG00000188042	ARL4C	0	22275	ENST00000339728	ENSG00000188042	ARL4C	0	3974	1	0	0	1	0	0	0.658739	0.341261	0
8880	chr17	41475892	41478004	2113	105	105	8345	1089	0.130497	0.0121951	UMR	1	1	0	162666	ENST00000320033	protein_coding	ENSG00000175906	ARL4D	0	119580	ENST00000320033	ENSG00000175906	ARL4D	0	21941	1	0	0	1	0	0	0.334595	0.665405	0
8877	chr17	41437442	41439874	2433	115	116	10637	562	0.0528344	0.00383142	UMR	0	0	24910	162664	ENST00000606190	lincRNA	ENSG00000188825	LINC00910	36452	119580	ENST00000320033	ENSG00000175906	ARL4D	0	21937	0	0	1	0	0	1	0.193177	0.806823	0
8878	chr17	41444836	41447204	2369	97	97	6904	386	0.0559096	0.0042735	UMR	0	0	17580	162664	ENST00000606190	lincRNA	ENSG00000188825	LINC00910	29122	119580	ENST00000320033	ENSG00000175906	ARL4D	0	21938	0	0	1	0	0	1	0.160827	0.839173	0
8879	chr17	41465373	41467359	1987	89	89	9308	376	0.0403954	0.0125661	UMR	1	0	0	162663	ENST00000586231	lincRNA	ENSG00000188825	LINC00910	8967	119580	ENST00000320033	ENSG00000175906	ARL4D	8861	21940	1	0	0	0	0	1	0	0	1
12662	chr2	152683015	152685492	2478	111	111	8207	234	0.0285122	0.00444444	UMR	1	1	0	25689	ENST00000487723	protein_coding	ENSG00000162980	ARL5A	0	18518	ENST00000487723	ENSG00000162980	ARL5A	0	3495	1	0	0	1	0	0	0.26473	0.73527	0
2290	chr10	18947194	18949640	2447	119	119	9723	354	0.0364085	0	UMR	2	1	0	99273	ENST00000377275	protein_coding	ENSG00000165997	ARL5B	0	71478	ENST00000377275	ENSG00000165997	ARL5B	0	13902	1	0	0	1	0	0	0.244381	0.755619	0
8761	chr17	37320574	37322161	1588	78	78	6231	447	0.0717381	0.0254633	UMR	1	1	0	161519	ENST00000269586	protein_coding	ENSG00000141748	ARL5C	0	118574	ENST00000269586	ENSG00000141748	ARL5C	0	21821	1	0	0	1	0	0	0.388539	0.611461	0
15156	chr3	97482525	97484614	2090	69	69	5956	307	0.0515447	0.00340136	UMR	1	1	0	37029	ENST00000496713	protein_coding	ENSG00000113966	ARL6	0	27320	ENST00000496713	ENSG00000113966	ARL6	0	4713	1	0	0	1	0	0	0.228708	0.771292	0
7475	chr16	18811427	18813596	2170	116	116	10038	167	0.0166368	0	UMR	2	2	0	149201	ENST00000566391	protein_coding	ENSG00000170540	ARL6IP1	0	109003	ENST00000566391	ENSG00000170540	ARL6IP1	0	20222	1	0	0	1	0	0	0.466359	0.533641	0
5202	chr12	123464043	123466388	2346	159	159	12783	348	0.0272237	0.00383142	UMR	2	2	0	127651	ENST00000357866	protein_coding	ENSG00000182196	ARL6IP4	0	93576	ENST00000357866	ENSG00000182196	ARL6IP4	0	17221	1	0	0	1	0	0	0.491049	0.508951	0
5203	chr12	123468386	123470022	1637	48	48	4532	715	0.157767	0.133346	UMR	0	0	1885	127652	ENST00000536073	protein_coding	ENSG00000182196	ARL6IP4	1885	93577	ENST00000536073	ENSG00000182196	ARL6IP4	531	17222	0.0696396	0.93036	0	0.0696396	0.93036	0	0	0.897373	0.102627
15109	chr3	69133111	69136112	3002	76	76	6424	235	0.0365816	0.0063591	UMR	1	1	0	36580	ENST00000485444	protein_coding	ENSG00000144746	ARL6IP5	0	27092	ENST00000485444	ENSG00000144746	ARL6IP5	0	4661	1	0	0	1	0	0	0.130913	0.869087	0
12666	chr2	153572470	153576288	3819	207	207	16495	223	0.0135192	0	UMR	2	2	0	25730	ENST00000425034	protein_coding	ENSG00000177917	ARL6IP6	0	18554	ENST00000425034	ENSG00000177917	ARL6IP6	0	3499	1	0	0	1	0	0	0.473946	0.526054	0
1830	chr1	202112122	202114868	2747	170	170	12378	230	0.0185814	0.00546448	UMR	1	1	0	14598	ENST00000272217	protein_coding	ENSG00000143862	ARL8A	0	10990	ENST00000272217	ENSG00000143862	ARL8A	0	2052	1	0	0	1	0	0	0.361121	0.638879	0
14664	chr3	5137427	5138282	856	44	45	3213	174	0.054155	0.0213393	UMR	0	0	3029	31681	ENST00000458338	pseudogene	ENSG00000237566	AC090955.5	25622	23136	ENST00000256496	ENSG00000134108	ARL8B	0	4165	0	0	1	0	0	1	0.501168	0.498832	0
14665	chr3	5163342	5165440	2099	110	110	9695	276	0.0284683	0	UMR	1	1	0	31686	ENST00000419534	protein_coding	ENSG00000134108	ARL8B	0	23140	ENST00000419534	ENSG00000134108	ARL8B	0	4166	1	0	0	1	0	0	0.334445	0.665555	0
16047	chr4	57371305	57372788	1484	84	84	7293	339	0.0464829	0.0212976	UMR	1	1	0	45955	ENST00000360096	protein_coding	ENSG00000196503	ARL9	0	33862	ENST00000360096	ENSG00000196503	ARL9	0	5825	1	0	0	1	0	0	0.296496	0.703504	0
20169	chr8	66545514	66547344	1831	60	60	4977	230	0.0462126	0.00401606	UMR	1	1	0	87673	ENST00000523384	protein_coding	ENSG00000104442	ARMC1	0	63207	ENST00000523384	ENSG00000104442	ARMC1	0	10906	1	0	0	1	0	0	0.186783	0.813217	0
19435	chr7	102714359	102716662	2304	131	131	9874	214	0.0216731	0.00497512	UMR	2	2	0	74822	ENST00000434153	protein_coding	ENSG00000170632	ARMC10	0	54248	ENST00000434153	ENSG00000170632	ARMC10	0	9923	1	0	0	1	0	0	0.394531	0.605469	0
18357	chr6	109169178	109170522	1345	76	76	6516	100	0.0153468	0.00419024	UMR	1	1	0	65936	ENST00000237512	protein_coding	ENSG00000118690	ARMC2	0	48027	ENST00000237512	ENSG00000118690	ARMC2	0	8419	1	0	0	1	0	0	0.472119	0.527881	0
18356	chr6	109103078	109104272	1195	30	30	2291	183	0.0798778	0.0149789	UMR	0	0	3967	65931	ENST00000572422	pseudogene	ENSG00000219565	ZNF259P1	65346	48025	ENST00000368972	ENSG00000118690	ARMC2	65196	8419	0	0.789958	0.210042	0	0	1	0	0	1
2311	chr10	23216486	23217240	755	40	40	2991	317	0.105985	0.0264378	UMR	1	1	0	99435	ENST00000483596	protein_coding	ENSG00000165309	ARMC3	0	71590	ENST00000483596	ENSG00000165309	ARMC3	167293	13926	1	0	0	1	0	0	0	0	1
2342	chr10	28286936	28288352	1417	97	97	7886	191	0.0242201	0.00784422	UMR	1	1	0	99626	ENST00000305242	protein_coding	ENSG00000169126	ARMC4	0	71720	ENST00000305242	ENSG00000169126	ARMC4	0	13958	1	0	0	1	0	0	0.430487	0.569513	0
7670	chr16	31469305	31471899	2595	199	199	15781	347	0.0219885	0.00374532	UMR	2	1	0	151148	ENST00000564514	protein_coding	ENSG00000140691	ARMC5	0	110625	ENST00000564514	ENSG00000140691	ARMC5	0	20438	1	0	0	1	0	0	0.508671	0.491329	0
10748	chr19	19143125	19145428	2304	171	171	13555	243	0.017927	0.00401606	UMR	2	2	0	181095	ENST00000535758	protein_coding	ENSG00000105676	ARMC6	0	134149	ENST00000535758	ENSG00000105676	ARMC6	0	24582	1	0	0	1	0	0	0.391927	0.608073	0
9308	chr17	73105026	73106781	1756	121	121	9340	307	0.0328694	0.00456621	UMR	1	1	0	166390	ENST00000584947	protein_coding	ENSG00000125449	ARMC7	0	122498	ENST00000584947	ENSG00000125449	ARMC7	0	22385	1	0	0	1	0	0	0.818907	0.181093	0
9309	chr17	73109944	73111049	1106	37	37	2941	218	0.0741244	0.0406411	UMR	1	1	0	166391	ENST00000579096	protein_coding	ENSG00000125449	ARMC7	0	122499	ENST00000579096	ENSG00000125449	ARMC7	3276	22385	1	0	0	1	0	0	0	0	1
15398	chr3	137905556	137907840	2285	103	103	8657	93	0.0107428	0	UMR	1	1	0	39538	ENST00000468560	protein_coding	ENSG00000114098	ARMC8	0	29224	ENST00000468560	ENSG00000114098	ARMC8	0	4960	1	0	0	1	0	0	0.361488	0.638512	0
13040	chr2	232054458	232056072	1615	66	66	5044	620	0.122918	0.0919192	UMR	0	0	7187	30233	ENST00000349938	protein_coding	ENSG00000135931	ARMC9	7187	21926	ENST00000349938	ENSG00000135931	ARMC9	7101	3924	0	0	1	0	0	1	0	0	1
13041	chr2	232062554	232064162	1609	98	98	7761	203	0.0261564	0.00901312	UMR	1	1	0	30235	ENST00000440107	protein_coding	ENSG00000135931	ARMC9	0	21928	ENST00000440107	ENSG00000135931	ARMC9	0	3924	1	0	0	1	0	0	0.275326	0.724674	0
21988	chrX	100804592	100806672	2081	62	62	4544	1413	0.31096	0.323346	UMR	1	1	0	81444	ENST00000372829	protein_coding	ENSG00000126947	ARMCX1	0	58881	ENST00000372829	ENSG00000126947	ARMCX1	1121	13210	1	0	0	1	0	0	0	0.422393	0.577607
21991	chrX	100913160	100915029	1870	69	69	4202	1062	0.252737	0.241591	UMR	1	1	0	81477	ENST00000475854	protein_coding	ENSG00000184867	ARMCX2	0	58909	ENST00000475854	ENSG00000184867	ARMCX2	105111	13210	1	0	0	1	0	0	0	0	1
21990	chrX	100877739	100879466	1728	70	70	4727	1312	0.277554	0.283067	UMR	2	1	0	81462	ENST00000454228	antisense	ENSG00000228275	ARMCX3-AS1	0	58896	ENST00000537169	ENSG00000102401	ARMCX3	69690	13210	1	0	0	1	0	0	0	0	1
21986	chrX	100672674	100674330	1657	66	66	3477	659	0.189531	0.174857	UMR	1	1	0	81434	ENST00000431677	protein_coding	ENSG00000196440	ARMCX4	0	58874	ENST00000431677	ENSG00000196440	ARMCX4	0	13208	1	0	0	1	0	0	0.290887	0.709113	0
21987	chrX	100739796	100741009	1214	56	57	3900	1075	0.275641	0.259668	UMR	1	1	0	81439	ENST00000354842	protein_coding	ENSG00000196440	ARMCX4	0	58879	ENST00000354842	ENSG00000196440	ARMCX4	0	13209	1	0	0	1	0	0	0.313015	0.686985	0
21998	chrX	101853974	101855579	1606	50	50	3946	1346	0.341105	0.332647	UMR	2	1	0	81552	ENST00000460793	processed_transcript	ENSG00000271147	RP4-769N13.6	0	58958	ENST00000479502	ENSG00000125962	ARMCX5	0	13214	1	0	0	1	0	0	0.156912	0.843088	0
21989	chrX	100872228	100873414	1187	41	41	2427	704	0.29007	0.294189	UMR	1	1	0	81454	ENST00000494624	protein_coding	ENSG00000198960	ARMCX6	0	58889	ENST00000494624	ENSG00000198960	ARMCX6	64179	13210	1	0	0	1	0	0	0	0	1
1423	chr1	150847019	150849699	2681	98	98	7337	321	0.0437509	0.00598208	UMR	1	1	0	10416	ENST00000504358	protein_coding	ENSG00000143437	ARNT	0	7679	ENST00000504358	ENSG00000143437	ARNT	0	1667	0.990675	0.00932488	0	0.990675	0.00932488	0	0.101082	0.898918	0
6973	chr15	80696026	80697878	1853	166	166	11650	364	0.0312446	0.00813008	UMR	1	1	0	144642	ENST00000303329	protein_coding	ENSG00000172379	ARNT2	0	105552	ENST00000303329	ENSG00000172379	ARNT2	0	19446	1	0	0	1	0	0	0.710739	0.289261	0
3298	chr11	13297959	13300868	2910	236	236	19165	330	0.0172189	0.00447447	UMR	1	1	0	106983	ENST00000482049	protein_coding	ENSG00000133794	ARNTL	0	77083	ENST00000482049	ENSG00000133794	ARNTL	0	15175	1	0	0	1	0	0	0.666323	0.333677	0
4469	chr12	27484094	27487048	2955	157	158	12312	502	0.0407732	0	UMR	1	1	0	119695	ENST00000266503	protein_coding	ENSG00000029153	ARNTL2	0	87171	ENST00000266503	ENSG00000029153	ARNTL2	0	16458	1	0	0	1	0	0	0.336041	0.663959	0
19332	chr7	98922733	98924748	2016	106	106	9513	193	0.020288	0.0037037	UMR	1	1	0	73909	ENST00000432786	protein_coding	ENSG00000241685	ARPC1A	0	53472	ENST00000432786	ENSG00000241685	ARPC1A	0	9816	1	0	0	1	0	0	0.367063	0.632937	0
19333	chr7	98971669	98973320	1652	154	154	10711	229	0.0213799	0.00490196	UMR	1	1	0	73925	ENST00000451682	protein_coding	ENSG00000130429	ARPC1B	0	53488	ENST00000451682	ENSG00000130429	ARPC1B	0	9817	1	0	0	1	0	0	0.909201	0.090799	0
19334	chr7	98976665	98978756	2092	31	31	2415	382	0.158178	0.129559	UMR	0	0	4311	73919	ENST00000429246	protein_coding	ENSG00000130429	ARPC1B	4311	53482	ENST00000429246	ENSG00000130429	ARPC1B	3494	9817	0	1	0	0	1	0	0	0	1
19335	chr7	98990174	98991298	1125	95	95	7898	545	0.0690048	0.0287698	UMR	0	0	366	73933	ENST00000463078	protein_coding	ENSG00000130429	ARPC1B	366	53496	ENST00000463078	ENSG00000130429	ARPC1B	0	9818	1	0	0	1	0	0	0.665778	0.334222	0
12935	chr2	219081179	219083900	2722	119	119	9358	230	0.0245779	0.0104167	UMR	1	1	0	29166	ENST00000465395	protein_coding	ENSG00000163466	ARPC2	0	21031	ENST00000465395	ENSG00000163466	ARPC2	0	3809	1	0	0	1	0	0	0.139236	0.860764	0
5027	chr12	110887249	110888719	1471	80	80	6159	242	0.0392921	0.00414222	UMR	1	1	0	126288	ENST00000475777	protein_coding	ENSG00000111229	ARPC3	0	92441	ENST00000475777	ENSG00000111229	ARPC3	0	17041	1	0	0	1	0	0	0.261047	0.738953	0
14685	chr3	9833625	9835852	2228	104	104	7935	226	0.0284814	0.00716846	UMR	3	3	0	31961	ENST00000397256	protein_coding	ENSG00000250151	ARPC4-TTLL3	0	23331	ENST00000397256	ENSG00000250151	ARPC4-TTLL3	0	4186	1	0	0	1	0	0	0.445691	0.554309	0
21212	chr9	127622607	127625090	2484	135	135	10852	374	0.0344637	0.0035461	UMR	2	2	0	96488	ENST00000353214	protein_coding	ENSG00000136950	ARPC5L	0	69260	ENST00000353214	ENSG00000136950	ARPC5L	0	12176	1	0	0	1	0	0	0.373994	0.626006	0
21213	chr9	127630380	127633212	2833	161	161	14371	193	0.0134298	0.00311526	UMR	1	1	0	96489	ENST00000259477	protein_coding	ENSG00000136950	ARPC5L	0	69261	ENST00000259477	ENSG00000136950	ARPC5L	0	12177	1	0	0	1	0	0	0.395694	0.604306	0
6699	chr15	52860010	52861568	1559	105	105	8811	212	0.0240608	0	UMR	1	1	0	141839	ENST00000567830	protein_coding	ENSG00000128989	ARPP19	0	103308	ENST00000567830	ENSG00000128989	ARPP19	0	19173	1	0	0	1	0	0	0.422065	0.577935	0
14820	chr3	35680496	35681872	1377	105	105	9951	345	0.0346699	0.0150453	UMR	1	1	0	33384	ENST00000421492	protein_coding	ENSG00000172995	ARPP21	0	24390	ENST00000421492	ENSG00000172995	ARPP21	0	4336	1	0	0	1	0	0	0.812636	0.187364	0
14821	chr3	35704732	35706504	1773	35	35	3103	520	0.16758	0.248535	UMR	0	0	11278	33419	ENST00000415706	antisense	ENSG00000230830	ARPP21-AS1	13806	24400	ENST00000427542	ENSG00000172995	ARPP21	23103	4336	0	1	0	0	1	0	0	0	1
3893	chr11	75061348	75064179	2832	162	162	10889	327	0.0300303	0.00483092	UMR	1	1	0	113158	ENST00000533255	protein_coding	ENSG00000137486	ARRB1	0	82096	ENST00000533255	ENSG00000137486	ARRB1	0	15870	1	0	0	1	0	0	0.26589	0.73411	0
3892	chr11	75049748	75052322	2575	35	35	2823	454	0.160822	0.118086	UMR	0	0	3517	113160	ENST00000362220	miRNA	ENSG00000199090	MIR326	10381	82096	ENST00000533255	ENSG00000137486	ARRB1	9902	15870	0	1	0	0	1	0	0	0	1
8296	chr17	4612740	4615382	2643	148	148	9605	688	0.0716294	0.0105961	UMR	1	1	0	156795	ENST00000576235	protein_coding	ENSG00000141480	ARRB2	0	114953	ENST00000576235	ENSG00000141480	ARRB2	0	21317	1	0	0	1	0	0	0.38706	0.61294	0
21588	chr9	140498434	140501052	2619	227	227	14146	663	0.0468684	0.00411523	UMR	1	1	0	98295	ENST00000495220	protein_coding	ENSG00000197070	ARRDC1	0	70787	ENST00000495220	ENSG00000197070	ARRDC1	0	12645	1	0	0	1	0	0	0.547155	0.452845	0
10696	chr19	18111385	18112854	1470	128	128	10762	237	0.0220219	0.00427984	UMR	1	1	0	180778	ENST00000379656	protein_coding	ENSG00000105643	ARRDC2	0	133856	ENST00000379656	ENSG00000105643	ARRDC2	0	24515	1	0	0	1	0	0	0.622449	0.377551	0
10697	chr19	18117630	18119316	1687	132	132	10111	363	0.0359015	0.0141356	UMR	1	1	0	180785	ENST00000593460	protein_coding	ENSG00000105643	ARRDC2	0	133863	ENST00000593460	ENSG00000105643	ARRDC2	0	24517	1	0	0	1	0	0	0.576171	0.423829	0
16838	chr5	90674712	90681304	6593	222	222	17466	381	0.0218138	0.00340136	UMR	1	1	0	54745	ENST00000507075	protein_coding	ENSG00000113369	ARRDC3	0	39730	ENST00000507075	ENSG00000113369	ARRDC3	0	6854	0.980434	0	0.0195662	0.980434	0	0.0195662	0.168057	0.471864	0.360079
16837	chr5	90575406	90577350	1945	87	87	7060	502	0.0711048	0.00416667	UMR	1	0	0	54732	ENST00000440769	lincRNA	ENSG00000234292	RP11-213H15.1	92311	39725	ENST00000511391	ENSG00000113369	ARRDC3	0	6853	1	0	0	0	0	1	0.144987	0.855013	0
7110	chr15	98502888	98505220	2333	139	139	11481	290	0.0252591	0.00383142	UMR	1	1	0	145946	ENST00000268042	protein_coding	ENSG00000140450	ARRDC4	0	106377	ENST00000268042	ENSG00000140450	ARRDC4	0	19615	1	0	0	1	0	0	0.477925	0.522075	0
10252	chr19	4909137	4912548	3412	240	240	17263	1348	0.0780861	0.0079849	UMR	1	0	0	177552	ENST00000398240	processed_transcript	ENSG00000034063	UHRF1	6257	131016	ENST00000381781	ENSG00000205784	ARRDC5	0	23880	1	0	0	0	0	1	0.291325	0.623095	0.0855803
14644	chr22	51058608	51061074	2467	70	70	5954	847	0.142257	0.13305	UMR	0	0	679	194094	ENST00000610191	protein_coding	ENSG00000100299	ARSA	679	144012	ENST00000610191	ENSG00000100299	ARSA	5033	27712	0.535468	0	0.464532	0.535468	0	0.464532	0	0	1
14645	chr22	51065870	51067356	1487	107	107	7544	347	0.0459968	0.0129344	UMR	1	1	0	194103	ENST00000551731	protein_coding	ENSG00000100299	ARSA	0	144021	ENST00000551731	ENSG00000100299	ARSA	0	27712	1	0	0	1	0	0	0.634835	0.365165	0
16797	chr5	78279748	78282144	2397	160	160	12523	124	0.00990178	0.00456621	UMR	1	1	0	54232	ENST00000521117	protein_coding	ENSG00000113273	ARSB	0	39421	ENST00000521117	ENSG00000113273	ARSB	0	6809	1	0	0	1	0	0	0.410096	0.589904	0
21605	chrX	2846014	2847744	1731	135	135	10566	395	0.0373841	0.0144978	UMR	1	1	0	78232	ENST00000559324	protein_coding	ENSG00000006756	ARSD	0	56710	ENST00000559324	ENSG00000006756	ARSD	0	12761	1	0	0	1	0	0	0.760254	0.239746	0
21604	chrX	2806374	2808568	2195	40	40	3266	898	0.274954	0.316923	UMR	0	0	14376	78233	ENST00000414053	antisense	ENSG00000229851	ARSD-AS1	19392	56705	ENST00000458014	ENSG00000006756	ARSD	16870	12759	0	0	1	0	0	1	0	0	1
9242	chr17	66255078	66255610	533	41	41	2540	362	0.14252	0.131258	UMR	1	1	0	165853	ENST00000578726	protein_coding	ENSG00000141337	ARSG	0	122095	ENST00000578726	ENSG00000141337	ARSG	0	22330	1	0	0	1	0	0	0.682927	0.317073	0
9244	chr17	66409486	66410354	869	36	36	1991	95	0.0477147	0.0376623	UMR	1	0	0	165867	ENST00000592030	processed_transcript	ENSG00000267009	RP11-120M18.2	12302	122101	ENST00000590690	ENSG00000141337	ARSG	42995	21168	1	0	0	0	1	0	0	0	1
17210	chr5	149681679	149684020	2342	103	103	7727	873	0.11298	0.0491682	UMR	1	1	0	57955	ENST00000328668	protein_coding	ENSG00000183876	ARSI	0	42135	ENST00000328668	ENSG00000183876	ARSI	0	7251	1	0	0	1	0	0	0.38386	0.61614	0
16227	chr4	114899725	114901812	2088	85	85	6510	438	0.0672811	0.0138465	UMR	1	1	0	48463	ENST00000503013	protein_coding	ENSG00000180801	ARSJ	0	35678	ENST00000503013	ENSG00000180801	ARSJ	0	6036	1	0	0	1	0	0	0.217912	0.782088	0
16846	chr5	94889836	94892106	2271	84	84	8121	127	0.0156385	0.00378788	UMR	2	2	0	54869	ENST00000512106	protein_coding	ENSG00000164291	ARSK	0	39805	ENST00000512106	ENSG00000164291	ARSK	0	6866	1	0	0	1	0	0	0.335535	0.664465	0
3225	chr11	3662796	3664666	1871	91	91	6321	419	0.066287	0.0243927	UMR	1	1	0	105791	ENST00000359918	protein_coding	ENSG00000167311	ART5	0	76148	ENST00000359918	ENSG00000167311	ART5	0	15100	1	0	0	1	0	0	0.400855	0.599145	0
3224	chr11	3601474	3602742	1269	107	107	7869	247	0.031389	0.00995025	UMR	1	0	0	105778	ENST00000527970	processed_transcript	ENSG00000255367	RP13-726E6.2	58784	76149	ENST00000453353	ENSG00000167311	ART5	0	15098	1	0	0	0	0	1	0.602837	0.397163	0
830	chr1	44398692	44400808	2117	64	64	4991	484	0.0969746	0.032539	UMR	1	1	0	5011	ENST00000474592	protein_coding	ENSG00000117407	ARTN	0	3981	ENST00000474592	ENSG00000117407	ARTN	0	1013	1	0	0	1	0	0	0.220595	0.779405	0
831	chr1	44401604	44402578	975	95	95	7477	208	0.0278186	0.00537634	UMR	0	0	124	5013	ENST00000438616	protein_coding	ENSG00000117407	ARTN	124	3983	ENST00000438616	ENSG00000117407	ARTN	0	1014	1	0	0	1	0	0	0.683077	0.316923	0
2089	chr1	231113344	231115563	2220	148	148	11768	289	0.0245581	0.003663	UMR	2	2	0	16592	ENST00000435927	protein_coding	ENSG00000173409	ARV1	0	12471	ENST00000435927	ENSG00000173409	ARV1	0	2338	1	0	0	1	0	0	0.451351	0.548649	0
14137	chr22	19973693	19975096	1404	89	89	5285	184	0.0348155	0.00574713	UMR	1	1	0	190123	ENST00000492625	protein_coding	ENSG00000099889	ARVCF	0	141052	ENST00000492625	ENSG00000099889	ARVCF	0	27085	1	0	0	1	0	0	0.343305	0.656695	0
21686	chrX	25020317	25021826	1510	125	125	7482	1840	0.245924	0.243827	UMR	0	0	12238	78933	ENST00000379044	protein_coding	ENSG00000004848	ARX	12238	57222	ENST00000379044	ENSG00000004848	ARX	0	12864	0	0.010596	0.989404	0	0.010596	0.989404	1	0	0
21687	chrX	25022062	25032684	10623	528	528	38568	9717	0.251945	0.236956	UMR	0	0	1380	78933	ENST00000379044	protein_coding	ENSG00000004848	ARX	1380	57222	ENST00000379044	ENSG00000004848	ARX	0	12866	0.0583639	0.941636	0	0.0583639	0.941636	0	0.399322	0.530453	0.070225
21688	chrX	25033360	25034924	1565	90	90	6117	1979	0.323525	0.324912	UMR	1	1	0	78933	ENST00000379044	protein_coding	ENSG00000004848	ARX	0	57222	ENST00000379044	ENSG00000004848	ARX	0	12867	1	0	0	1	0	0	0.669649	0.330351	0
21689	chrX	25035144	25041602	6459	225	225	16487	3328	0.201856	0.192707	UMR	0	0	1078	78933	ENST00000379044	protein_coding	ENSG00000004848	ARX	1078	57222	ENST00000379044	ENSG00000004848	ARX	0	12870	0.142592	0	0.857408	0.142592	0	0.857408	0.17015	0.82985	0
2858	chr10	104628828	104630096	1269	68	68	4755	363	0.0763407	0.0191438	UMR	1	1	0	103463	ENST00000369880	protein_coding	ENSG00000214435	AS3MT	0	74329	ENST00000369880	ENSG00000214435	AS3MT	0	14522	1	0	0	1	0	0	0.347518	0.652482	0
19897	chr8	17940554	17943352	2799	132	132	11811	155	0.0131234	0.00368425	UMR	2	1	0	85046	ENST00000517798	antisense	ENSG00000245281	CTD-2547L16.1	0	61323	ENST00000520051	ENSG00000104763	ASAH1	0	10621	1	0	0	1	0	0	0.346552	0.653448	0
2484	chr10	52499200	52500448	1249	77	77	5779	89	0.0154006	0	UMR	1	1	0	100817	ENST00000483649	protein_coding	ENSG00000204147	ASAH2B	0	72433	ENST00000483649	ENSG00000204147	ASAH2B	0	14125	1	0	0	1	0	0	0.503603	0.496397	0
20418	chr8	131369512	131371523	2012	198	198	13365	508	0.0380097	0.00444444	UMR	0	0	16328	90537	ENST00000524367	protein_coding	ENSG00000153317	ASAP1	16328	65198	ENST00000524367	ENSG00000153317	ASAP1	0	11163	0	1	0	0	1	0	0.611332	0.388668	0
20419	chr8	131454558	131456958	2401	162	162	11731	452	0.0385304	0.00555556	UMR	1	1	0	90542	ENST00000524299	protein_coding	ENSG00000153317	ASAP1	0	65203	ENST00000524299	ENSG00000153317	ASAP1	0	11164	1	0	0	1	0	0	0.431903	0.568097	0
11817	chr2	9345983	9349386	3404	265	265	19800	449	0.0226768	0.00406504	UMR	1	1	0	18012	ENST00000315273	protein_coding	ENSG00000151693	ASAP2	0	13337	ENST00000315273	ENSG00000151693	ASAP2	0	2564	0.85517	0.14483	0	0.85517	0.14483	0	0.458578	0.541422	0
11816	chr2	9282656	9283598	943	43	43	3779	309	0.0817677	0.00469484	UMR	1	0	0	18010	ENST00000474561	lincRNA	ENSG00000240980	RP11-734K21.4	63295	13336	ENST00000281419	ENSG00000151693	ASAP2	62785	2564	1	0	0	0	0	1	0	0	1
468	chr1	23809309	23811633	2325	158	158	11182	497	0.0444464	0.00763126	UMR	1	1	0	2567	ENST00000608765	protein_coding	ENSG00000088280	ASAP3	0	1965	ENST00000608765	ENSG00000088280	ASAP3	0	641	1	0	0	1	0	0	0.307957	0.692043	0
13113	chr2	239334622	239336628	2007	147	147	12154	187	0.0153859	0.00362319	UMR	2	1	0	30942	ENST00000447880	antisense	ENSG00000229915	AC016999.2	0	22514	ENST00000438264	ENSG00000065802	ASB1	0	4023	1	0	0	1	0	0	0.549576	0.450424	0
19705	chr7	150896101	150897049	949	30	30	2222	534	0.240324	0.217408	UMR	0	0	1712	77665	ENST00000602757	pseudogene	ENSG00000183016	IQCA1P1	11181	56280	ENST00000377867	ENSG00000146926	ASB10	4501	10209	0.302424	0.697576	0	0	0	1	0	0	1
2216	chr10	5707456	5708950	1495	123	123	9142	80	0.00875082	0	UMR	1	1	0	98605	ENST00000479033	protein_coding	ENSG00000196372	ASB13	0	70987	ENST00000479033	ENSG00000196372	ASB13	0	13828	1	0	0	1	0	0	0.547157	0.452843	0
13088	chr2	237122922	237123442	521	79	79	6384	1350	0.211466	0.188109	UMR	1	1	0	30709	ENST00000447030	protein_coding	ENSG00000182177	ASB18	0	22305	ENST00000447030	ENSG00000182177	ASB18	0	3994	1	0	0	1	0	0	0.819578	0.180422	0
13089	chr2	237144850	237146630	1781	145	145	9686	426	0.043981	0.025974	UMR	0	0	3627	30707	ENST00000330842	protein_coding	ENSG00000182177	ASB18	3627	22303	ENST00000330842	ENSG00000182177	ASB18	0	3995	0	1	0	0	1	0	0.540707	0.459293	0
21337	chr9	132403362	132405038	1677	134	134	10009	198	0.0197822	0.00396825	UMR	1	1	0	97243	ENST00000450050	protein_coding	ENSG00000148331	ASB6	0	69896	ENST00000450050	ENSG00000148331	ASB6	0	12293	1	0	0	1	0	0	0.51938	0.48062	0
7135	chr15	101141146	101144138	2993	103	103	8509	119	0.0139852	0	UMR	2	2	0	146134	ENST00000343276	protein_coding	ENSG00000183475	ASB7	0	106514	ENST00000343276	ENSG00000183475	ASB7	0	19642	1	0	0	1	0	0	0.388239	0.611761	0
4545	chr12	48550491	48551786	1296	63	63	5336	69	0.012931	0	UMR	1	1	0	120704	ENST00000535988	protein_coding	ENSG00000177981	ASB8	0	87913	ENST00000535988	ENSG00000177981	ASB8	0	16549	1	0	0	1	0	0	0.535494	0.464506	0
14276	chr22	30233512	30234964	1453	60	60	4221	112	0.026534	0	UMR	1	1	0	191617	ENST00000492821	protein_coding	ENSG00000100325	ASCC2	0	141961	ENST00000492821	ENSG00000100325	ASCC2	0	27257	1	0	0	1	0	0	0.327598	0.672402	0
18317	chr6	101328194	101329944	1751	95	95	7310	99	0.0135431	0	UMR	2	1	0	65722	ENST00000565695	antisense	ENSG00000260000	RP3-467N11.1	0	47907	ENST00000369143	ENSG00000112249	ASCC3	0	8377	1	0	0	1	0	0	0.402056	0.597944	0
4955	chr12	103342278	103361115	18838	496	496	39756	2142	0.0538787	0.0201828	UMR	2	2	0	125602	ENST00000266744	protein_coding	ENSG00000139352	ASCL1	0	91857	ENST00000266744	ENSG00000139352	ASCL1	0	16969	0.464327	0.173585	0.362087	0.464327	0.173585	0.362087	0.10999	0.671143	0.218866
3192	chr11	2289918	2293236	3319	352	352	28566	1152	0.0403277	0.012328	UMR	1	1	0	105571	ENST00000331289	protein_coding	ENSG00000183734	ASCL2	0	75974	ENST00000331289	ENSG00000183734	ASCL2	0	15057	0.920458	0.079542	0	0.920458	0.079542	0	0.852064	0.147936	0
4991	chr12	108167475	108170582	3108	113	113	9553	910	0.095258	0.0191591	UMR	1	1	0	125923	ENST00000342331	protein_coding	ENSG00000187855	ASCL4	0	92116	ENST00000342331	ENSG00000187855	ASCL4	0	17009	0.864543	0.0836551	0.0518018	0.864543	0.0836551	0.0518018	0.187902	0.812098	0
4994	chr12	108297296	108298106	811	48	48	4091	82	0.020044	0.0106065	UMR	1	0	0	125931	ENST00000547904	pseudogene	ENSG00000258072	RP11-554D14.2	129133	92116	ENST00000342331	ENSG00000187855	ASCL4	0	17011	1	0	0	0	0	1	0.390875	0.609125	0
4993	chr12	108257187	108258391	1205	37	37	2686	652	0.24274	0.217222	UMR	1	0	0	125927	ENST00000551629	lincRNA	ENSG00000257398	RP11-554D14.6	89024	92116	ENST00000342331	ENSG00000187855	ASCL4	18465	17010	1	0	0	0	0	1	0	0	1
4992	chr12	108236953	108239854	2902	184	184	14341	962	0.0670804	0.0290017	UMR	0	0	8145	125925	ENST00000552154	lincRNA	ENSG00000257141	RP11-554D14.7	68790	92116	ENST00000342331	ENSG00000187855	ASCL4	0	17010	0	1	0	0	0	1	0.442453	0.557547	0
1811	chr1	201082960	201084420	1461	115	115	8635	465	0.0538506	0.0104657	UMR	0	0	375	14440	ENST00000458416	protein_coding	ENSG00000232237	ASCL5	375	10857	ENST00000458416	ENSG00000232237	ASCL5	0	2037	1	0	0	1	0	0	0.658453	0.341547	0
18407	chr6	119213616	119217187	3572	190	190	15362	190	0.0123682	0	UMR	2	2	0	66479	ENST00000511766	protein_coding	ENSG00000111875	ASF1A	0	48399	ENST00000511766	ENSG00000111875	ASF1A	0	8472	1	0	0	1	0	0	0.280795	0.719205	0
10570	chr19	14246432	14248784	2353	178	178	14091	316	0.0224257	0.00444761	UMR	2	1	0	179834	ENST00000588658	antisense	ENSG00000267169	CTB-55O6.12	0	133063	ENST00000474890	ENSG00000105011	ASF1B	0	24357	1	0	0	1	0	0	0.688908	0.311092	0
8349	chr17	7077411	7078096	686	36	36	2832	502	0.17726	0.152266	UMR	0	0	2268	157278	ENST00000574330	protein_coding	ENSG00000141505	ASGR1	2268	115376	ENST00000574330	ENSG00000141505	ASGR1	0	21364	0	1	0	0	1	0	0.696793	0.303207	0
8350	chr17	7079968	7081837	1870	66	66	4220	166	0.0393365	0.00580808	UMR	1	1	0	157281	ENST00000570576	protein_coding	ENSG00000141505	ASGR1	0	115379	ENST00000570576	ENSG00000141505	ASGR1	2079	21364	1	0	0	1	0	0	0	0	1
1524	chr1	155530402	155534224	3823	191	192	12440	371	0.0298232	0.0045045	UMR	2	1	0	11495	ENST00000452809	processed_transcript	ENSG00000235919	ASH1L-AS1	0	8616	ENST00000548830	ENSG00000116539	ASH1L	0	1768	1	0	0	1	0	0	0.357311	0.642689	0
20039	chr8	37961903	37964056	2154	119	119	10215	227	0.0222222	0	UMR	1	1	0	86334	ENST00000521652	protein_coding	ENSG00000129691	ASH2L	0	62300	ENST00000521652	ENSG00000129691	ASH2L	0	10758	1	0	0	1	0	0	0.46611	0.53389	0
4601	chr12	50444126	50445092	967	40	40	2433	125	0.0513769	0.016129	UMR	0	0	6238	121191	ENST00000228468	protein_coding	ENSG00000110881	ASIC1	6238	88327	ENST00000228468	ENSG00000110881	ASIC1	6105	16606	0	0	1	0	0	1	0	0	1
4602	chr12	50449478	50452100	2623	142	142	9807	496	0.0505761	0.0047619	UMR	1	1	0	121193	ENST00000550558	protein_coding	ENSG00000110881	ASIC1	0	88329	ENST00000550558	ENSG00000110881	ASIC1	0	16606	1	0	0	1	0	0	0.284407	0.715593	0
8682	chr17	31618122	31620646	2525	239	239	19879	343	0.0172544	0.00803213	UMR	1	1	0	160741	ENST00000579816	protein_coding	ENSG00000108684	ASIC2	0	117964	ENST00000579816	ENSG00000108684	ASIC2	0	21724	1	0	0	1	0	0	0.839604	0.160396	0
8684	chr17	32483458	32485118	1661	61	61	4368	276	0.0631868	0.0236728	UMR	1	1	0	160739	ENST00000359872	protein_coding	ENSG00000108684	ASIC2	0	117962	ENST00000359872	ENSG00000108684	ASIC2	0	21726	1	0	0	1	0	0	0.164359	0.835641	0
8683	chr17	32366934	32367180	247	35	35	1428	453	0.317227	0.296538	UMR	0	0	42	160756	ENST00000530992	pseudogene	ENSG00000226049	TLK2P1	117132	117962	ENST00000359872	ENSG00000108684	ASIC2	0	21725	1	0	0	0	1	0	1	0	0
19697	chr7	150747982	150748784	803	69	69	5077	237	0.0466811	0.0107639	UMR	1	1	0	77579	ENST00000498105	protein_coding	ENSG00000213199	ASIC3	0	56202	ENST00000498105	ENSG00000213199	ASIC3	0	10196	1	0	0	1	0	0	0.669988	0.330012	0
12985	chr2	220377490	220379444	1955	58	58	5172	857	0.1657	0.139489	UMR	1	1	0	29711	ENST00000358078	protein_coding	ENSG00000072182	ASIC4	0	21537	ENST00000358078	ENSG00000072182	ASIC4	0	3865	1	0	0	1	0	0	0.103836	0.896164	0
12986	chr2	220385738	220388350	2613	109	109	6519	669	0.102623	0.028757	UMR	0	0	3774	29713	ENST00000473709	protein_coding	ENSG00000072182	ASIC4	3774	21539	ENST00000473709	ENSG00000072182	ASIC4	0	3866	0	1	0	0	1	0	0.382702	0.617298	0
13431	chr20	32856662	32857518	857	62	62	4791	272	0.0567731	0.0224706	UMR	0	0	8490	173776	ENST00000374954	protein_coding	ENSG00000101440	ASIP	8490	127993	ENST00000374954	ENSG00000101440	ASIP	0	26112	0	1	0	0	0.570595	0.429405	0.684947	0.315053	0
13430	chr20	32803622	32804534	913	51	51	4625	69	0.0149189	0.0106893	UMR	1	0	0	173777	ENST00000443317	pseudogene	ENSG00000214185	XPOTP1	21246	127992	ENST00000568305	ENSG00000101440	ASIP	0	26111	1	0	0	0	1	0	0.392114	0.607886	0
19142	chr7	65508468	65509724	1257	66	66	4630	246	0.0531317	0.0139881	UMR	0	0	11580	72066	ENST00000517188	miRNA	ENSG00000252997	AC068533.1	31060	52217	ENST00000304874	ENSG00000126522	ASL	0	9594	0	0	1	0	0	1	0.413683	0.586317	0
19143	chr7	65540350	65541570	1221	77	77	6280	125	0.0199045	0.00438596	UMR	1	1	0	72074	ENST00000395331	protein_coding	ENSG00000126522	ASL	0	52223	ENST00000395331	ENSG00000126522	ASL	0	9595	1	0	0	1	0	0	0.459459	0.540541	0
21601	chrX	1550902	1609554	58653	22	1379	407	65	0.159705	0.143975	UMR	1	1	0	78166	ENST00000474865	protein_coding	ENSG00000169093	ASMTL	0	56656	ENST00000474865	ENSG00000169093	ASMTL	0	12746	0.157315	0.726578	0.116107	0.157315	0.726578	0.116107	0.0672941	0.355344	0.577362
10498	chr19	12847374	12849026	1653	57	57	5482	325	0.0592849	0.00343643	UMR	1	1	0	179500	ENST00000590633	protein_coding	ENSG00000198356	ASNA1	0	132765	ENST00000590633	ENSG00000198356	ASNA1	0	24269	1	0	0	1	0	0	0.186328	0.813672	0
19320	chr7	97557026	97557984	959	80	80	5448	211	0.0387298	0.0104268	UMR	0	0	10121	73818	ENST00000449110	pseudogene	ENSG00000232097	AC079781.8	55171	53393	ENST00000175506	ENSG00000070669	ASNS	0	9793	0	0	1	0	0	1	0.68196	0.31804	0
19319	chr7	97500870	97502278	1409	89	89	7493	365	0.0487121	0.00932447	UMR	1	1	0	73810	ENST00000414884	protein_coding	ENSG00000070669	ASNS	0	53409	ENST00000414884	ENSG00000070669	ASNS	0	9792	1	0	0	1	0	0	0.522356	0.477644	0
12811	chr2	190525518	190527304	1787	60	60	5093	99	0.0194384	0.00695302	UMR	1	1	0	27490	ENST00000607829	protein_coding	ENSG00000138381	ASNSD1	0	19790	ENST00000607829	ENSG00000138381	ASNSD1	0	3685	1	0	0	1	0	0	0.202015	0.797985	0
8269	chr17	3377258	3380369	3112	32	32	2543	810	0.318521	0.327832	UMR	1	1	0	156559	ENST00000571278	protein_coding	ENSG00000108381	ASPA	0	114746	ENST00000571278	ENSG00000108381	ASPA	2020	21282	1	0	0	1	0	0	0	0	1
6353	chr14	104550870	104552469	1600	108	108	5800	1075	0.185345	0.0574051	UMR	1	1	0	138508	ENST00000455920	protein_coding	ENSG00000166183	ASPG	0	101209	ENST00000455920	ENSG00000166183	ASPG	0	18743	1	0	0	1	0	0	0.285625	0.714375	0
6354	chr14	104582719	104584468	1750	181	181	13210	603	0.0456472	0.0277294	UMR	1	0	0	138515	ENST00000384836	miRNA	ENSG00000207568	MIR203	4760	101215	ENST00000551871	ENSG00000166183	ASPG	0	18745	1	0	0	0	0	1	0.818286	0.181714	0
20160	chr8	62621402	62627990	6589	175	175	14857	791	0.0532409	0.00421941	UMR	2	1	0	87567	ENST00000583453	miRNA	ENSG00000264408	MIR4470	0	63163	ENST00000379449	ENSG00000198363	ASPH	0	10891	0.44119	0.55881	0	0.44119	0.55881	0	0.144939	0.376233	0.478828
7601	chr16	29908931	29912726	3796	152	152	10327	547	0.0529679	0.0114596	UMR	2	2	0	150555	ENST00000566693	protein_coding	ENSG00000174939	ASPHD1	0	110104	ENST00000566693	ENSG00000174939	ASPHD1	0	20349	1	0	0	1	0	0	0.183087	0.70706	0.109852
14234	chr22	26824411	26826004	1594	146	146	10277	213	0.0207259	0.00424646	UMR	1	1	0	191249	ENST00000215906	protein_coding	ENSG00000128203	ASPHD2	0	141700	ENST00000215906	ENSG00000128203	ASPHD2	0	27217	1	0	0	1	0	0	0.440402	0.559598	0
1793	chr1	197114326	197116304	1979	83	83	6650	213	0.0320301	0.011325	UMR	1	1	0	14278	ENST00000294732	protein_coding	ENSG00000066279	ASPM	0	10746	ENST00000294732	ENSG00000066279	ASPM	53701	2012	1	0	0	1	0	0	0	0	1
9540	chr17	79934630	79936357	1728	164	164	12524	320	0.0255509	0.00404055	UMR	1	1	0	168145	ENST00000584454	protein_coding	ENSG00000169696	ASPSCR1	0	124029	ENST00000584454	ENSG00000169696	ASPSCR1	0	22667	1	0	0	1	0	0	0.528935	0.471065	0
9541	chr17	79949552	79950258	707	35	35	2574	788	0.306138	0.305489	UMR	0	0	3060	168146	ENST00000582355	protein_coding	ENSG00000169696	ASPSCR1	3060	124030	ENST00000582355	ENSG00000169696	ASPSCR1	1883	22669	0	1	0	0	1	0	0	0.165488	0.834512
9542	chr17	79961270	79962128	859	44	44	3922	863	0.220041	0.203718	UMR	0	0	92	168147	ENST00000577733	protein_coding	ENSG00000169696	ASPSCR1	92	124031	ENST00000577733	ENSG00000169696	ASPSCR1	0	22672	1	0	0	1	0	0	0.32596	0.67404	0
3574	chr11	62104579	62105966	1388	109	109	9607	387	0.0402831	0.00788982	UMR	2	1	0	110161	ENST00000526096	protein_coding	ENSG00000162174	ASRGL1	0	79508	ENST00000526096	ENSG00000162174	ASRGL1	0	15490	1	0	0	1	0	0	0.617435	0.382565	0
21355	chr9	133319601	133322382	2782	140	141	8556	539	0.0629967	0.015873	UMR	1	1	0	97313	ENST00000422569	protein_coding	ENSG00000130707	ASS1	0	69957	ENST00000422569	ENSG00000130707	ASS1	0	12315	0.998562	0.00143781	0	0.998562	0.00143781	0	0.340043	0.659957	0
1723	chr1	177133100	177134524	1425	73	73	5342	97	0.018158	0.0106061	UMR	1	1	0	13595	ENST00000281881	protein_coding	ENSG00000152092	ASTN1	0	10282	ENST00000281881	ENSG00000152092	ASTN1	0	1944	1	0	0	1	0	0	0.318596	0.681404	0
21148	chr9	120174980	120178538	3559	226	226	16288	604	0.0370825	0.0142703	UMR	1	1	0	96103	ENST00000361477	protein_coding	ENSG00000148219	ASTN2	0	68974	ENST00000361477	ENSG00000148219	ASTN2	0	12114	0.933689	0.0663108	0	0.933689	0.0663108	0	0.630233	0.369767	0
13407	chr20	30944475	30948546	4072	206	206	13452	409	0.0304044	0	UMR	1	1	0	173605	ENST00000555343	protein_coding	ENSG00000171456	ASXL1	0	127860	ENST00000555343	ENSG00000171456	ASXL1	0	26087	1	0	0	1	0	0	0.340373	0.659627	0
11917	chr2	26100032	26101934	1903	124	124	9362	147	0.0157018	0.00411585	UMR	1	1	0	18744	ENST00000272341	protein_coding	ENSG00000143970	ASXL2	0	13836	ENST00000272341	ENSG00000143970	ASXL2	0	2670	1	0	0	1	0	0	0.599054	0.400946	0
9735	chr18	31156676	31159900	3225	205	205	13982	401	0.0286797	0.0118581	UMR	2	1	0	170187	ENST00000586948	protein_coding	ENSG00000141431	ASXL3	0	125420	ENST00000586948	ENSG00000141431	ASXL3	135828	22959	1	0	0	1	0	0	0	0	1
2676	chr10	89577091	89578910	1820	89	89	7894	146	0.0184951	0.00438596	UMR	2	1	0	102355	ENST00000415212	pseudogene	ENSG00000223820	CFL1P1	0	73465	ENST00000541004	ENSG00000138138	ATAD1	0	14316	1	0	0	1	0	0	0.442857	0.557143	0
20397	chr8	124407108	124409288	2181	124	124	10942	127	0.0116067	0.00320513	UMR	1	1	0	90223	ENST00000521496	protein_coding	ENSG00000156802	ATAD2	0	65028	ENST00000521496	ENSG00000156802	ATAD2	0	11143	1	0	0	1	0	0	0.433746	0.566254	0
62	chr1	1440351	1441294	944	34	34	2075	202	0.0973494	0.0829341	UMR	0	0	6236	440	ENST00000378756	protein_coding	ENSG00000197785	ATAD3A	6236	274	ENST00000378756	ENSG00000197785	ATAD3A	3294	102	0	0	1	0	0	1	0	0	1
63	chr1	1446377	1448597	2221	199	199	13707	221	0.0161231	0	UMR	1	1	0	443	ENST00000536055	protein_coding	ENSG00000197785	ATAD3A	0	277	ENST00000536055	ENSG00000197785	ATAD3A	0	103	1	0	0	1	0	0	0.597479	0.402521	0
61	chr1	1406117	1408279	2163	166	166	12634	309	0.0244578	0.00340136	UMR	1	1	0	435	ENST00000308647	protein_coding	ENSG00000160072	ATAD3B	0	269	ENST00000308647	ENSG00000160072	ATAD3B	0	98	1	0	0	1	0	0	0.451687	0.548313	0
8654	chr17	29158423	29160622	2200	87	87	8716	271	0.0310922	0.00582519	UMR	1	1	0	160452	ENST00000321990	protein_coding	ENSG00000176208	ATAD5	0	117748	ENST00000321990	ENSG00000176208	ATAD5	0	21696	1	0	0	1	0	0	0.247727	0.752273	0
17884	chr6	30594304	30595072	769	35	35	3522	64	0.0181715	0.0110241	UMR	1	1	0	61897	ENST00000471782	protein_coding	ENSG00000137343	ATAT1	0	44989	ENST00000471782	ENSG00000137343	ATAT1	8626	7897	1	0	0	1	0	0	0	0	1
10206	chr19	3880266	3882344	2079	89	89	6036	257	0.0425779	0.0166667	UMR	1	1	0	177302	ENST00000398448	protein_coding	ENSG00000167654	ATCAY	0	130817	ENST00000398448	ENSG00000167654	ATCAY	0	23808	1	0	0	1	0	0	0.26936	0.73064	0
2968	chr10	123686102	123688426	2325	177	177	14586	140	0.00959824	0	UMR	2	1	0	104257	ENST00000437593	antisense	ENSG00000226864	ATE1-AS1	0	74908	ENST00000455628	ENSG00000107669	ATE1	0	14640	1	0	0	1	0	0	0.489032	0.510968	0
4610	chr12	51156962	51159610	2649	176	176	12530	273	0.0217877	0.0070922	UMR	1	1	0	121325	ENST00000552487	protein_coding	ENSG00000123268	ATF1	0	88436	ENST00000552487	ENSG00000123268	ATF1	0	16613	1	0	0	1	0	0	0.507361	0.492639	0
12758	chr2	176030986	176034183	3198	111	111	8556	302	0.0352969	0	UMR	3	1	0	26864	ENST00000449168	antisense	ENSG00000229750	AC096649.2	0	19395	ENST00000445349	ENSG00000115966	ATF2	0	3609	1	0	0	1	0	0	0.278299	0.721701	0
1946	chr1	212778531	212783564	5034	279	279	22398	306	0.0136619	0.00469484	UMR	1	1	0	15490	ENST00000366985	protein_coding	ENSG00000162772	ATF3	0	11671	ENST00000366985	ENSG00000162772	ATF3	0	2160	0.705801	0.294199	0	0.705801	0.294199	0	0.583035	0.416965	0
1944	chr1	212687374	212688720	1347	85	85	5765	1027	0.178144	0.166911	UMR	0	0	30315	15484	ENST00000423842	lincRNA	ENSG00000228067	RP11-61J19.3	49955	11667	ENST00000366981	ENSG00000162772	ATF3	0	2158	0	0	1	0	0	1	0.309577	0.690423	0
1945	chr1	212731420	212732704	1285	103	103	7861	188	0.0239155	0.00813008	UMR	0	0	244	15485	ENST00000564287	lincRNA	ENSG00000260805	RP11-61J19.4	5971	11667	ENST00000366981	ENSG00000162772	ATF3	0	2159	1	0	0	0	0	1	0.614008	0.385992	0
14431	chr22	39915086	39919932	4847	238	238	19227	667	0.0346908	0.00416667	UMR	1	1	0	192994	ENST00000396680	protein_coding	ENSG00000128272	ATF4	0	143119	ENST00000396680	ENSG00000128272	ATF4	0	27410	0.718589	0.0253765	0.256035	0.718589	0.0253765	0.256035	0.324118	0.523417	0.152465
11458	chr19	50431698	50433992	2295	119	119	9327	356	0.0381688	0.0124639	UMR	3	3	0	186473	ENST00000596658	protein_coding	ENSG00000169136	ATF5	0	138597	ENST00000596658	ENSG00000169136	ATF5	0	25462	1	0	0	1	0	0	0.341612	0.658388	0
11459	chr19	50440878	50441533	656	35	35	2971	114	0.0383709	0.0114943	UMR	0	0	4556	186474	ENST00000578027	miRNA	ENSG00000265438	MIR4751	7401	138597	ENST00000596658	ENSG00000169136	ATF5	7739	25462	0	1	0	0	1	0	0	0	1
1647	chr1	161734766	161736880	2115	70	70	6064	361	0.0595317	0.0102588	UMR	2	1	0	12728	ENST00000367942	protein_coding	ENSG00000118217	ATF6	0	9698	ENST00000367942	ENSG00000118217	ATF6	14689	1868	1	0	0	1	0	0	0	0	1
17934	chr6	32095096	32096442	1347	55	55	4734	103	0.0217575	0	UMR	1	1	0	62684	ENST00000468502	protein_coding	ENSG00000213676	ATF6B	0	45698	ENST00000468502	ENSG00000213676	ATF6B	1378	7949	1	0	0	1	0	0	0	0.461767	0.538233
4677	chr12	54017104	54020839	3736	76	76	5518	346	0.0627039	0.00750265	UMR	2	2	0	122029	ENST00000589726	protein_coding	ENSG00000170653	ATF7	0	89062	ENST00000589726	ENSG00000170653	ATF7	0	16685	0.825749	0.174251	0	0.825749	0.174251	0	0.126071	0.684154	0.189775
4427	chr12	14518000	14521616	3617	70	70	5860	217	0.0370307	0.00416667	UMR	2	1	0	118975	ENST00000535132	protein_coding	ENSG00000171681	ATF7IP	0	86596	ENST00000535132	ENSG00000171681	ATF7IP	0	16418	1	0	0	1	0	0	0.124412	0.698369	0.177219
4425	chr12	14409542	14411460	1919	34	34	2994	683	0.228123	0.227791	UMR	0	0	1695	118961	ENST00000541815	pseudogene	ENSG00000255749	GNAI2P1	107149	86587	ENST00000539659	ENSG00000171681	ATF7IP	107065	16418	0.158416	0	0.841584	0	0	1	0	0	1
4426	chr12	14412794	14414118	1325	39	39	3333	306	0.0918092	0.0479559	UMR	0	0	4947	118961	ENST00000541815	pseudogene	ENSG00000255749	GNAI2P1	104491	86587	ENST00000539659	ENSG00000171681	ATF7IP	104407	16418	0	0	1	0	0	1	0	0	1
7415	chr16	10479666	10480986	1321	78	78	6303	316	0.0501349	0.0128867	UMR	1	1	0	148543	ENST00000570163	protein_coding	ENSG00000166669	ATF7IP2	0	108542	ENST00000570163	ENSG00000166669	ATF7IP2	0	20133	1	0	0	1	0	0	0.429977	0.570023	0
16819	chr5	81266764	81268627	1864	99	99	6270	111	0.0177033	0	UMR	1	1	0	54439	ENST00000504770	protein_coding	ENSG00000152348	ATG10	0	39578	ENST00000504770	ENSG00000152348	ATG10	0	6825	1	0	0	1	0	0	0.42382	0.57618	0
3465	chr11	46638154	46640030	1877	98	98	8139	142	0.0174469	0.00370416	UMR	2	2	0	108647	ENST00000395549	protein_coding	ENSG00000175224	ATG13	0	78335	ENST00000395549	ENSG00000175224	ATG13	0	15372	1	0	0	1	0	0	0.452318	0.547682	0
5959	chr14	55877566	55879040	1475	63	63	5099	124	0.0243185	0.00520833	UMR	1	1	0	134546	ENST00000247178	protein_coding	ENSG00000126775	ATG14	0	98217	ENST00000247178	ENSG00000126775	ATG14	0	18326	1	0	0	1	0	0	0.256949	0.743051	0
13073	chr2	234159948	234161516	1569	102	102	8575	94	0.0109621	0.00356516	UMR	1	1	0	30521	ENST00000392018	protein_coding	ENSG00000085978	ATG16L1	0	22163	ENST00000392018	ENSG00000085978	ATG16L1	0	3965	1	0	0	1	0	0	0.404716	0.595284	0
3864	chr11	72524034	72526551	2518	155	155	12086	362	0.029952	0.00537634	UMR	1	1	0	112815	ENST00000540567	protein_coding	ENSG00000168010	ATG16L2	0	81817	ENST00000540567	ENSG00000168010	ATG16L2	0	15841	1	0	0	1	0	0	0.434075	0.565925	0
3865	chr11	72532554	72533752	1199	109	109	7966	1002	0.125785	0.0699252	UMR	1	1	0	112827	ENST00000541554	protein_coding	ENSG00000168010	ATG16L2	0	81829	ENST00000541554	ENSG00000168010	ATG16L2	0	15842	1	0	0	1	0	0	0.950792	0.0492077	0
22043	chrX	107333500	107335646	2147	86	86	6849	2151	0.31406	0.315032	UMR	2	2	0	81865	ENST00000343524	protein_coding	ENSG00000101844	ATG4A	0	59203	ENST00000343524	ENSG00000101844	ATG4A	0	13254	1	0	0	1	0	0	0.334886	0.665114	0
13166	chr2	242575240	242578068	2829	293	293	21710	255	0.0117457	0.004329	UMR	2	2	0	31409	ENST00000430617	protein_coding	ENSG00000168397	ATG4B	0	22939	ENST00000430617	ENSG00000168397	ATG4B	0	4115	1	0	0	1	0	0	0.631318	0.368682	0
1003	chr1	63248994	63250918	1925	67	67	5787	421	0.0727493	0.0137242	UMR	1	1	0	6531	ENST00000371118	protein_coding	ENSG00000125703	ATG4C	0	5149	ENST00000371118	ENSG00000125703	ATG4C	94644	1194	1	0	0	1	0	0	0	0	1
10413	chr19	10653984	10655328	1345	99	99	7375	192	0.0260339	0.00666667	UMR	1	1	0	178813	ENST00000586863	protein_coding	ENSG00000130734	ATG4D	0	132153	ENST00000586863	ENSG00000130734	ATG4D	0	24161	1	0	0	1	0	0	0.605204	0.394796	0
18334	chr6	106772484	106774118	1635	66	66	5608	96	0.0171184	0	UMR	1	1	0	65796	ENST00000360666	protein_coding	ENSG00000057663	ATG5	0	47952	ENST00000360666	ENSG00000057663	ATG5	0	8391	1	0	0	1	0	0	0.376758	0.623242	0
18335	chr6	106808085	106809420	1336	106	106	8139	351	0.0431257	0.0236725	UMR	0	0	492	65800	ENST00000449180	antisense	ENSG00000233941	RP11-404H14.1	34418	47950	ENST00000369076	ENSG00000057663	ATG5	0	8392	1	0	0	0	0	1	0.511976	0.488024	0
14711	chr3	11313625	11315280	1656	60	60	5149	60	0.0116527	0	UMR	1	1	0	32232	ENST00000469654	protein_coding	ENSG00000197548	ATG7	0	23557	ENST00000469654	ENSG00000197548	ATG7	0	4212	1	0	0	1	0	0	0.149758	0.850242	0
19694	chr7	150710544	150711007	464	42	42	2507	824	0.32868	0.333522	UMR	0	0	384	77537	ENST00000404733	protein_coding	ENSG00000181652	ATG9B	384	56161	ENST00000404733	ENSG00000181652	ATG9B	0	10191	1	0	0	1	0	0	1	0	0
19695	chr7	150714669	150716400	1732	142	142	11877	804	0.0676939	0.0140212	UMR	1	1	0	77540	ENST00000464855	protein_coding	ENSG00000181652	ATG9B	0	56164	ENST00000464855	ENSG00000181652	ATG9B	0	10192	1	0	0	1	0	0	0.630485	0.369515	0
3108	chr11	288028	289638	1611	147	153	10146	420	0.0413956	0.0112053	UMR	2	1	0	104928	ENST00000409479	protein_coding	ENSG00000142102	ATHL1	0	75408	ENST00000409479	ENSG00000142102	ATHL1	0	14892	1	0	0	1	0	0	0.243327	0.756673	0
12918	chr2	216176196	216177496	1301	79	79	6019	177	0.0294069	0.00736851	UMR	1	1	0	28957	ENST00000413174	protein_coding	ENSG00000138363	ATIC	0	20878	ENST00000413174	ENSG00000138363	ATIC	0	3793	1	0	0	1	0	0	0.448117	0.551883	0
5920	chr14	50996841	51000141	3301	157	157	12214	395	0.0323399	0.0037037	UMR	2	2	0	134194	ENST00000441560	protein_coding	ENSG00000198513	ATL1	0	97938	ENST00000441560	ENSG00000198513	ATL1	0	18289	1	0	0	1	0	0	0.343532	0.656468	0
5921	chr14	51026402	51028484	2083	100	100	7635	242	0.0316961	0.00185185	UMR	2	2	0	134201	ENST00000557735	protein_coding	ENSG00000198513	ATL1	0	97945	ENST00000557735	ENSG00000198513	ATL1	0	18290	1	0	0	1	0	0	0.335094	0.664906	0
12002	chr2	38602942	38605712	2771	185	185	14584	429	0.0294158	0.00396825	UMR	1	1	0	19697	ENST00000416222	protein_coding	ENSG00000119787	ATL2	0	14589	ENST00000416222	ENSG00000119787	ATL2	0	2759	1	0	0	1	0	0	0.339589	0.660411	0
3610	chr11	63437554	63439462	1909	132	132	11731	113	0.0096326	0	UMR	1	1	0	110539	ENST00000535789	protein_coding	ENSG00000184743	ATL3	0	79826	ENST00000535789	ENSG00000184743	ATL3	0	15523	1	0	0	1	0	0	0.530644	0.469356	0
4025	chr11	108091680	108094924	3245	138	138	12595	254	0.0201667	0	UMR	2	2	0	114764	ENST00000601453	protein_coding	ENSG00000149311	ATM	0	83243	ENST00000601453	ENSG00000149311	ATM	0	16019	1	0	0	1	0	0	0.23359	0.76641	0
7998	chr16	81069100	81070775	1676	139	139	11185	236	0.0210997	0.00438596	UMR	2	1	0	154839	ENST00000562969	protein_coding	ENSG00000166454	ATMIN	0	113395	ENST00000562969	ENSG00000166454	ATMIN	0	20827	1	0	0	1	0	0	0.376492	0.623508	0
4365	chr12	7033145	7039454	6310	226	226	12227	843	0.0689458	0.0121212	UMR	1	1	0	117994	ENST00000396684	protein_coding	ENSG00000111676	ATN1	0	85858	ENST00000396684	ENSG00000111676	ATN1	0	16360	1	0	0	1	0	0	0.153566	0.559429	0.287005
4366	chr12	7046242	7047560	1319	110	110	8155	730	0.0895156	0.0107615	UMR	1	1	0	117995	ENST00000541029	protein_coding	ENSG00000111676	ATN1	0	85859	ENST00000541029	ENSG00000111676	ATN1	0	16361	1	0	0	1	0	0	0.770281	0.229719	0
16163	chr4	94748088	94756452	8365	293	293	25099	1772	0.0706004	0.0348862	UMR	1	1	0	47531	ENST00000306011	protein_coding	ENSG00000172238	ATOH1	0	34983	ENST00000306011	ENSG00000172238	ATOH1	0	5959	0.472684	0	0.527316	0.472684	0	0.527316	0.242319	0.663479	0.094202
2530	chr10	69990554	69992080	1527	98	98	8912	367	0.0411804	0.00668551	UMR	1	1	0	101179	ENST00000373673	protein_coding	ENSG00000179774	ATOH7	0	72658	ENST00000373673	ENSG00000179774	ATOH7	0	14167	1	0	0	1	0	0	0.412574	0.587426	0
12301	chr2	86038135	86038750	616	35	35	2065	323	0.156416	0.148797	UMR	0	0	3502	22415	ENST00000366278	antisense	ENSG00000229498	AC105053.3	29977	16541	ENST00000489682	ENSG00000168874	ATOH8	0	3056	0	0	1	0	0	1	0.576299	0.423701	0
12297	chr2	85968800	85970486	1687	33	33	2535	312	0.123077	0.108054	UMR	0	0	7980	22410	ENST00000469442	protein_coding	ENSG00000168874	ATOH8	7980	16537	ENST00000469442	ENSG00000168874	ATOH8	10013	3055	0	0	1	0	0	1	0	0	1
12298	chr2	85970957	85973520	2564	30	30	2293	489	0.213258	0.207247	UMR	0	0	4946	22410	ENST00000469442	protein_coding	ENSG00000168874	ATOH8	4946	16537	ENST00000469442	ENSG00000168874	ATOH8	6979	3055	0	0	1	0	0	1	0	0	1
12299	chr2	85980206	85983356	3151	236	236	19069	455	0.0238607	0.00374532	UMR	1	1	0	22412	ENST00000463422	protein_coding	ENSG00000168874	ATOH8	0	16539	ENST00000463422	ENSG00000168874	ATOH8	0	3055	1	0	0	1	0	0	0.539194	0.460806	0
12300	chr2	85999064	86000658	1595	59	59	4942	521	0.105423	0.0237252	UMR	0	0	7498	22414	ENST00000489682	protein_coding	ENSG00000168874	ATOH8	7498	16541	ENST00000489682	ENSG00000168874	ATOH8	16865	3055	0	1	0	0	1	0	0	0	1
17237	chr5	151136928	151138867	1940	81	81	6347	311	0.0489995	0.0042735	UMR	1	1	0	58157	ENST00000522710	protein_coding	ENSG00000177556	ATOX1	0	42318	ENST00000522710	ENSG00000177556	ATOX1	0	7271	1	0	0	1	0	0	0.219588	0.780412	0
6456	chr15	25914807	25916735	1929	31	31	2510	293	0.116733	0.10434	UMR	0	0	12446	139415	ENST00000555450	protein_coding	ENSG00000206190	ATP10A	12446	101527	ENST00000555450	ENSG00000206190	ATP10A	42142	18917	0	0	1	0	0	1	0	0	1
6458	chr15	26107260	26109162	1903	173	173	14800	508	0.0343243	0.00732601	UMR	1	1	0	139418	ENST00000553577	protein_coding	ENSG00000206190	ATP10A	0	101530	ENST00000553577	ENSG00000206190	ATP10A	0	18919	1	0	0	1	0	0	0.691014	0.308986	0
6457	chr15	26094332	26096151	1820	48	48	3588	250	0.0696767	0.0229878	UMR	0	0	359	139421	ENST00000584117	miRNA	ENSG00000266517	MIR4715	11179	101530	ENST00000553577	ENSG00000206190	ATP10A	11352	18919	0.901099	0.0989011	0	0	1	0	0	0	1
6460	chr15	26327083	26328624	1542	62	62	5113	201	0.0393116	0.00387597	UMR	0	0	29659	139427	ENST00000557426	lincRNA	ENSG00000258931	RP11-1084I9.2	216765	101529	ENST00000389967	ENSG00000206190	ATP10A	0	18921	0	0	1	0	0	1	0.260052	0.739948	0
6459	chr15	26178676	26179750	1075	31	31	2407	239	0.0992937	0.0674051	UMR	0	0	4953	139425	ENST00000557200	pseudogene	ENSG00000258965	RP11-446P9.1	68358	101529	ENST00000389967	ENSG00000206190	ATP10A	54847	18920	0	1	0	0	0	1	0	0	1
16001	chr4	47486896	47488836	1941	57	60	4128	183	0.0443314	0.00855263	UMR	1	1	0	45506	ENST00000504445	protein_coding	ENSG00000145246	ATP10D	0	33554	ENST00000504445	ENSG00000145246	ATP10D	21076	5773	1	0	0	1	0	0	0	0	1
5703	chr13	113365286	113366710	1425	40	40	3082	664	0.215445	0.106219	UMR	0	0	5517	131260	ENST00000582601	miRNA	ENSG00000264726	AL162711.1	7684	95766	ENST00000466946	ENSG00000068650	ATP11A	13774	17948	0	1	0	0	1	0	0	0	1
5702	chr13	113343226	113346345	3120	225	225	16146	646	0.0400099	0.00641026	UMR	1	1	0	131247	ENST00000283558	protein_coding	ENSG00000068650	ATP11A	0	95764	ENST00000283558	ENSG00000068650	ATP11A	0	17947	1	0	0	1	0	0	0.427885	0.572115	0
5704	chr13	113496026	113497134	1109	32	32	2519	794	0.315204	0.323079	UMR	1	1	0	131253	ENST00000471555	protein_coding	ENSG00000068650	ATP11A	0	95770	ENST00000471555	ENSG00000068650	ATP11A	162	17961	1	0	0	1	0	0	0	1	0
15553	chr3	182510436	182513318	2883	179	179	12849	199	0.0154876	0	UMR	2	1	0	41729	ENST00000493826	protein_coding	ENSG00000058063	ATP11B	0	30739	ENST00000493826	ENSG00000058063	ATP11B	0	5146	0.990288	0.00971211	0	0.990288	0.00971211	0	0.491155	0.508845	0
15552	chr3	182399958	182402068	2111	92	92	8349	225	0.0269493	0.00955	UMR	0	0	7647	41725	ENST00000491689	pseudogene	ENSG00000243378	RP11-646E18.3	109219	30738	ENST00000323116	ENSG00000058063	ATP11B	0	5145	0	0	1	0	0	1	0.360966	0.639034	0
22196	chrX	139013042	139016278	3237	229	229	15928	3534	0.221873	0.219368	UMR	1	1	0	82920	ENST00000370557	protein_coding	ENSG00000101974	ATP11C	0	59871	ENST00000370557	ENSG00000101974	ATP11C	0	13424	0.94223	0.0577695	0	0.94223	0.0577695	0	0.503244	0.496756	0
5394	chr13	25254026	25255494	1469	99	99	7295	402	0.0551062	0.0121559	UMR	1	1	0	128753	ENST00000381946	protein_coding	ENSG00000075673	ATP12A	0	94301	ENST00000381946	ENSG00000075673	ATP12A	0	17556	1	0	0	1	0	0	0.476515	0.523485	0
10773	chr19	19773589	19775262	1674	119	119	9262	160	0.0172749	0	UMR	1	1	0	181291	ENST00000487364	protein_coding	ENSG00000105726	ATP13A1	0	134339	ENST00000487364	ENSG00000105726	ATP13A1	0	24618	1	0	0	1	0	0	0.46356	0.53644	0
385	chr1	17337042	17338872	1831	124	124	9548	179	0.0187474	0.00508936	UMR	1	1	0	2015	ENST00000452699	protein_coding	ENSG00000159363	ATP13A2	0	1521	ENST00000452699	ENSG00000159363	ATP13A2	0	537	1	0	0	1	0	0	0.41562	0.58438	0
15643	chr3	194205863	194208622	2760	194	194	12354	435	0.0352113	0.00889596	UMR	2	1	0	42710	ENST00000448892	antisense	ENSG00000233058	LINC00884	0	31522	ENST00000457986	ENSG00000133657	ATP13A3	0	5244	1	0	0	1	0	0	0.448188	0.551812	0
1265	chr1	116914709	116917560	2852	199	199	13872	637	0.0459198	0.00653595	UMR	1	1	0	9249	ENST00000537345	protein_coding	ENSG00000163399	ATP1A1	0	7059	ENST00000537345	ENSG00000163399	ATP1A1	0	1474	1	0	0	1	0	0	0.533661	0.466339	0
1266	chr1	116960626	116961770	1145	63	63	5183	108	0.0208374	0	UMR	1	0	0	9261	ENST00000369492	processed_transcript	ENSG00000203865	ATP1A1OS	11894	7066	ENST00000495965	ENSG00000163399	ATP1A1	0	1475	1	0	0	0	0	1	0.31441	0.68559	0
11151	chr19	42496974	42499014	2041	110	110	7401	336	0.0453993	0.00887352	UMR	1	1	0	184258	ENST00000468774	protein_coding	ENSG00000105409	ATP1A3	0	136623	ENST00000468774	ENSG00000105409	ATP1A3	0	25070	1	0	0	1	0	0	0.363057	0.636943	0
11152	chr19	42501212	42503820	2609	175	175	12944	375	0.028971	0.0123349	UMR	1	1	0	184257	ENST00000473086	protein_coding	ENSG00000105409	ATP1A3	0	136622	ENST00000473086	ENSG00000105409	ATP1A3	0	25072	0.934074	0.0659256	0	0.934074	0.0659256	0	0.37524	0.62476	0
1691	chr1	169074695	169077232	2538	195	195	14058	359	0.0255371	0.00823171	UMR	1	1	0	13134	ENST00000499679	protein_coding	ENSG00000143153	ATP1B1	0	9976	ENST00000499679	ENSG00000143153	ATP1B1	0	1915	1	0	0	1	0	0	0.648148	0.351852	0
8386	chr17	7553366	7555796	2431	148	148	9564	412	0.0430782	0.00680272	UMR	1	1	0	157700	ENST00000250111	protein_coding	ENSG00000129244	ATP1B2	0	115778	ENST00000250111	ENSG00000129244	ATP1B2	0	21402	1	0	0	1	0	0	0.493213	0.506787	0
15427	chr3	141593571	141597476	3906	236	236	18126	597	0.0329361	0.00547036	UMR	1	1	0	39801	ENST00000495216	protein_coding	ENSG00000069849	ATP1B3	0	29434	ENST00000495216	ENSG00000069849	ATP1B3	0	4999	1	0	0	1	0	0	0.461342	0.538658	0
7572	chr16	28890256	28892336	2081	107	107	7911	262	0.0331184	0.0116408	UMR	2	1	0	150326	ENST00000566956	antisense	ENSG00000260442	RP11-22P6.3	0	109925	ENST00000536376	ENSG00000196296	ATP2A1	0	20316	1	0	0	1	0	0	0.439212	0.560788	0
7573	chr16	28893860	28894874	1015	39	39	2621	860	0.328119	0.302829	UMR	0	0	931	150327	ENST00000516652	snoRNA	ENSG00000252461	SNORA43	2485	109925	ENST00000536376	ENSG00000196296	ATP2A1	1991	20316	1	0	0	0	1	0	0	0.008867	0.991133
5025	chr12	110718072	110721858	3787	226	226	15440	309	0.020013	0.00362319	UMR	1	1	0	126257	ENST00000539276	protein_coding	ENSG00000174437	ATP2A2	0	92413	ENST00000539276	ENSG00000174437	ATP2A2	0	17039	0.901505	0.0984949	0	0.901505	0.0984949	0	0.440982	0.559018	0
8283	chr17	3847838	3848582	745	63	63	3954	907	0.229388	0.170589	UMR	0	0	87	156659	ENST00000572694	protein_coding	ENSG00000074370	ATP2A3	87	114837	ENST00000572694	ENSG00000074370	ATP2A3	0	21299	1	0	0	1	0	0	0.766443	0.233557	0
8284	chr17	3865935	3868818	2884	176	176	12077	587	0.0486048	0.0172335	UMR	1	1	0	156660	ENST00000574202	protein_coding	ENSG00000074370	ATP2A3	0	114838	ENST00000574202	ENSG00000074370	ATP2A3	0	21301	1	0	0	1	0	0	0.359223	0.640777	0
4895	chr12	90100656	90105064	4409	325	325	23360	497	0.0212757	0.00483092	UMR	2	1	0	124777	ENST00000605386	lincRNA	ENSG00000271614	LINC00936	0	91242	ENST00000551310	ENSG00000070961	ATP2B1	0	16906	1	0	0	1	0	0	0.59628	0.40372	0
14703	chr3	10511121	10513445	2325	41	41	2934	624	0.212679	0.105421	UMR	0	0	10201	32200	ENST00000459448	miRNA	ENSG00000239167	AC090841.1	19823	23523	ENST00000352432	ENSG00000157087	ATP2B2	33733	4207	0	1	0	0	1	0	0	0	1
14704	chr3	10545996	10548208	2213	83	83	5248	949	0.180831	0.0162338	UMR	1	1	0	32197	ENST00000480680	protein_coding	ENSG00000157087	ATP2B2	0	23532	ENST00000480680	ENSG00000157087	ATP2B2	0	4207	1	0	0	1	0	0	0.0953457	0.904654	0
14705	chr3	10748006	10750705	2700	134	134	7494	607	0.0809981	0.0122896	UMR	1	1	0	32191	ENST00000397077	protein_coding	ENSG00000157087	ATP2B2	0	23526	ENST00000397077	ENSG00000157087	ATP2B2	106982	4208	1	0	0	1	0	0	0	0	1
14706	chr3	10780295	10781134	840	34	34	2767	127	0.0458981	0.0125212	UMR	0	0	24731	32204	ENST00000436060	lincRNA	ENSG00000226567	LINC00606	30578	23526	ENST00000397077	ENSG00000157087	ATP2B2	76553	4208	0	0	1	0	0	1	0	0	1
22241	chrX	152782764	152784256	1493	146	146	8140	1954	0.240049	0.226485	UMR	1	1	0	83455	ENST00000370186	protein_coding	ENSG00000067842	ATP2B3	0	60203	ENST00000370186	ENSG00000067842	ATP2B3	0	13489	1	0	0	1	0	0	0.618888	0.381112	0
1856	chr1	203594572	203599561	4990	136	136	9939	357	0.0359191	0.0045045	UMR	1	1	0	14779	ENST00000391954	protein_coding	ENSG00000058668	ATP2B4	0	11129	ENST00000391954	ENSG00000058668	ATP2B4	0	2075	0.672545	0.327455	0	0.672545	0.327455	0	0.0765531	0.542685	0.380762
1857	chr1	203619087	203620072	986	44	44	2944	373	0.126698	0.0696026	UMR	0	0	6815	14785	ENST00000451818	pseudogene	ENSG00000236035	RP11-90O23.1	23158	11127	ENST00000367218	ENSG00000058668	ATP2B4	20233	2075	0	1	0	0	1	0	0	0	1
15360	chr3	130611487	130614420	2934	145	145	11680	244	0.0208904	0.00709541	UMR	1	1	0	39090	ENST00000422190	protein_coding	ENSG00000017260	ATP2C1	0	28873	ENST00000422190	ENSG00000017260	ATP2C1	0	4913	1	0	0	1	0	0	0.408998	0.591002	0
8020	chr16	84401440	84403135	1696	97	97	8546	694	0.0812076	0.0190265	UMR	1	1	0	155093	ENST00000416219	protein_coding	ENSG00000064270	ATP2C2	0	113574	ENST00000416219	ENSG00000064270	ATP2C2	0	20855	1	0	0	1	0	0	0.318396	0.681604	0
10937	chr19	36048388	36049790	1403	99	99	7090	715	0.100846	0.0533152	UMR	1	1	0	182476	ENST00000592767	protein_coding	ENSG00000105675	ATP4A	0	135078	ENST00000592767	ENSG00000105675	ATP4A	0	24769	1	0	0	1	0	0	0.796151	0.203849	0
9775	chr18	43676755	43678822	2068	91	91	7584	309	0.0407437	0.00362319	UMR	1	1	0	170630	ENST00000588390	protein_coding	ENSG00000152234	ATP5A1	0	125767	ENST00000588390	ENSG00000152234	ATP5A1	0	22999	1	0	0	1	0	0	0.191489	0.808511	0
4756	chr12	57038608	57040262	1655	72	72	6936	92	0.0132641	0.00310084	UMR	2	1	0	122887	ENST00000384304	snoRNA	ENSG00000207031	SNORD59A	0	89798	ENST00000548647	ENSG00000110955	ATP5B	0	16768	1	0	0	1	0	0	0.468882	0.531118	0
2232	chr10	7829090	7831652	2563	113	113	9723	186	0.0191299	0.00406504	UMR	2	2	0	98782	ENST00000472202	protein_coding	ENSG00000165629	ATP5C1	0	71125	ENST00000472202	ENSG00000165629	ATP5C1	0	13845	1	0	0	1	0	0	0.362466	0.637534	0
10030	chr19	1239819	1240857	1039	89	89	6478	480	0.0740969	0.00444444	UMR	0	0	891	176544	ENST00000215375	protein_coding	ENSG00000099624	ATP5D	891	130151	ENST00000215375	ENSG00000099624	ATP5D	0	23471	1	0	0	1	0	0	0.377286	0.622714	0
10031	chr19	1241267	1242408	1142	104	104	8449	389	0.046041	0.00462963	UMR	1	1	0	176550	ENST00000591249	protein_coding	ENSG00000099624	ATP5D	0	130157	ENST00000591249	ENSG00000099624	ATP5D	0	23472	1	0	0	1	0	0	0.690893	0.309107	0
10032	chr19	1244108	1245580	1473	60	60	4166	690	0.165627	0.111693	UMR	0	0	51	176551	ENST00000589478	protein_coding	ENSG00000099624	ATP5D	51	130158	ENST00000589478	ENSG00000099624	ATP5D	1538	23472	1	0	0	1	0	0	0	0.313646	0.686354
13699	chr20	57606693	57608304	1612	111	111	9850	105	0.0106599	0.00387597	UMR	1	1	0	175691	ENST00000395659	protein_coding	ENSG00000124172	ATP5E	0	129463	ENST00000395659	ENSG00000124172	ATP5E	0	26395	1	0	0	1	0	0	0.457196	0.542804	0
5429	chr13	28527064	28533400	6337	215	215	16953	1783	0.105173	0.0398836	UMR	1	0	0	128911	ENST00000567234	lincRNA	ENSG00000260704	LINC00543	7720	94407	ENST00000381026	ENSG00000180389	ATP5EP2	0	17593	0.410131	0	0.589869	0	0	1	0.195834	0.57756	0.226606
1220	chr1	111990672	111992846	2175	97	97	7818	215	0.0275006	0.00469484	UMR	2	2	0	8859	ENST00000464154	protein_coding	ENSG00000116459	ATP5F1	0	6748	ENST00000464154	ENSG00000116459	ATP5F1	0	1431	1	0	0	1	0	0	0.412874	0.587126	0
9028	chr17	46969302	46971275	1974	86	86	7284	235	0.0322625	0.00701872	UMR	1	1	0	163796	ENST00000504591	protein_coding	ENSG00000159199	ATP5G1	0	120463	ENST00000504591	ENSG00000159199	ATP5G1	0	22112	1	0	0	1	0	0	0.217832	0.782168	0
4678	chr12	54069064	54071896	2833	140	140	11493	552	0.0480292	0.0148509	UMR	1	1	0	122038	ENST00000549748	protein_coding	ENSG00000135390	ATP5G2	0	89070	ENST00000549748	ENSG00000135390	ATP5G2	0	16687	1	0	0	1	0	0	0.269679	0.730321	0
12759	chr2	176045204	176046754	1551	67	67	6011	166	0.027616	0.00955728	UMR	1	1	0	26869	ENST00000472782	protein_coding	ENSG00000154518	ATP5G3	0	19400	ENST00000472782	ENSG00000154518	ATP5G3	0	3610	1	0	0	1	0	0	0.344939	0.655061	0
9305	chr17	73042204	73045026	2823	156	156	11337	258	0.0227573	0	UMR	2	2	0	166371	ENST00000538432	protein_coding	ENSG00000167863	ATP5H	0	122483	ENST00000538432	ENSG00000167863	ATP5H	0	22382	1	0	0	1	0	0	0.261778	0.738222	0
19338	chr7	99063009	99064192	1184	57	57	4900	146	0.0297959	0.00392157	UMR	3	3	0	73984	ENST00000524321	protein_coding	ENSG00000241468	ATP5J2	0	53545	ENST00000524321	ENSG00000241468	ATP5J2	0	9822	1	0	0	1	0	0	0.169764	0.830236	0
4103	chr11	118271132	118273486	2355	92	92	8410	96	0.011415	0	UMR	2	2	0	115628	ENST00000534385	protein_coding	ENSG00000167283	ATP5L	0	83953	ENST00000534385	ENSG00000167283	ATP5L	0	16087	1	0	0	1	0	0	0.121019	0.878981	0
13920	chr21	35287356	35288596	1241	51	51	4013	76	0.0189385	0	UMR	2	1	0	195040	ENST00000610236	antisense	ENSG00000237945	LINC00649	0	144547	ENST00000487374	ENSG00000241837	ATP5O	0	26729	1	0	0	1	0	0	0.32635	0.67365	0
5918	chr14	50777972	50780045	2074	123	123	10038	268	0.0266985	0.00520833	UMR	2	2	0	134163	ENST00000311459	protein_coding	ENSG00000125375	ATP5S	0	97911	ENST00000311459	ENSG00000125375	ATP5S	0	18287	1	0	0	1	0	0	0.416586	0.583414	0
[truncated: 20,574 more rows]
