# Supplementary material for: Methylome and transcriptome maps of human visceral and subcutaneous adipocytes reveal key epigenetic differences at developmental genes
Source: Sci Rep. 2019 Jul 2;9:9511. doi: 10.1038/s41598-019-45777-w (PMC6606599; doi:10.1038/s41598-019-45777-w)
Supplement: Supplementary file 17 — Supplementary_Table S16 [file 41598_2019_45777_MOESM17_ESM.xlsx]

## Sheet: SA UMRs
Table S16. SA Unmethylated Regions (UMRs)
	chr	start	end	width	nCG.segmentation	nCG	T	M	pmeth	median.meth	type	nGeneTSS	nProtGeneTSS	distanceTSS	TSS	tx_id	tx_type	gene_id	gene_name	distanceTSS_prot	TSS_prot	tx_id_prot	gene_id_prot	gene_name_prot	distanceCpGi	CpGi	promoter	genebody	intergenic	promoter_prot	genebody_prot	intergenic_prot	CpGisland	CpGshores	nonCpG
714	chr1	33772086	33773016	931	115	115	6926	492	0.0710367	0.0463522	UMR	1	0	0	3932	ENST00000457957	antisense	ENSG00000225313	RP11-415J8.3	4805	3081	ENST00000330379	ENSG00000184389	A3GALT2	0	842	1	0	0	0	0.698174	0.301826	0.934479	0.0655209	0
1186	chr1	94559864	94561869	2006	51	51	3663	804	0.219492	0.219658	UMR	0	0	24811	7914	ENST00000535735	protein_coding	ENSG00000198691	ABCA4	24811	6091	ENST00000535735	ENSG00000198691	ABCA4	140821	1342	0	1	0	0	1	0	0	0	1
2173	chr1	229693110	229695308	2199	188	188	9186	218	0.0237318	0.00749158	UMR	1	1	0	16511	ENST00000344517	protein_coding	ENSG00000135776	ABCB10	0	12412	ENST00000344517	ENSG00000135776	ABCB10	0	2328	1	0	0	1	0	0	0.592087	0.407913	0
1189	chr1	94882807	94885235	2429	157	157	9968	223	0.0223716	0.00938967	UMR	1	1	0	7934	ENST00000468860	protein_coding	ENSG00000117528	ABCD3	0	6103	ENST00000468860	ENSG00000117528	ABCD3	0	1344	1	0	0	1	0	0	0.361054	0.638946	0
1808	chr1	179197650	179199756	2107	120	120	4784	189	0.0395067	0.0144257	UMR	1	1	0	13683	ENST00000392043	protein_coding	ENSG00000143322	ABL2	0	10342	ENST00000392043	ENSG00000143322	ABL2	0	1954	1	0	0	1	0	0	0.492169	0.507831	0
2086	chr1	224179806	224181619	1814	107	107	5276	223	0.0422669	0.00813008	UMR	0	0	1977	15982	ENST00000327086	pseudogene	ENSG00000243000	RP11-504P24.3	34751	12011	ENST00000600307	ENSG00000269358	AC138393.1	0	2231	0.0126792	0	0.987321	0	0	1	0.309813	0.690187	0
1107	chr1	76189578	76192190	2613	111	111	6577	455	0.0691805	0.0123457	UMR	2	1	0	7065	ENST00000420607	protein_coding	ENSG00000117054	ACADM	0	5516	ENST00000420607	ENSG00000117054	ACADM	0	1247	1	0	0	1	0	0	0.311519	0.688481	0
48	chr1	1226365	1227594	1230	64	64	3873	1389	0.358637	0.360598	UMR	0	0	2793	291	ENST00000470659	protein_coding	ENSG00000131584	ACAP3	2793	134	ENST00000470659	ENSG00000131584	ACAP3	1186	74	0	0.849593	0.150407	0	0.849593	0.150407	0	0.661789	0.338211
2114	chr1	226372128	226375006	2879	108	108	7444	456	0.0612574	0.0177489	UMR	1	1	0	16159	ENST00000366812	protein_coding	ENSG00000182827	ACBD3	0	12153	ENST00000366812	ENSG00000182827	ACBD3	0	2256	0.894755	0.105245	0	0.894755	0.105245	0	0.251824	0.748176	0
2112	chr1	226308813	226310652	1840	189	189	12049	475	0.0394224	0.0134694	UMR	0	0	4226	16158	ENST00000605837	pseudogene	ENSG00000270598	RP11-396C23.3	38680	12154	ENST00000464927	ENSG00000182827	ACBD3	0	2255	0	0	1	0	0	1	0.824457	0.175543	0
2113	chr1	226322566	226323928	1363	42	42	2422	703	0.290256	0.281569	UMR	0	0	7686	16158	ENST00000605837	pseudogene	ENSG00000270598	RP11-396C23.3	25404	12154	ENST00000464927	ENSG00000182827	ACBD3	12089	2255	0	0	1	0	0	1	0	0	1
1821	chr1	180470780	180472803	2024	109	109	7132	148	0.0207515	0.00770945	UMR	1	1	0	13783	ENST00000367595	protein_coding	ENSG00000135847	ACBD6	0	10412	ENST00000367595	ENSG00000135847	ACBD6	0	1966	1	0	0	1	0	0	0.470356	0.529644	0
1016	chr1	54952837	54956767	3931	173	173	10422	476	0.0456726	0.0164196	UMR	0	0	13573	6197	ENST00000577877	miRNA	ENSG00000265404	AC099796.1	51162	4941	ENST00000481208	ENSG00000162390	ACOT11	0	1153	0	0	1	0	0	1	0.354617	0.645383	0
1017	chr1	54964658	54966197	1540	72	72	4082	365	0.089417	0.024413	UMR	0	0	4143	6197	ENST00000577877	miRNA	ENSG00000265404	AC099796.1	41732	4941	ENST00000481208	ENSG00000162390	ACOT11	0	1154	0	0	1	0	0	1	0.238961	0.761039	0
1018	chr1	55007344	55009086	1743	93	93	6376	359	0.0563049	0.0166667	UMR	1	1	0	6202	ENST00000481208	protein_coding	ENSG00000162390	ACOT11	0	4941	ENST00000481208	ENSG00000162390	ACOT11	0	1155	1	0	0	1	0	0	0.42685	0.57315	0
1019	chr1	55013212	55014282	1071	30	30	1876	260	0.138593	0.136657	UMR	1	1	0	6205	ENST00000371316	protein_coding	ENSG00000162390	ACOT11	0	4944	ENST00000371316	ENSG00000162390	ACOT11	4763	1155	1	0	0	1	0	0	0	0	1
214	chr1	6464696	6465404	709	34	34	1943	392	0.20175	0.171264	UMR	0	0	10244	983	ENST00000361521	protein_coding	ENSG00000097021	ACOT7	10244	728	ENST00000361521	ENSG00000097021	ACOT7	10510	328	0	0	1	0	0	1	0	0	1
213	chr1	6452425	6454484	2060	184	184	9639	207	0.0214753	0.0107527	UMR	2	1	0	988	ENST00000607670	antisense	ENSG00000271746	RP1-202O8.3	0	729	ENST00000545482	ENSG00000097021	ACOT7	0	328	1	0	0	1	0	0	0.665534	0.334466	0
1401	chr1	147141396	147143252	1857	91	91	6230	151	0.0242376	0.00497512	UMR	1	1	0	9987	ENST00000493129	protein_coding	ENSG00000162836	ACP6	0	7430	ENST00000493129	ENSG00000162836	ACP6	0	1572	1	0	0	1	0	0	0.579429	0.420571	0
2171	chr1	229565794	229570994	5201	305	305	18636	1589	0.0852651	0.042753	UMR	1	1	0	16503	ENST00000366683	protein_coding	ENSG00000143632	ACTA1	0	12406	ENST00000366683	ENSG00000143632	ACTA1	0	2326	0.606422	0.163238	0.23034	0.606422	0.163238	0.23034	0.668718	0.331282	0
2169	chr1	229542542	229543912	1371	85	85	5983	295	0.0493064	0.0199759	UMR	0	0	2601	16500	ENST00000516242	misc_RNA	ENSG00000252051	RN7SKP276	25928	12405	ENST00000366684	ENSG00000143632	ACTA1	0	2325	0	0	1	0	0	1	0.603209	0.396791	0
2170	chr1	229545428	229547534	2107	46	46	2782	659	0.23688	0.239398	UMR	1	0	0	16500	ENST00000516242	misc_RNA	ENSG00000252051	RN7SKP276	22306	12405	ENST00000366684	ENSG00000143632	ACTA1	1657	2325	1	0	0	0	0	1	0	0.162791	0.837209
2224	chr1	236849292	236850642	1351	125	125	6586	599	0.0909505	0.0378788	UMR	1	1	0	16937	ENST00000492634	protein_coding	ENSG00000077522	ACTN2	0	12715	ENST00000492634	ENSG00000077522	ACTN2	0	2382	1	0	0	1	0	0	0.629904	0.370096	0
145	chr1	2847173	2847976	804	36	36	2317	462	0.199396	0.184036	UMR	0	0	90069	777	ENST00000378404	protein_coding	ENSG00000169717	ACTRT2	90069	567	ENST00000378404	ENSG00000169717	ACTRT2	0	226	0	0	1	0	0	1	0.144279	0.855721	0
146	chr1	2928308	2930048	1741	87	87	5606	950	0.169461	0.136791	UMR	0	0	7997	777	ENST00000378404	protein_coding	ENSG00000169717	ACTRT2	7997	567	ENST00000378404	ENSG00000169717	ACTRT2	0	232	0	0	1	0	0	1	0.126939	0.873061	0
147	chr1	2945055	2945842	788	33	33	2289	485	0.211883	0.226148	UMR	0	0	7008	777	ENST00000378404	protein_coding	ENSG00000169717	ACTRT2	7008	567	ENST00000378404	ENSG00000169717	ACTRT2	6011	233	0	0	1	0	0	1	0	0	1
148	chr1	2947784	2948900	1117	41	41	2503	621	0.248102	0.247979	UMR	0	0	9737	777	ENST00000378404	protein_coding	ENSG00000169717	ACTRT2	9737	567	ENST00000378404	ENSG00000169717	ACTRT2	8740	233	0	0	1	0	0	1	0	0	1
149	chr1	2951920	2953416	1497	33	33	2574	649	0.252137	0.230721	UMR	0	0	13873	777	ENST00000378404	protein_coding	ENSG00000169717	ACTRT2	13873	567	ENST00000378404	ENSG00000169717	ACTRT2	12876	233	0	0	1	0	0	1	0	0	1
1568	chr1	155022180	155025696	3517	180	180	9997	359	0.0359108	0.00854701	UMR	1	1	0	11267	ENST00000472434	protein_coding	ENSG00000143537	ADAM15	0	8425	ENST00000472434	ENSG00000143537	ADAM15	0	1744	1	0	0	1	0	0	0.382144	0.617856	0
1694	chr1	161161998	161164131	2134	42	42	2941	717	0.243795	0.196623	UMR	0	0	1409	12540	ENST00000478394	protein_coding	ENSG00000158859	ADAMTS4	1409	9538	ENST00000478394	ENSG00000158859	ADAMTS4	7678	1856	0.276945	0.723055	0	0.276945	0.723055	0	0	0	1
1484	chr1	150532430	150536766	4337	87	87	5654	504	0.0891404	0.0130498	UMR	1	1	0	10358	ENST00000369035	protein_coding	ENSG00000203804	ADAMTSL4-AS1	0	7627	ENST00000369035	ENSG00000203804	ADAMTSL4-AS1	0	1664	0.816002	0	0.183998	0.816002	0	0.183998	0.0521098	0.840673	0.107217
1555	chr1	154579554	154581633	2080	106	106	6004	127	0.0211526	0.00740741	UMR	1	1	0	11169	ENST00000526905	protein_coding	ENSG00000160710	ADAR	0	8331	ENST00000526905	ENSG00000160710	ADAR	0	1731	1	0	0	1	0	0	0.200481	0.799519	0
1556	chr1	154599150	154600960	1811	84	84	5794	127	0.0219192	0.00561215	UMR	1	1	0	11168	ENST00000471068	protein_coding	ENSG00000160710	ADAR	0	8330	ENST00000471068	ENSG00000160710	ADAR	0	1732	1	0	0	1	0	0	0.409718	0.590282	0
710	chr1	33546250	33548017	1768	96	96	6348	282	0.0444234	0.0181941	UMR	2	2	0	3914	ENST00000373441	protein_coding	ENSG00000142920	ADC	0	3067	ENST00000373441	ENSG00000142920	ADC	0	834	1	0	0	1	0	0	0.406674	0.593326	0
711	chr1	33592316	33593462	1147	53	53	4138	285	0.0688739	0.0172811	UMR	0	0	32070	3917	ENST00000492521	protein_coding	ENSG00000142920	ADC	32070	3070	ENST00000492521	ENSG00000142920	ADC	0	835	0	0	1	0	0	1	0.230166	0.769834	0
2126	chr1	227126502	227129098	2597	151	151	10230	478	0.0467253	0.00953734	UMR	1	1	0	16219	ENST00000489044	protein_coding	ENSG00000163050	ADCK3	0	12199	ENST00000489044	ENSG00000163050	ADCK3	0	2265	1	0	0	1	0	0	0.524066	0.475934	0
2127	chr1	227160656	227163067	2412	36	36	2711	591	0.218001	0.176579	UMR	1	1	0	16221	ENST00000476488	protein_coding	ENSG00000163050	ADCK3	0	12201	ENST00000476488	ENSG00000163050	ADCK3	672	2266	1	0	0	1	0	0	0	0.55058	0.44942
1756	chr1	167789208	167789798	591	31	31	1837	55	0.0299401	0.0294243	UMR	2	0	0	13068	ENST00000451545	antisense	ENSG00000232194	RP1-313L4.3	27928	9931	ENST00000485964	ENSG00000143199	ADCY10	0	1909	1	0	0	0	1	0	0.424704	0.575296	0
1918	chr1	202926442	202928692	2251	104	104	5751	201	0.0349504	0.0152516	UMR	1	1	0	14703	ENST00000426229	protein_coding	ENSG00000159346	ADIPOR1	0	11067	ENST00000426229	ENSG00000159346	ADIPOR1	0	2064	1	0	0	1	0	0	0.265215	0.734785	0
1923	chr1	203086680	203087585	906	33	33	2252	337	0.149645	0.0523384	UMR	0	0	8607	14735	ENST00000367236	protein_coding	ENSG00000163485	ADORA1	8607	11096	ENST00000367236	ENSG00000163485	ADORA1	9648	2069	0	1	0	0	1	0	0	0	1
1924	chr1	203095378	203097931	2554	79	79	5265	562	0.106743	0.0187937	UMR	2	1	0	14741	ENST00000421055	antisense	ENSG00000234775	RP11-335O13.7	0	11098	ENST00000367235	ENSG00000163485	ADORA1	0	2069	1	0	0	1	0	0	0.102976	0.897024	0
1277	chr1	112058072	112059047	976	47	47	2974	268	0.0901143	0.0583784	UMR	0	0	11689	8870	ENST00000241356	protein_coding	ENSG00000121933	ADORA3	11689	6759	ENST00000241356	ENSG00000121933	ADORA3	0	1432	0	1	0	0	1	0	0.415984	0.584016	0
743	chr1	36554020	36555630	1611	121	121	8064	189	0.0234375	0.0111111	UMR	1	1	0	4114	ENST00000373178	protein_coding	ENSG00000116863	ADPRHL2	0	3218	ENST00000373178	ENSG00000116863	ADPRHL2	0	878	1	0	0	1	0	0	0.391061	0.608939	0
2246	chr1	244613628	244615838	2211	131	131	8203	109	0.0132878	0.00347222	UMR	1	1	0	17196	ENST00000366535	protein_coding	ENSG00000035687	ADSS	0	12869	ENST00000366535	ENSG00000035687	ADSS	0	2417	1	0	0	1	0	0	0.488014	0.511986	0
963	chr1	50489108	50490144	1037	60	60	3539	256	0.0723368	0.0312431	UMR	1	1	0	5723	ENST00000371836	protein_coding	ENSG00000186094	AGBL4	0	4584	ENST00000371836	ENSG00000186094	AGBL4	0	1095	1	0	0	1	0	0	0.413693	0.586307	0
1204	chr1	100315111	100316898	1788	83	83	5596	156	0.0278771	0.0170498	UMR	1	1	0	8107	ENST00000361302	protein_coding	ENSG00000162688	AGL	0	6199	ENST00000361302	ENSG00000162688	AGL	0	1358	1	0	0	1	0	0	0.329418	0.670582	0
353	chr1	15910889	15911980	1092	71	71	4520	142	0.0314159	0.0177068	UMR	1	1	0	1776	ENST00000375826	protein_coding	ENSG00000116771	AGMAT	0	1364	ENST00000375826	ENSG00000116771	AGMAT	0	476	1	0	0	1	0	0	0.47619	0.52381	0
740	chr1	36348346	36350537	2192	106	106	6176	351	0.0568329	0.0119706	UMR	1	1	0	4097	ENST00000373204	protein_coding	ENSG00000092847	AGO1	0	3208	ENST00000373204	ENSG00000092847	AGO1	0	875	1	0	0	1	0	0	0.561131	0.438869	0
741	chr1	36395401	36398170	2770	162	162	9673	218	0.022537	0.00766385	UMR	2	1	0	4103	ENST00000246314	protein_coding	ENSG00000126070	AGO3	0	3212	ENST00000246314	ENSG00000126070	AGO3	0	876	1	0	0	1	0	0	0.365704	0.634296	0
739	chr1	36273089	36274732	1644	159	159	8146	287	0.035232	0.0243999	UMR	1	1	0	4093	ENST00000373210	protein_coding	ENSG00000134698	AGO4	0	3204	ENST00000373210	ENSG00000134698	AGO4	0	874	1	0	0	1	0	0	0.585158	0.414842	0
22	chr1	954490	957124	2635	238	241	9392	526	0.0560051	0.0193589	UMR	1	1	0	180	ENST00000379370	protein_coding	ENSG00000188157	AGRN	0	40	ENST00000379370	ENSG00000188157	AGRN	0	27	1	0	0	1	0	0	0.597723	0.402277	0
23	chr1	967491	970348	2858	227	227	12384	1660	0.134044	0.0926011	UMR	1	1	0	182	ENST00000469403	protein_coding	ENSG00000188157	AGRN	0	42	ENST00000469403	ENSG00000188157	AGRN	0	29	1	0	0	1	0	0	0.794962	0.205038	0
24	chr1	974564	976724	2161	162	165	7546	899	0.119136	0.0722636	UMR	0	0	4054	183	ENST00000479707	protein_coding	ENSG00000188157	AGRN	4054	43	ENST00000479707	ENSG00000188157	AGRN	0	30	0	1	0	0	1	0	0.568255	0.431745	0
25	chr1	993649	996236	2588	166	166	9667	1122	0.116065	0.0347527	UMR	1	0	0	190	ENST00000427998	pseudogene	ENSG00000217801	RP11-465B22.3	6282	48	ENST00000461111	ENSG00000188157	AGRN	0	36	1	0	0	0	0	1	0.335008	0.664992	0
26	chr1	997310	998438	1129	36	38	1780	173	0.097191	0.070037	UMR	0	0	20	192	ENST00000456409	pseudogene	ENSG00000217801	RP11-465B22.3	9943	48	ENST00000461111	ENSG00000188157	AGRN	1240	37	1	0	0	0	0	1	0	0.673162	0.326838
316	chr1	11779336	11780226	891	47	47	3266	392	0.120024	0.053858	UMR	0	0	15914	1472	ENST00000376637	protein_coding	ENSG00000177674	AGTRAP	15914	1121	ENST00000376637	ENSG00000177674	AGTRAP	0	440	0	1	0	0	1	0	0.505051	0.494949	0
317	chr1	11795456	11797704	2249	79	79	4703	207	0.0440145	0.00574713	UMR	1	1	0	1481	ENST00000510878	protein_coding	ENSG00000177674	AGTRAP	0	1130	ENST00000510878	ENSG00000177674	AGTRAP	0	441	1	0	0	1	0	0	0.128057	0.871943	0
2260	chr1	247093604	247096192	2589	189	189	10463	330	0.0315397	0.00680272	UMR	1	1	0	17326	ENST00000478568	protein_coding	ENSG00000153207	AHCTF1	0	12953	ENST00000478568	ENSG00000153207	AHCTF1	0	2438	1	0	0	1	0	0	0.456547	0.543453	0
2258	chr1	246952096	246952873	778	42	42	2979	173	0.0580732	0.0225989	UMR	1	0	0	17314	ENST00000426089	processed_transcript	ENSG00000227953	RP11-439E19.3	60277	12950	ENST00000498601	ENSG00000153207	AHCTF1	0	2437	1	0	0	0	0	1	0.381748	0.618252	0
2259	chr1	246956446	246958378	1933	32	33	1973	519	0.263051	0.239736	UMR	0	0	2519	17315	ENST00000419361	processed_transcript	ENSG00000227953	RP11-439E19.3	54772	12950	ENST00000498601	ENSG00000153207	AHCTF1	3934	2437	0	1	0	0	0	1	0	0	1
1256	chr1	110519810	110523106	3297	42	42	2992	857	0.28643	0.261181	UMR	0	0	4201	8648	ENST00000369799	protein_coding	ENSG00000168710	AHCYL1	4201	6610	ENST00000369799	ENSG00000168710	AHCYL1	4142	1411	0	0	1	0	0	1	0	0	1
1257	chr1	110525912	110528614	2703	115	115	6692	219	0.0327256	0.00854701	UMR	1	1	0	8649	ENST00000475081	protein_coding	ENSG00000168710	AHCYL1	0	6611	ENST00000475081	ENSG00000168710	AHCYL1	0	1411	1	0	0	1	0	0	0.287828	0.712172	0
596	chr1	27880982	27884683	3702	52	52	3209	485	0.151137	0.0973134	UMR	0	0	1166	3182	ENST00000487743	protein_coding	ENSG00000126705	AHDC1	1166	2483	ENST00000487743	ENSG00000126705	AHDC1	6343	731	0.225014	0.774986	0	0.225014	0.774986	0	0	0	1
597	chr1	27890057	27892074	2018	38	38	2556	952	0.372457	0.344039	UMR	0	0	10241	3182	ENST00000487743	protein_coding	ENSG00000126705	AHDC1	10241	2483	ENST00000487743	ENSG00000126705	AHDC1	2853	732	0	1	0	0	1	0	0	0	1
598	chr1	27894872	27895638	767	65	65	3273	128	0.0391079	0.0393464	UMR	0	0	15056	3182	ENST00000487743	protein_coding	ENSG00000126705	AHDC1	15056	2483	ENST00000487743	ENSG00000126705	AHDC1	0	732	0	1	0	0	1	0	0.778357	0.221643	0
599	chr1	27897955	27899608	1654	36	36	2299	470	0.204437	0.185208	UMR	0	0	18139	3182	ENST00000487743	protein_coding	ENSG00000126705	AHDC1	18139	2483	ENST00000487743	ENSG00000126705	AHDC1	2052	733	0	1	0	0	1	0	0	0	1
600	chr1	27900287	27902858	2572	137	137	7502	703	0.0937083	0.0297444	UMR	0	0	20471	3182	ENST00000487743	protein_coding	ENSG00000126705	AHDC1	20471	2483	ENST00000487743	ENSG00000126705	AHDC1	0	733	0	1	0	0	1	0	0.399689	0.600311	0
601	chr1	27923922	27931457	7536	254	254	13389	1277	0.0953768	0.0189949	UMR	1	1	0	3184	ENST00000480033	protein_coding	ENSG00000126705	AHDC1	0	2485	ENST00000480033	ENSG00000126705	AHDC1	0	734	0.468816	0.531184	0	0.468816	0.531184	0	0.154061	0.343816	0.502123
595	chr1	27853527	27856179	2653	119	119	6611	607	0.0918167	0.030487	UMR	0	0	1210	3179	ENST00000443579	antisense	ENSG00000237429	RP1-159A19.4	23635	2483	ENST00000487743	ENSG00000126705	AHDC1	0	730	0.297399	0.702601	0	0	0	1	0.206182	0.793818	0
561	chr1	26662234	26663484	1251	88	88	4903	206	0.0420151	0.0208487	UMR	1	1	0	2990	ENST00000520372	protein_coding	ENSG00000176092	AIM1L	0	2321	ENST00000520372	ENSG00000176092	AIM1L	0	697	1	0	0	1	0	0	0.741807	0.258193	0
562	chr1	26686206	26687698	1493	90	90	5044	513	0.101705	0.0292818	UMR	0	0	5584	2995	ENST00000475866	protein_coding	ENSG00000176092	AIM1L	5584	2326	ENST00000475866	ENSG00000176092	AIM1L	0	699	0	0	1	0	0	1	0.512391	0.487609	0
197	chr1	4712429	4719783	7355	459	459	26908	1616	0.0600565	0.0272401	UMR	1	1	0	902	ENST00000378191	protein_coding	ENSG00000196581	AJAP1	0	657	ENST00000378191	ENSG00000196581	AJAP1	0	299	0.586404	0.364242	0.0493542	0.586404	0.364242	0.0493542	0.348878	0.48416	0.166961
198	chr1	4770860	4771914	1055	60	60	3848	664	0.172557	0.183177	UMR	1	1	0	903	ENST00000466761	protein_coding	ENSG00000196581	AJAP1	0	658	ENST00000466761	ENSG00000196581	AJAP1	0	301	1	0	0	1	0	0	0.248341	0.751659	0
196	chr1	4660112	4660744	633	32	32	1841	575	0.31233	0.320449	UMR	0	0	28503	900	ENST00000420522	lincRNA	ENSG00000232596	RP1-37J18.2	54047	656	ENST00000378190	ENSG00000196581	AJAP1	53245	299	0	0	1	0	0	1	0	0	1
709	chr1	33501668	33503039	1372	63	63	4118	137	0.0332686	0.0136054	UMR	1	1	0	3896	ENST00000551979	protein_coding	ENSG00000004455	AK2	0	3049	ENST00000551979	ENSG00000004455	AK2	0	832	1	0	0	1	0	0	0.377551	0.622449	0
1074	chr1	65612784	65615353	2570	223	223	11710	370	0.0315969	0.0126996	UMR	1	1	0	6648	ENST00000474968	protein_coding	ENSG00000162433	AK4	0	5217	ENST00000474968	ENSG00000162433	AK4	0	1207	1	0	0	1	0	0	0.722568	0.277432	0
1073	chr1	65530014	65535054	5041	240	240	12448	394	0.0316517	0.013213	UMR	1	0	0	6639	ENST00000448344	lincRNA	ENSG00000231485	RP4-535B20.1	78177	5211	ENST00000497030	ENSG00000162433	AK4	0	1206	0.721087	0	0.278913	0	0	1	0.282484	0.688157	0.0293593
1112	chr1	77747286	77749292	2007	140	140	8989	242	0.0269218	0.0179007	UMR	1	1	0	7123	ENST00000478407	protein_coding	ENSG00000154027	AK5	0	5555	ENST00000478407	ENSG00000154027	AK5	0	1252	1	0	0	1	0	0	0.453413	0.546587	0
794	chr1	39456006	39458723	2718	121	121	7455	333	0.044668	0.00680272	UMR	1	1	0	4374	ENST00000531822	protein_coding	ENSG00000174574	AKIRIN1	0	3438	ENST00000531822	ENSG00000174574	AKIRIN1	0	923	1	0	0	1	0	0	0.226637	0.773363	0
917	chr1	46016070	46017720	1651	53	53	4077	65	0.0159431	0.00520833	UMR	1	1	0	5364	ENST00000471651	protein_coding	ENSG00000117448	AKR1A1	0	4284	ENST00000471651	ENSG00000117448	AKR1A1	0	1048	1	0	0	1	0	0	0.176257	0.823743	0
424	chr1	19615009	19615873	865	73	73	4046	268	0.0662383	0.0587168	UMR	1	1	0	2152	ENST00000361640	protein_coding	ENSG00000162482	AKR7A3	0	1634	ENST00000361640	ENSG00000162482	AKR7A3	0	571	1	0	0	1	0	0	0.753757	0.246243	0
423	chr1	19600398	19601072	675	65	65	3307	668	0.201996	0.17916	UMR	1	0	0	2150	ENST00000429712	polymorphic_pseudogene	ENSG00000211454	AKR7L	14671	1634	ENST00000361640	ENSG00000162482	AKR7A3	0	570	1	0	0	0	0	1	0.807407	0.192593	0
2242	chr1	244012134	244015436	3303	234	240	10734	214	0.0199366	0.00813008	UMR	1	1	0	17175	ENST00000552631	protein_coding	ENSG00000117020	AKT3	0	12858	ENST00000552631	ENSG00000117020	AKT3	0	2410	1	0	0	1	0	0	0.400545	0.599455	0
2243	chr1	244080027	244081684	1658	81	81	6061	610	0.100643	0.014881	UMR	1	0	0	17184	ENST00000440494	lincRNA	ENSG00000226828	RP11-278H7.1	65645	12858	ENST00000552631	ENSG00000117020	AKT3	0	2411	1	0	0	0	0	1	0.333534	0.666466	0
544	chr1	26145325	26147848	2524	148	148	9691	302	0.0311629	0.0104396	UMR	3	2	0	2881	ENST00000536896	protein_coding	ENSG00000223474	AL020996.1	0	2233	ENST00000536896	ENSG00000223474	AL020996.1	0	681	1	0	0	1	0	0	0.486133	0.513867	0
1009	chr1	54586799	54588089	1291	62	62	3653	577	0.157952	0.0423811	UMR	0	0	16830	6154	ENST00000391366	protein_coding	ENSG00000212670	AL161915.1	16830	4900	ENST00000391366	ENSG00000212670	AL161915.1	0	1145	0	0	1	0	0	1	0.165763	0.834237	0
1483	chr1	150520830	150525403	4574	184	184	10270	991	0.0964946	0.0209245	UMR	3	2	0	10357	ENST00000581735	miRNA	ENSG00000264553	MIR4257	0	7626	ENST00000538795	ENSG00000225996	AL356356.1	0	1662	1	0	0	1	0	0	0.222781	0.55094	0.226279
111	chr1	2261966	2262906	941	41	41	2986	640	0.214334	0.190582	UMR	0	0	3384	670	ENST00000600779	protein_coding	ENSG00000269753	AL589739.1	3384	480	ENST00000600779	ENSG00000269753	AL589739.1	2639	184	0	1	0	0	1	0	0	0	1
109	chr1	2252239	2252972	734	33	33	2030	641	0.315764	0.288538	UMR	0	0	5159	669	ENST00000607720	sense_intronic	ENSG00000272161	RP4-713A8.1	5608	480	ENST00000600779	ENSG00000269753	AL589739.1	751	182	0	0.382834	0.617166	0	0.382834	0.617166	0	1	0
110	chr1	2253115	2254446	1332	65	65	4056	524	0.129191	0.0892857	UMR	0	0	3685	669	ENST00000607720	sense_intronic	ENSG00000272161	RP4-713A8.1	4134	480	ENST00000600779	ENSG00000269753	AL589739.1	0	182	0	1	0	0	1	0	0.542793	0.457207	0
98	chr1	2143686	2146641	2956	120	120	7794	533	0.0683859	0.0350921	UMR	4	2	0	653	ENST00000442483	lincRNA	ENSG00000234396	RP11-181G12.4	0	464	ENST00000545087	ENSG00000203301	AL590822.1	0	173	1	0	0	1	0	0	0.100812	0.850474	0.0487145
94	chr1	2120682	2122222	1541	89	89	6038	550	0.0910898	0.0313188	UMR	1	1	0	650	ENST00000597060	protein_coding	ENSG00000269554	AL590822.2	0	463	ENST00000597060	ENSG00000269554	AL590822.2	0	170	1	0	0	1	0	0	0.519792	0.480208	0
1361	chr1	144338470	144341925	3456	58	178	684	19	0.0277778	0	UMR	2	1	0	9622	ENST00000538264	protein_coding	ENSG00000231360	AL592284.1	0	7203	ENST00000538264	ENSG00000231360	AL592284.1	0	1521	1	0	0	0.945602	0.0543981	0	0.453993	0.546007	0
1360	chr1	144310549	144313070	2522	19	72	186	12	0.0645161	0	UMR	2	0	0	9621	ENST00000384378	snRNA	ENSG00000207106	RNVU1-4	26667	7203	ENST00000538264	ENSG00000231360	AL592284.1	0	1520	1	0	0	0	0	1	0.154243	0.845757	0
13	chr1	868844	871860	3017	189	190	8883	964	0.108522	0.0822859	UMR	0	0	2398	153	ENST00000598827	protein_coding	ENSG00000268179	AL645608.1	2398	16	ENST00000598827	ENSG00000268179	AL645608.1	0	17	0	1	0	0	1	0	0.837918	0.162082	0
7	chr1	804968	805686	719	54	54	3436	305	0.088766	0.0125786	UMR	1	0	0	134	ENST00000432963	lincRNA	ENSG00000230368	FAM41C	12356	6	ENST00000594233	ENSG00000269308	AL645608.2	0	12	1	0	0	0	0	1	0.598053	0.401947	0
6	chr1	793292	794663	1372	30	30	2026	339	0.167325	0.130631	UMR	0	0	6563	132	ENST00000425657	processed_transcript	ENSG00000228794	LINC01128	23379	6	ENST00000594233	ENSG00000269308	AL645608.2	4080	10	0	1	0	0	0	1	0	0	1
66	chr1	1508973	1511095	2123	196	196	11805	361	0.0305803	0.0130164	UMR	2	2	0	454	ENST00000366221	protein_coding	ENSG00000215014	AL645728.1	0	287	ENST00000366221	ENSG00000215014	AL645728.1	0	115	1	0	0	1	0	0	0.595855	0.404145	0
4	chr1	751676	754624	2949	44	49	2363	230	0.0973339	0.0994333	UMR	2	0	0	119	ENST00000326734	lincRNA	ENSG00000177757	FAM87B	12538	5	ENST00000599533	ENSG00000269831	AL669831.1	7792	9	1	0	0	0	0	1	0	0	1
5	chr1	761532	763961	2430	109	142	3631	82	0.0225833	0.00757576	UMR	2	0	0	128	ENST00000448975	processed_transcript	ENSG00000228794	LINC01128	22394	5	ENST00000599533	ENSG00000269831	AL669831.1	0	9	1	0	0	0	0	1	0.423457	0.576543	0
3	chr1	713528	715280	1753	99	99	6410	346	0.0539782	0.0104192	UMR	2	0	0	97	ENST00000429505	lincRNA	ENSG00000237491	RP11-206L10.9	23856	5	ENST00000599533	ENSG00000269831	AL669831.1	0	8	1	0	0	0	0	1	0.321164	0.678836	0
418	chr1	19226976	19230025	3050	122	122	7846	633	0.0806781	0.00916063	UMR	1	1	0	2100	ENST00000432718	protein_coding	ENSG00000159423	ALDH4A1	0	1591	ENST00000432718	ENSG00000159423	ALDH4A1	0	566	0.984918	0.015082	0	0.984918	0.015082	0	0.264262	0.735738	0
1736	chr1	165665182	165668314	3133	91	91	6526	307	0.0470426	0.00877193	UMR	2	1	0	12927	ENST00000400982	pseudogene	ENSG00000215838	RP11-466F5.6	0	9836	ENST00000471457	ENSG00000143149	ALDH9A1	0	1888	0.884137	0.115863	0	0.884137	0.115863	0	0.0871369	0.797	0.115863
1193	chr1	95537381	95539280	1900	67	67	5244	220	0.0419527	0.00641026	UMR	1	1	0	7980	ENST00000495856	protein_coding	ENSG00000172339	ALG14	0	6131	ENST00000495856	ENSG00000172339	ALG14	0	1348	1	0	0	1	0	0	0.157895	0.842105	0
1064	chr1	63832863	63834249	1387	91	91	5799	165	0.0284532	0.0145202	UMR	1	1	0	6558	ENST00000487136	protein_coding	ENSG00000088035	ALG6	0	5153	ENST00000487136	ENSG00000088035	ALG6	0	1197	1	0	0	1	0	0	0.513338	0.486662	0
466	chr1	21916688	21917779	1092	37	37	2405	521	0.216632	0.237915	UMR	0	0	1261	2385	ENST00000408854	miRNA	ENSG00000221781	AL359815.1	15716	1821	ENST00000374829	ENSG00000162551	ALPL	12400	604	0.67674	0.32326	0	0	0	1	0	0	1
462	chr1	21835232	21836637	1406	112	112	5917	375	0.0633767	0.0264806	UMR	1	1	0	2379	ENST00000468526	protein_coding	ENSG00000162551	ALPL	0	1817	ENST00000468526	ENSG00000162551	ALPL	0	603	1	0	0	1	0	0	0.566145	0.433855	0
463	chr1	21863654	21865492	1839	53	53	3758	526	0.139968	0.11641	UMR	0	0	12279	2380	ENST00000374832	protein_coding	ENSG00000162551	ALPL	12279	1818	ENST00000374832	ENSG00000162551	ALPL	27309	603	0	1	0	0	1	0	0	0	1
464	chr1	21900385	21901662	1278	43	43	3319	398	0.119916	0.0777193	UMR	1	1	0	2383	ENST00000374829	protein_coding	ENSG00000162551	ALPL	0	1821	ENST00000374829	ENSG00000162551	ALPL	28517	604	1	0	0	1	0	0	0	0	1
465	chr1	21912762	21913797	1036	39	39	2742	647	0.235959	0.230883	UMR	1	0	0	2384	ENST00000457706	antisense	ENSG00000233431	RP11-63N8.3	11790	1821	ENST00000374829	ENSG00000162551	ALPL	16382	604	1	0	0	0	0	1	0	0	1
1259	chr1	110610536	110612008	1473	133	133	8460	1686	0.199291	0.17545	UMR	0	0	1313	8666	ENST00000369792	protein_coding	ENSG00000156150	ALX3	1313	6626	ENST00000369792	ENSG00000156150	ALX3	0	1413	0.466395	0.533605	0	0.466395	0.533605	0	1	0	0
1260	chr1	110612569	110613680	1112	103	103	4704	393	0.0835459	0.0469932	UMR	1	1	0	8666	ENST00000369792	protein_coding	ENSG00000156150	ALX3	0	6626	ENST00000369792	ENSG00000156150	ALX3	0	1413	1	0	0	1	0	0	0.660971	0.339029	0
1261	chr1	110625756	110627832	2077	124	124	8001	499	0.0623672	0.0294861	UMR	0	0	445	8667	ENST00000554808	antisense	ENSG00000258673	RP4-773N10.6	12433	6626	ENST00000369792	ENSG00000156150	ALX3	0	1414	0.748195	0.251805	0	0	0	1	0.460279	0.539721	0
1247	chr1	110051696	110053326	1631	107	107	5412	117	0.0216186	0.0149832	UMR	1	1	0	8536	ENST00000369862	protein_coding	ENSG00000181754	AMIGO1	0	6510	ENST00000369862	ENSG00000181754	AMIGO1	0	1402	1	0	0	1	0	0	0.33783	0.66217	0
1249	chr1	110161851	110164832	2982	95	95	5790	402	0.0694301	0.00724638	UMR	1	1	0	8560	ENST00000527846	protein_coding	ENSG00000116337	AMPD2	0	6530	ENST00000527846	ENSG00000116337	AMPD2	0	1404	1	0	0	1	0	0	0.084507	0.876593	0.0389001
1219	chr1	104223988	104256024	32037	5	265	68	26	0.382353	0.347661	UMR	1	1	0	8285	ENST00000425410	protein_coding	ENSG00000174876	AMY1B	0	6319	ENST00000425410	ENSG00000174876	AMY1B	155074	1371	0.224647	0.179418	0.595936	0.172207	0.179418	0.648375	0	0	1
2031	chr1	213187900	213189580	1681	80	80	4540	87	0.019163	0	UMR	1	1	0	15561	ENST00000481918	protein_coding	ENSG00000174606	ANGEL2	0	11731	ENST00000481918	ENSG00000174606	ANGEL2	0	2165	1	0	0	1	0	0	0.441404	0.558596	0
1382	chr1	145548538	145549594	1057	50	50	2838	140	0.0493305	0.0116959	UMR	1	1	0	9829	ENST00000544626	protein_coding	ENSG00000198483	ANKRD35	0	7324	ENST00000544626	ENSG00000198483	ANKRD35	25536	1541	1	0	0	1	0	0	0	0	1
1785	chr1	173638468	173639309	842	38	38	2361	145	0.0614147	0.0183532	UMR	1	1	0	13414	ENST00000367712	protein_coding	ENSG00000183831	ANKRD45	0	10184	ENST00000367712	ENSG00000183831	ANKRD45	0	1932	1	0	0	1	0	0	0.454869	0.545131	0
56	chr1	1355050	1356118	1069	120	120	6528	467	0.071538	0.0283798	UMR	2	1	0	420	ENST00000428932	antisense	ENSG00000225905	RP4-758J18.7	0	256	ENST00000454272	ENSG00000235098	ANKRD65	0	91	1	0	0	1	0	0	0.786717	0.213283	0
1473	chr1	150185737	150186768	1032	34	34	2607	65	0.0249329	0.00630999	UMR	0	0	1806	10273	ENST00000581481	misc_RNA	ENSG00000266187	RN7SL480P	12293	7553	ENST00000534437	ENSG00000143401	ANP32E	0	1654	0.187016	0	0.812984	0	0	1	0.197674	0.802326	0
1474	chr1	150205654	150209412	3759	171	171	11409	323	0.028311	0.0107527	UMR	2	1	0	10284	ENST00000410290	snRNA	ENSG00000222222	RNU2-17P	0	7558	ENST00000532744	ENSG00000143401	ANP32E	0	1655	1	0	0	1	0	0	0.231711	0.768289	0
284	chr1	10489924	10491564	1641	134	134	9335	261	0.0279593	0.00505051	UMR	3	2	0	1349	ENST00000465026	protein_coding	ENSG00000251503	APITD1-CORT	0	1018	ENST00000465026	ENSG00000251503	APITD1-CORT	0	408	1	0	0	1	0	0	0.531383	0.468617	0
1627	chr1	156560857	156562328	1472	78	78	4143	356	0.0859281	0.010101	UMR	1	1	0	11868	ENST00000467374	protein_coding	ENSG00000163382	APOA1BP	0	8963	ENST00000467374	ENSG00000163382	APOA1BP	0	1798	1	0	0	1	0	0	0.268342	0.731658	0
2143	chr1	228246210	228249149	2940	149	149	10424	1091	0.104662	0.0536286	UMR	0	0	21211	16291	ENST00000272102	protein_coding	ENSG00000143761	ARF1	21211	12247	ENST00000272102	ENSG00000143761	ARF1	0	2286	0	0.936054	0.0639456	0	0.936054	0.0639456	0.192517	0.807483	0
2144	chr1	228268944	228273948	5005	243	243	15269	1038	0.0679809	0.0140193	UMR	1	1	0	16303	ENST00000482962	protein_coding	ENSG00000143761	ARF1	0	12259	ENST00000482962	ENSG00000143761	ARF1	0	2287	0.821379	0.178621	0	0.821379	0.178621	0	0.354046	0.556643	0.0893107
1187	chr1	94700086	94703706	3621	142	142	8693	327	0.0376165	0.011656	UMR	1	1	0	7921	ENST00000370217	protein_coding	ENSG00000137962	ARHGAP29	0	6097	ENST00000370217	ENSG00000137962	ARHGAP29	0	1342	0.714167	0.285833	0	0.714167	0.285833	0	0.180613	0.652306	0.167081
1188	chr1	94712116	94713821	1706	119	119	6714	214	0.0318737	0.010582	UMR	1	0	0	7924	ENST00000413103	lincRNA	ENSG00000231363	RP11-148B18.1	8926	6097	ENST00000370217	ENSG00000137962	ARHGAP29	0	1343	1	0	0	0	1	0	0.358148	0.641852	0
411	chr1	17864626	17867774	3149	177	177	9685	976	0.100774	0.0322581	UMR	1	1	0	2066	ENST00000434513	protein_coding	ENSG00000074964	ARHGEF10L	0	1564	ENST00000434513	ENSG00000074964	ARHGEF10L	0	544	1	0	0	1	0	0	0.243569	0.756431	0
1651	chr1	157012662	157016742	4081	182	182	9402	609	0.0647735	0.0155162	UMR	1	1	0	11982	ENST00000361409	protein_coding	ENSG00000132694	ARHGEF11	0	9071	ENST00000361409	ENSG00000132694	ARHGEF11	0	1818	0.950257	0.0497427	0	0.950257	0.0497427	0	0.264641	0.61578	0.119579
171	chr1	3369286	3372040	2755	156	156	7609	749	0.0984361	0.0215987	UMR	1	1	0	801	ENST00000378378	protein_coding	ENSG00000130762	ARHGEF16	0	581	ENST00000378378	ENSG00000130762	ARHGEF16	0	266	1	0	0	1	0	0	0.282396	0.717604	0
375	chr1	16542374	16544542	2169	93	93	6197	447	0.0721317	0.0201097	UMR	1	0	0	1890	ENST00000475369	pseudogene	ENSG00000237276	ANO7P1	3269	1446	ENST00000270747	ENSG00000142632	ARHGEF19	0	499	1	0	0	0	0	1	0.28769	0.71231	0
374	chr1	16532664	16534240	1577	136	136	7866	529	0.0672515	0.0141844	UMR	1	1	0	1888	ENST00000441785	protein_coding	ENSG00000142632	ARHGEF19	0	1450	ENST00000441785	ENSG00000142632	ARHGEF19	0	498	1	0	0	1	0	0	0.838935	0.161065	0
373	chr1	16507505	16509048	1544	34	34	2332	453	0.194254	0.189238	UMR	0	0	15300	1882	ENST00000457809	antisense	ENSG00000234166	ARHGEF19-AS1	23972	1448	ENST00000478210	ENSG00000142632	ARHGEF19	12999	497	0	0	1	0	0	1	0	0	1
1599	chr1	155944182	155954080	9899	189	189	10833	1103	0.101819	0.0246914	UMR	2	1	0	11638	ENST00000610146	antisense	ENSG00000273002	RP11-336K24.12	0	8742	ENST00000465079	ENSG00000116584	ARHGEF2	0	1776	0.500354	0.499646	0	0.500354	0.499646	0	0.0820285	0.404081	0.51389
569	chr1	27018118	27025801	7684	378	379	19988	741	0.0370722	0.013611	UMR	2	1	0	3076	ENST00000457599	protein_coding	ENSG00000117713	ARID1A	0	2395	ENST00000457599	ENSG00000117713	ARID1A	0	706	0.816372	0.118037	0.0655908	0.568844	0.118037	0.313118	0.295159	0.48152	0.223321
570	chr1	27048850	27051422	2573	34	34	2586	465	0.179814	0.107752	UMR	0	0	2776	3077	ENST00000524572	protein_coding	ENSG00000117713	ARID1A	2776	2396	ENST00000524572	ENSG00000117713	ARID1A	24748	706	0	1	0	0	1	0	0	0	1
1905	chr1	202112020	202114868	2849	171	171	9659	208	0.0215343	0.010387	UMR	1	1	0	14598	ENST00000272217	protein_coding	ENSG00000143862	ARL8A	0	10990	ENST00000272217	ENSG00000143862	ARL8A	0	2052	1	0	0	1	0	0	0.348192	0.651808	0
1487	chr1	150847019	150849699	2681	98	98	6121	293	0.047868	0.0147452	UMR	1	1	0	10416	ENST00000504358	protein_coding	ENSG00000143437	ARNT	0	7679	ENST00000504358	ENSG00000143437	ARNT	0	1667	0.990675	0.00932488	0	0.990675	0.00932488	0	0.101082	0.898918	0
879	chr1	44398692	44400808	2117	64	64	4155	398	0.0957882	0.0307062	UMR	1	1	0	5011	ENST00000474592	protein_coding	ENSG00000117407	ARTN	0	3981	ENST00000474592	ENSG00000117407	ARTN	0	1013	1	0	0	1	0	0	0.220595	0.779405	0
880	chr1	44401540	44402614	1075	97	97	5506	221	0.040138	0.0146538	UMR	0	0	60	5013	ENST00000438616	protein_coding	ENSG00000117407	ARTN	60	3983	ENST00000438616	ENSG00000117407	ARTN	0	1014	1	0	0	1	0	0	0.619535	0.380465	0
2182	chr1	231113424	231115563	2140	146	146	9364	319	0.0340666	0.0112994	UMR	2	2	0	16592	ENST00000435927	protein_coding	ENSG00000173409	ARV1	0	12471	ENST00000435927	ENSG00000173409	ARV1	0	2338	1	0	0	1	0	0	0.468224	0.531776	0
499	chr1	23809247	23811751	2505	162	162	8516	437	0.0513152	0.0166719	UMR	1	1	0	2567	ENST00000608765	protein_coding	ENSG00000088280	ASAP3	0	1965	ENST00000608765	ENSG00000088280	ASAP3	0	641	1	0	0	1	0	0	0.285828	0.714172	0
1886	chr1	201083050	201084420	1371	114	114	6124	366	0.0597649	0.0353126	UMR	0	0	375	14440	ENST00000458416	protein_coding	ENSG00000232237	ASCL5	375	10857	ENST00000458416	ENSG00000232237	ASCL5	0	2037	1	0	0	1	0	0	0.701678	0.298322	0
1590	chr1	155530244	155534224	3981	194	194	9921	523	0.0527165	0.010101	UMR	2	1	0	11495	ENST00000452809	processed_transcript	ENSG00000235919	ASH1L-AS1	0	8616	ENST00000548830	ENSG00000116539	ASH1L	0	1768	1	0	0	0.980156	0.0198443	0	0.34313	0.65687	0
1868	chr1	197114260	197116304	2045	84	84	5996	220	0.0366911	0.013532	UMR	1	1	0	14278	ENST00000294732	protein_coding	ENSG00000066279	ASPM	0	10746	ENST00000294732	ENSG00000066279	ASPM	53701	2012	1	0	0	1	0	0	0	0	1
1797	chr1	177133100	177134600	1501	74	74	4839	201	0.0415375	0.0210798	UMR	1	1	0	13595	ENST00000281881	protein_coding	ENSG00000152092	ASTN1	0	10282	ENST00000281881	ENSG00000152092	ASTN1	0	1944	1	0	0	1	0	0	0.302465	0.697535	0
63	chr1	1440351	1441294	944	34	34	1615	130	0.0804954	0.0651978	UMR	0	0	6236	440	ENST00000378756	protein_coding	ENSG00000197785	ATAD3A	6236	274	ENST00000378756	ENSG00000197785	ATAD3A	3294	102	0	0	1	0	0	1	0	0	1
64	chr1	1446340	1448736	2397	202	203	10045	400	0.0398208	0.0114943	UMR	1	1	0	443	ENST00000536055	protein_coding	ENSG00000197785	ATAD3A	0	277	ENST00000536055	ENSG00000197785	ATAD3A	0	103	1	0	0	1	0	0	0.553609	0.446391	0
62	chr1	1406019	1408569	2551	185	185	10401	787	0.0756658	0.0138889	UMR	1	1	0	435	ENST00000308647	protein_coding	ENSG00000160072	ATAD3B	0	269	ENST00000308647	ENSG00000160072	ATAD3B	0	98	1	0	0	1	0	0	0.382987	0.617013	0
2025	chr1	212778531	212783564	5034	279	279	17487	292	0.0166981	0.00952575	UMR	1	1	0	15490	ENST00000366985	protein_coding	ENSG00000162772	ATF3	0	11671	ENST00000366985	ENSG00000162772	ATF3	0	2160	0.705801	0.294199	0	0.705801	0.294199	0	0.583035	0.416965	0
2023	chr1	212687374	212688911	1538	88	88	4575	756	0.165246	0.105121	UMR	0	0	30124	15484	ENST00000423842	lincRNA	ENSG00000228067	RP11-61J19.3	49764	11667	ENST00000366981	ENSG00000162772	ATF3	0	2158	0	0	1	0	0	1	0.271131	0.728869	0
2024	chr1	212730968	212732836	1869	109	109	6577	295	0.0448533	0.0138889	UMR	1	0	0	15485	ENST00000564287	lincRNA	ENSG00000260805	RP11-61J19.4	5839	11667	ENST00000366981	ENSG00000162772	ATF3	0	2159	1	0	0	0	0	1	0.422151	0.577849	0
1716	chr1	161734766	161736880	2115	70	70	4980	298	0.0598394	0.0250208	UMR	2	1	0	12728	ENST00000367942	protein_coding	ENSG00000118217	ATF6	0	9698	ENST00000367942	ENSG00000118217	ATF6	14689	1868	1	0	0	1	0	0	0	0	1
1060	chr1	63248994	63251140	2147	68	68	5045	387	0.0767096	0.00987452	UMR	1	1	0	6531	ENST00000371118	protein_coding	ENSG00000125703	ATG4C	0	5149	ENST00000371118	ENSG00000125703	ATG4C	94644	1194	1	0	0	1	0	0	0	0	1
406	chr1	17337042	17338844	1803	123	123	7237	163	0.0225231	0.0144928	UMR	1	1	0	2015	ENST00000452699	protein_coding	ENSG00000159363	ATP13A2	0	1521	ENST00000452699	ENSG00000159363	ATP13A2	0	537	1	0	0	1	0	0	0.422074	0.577926	0
1321	chr1	116914434	116917560	3127	200	200	10895	493	0.0452501	0.0111235	UMR	1	1	0	9249	ENST00000537345	protein_coding	ENSG00000163399	ATP1A1	0	7059	ENST00000537345	ENSG00000163399	ATP1A1	0	1474	1	0	0	1	0	0	0.486728	0.513272	0
1322	chr1	116960626	116961808	1183	64	64	4427	175	0.0395302	0.010929	UMR	1	0	0	9261	ENST00000369492	processed_transcript	ENSG00000203865	ATP1A1OS	11894	7066	ENST00000495965	ENSG00000163399	ATP1A1	0	1475	1	0	0	0	0	1	0.304311	0.695689	0
1677	chr1	160085262	160088396	3135	39	39	2324	559	0.240534	0.217329	UMR	1	1	0	12257	ENST00000392233	protein_coding	ENSG00000018625	ATP1A2	0	9279	ENST00000392233	ENSG00000018625	ATP1A2	16831	1838	0.735247	0.264753	0	0.735247	0.264753	0	0	0	1
1762	chr1	169074695	169076841	2147	188	188	9416	335	0.0355777	0.0131232	UMR	1	1	0	13132	ENST00000367815	protein_coding	ENSG00000143153	ATP1B1	0	9974	ENST00000367815	ENSG00000143153	ATP1B1	0	1915	1	0	0	1	0	0	0.766185	0.233815	0
1932	chr1	203593956	203599727	5772	155	155	10172	646	0.0635077	0.0148544	UMR	1	1	0	14779	ENST00000391954	protein_coding	ENSG00000058668	ATP2B4	0	11129	ENST00000391954	ENSG00000058668	ATP2B4	0	2075	0.68815	0.31185	0	0.68815	0.31185	0	0.0661816	0.497921	0.435897
1933	chr1	203619087	203620072	986	44	44	2428	208	0.0856672	0.0314815	UMR	0	0	6815	14785	ENST00000451818	pseudogene	ENSG00000236035	RP11-90O23.1	23158	11127	ENST00000367218	ENSG00000058668	ATP2B4	20233	2075	0	1	0	0	1	0	0	0	1
1276	chr1	111990672	111993014	2343	98	98	6475	232	0.0358301	0.0118449	UMR	2	2	0	8859	ENST00000464154	protein_coding	ENSG00000116459	ATP5F1	0	6748	ENST00000464154	ENSG00000116459	ATP5F1	0	1431	1	0	0	1	0	0	0.383269	0.616731	0
883	chr1	44439822	44441644	1823	134	134	8273	213	0.0257464	0.0108878	UMR	1	1	0	5053	ENST00000532072	protein_coding	ENSG00000117410	ATP6V0B	0	4020	ENST00000532072	ENSG00000117410	ATP6V0B	0	1017	1	0	0	1	0	0	0.611081	0.388919	0
1549	chr1	154296910	154301692	4783	208	208	11255	569	0.0505553	0.0217985	UMR	1	1	0	11125	ENST00000341822	protein_coding	ENSG00000143515	ATP8B2	0	8295	ENST00000341822	ENSG00000143515	ATP8B2	0	1724	1	0	0	1	0	0	0.186494	0.813506	0
1550	chr1	154324844	154326261	1418	50	50	3211	116	0.0361258	0.0171699	UMR	0	0	5752	11127	ENST00000505882	protein_coding	ENSG00000143515	ATP8B2	5752	8297	ENST00000505882	ENSG00000143515	ATP8B2	23315	1724	0	0	1	0	0	1	0	0	1
940	chr1	47132250	47134498	2249	104	104	5807	294	0.0506286	0.0170514	UMR	1	1	0	5578	ENST00000460928	protein_coding	ENSG00000123472	ATPAF1	0	4480	ENST00000460928	ENSG00000123472	ATPAF1	0	1071	1	0	0	1	0	0	0.320587	0.679413	0
614	chr1	28561633	28563754	2122	104	104	7508	333	0.0443527	0.010101	UMR	1	1	0	3282	ENST00000465645	protein_coding	ENSG00000130770	ATPIF1	0	2562	ENST00000465645	ENSG00000130770	ATPIF1	0	749	1	0	0	1	0	0	0.219604	0.780396	0
615	chr1	28572974	28574308	1335	57	57	3711	134	0.0361089	0.0105847	UMR	1	0	0	3284	ENST00000605846	lincRNA	ENSG00000271398	RP5-1092A3.5	10308	2562	ENST00000465645	ENSG00000130770	ATPIF1	0	750	1	0	0	0	0.332584	0.667416	0.240449	0.759551	0
1245	chr1	110025416	110028045	2630	119	121	6525	436	0.0668199	0.0104167	UMR	1	1	0	8521	ENST00000369870	protein_coding	ENSG00000162650	ATXN7L2	0	6495	ENST00000369870	ENSG00000162650	ATXN7L2	0	1400	1	0	0	1	0	0	0.103802	0.896198	0
545	chr1	26185194	26186683	1490	94	94	6279	349	0.0555821	0.0269929	UMR	2	1	0	2886	ENST00000455431	antisense	ENSG00000236528	RP1-125I3.2	0	2236	ENST00000374298	ENSG00000127423	AUNIP	0	682	1	0	0	1	0	0	0.593289	0.406711	0
53	chr1	1309575	1311280	1706	147	147	8570	383	0.0446908	0.0168931	UMR	1	1	0	376	ENST00000496905	protein_coding	ENSG00000175756	AURKAIP1	0	218	ENST00000496905	ENSG00000175756	AURKAIP1	0	87	1	0	0	1	0	0	0.858734	0.141266	0
1971	chr1	206223159	206224502	1344	71	71	4121	226	0.0548411	0.0182648	UMR	2	1	0	15060	ENST00000367126	protein_coding	ENSG00000198049	AVPR1B	0	11362	ENST00000367126	ENSG00000198049	AVPR1B	0	2110	1	0	0	1	0	0	0.365327	0.634673	0
1810	chr1	179334514	179335912	1399	68	68	4006	100	0.0249626	0.00623107	UMR	1	1	0	13710	ENST00000461179	protein_coding	ENSG00000162779	AXDND1	0	10360	ENST00000461179	ENSG00000162779	AXDND1	0	1956	1	0	0	1	0	0	0.388849	0.611151	0
2214	chr1	235666116	235669124	3009	204	204	12633	266	0.021056	0.0111111	UMR	1	1	0	16842	ENST00000494378	protein_coding	ENSG00000162885	B3GALNT2	0	12646	ENST00000494378	ENSG00000162885	B3GALNT2	0	2368	1	0	0	1	0	0	0.508475	0.491525	0
42	chr1	1166126	1168176	2051	223	223	12287	528	0.0429722	0.0175439	UMR	2	2	0	248	ENST00000379198	protein_coding	ENSG00000176022	B3GALT6	0	94	ENST00000379198	ENSG00000176022	B3GALT6	0	66	1	0	0	1	0	0	0.572891	0.427109	0
43	chr1	1172502	1173532	1031	51	51	2952	734	0.248645	0.227011	UMR	0	0	4872	248	ENST00000379198	protein_coding	ENSG00000176022	B3GALT6	4872	94	ENST00000379198	ENSG00000176022	B3GALT6	383	67	0	0	1	0	0	1	0	1	0
884	chr1	44444297	44446252	1956	148	148	6499	267	0.0410832	0.0152277	UMR	1	1	0	5061	ENST00000485678	protein_coding	ENSG00000117411	B4GALT2	0	4028	ENST00000485678	ENSG00000117411	B4GALT2	0	1018	1	0	0	1	0	0	0.504601	0.495399	0
1693	chr1	161146382	161147890	1509	71	71	4973	497	0.0999397	0.0137486	UMR	1	1	0	12538	ENST00000467863	protein_coding	ENSG00000158850	B4GALT3	0	9536	ENST00000467863	ENSG00000158850	B4GALT3	0	1855	1	0	0	1	0	0	0.258449	0.741551	0
670	chr1	32225992	32227616	1625	66	66	3296	110	0.0333738	0.0185814	UMR	1	1	0	3619	ENST00000436464	protein_coding	ENSG00000121753	BAI2	0	2799	ENST00000436464	ENSG00000121753	BAI2	0	796	1	0	0	1	0	0	0.239385	0.760615	0
671	chr1	32228008	32230967	2960	222	222	9913	447	0.0450923	0.0151515	UMR	1	1	0	3616	ENST00000533175	protein_coding	ENSG00000121753	BAI2	0	2796	ENST00000533175	ENSG00000121753	BAI2	0	797	1	0	0	1	0	0	0.643581	0.356419	0
672	chr1	32237394	32238710	1317	112	112	7044	383	0.0543725	0.0186343	UMR	0	0	6899	3616	ENST00000533175	protein_coding	ENSG00000121753	BAI2	6899	2796	ENST00000533175	ENSG00000121753	BAI2	0	798	0	0	1	0	0	1	0.633257	0.366743	0
1162	chr1	91170270	91187888	17619	623	623	40427	2840	0.0702501	0.0390318	UMR	1	1	0	7654	ENST00000370445	protein_coding	ENSG00000143032	BARHL2	0	5923	ENST00000370445	ENSG00000143032	BARHL2	0	1311	0.227028	0.209887	0.563085	0.227028	0.209887	0.563085	0.187411	0.733356	0.0792326
1163	chr1	91188747	91192848	4102	215	215	15652	1104	0.0705341	0.0575499	UMR	0	0	5952	7654	ENST00000370445	protein_coding	ENSG00000143032	BARHL2	5952	5923	ENST00000370445	ENSG00000143032	BARHL2	0	1313	0	0	1	0	0	1	0.627986	0.372014	0
1164	chr1	91193814	91196998	3185	118	118	8037	1062	0.132139	0.086926	UMR	0	0	11019	7654	ENST00000370445	protein_coding	ENSG00000143032	BARHL2	11019	5923	ENST00000370445	ENSG00000143032	BARHL2	1009	1313	0	0	1	0	0	1	0	0.311146	0.688854
2027	chr1	212872168	212875005	2838	211	211	11960	317	0.026505	0.0119048	UMR	1	1	0	15502	ENST00000243440	protein_coding	ENSG00000123685	BATF3	0	11679	ENST00000243440	ENSG00000123685	BATF3	0	2161	1	0	0	1	0	0	0.559549	0.440451	0
2026	chr1	212838396	212839224	829	33	33	2128	367	0.172462	0.0834721	UMR	1	0	0	15499	ENST00000446962	lincRNA	ENSG00000237980	RP11-338C15.3	21626	11677	ENST00000471382	ENSG00000123685	BATF3	33236	2161	1	0	0	0	0	1	0	0	1
1630	chr1	156610846	156612551	1706	86	86	5202	335	0.0643983	0.0241993	UMR	1	1	0	11899	ENST00000361588	protein_coding	ENSG00000132692	BCAN	0	8992	ENST00000361588	ENSG00000132692	BCAN	0	1800	1	0	0	1	0	0	0.473623	0.526377	0
1631	chr1	156616161	156617090	930	59	59	3422	409	0.119521	0.0917279	UMR	1	1	0	11900	ENST00000491823	protein_coding	ENSG00000132692	BCAN	0	8993	ENST00000491823	ENSG00000132692	BCAN	0	1801	1	0	0	1	0	0	0.422581	0.577419	0
1632	chr1	156626186	156628214	2029	77	77	4902	376	0.0767034	0.0165756	UMR	1	1	0	11901	ENST00000496038	protein_coding	ENSG00000132692	BCAN	0	8994	ENST00000496038	ENSG00000132692	BCAN	0	1802	1	0	0	1	0	0	0.115328	0.884672	0
1633	chr1	156629406	156632524	3119	72	72	4308	641	0.148793	0.0501235	UMR	1	0	0	11903	ENST00000448869	antisense	ENSG00000229953	RP11-284F21.7	2884	8994	ENST00000496038	ENSG00000132692	BCAN	1829	1802	1	0	0	0	0	1	0	0.0548253	0.945175
1182	chr1	94144554	94148229	3676	165	165	9669	967	0.10001	0.022807	UMR	1	1	0	7873	ENST00000370243	protein_coding	ENSG00000137936	BCAR3	0	6067	ENST00000370243	ENSG00000137936	BCAR3	0	1337	0.898803	0.101197	0	0.898803	0.101197	0	0.321817	0.678183	0
1183	chr1	94310768	94314204	3437	217	235	13516	292	0.021604	0.00900901	UMR	3	1	0	7887	ENST00000565336	lincRNA	ENSG00000260464	RP4-561L24.3	0	6073	ENST00000469315	ENSG00000137936	BCAR3	0	1339	1	0	0	1	0	0	0.451848	0.548152	0
1307	chr1	115123466	115124768	1303	42	42	3032	135	0.0445251	0.00900901	UMR	1	1	0	9156	ENST00000485021	protein_coding	ENSG00000116752	BCAS2	0	6984	ENST00000485021	ENSG00000116752	BCAS2	69201	1461	1	0	0	1	0	0	0	0	1
1138	chr1	85740974	85742962	1989	100	100	6346	193	0.0304129	0.0100203	UMR	2	1	0	7432	ENST00000427819	antisense	ENSG00000223653	RP11-131L23.1	0	5771	ENST00000370580	ENSG00000142867	BCL10	0	1279	1	0	0	1	0	0	0.336853	0.663147	0
1399	chr1	147012066	147014796	2731	47	47	3349	182	0.0543446	0.00823045	UMR	1	1	0	9979	ENST00000234739	protein_coding	ENSG00000116128	BCL9	0	7422	ENST00000234739	ENSG00000116128	BCL9	56453	1571	1	0	0	1	0	0	0	0	1
1400	chr1	147070260	147073429	3170	154	156	7059	244	0.0345658	0.0111111	UMR	1	1	0	9980	ENST00000497938	protein_coding	ENSG00000116128	BCL9	0	7423	ENST00000497938	ENSG00000116128	BCL9	0	1571	1	0	0	1	0	0	0.197476	0.802524	0
962	chr1	49240788	49243662	2875	103	103	5917	340	0.0574616	0.0179852	UMR	1	1	0	5730	ENST00000489956	protein_coding	ENSG00000162373	BEND5	0	4591	ENST00000489956	ENSG00000162373	BEND5	0	1093	1	0	0	1	0	0	0.152696	0.847304	0
901	chr1	45249482	45250601	1120	76	76	4069	349	0.0857705	0.0197656	UMR	0	0	2775	5213	ENST00000372207	protein_coding	ENSG00000142959	BEST4	2775	4146	ENST00000372207	ENSG00000142959	BEST4	0	1033	0	1	0	0	1	0	0.439286	0.560714	0
902	chr1	45251549	45252496	948	56	56	3591	290	0.0807574	0.0231919	UMR	0	0	880	5213	ENST00000372207	protein_coding	ENSG00000142959	BEST4	880	4146	ENST00000372207	ENSG00000142959	BEST4	0	1034	1	0	0	1	0	0	0.348101	0.651899	0
1763	chr1	169336480	169338418	1939	71	71	5349	117	0.0218732	0.00745088	UMR	2	2	0	13155	ENST00000426663	protein_coding	ENSG00000117475	BLZF1	0	9996	ENST00000426663	ENSG00000117475	BLZF1	58203	1916	1	0	0	1	0	0	0	0	1
799	chr1	39956335	39958202	1868	231	231	12431	577	0.0464162	0.0278219	UMR	1	1	0	4420	ENST00000331593	protein_coding	ENSG00000183682	BMP8A	0	3479	ENST00000331593	ENSG00000183682	BMP8A	0	927	1	0	0	1	0	0	0.917024	0.0829764	0
800	chr1	39977400	39978524	1125	19	38	469	172	0.366738	0.333974	UMR	0	0	2103	4421	ENST00000447263	pseudogene	ENSG00000237624	OXCT2P1	20081	3479	ENST00000331593	ENSG00000183682	BMP8A	1841	928	0	1	0	0	1	0	0	0.141333	0.858667
801	chr1	39980023	39981814	1792	99	137	3588	206	0.0574136	0.0385714	UMR	1	0	0	4421	ENST00000447263	pseudogene	ENSG00000237624	OXCT2P1	22704	3479	ENST00000331593	ENSG00000183682	BMP8A	0	928	1	0	0	0	1	0	0.782924	0.217076	0
812	chr1	40253450	40255524	2075	221	221	10299	573	0.0556365	0.0219109	UMR	2	1	0	4483	ENST00000566366	antisense	ENSG00000261798	RP1-118J21.25	0	3525	ENST00000397360	ENSG00000116985	BMP8B	0	936	1	0	0	1	0	0	0.71759	0.28241	0
1465	chr1	149856064	149860959	4896	222	222	17106	328	0.0191746	0.00830826	UMR	4	4	0	10227	ENST00000369153	protein_coding	ENSG00000178096	BOLA1	0	7504	ENST00000369153	ENSG00000178096	BOLA1	0	1648	0.965686	0.0343137	0	0.965686	0.0343137	0	0.347426	0.652574	0
1466	chr1	149870872	149871868	997	70	70	5011	316	0.0630613	0.0244547	UMR	1	1	0	10230	ENST00000369150	protein_coding	ENSG00000178096	BOLA1	0	7507	ENST00000369150	ENSG00000178096	BOLA1	0	1649	1	0	0	1	0	0	0.791374	0.208626	0
2055	chr1	220262347	220263816	1470	47	47	3199	250	0.0781494	0.0321458	UMR	1	1	0	15752	ENST00000498237	protein_coding	ENSG00000162813	BPNT1	0	11857	ENST00000498237	ENSG00000162813	BPNT1	3498	2199	1	0	0	1	0	0	0	0	1
1799	chr1	177150432	177151413	982	45	45	3031	231	0.0762125	0.0201239	UMR	0	0	4174	13601	ENST00000410817	miRNA	ENSG00000222749	AL021398.1	9798	10284	ENST00000361539	ENSG00000198797	BRINP2	0	1946	0	1	0	0	1	0	0.357434	0.642566	0
1798	chr1	177139530	177141312	1783	61	61	4057	241	0.0594035	0.0290495	UMR	1	1	0	13598	ENST00000361539	protein_coding	ENSG00000198797	BRINP2	0	10284	ENST00000361539	ENSG00000198797	BRINP2	0	1945	1	0	0	1	0	0	0.113853	0.886147	0
1860	chr1	190443530	190448590	5061	112	112	7779	513	0.0659468	0.0181008	UMR	2	1	0	14144	ENST00000424735	lincRNA	ENSG00000237457	RP11-547I7.2	0	10651	ENST00000445957	ENSG00000162670	BRINP3	2329042	2006	1	0	0	1	0	0	0	0	1
2073	chr1	222883982	222887436	3455	157	157	9347	311	0.0332727	0.0140845	UMR	2	2	0	15886	ENST00000489191	protein_coding	ENSG00000162819	BROX	0	11941	ENST00000489191	ENSG00000162819	BROX	0	2220	1	0	0	1	0	0	0.26165	0.73835	0
690	chr1	32859309	32861296	1988	85	85	6420	252	0.0392523	0.0122979	UMR	1	1	0	3775	ENST00000531222	protein_coding	ENSG00000160058	BSDC1	0	2939	ENST00000531222	ENSG00000160058	BSDC1	0	816	1	0	0	1	0	0	0.290744	0.709256	0
691	chr1	32892052	32893098	1047	43	43	2854	201	0.0704275	0.042267	UMR	1	0	0	3778	ENST00000454917	pseudogene	ENSG00000229259	LRRC37A12P	31719	2935	ENST00000474414	ENSG00000160058	BSDC1	0	817	1	0	0	0	0	1	0.38873	0.61127	0
1027	chr1	55461996	55463128	1133	66	66	3631	305	0.0839989	0.051228	UMR	0	0	1477	6253	ENST00000371265	protein_coding	ENSG00000162399	BSND	1477	4984	ENST00000371265	ENSG00000162399	BSND	0	1163	0.461606	0	0.538394	0.461606	0	0.538394	0.284201	0.715799	0
904	chr1	45272654	45276285	3632	58	58	4252	565	0.132879	0.0940602	UMR	2	2	0	5228	ENST00000482715	protein_coding	ENSG00000222009	BTBD19	0	4161	ENST00000482715	ENSG00000222009	BTBD19	335	1036	1	0	0	1	0	0	0	0.458425	0.541575
905	chr1	45279142	45279996	855	52	52	3464	421	0.121536	0.0857429	UMR	1	1	0	5232	ENST00000464114	protein_coding	ENSG00000222009	BTBD19	0	4165	ENST00000464114	ENSG00000222009	BTBD19	0	1037	1	0	0	1	0	0	0.588304	0.411696	0
1172	chr1	92545510	92546832	1323	62	62	4544	113	0.024868	0.00731334	UMR	1	1	0	7738	ENST00000540648	protein_coding	ENSG00000189195	BTBD8	0	5988	ENST00000540648	ENSG00000189195	BTBD8	0	1326	1	0	0	1	0	0	0.499622	0.500378	0
982	chr1	52519920	52524403	4484	139	139	8942	321	0.035898	0.0112994	UMR	2	2	0	5904	ENST00000533836	protein_coding	ENSG00000134717	BTF3L4	0	4708	ENST00000533836	ENSG00000134717	BTF3L4	0	1117	0.910794	0.0892061	0	0.910794	0.0892061	0	0.199376	0.776762	0.0238626
1927	chr1	203274092	203276454	2363	132	132	7746	339	0.0437645	0.00653657	UMR	2	1	0	14766	ENST00000290551	protein_coding	ENSG00000159388	BTG2	0	11119	ENST00000290551	ENSG00000159388	BTG2	0	2071	1	0	0	1	0	0	0.437156	0.562844	0
1928	chr1	203291972	203294962	2991	31	31	2092	451	0.215583	0.166692	UMR	0	0	3744	14767	ENST00000365430	snRNA	ENSG00000202300	RNU6-487P	17307	11119	ENST00000290551	ENSG00000159388	BTG2	1315	2072	0	0	1	0	0	1	0	0.22902	0.77098
1929	chr1	203295841	203297333	1493	79	79	4849	304	0.0626933	0.0203783	UMR	0	0	7613	14767	ENST00000365430	snRNA	ENSG00000202300	RNU6-487P	21176	11119	ENST00000290551	ENSG00000159388	BTG2	0	2072	0	0	1	0	0	1	0.436705	0.563295	0
2245	chr1	244394480	244395481	1002	32	32	1999	527	0.263632	0.268523	UMR	0	0	120455	17190	ENST00000366537	protein_coding	ENSG00000173728	C1orf100	120455	12865	ENST00000366537	ENSG00000173728	C1orf100	175941	2416	0	0	1	0	0	1	0	0	1
2247	chr1	244624175	244625164	990	59	59	3076	165	0.0536411	0.0112116	UMR	1	1	0	17206	ENST00000464170	protein_coding	ENSG00000179397	C1orf101	0	12879	ENST00000464170	ENSG00000179397	C1orf101	0	2418	1	0	0	1	0	0	0.423232	0.576768	0
1883	chr1	200859930	200861846	1917	90	90	5861	375	0.0639823	0.0306588	UMR	1	1	0	14422	ENST00000367342	protein_coding	ENSG00000163362	C1orf106	0	10844	ENST00000367342	ENSG00000163362	C1orf106	0	2033	1	0	0	1	0	0	0.260824	0.739176	0
2059	chr1	220863186	220865093	1908	125	125	8637	614	0.0710895	0.025641	UMR	1	1	0	15794	ENST00000294889	protein_coding	ENSG00000162817	C1orf115	0	11878	ENST00000294889	ENSG00000162817	C1orf115	0	2202	1	0	0	1	0	0	0.388889	0.611111	0
773	chr1	38272846	38277130	4285	176	176	10462	546	0.0521889	0.0107555	UMR	2	2	0	4298	ENST00000446260	protein_coding	ENSG00000197982	C1orf122	0	3381	ENST00000446260	ENSG00000197982	C1orf122	0	908	0.755193	0.244807	0	0.755193	0.244807	0	0.239907	0.590198	0.169895
999	chr1	53685381	53686881	1501	73	73	5044	234	0.0463918	0.0162172	UMR	2	1	0	6053	ENST00000569869	antisense	ENSG00000259818	RP5-1024G6.7	0	4825	ENST00000602807	ENSG00000162384	C1orf123	0	1134	1	0	0	1	0	0	0.297135	0.702865	0
300	chr1	11001704	11003264	1561	39	39	2551	433	0.169737	0.103954	UMR	0	0	4662	1378	ENST00000468348	protein_coding	ENSG00000175262	C1orf127	4662	1043	ENST00000468348	ENSG00000175262	C1orf127	69055	425	0	0	1	0	0	1	0	0	1
301	chr1	11040035	11041464	1430	30	30	2078	344	0.165544	0.149931	UMR	0	0	629	1376	ENST00000377004	protein_coding	ENSG00000175262	C1orf127	629	1041	ENST00000377004	ENSG00000175262	C1orf127	30855	425	0.958741	0.0412587	0	0.958741	0.0412587	0	0	0	1
299	chr1	10948298	10949478	1181	101	101	4895	510	0.104188	0.0453634	UMR	0	0	6339	1373	ENST00000450782	pseudogene	ENSG00000225158	HSPE1P24	58448	1043	ENST00000468348	ENSG00000175262	C1orf127	52180	424	0	0	1	0	0	1	0	0	1
376	chr1	16553242	16554816	1575	115	115	7203	1060	0.147161	0.1209	UMR	1	0	0	1891	ENST00000602586	pseudogene	ENSG00000237276	ANO7P1	1221	1451	ENST00000375605	ENSG00000204377	C1orf134	0	500	1	0	0	0.494603	0	0.505397	0.212063	0.787937	0
1086	chr1	67600302	67601482	1181	34	34	2524	306	0.121236	0.0848761	UMR	1	1	0	6759	ENST00000475209	protein_coding	ENSG00000203963	C1orf141	0	5315	ENST00000475209	ENSG00000203963	C1orf141	0	1219	1	0	0	1	0	0	0.275191	0.724809	0
2153	chr1	228399875	228402035	2161	217	217	10857	1438	0.132449	0.0870532	UMR	1	1	0	16400	ENST00000337335	protein_coding	ENSG00000162913	C1orf145	0	12353	ENST00000337335	ENSG00000162913	C1orf145	0	2295	1	0	0	1	0	0	1	0	0
29	chr1	1014538	1016674	2137	91	91	5417	499	0.0921174	0.0342262	UMR	0	0	2777	207	ENST00000464905	protein_coding	ENSG00000131591	C1orf159	2777	59	ENST00000464905	ENSG00000131591	C1orf159	189	40	0	0	1	0	0	1	0	1	0
30	chr1	1050469	1052696	2228	209	214	11544	405	0.0350832	0.0131716	UMR	1	1	0	219	ENST00000480643	protein_coding	ENSG00000131591	C1orf159	0	71	ENST00000480643	ENSG00000131591	C1orf159	0	49	1	0	0	1	0	0	0.710054	0.289946	0
31	chr1	1056977	1058426	1450	66	66	4002	877	0.21914	0.102954	UMR	0	0	5235	215	ENST00000475119	protein_coding	ENSG00000131591	C1orf159	5235	67	ENST00000475119	ENSG00000131591	C1orf159	4531	49	0	0	1	0	0	1	0	0	1
32	chr1	1068316	1069138	823	33	33	2356	669	0.283956	0.222553	UMR	0	0	3258	220	ENST00000416774	lincRNA	ENSG00000223823	RP11-465B22.5	16574	67	ENST00000475119	ENSG00000131591	C1orf159	3231	50	0	0	1	0	0	1	0	0	1
33	chr1	1072180	1073144	965	70	70	3125	404	0.12928	0.094848	UMR	1	0	0	220	ENST00000416774	lincRNA	ENSG00000223823	RP11-465B22.5	20438	67	ENST00000475119	ENSG00000131591	C1orf159	0	50	1	0	0	0	0	1	0.495337	0.504663	0
34	chr1	1076214	1077310	1097	38	49	1879	537	0.28579	0.291961	UMR	0	0	3816	220	ENST00000416774	lincRNA	ENSG00000223823	RP11-465B22.5	24472	67	ENST00000475119	ENSG00000131591	C1orf159	3366	50	0	1	0	0	0	1	0	0	1
318	chr1	11822064	11822548	485	34	34	1860	155	0.0833333	0.0212141	UMR	0	0	219	1486	ENST00000433342	protein_coding	ENSG00000215910	C1orf167	219	1135	ENST00000433342	ENSG00000215910	C1orf167	0	442	1	0	0	1	0	0	0.461856	0.538144	0
319	chr1	11844873	11845892	1020	36	36	2296	209	0.0910279	0.0225	UMR	1	1	0	1492	ENST00000475041	protein_coding	ENSG00000215910	C1orf167	0	1141	ENST00000475041	ENSG00000215910	C1orf167	19570	443	1	0	0	1	0	0	0	0	1
18	chr1	911184	912290	1107	54	63	2788	219	0.0785509	0.0534156	UMR	1	1	0	171	ENST00000479361	protein_coding	ENSG00000187642	C1orf170	0	34	ENST00000479361	ENSG00000187642	C1orf170	579	22	1	0	0	1	0	0	0	1	0
577	chr1	27285914	27287375	1462	102	102	5488	207	0.0377187	0.0240045	UMR	1	1	0	3113	ENST00000320567	protein_coding	ENSG00000175707	C1orf172	0	2429	ENST00000320567	ENSG00000175707	C1orf172	0	715	1	0	0	1	0	0	0.708618	0.291382	0
1103	chr1	75138782	75140228	1447	55	55	3261	212	0.0650107	0.0234142	UMR	1	1	0	7012	ENST00000326665	protein_coding	ENSG00000178965	C1orf173	0	5475	ENST00000326665	ENSG00000178965	C1orf173	450589	1240	1	0	0	1	0	0	0	0	1
190	chr1	3816000	3818184	2185	142	142	8685	196	0.0225676	0.00701832	UMR	2	1	0	893	ENST00000439488	lincRNA	ENSG00000236423	LINC01134	0	655	ENST00000474140	ENSG00000198912	C1orf174	0	295	1	0	0	1	0	0	0.790847	0.209153	0
191	chr1	3827257	3828548	1292	41	41	2810	368	0.130961	0.0855949	UMR	0	0	10276	893	ENST00000439488	lincRNA	ENSG00000236423	LINC01134	10399	655	ENST00000474140	ENSG00000198912	C1orf174	2800	296	0	1	0	0	0	1	0	0	1
192	chr1	3839880	3841809	1930	44	44	3103	1018	0.32807	0.323907	UMR	0	0	22899	893	ENST00000439488	lincRNA	ENSG00000236423	LINC01134	23022	655	ENST00000474140	ENSG00000198912	C1orf174	15423	296	0	0	1	0	0	1	0	0	1
193	chr1	4131439	4133701	2263	30	30	1903	760	0.399369	0.346304	UMR	0	0	102257	897	ENST00000449232	pseudogene	ENSG00000229280	RP11-374C13.1	314581	655	ENST00000474140	ENSG00000198912	C1orf174	58932	297	0	0	1	0	0	1	0	0	1
194	chr1	4225152	4227228	2077	36	36	3019	989	0.327592	0.248118	UMR	0	0	8730	897	ENST00000449232	pseudogene	ENSG00000229280	RP11-374C13.1	408294	655	ENST00000474140	ENSG00000198912	C1orf174	3479	298	0	0	1	0	0	1	0	0	1
195	chr1	4230858	4232228	1371	38	38	2606	728	0.279355	0.246095	UMR	0	0	3730	897	ENST00000449232	pseudogene	ENSG00000229280	RP11-374C13.1	414000	655	ENST00000474140	ENSG00000198912	C1orf174	9185	298	0	0	1	0	0	1	0	0	1
1130	chr1	85086206	85087110	905	57	57	2838	104	0.0366455	0.0108466	UMR	0	0	10320	7388	ENST00000327308	protein_coding	ENSG00000180869	C1orf180	10320	5732	ENST00000327308	ENSG00000180869	C1orf180	0	1270	0	0	1	0	0	1	0.491713	0.508287	0
1700	chr1	161359247	161361066	1820	101	101	5556	300	0.0539957	0.00617284	UMR	0	0	10012	12638	ENST00000384194	snRNA	ENSG00000206921	RNU6-481P	21582	9631	ENST00000367974	ENSG00000188931	C1orf192	0	1860	0	0	1	0	0	1	0.207143	0.792857	0
1701	chr1	161368707	161370496	1790	99	99	7148	200	0.0279799	0.00497512	UMR	0	0	582	12638	ENST00000384194	snRNA	ENSG00000206921	RNU6-481P	31042	9631	ENST00000367974	ENSG00000188931	C1orf192	0	1861	0.792179	0	0.207821	0	0	1	0.597207	0.402793	0
1702	chr1	161391520	161392461	942	45	45	2003	312	0.155766	0.150621	UMR	0	0	15661	12639	ENST00000400984	pseudogene	ENSG00000215840	RP11-122G18.7	53855	9631	ENST00000367974	ENSG00000188931	C1orf192	17681	1862	0	0	1	0	0	1	0	0	1
1703	chr1	161397015	161398434	1420	34	34	2638	596	0.225929	0.217867	UMR	0	0	21156	12639	ENST00000400984	pseudogene	ENSG00000215840	RP11-122G18.7	59350	9631	ENST00000367974	ENSG00000188931	C1orf192	11708	1862	0	0	1	0	0	1	0	0	1
2181	chr1	231002082	231005131	3050	161	161	9168	403	0.0439572	0.0120625	UMR	1	1	0	16571	ENST00000522201	protein_coding	ENSG00000119280	C1orf198	0	12453	ENST00000522201	ENSG00000119280	C1orf198	0	2337	0.896066	0.103934	0	0.896066	0.103934	0	0.335738	0.664262	0
2180	chr1	230958710	230961902	3193	38	38	3175	1026	0.32315	0.308006	UMR	1	0	0	16566	ENST00000436739	lincRNA	ENSG00000225656	RP5-858B6.1	29879	12452	ENST00000523410	ENSG00000119280	C1orf198	41729	2337	1	0	0	0	0	1	0	0	1
1669	chr1	159823414	159825298	1885	104	104	6262	194	0.0309805	0.0148712	UMR	1	1	0	12210	ENST00000491974	protein_coding	ENSG00000188004	C1orf204	0	9240	ENST00000491974	ENSG00000188004	C1orf204	0	1830	1	0	0	1	0	0	0.533156	0.466844	0
1848	chr1	184355226	184358202	2977	172	172	7974	246	0.0308503	0.0125204	UMR	2	1	0	14000	ENST00000235307	protein_coding	ENSG00000116667	C1orf21	0	10570	ENST00000235307	ENSG00000116667	C1orf21	0	1996	0.996305	0.00369499	0	0.996305	0.00369499	0	0.468928	0.531072	0
496	chr1	23694211	23698510	4300	161	161	10501	362	0.0344729	0.010101	UMR	3	2	0	2549	ENST00000364535	misc_RNA	ENSG00000201405	Y_RNA	0	1949	ENST00000518600	ENSG00000249087	C1orf213	0	638	1	0	0	1	0	0	0.316279	0.576744	0.106977
737	chr1	36183272	36185030	1759	91	91	5376	137	0.0254836	0.00653595	UMR	1	1	0	4085	ENST00000453178	protein_coding	ENSG00000142686	C1orf216	0	3197	ENST00000453178	ENSG00000142686	C1orf216	0	872	1	0	0	1	0	0	0.299034	0.700966	0
736	chr1	36172785	36174675	1891	109	109	5816	516	0.0887208	0.0215918	UMR	0	0	909	4082	ENST00000464618	misc_RNA	ENSG00000239859	RN7SL281P	7836	3196	ENST00000503824	ENSG00000142686	C1orf216	0	871	0.576415	0	0.423585	0	0	1	0.303014	0.696986	0
1803	chr1	178510878	178512778	1901	110	110	6712	364	0.0542312	0.0148555	UMR	2	2	0	13646	ENST00000367636	protein_coding	ENSG00000184909	C1ORF220	0	10312	ENST00000367636	ENSG00000184909	C1ORF220	0	1950	1	0	0	1	0	0	0.522883	0.477117	0
81	chr1	1875371	1875998	628	32	32	2270	214	0.0942731	0.0607981	UMR	0	0	11155	591	ENST00000493964	protein_coding	ENSG00000142609	C1orf222	11155	411	ENST00000493964	ENSG00000142609	C1orf222	0	145	0	1	0	0	1	0	0.414013	0.585987	0
82	chr1	1891044	1892658	1615	50	50	3727	579	0.155353	0.113014	UMR	1	1	0	595	ENST00000461752	protein_coding	ENSG00000142609	C1orf222	0	415	ENST00000461752	ENSG00000142609	C1orf222	3756	147	1	0	0	1	0	0	0	0	1
83	chr1	1920071	1921148	1078	37	37	2137	561	0.262518	0.216247	UMR	0	0	1219	598	ENST00000378590	protein_coding	ENSG00000142609	C1orf222	1219	418	ENST00000378590	ENSG00000142609	C1orf222	6270	149	0.72449	0.27551	0	0.72449	0.27551	0	0	0	1
84	chr1	1921276	1922782	1507	31	31	2323	315	0.135601	0.121995	UMR	1	1	0	598	ENST00000378590	protein_coding	ENSG00000142609	C1orf222	0	418	ENST00000378590	ENSG00000142609	C1orf222	7475	149	1	0	0	1	0	0	0	0	1
85	chr1	1934890	1935636	747	54	54	2423	183	0.0755262	0.0460708	UMR	1	1	0	599	ENST00000434971	protein_coding	ENSG00000142609	C1orf222	0	419	ENST00000434971	ENSG00000142609	C1orf222	0	150	1	0	0	1	0	0	0.382865	0.617135	0
897	chr1	45139208	45140890	1683	77	77	4982	176	0.0353272	0.00628931	UMR	2	2	0	5175	ENST00000444751	protein_coding	ENSG00000198520	C1orf228	0	4118	ENST00000444751	ENSG00000198520	C1orf228	0	1029	1	0	0	1	0	0	0.48366	0.51634	0
898	chr1	45196026	45197321	1296	33	33	2558	153	0.0598124	0.0267454	UMR	1	0	0	5186	ENST00000363299	snRNA	ENSG00000200169	RNU5D-1	5846	4127	ENST00000568406	ENSG00000198520	C1orf228	5467	1030	1	0	0	0	0	1	0	0	1
2264	chr1	247274129	247276009	1881	175	175	10652	453	0.0425272	0.0123457	UMR	1	1	0	17345	ENST00000408893	protein_coding	ENSG00000221953	C1orf229	0	12969	ENST00000408893	ENSG00000221953	C1orf229	0	2442	1	0	0	1	0	0	0.623073	0.376927	0
67	chr1	1534458	1536399	1942	240	240	13848	746	0.0538706	0.0264484	UMR	1	1	0	456	ENST00000422725	protein_coding	ENSG00000228594	C1orf233	0	288	ENST00000422725	ENSG00000228594	C1orf233	0	116	1	0	0	1	0	0	0.864573	0.135427	0
1856	chr1	186342657	186345967	3311	118	118	7872	133	0.0168953	0.00416667	UMR	2	2	0	14089	ENST00000287859	protein_coding	ENSG00000157181	C1orf27	0	10630	ENST00000287859	ENSG00000157181	C1orf27	0	2004	1	0	0	1	0	0	0.218665	0.781335	0
2145	chr1	228289517	228292747	3231	226	226	14378	1625	0.11302	0.0188807	UMR	1	1	0	16313	ENST00000491293	protein_coding	ENSG00000143793	C1orf35	0	12268	ENST00000491293	ENSG00000143793	C1orf35	0	2288	1	0	0	1	0	0	0.468895	0.531105	0
857	chr1	43229956	43233772	3817	169	169	10634	343	0.032255	0.010582	UMR	2	2	0	4793	ENST00000536543	protein_coding	ENSG00000164008	C1orf50	0	3789	ENST00000536543	ENSG00000164008	C1orf50	0	985	0.846476	0.153524	0	0.846476	0.153524	0	0.299974	0.632172	0.0678543
858	chr1	43250654	43251415	762	55	55	3324	234	0.0703971	0.0425577	UMR	0	0	4064	4796	ENST00000421630	protein_coding	ENSG00000164008	C1orf50	4064	3792	ENST00000421630	ENSG00000164008	C1orf50	0	986	0	1	0	0	1	0	0.419948	0.580052	0
1477	chr1	150253498	150255572	2075	92	92	6229	165	0.026489	0.0146356	UMR	1	1	0	10309	ENST00000469255	protein_coding	ENSG00000159208	C1orf51	0	7581	ENST00000469255	ENSG00000159208	C1orf51	0	1657	1	0	0	1	0	0	0.131084	0.868916	0
1137	chr1	85724176	85726528	2353	98	98	5899	320	0.0542465	0.00784422	UMR	1	1	0	7429	ENST00000344356	protein_coding	ENSG00000162642	C1orf52	0	5770	ENST00000344356	ENSG00000162642	C1orf52	0	1278	1	0	0	1	0	0	0.349766	0.650234	0
1871	chr1	197871320	197872573	1254	97	97	5778	109	0.0188647	0.00694444	UMR	1	1	0	14316	ENST00000436652	protein_coding	ENSG00000203724	C1orf53	0	10775	ENST00000436652	ENSG00000203724	C1orf53	0	2014	1	0	0	1	0	0	0.566986	0.433014	0
1476	chr1	150240273	150242156	1884	85	85	5759	215	0.0373329	0.0101787	UMR	2	2	0	10301	ENST00000369102	protein_coding	ENSG00000118292	C1orf54	0	7573	ENST00000369102	ENSG00000118292	C1orf54	0	1656	1	0	0	1	0	0	0.322187	0.677813	0
1491	chr1	151019828	151021498	1671	82	82	5450	74	0.013578	0.00737277	UMR	1	1	0	10483	ENST00000473308	protein_coding	ENSG00000143443	C1orf56	0	7738	ENST00000473308	ENSG00000143443	C1orf56	0	1671	1	0	0	1	0	0	0.278276	0.721724	0
1620	chr1	156398180	156411072	12893	312	312	18575	2504	0.134805	0.0709515	UMR	1	1	0	11838	ENST00000495000	protein_coding	ENSG00000125462	C1orf61	0	8940	ENST00000495000	ENSG00000125462	C1orf61	0	1793	0.334523	0	0.665477	0.334523	0	0.665477	0.0922981	0.310246	0.597456
1619	chr1	156389607	156393432	3826	178	178	11400	957	0.0839474	0.0405128	UMR	2	1	0	11839	ENST00000385198	miRNA	ENSG00000207933	MIR9-1	0	8938	ENST00000464203	ENSG00000125462	C1orf61	0	1792	1	0	0	1	0	0	0.307893	0.692107	0
535	chr1	25565918	25567047	1130	42	42	3060	82	0.0267974	0.00416667	UMR	0	0	3097	2778	ENST00000564223	protein_coding	ENSG00000117616	C1orf63	3097	2143	ENST00000564223	ENSG00000117616	C1orf63	0	670	0	0	1	0	0	1	0.223009	0.776991	0
537	chr1	25592450	25594845	2396	106	113	3895	88	0.0225931	0.00617284	UMR	2	1	0	2793	ENST00000566714	pseudogene	ENSG00000261349	RP3-465N24.5	0	2151	ENST00000450820	ENSG00000117616	C1orf63	0	673	1	0	0	1	0	0	0.388564	0.611436	0
536	chr1	25572586	25574788	2203	175	175	11281	213	0.0188813	0.00854701	UMR	2	1	0	2792	ENST00000607698	lincRNA	ENSG00000272432	RP3-465N24.6	0	2147	ENST00000568212	ENSG00000117616	C1orf63	0	671	1	0	0	1	0	0	0.705856	0.294144	0
2080	chr1	223566294	223567262	969	67	67	3833	692	0.180537	0.130318	UMR	1	1	0	15934	ENST00000366875	protein_coding	ENSG00000178395	C1orf65	0	11972	ENST00000366875	ENSG00000178395	C1orf65	0	2225	1	0	0	1	0	0	0.639835	0.360165	0
2000	chr1	209956726	209958312	1587	63	63	4390	316	0.0719818	0.00980392	UMR	1	1	0	15330	ENST00000294811	protein_coding	ENSG00000162757	C1orf74	0	11569	ENST00000294811	ENSG00000162757	C1orf74	0	2134	1	0	0	1	0	0	0.281033	0.718967	0
1615	chr1	156260860	156262134	1275	40	40	3115	255	0.081862	0.0533738	UMR	1	1	0	11763	ENST00000480968	protein_coding	ENSG00000198715	C1orf85	0	8867	ENST00000480968	ENSG00000198715	C1orf85	0	1788	1	0	0	1	0	0	0.177255	0.822745	0
95	chr1	2125516	2127148	1633	111	111	4659	311	0.0667525	0.020202	UMR	1	1	0	648	ENST00000420515	protein_coding	ENSG00000162585	C1orf86	0	461	ENST00000420515	ENSG00000162585	C1orf86	0	171	1	0	0	1	0	0	0.363748	0.636252	0
96	chr1	2135533	2137388	1856	159	159	6863	432	0.0629462	0.0160666	UMR	0	0	211	649	ENST00000514625	protein_coding	ENSG00000162585	C1orf86	211	462	ENST00000514625	ENSG00000162585	C1orf86	0	172	1	0	0	1	0	0	0.292565	0.707435	0
97	chr1	2138655	2141322	2668	92	92	5420	1295	0.23893	0.211546	UMR	1	1	0	635	ENST00000469733	protein_coding	ENSG00000162585	C1orf86	0	448	ENST00000469733	ENSG00000162585	C1orf86	1303	172	0.943403	0.0565967	0	0.943403	0.0565967	0	0	0.261244	0.738756
718	chr1	34628427	34633178	4752	280	280	16962	607	0.0357859	0.0125786	UMR	2	2	0	3978	ENST00000373374	protein_coding	ENSG00000142698	C1orf94	0	3112	ENST00000373374	ENSG00000142698	C1orf94	0	849	0.905724	0.0942761	0	0.905724	0.0942761	0	0.46149	0.496002	0.0425084
719	chr1	34642196	34643226	1031	73	73	4370	434	0.0993135	0.0440551	UMR	0	0	44	3979	ENST00000488417	protein_coding	ENSG00000142698	C1orf94	44	3113	ENST00000488417	ENSG00000142698	C1orf94	0	850	1	0	0	1	0	0	0.622696	0.377304	0
2119	chr1	226735284	226738290	3007	200	200	11410	242	0.0212095	0.0121212	UMR	1	1	0	16191	ENST00000366789	protein_coding	ENSG00000203685	C1orf95	0	12175	ENST00000366789	ENSG00000203685	C1orf95	0	2260	1	0	0	1	0	0	0.351846	0.648154	0
487	chr1	22951996	22953472	1477	30	30	2182	369	0.169111	0.150376	UMR	0	0	9526	2479	ENST00000374642	protein_coding	ENSG00000173372	C1QA	9526	1894	ENST00000374642	ENSG00000173372	C1QA	20578	629	0	0	1	0	0	1	0	0	1
1515	chr1	151809043	151812864	3822	226	226	14326	1015	0.0708502	0.043273	UMR	0	0	168	10753	ENST00000454109	protein_coding	ENSG00000225556	C2CD4D	168	7985	ENST00000454109	ENSG00000225556	C2CD4D	0	1690	0.47933	0.193093	0.327577	0.47933	0.193093	0.327577	0.391418	0.608582	0
1475	chr1	150227780	150230412	2633	42	42	2956	481	0.16272	0.128297	UMR	2	1	0	10288	ENST00000607652	protein_coding	ENSG00000118298	CA14	0	7561	ENST00000607652	ENSG00000118298	CA14	10635	1656	1	0	0	1	0	0	0	0	1
1068	chr1	64935081	64938162	3082	200	200	11570	450	0.0388937	0.0190834	UMR	1	1	0	6613	ENST00000290039	protein_coding	ENSG00000158966	CACHD1	0	5197	ENST00000290039	ENSG00000158966	CACHD1	0	1200	1	0	0	1	0	0	0.343933	0.656067	0
1069	chr1	64970860	64971710	851	52	55	1154	173	0.149913	0.0666667	UMR	1	1	0	6614	ENST00000495994	protein_coding	ENSG00000158966	CACHD1	0	5198	ENST00000495994	ENSG00000158966	CACHD1	0	1201	1	0	0	1	0	0	0.289072	0.710928	0
1830	chr1	181451176	181453236	2061	134	134	8381	623	0.0743348	0.0537522	UMR	1	1	0	13833	ENST00000367573	protein_coding	ENSG00000198216	CACNA1E	0	10444	ENST00000367573	ENSG00000198216	CACNA1E	0	1978	1	0	0	1	0	0	0.536148	0.463852	0
1831	chr1	181454299	181455586	1288	55	55	3936	311	0.0790142	0.0456417	UMR	0	0	1417	13833	ENST00000367573	protein_coding	ENSG00000198216	CACNA1E	1417	10444	ENST00000367573	ENSG00000198216	CACNA1E	0	1979	0.451863	0.548137	0	0.451863	0.548137	0	0.222826	0.777174	0
1829	chr1	181286184	181289888	3705	117	117	7965	385	0.0483365	0.0156085	UMR	0	0	80659	13824	ENST00000319701	lincRNA	ENSG00000179452	RP11-380B22.1	92349	10436	ENST00000524607	ENSG00000198216	CACNA1E	0	1975	0	0	1	0	0	1	0.154656	0.841296	0.00404858
1791	chr1	174967679	174970555	2877	155	155	10302	292	0.028344	0.0106728	UMR	1	1	0	13543	ENST00000405362	protein_coding	ENSG00000116161	CACYBP	0	10249	ENST00000405362	ENSG00000116161	CACYBP	0	1938	1	0	0	1	0	0	0.394161	0.605839	0
1666	chr1	159140486	159143544	3059	111	111	6260	324	0.0517572	0.0209546	UMR	1	1	0	12158	ENST00000416746	protein_coding	ENSG00000162706	CADM3	0	9205	ENST00000416746	ENSG00000162706	CADM3	0	1827	1	0	0	1	0	0	0.168683	0.831317	0
1667	chr1	159156496	159158722	2227	45	45	2887	433	0.149983	0.0316932	UMR	0	0	7909	12159	ENST00000497636	protein_coding	ENSG00000162706	CADM3	7909	9206	ENST00000497636	ENSG00000162706	CADM3	0	1828	0	1	0	0	1	0	0.121239	0.878761	0
79	chr1	1839801	1841426	1626	152	152	8781	397	0.0452113	0.0159802	UMR	0	0	4839	579	ENST00000307786	protein_coding	ENSG00000169885	CALML6	4839	399	ENST00000307786	ENSG00000169885	CALML6	0	141	0	0	1	0	0	1	0.395449	0.604551	0
1997	chr1	209756626	209759564	2939	61	61	4304	749	0.174024	0.100114	UMR	1	1	0	15297	ENST00000361322	protein_coding	ENSG00000008118	CAMK1G	0	11540	ENST00000361322	ENSG00000008118	CAMK1G	39585	2131	0.832936	0.167064	0	0.832936	0.167064	0	0	0	1
1995	chr1	209380472	209381766	1295	47	47	2841	231	0.0813094	0.015873	UMR	0	0	23774	15277	ENST00000429208	pseudogene	ENSG00000224540	RP11-385M4.3	375295	11538	ENST00000009105	ENSG00000008118	CAMK1G	23079	2130	0	0	1	0	0	1	0	0	1
1996	chr1	209404848	209405464	617	82	82	3798	585	0.154028	0.135048	UMR	0	0	76	15277	ENST00000429208	pseudogene	ENSG00000224540	RP11-385M4.3	351597	11538	ENST00000009105	ENSG00000008118	CAMK1G	0	2130	1	0	0	0	0	1	1	0	0
440	chr1	20802674	20803342	669	32	32	2335	272	0.116488	0.0465748	UMR	0	0	7795	2264	ENST00000489020	protein_coding	ENSG00000162545	CAMK2N1	7795	1727	ENST00000489020	ENSG00000162545	CAMK2N1	7120	585	0	0	1	0	0	1	0	0	1
441	chr1	20810245	20814483	4239	325	325	18172	595	0.0327427	0.0145202	UMR	1	1	0	2264	ENST00000489020	protein_coding	ENSG00000162545	CAMK2N1	0	1727	ENST00000489020	ENSG00000162545	CAMK2N1	0	585	1	0	0	1	0	0	0.719273	0.280727	0
1881	chr1	200707284	200711769	4486	159	159	7605	316	0.0415516	0.0167084	UMR	1	1	0	14414	ENST00000236925	protein_coding	ENSG00000118200	CAMSAP2	0	10837	ENST00000236925	ENSG00000118200	CAMSAP2	0	2031	0.807624	0.192376	0	0.807624	0.192376	0	0.244984	0.572002	0.183014
232	chr1	6843785	6846776	2992	273	273	12861	385	0.0299355	0.0138177	UMR	2	1	0	1102	ENST00000461311	protein_coding	ENSG00000171735	CAMTA1	0	837	ENST00000461311	ENSG00000171735	CAMTA1	0	349	1	0	0	1	0	0	0.686163	0.313837	0
231	chr1	6830783	6832676	1894	30	30	2315	695	0.300216	0.275179	UMR	0	0	12226	1094	ENST00000442889	antisense	ENSG00000237436	RP11-312B8.1	12707	830	ENST00000303635	ENSG00000171735	CAMTA1	11637	349	0	0	1	0	0	1	0	0	1
233	chr1	7022010	7023925	1916	85	85	4425	555	0.125424	0.060815	UMR	0	0	50413	1113	ENST00000456701	antisense	ENSG00000237365	RP11-334N17.1	87893	843	ENST00000467267	ENSG00000171735	CAMTA1	0	350	0	1	0	0	1	0	0.156054	0.843946	0
234	chr1	7129942	7130918	977	37	37	2509	86	0.0342766	0.0112994	UMR	0	0	55602	1113	ENST00000456701	antisense	ENSG00000237365	RP11-334N17.1	195825	843	ENST00000467267	ENSG00000171735	CAMTA1	7214	351	0	1	0	0	1	0	0	0	1
236	chr1	7729634	7731095	1462	32	32	2022	353	0.17458	0.130561	UMR	0	0	23808	1119	ENST00000602640	lincRNA	ENSG00000270171	RP11-338N10.1	65372	844	ENST00000495233	ENSG00000171735	CAMTA1	4458	352	0	1	0	0	1	0	0	0	1
237	chr1	7739908	7741464	1557	123	123	6639	222	0.0334388	0.0149254	UMR	0	0	13439	1119	ENST00000602640	lincRNA	ENSG00000270171	RP11-338N10.1	55003	844	ENST00000495233	ENSG00000171735	CAMTA1	0	353	0	1	0	0	1	0	0.625562	0.374438	0
238	chr1	7762089	7766636	4548	355	355	19142	1608	0.0840038	0.0215918	UMR	0	0	1058	1121	ENST00000602916	lincRNA	ENSG00000269978	RP11-338N10.3	29831	844	ENST00000495233	ENSG00000171735	CAMTA1	0	354	0.206904	0.793096	0	0	1	0	0.277704	0.611258	0.111038
235	chr1	7447475	7450071	2597	52	52	3640	1051	0.288736	0.262426	UMR	1	0	0	1117	ENST00000411708	antisense	ENSG00000237728	RP3-453P22.2	346396	844	ENST00000495233	ENSG00000171735	CAMTA1	273329	352	0.99846	0.00154024	0	0	1	0	0	0	1
817	chr1	40504745	40507488	2744	133	133	8595	127	0.014776	0.00917547	UMR	1	1	0	4537	ENST00000446031	protein_coding	ENSG00000131236	CAP1	0	3575	ENST00000446031	ENSG00000131236	CAP1	0	940	1	0	0	1	0	0	0.470845	0.529155	0
2082	chr1	223892574	223896054	3481	36	36	2491	643	0.258129	0.194135	UMR	0	0	3226	15950	ENST00000434648	protein_coding	ENSG00000162909	CAPN2	3226	11985	ENST00000434648	ENSG00000162909	CAPN2	3936	2228	0	1	0	0	1	0	0	0	1
2083	chr1	223899773	223901968	2196	130	130	8595	368	0.0428156	0.0115951	UMR	1	1	0	15951	ENST00000295006	protein_coding	ENSG00000162909	CAPN2	0	11986	ENST00000295006	ENSG00000162909	CAPN2	0	2228	1	0	0	1	0	0	0.379326	0.620674	0
2084	chr1	223935428	223937491	2064	87	87	5957	522	0.087628	0.0192721	UMR	0	0	617	15952	ENST00000483579	protein_coding	ENSG00000162909	CAPN2	617	11987	ENST00000483579	ENSG00000162909	CAPN2	0	2229	0.669574	0.330426	0	0.669574	0.330426	0	0.340116	0.659884	0
2081	chr1	223742343	223745202	2860	29	214	289	72	0.249135	0.157407	UMR	1	0	0	15946	ENST00000439337	pseudogene	ENSG00000235428	WI2-2998D17.2	17962	11974	ENST00000442247	ENSG00000203697	CAPN8	0	2227	0.880769	0.119231	0	0	1	0	0.763287	0.236713	0
1286	chr1	113160554	113163704	3151	119	119	7856	171	0.0217668	0.00529101	UMR	2	2	0	8958	ENST00000498626	protein_coding	ENSG00000116489	CAPZA1	0	6827	ENST00000498626	ENSG00000116489	CAPZA1	0	1442	1	0	0	1	0	0	0.311012	0.688988	0
427	chr1	19717225	19718376	1152	30	30	2210	262	0.118552	0.0906664	UMR	0	0	4933	2175	ENST00000457768	protein_coding	ENSG00000077549	CAPZB	4933	1654	ENST00000457768	ENSG00000077549	CAPZB	51948	573	0	1	0	0	1	0	0	0	1
430	chr1	19810336	19812998	2663	189	190	9080	586	0.0645374	0.025641	UMR	1	1	0	2177	ENST00000482808	protein_coding	ENSG00000077549	CAPZB	0	1656	ENST00000482808	ENSG00000077549	CAPZB	0	574	1	0	0	1	0	0	0.353361	0.646639	0
428	chr1	19751124	19754286	3163	40	40	3127	1211	0.387272	0.390888	UMR	0	0	245	2178	ENST00000481521	misc_RNA	ENSG00000240490	RN7SL277P	4485	1655	ENST00000489607	ENSG00000077549	CAPZB	57417	574	0.554537	0.445463	0	0	1	0	0	0	1
429	chr1	19764232	19765649	1418	43	43	3312	1006	0.303744	0.302763	UMR	0	0	13353	2178	ENST00000481521	misc_RNA	ENSG00000240490	RN7SL277P	17593	1655	ENST00000489607	ENSG00000077549	CAPZB	46054	574	0	1	0	0	1	0	0	0	1
288	chr1	10694668	10695870	1203	35	35	2412	581	0.240879	0.207713	UMR	0	0	2949	1364	ENST00000478524	protein_coding	ENSG00000130940	CASZ1	2949	1031	ENST00000478524	ENSG00000130940	CASZ1	2429	411	0	0	1	0	0	1	0	0	1
290	chr1	10711143	10711714	572	31	31	1664	683	0.410457	0.434784	UMR	1	1	0	1367	ENST00000490176	protein_coding	ENSG00000130940	CASZ1	0	1034	ENST00000490176	ENSG00000130940	CASZ1	2124	415	1	0	0	1	0	0	0	0	1
291	chr1	10753536	10755896	2361	258	258	12816	459	0.0358146	0.0212674	UMR	1	1	0	1370	ENST00000478728	protein_coding	ENSG00000130940	CASZ1	0	1037	ENST00000478728	ENSG00000130940	CASZ1	0	420	1	0	0	1	0	0	0.295637	0.704363	0
292	chr1	10764365	10765058	694	50	50	3265	852	0.260949	0.245739	UMR	0	0	573	1371	ENST00000472814	protein_coding	ENSG00000130940	CASZ1	573	1038	ENST00000472814	ENSG00000130940	CASZ1	0	422	1	0	0	1	0	0	0.685879	0.314121	0
293	chr1	10776372	10778128	1757	44	44	2974	877	0.294889	0.295193	UMR	0	0	10739	1371	ENST00000472814	protein_coding	ENSG00000130940	CASZ1	10739	1038	ENST00000472814	ENSG00000130940	CASZ1	11446	422	0	1	0	0	1	0	0	0	1
294	chr1	10784339	10786100	1762	33	33	2180	550	0.252294	0.185728	UMR	0	0	18706	1371	ENST00000472814	protein_coding	ENSG00000130940	CASZ1	18706	1038	ENST00000472814	ENSG00000130940	CASZ1	19413	422	0	1	0	0	1	0	0	0	1
295	chr1	10815679	10816620	942	30	30	1671	269	0.160981	0.0985784	UMR	0	0	40084	1363	ENST00000377022	protein_coding	ENSG00000130940	CASZ1	40084	1030	ENST00000377022	ENSG00000130940	CASZ1	37274	423	0	1	0	0	1	0	0	0	1
296	chr1	10851456	10857350	5895	313	313	17214	597	0.0346811	0.0174466	UMR	1	1	0	1366	ENST00000344008	protein_coding	ENSG00000130940	CASZ1	0	1033	ENST00000344008	ENSG00000130940	CASZ1	0	423	0.448855	0.551145	0	0.448855	0.551145	0	0.52078	0.40475	0.0744699
297	chr1	10894863	10896410	1548	55	55	3597	369	0.102585	0.060223	UMR	0	0	38155	1366	ENST00000344008	protein_coding	ENSG00000130940	CASZ1	38155	1033	ENST00000344008	ENSG00000130940	CASZ1	0	424	0	0	1	0	0	1	0.143411	0.856589	0
298	chr1	10923266	10928384	5119	169	169	9721	1439	0.14803	0.0404412	UMR	0	0	27433	1373	ENST00000450782	pseudogene	ENSG00000225158	HSPE1P24	66558	1033	ENST00000344008	ENSG00000130940	CASZ1	27148	424	0	0	1	0	0	1	0	0	1
289	chr1	10697960	10699680	1721	181	181	11341	2352	0.207389	0.180866	UMR	2	1	0	1372	ENST00000606802	antisense	ENSG00000272078	RP4-734G22.3	0	1031	ENST00000478524	ENSG00000130940	CASZ1	0	412	1	0	0	1	0	0	0.521209	0.478791	0
984	chr1	52830906	52832600	1695	122	122	7921	249	0.0314354	0.00980392	UMR	1	1	0	5925	ENST00000438831	protein_coding	ENSG00000154222	CC2D1B	0	4722	ENST00000438831	ENSG00000154222	CC2D1B	0	1119	1	0	0	1	0	0	0.39528	0.60472	0
985	chr1	52833932	52834716	785	51	51	2596	177	0.0681818	0.0267059	UMR	1	0	0	5930	ENST00000497678	pseudogene	ENSG00000224680	PLA2G12AP1	2066	4715	ENST00000371586	ENSG00000154222	CC2D1B	0	1120	1	0	0	0	0	1	0.495541	0.504459	0
919	chr1	46087996	46089247	1252	94	94	5497	1435	0.261051	0.235527	UMR	1	1	0	5404	ENST00000464739	protein_coding	ENSG00000159588	CCDC17	0	4324	ENST00000464739	ENSG00000159588	CCDC17	0	1050	1	0	0	1	0	0	0.757188	0.242812	0
1179	chr1	93643402	93647097	3696	163	163	9857	330	0.0334787	0.0106673	UMR	2	2	0	7826	ENST00000481180	protein_coding	ENSG00000122483	CCDC18	0	6050	ENST00000481180	ENSG00000122483	CCDC18	0	1334	0.979978	0.0200216	0	0.979978	0.0200216	0	0.281115	0.710498	0.00838745
1764	chr1	169395440	169397148	1709	41	41	2710	184	0.0678967	0.0224706	UMR	1	1	0	13160	ENST00000456107	protein_coding	ENSG00000117477	CCDC181	0	10001	ENST00000456107	ENSG00000117477	CCDC181	0	1916	1	0	0	1	0	0	0.145114	0.854886	0
1765	chr1	169429408	169430174	767	38	38	2982	318	0.10664	0.0740644	UMR	2	1	0	13162	ENST00000437857	lincRNA	ENSG00000234437	RP1-206D15.3	0	9999	ENST00000545005	ENSG00000117477	CCDC181	24384	1917	1	0	0	1	0	0	0	0	1
1670	chr1	159869692	159870369	678	30	30	2066	276	0.133591	0.0739588	UMR	2	1	0	12225	ENST00000584466	miRNA	ENSG00000266458	hsa-mir-4259	0	9252	ENST00000479940	ENSG00000213085	CCDC19	0	1831	1	0	0	1	0	0	0.356932	0.643068	0
885	chr1	44456704	44458259	1556	86	86	5297	241	0.0454975	0.0107868	UMR	1	1	0	5072	ENST00000479055	protein_coding	ENSG00000159214	CCDC24	0	4039	ENST00000479055	ENSG00000159214	CCDC24	0	1019	1	0	0	1	0	0	0.399743	0.600257	0
185	chr1	3662939	3664261	1323	111	111	7090	501	0.0706629	0.0365436	UMR	1	0	0	850	ENST00000423764	antisense	ENSG00000227372	TP73-AS1	4700	622	ENST00000294600	ENSG00000162592	CCDC27	0	286	1	0	0	0	0	1	0.848073	0.151927	0
680	chr1	32665051	32667462	2412	68	68	4651	253	0.0543969	0.0169591	UMR	1	1	0	3692	ENST00000483009	protein_coding	ENSG00000160050	CCDC28B	0	2864	ENST00000483009	ENSG00000160050	CCDC28B	0	806	1	0	0	1	0	0	0.094942	0.905058	0
854	chr1	42928346	42929602	1257	67	67	4949	135	0.0272782	0.0140478	UMR	1	1	0	4745	ENST00000492422	protein_coding	ENSG00000186409	CCDC30	0	3747	ENST00000492422	ENSG00000186409	CCDC30	0	981	1	0	0	1	0	0	0.559268	0.440732	0
2168	chr1	229477006	229479908	2903	222	222	13010	441	0.033897	0.0172995	UMR	1	1	0	16498	ENST00000452552	protein_coding	ENSG00000154429	CCSAP	0	12404	ENST00000452552	ENSG00000154429	CCSAP	0	2324	1	0	0	1	0	0	0.317258	0.682742	0
1387	chr1	145712624	145714424	1801	58	58	3869	411	0.106229	0.0367173	UMR	0	0	1140	9854	ENST00000369288	protein_coding	ENSG00000117281	CD160	1140	7349	ENST00000369288	ENSG00000117281	CD160	0	1545	0.477512	0.522488	0	0.477512	0.522488	0	0.131594	0.868406	0
587	chr1	27709346	27710008	663	42	42	1992	277	0.139056	0.116865	UMR	1	1	0	3173	ENST00000374025	protein_coding	ENSG00000174950	CD164L2	0	2477	ENST00000374025	ENSG00000174950	CD164L2	0	727	1	0	0	1	0	0	0.348416	0.651584	0
1663	chr1	158150182	158151610	1429	77	77	5129	147	0.0286606	0.0111111	UMR	0	0	444	12062	ENST00000368171	protein_coding	ENSG00000158473	CD1D	444	9129	ENST00000368171	ENSG00000158473	CD1D	0	1826	1	0	0	1	0	0	0.617915	0.382085	0
1662	chr1	158147117	158149150	2034	51	51	3271	722	0.220728	0.178136	UMR	1	0	0	12061	ENST00000413990	pseudogene	ENSG00000227295	ELL2P1	586	9129	ENST00000368171	ENSG00000158473	CD1D	0	1825	1	0	0	0.695182	0	0.304818	0.206981	0.793019	0
1661	chr1	158118972	158120008	1037	38	38	3046	127	0.041694	0.0124049	UMR	0	0	8542	12060	ENST00000414848	lincRNA	ENSG00000231666	RP11-404O13.1	29728	9129	ENST00000368171	ENSG00000158473	CD1D	0	1824	0	0	1	0	0	1	0.208293	0.791707	0
1750	chr1	167408184	167409330	1147	58	58	3948	272	0.0688956	0.033697	UMR	1	1	0	13036	ENST00000470379	protein_coding	ENSG00000198821	CD247	0	9908	ENST00000470379	ENSG00000198821	CD247	0	1902	1	0	0	1	0	0	0.5449	0.4551	0
1751	chr1	167423802	167425691	1890	122	122	7972	118	0.0148018	0.00731801	UMR	0	0	2206	13038	ENST00000417969	sense_intronic	ENSG00000233411	RP11-104L21.2	14924	9908	ENST00000470379	ENSG00000198821	CD247	0	1903	0	1	0	0	1	0	0.596825	0.403175	0
1990	chr1	208040870	208043009	2140	122	122	7348	378	0.0514426	0.0180213	UMR	1	0	0	15256	ENST00000415882	processed_transcript	ENSG00000203709	C1orf132	20827	11528	ENST00000367036	ENSG00000174059	CD34	0	2125	1	0	0	0	0	1	0.4	0.6	0
1991	chr1	208081022	208085442	4421	103	103	7216	739	0.102411	0.0205568	UMR	1	1	0	15262	ENST00000537704	protein_coding	ENSG00000174059	CD34	0	11531	ENST00000537704	ENSG00000174059	CD34	0	2126	0.674508	0.325492	0	0.674508	0.325492	0	0.0938702	0.66252	0.24361
1992	chr1	208131645	208133592	1948	106	106	6139	641	0.104414	0.0350865	UMR	0	0	46897	15260	ENST00000310833	protein_coding	ENSG00000174059	CD34	46897	11529	ENST00000310833	ENSG00000174059	CD34	0	2127	0	0	1	0	0	1	0.405544	0.594456	0
1993	chr1	208135688	208137976	2289	113	113	7035	685	0.0973703	0.015873	UMR	0	0	50940	15260	ENST00000310833	protein_coding	ENSG00000174059	CD34	50940	11529	ENST00000310833	ENSG00000174059	CD34	0	2128	0	0	1	0	0	1	0.225863	0.774137	0
1989	chr1	207995983	207998290	2308	41	41	2118	452	0.213409	0.209227	UMR	1	0	0	15255	ENST00000487977	processed_transcript	ENSG00000203709	C1orf132	52298	11526	ENST00000462968	ENSG00000117335	CD46	43572	2125	0.894714	0.105286	0	0	0	1	0	0	1
1988	chr1	207924081	207926746	2666	103	103	7523	241	0.0320351	0.0101787	UMR	1	1	0	15244	ENST00000480003	protein_coding	ENSG00000117335	CD46	0	11520	ENST00000480003	ENSG00000117335	CD46	0	2124	1	0	0	1	0	0	0.297449	0.702551	0
1982	chr1	207494008	207496092	2085	108	108	6163	119	0.0193088	0.00892126	UMR	1	1	0	15198	ENST00000343420	protein_coding	ENSG00000196352	CD55	0	11480	ENST00000343420	ENSG00000196352	CD55	0	2119	1	0	0	1	0	0	0.393765	0.606235	0
1323	chr1	117112534	117114409	1876	131	131	7503	267	0.0355858	0.012956	UMR	1	1	0	9276	ENST00000369487	protein_coding	ENSG00000116815	CD58	0	7072	ENST00000369487	ENSG00000116815	CD58	0	1477	1	0	0	1	0	0	0.492004	0.507996	0
444	chr1	20913656	20917518	3863	53	53	3640	516	0.141758	0.0814749	UMR	1	1	0	2269	ENST00000461985	protein_coding	ENSG00000158825	CDA	0	1731	ENST00000461985	ENSG00000158825	CDA	33063	587	1	0	0	1	0	0	0	0	1
1210	chr1	100816620	100820088	3469	157	157	10181	260	0.0255378	0.00852057	UMR	1	1	0	8159	ENST00000544534	protein_coding	ENSG00000079335	CDC14A	0	6237	ENST00000544534	ENSG00000079335	CDC14A	0	1364	1	0	0	1	0	0	0.343038	0.656962	0
869	chr1	43823756	43825720	1965	101	101	6461	356	0.0550998	0.0124766	UMR	2	1	0	4880	ENST00000478882	protein_coding	ENSG00000117399	CDC20	0	3862	ENST00000478882	ENSG00000117399	CDC20	0	1001	1	0	0	1	0	0	0.470738	0.529262	0
868	chr1	43814078	43815404	1327	97	97	5928	567	0.0956478	0.0763318	UMR	0	0	8924	4877	ENST00000424948	antisense	ENSG00000234694	RP1-92O14.3	9221	3860	ENST00000310955	ENSG00000117399	CDC20	0	1000	0	1	0	0	1	0	0.732479	0.267521	0
480	chr1	22378865	22380770	1906	145	145	7938	208	0.0262031	0.0104167	UMR	1	1	0	2461	ENST00000411827	protein_coding	ENSG00000070831	CDC42	0	1882	ENST00000411827	ENSG00000070831	CDC42	0	618	1	0	0	1	0	0	0.535152	0.464848	0
2128	chr1	227502925	227507235	4311	178	178	10517	353	0.0335647	0.0202821	UMR	1	1	0	16239	ENST00000478573	protein_coding	ENSG00000143776	CDC42BPA	0	12218	ENST00000478573	ENSG00000143776	CDC42BPA	0	2267	1	0	0	1	0	0	0.302946	0.575968	0.121086
1169	chr1	91965856	91967717	1862	91	91	6547	214	0.0326867	0.0136386	UMR	1	1	0	7691	ENST00000497611	protein_coding	ENSG00000097046	CDC7	0	5950	ENST00000497611	ENSG00000097046	CDC7	0	1319	1	0	0	1	0	0	0.395274	0.604726	0
1864	chr1	193090175	193092407	2233	114	114	6543	341	0.0521168	0.0125504	UMR	1	1	0	14221	ENST00000482484	protein_coding	ENSG00000134371	CDC73	0	10703	ENST00000482484	ENSG00000134371	CDC73	0	2009	1	0	0	1	0	0	0.222123	0.777877	0
768	chr1	38155148	38159030	3883	209	209	14144	712	0.0503394	0.0112994	UMR	2	2	0	4270	ENST00000327331	protein_coding	ENSG00000134690	CDCA8	0	3358	ENST00000327331	ENSG00000134690	CDCA8	0	901	1	0	0	1	0	0	0.39351	0.60649	0
73	chr1	1654910	1656350	1441	105	105	3746	59	0.0157501	0.00595238	UMR	2	1	0	544	ENST00000417099	pseudogene	ENSG00000227775	RP1-283E3.4	0	367	ENST00000401096	ENSG00000008128	CDK11A	0	133	1	0	0	1	0	0	0.580153	0.419847	0
74	chr1	1659024	1660821	1798	25	33	1450	333	0.229655	0.169455	UMR	0	0	2969	544	ENST00000417099	pseudogene	ENSG00000227775	RP1-283E3.4	3257	363	ENST00000378635	ENSG00000008128	CDK11A	2792	133	0	1	0	0	1	0	0	0	1
70	chr1	1589592	1591216	1625	116	123	5033	141	0.0280151	0.00833333	UMR	2	1	0	509	ENST00000607013	antisense	ENSG00000272004	RP11-345P4.10	0	339	ENST00000341028	ENSG00000248333	CDK11B	0	125	1	0	0	1	0	0	0.534769	0.465231	0
71	chr1	1593097	1594806	1710	29	35	1797	313	0.174179	0.133478	UMR	0	0	2310	509	ENST00000607013	antisense	ENSG00000272004	RP11-345P4.10	2623	339	ENST00000341028	ENSG00000248333	CDK11B	2154	125	0	1	0	0	1	0	0	0	1
1960	chr1	205473515	205474770	1256	56	56	2907	112	0.0385277	0.0289614	UMR	1	1	0	14989	ENST00000419301	protein_coding	ENSG00000117266	CDK18	0	11301	ENST00000419301	ENSG00000117266	CDK18	0	2098	1	0	0	1	0	0	0.184713	0.815287	0
1961	chr1	205497284	205498610	1327	53	53	3245	474	0.146071	0.102941	UMR	1	1	0	15001	ENST00000515514	protein_coding	ENSG00000117266	CDK18	0	11313	ENST00000515514	ENSG00000117266	CDK18	0	2099	1	0	0	1	0	0	0.442351	0.557649	0
969	chr1	51424752	51426640	1889	120	120	6940	149	0.0214697	0.00724638	UMR	2	2	0	5773	ENST00000262662	protein_coding	ENSG00000123080	CDKN2C	0	4612	ENST00000262662	ENSG00000123080	CDKN2C	0	1105	1	0	0	1	0	0	0.329804	0.670196	0
970	chr1	51432836	51440548	7713	236	236	14112	816	0.0578231	0.00980392	UMR	1	1	0	5775	ENST00000371761	protein_coding	ENSG00000123080	CDKN2C	0	4614	ENST00000371761	ENSG00000123080	CDKN2C	0	1106	0.619733	0.348762	0.0315053	0.619733	0.348762	0.0315053	0.225982	0.379489	0.394529
971	chr1	51442344	51447418	5075	151	151	9081	712	0.0784055	0.0325203	UMR	0	0	6727	5775	ENST00000371761	protein_coding	ENSG00000123080	CDKN2C	6727	4614	ENST00000371761	ENSG00000123080	CDKN2C	0	1107	0	0	1	0	0	1	0.142857	0.584828	0.272315
479	chr1	22350478	22353016	2539	99	99	7397	299	0.0404218	0.0114035	UMR	2	0	0	2454	ENST00000404210	lincRNA	ENSG00000218510	LINC00339	16534	1876	ENST00000400271	ENSG00000142789	CELA3A	0	617	1	0	0	0	0	1	0.109098	0.890902	0
1510	chr1	151688061	151690180	2120	59	59	3240	437	0.134877	0.114342	UMR	1	1	0	10698	ENST00000478829	protein_coding	ENSG00000159409	CELF3	0	7939	ENST00000478829	ENSG00000159409	CELF3	3811	1686	1	0	0	1	0	0	0	0	1
1239	chr1	109791605	109793018	1414	132	132	6428	320	0.0497822	0.027533	UMR	1	1	0	8482	ENST00000271332	protein_coding	ENSG00000143126	CELSR2	0	6456	ENST00000271332	ENSG00000143126	CELSR2	0	1393	1	0	0	1	0	0	0.550212	0.449788	0
2039	chr1	214775850	214778025	2176	92	92	6991	291	0.0416249	0.00564972	UMR	1	1	0	15617	ENST00000495259	protein_coding	ENSG00000117724	CENPF	0	11760	ENST00000495259	ENSG00000117724	CENPF	0	2179	1	0	0	1	0	0	0.31204	0.68796	0
2238	chr1	243264840	243265235	396	41	41	2048	564	0.275391	0.262337	UMR	1	0	0	17123	ENST00000435793	lincRNA	ENSG00000214837	RP11-261C10.3	24764	12819	ENST00000466495	ENSG00000143702	CEP170	0	2403	1	0	0	0	0	1	0.646465	0.353535	0
2237	chr1	243053380	243054170	791	48	48	2925	96	0.0328205	0.0164551	UMR	0	0	6602	17107	ENST00000603868	pseudogene	ENSG00000270818	RP11-498M14.1	235829	12819	ENST00000466495	ENSG00000143702	CEP170	0	2402	0	0	1	0	0	1	0.600506	0.399494	0
1818	chr1	179922828	179926148	3321	113	113	8029	295	0.0367418	0.0101033	UMR	2	1	0	13759	ENST00000491495	protein_coding	ENSG00000135837	CEP350	0	10393	ENST00000491495	ENSG00000135837	CEP350	0	1963	0.927431	0.0725685	0	0.927431	0.0725685	0	0.211683	0.788317	0
558	chr1	26560138	26561882	1745	111	111	7868	172	0.0218607	0.00574713	UMR	1	1	0	2956	ENST00000252992	protein_coding	ENSG00000130695	CEP85	0	2288	ENST00000252992	ENSG00000130695	CEP85	0	694	1	0	0	1	0	0	0.331805	0.668195	0
557	chr1	26551442	26552550	1109	56	56	3385	390	0.115214	0.0319735	UMR	1	0	0	2953	ENST00000451482	pseudogene	ENSG00000236155	RP11-231P20.2	8140	2286	ENST00000476272	ENSG00000130695	CEP85	0	693	1	0	0	0	0	1	0.61046	0.38954	0
1272	chr1	111681376	111685582	4207	131	131	9128	464	0.0508326	0.0128247	UMR	2	2	0	8783	ENST00000460443	protein_coding	ENSG00000134255	CEPT1	0	6690	ENST00000460443	ENSG00000134255	CEPT1	0	1427	1	0	0	1	0	0	0.255764	0.677918	0.066318
1489	chr1	150943293	150947942	4650	208	208	11019	893	0.0810418	0.0205177	UMR	2	1	0	10454	ENST00000412838	antisense	ENSG00000231073	RP11-316M1.3	0	7710	ENST00000457392	ENSG00000143418	CERS2	0	1669	1	0	0	1	0	0	0.310968	0.430108	0.258925
1866	chr1	196846666	196847659	994	30	30	2061	99	0.0480349	0.0213804	UMR	0	0	9484	14270	ENST00000367416	protein_coding	ENSG00000134365	CFHR4	9484	10738	ENST00000367416	ENSG00000134365	CFHR4	0	2011	0	1	0	0	1	0	0.261569	0.738431	0
1867	chr1	196864322	196867145	2824	44	44	2880	966	0.335417	0.313959	UMR	0	0	7088	14272	ENST00000367418	protein_coding	ENSG00000134365	CFHR4	7088	10740	ENST00000367418	ENSG00000134365	CFHR4	16903	2011	0	1	0	0	1	0	0	0	1
1507	chr1	151482435	151485250	2816	119	119	6698	438	0.0653927	0.0162602	UMR	1	1	0	10666	ENST00000271636	protein_coding	ENSG00000143375	CGN	0	7914	ENST00000271636	ENSG00000143375	CGN	0	1683	1	0	0	1	0	0	0.116832	0.883168	0
1398	chr1	146713611	146716009	2399	125	125	8390	294	0.0350417	0.00877193	UMR	2	2	0	9970	ENST00000492728	protein_coding	ENSG00000131778	CHD1L	0	7419	ENST00000492728	ENSG00000131778	CHD1L	0	1570	1	0	0	1	0	0	0.495623	0.504377	0
203	chr1	6187620	6188298	679	45	45	3102	491	0.158285	0.108915	UMR	0	0	303	948	ENST00000491020	protein_coding	ENSG00000116254	CHD5	303	696	ENST00000491020	ENSG00000116254	CHD5	0	311	1	0	0	1	0	0	0.724595	0.275405	0
204	chr1	6208348	6209348	1001	55	55	2771	233	0.0840852	0.0288313	UMR	0	0	4183	945	ENST00000462991	protein_coding	ENSG00000116254	CHD5	4183	693	ENST00000462991	ENSG00000116254	CHD5	0	314	0	1	0	0	1	0	0.322677	0.677323	0
205	chr1	6238816	6242176	3361	262	263	13506	409	0.0302828	0.0160666	UMR	1	1	0	947	ENST00000496404	protein_coding	ENSG00000116254	CHD5	0	695	ENST00000496404	ENSG00000116254	CHD5	0	316	1	0	0	1	0	0	0.534662	0.465338	0
1274	chr1	111813276	111814954	1679	61	61	4384	425	0.0969434	0.058682	UMR	0	0	7726	8816	ENST00000369743	pseudogene	ENSG00000203878	CHIAP2	18529	6720	ENST00000422815	ENSG00000134216	CHIA	0	1429	0	0	1	0	0	1	0.263252	0.736748	0
1925	chr1	203236223	203238896	2674	51	51	3305	517	0.15643	0.10817	UMR	0	0	3040	14749	ENST00000484834	protein_coding	ENSG00000133063	CHIT1	3040	11108	ENST00000484834	ENSG00000133063	CHIT1	3623	2070	0	1	0	0	1	0	0	0	1
1926	chr1	203242014	203243192	1179	48	48	3270	259	0.0792049	0.030022	UMR	1	1	0	14758	ENST00000460619	protein_coding	ENSG00000133063	CHIT1	0	11117	ENST00000460619	ENSG00000133063	CHIT1	0	2070	1	0	0	1	0	0	0.253605	0.746395	0
2227	chr1	239549148	239551800	2653	164	164	10461	398	0.0380461	0.0245622	UMR	1	1	0	16982	ENST00000492335	protein_coding	ENSG00000133019	CHRM3	0	12738	ENST00000492335	ENSG00000133019	CHRM3	0	2386	1	0	0	1	0	0	0.464003	0.535997	0
1554	chr1	154539604	154540950	1347	65	65	4295	258	0.0600698	0.0202957	UMR	1	1	0	11157	ENST00000368476	protein_coding	ENSG00000160716	CHRNB2	0	8320	ENST00000368476	ENSG00000160716	CHRNB2	0	1729	1	0	0	1	0	0	0.252413	0.747587	0
1529	chr1	153605802	153607890	2089	105	105	7808	382	0.0489242	0.0253357	UMR	4	2	0	10929	ENST00000403433	protein_coding	ENSG00000160679	CHTOP	0	8123	ENST00000403433	ENSG00000160679	CHTOP	0	1704	1	0	0	1	0	0	0.381522	0.618478	0
836	chr1	41326406	41328454	2049	180	180	9865	354	0.0358844	0.0144191	UMR	1	1	0	4645	ENST00000372638	protein_coding	ENSG00000179862	CITED4	0	3665	ENST00000372638	ENSG00000179862	CITED4	0	963	1	0	0	1	0	0	0.652025	0.347975	0
837	chr1	41349630	41350309	680	73	73	3709	586	0.157994	0.131828	UMR	0	0	20043	4646	ENST00000414199	antisense	ENSG00000229528	RP5-1066H13.4	21611	3665	ENST00000372638	ENSG00000179862	CITED4	0	964	0	0	1	0	0	1	0.813235	0.186765	0
1564	chr1	154944847	154949114	4268	161	161	11142	459	0.0411955	0.0155039	UMR	3	2	0	11208	ENST00000580920	miRNA	ENSG00000264349	MIR4258	0	8366	ENST00000473344	ENSG00000173207	CKS1B	0	1738	1	0	0	1	0	0	0.235473	0.764527	0
1231	chr1	109505148	109506503	1356	94	94	5702	210	0.0368292	0.0060104	UMR	2	2	0	8427	ENST00000369976	protein_coding	ENSG00000121940	CLCC1	0	6411	ENST00000369976	ENSG00000121940	CLCC1	0	1386	1	0	0	1	0	0	0.393068	0.606932	0
321	chr1	11864456	11867240	2785	112	112	7572	227	0.0299789	0.0188809	UMR	2	2	0	1511	ENST00000376492	protein_coding	ENSG00000011021	CLCN6	0	1159	ENST00000376492	ENSG00000011021	CLCN6	0	443	1	0	0	1	0	0	0.396409	0.603591	0
365	chr1	16344068	16346227	2160	67	67	4449	775	0.174196	0.115073	UMR	2	2	0	1862	ENST00000464764	protein_coding	ENSG00000186510	CLCNKA	0	1428	ENST00000464764	ENSG00000186510	CLCNKA	41395	492	1	0	0	1	0	0	0	0	1
366	chr1	16352973	16354241	1269	45	45	2389	275	0.115111	0.0521886	UMR	1	1	0	1869	ENST00000491433	protein_coding	ENSG00000186510	CLCNKA	0	1435	ENST00000491433	ENSG00000186510	CLCNKA	45407	493	1	0	0	1	0	0	0	0	1
367	chr1	16374818	16375689	872	37	37	2231	176	0.0788884	0.0187336	UMR	1	1	0	1872	ENST00000375667	protein_coding	ENSG00000184908	CLCNKB	0	1437	ENST00000375667	ENSG00000184908	CLCNKB	23959	493	1	0	0	1	0	0	0	0	1
527	chr1	25061730	25063526	1797	30	30	1980	400	0.20202	0.14056	UMR	0	0	8321	2746	ENST00000374379	protein_coding	ENSG00000169504	CLIC4	8321	2120	ENST00000374379	ENSG00000169504	CLIC4	7826	664	0	0	1	0	0	1	0	0	1
528	chr1	25071116	25073622	2507	184	184	11104	283	0.0254863	0.0124228	UMR	1	1	0	2749	ENST00000489758	protein_coding	ENSG00000169504	CLIC4	0	2123	ENST00000489758	ENSG00000169504	CLIC4	0	664	1	0	0	1	0	0	0.492222	0.507778	0
1585	chr1	155242051	155243980	1930	106	106	6125	447	0.0729796	0.0203683	UMR	1	1	0	11427	ENST00000355560	protein_coding	ENSG00000176444	CLK2	0	8562	ENST00000355560	ENSG00000176444	CLK2	0	1762	1	0	0	1	0	0	0.297927	0.702073	0
738	chr1	36234140	36236070	1931	108	108	6368	378	0.0593593	0.0133333	UMR	1	1	0	4090	ENST00000520551	protein_coding	ENSG00000092853	CLSPN	0	3202	ENST00000520551	ENSG00000092853	CLSPN	0	873	1	0	0	1	0	0	0.453651	0.546349	0
277	chr1	9882482	9886096	3615	242	242	12760	553	0.0433386	0.0127293	UMR	1	1	0	1272	ENST00000377288	protein_coding	ENSG00000171603	CLSTN1	0	956	ENST00000377288	ENSG00000171603	CLSTN1	0	399	1	0	0	1	0	0	0.458091	0.541909	0
946	chr1	47798898	47800904	2007	141	141	8416	185	0.0219819	0.00995247	UMR	1	1	0	5665	ENST00000371870	protein_coding	ENSG00000162368	CMPK1	0	4551	ENST00000371870	ENSG00000162368	CMPK1	0	1077	1	0	0	1	0	0	0.50573	0.49427	0
2092	chr1	224618224	224623514	5291	169	175	8105	323	0.0398519	0.0185185	UMR	2	2	0	16055	ENST00000498126	protein_coding	ENSG00000143786	CNIH3	0	12068	ENST00000498126	ENSG00000143786	CNIH3	0	2237	0.751276	0.248724	0	0.751276	0.248724	0	0.144963	0.602344	0.252693
2093	chr1	224803030	224806392	3363	214	214	13828	447	0.0323257	0.0137938	UMR	2	1	0	16068	ENST00000437416	antisense	ENSG00000233384	RP11-100E13.1	0	12079	ENST00000272133	ENSG00000143786	CNIH3	0	2239	0.881653	0.118347	0	0.881653	0.118347	0	0.630984	0.369016	0
2091	chr1	224544322	224546036	1715	90	90	5681	265	0.0466467	0.0144356	UMR	1	1	0	16039	ENST00000477413	protein_coding	ENSG00000143771	CNIH4	0	12053	ENST00000477413	ENSG00000143771	CNIH4	0	2235	1	0	0	1	0	0	0.408746	0.591254	0
1192	chr1	95390238	95393546	3309	201	201	12000	346	0.0288333	0.015484	UMR	2	1	0	7975	ENST00000452846	antisense	ENSG00000235501	RP4-639F20.1	0	6127	ENST00000415017	ENSG00000117519	CNN3	0	1347	1	0	0	1	0	0	0.386522	0.613478	0
514	chr1	24229010	24230100	1091	87	87	4622	340	0.0735612	0.0320513	UMR	1	0	0	2634	ENST00000412176	pseudogene	ENSG00000229106	RP11-4M23.2	9751	2022	ENST00000374472	ENSG00000188822	CNR2	0	654	1	0	0	0	1	0	0.386801	0.613199	0
2256	chr1	246728702	246731338	2637	136	136	8582	408	0.0475414	0.00903541	UMR	2	2	0	17300	ENST00000366511	protein_coding	ENSG00000162852	CNST	0	12944	ENST00000366511	ENSG00000162852	CNST	0	2434	1	0	0	1	0	0	0.405385	0.594615	0
1952	chr1	205011359	205014723	3365	91	91	5078	814	0.160299	0.0983716	UMR	1	1	0	14926	ENST00000331830	protein_coding	ENSG00000184144	CNTN2	0	11247	ENST00000331830	ENSG00000184144	CNTN2	24061	2089	0.881426	0.118574	0	0.881426	0.118574	0	0	0	1
2198	chr1	234508112	234510074	1963	79	79	5616	165	0.0293803	0.00497512	UMR	2	1	0	16747	ENST00000366612	protein_coding	ENSG00000168275	COA6	0	12585	ENST00000366612	ENSG00000168275	COA6	0	2360	1	0	0	1	0	0	0.258278	0.741722	0
990	chr1	53163353	53164482	1130	75	75	5165	242	0.0468538	0.01479	UMR	1	1	0	5967	ENST00000486918	protein_coding	ENSG00000162377	COA7	0	4759	ENST00000486918	ENSG00000162377	COA7	0	1125	1	0	0	1	0	0	0.435398	0.564602	0
991	chr1	53168546	53169395	850	36	36	2630	168	0.0638783	0.021654	UMR	0	0	4507	5966	ENST00000371538	protein_coding	ENSG00000162377	COA7	4507	4758	ENST00000371538	ENSG00000162377	COA7	4365	1125	0	0	1	0	0	1	0	0	1
2179	chr1	230777494	230779118	1625	91	91	6340	262	0.0413249	0.0145078	UMR	1	1	0	16551	ENST00000534989	protein_coding	ENSG00000135775	COG2	0	12439	ENST00000534989	ENSG00000135775	COG2	0	2336	1	0	0	1	0	0	0.317538	0.682462	0
1217	chr1	103571886	103574976	3091	82	82	4780	204	0.0426778	0.0148148	UMR	1	1	0	8245	ENST00000427239	protein_coding	ENSG00000060718	COL11A1	0	6289	ENST00000427239	ENSG00000060718	COL11A1	493511	1371	1	0	0	1	0	0	0	0	1
667	chr1	32135390	32136458	1069	33	33	2089	177	0.0847295	0.0299588	UMR	1	1	0	3583	ENST00000488128	protein_coding	ENSG00000084636	COL16A1	0	2763	ENST00000488128	ENSG00000084636	COL16A1	24428	791	1	0	0	1	0	0	0	0	1
668	chr1	32168946	32171196	2251	77	77	5099	319	0.0625613	0.0383142	UMR	1	1	0	3598	ENST00000532877	protein_coding	ENSG00000084636	COL16A1	0	2778	ENST00000532877	ENSG00000084636	COL16A1	0	792	1	0	0	1	0	0	0.14749	0.85251	0
669	chr1	32179806	32181920	2115	102	102	6321	269	0.0425566	0.0140399	UMR	0	0	9885	3581	ENST00000373672	protein_coding	ENSG00000084636	COL16A1	9885	2761	ENST00000373672	ENSG00000084636	COL16A1	0	793	0	0	1	0	0	1	0.168322	0.831678	0
1143	chr1	86620197	86622966	2770	154	154	9745	689	0.0707029	0.027297	UMR	1	1	0	7460	ENST00000485434	protein_coding	ENSG00000171502	COL24A1	0	5792	ENST00000485434	ENSG00000171502	COL24A1	0	1285	1	0	0	1	0	0	0.57509	0.42491	0
744	chr1	36590370	36591527	1158	108	108	5462	339	0.0620652	0.0337824	UMR	1	1	0	4116	ENST00000397799	protein_coding	ENSG00000171812	COL8A2	0	3220	ENST00000397799	ENSG00000171812	COL8A2	0	879	1	0	0	1	0	0	0.310881	0.689119	0
822	chr1	40769398	40770021	624	46	46	2490	901	0.361847	0.357285	UMR	0	0	151	4565	ENST00000427563	protein_coding	ENSG00000049089	COL9A2	151	3599	ENST00000427563	ENSG00000049089	COL9A2	0	946	1	0	0	1	0	0	0.759615	0.240385	0
823	chr1	40780548	40783476	2929	194	194	12087	524	0.0433524	0.0161279	UMR	1	1	0	4572	ENST00000495948	protein_coding	ENSG00000049089	COL9A2	0	3606	ENST00000495948	ENSG00000049089	COL9A2	0	949	1	0	0	1	0	0	0.560942	0.439058	0
1846	chr1	184005158	184007109	1952	151	151	8902	370	0.0415637	0.0119048	UMR	1	1	0	13986	ENST00000361927	protein_coding	ENSG00000198756	COLGALT2	0	10561	ENST00000361927	ENSG00000198756	COLGALT2	0	1994	1	0	0	1	0	0	0.720799	0.279201	0
285	chr1	10510366	10511969	1604	35	35	2531	422	0.166733	0.102132	UMR	0	0	394	1352	ENST00000320498	protein_coding	ENSG00000241563	CORT	394	1021	ENST00000320498	ENSG00000241563	CORT	19293	408	1	0	0	1	0	0	0	0	1
2250	chr1	244996670	245000592	3923	176	176	11111	224	0.0201602	0.00854701	UMR	1	1	0	17220	ENST00000498262	protein_coding	ENSG00000203667	COX20	0	12889	ENST00000498262	ENSG00000203667	COX20	0	2421	1	0	0	1	0	0	0.285241	0.714759	0
998	chr1	53661170	53664303	3134	90	90	6253	649	0.10379	0.0222378	UMR	1	1	0	6044	ENST00000468572	protein_coding	ENSG00000157184	CPT2	0	4818	ENST00000468572	ENSG00000157184	CPT2	0	1133	1	0	0	1	0	0	0.161455	0.838545	0
1985	chr1	207669168	207670254	1087	69	69	4441	211	0.0475118	0.024279	UMR	1	1	0	15219	ENST00000529814	protein_coding	ENSG00000203710	CR1	0	11501	ENST00000529814	ENSG00000203710	CR1	0	2121	1	0	0	1	0	0	0.347746	0.652254	0
1986	chr1	207817270	207819133	1864	79	79	4725	505	0.106878	0.0781663	UMR	2	1	0	15229	ENST00000441364	pseudogene	ENSG00000244703	CD46P1	0	11503	ENST00000508064	ENSG00000197721	CR1L	0	2122	1	0	0	1	0	0	0.302039	0.697961	0
1987	chr1	207842477	207843452	976	65	65	4192	410	0.0978053	0.0590785	UMR	1	1	0	15227	ENST00000530905	protein_coding	ENSG00000197721	CR1L	0	11505	ENST00000530905	ENSG00000197721	CR1L	0	2123	1	0	0	1	0	0	0.465164	0.534836	0
1983	chr1	207596802	207597620	819	30	30	2018	613	0.303766	0.288934	UMR	0	0	29954	15201	ENST00000367058	protein_coding	ENSG00000117322	CR2	29954	11483	ENST00000367058	ENSG00000117322	CR2	29911	2120	0	0	1	0	0	1	0	0	1
1984	chr1	207627029	207628928	1900	85	85	5863	355	0.0605492	0.014652	UMR	1	1	0	15205	ENST00000479186	protein_coding	ENSG00000117322	CR2	0	11487	ENST00000479186	ENSG00000117322	CR2	0	2120	1	0	0	1	0	0	0.394211	0.605789	0
1637	chr1	156672940	156680085	7146	201	201	12580	1121	0.0891097	0.0347409	UMR	1	1	0	11908	ENST00000368220	protein_coding	ENSG00000143320	CRABP2	0	8998	ENST00000368220	ENSG00000143320	CRABP2	0	1804	0.58984	0.0633921	0.346767	0.58984	0.0633921	0.346767	0.251329	0.548419	0.200252
1636	chr1	156661274	156663373	2100	44	44	2701	458	0.169567	0.135094	UMR	1	0	0	11905	ENST00000441272	lincRNA	ENSG00000237588	RP11-66D17.3	12019	8996	ENST00000368222	ENSG00000143320	CRABP2	11485	1804	1	0	0	0	0	1	0	0	1
1869	chr1	197168966	197172040	3075	101	101	6617	157	0.0237268	0.00574713	UMR	2	2	0	14283	ENST00000535699	protein_coding	ENSG00000134376	CRB1	0	10750	ENST00000535699	ENSG00000134376	CRB1	0	2012	1	0	0	1	0	0	0.232195	0.767805	0
1521	chr1	152487507	152488560	1054	55	55	3183	294	0.0923657	0.0204248	UMR	0	0	528	10791	ENST00000368790	protein_coding	ENSG00000169509	CRCT1	528	8007	ENST00000368790	ENSG00000169509	CRCT1	0	1701	1	0	0	1	0	0	0.27704	0.72296	0
1542	chr1	153938956	153941487	2532	95	95	7237	281	0.0388282	0.0121951	UMR	3	2	0	11024	ENST00000431292	protein_coding	ENSG00000143578	CREB3L4	0	8207	ENST00000431292	ENSG00000143578	CREB3L4	0	1717	1	0	0	1	0	0	0.133096	0.866904	0
1752	chr1	167522293	167523880	1588	106	106	6713	98	0.0145985	0.00505166	UMR	1	1	0	13042	ENST00000370509	protein_coding	ENSG00000143162	CREG1	0	9911	ENST00000370509	ENSG00000143162	CREG1	0	1904	1	0	0	1	0	0	0.378463	0.621537	0
403	chr1	17240069	17241959	1891	147	147	10478	491	0.0468601	0.0108306	UMR	0	0	6485	1971	ENST00000375541	protein_coding	ENSG00000058453	CROCC	6485	1500	ENST00000375541	ENSG00000058453	CROCC	0	531	0	1	0	0	1	0	0.476996	0.523004	0
404	chr1	17286786	17287804	1019	58	58	3016	155	0.0513926	0.033294	UMR	0	0	4718	1981	ENST00000465021	protein_coding	ENSG00000058453	CROCC	4718	1510	ENST00000465021	ENSG00000058453	CROCC	0	533	0	1	0	0	1	0	0.386654	0.613346	0
397	chr1	17186056	17186516	461	35	40	1673	380	0.227137	0.235507	UMR	0	0	539	1993	ENST00000583661	miRNA	ENSG00000263811	MIR3675	61928	1500	ENST00000375541	ENSG00000058453	CROCC	0	525	1	0	0	0	1	0	0.878525	0.121475	0
395	chr1	17085442	17086819	1378	110	113	6836	1057	0.154623	0.0834868	UMR	0	0	74	1985	ENST00000455405	pseudogene	ENSG00000186715	MST1L	18673	1499	ENST00000466256	ENSG00000058453	CROCC	0	524	1	0	0	0	1	0	1	0	0
396	chr1	17091816	17092822	1007	31	31	3320	683	0.205723	0.159066	UMR	0	0	840	1987	ENST00000442552	pseudogene	ENSG00000186715	MST1L	25047	1499	ENST00000466256	ENSG00000058453	CROCC	4841	524	1	0	0	0	1	0	0	0	1
401	chr1	17221669	17223346	1678	57	66	3487	273	0.0782908	0.0111111	UMR	1	0	0	2003	ENST00000384278	snRNA	ENSG00000207005	RNU1-2	25098	1500	ENST00000375541	ENSG00000058453	CROCC	0	529	1	0	0	0	1	0	0.142431	0.857569	0
400	chr1	17215104	17216364	1261	69	69	7785	637	0.081824	0.0366552	UMR	2	0	0	2002	ENST00000453917	pseudogene	ENSG00000235241	RP11-108M9.5	32080	1500	ENST00000375541	ENSG00000058453	CROCC	0	528	1	0	0	0	1	0	0.533703	0.466297	0
402	chr1	17229808	17232406	2599	68	68	7036	224	0.0318363	0.013303	UMR	1	0	0	2004	ENST00000606899	lincRNA	ENSG00000272426	RP11-108M9.6	16038	1500	ENST00000375541	ENSG00000058453	CROCC	0	530	1	0	0	0	1	0	0.14698	0.85302	0
398	chr1	17198240	17200726	2487	145	147	18684	2342	0.125348	0.0660688	UMR	1	0	0	1998	ENST00000362684	lincRNA	ENSG00000228549	U1	47718	1500	ENST00000375541	ENSG00000058453	CROCC	0	527	1	0	0	0	1	0	0.572175	0.427825	0
399	chr1	17201255	17202470	1216	42	42	7745	1127	0.145513	0.144391	UMR	0	0	1051	1998	ENST00000362684	lincRNA	ENSG00000228549	U1	45974	1500	ENST00000375541	ENSG00000058453	CROCC	1205	527	0.779605	0.220395	0	0	1	0	0	0.653783	0.346217
1540	chr1	153929519	153931813	2295	97	98	5927	218	0.0367808	0.0156566	UMR	1	1	0	11001	ENST00000492073	protein_coding	ENSG00000160741	CRTC2	0	8185	ENST00000492073	ENSG00000160741	CRTC2	0	1715	1	0	0	1	0	0	0.254466	0.745534	0
1310	chr1	115297204	115301071	3868	94	94	7284	519	0.0712521	0.00986202	UMR	1	1	0	9185	ENST00000524652	protein_coding	ENSG00000009307	CSDE1	0	7012	ENST00000524652	ENSG00000009307	CSDE1	22004	1463	0.642968	0.357032	0	0.642968	0.357032	0	0	0	1
1255	chr1	110452252	110457630	5379	145	145	8287	709	0.0855557	0.0190362	UMR	1	1	0	8646	ENST00000369801	protein_coding	ENSG00000184371	CSF1	0	6608	ENST00000369801	ENSG00000184371	CSF1	0	1410	0.875256	0.124744	0	0.875256	0.124744	0	0.138687	0.537646	0.323666
755	chr1	36947500	36948797	1298	35	35	2434	432	0.177486	0.181587	UMR	1	1	0	4203	ENST00000533491	protein_coding	ENSG00000119535	CSF3R	0	3303	ENST00000533491	ENSG00000119535	CSF3R	17368	891	1	0	0	1	0	0	0	0	1
756	chr1	37051103	37052732	1630	30	30	2380	509	0.213866	0.183065	UMR	0	0	43203	4204	ENST00000453860	pseudogene	ENSG00000230214	FTLP18	102223	3286	ENST00000373106	ENSG00000119535	CSF3R	120971	891	0	0	1	0	0	1	0	0	1
757	chr1	37090617	37093010	2394	32	32	2182	623	0.285518	0.290085	UMR	0	0	2925	4204	ENST00000453860	pseudogene	ENSG00000230214	FTLP18	141737	3286	ENST00000373106	ENSG00000119535	CSF3R	160485	891	0	0	1	0	0	1	0	0	1
1895	chr1	201499426	201501857	2432	38	38	2833	399	0.14084	0.115676	UMR	0	0	10241	14529	ENST00000482594	pseudogene	ENSG00000242150	RP11-134G8.6	20841	10922	ENST00000367306	ENSG00000159176	CSRP1	5922	2046	0	1	0	0	0	1	0	0	1
1896	chr1	201507058	201510028	2971	150	150	8946	282	0.0315225	0.0114977	UMR	0	0	17873	14529	ENST00000482594	pseudogene	ENSG00000242150	RP11-134G8.6	28473	10922	ENST00000367306	ENSG00000159176	CSRP1	0	2046	0	0	1	0	0	1	0.517671	0.482329	0
1894	chr1	201474545	201476612	2068	88	88	5294	363	0.0685682	0.0128253	UMR	2	1	0	14527	ENST00000454651	antisense	ENSG00000224536	RP11-134G8.7	0	10940	ENST00000481851	ENSG00000159176	CSRP1	0	2045	1	0	0	1	0	0	0.305126	0.694874	0
1129	chr1	85038989	85040592	1604	74	74	3388	184	0.0543093	0.00749064	UMR	1	1	0	7386	ENST00000370625	protein_coding	ENSG00000117151	CTBS	0	5730	ENST00000370625	ENSG00000117151	CTBS	0	1269	1	0	0	1	0	0	0.323566	0.676434	0
1097	chr1	70876012	70878042	2031	74	74	5540	138	0.0249097	0.00388912	UMR	1	1	0	6897	ENST00000346806	protein_coding	ENSG00000116761	CTH	0	5413	ENST00000346806	ENSG00000116761	CTH	0	1235	1	0	0	1	0	0	0.230921	0.769079	0
1098	chr1	71172126	71173353	1228	32	32	2068	243	0.117505	0.0863159	UMR	1	0	0	6902	ENST00000419450	lincRNA	ENSG00000229051	RP5-952N6.1	271591	5414	ENST00000482383	ENSG00000116761	CTH	295034	1235	1	0	0	0	0	1	0	0	1
278	chr1	9969114	9971438	2325	157	157	8554	212	0.0247837	0.0152292	UMR	1	1	0	1277	ENST00000400904	protein_coding	ENSG00000178585	CTNNBIP1	0	960	ENST00000400904	ENSG00000178585	CTNNBIP1	0	401	1	0	0	1	0	0	0.182366	0.817634	0
838	chr1	41444682	41446307	1626	173	173	10264	376	0.0366329	0.0136986	UMR	1	1	0	4652	ENST00000475060	protein_coding	ENSG00000171793	CTPS1	0	3669	ENST00000475060	ENSG00000171793	CTPS1	0	965	1	0	0	1	0	0	0.766298	0.233702	0
1282	chr1	112936202	112939853	3652	87	87	6679	458	0.0685731	0.0122549	UMR	1	1	0	8915	ENST00000441739	protein_coding	ENSG00000143079	CTTNBP2NL	0	6785	ENST00000441739	ENSG00000143079	CTTNBP2NL	0	1438	0.835433	0	0.164567	0.835433	0	0.164567	0.169222	0.750274	0.0805038
1246	chr1	110035942	110037323	1382	60	60	4461	273	0.061197	0.00673642	UMR	1	1	0	8534	ENST00000430195	protein_coding	ENSG00000174151	CYB561D1	0	6508	ENST00000430195	ENSG00000174151	CYB561D1	0	1401	1	0	0	1	0	0	0.287988	0.712012	0
1919	chr1	202935775	202938489	2715	100	100	5957	410	0.0688266	0.0168794	UMR	1	1	0	14710	ENST00000478009	protein_coding	ENSG00000159348	CYB5R1	0	11074	ENST00000478009	ENSG00000159348	CYB5R1	0	2065	0.969797	0	0.0302026	0.969797	0	0.0302026	0.0762431	0.836464	0.0872928
1045	chr1	60391894	60393174	1281	45	45	2999	213	0.0710237	0.0274245	UMR	1	1	0	6431	ENST00000468257	protein_coding	ENSG00000134716	CYP2J2	0	5078	ENST00000468257	ENSG00000134716	CYP2J2	0	1181	1	0	0	1	0	0	0.242779	0.757221	0
942	chr1	47488948	47490431	1484	56	56	3469	148	0.0426636	0.0174225	UMR	1	1	0	5622	ENST00000371901	protein_coding	ENSG00000186377	CYP4X1	0	4517	ENST00000371901	ENSG00000186377	CYP4X1	0	1073	1	0	0	1	0	0	0.274259	0.725741	0
1140	chr1	86041863	86048298	6436	309	309	17774	1168	0.065714	0.0186018	UMR	3	2	0	7450	ENST00000480413	protein_coding	ENSG00000142871	CYR61	0	5784	ENST00000480413	ENSG00000142871	CYR61	0	1282	1	0	0	1	0	0	0.246116	0.753884	0
1141	chr1	86081768	86082014	247	30	30	1992	628	0.315261	0.312094	UMR	0	0	16953	7452	ENST00000426794	lincRNA	ENSG00000230285	RP11-290M5.2	34884	5784	ENST00000480413	ENSG00000142871	CYR61	0	1283	0	0	1	0	0	1	1	0	0
1034	chr1	57886957	57890780	3824	253	253	14525	473	0.0325645	0.0128205	UMR	1	1	0	6316	ENST00000371230	protein_coding	ENSG00000173406	DAB1	0	5023	ENST00000371230	ENSG00000173406	DAB1	0	1169	0.798117	0.201883	0	0.798117	0.201883	0	0.699268	0.300732	0
1035	chr1	58713598	58718374	4777	141	141	10036	737	0.0734356	0.0150785	UMR	1	1	0	6309	ENST00000371234	protein_coding	ENSG00000173406	DAB1	0	5016	ENST00000371234	ENSG00000173406	DAB1	0	1170	0.837346	0.162654	0	0.837346	0.162654	0	0.172284	0.769311	0.0584049
1593	chr1	155656392	155659561	3170	167	167	9411	405	0.0430347	0.00483092	UMR	2	2	0	11562	ENST00000470830	protein_coding	ENSG00000132676	DAP3	0	8675	ENST00000470830	ENSG00000132676	DAP3	0	1770	1	0	0	1	0	0	0.407886	0.592114	0
1787	chr1	173792582	173794753	2172	104	104	7396	194	0.0262304	0.00637755	UMR	2	2	0	13436	ENST00000239457	protein_coding	ENSG00000117593	DARS2	0	10201	ENST00000239457	ENSG00000117593	DARS2	0	1934	1	0	0	1	0	0	0.371547	0.628453	0
1208	chr1	100714068	100716364	2297	48	48	3676	132	0.0359086	0.00605518	UMR	2	1	0	8143	ENST00000595511	pseudogene	ENSG00000230287	RP11-305E17.4	0	6225	ENST00000370131	ENSG00000137992	DBT	15268	1363	1	0	0	1	0	0	0	0	1
1757	chr1	167903014	167907697	4684	171	171	10817	320	0.0295831	0.00938967	UMR	2	2	0	13079	ENST00000455334	protein_coding	ENSG00000143164	DCAF6	0	9944	ENST00000455334	ENSG00000143164	DCAF6	0	1910	0.998506	0.00149445	0	0.998506	0.00149445	0	0.378736	0.618275	0.0029889
1679	chr1	160229880	160233048	3169	91	91	6063	319	0.0526142	0.00833333	UMR	2	1	0	12299	ENST00000442130	antisense	ENSG00000228606	RP11-574F21.2	0	9316	ENST00000419626	ENSG00000132716	DCAF8	0	1840	1	0	0	1	0	0	0.219628	0.780372	0
1300	chr1	114446469	114448743	2275	108	108	8123	279	0.0343469	0.0201307	UMR	2	2	0	9110	ENST00000466480	protein_coding	ENSG00000118655	DCLRE1B	0	6949	ENST00000466480	ENSG00000118655	DCLRE1B	0	1457	1	0	0	1	0	0	0.250549	0.749451	0
1139	chr1	85929384	85931774	2391	156	156	9077	255	0.028093	0.0154906	UMR	1	1	0	7439	ENST00000426972	protein_coding	ENSG00000153904	DDAH1	0	5776	ENST00000426972	ENSG00000153904	DDAH1	0	1280	1	0	0	1	0	0	0.513593	0.486407	0
355	chr1	15943179	15945713	2535	115	115	7197	221	0.0307072	0.010929	UMR	1	1	0	1784	ENST00000546927	protein_coding	ENSG00000197312	DDI2	0	1367	ENST00000546927	ENSG00000197312	DDI2	0	478	1	0	0	1	0	0	0.211045	0.788955	0
354	chr1	15929259	15930546	1288	70	70	4715	187	0.0396607	0.00442452	UMR	1	0	0	1777	ENST00000428945	antisense	ENSG00000237301	RP4-680D5.2	13448	1365	ENST00000480945	ENSG00000197312	DDI2	0	477	1	0	0	0	0	1	0.361801	0.638199	0
446	chr1	20986904	20988799	1896	87	87	5782	220	0.0380491	0.00606061	UMR	1	1	0	2280	ENST00000477229	protein_coding	ENSG00000244038	DDOST	0	1740	ENST00000477229	ENSG00000244038	DDOST	0	589	1	0	0	1	0	0	0.380802	0.619198	0
1721	chr1	162600528	162606322	5795	54	54	3772	802	0.212619	0.162592	UMR	1	1	0	12776	ENST00000367921	protein_coding	ENSG00000162733	DDR2	0	9735	ENST00000367921	ENSG00000162733	DDR2	68674	1874	0.644003	0.355997	0	0.644003	0.355997	0	0	0	1
1280	chr1	112297469	112299394	1926	116	116	7285	116	0.0159231	0.00975159	UMR	2	2	0	8896	ENST00000536167	protein_coding	ENSG00000064703	DDX20	0	6777	ENST00000536167	ENSG00000064703	DDX20	0	1435	1	0	0	1	0	0	0.493769	0.506231	0
1880	chr1	200637880	200640072	2193	108	108	5115	234	0.0457478	0.0143931	UMR	2	1	0	14411	ENST00000568695	lincRNA	ENSG00000260088	RP11-92G12.3	0	10834	ENST00000436897	ENSG00000118197	DDX59	0	2030	1	0	0	1	0	0	0.382125	0.617875	0
1689	chr1	161100427	161103706	3280	111	111	6203	407	0.0656134	0.0140491	UMR	1	1	0	12488	ENST00000496632	protein_coding	ENSG00000158796	DEDD	0	9488	ENST00000496632	ENSG00000158796	DEDD	0	1851	1	0	0	1	0	0	0.130793	0.869207	0
2088	chr1	224370200	224372234	2035	159	159	9303	284	0.0305278	0.00666667	UMR	1	1	0	15998	ENST00000465848	protein_coding	ENSG00000143753	DEGS1	0	12020	ENST00000465848	ENSG00000143753	DEGS1	0	2233	1	0	0	1	0	0	0.574939	0.425061	0
1870	chr1	197743466	197745092	1627	120	120	6899	353	0.0511668	0.0212203	UMR	1	1	0	14309	ENST00000477581	protein_coding	ENSG00000213047	DENND1B	0	10773	ENST00000477581	ENSG00000213047	DENND1B	0	2013	1	0	0	1	0	0	0.526736	0.473264	0
1308	chr1	115211839	115213852	2014	103	103	6677	174	0.0260596	0.00546448	UMR	1	1	0	9162	ENST00000493549	protein_coding	ENSG00000175984	DENND2C	0	6990	ENST00000493549	ENSG00000175984	DENND2C	0	1462	1	0	0	1	0	0	0.370407	0.629593	0
1273	chr1	111746296	111747505	1210	101	101	5441	334	0.0613858	0.0273236	UMR	1	1	0	8796	ENST00000473822	protein_coding	ENSG00000162777	DENND2D	0	6701	ENST00000473822	ENSG00000162777	DENND2D	0	1428	1	0	0	1	0	0	0.798347	0.201653	0
1539	chr1	153917682	153919492	1811	131	131	7048	247	0.0350454	0.0148148	UMR	1	1	0	10985	ENST00000368646	protein_coding	ENSG00000198837	DENND4B	0	8169	ENST00000368646	ENSG00000198837	DENND4B	0	1714	1	0	0	1	0	0	0.531198	0.468802	0
1092	chr1	68961646	68963767	2122	90	90	6633	289	0.04357	0.0108408	UMR	2	1	0	6834	ENST00000428732	antisense	ENSG00000234264	RP4-694A7.4	0	5363	ENST00000525124	ENSG00000024526	DEPDC1	0	1229	1	0	0	1	0	0	0.340716	0.659284	0
2248	chr1	244815493	244818356	2864	133	133	8830	265	0.0300113	0.0113124	UMR	1	1	0	17214	ENST00000418162	protein_coding	ENSG00000121644	DESI2	0	12885	ENST00000418162	ENSG00000121644	DESI2	0	2419	1	0	0	1	0	0	0.307612	0.692388	0
2249	chr1	244892796	244894429	1634	128	128	7360	416	0.0565217	0.00925926	UMR	0	0	34773	17215	ENST00000416174	pseudogene	ENSG00000232059	RP11-173A6.2	75742	12885	ENST00000418162	ENSG00000121644	DESI2	0	2420	0	0	1	0	0	1	0.566095	0.433905	0
189	chr1	3772815	3775084	2270	163	163	10221	583	0.0570394	0.0123457	UMR	2	2	0	884	ENST00000475969	protein_coding	ENSG00000169598	DFFB	0	650	ENST00000475969	ENSG00000169598	DFFB	0	292	1	0	0	1	0	0	0.566079	0.433921	0
1024	chr1	55351704	55353720	2017	134	134	7601	223	0.0293382	0.0102213	UMR	3	1	0	6250	ENST00000433690	antisense	ENSG00000233203	RP11-67L3.4	0	4982	ENST00000535035	ENSG00000116133	DHCR24	0	1161	1	0	0	1	0	0	0.428855	0.571145	0
564	chr1	26757962	26760366	2405	87	87	6285	817	0.129992	0.0227778	UMR	1	1	0	3032	ENST00000430232	protein_coding	ENSG00000117682	DHDDS	0	2361	ENST00000430232	ENSG00000117682	DHDDS	0	701	1	0	0	1	0	0	0.151351	0.848649	0
335	chr1	12655106	12656912	1807	102	102	5509	198	0.0359412	0.0202206	UMR	1	1	0	1584	ENST00000430996	protein_coding	ENSG00000162496	DHRS3	0	1217	ENST00000430996	ENSG00000162496	DHRS3	0	456	1	0	0	1	0	0	0.178196	0.821804	0
334	chr1	12608960	12610448	1489	61	61	3767	662	0.175737	0.149217	UMR	0	0	19651	1586	ENST00000408413	snRNA	ENSG00000221340	RNU6ATAC18P	45872	1217	ENST00000430996	ENSG00000162496	DHRS3	8403	455	0	0	1	0	0	1	0	0	1
336	chr1	12674056	12680950	6895	249	249	15752	655	0.041582	0.0159584	UMR	2	1	0	1587	ENST00000606790	lincRNA	ENSG00000272482	RP11-474O21.5	0	1218	ENST00000482265	ENSG00000162496	DHRS3	0	457	0.906599	0.093401	0	0.730529	0.093401	0.17607	0.240609	0.580131	0.17926
1839	chr1	182807978	182810072	2095	142	142	8598	333	0.0387299	0.00900901	UMR	1	1	0	13908	ENST00000483416	protein_coding	ENSG00000135829	DHX9	0	10497	ENST00000483416	ENSG00000135829	DHX9	0	1987	1	0	0	1	0	0	0.386635	0.613365	0
2002	chr1	210000896	210002048	1153	62	62	3609	171	0.0473815	0.0112116	UMR	1	1	0	15336	ENST00000491415	protein_coding	ENSG00000117597	DIEXF	0	11574	ENST00000491415	ENSG00000117597	DIEXF	0	2136	1	0	0	1	0	0	0.259324	0.740676	0
2189	chr1	231761572	231763523	1952	97	97	5421	291	0.0536801	0.0153117	UMR	1	1	0	16665	ENST00000422590	protein_coding	ENSG00000162946	DISC1	0	12530	ENST00000422590	ENSG00000162946	DISC1	0	2347	1	0	0	1	0	0	0.359119	0.640881	0
2074	chr1	222987364	222989348	1985	82	92	4988	356	0.0713713	0.00783778	UMR	2	1	0	15905	ENST00000495684	protein_coding	ENSG00000154309	DISP1	0	11948	ENST00000495684	ENSG00000154309	DISP1	0	2221	1	0	0	1	0	0	0.159698	0.840302	0
724	chr1	35350584	35351961	1378	103	103	6594	360	0.0545951	0.0283816	UMR	0	0	19022	3999	ENST00000235180	protein_coding	ENSG00000116544	DLGAP3	19022	3127	ENST00000235180	ENSG00000116544	DLGAP3	0	858	0	1	0	0	1	0	0.708273	0.291727	0
725	chr1	35393606	35396759	3154	194	194	10125	670	0.0661728	0.0203975	UMR	1	1	0	3998	ENST00000373347	protein_coding	ENSG00000116544	DLGAP3	0	3126	ENST00000373347	ENSG00000116544	DLGAP3	0	859	1	0	0	1	0	0	0.462587	0.537413	0
887	chr1	44678500	44680214	1715	53	53	3667	279	0.076084	0.0141844	UMR	1	1	0	5119	ENST00000372290	protein_coding	ENSG00000178028	DMAP1	0	4066	ENST00000372290	ENSG00000178028	DMAP1	0	1022	1	0	0	1	0	0	0.269388	0.730612	0
934	chr1	46950705	46951893	1189	71	71	3481	463	0.133008	0.0706393	UMR	0	0	20774	5524	ENST00000371956	protein_coding	ENSG00000197587	DMBX1	20774	4427	ENST00000371956	ENSG00000197587	DMBX1	0	1064	0	0	1	0	0	1	0.524811	0.475189	0
935	chr1	46953234	46959050	5817	278	278	18287	1764	0.096462	0.0392054	UMR	0	0	13617	5524	ENST00000371956	protein_coding	ENSG00000197587	DMBX1	13617	4427	ENST00000371956	ENSG00000197587	DMBX1	0	1065	0	0	1	0	0	1	0.400206	0.599794	0
933	chr1	46931866	46933128	1263	107	107	6111	496	0.0811651	0.0306915	UMR	0	0	10370	5523	ENST00000455247	lincRNA	ENSG00000225667	LINC00505	39539	4427	ENST00000371956	ENSG00000197587	DMBX1	0	1062	0	1	0	0	0	1	0.603325	0.396675	0
968	chr1	50880626	50897344	16719	874	874	56807	3002	0.0528456	0.03225	UMR	1	1	0	5759	ENST00000404795	protein_coding	ENSG00000142700	DMRTA2	0	4605	ENST00000404795	ENSG00000142700	DMRTA2	0	1104	0.350978	0.124529	0.524493	0.350978	0.124529	0.524493	0.586219	0.318141	0.0956397
967	chr1	50833778	50834522	745	30	30	2255	325	0.144124	0.0777315	UMR	0	0	30922	5756	ENST00000435986	pseudogene	ENSG00000229316	HMGB1P45	52781	4604	ENST00000418121	ENSG00000142700	DMRTA2	34241	1097	0	0	1	0	0	1	0	0	1
966	chr1	50798393	50799744	1352	98	102	5239	288	0.0549723	0.0257161	UMR	0	0	6450	5755	ENST00000414530	pseudogene	ENSG00000234080	RP11-183G22.1	87559	4604	ENST00000418121	ENSG00000142700	DMRTA2	0	1097	0	0	1	0	0	1	0.642751	0.357249	0
1002	chr1	53966006	53966734	729	31	31	2179	693	0.318036	0.304982	UMR	0	0	40356	6086	ENST00000463126	protein_coding	ENSG00000143006	DMRTB1	40356	4843	ENST00000463126	ENSG00000143006	DMRTB1	39777	1139	0	0	1	0	0	1	0	0	1
1003	chr1	53992149	53992880	732	30	30	1878	336	0.178914	0.150488	UMR	0	0	66499	6086	ENST00000463126	protein_coding	ENSG00000143006	DMRTB1	66499	4843	ENST00000463126	ENSG00000143006	DMRTB1	65920	1139	0	1	0	0	1	0	0	0	1
2094	chr1	225117036	225118050	1015	76	76	4002	130	0.0324838	0.0116977	UMR	1	1	0	16079	ENST00000498360	protein_coding	ENSG00000185842	DNAH14	0	12086	ENST00000498360	ENSG00000185842	DNAH14	0	2240	1	0	0	1	0	0	0.552709	0.447291	0
230	chr1	6760874	6762331	1458	111	111	7452	207	0.0277778	0.00889521	UMR	1	1	0	1089	ENST00000465911	protein_coding	ENSG00000007923	DNAJC11	0	829	ENST00000465911	ENSG00000007923	DNAJC11	0	348	1	0	0	1	0	0	0.573388	0.426612	0
352	chr1	15849967	15854257	4291	247	247	13698	297	0.021682	0.00889047	UMR	2	2	0	1768	ENST00000375849	protein_coding	ENSG00000116138	DNAJC16	0	1358	ENST00000375849	ENSG00000116138	DNAJC16	0	475	1	0	0	1	0	0	0.288045	0.711955	0
1075	chr1	65719554	65721253	1700	124	124	7841	281	0.0358373	0.0170314	UMR	1	1	0	6652	ENST00000494710	protein_coding	ENSG00000116675	DNAJC6	0	5220	ENST00000494710	ENSG00000116675	DNAJC6	0	1208	1	0	0	1	0	0	0.320588	0.679412	0
1076	chr1	65729938	65732078	2141	83	83	5736	360	0.0627615	0.015873	UMR	1	1	0	6655	ENST00000483402	protein_coding	ENSG00000116675	DNAJC6	0	5223	ENST00000483402	ENSG00000116675	DNAJC6	0	1209	1	0	0	1	0	0	0.204577	0.795423	0
1077	chr1	65774411	65776556	2146	112	112	6316	372	0.058898	0.0263586	UMR	1	1	0	6656	ENST00000371069	protein_coding	ENSG00000116675	DNAJC6	0	5224	ENST00000371069	ENSG00000116675	DNAJC6	0	1210	1	0	0	1	0	0	0.339236	0.660764	0
613	chr1	28558680	28559914	1235	52	52	3530	143	0.0405099	0.00952478	UMR	1	1	0	3276	ENST00000488868	protein_coding	ENSG00000126698	DNAJC8	0	2556	ENST00000488868	ENSG00000126698	DNAJC8	0	748	1	0	0	1	0	0	0.365992	0.634008	0
765	chr1	38021958	38022854	897	32	32	2197	162	0.0737369	0.0725045	UMR	1	1	0	4238	ENST00000541606	protein_coding	ENSG00000163879	DNALI1	0	3326	ENST00000541606	ENSG00000163879	DNALI1	0	897	1	0	0	1	0	0	0.297659	0.702341	0
1780	chr1	171810054	171812122	2069	132	132	7239	344	0.0475204	0.0191098	UMR	1	1	0	13353	ENST00000520906	protein_coding	ENSG00000197959	DNM3	0	10142	ENST00000520906	ENSG00000197959	DNM3	0	1928	1	0	0	1	0	0	0.414693	0.585307	0
1781	chr1	172104852	172115253	10402	66	66	4653	615	0.132173	0.0908242	UMR	3	0	0	13360	ENST00000385289	miRNA	ENSG00000208024	MIR199A2	165589	10143	ENST00000523513	ENSG00000197959	DNM3	293526	1928	0.718131	0.281869	0	0	1	0	0	0	1
1184	chr1	94343846	94345398	1553	78	78	6590	244	0.0370258	0.0116279	UMR	1	1	0	7894	ENST00000528680	protein_coding	ENSG00000067334	DNTTIP2	0	6080	ENST00000528680	ENSG00000067334	DNTTIP2	0	1340	1	0	0	1	0	0	0.202833	0.797167	0
1059	chr1	63152864	63155634	2771	155	155	8572	190	0.0221652	0.0109407	UMR	2	1	0	6527	ENST00000453229	antisense	ENSG00000235545	RP11-230B22.1	0	5140	ENST00000404627	ENSG00000116641	DOCK7	0	1194	1	0	0	1	0	0	0.349693	0.650307	0
882	chr1	44435295	44436355	1061	53	53	3515	75	0.0213371	0.00595238	UMR	1	1	0	5038	ENST00000534786	protein_coding	ENSG00000132768	DPH2	0	4005	ENST00000534786	ENSG00000132768	DPH2	0	1016	1	0	0	1	0	0	0.664467	0.335533	0
1213	chr1	101490597	101492201	1605	49	49	3675	91	0.0247619	0.00829726	UMR	2	1	0	8203	ENST00000446527	antisense	ENSG00000233184	RP11-421L21.3	0	6269	ENST00000481982	ENSG00000117543	DPH5	0	1368	1	0	0	1	0	0	0.226168	0.773832	0
1575	chr1	155112062	155113410	1349	61	61	3892	93	0.0238952	0.0113636	UMR	1	1	0	11307	ENST00000341298	protein_coding	ENSG00000179085	DPM3	0	8464	ENST00000341298	ENSG00000179085	DPM3	0	1751	1	0	0	1	0	0	0.150482	0.849518	0
1197	chr1	98383372	98387492	4121	95	95	5984	276	0.046123	0.0158811	UMR	1	1	0	8052	ENST00000460019	protein_coding	ENSG00000188641	DPYD	0	6173	ENST00000460019	ENSG00000188641	DPYD	0	1352	0.713419	0.286581	0	0.713419	0.286581	0	0.129823	0.671682	0.198496
1198	chr1	98508462	98516169	7708	203	203	13088	907	0.0693001	0.027591	UMR	1	0	0	8069	ENST00000385223	lincRNA	ENSG00000225206	MIR137HG	121856	6172	ENST00000306031	ENSG00000188641	DPYD	0	1353	0.942268	0.0577322	0	0	0	1	0.0965231	0.518941	0.384536
1199	chr1	98518490	98520128	1639	101	101	6712	401	0.0597437	0.0178571	UMR	0	0	3070	8063	ENST00000424528	lincRNA	ENSG00000225206	MIR137HG	131884	6172	ENST00000306031	ENSG00000188641	DPYD	0	1354	0	0	1	0	0	1	0.599146	0.400854	0
1180	chr1	93810518	93815822	5305	143	143	10050	327	0.0325373	0.0121951	UMR	2	1	0	7858	ENST00000370267	protein_coding	ENSG00000117505	DR1	0	6055	ENST00000370267	ENSG00000117505	DR1	0	1335	0.577568	0.422432	0	0.560603	0.439397	0	0.136098	0.509142	0.35476
315	chr1	11749924	11753740	3817	228	228	13099	804	0.0613787	0.018635	UMR	2	2	0	1471	ENST00000294485	protein_coding	ENSG00000162490	DRAXIN	0	1120	ENST00000294485	ENSG00000162490	DRAXIN	0	439	1	0	0	1	0	0	0.510872	0.489128	0
1954	chr1	205179424	205181306	1883	115	115	6663	249	0.0373706	0.0116162	UMR	1	1	0	14942	ENST00000367162	protein_coding	ENSG00000133059	DSTYK	0	11260	ENST00000367162	ENSG00000133059	DSTYK	0	2090	1	0	0	1	0	0	0.502921	0.497079	0
2019	chr1	212207594	212210803	3210	111	111	8444	162	0.0191852	0.00864569	UMR	2	2	0	15452	ENST00000475419	protein_coding	ENSG00000143476	DTL	0	11649	ENST00000475419	ENSG00000143476	DTL	0	2154	1	0	0	1	0	0	0.164174	0.835826	0
2068	chr1	221913982	221917192	3211	196	196	11730	127	0.0108269	0.00775194	UMR	1	1	0	15825	ENST00000477026	protein_coding	ENSG00000143507	DUSP10	0	11899	ENST00000477026	ENSG00000143507	DUSP10	0	2214	1	0	0	1	0	0	0.414201	0.585799	0
1715	chr1	161719298	161720547	1250	73	73	4568	123	0.0269264	0.00546448	UMR	1	1	0	12725	ENST00000490591	protein_coding	ENSG00000081721	DUSP12	0	9696	ENST00000490591	ENSG00000081721	DUSP12	0	1868	1	0	0	1	0	0	0.5296	0.4704	0
1668	chr1	159749796	159751591	1796	95	95	5404	243	0.0449667	0.015234	UMR	1	1	0	12197	ENST00000368107	protein_coding	ENSG00000158716	DUSP23	0	9227	ENST00000368107	ENSG00000158716	DUSP23	0	1829	1	0	0	1	0	0	0.521715	0.478285	0
1747	chr1	167090302	167091128	827	59	59	3793	472	0.12444	0.039463	UMR	0	0	4027	13005	ENST00000485151	protein_coding	ENSG00000198842	DUSP27	4027	9884	ENST00000485151	ENSG00000198842	DUSP27	0	1900	0	1	0	0	1	0	0.525998	0.474002	0
1748	chr1	167135236	167138202	2967	30	30	2346	759	0.323529	0.296178	UMR	0	0	3161	13006	ENST00000450126	pseudogene	ENSG00000213068	RP11-277B15.1	40079	9884	ENST00000485151	ENSG00000198842	DUSP27	44225	1900	0	0	1	0	0	1	0	0	1
51	chr1	1282952	1289215	6264	392	427	15338	1389	0.0905594	0.0244836	UMR	1	1	0	360	ENST00000472445	protein_coding	ENSG00000107404	DVL1	0	202	ENST00000472445	ENSG00000107404	DVL1	0	85	0.856801	0	0.143199	0.856801	0	0.143199	0.225415	0.716794	0.0577905
1976	chr1	206806479	206810924	4446	144	144	9143	667	0.072952	0.0207432	UMR	2	1	0	15111	ENST00000367106	protein_coding	ENSG00000143479	DYRK3	0	11404	ENST00000367106	ENSG00000143479	DYRK3	0	2114	0.909582	0	0.0904184	0.909582	0	0.0904184	0.149348	0.840531	0.0101215
500	chr1	23856066	23858276	2211	115	115	5794	232	0.0400414	0.0124883	UMR	1	1	0	2569	ENST00000361729	protein_coding	ENSG00000007968	E2F2	0	1967	ENST00000361729	ENSG00000007968	E2F2	0	642	1	0	0	1	0	0	0.477612	0.522388	0
454	chr1	21615888	21617498	1611	109	109	5094	326	0.0639969	0.0204758	UMR	1	1	0	2344	ENST00000526194	protein_coding	ENSG00000117298	ECE1	0	1795	ENST00000526194	ENSG00000117298	ECE1	0	597	1	0	0	1	0	0	0.447548	0.552452	0
455	chr1	21643502	21645704	2203	57	57	4420	1118	0.252941	0.185968	UMR	0	0	18009	2348	ENST00000481130	protein_coding	ENSG00000117298	ECE1	18009	1799	ENST00000481130	ENSG00000117298	ECE1	25656	598	0	1	0	0	1	0	0	0	1
456	chr1	21649236	21652048	2813	44	44	3130	657	0.209904	0.225652	UMR	0	0	19581	2350	ENST00000463334	protein_coding	ENSG00000117298	ECE1	19581	1801	ENST00000463334	ENSG00000117298	ECE1	19312	598	0	1	0	0	1	0	0	0	1
457	chr1	21663461	21666042	2582	36	36	2718	472	0.173657	0.13544	UMR	0	0	5587	2350	ENST00000463334	protein_coding	ENSG00000117298	ECE1	5587	1801	ENST00000463334	ENSG00000117298	ECE1	5318	598	0	1	0	0	1	0	0	0	1
458	chr1	21670705	21672892	2188	162	162	9047	400	0.0442136	0.0213051	UMR	1	1	0	2350	ENST00000463334	protein_coding	ENSG00000117298	ECE1	0	1801	ENST00000463334	ENSG00000117298	ECE1	0	598	1	0	0	1	0	0	0.4383	0.5617	0
453	chr1	21588157	21589635	1479	44	44	2851	401	0.140652	0.143246	UMR	0	0	2939	2351	ENST00000416959	antisense	ENSG00000236936	RP3-329E20.2	4946	1797	ENST00000528294	ENSG00000117298	ECE1	26745	597	0	1	0	0	1	0	0	0	1
994	chr1	53386206	53387747	1542	91	91	5984	376	0.0628342	0.0287037	UMR	1	1	0	6005	ENST00000474789	protein_coding	ENSG00000121310	ECHDC2	0	4791	ENST00000474789	ENSG00000121310	ECHDC2	0	1128	1	0	0	1	0	0	0.587549	0.412451	0
1482	chr1	150487514	150489344	1831	90	90	5404	222	0.0410807	0.0124597	UMR	1	0	0	10348	ENST00000416894	lincRNA	ENSG00000228126	LINC00568	5735	7619	ENST00000490346	ENSG00000143369	ECM1	0	1661	1	0	0	0	0	1	0.207537	0.792463	0
2221	chr1	236558122	236559904	1783	128	128	8066	407	0.0504587	0.016629	UMR	1	1	0	16896	ENST00000359362	protein_coding	ENSG00000186197	EDARADD	0	12679	ENST00000359362	ENSG00000186197	EDARADD	0	2379	1	0	0	1	0	0	0.491868	0.508132	0
1850	chr1	184722564	184725316	2753	148	148	9084	262	0.0288419	0.0105006	UMR	1	1	0	14011	ENST00000474725	protein_coding	ENSG00000116406	EDEM3	0	10578	ENST00000474725	ENSG00000116406	EDEM3	0	1998	1	0	0	1	0	0	0.430803	0.569197	0
1849	chr1	184632844	184633622	779	36	36	2317	191	0.0824342	0.0455501	UMR	0	0	13445	14006	ENST00000516981	snoRNA	ENSG00000252790	SNORD112	45980	10577	ENST00000466392	ENSG00000116406	EDEM3	0	1997	0	0	1	0	0	1	0.512195	0.487805	0
844	chr1	41961641	41962724	1084	77	77	4572	324	0.0708661	0.032969	UMR	0	0	11296	4695	ENST00000490783	protein_coding	ENSG00000127129	EDN2	11296	3705	ENST00000490783	ENSG00000127129	EDN2	0	972	0	0	1	0	0	1	0.429889	0.570111	0
845	chr1	41981378	41982720	1343	60	60	3525	305	0.0865248	0.0220682	UMR	0	0	18393	4707	ENST00000440249	antisense	ENSG00000230881	RP11-486B10.3	31033	3705	ENST00000490783	ENSG00000127129	EDN2	0	973	0	1	0	0	1	0	0.189873	0.810127	0
941	chr1	47183796	47185604	1809	102	102	6682	142	0.0212511	0.00653595	UMR	1	1	0	5580	ENST00000371933	protein_coding	ENSG00000159658	EFCAB14	0	4482	ENST00000371933	ENSG00000159658	EFCAB14	0	1072	1	0	0	1	0	0	0.376451	0.623549	0
2253	chr1	245131876	245135752	3877	198	202	10014	393	0.0392451	0.0100307	UMR	2	2	0	17247	ENST00000495271	protein_coding	ENSG00000203666	EFCAB2	0	12910	ENST00000495271	ENSG00000203666	EFCAB2	0	2423	1	0	0	1	0	0	0.434099	0.565901	0
2252	chr1	245081712	245082740	1029	63	63	4203	175	0.0416369	0.016129	UMR	0	0	24471	17234	ENST00000364888	misc_RNA	ENSG00000201758	RN7SKP55	50266	12900	ENST00000391837	ENSG00000203666	EFCAB2	50288	2423	0	0	1	0	0	1	0	0	1
1065	chr1	63986888	63990121	3234	75	75	6004	155	0.0258161	0.00925926	UMR	2	2	0	6580	ENST00000371088	protein_coding	ENSG00000203965	EFCAB7	0	5175	ENST00000371088	ENSG00000203965	EFCAB7	68816	1198	1	0	0	1	0	0	0	0	1
351	chr1	15735618	15737604	1987	169	169	9038	513	0.0567603	0.0205556	UMR	2	1	0	1742	ENST00000445566	protein_coding	ENSG00000142634	EFHD2	0	1332	ENST00000445566	ENSG00000142634	EFHD2	0	472	1	0	0	1	0	0	0.601409	0.398591	0
1573	chr1	155098096	155101958	3863	197	197	12306	767	0.0623273	0.0231481	UMR	1	1	0	11289	ENST00000469878	protein_coding	ENSG00000169242	EFNA1	0	8446	ENST00000469878	ENSG00000169242	EFNA1	0	1749	1	0	0	1	0	0	0.522133	0.477867	0
1569	chr1	155033961	155037122	3162	165	165	10124	1228	0.121296	0.0567308	UMR	3	3	0	11285	ENST00000505139	protein_coding	ENSG00000251246	EFNA3	0	8443	ENST00000505139	ENSG00000251246	EFNA3	0	1745	1	0	0	1	0	0	0.52277	0.47723	0
1571	chr1	155050914	155055535	4622	322	322	17620	500	0.0283768	0.0174128	UMR	1	1	0	11282	ENST00000418360	protein_coding	ENSG00000143590	EFNA3	0	8440	ENST00000418360	ENSG00000143590	EFNA3	0	1747	0.534617	0.465383	0	0.534617	0.465383	0	0.894851	0.105149	0
1572	chr1	155056606	155059174	2569	137	137	8321	503	0.0604495	0.0175532	UMR	1	1	0	11284	ENST00000498667	protein_coding	ENSG00000143590	EFNA3	0	8442	ENST00000498667	ENSG00000143590	EFNA3	0	1748	1	0	0	1	0	0	0.338264	0.661736	0
1570	chr1	155042826	155044096	1271	81	81	4960	400	0.0806452	0.0263384	UMR	0	0	6588	11279	ENST00000427683	protein_coding	ENSG00000243364	EFNA4	6588	8437	ENST00000427683	ENSG00000243364	EFNA4	0	1746	0	1	0	0	1	0	0.401259	0.598741	0
2187	chr1	231555155	231558928	3774	253	253	15124	409	0.0270431	0.0142301	UMR	1	1	0	16631	ENST00000476717	protein_coding	ENSG00000135766	EGLN1	0	12503	ENST00000476717	ENSG00000135766	EGLN1	0	2345	0.814255	0.185745	0	0.814255	0.185745	0	0.467939	0.532061	0
908	chr1	45451085	45452680	1596	64	64	4131	112	0.0271121	0.00623107	UMR	1	1	0	5246	ENST00000497010	protein_coding	ENSG00000070785	EIF2B3	0	4177	ENST00000497010	ENSG00000070785	EIF2B3	0	1039	1	0	0	1	0	0	0.255013	0.744987	0
1975	chr1	206785181	206786224	1044	49	49	3175	132	0.0415748	0.0126055	UMR	1	1	0	15105	ENST00000474408	protein_coding	ENSG00000143486	EIF2D	0	11399	ENST00000474408	ENSG00000143486	EIF2D	0	2113	1	0	0	1	0	0	0.216475	0.783525	0
682	chr1	32687064	32688714	1651	77	77	5209	174	0.0334037	0.0179852	UMR	2	2	0	3717	ENST00000474371	protein_coding	ENSG00000084623	EIF3I	0	2887	ENST00000474371	ENSG00000084623	EIF3I	0	808	1	0	0	1	0	0	0.314355	0.685645	0
452	chr1	21500680	21503987	3308	179	179	10021	327	0.0326315	0.0111111	UMR	2	1	0	2337	ENST00000584440	miRNA	ENSG00000266867	AL031005.1	0	1786	ENST00000411888	ENSG00000075151	EIF4G3	0	595	1	0	0	1	0	0	0.217956	0.650242	0.131802
964	chr1	50513447	50514461	1015	77	77	4863	268	0.05511	0.020916	UMR	1	1	0	5740	ENST00000448907	protein_coding	ENSG00000162374	ELAVL4	0	4593	ENST00000448907	ENSG00000162374	ELAVL4	0	1096	1	0	0	1	0	0	0.66601	0.33399	0
965	chr1	50575049	50576764	1716	32	32	2314	277	0.119706	0.112148	UMR	1	1	0	5748	ENST00000494555	protein_coding	ENSG00000162374	ELAVL4	0	4601	ENST00000494555	ENSG00000162374	ELAVL4	60728	1096	1	0	0	1	0	0	0	0	1
1964	chr1	205599180	205603054	3875	179	179	9359	404	0.043167	0.00843882	UMR	1	1	0	15014	ENST00000289703	protein_coding	ENSG00000158711	ELK4	0	11324	ENST00000289703	ENSG00000158711	ELK4	0	2102	1	0	0	1	0	0	0.242323	0.757677	0
870	chr1	43832148	43834516	2369	118	118	6565	187	0.0284844	0.00793651	UMR	1	1	0	4896	ENST00000496932	protein_coding	ENSG00000066322	ELOVL1	0	3878	ENST00000496932	ENSG00000066322	ELOVL1	0	1003	1	0	0	1	0	0	0.239764	0.760236	0
1121	chr1	79471954	79472754	801	39	39	2215	223	0.100677	0.0515298	UMR	1	1	0	7250	ENST00000370742	protein_coding	ENSG00000162618	ELTD1	0	5656	ENST00000370742	ENSG00000162618	ELTD1	0	1261	1	0	0	1	0	0	0.3196	0.6804	0
2097	chr1	225838445	225842160	3716	226	226	11948	396	0.0331436	0.0111111	UMR	1	1	0	16107	ENST00000284563	protein_coding	ENSG00000154380	ENAH	0	12112	ENST00000284563	ENSG00000154380	ENAH	0	2243	1	0	0	1	0	0	0.410388	0.589612	0
2098	chr1	225864856	225865432	577	30	30	2034	661	0.324975	0.333493	UMR	0	0	22873	16112	ENST00000448264	antisense	ENSG00000227496	RP11-145A3.1	24011	12108	ENST00000366844	ENSG00000154380	ENAH	0	2244	0	0	1	0	0	1	0.450607	0.549393	0
2096	chr1	225662580	225663225	646	39	39	2378	105	0.0441548	0.0118003	UMR	0	0	9534	16101	ENST00000428642	sense_intronic	ENSG00000234476	RP11-496N12.6	25732	12113	ENST00000498108	ENSG00000154380	ENAH	0	2242	0	0	1	0	0	1	0.427245	0.572755	0
255	chr1	8937301	8940840	3540	205	205	12089	623	0.0515345	0.0136054	UMR	3	1	0	1206	ENST00000442636	antisense	ENSG00000230679	ENO1-AS1	0	906	ENST00000489867	ENSG00000074800	ENO1	0	376	1	0	0	1	0	0	0.370339	0.629661	0
1486	chr1	150601060	150602924	1865	90	90	7013	418	0.0596036	0.0132554	UMR	1	1	0	10379	ENST00000362052	protein_coding	ENSG00000143420	ENSA	0	7645	ENST00000362052	ENSG00000143420	ENSA	0	1666	1	0	0	1	0	0	0.263271	0.736729	0
632	chr1	29213242	29215076	1835	103	103	6262	197	0.0314596	0.0185426	UMR	1	1	0	3377	ENST00000347529	protein_coding	ENSG00000159023	EPB41	0	2621	ENST00000347529	ENSG00000159023	EPB41	0	764	1	0	0	1	0	0	0.469755	0.530245	0
633	chr1	29240427	29242298	1872	137	137	7205	339	0.0470507	0.0136054	UMR	1	1	0	3379	ENST00000373797	protein_coding	ENSG00000159023	EPB41	0	2623	ENST00000373797	ENSG00000159023	EPB41	0	765	1	0	0	1	0	0	0.64156	0.35844	0
770	chr1	38217902	38220234	2333	176	176	9789	566	0.05782	0.0248075	UMR	1	1	0	4281	ENST00000525749	protein_coding	ENSG00000183317	EPHA10	0	3369	ENST00000525749	ENSG00000183317	EPHA10	0	904	1	0	0	1	0	0	0.47021	0.52979	0
771	chr1	38229704	38233481	3778	142	142	9249	655	0.0708185	0.0344319	UMR	1	1	0	4282	ENST00000319637	protein_coding	ENSG00000183317	EPHA10	0	3370	ENST00000319637	ENSG00000183317	EPHA10	0	906	0.820805	0	0.179195	0.820805	0	0.179195	0.277925	0.565114	0.156961
769	chr1	38200640	38201632	993	33	33	1942	221	0.1138	0.0565197	UMR	0	0	2093	4283	ENST00000363551	misc_RNA	ENSG00000200421	Y_RNA	3394	3360	ENST00000534097	ENSG00000183317	EPHA10	0	902	0	1	0	0	1	0	0.282981	0.717019	0
369	chr1	16471709	16473930	2222	68	68	4640	730	0.157328	0.115278	UMR	1	1	0	1878	ENST00000480202	protein_coding	ENSG00000142627	EPHA2	0	1443	ENST00000480202	ENSG00000142627	EPHA2	1181	495	1	0	0	1	0	0	0	0.368587	0.631413
370	chr1	16480179	16482866	2688	153	153	8705	604	0.0693854	0.0138889	UMR	2	1	0	1880	ENST00000424774	antisense	ENSG00000227959	RP11-276H7.2	0	1444	ENST00000461614	ENSG00000142627	EPHA2	0	496	1	0	0	0.863095	0.136905	0	0.482887	0.517113	0
371	chr1	16493874	16494631	758	59	59	2829	106	0.0374691	0.0139541	UMR	0	0	8112	1881	ENST00000426353	antisense	ENSG00000224621	RP11-276H7.3	11291	1441	ENST00000358432	ENSG00000142627	EPHA2	0	497	0	0	1	0	0	1	0.585752	0.414248	0
372	chr1	16501346	16503220	1875	48	48	2920	677	0.231849	0.144304	UMR	0	0	15584	1881	ENST00000426353	antisense	ENSG00000224621	RP11-276H7.3	18763	1441	ENST00000358432	ENSG00000142627	EPHA2	6840	497	0	0	1	0	0	1	0	0	1
485	chr1	22889375	22891222	1848	147	147	7076	274	0.0387224	0.0205726	UMR	1	1	0	2478	ENST00000538803	protein_coding	ENSG00000070886	EPHA8	0	1893	ENST00000538803	ENSG00000070886	EPHA8	0	625	1	0	0	1	0	0	0.271104	0.728896	0
486	chr1	22919632	22920188	557	30	30	2110	556	0.263507	0.267829	UMR	0	0	29561	2478	ENST00000538803	protein_coding	ENSG00000070886	EPHA8	29561	1893	ENST00000538803	ENSG00000070886	EPHA8	0	627	0	1	0	0	1	0	0.745063	0.254937	0
488	chr1	23036340	23038636	2297	227	227	10480	400	0.0381679	0.0192453	UMR	1	1	0	2492	ENST00000374632	protein_coding	ENSG00000133216	EPHB2	0	1907	ENST00000374632	ENSG00000133216	EPHB2	0	631	1	0	0	1	0	0	0.670004	0.329996	0
489	chr1	23141242	23142880	1639	32	32	2493	657	0.263538	0.252093	UMR	0	0	14508	2494	ENST00000465676	protein_coding	ENSG00000133216	EPHB2	14508	1909	ENST00000465676	ENSG00000133216	EPHB2	29674	632	0	1	0	0	1	0	0	0	1
2100	chr1	225997394	226002486	5093	154	154	9772	849	0.0868809	0.0202399	UMR	1	1	0	16121	ENST00000448202	protein_coding	ENSG00000143819	EPHX1	0	12122	ENST00000448202	ENSG00000143819	EPHX1	0	2246	0.479482	0.520518	0	0.479482	0.520518	0	0.115256	0.442372	0.442372
1171	chr1	92495159	92496535	1377	87	87	4420	230	0.0520362	0.0159544	UMR	1	1	0	7731	ENST00000370383	protein_coding	ENSG00000172031	EPHX4	0	5984	ENST00000370383	ENSG00000172031	EPHX4	0	1325	1	0	0	1	0	0	0.433551	0.566449	0
2054	chr1	220218790	220220396	1607	89	89	5752	137	0.0238178	0.00813008	UMR	1	1	0	15740	ENST00000477030	protein_coding	ENSG00000136628	EPRS	0	11846	ENST00000477030	ENSG00000136628	EPRS	0	2198	1	0	0	1	0	0	0.253889	0.746111	0
976	chr1	51979664	51985444	5781	153	153	8199	459	0.0559824	0.0125786	UMR	2	1	0	5827	ENST00000426017	antisense	ENSG00000227070	RP11-191G24.1	0	4649	ENST00000465467	ENSG00000085832	EPS15	0	1111	0.599204	0.400796	0	0.440408	0.559592	0	0.115724	0.3854	0.498876
888	chr1	44820234	44821284	1051	72	72	4544	143	0.0314701	0.0107976	UMR	1	1	0	5132	ENST00000457571	protein_coding	ENSG00000117419	ERI3	0	4079	ENST00000457571	ENSG00000117419	ERI3	0	1023	1	0	0	1	0	0	0.433873	0.566127	0
859	chr1	43281311	43283652	2342	88	88	4490	129	0.0287305	0.00877801	UMR	2	2	0	4805	ENST00000372517	protein_coding	ENSG00000164010	ERMAP	0	3800	ENST00000372517	ENSG00000164010	ERMAP	0	987	1	0	0	1	0	0	0.220325	0.779675	0
2220	chr1	236443957	236446061	2105	138	138	8776	254	0.0289426	0.00764149	UMR	1	1	0	16890	ENST00000366589	protein_coding	ENSG00000086619	ERO1LB	0	12676	ENST00000366589	ENSG00000086619	ERO1LB	0	2377	1	0	0	1	0	0	0.52114	0.47886	0
245	chr1	8063960	8065769	1810	38	38	2947	397	0.134713	0.143027	UMR	0	0	9923	1154	ENST00000467067	protein_coding	ENSG00000116285	ERRFI1	9923	875	ENST00000467067	ENSG00000116285	ERRFI1	19785	362	0	0.721547	0.278453	0	0.721547	0.278453	0	0	1
246	chr1	8085100	8087078	1979	187	187	10792	306	0.0283543	0.0107527	UMR	2	1	0	1157	ENST00000445300	lincRNA	ENSG00000238290	RP11-431K24.1	0	877	ENST00000487559	ENSG00000116285	ERRFI1	0	362	1	0	0	1	0	0	0.656897	0.343103	0
216	chr1	6482792	6485516	2725	163	163	9289	693	0.0746044	0.0280338	UMR	2	2	0	995	ENST00000377828	protein_coding	ENSG00000187017	ESPN	0	739	ENST00000377828	ENSG00000187017	ESPN	0	330	1	0	0	1	0	0	0.302385	0.697615	0
217	chr1	6500035	6501246	1212	110	113	5325	480	0.0901408	0.0268736	UMR	1	1	0	996	ENST00000418286	protein_coding	ENSG00000187017	ESPN	0	740	ENST00000418286	ENSG00000187017	ESPN	0	331	1	0	0	1	0	0	0.793729	0.206271	0
219	chr1	6513966	6516136	2171	237	237	14077	1160	0.0824039	0.0459207	UMR	0	0	2188	1003	ENST00000477679	protein_coding	ENSG00000187017	ESPN	2188	747	ENST00000477679	ENSG00000187017	ESPN	0	334	0	1	0	0	1	0	0.934132	0.0658683	0
220	chr1	6519688	6521452	1765	81	81	5524	832	0.150615	0.152116	UMR	1	1	0	1004	ENST00000468561	protein_coding	ENSG00000187017	ESPN	0	748	ENST00000468561	ENSG00000187017	ESPN	0	335	1	0	0	1	0	0	0.491785	0.508215	0
218	chr1	6506946	6511012	4067	226	226	12138	730	0.0601417	0.0213534	UMR	2	1	0	1006	ENST00000419034	antisense	ENSG00000231868	RP1-202O8.2	0	745	ENST00000475479	ENSG00000187017	ESPN	0	332	1	0	0	1	0	0	0.486599	0.513401	0
2042	chr1	216773946	216775120	1175	60	60	3703	65	0.0175533	0.0152994	UMR	0	0	121553	15665	ENST00000475275	protein_coding	ENSG00000196482	ESRRG	121553	11795	ENST00000475275	ENSG00000196482	ESRRG	0	2185	0	1	0	0	1	0	0.33617	0.66383	0
2043	chr1	216895947	216897880	1934	40	40	2718	202	0.0743194	0.022624	UMR	1	1	0	15670	ENST00000469913	protein_coding	ENSG00000196482	ESRRG	0	11800	ENST00000469913	ENSG00000196482	ESRRG	121212	2185	1	0	0	1	0	0	0	0	1
2044	chr1	217262016	217263864	1849	70	70	4020	327	0.0813433	0.0194603	UMR	1	1	0	15674	ENST00000459825	protein_coding	ENSG00000196482	ESRRG	0	11804	ENST00000459825	ENSG00000196482	ESRRG	0	2186	1	0	0	1	0	0	0.11682	0.88318	0
2045	chr1	217306765	217314316	7552	368	368	24545	1810	0.0737421	0.0335123	UMR	1	1	0	15660	ENST00000493603	protein_coding	ENSG00000196482	ESRRG	0	11790	ENST00000493603	ENSG00000196482	ESRRG	0	2189	0.529793	0.30866	0.161547	0.529793	0.30866	0.161547	0.287341	0.640757	0.0719015
1938	chr1	204119788	204121870	2083	145	145	7477	507	0.0678079	0.0205499	UMR	1	1	0	14842	ENST00000429525	protein_coding	ENSG00000143845	ETNK2	0	11179	ENST00000429525	ENSG00000143845	ETNK2	0	2079	1	0	0	1	0	0	0.341335	0.658665	0
1653	chr1	157105786	157109262	3477	138	138	7791	232	0.0297779	0.00529101	UMR	1	1	0	11995	ENST00000460850	protein_coding	ENSG00000117036	ETV3	0	9080	ENST00000460850	ENSG00000117036	ETV3	0	1819	0.901927	0.0980731	0	0.901927	0.0980731	0	0.257693	0.742307	0
1654	chr1	157124567	157126820	2254	37	37	2309	330	0.142919	0.0574063	UMR	0	0	16300	11994	ENST00000326786	protein_coding	ENSG00000117036	ETV3	16300	9079	ENST00000326786	ENSG00000117036	ETV3	15921	1819	0	0	1	0	0	1	0	0	1
1655	chr1	157164402	157165354	953	74	74	4694	909	0.193651	0.19121	UMR	0	0	9223	11997	ENST00000457239	lincRNA	ENSG00000229961	RP11-71G12.1	56135	9079	ENST00000326786	ENSG00000117036	ETV3	0	1820	0	0	1	0	0	1	0.626443	0.373557	0
1652	chr1	157043963	157044872	910	30	30	1980	216	0.109091	0.0744504	UMR	0	0	913	11991	ENST00000414328	pseudogene	ENSG00000224520	KRT8P45	24727	9077	ENST00000454449	ENSG00000253831	ETV3L	27733	1818	1	0	0	0	0	1	0	0	1
1175	chr1	93249240	93251728	2489	156	157	10190	557	0.0546614	0.0123821	UMR	1	1	0	7773	ENST00000466778	protein_coding	ENSG00000067208	EVI5	0	6015	ENST00000466778	ENSG00000067208	EVI5	0	1330	1	0	0	1	0	0	0.465247	0.534753	0
2235	chr1	242010862	242012816	1955	90	90	6742	243	0.0360427	0.00843882	UMR	1	1	0	17079	ENST00000493702	protein_coding	ENSG00000174371	EXO1	0	12800	ENST00000493702	ENSG00000174371	EXO1	0	2397	1	0	0	1	0	0	0.303325	0.696675	0
827	chr1	40973937	40975187	1251	81	81	5337	118	0.0221098	0.00793651	UMR	2	1	0	4599	ENST00000471429	protein_coding	ENSG00000164002	EXO5	0	3628	ENST00000471429	ENSG00000164002	EXO5	0	953	1	0	0	1	0	0	0.583533	0.416467	0
305	chr1	11158894	11160284	1391	88	88	5385	217	0.0402971	0.0115515	UMR	2	1	0	1418	ENST00000435388	antisense	ENSG00000230337	RP4-635E18.6	0	1076	ENST00000460196	ENSG00000171824	EXOSC10	0	427	1	0	0	1	0	0	0.538462	0.461538	0
550	chr1	26361166	26363190	2025	111	111	7533	359	0.047657	0.0148226	UMR	0	0	2544	2915	ENST00000470037	protein_coding	ENSG00000158008	EXTL1	2544	2257	ENST00000470037	ENSG00000158008	EXTL1	0	687	0	0.883951	0.116049	0	0.883951	0.116049	0.550617	0.449383	0
612	chr1	28414103	28415812	1710	77	77	5336	192	0.035982	0.0104167	UMR	1	1	0	3258	ENST00000471498	protein_coding	ENSG00000158161	EYA3	0	2546	ENST00000471498	ENSG00000158161	EYA3	0	747	1	0	0	1	0	0	0.125146	0.874854	0
1683	chr1	160951122	160952418	1297	63	63	3993	419	0.104934	0.0559415	UMR	0	0	18548	12413	ENST00000472573	protein_coding	ENSG00000158769	F11R	18548	9415	ENST00000472573	ENSG00000158769	F11R	38300	1846	0	0	1	0	0	1	0	0	1
1684	chr1	160989854	160991608	1755	74	74	5602	146	0.0260621	0.0127259	UMR	1	1	0	12415	ENST00000602966	protein_coding	ENSG00000158769	F11R	0	9417	ENST00000602966	ENSG00000158769	F11R	0	1846	1	0	0	1	0	0	0.288889	0.711111	0
1190	chr1	95006359	95009145	2787	142	142	8400	408	0.0485714	0.0130461	UMR	1	1	0	7941	ENST00000480356	protein_coding	ENSG00000117525	F3	0	6110	ENST00000480356	ENSG00000117525	F3	0	1345	1	0	0	1	0	0	0.435594	0.564406	0
930	chr1	46859676	46861133	1458	97	97	5976	421	0.0704485	0.0236516	UMR	1	1	0	5514	ENST00000493735	protein_coding	ENSG00000117480	FAAH	0	4423	ENST00000493735	ENSG00000117480	FAAH	0	1060	1	0	0	1	0	0	0.388889	0.611111	0
931	chr1	46871844	46872644	801	34	34	1991	146	0.07333	0.0482044	UMR	0	0	133	5516	ENST00000489366	protein_coding	ENSG00000117480	FAAH	133	4425	ENST00000489366	ENSG00000117480	FAAH	11552	1060	1	0	0	1	0	0	0	0	1
932	chr1	46913506	46914686	1181	86	86	5533	314	0.0567504	0.0187223	UMR	0	0	689	5522	ENST00000416581	lincRNA	ENSG00000224863	RP5-1109J22.2	37781	4426	ENST00000493636	ENSG00000117480	FAAH	0	1061	1	0	0	0	0	1	0.471634	0.528366	0
658	chr1	31845717	31848088	2372	69	69	4438	493	0.111086	0.0144444	UMR	1	1	0	3519	ENST00000498148	protein_coding	ENSG00000121769	FABP3	0	2726	ENST00000498148	ENSG00000121769	FABP3	37706	787	1	0	0	1	0	0	0	0	1
1979	chr1	207082444	207083519	1076	80	80	4757	192	0.0403616	0.0243743	UMR	1	1	0	15135	ENST00000474041	protein_coding	ENSG00000162894	FAIM3	0	11425	ENST00000474041	ENSG00000162894	FAIM3	0	2116	1	0	0	1	0	0	0.473048	0.526952	0
1226	chr1	109102131	109103936	1806	116	116	6933	165	0.0237992	0.0122508	UMR	1	1	0	8378	ENST00000405454	protein_coding	ENSG00000162636	FAM102B	0	6366	ENST00000405454	ENSG00000162636	FAM102B	0	1381	1	0	0	1	0	0	0.3732	0.6268	0
554	chr1	26487617	26489078	1462	125	125	6463	319	0.0493579	0.0107527	UMR	0	0	2105	2925	ENST00000374268	protein_coding	ENSG00000197245	FAM110D	2105	2266	ENST00000374268	ENSG00000197245	FAM110D	0	690	0	1	0	0	1	0	0.546512	0.453488	0
555	chr1	26490501	26491311	811	72	72	3870	269	0.069509	0.017875	UMR	0	0	4989	2925	ENST00000374268	protein_coding	ENSG00000197245	FAM110D	4989	2266	ENST00000374268	ENSG00000197245	FAM110D	0	691	0	0	1	0	0	1	0.607891	0.392109	0
1851	chr1	184941299	184943999	2701	118	118	6999	249	0.0355765	0.00793651	UMR	1	1	0	14014	ENST00000367511	protein_coding	ENSG00000135842	FAM129A	0	10581	ENST00000367511	ENSG00000135842	FAM129A	0	1999	0.858201	0.141799	0	0.858201	0.141799	0	0.338763	0.661237	0
368	chr1	16399156	16400580	1425	104	104	6184	301	0.048674	0.0196393	UMR	1	1	0	1875	ENST00000494078	protein_coding	ENSG00000185519	FAM131C	0	1440	ENST00000494078	ENSG00000185519	FAM131C	0	493	1	0	0	1	0	0	0.297544	0.702456	0
44	chr1	1173742	1176052	2311	91	91	5552	1661	0.299171	0.302832	UMR	0	0	2485	250	ENST00000478606	protein_coding	ENSG00000184163	FAM132A	2485	96	ENST00000478606	ENSG00000184163	FAM132A	0	67	0	0	1	0	0	1	0.150584	0.849416	0
45	chr1	1179270	1179896	627	40	40	2366	881	0.372358	0.352086	UMR	1	1	0	252	ENST00000468365	protein_coding	ENSG00000184163	FAM132A	0	98	ENST00000468365	ENSG00000184163	FAM132A	1062	68	1	0	0	1	0	0	0	1	0
46	chr1	1181574	1182960	1387	116	116	6280	543	0.086465	0.0310494	UMR	1	1	0	251	ENST00000330388	protein_coding	ENSG00000184163	FAM132A	0	97	ENST00000330388	ENSG00000184163	FAM132A	0	69	1	0	0	1	0	0	0.51478	0.48522	0
989	chr1	53098434	53099445	1012	104	104	5037	417	0.0827874	0.0314465	UMR	1	1	0	5965	ENST00000424164	protein_coding	ENSG00000182183	FAM159A	0	4757	ENST00000424164	ENSG00000182183	FAM159A	0	1124	1	0	0	1	0	0	0.666008	0.333992	0
1814	chr1	179711364	179714015	2652	219	219	14127	816	0.0577617	0.0163934	UMR	1	1	0	13731	ENST00000341785	protein_coding	ENSG00000143340	FAM163A	0	10372	ENST00000341785	ENSG00000143340	FAM163A	0	1960	1	0	0	1	0	0	0.755656	0.244344	0
684	chr1	32713520	32714502	983	32	32	1756	317	0.180524	0.0991114	UMR	0	0	685	3722	ENST00000373582	protein_coding	ENSG00000183615	FAM167B	685	2888	ENST00000373582	ENSG00000183615	FAM167B	0	810	1	0	0	1	0	0	0.272635	0.727365	0
683	chr1	32705730	32707508	1779	122	122	7647	188	0.0245848	0.00955832	UMR	1	0	0	3721	ENST00000426597	pseudogene	ENSG00000220785	MTMR9LP	5325	2888	ENST00000373582	ENSG00000183615	FAM167B	0	809	1	0	0	0	0	1	0.793704	0.206296	0
865	chr1	43612924	43614198	1275	51	51	2892	178	0.0615491	0.0148148	UMR	1	1	0	4838	ENST00000335282	protein_coding	ENSG00000186973	FAM183A	0	3822	ENST00000335282	ENSG00000186973	FAM183A	0	996	1	0	0	1	0	0	0.277647	0.722353	0
864	chr1	43533622	43534432	811	61	61	3088	139	0.045013	0.00833333	UMR	0	0	44313	4833	ENST00000516994	snRNA	ENSG00000252803	RNU6-870P	76391	3818	ENST00000410048	ENSG00000186973	FAM183A	0	995	0	0	1	0	0	1	0.547472	0.452528	0
1582	chr1	155220144	155221174	1031	45	45	2483	395	0.159082	0.121064	UMR	0	0	424	11407	ENST00000368366	protein_coding	ENSG00000160767	FAM189B	424	8542	ENST00000368366	ENSG00000160767	FAM189B	0	1758	1	0	0	1	0	0	0.393792	0.606208	0
1583	chr1	155223718	155226038	2321	110	110	6615	374	0.0565382	0.0236789	UMR	1	1	0	11414	ENST00000481822	protein_coding	ENSG00000160767	FAM189B	0	8549	ENST00000481822	ENSG00000160767	FAM189B	0	1759	1	0	0	1	0	0	0.444205	0.555795	0
1290	chr1	113261175	113261806	632	40	40	2546	141	0.055381	0.0113531	UMR	0	0	1234	9014	ENST00000369630	protein_coding	ENSG00000184599	FAM19A3	1234	6878	ENST00000369630	ENSG00000184599	FAM19A3	0	1446	1	0	0	1	0	0	0.469937	0.530063	0
1291	chr1	113265126	113266208	1083	37	37	2351	168	0.071459	0.043197	UMR	0	0	1926	9015	ENST00000361886	protein_coding	ENSG00000184599	FAM19A3	1926	6879	ENST00000361886	ENSG00000184599	FAM19A3	0	1447	0.0674054	0.932595	0	0.0674054	0.932595	0	0.197599	0.802401	0
1292	chr1	113285946	113287289	1344	109	109	7122	566	0.0794721	0.0404284	UMR	0	0	3427	9016	ENST00000458353	pseudogene	ENSG00000234790	RP11-426L16.7	22746	6879	ENST00000361886	ENSG00000184599	FAM19A3	0	1448	0	0	1	0	0	1	0.625	0.375	0
1806	chr1	178994332	178997148	2817	177	177	9489	408	0.0429972	0.0138889	UMR	1	1	0	13666	ENST00000263733	protein_coding	ENSG00000116199	FAM20B	0	10326	ENST00000263733	ENSG00000116199	FAM20B	0	1952	0.958111	0.0418885	0	0.958111	0.0418885	0	0.395101	0.604899	0
1279	chr1	112279455	112283695	4241	214	214	14150	491	0.0346996	0.0131615	UMR	2	1	0	8893	ENST00000524935	antisense	ENSG00000227811	FAM212B-AS1	0	6772	ENST00000527621	ENSG00000197852	FAM212B	0	1434	0.900967	0.0990332	0	0.900967	0.0990332	0	0.52464	0.47536	0
130	chr1	2515756	2519126	3371	198	198	10540	472	0.0447818	0.0153434	UMR	1	1	0	758	ENST00000477045	protein_coding	ENSG00000157870	FAM213B	0	551	ENST00000477045	ENSG00000157870	FAM213B	0	216	0.948383	0.0516167	0	0.948383	0	0.0516167	0.443489	0.556511	0
689	chr1	32827180	32828290	1111	105	105	5510	278	0.0504537	0.0291562	UMR	2	2	0	3756	ENST00000428500	protein_coding	ENSG00000225828	FAM229A	0	2920	ENST00000428500	ENSG00000225828	FAM229A	0	815	1	0	0	1	0	0	0.754275	0.245725	0
388	chr1	16970212	16971570	1359	81	81	16873	483	0.0286256	0.00815754	UMR	1	0	0	1957	ENST00000362058	lincRNA	ENSG00000215908	CROCCP2	27927	1497	ENST00000434336	ENSG00000237847	FAM231A	0	512	1	0	0	0	0	1	0.468727	0.531273	0
390	chr1	17010420	17012906	2487	44	44	2756	582	0.211176	0.187638	UMR	1	0	0	1964	ENST00000419267	pseudogene	ENSG00000236698	EIF1AXP1	10921	1497	ENST00000434336	ENSG00000237847	FAM231A	3268	516	0.947728	0	0.0522718	0	0	1	0	0	1
391	chr1	17018628	17021448	2821	251	251	23879	1907	0.079861	0.0404794	UMR	1	0	0	1965	ENST00000414828	pseudogene	ENSG00000268869	ESPNP	19129	1497	ENST00000434336	ENSG00000237847	FAM231A	0	517	0.771358	0.228642	0	0	0	1	0.806806	0.193194	0
392	chr1	17022780	17023782	1003	41	41	4604	1202	0.261077	0.236273	UMR	0	0	3975	1965	ENST00000414828	pseudogene	ENSG00000268869	ESPNP	23281	1497	ENST00000434336	ENSG00000237847	FAM231A	0	518	0	1	0	0	0	1	0.297109	0.702891	0
393	chr1	17025554	17028092	2539	217	217	22852	1517	0.0663837	0.0611518	UMR	0	0	6749	1965	ENST00000414828	pseudogene	ENSG00000268869	ESPNP	26055	1497	ENST00000434336	ENSG00000237847	FAM231A	0	519	0	1	0	0	0	1	0.795195	0.204805	0
389	chr1	16973680	16975123	1444	120	120	17423	1698	0.0974574	0.0566846	UMR	0	0	1562	1960	ENST00000457982	pseudogene	ENSG00000186301	MST1P2	24374	1497	ENST00000434336	ENSG00000237847	FAM231A	0	513	0.302632	0.697368	0	0	0	1	0.945983	0.0540166	0
386	chr1	16874446	16875076	631	34	39	921	172	0.186754	0.156742	UMR	0	0	332	1944	ENST00000577341	miRNA	ENSG00000266584	AL355149.1	8884	1487	ENST00000601199	ENSG00000268674	FAM231B	0	510	1	0	0	0	0	1	0.583201	0.416799	0
381	chr1	16824684	16826670	1987	171	171	8966	288	0.0321213	0.010582	UMR	1	0	0	1936	ENST00000589964	pseudogene	ENSG00000080947	CROCCP3	38890	1487	ENST00000601199	ENSG00000268674	FAM231B	0	506	1	0	0	0	0	1	0.623553	0.376447	0
383	chr1	16847066	16847919	854	54	54	3659	583	0.159333	0.134477	UMR	1	0	0	1939	ENST00000452795	lincRNA	ENSG00000224174	RP4-798A10.4	17641	1487	ENST00000601199	ENSG00000268674	FAM231B	0	508	1	0	0	0	0	1	0.716628	0.283372	0
382	chr1	16839782	16841603	1822	69	69	7979	522	0.0654217	0.0109762	UMR	2	0	0	1938	ENST00000562878	lincRNA	ENSG00000261135	RP4-798A10.7	23957	1487	ENST00000601199	ENSG00000268674	FAM231B	0	507	1	0	0	0	0	1	0.133919	0.866081	0
384	chr1	16858452	16859833	1382	47	47	3674	561	0.152695	0.124117	UMR	0	0	885	1941	ENST00000516290	lincRNA	ENSG00000233421	U1	5727	1487	ENST00000601199	ENSG00000268674	FAM231B	1040	509	0.806802	0	0.193198	0	0	1	0	0.694645	0.305355
385	chr1	16860326	16862845	2520	155	155	20702	2459	0.118781	0.056802	UMR	1	0	0	1941	ENST00000516290	lincRNA	ENSG00000233421	U1	2715	1487	ENST00000601199	ENSG00000268674	FAM231B	0	509	1	0	0	0	0	1	0.564683	0.435317	0
394	chr1	17033832	17034912	1081	105	105	9044	461	0.050973	0.0205761	UMR	0	0	2201	1968	ENST00000535711	pseudogene	ENSG00000268869	ESPNP	26043	1498	ENST00000600179	ENSG00000268991	FAM231C	0	520	0	1	0	0	0	1	0.829787	0.170213	0
1458	chr1	149683178	149685348	2171	70	76	5297	1014	0.191429	0.186429	UMR	0	0	4019	10194	ENST00000359348	pseudogene	ENSG00000197844	AL358813.1	7199	7480	ENST00000369173	ENSG00000203815	FAM231D	9765	1638	0	1	0	0	0	1	0	0	1
1459	chr1	149711559	149712357	799	34	34	2802	399	0.142398	0.0677829	UMR	0	0	2607	10195	ENST00000390749	miRNA	ENSG00000263825	AL358813.2	35580	7480	ENST00000369173	ENSG00000203815	FAM231D	6185	1639	0	1	0	0	0	1	0	0	1
1457	chr1	149669836	149674448	4613	227	243	13764	2017	0.146542	0.146388	UMR	2	0	0	10192	ENST00000443602	lincRNA	ENSG00000223759	RP11-353N4.4	1529	7480	ENST00000369173	ENSG00000203815	FAM231D	0	1638	0.993063	0.00693692	0	0.102103	0	0.897897	0.308042	0.65814	0.0338175
443	chr1	20877160	20881097	3938	243	243	15351	943	0.0614292	0.0164998	UMR	1	1	0	2267	ENST00000332947	protein_coding	ENSG00000183114	FAM43B	0	1729	ENST00000332947	ENSG00000183114	FAM43B	0	587	0.957847	0.0421534	0	0.957847	0.0421534	0	0.431183	0.568817	0
579	chr1	27338895	27340006	1112	84	84	5523	373	0.0675358	0.0478114	UMR	1	1	0	3119	ENST00000289166	protein_coding	ENSG00000158246	FAM46B	0	2432	ENST00000289166	ENSG00000158246	FAM46B	0	718	1	0	0	1	0	0	0.491906	0.508094	0
580	chr1	27357904	27358592	689	36	36	2401	222	0.0924615	0.0302841	UMR	0	0	18576	3119	ENST00000289166	protein_coding	ENSG00000158246	FAM46B	18576	2432	ENST00000289166	ENSG00000158246	FAM46B	18462	718	0	0	1	0	0	1	0	0	1
1329	chr1	118147630	118149794	2165	144	144	9595	279	0.0290776	0.0119491	UMR	2	1	0	9334	ENST00000369448	protein_coding	ENSG00000183508	FAM46C	0	7110	ENST00000369448	ENSG00000183508	FAM46C	0	1485	1	0	0	1	0	0	0.790762	0.209238	0
1177	chr1	93425290	93428386	3097	195	195	11231	353	0.0314309	0.00938967	UMR	1	1	0	7788	ENST00000370310	protein_coding	ENSG00000154511	FAM69A	0	6021	ENST00000370310	ENSG00000154511	FAM69A	0	1332	1	0	0	1	0	0	0.401033	0.598967	0
1970	chr1	206133634	206140402	6769	195	303	6224	275	0.0441838	0.0133333	UMR	2	1	0	15056	ENST00000607379	protein_coding	ENSG00000196550	FAM72A	0	11361	ENST00000607379	ENSG00000196550	FAM72A	0	2109	0.810607	0	0.189393	0.810607	0	0.189393	0.505097	0.494903	0
1347	chr1	120835293	120840348	5056	170	290	5415	149	0.0275162	0.00582342	UMR	2	1	0	9459	ENST00000355228	protein_coding	ENSG00000188610	FAM72B	0	7187	ENST00000355228	ENSG00000188610	FAM72B	0	1504	0.908426	0	0.0915744	0.908426	0	0.0915744	0.678402	0.321598	0
1358	chr1	143879593	143882811	3219	15	30	1220	154	0.12623	0.101578	UMR	0	0	2610	9588	ENST00000459198	miRNA	ENSG00000263497	AL109844.1	30331	7195	ENST00000400889	ENSG00000215784	FAM72D	29925	1518	0	0	1	0	0	1	0	0	1
1359	chr1	143911198	143916819	5622	121	292	4627	177	0.0382537	0.00740741	UMR	2	1	0	9593	ENST00000491897	pseudogene	ENSG00000196369	SRGAP2B	0	7195	ENST00000400889	ENSG00000215784	FAM72D	0	1518	1	0	0	0.701708	0	0.298292	0.608324	0.391676	0
1116	chr1	78244870	78246282	1413	49	49	3077	95	0.0308742	0.00724638	UMR	2	1	0	7172	ENST00000410917	rRNA	ENSG00000222849	RNA5SP21	0	5596	ENST00000477627	ENSG00000180488	FAM73A	19219	1254	1	0	0	1	0	0	0	0	1
606	chr1	28051096	28053790	2695	135	135	8033	504	0.0627412	0.0192355	UMR	1	1	0	3207	ENST00000010299	protein_coding	ENSG00000009780	FAM76A	0	2502	ENST00000010299	ENSG00000009780	FAM76A	0	740	1	0	0	1	0	0	0.317996	0.682004	0
1739	chr1	166133960	166137018	3059	238	238	13985	355	0.0253843	0.0129487	UMR	2	1	0	12960	ENST00000451784	sense_intronic	ENSG00000230898	RP11-9L18.3	0	9857	ENST00000338353	ENSG00000188859	FAM78B	0	1892	1	0	0	1	0	0	0.71592	0.28408	0
2183	chr1	231174527	231177598	3072	217	217	11446	415	0.0362572	0.0219002	UMR	1	1	0	16595	ENST00000366654	protein_coding	ENSG00000182118	FAM89A	0	12473	ENST00000366654	ENSG00000182118	FAM89A	0	2340	1	0	0	1	0	0	0.481445	0.518555	0
357	chr1	16084106	16086183	2078	144	144	6988	328	0.0469376	0.0180312	UMR	1	1	0	1813	ENST00000431771	protein_coding	ENSG00000162458	FBLIM1	0	1392	ENST00000431771	ENSG00000162458	FBLIM1	0	484	1	0	0	1	0	0	0.344081	0.655919	0
358	chr1	16125378	16127878	2501	41	41	2628	480	0.182648	0.144572	UMR	0	0	6086	1818	ENST00000431782	pseudogene	ENSG00000224321	RP11-169K16.6	21809	1396	ENST00000509138	ENSG00000162458	FBLIM1	33382	485	0	0	1	0	0	1	0	0	1
310	chr1	11708202	11709738	1537	64	64	3393	548	0.161509	0.138321	UMR	0	0	1031	1446	ENST00000471501	protein_coding	ENSG00000116661	FBXO2	1031	1095	ENST00000471501	ENSG00000116661	FBXO2	0	434	0.630449	0.225114	0.144437	0.630449	0.225114	0.144437	0.331815	0.668185	0
311	chr1	11709960	11711107	1148	59	59	3791	411	0.108415	0.0542328	UMR	1	1	0	1446	ENST00000471501	protein_coding	ENSG00000116661	FBXO2	0	1095	ENST00000471501	ENSG00000116661	FBXO2	0	435	1	0	0	1	0	0	0.286585	0.713415	0
2087	chr1	224301324	224303402	2079	74	74	4903	116	0.023659	0.0167215	UMR	1	1	0	15993	ENST00000519894	protein_coding	ENSG00000143756	FBXO28	0	12016	ENST00000519894	ENSG00000143756	FBXO28	0	2232	1	0	0	1	0	0	0.306397	0.693603	0
312	chr1	11714091	11715574	1484	137	138	6217	369	0.0593534	0.0177224	UMR	2	2	0	1456	ENST00000376762	protein_coding	ENSG00000132879	FBXO44	0	1105	ENST00000376762	ENSG00000132879	FBXO44	0	436	1	0	0	1	0	0	0.73248	0.26752	0
313	chr1	11723942	11725178	1237	104	104	5609	273	0.0486718	0.015873	UMR	1	1	0	1460	ENST00000474239	protein_coding	ENSG00000116663	FBXO6	0	1109	ENST00000474239	ENSG00000116663	FBXO6	0	437	1	0	0	1	0	0	0.624091	0.375909	0
1461	chr1	149763380	149765092	1713	98	99	4414	276	0.0625283	0.0202263	UMR	1	0	0	10206	ENST00000428289	antisense	ENSG00000233030	RP11-196G18.3	1455	7484	ENST00000489704	ENSG00000150337	FCGR1A	0	1641	1	0	0	0.317572	0.682428	0	0.502627	0.497373	0
1460	chr1	149718333	149720017	1685	87	87	6223	789	0.126788	0.113847	UMR	1	0	0	10185	ENST00000608683	lincRNA	ENSG00000234232	RP11-353N4.5	34209	7481	ENST00000444948	ENSG00000150337	FCGR1A	0	1640	1	0	0	0	0	1	0.416617	0.583383	0
1351	chr1	121137152	121139335	2184	170	170	12924	1677	0.129759	0.0984128	UMR	1	0	0	9478	ENST00000417218	lincRNA	ENSG00000227082	AL592494.5	201214	7188	ENST00000369384	ENSG00000198019	FCGR1B	0	1508	1	0	0	0	0	1	0.582875	0.417125	0
1352	chr1	121260372	121261809	1438	92	92	5628	430	0.0764037	0.0231658	UMR	2	0	0	9483	ENST00000458200	pseudogene	ENSG00000231752	EMBP1	324434	7188	ENST00000369384	ENSG00000198019	FCGR1B	0	1509	1	0	0	0	0	1	0.464534	0.535466	0
1350	chr1	121125479	121128678	3200	16	30	1278	335	0.262128	0.15485	UMR	0	0	4577	9477	ENST00000602412	lincRNA	ENSG00000269996	RP11-343N15.5	189541	7188	ENST00000369384	ENSG00000198019	FCGR1B	9106	1508	0	1	0	0	0	1	0	0	1
1348	chr1	120904508	120906653	2146	109	120	4502	225	0.0499778	0.0460279	UMR	4	0	0	9465	ENST00000426275	antisense	ENSG00000234998	RP11-439A17.10	21730	7191	ENST00000466915	ENSG00000198019	FCGR1B	0	1506	1	0	0	0	0	1	0.374185	0.625815	0
1349	chr1	120925082	120926383	1302	91	95	2852	128	0.0448808	0.011301	UMR	1	0	0	9466	ENST00000457996	antisense	ENSG00000233029	RP11-439A17.9	2000	7191	ENST00000466915	ENSG00000198019	FCGR1B	0	1507	1	0	0	0	0	1	0.693548	0.306452	0
1706	chr1	161424000	161428514	4515	129	452	4833	1103	0.228223	0.188776	UMR	0	0	46705	12640	ENST00000367972	protein_coding	ENSG00000143226	FCGR2A	46705	9632	ENST00000367972	ENSG00000143226	FCGR2A	0	1862	0	0	1	0	0	1	1	0	0
1707	chr1	161432856	161442440	9585	92	820	2535	820	0.323471	0.258656	UMR	0	0	32779	12640	ENST00000367972	protein_coding	ENSG00000143226	FCGR2A	32779	9632	ENST00000367972	ENSG00000143226	FCGR2A	0	1862	0	0	1	0	0	1	1	0	0
1704	chr1	161409441	161412513	3073	174	319	5728	465	0.0811802	0.0196078	UMR	0	0	33582	12639	ENST00000400984	pseudogene	ENSG00000215840	RP11-122G18.7	62706	9632	ENST00000367972	ENSG00000143226	FCGR2A	0	1862	0	0	1	0	0	1	0.771559	0.228441	0
1705	chr1	161412564	161413727	1164	35	84	2295	717	0.312418	0.349616	UMR	0	0	36705	12639	ENST00000400984	pseudogene	ENSG00000215840	RP11-122G18.7	61492	9632	ENST00000367972	ENSG00000143226	FCGR2A	0	1862	0	0	1	0	0	1	1	0	0
1710	chr1	161509314	161510514	1201	48	48	4609	265	0.0574962	0.011236	UMR	0	0	1365	12656	ENST00000416185	pseudogene	ENSG00000224203	RPS23P10	9005	9653	ENST00000476031	ENSG00000203747	FCGR3A	8561	1864	0.527893	0.472107	0	0	0	1	0	0	1
1711	chr1	161575542	161576287	746	65	73	3180	345	0.108491	0.108586	UMR	1	0	0	12686	ENST00000445535	pseudogene	ENSG00000225217	HSPA7	23752	9668	ENST00000533780	ENSG00000162747	FCGR3B	0	1865	1	0	0	0	1	0	1	0	0
1712	chr1	161581292	161583670	2379	85	86	5689	236	0.0414836	0.0219523	UMR	0	0	5210	12686	ENST00000445535	pseudogene	ENSG00000225217	HSPA7	16369	9668	ENST00000533780	ENSG00000162747	FCGR3B	0	1866	0	1	0	0	1	0	0.144599	0.855401	0
1713	chr1	161590746	161592026	1281	49	49	4118	181	0.0439534	0.0124486	UMR	0	0	1370	12687	ENST00000448848	pseudogene	ENSG00000231586	RPS23P9	8013	9668	ENST00000533780	ENSG00000162747	FCGR3B	8368	1866	0.491023	0.508977	0	0	1	0	0	0	1
1714	chr1	161695363	161697752	2390	168	168	10066	244	0.02424	0.0131102	UMR	1	1	0	12720	ENST00000495397	protein_coding	ENSG00000162746	FCRLB	0	9692	ENST00000495397	ENSG00000162746	FCRLB	0	1867	0.974059	0.0259414	0	0.974059	0.0259414	0	0.694979	0.305021	0
1588	chr1	155277890	155279956	2067	82	82	5646	425	0.0752745	0.00710882	UMR	1	1	0	11453	ENST00000477057	protein_coding	ENSG00000160752	FDPS	0	8588	ENST00000477057	ENSG00000160752	FDPS	0	1765	1	0	0	1	0	0	0.162554	0.837446	0
1043	chr1	59761372	59764465	3094	116	116	6978	633	0.0907137	0.0179077	UMR	1	1	0	6406	ENST00000430447	protein_coding	ENSG00000172456	FGGY	0	5056	ENST00000430447	ENSG00000172456	FGGY	0	1179	1	0	0	1	0	0	0.223659	0.776341	0
1042	chr1	59612314	59613108	795	54	54	3631	114	0.0313963	0.0145945	UMR	1	0	0	6396	ENST00000587839	processed_transcript	ENSG00000224609	RP11-470E16.1	149201	5048	ENST00000582567	ENSG00000172456	FGGY	0	1178	1	0	0	0	0	1	0.397484	0.602516	0
602	chr1	27941206	27941989	784	36	36	2326	451	0.193895	0.155301	UMR	0	0	8583	3188	ENST00000374004	protein_coding	ENSG00000000938	FGR	8583	2489	ENST00000374004	ENSG00000000938	FGR	0	735	0	1	0	0	1	0	0.158163	0.841837	0
603	chr1	27960480	27961740	1261	94	94	5201	473	0.090944	0.023272	UMR	1	1	0	3191	ENST00000475472	protein_coding	ENSG00000000938	FGR	0	2492	ENST00000475472	ENSG00000000938	FGR	0	737	1	0	0	1	0	0	0.505155	0.494845	0
2233	chr1	241681769	241683995	2227	106	106	6709	223	0.0332389	0.0131144	UMR	1	1	0	17042	ENST00000493477	protein_coding	ENSG00000091483	FH	0	12764	ENST00000493477	ENSG00000091483	FH	0	2395	1	0	0	1	0	0	0.286933	0.713067	0
348	chr1	15573581	15574424	844	57	57	3408	130	0.0381455	0.0169869	UMR	1	1	0	1715	ENST00000433640	protein_coding	ENSG00000142621	FHAD1	0	1308	ENST00000433640	ENSG00000142621	FHAD1	0	471	1	0	0	1	0	0	0.39455	0.60545	0
349	chr1	15653050	15654271	1222	34	34	2311	567	0.245348	0.245651	UMR	1	1	0	1726	ENST00000471347	protein_coding	ENSG00000142621	FHAD1	0	1319	ENST00000471347	ENSG00000142621	FHAD1	79096	471	1	0	0	1	0	0	0	0	1
350	chr1	15654500	15656258	1759	41	41	3124	398	0.127401	0.0646543	UMR	0	0	883	1726	ENST00000471347	protein_coding	ENSG00000142621	FHAD1	883	1319	ENST00000471347	ENSG00000142621	FHAD1	79775	472	0.634451	0.365549	0	0.634451	0.365549	0	0	0	1
777	chr1	38460876	38462701	1826	75	75	4454	370	0.0830714	0.0454545	UMR	0	0	2402	4331	ENST00000483132	protein_coding	ENSG00000183386	FHL3	2402	3409	ENST00000483132	ENSG00000183386	FHL3	0	912	0	0.142388	0.857612	0	0.142388	0.857612	0.221249	0.778751	0
778	chr1	38469626	38472214	2589	130	130	6850	455	0.0664234	0.0175857	UMR	1	1	0	4330	ENST00000477194	protein_coding	ENSG00000183386	FHL3	0	3408	ENST00000477194	ENSG00000183386	FHL3	0	913	1	0	0	1	0	0	0.300888	0.699112	0
708	chr1	33438242	33439648	1407	70	75	3358	125	0.0372245	0.0196154	UMR	1	1	0	3879	ENST00000594612	protein_coding	ENSG00000267885	FKSG48	0	3036	ENST00000594612	ENSG00000267885	FKSG48	0	831	1	0	0	1	0	0	0.370291	0.629709	0
1565	chr1	154954982	154956914	1933	48	48	3639	154	0.0423193	0.0176794	UMR	1	1	0	11215	ENST00000487371	protein_coding	ENSG00000160688	FLAD1	0	8374	ENST00000487371	ENSG00000160688	FLAD1	7495	1738	1	0	0	1	0	0	0	0	1
956	chr1	48108832	48111280	2449	40	40	2757	445	0.161407	0.143994	UMR	0	0	21982	5674	ENST00000408520	miRNA	ENSG00000221447	AL591415.1	116009	4556	ENST00000594280	ENSG00000273395	FLJ00388	49601	1086	0	0	1	0	0	1	0	0	1
959	chr1	48190531	48192406	1876	84	84	5125	337	0.0657561	0.0244306	UMR	0	0	34883	5679	ENST00000594280	protein_coding	ENSG00000273395	FLJ00388	34883	4556	ENST00000594280	ENSG00000273395	FLJ00388	0	1088	0	0	1	0	0	1	0.1258	0.8742	0
957	chr1	48153807	48154914	1108	31	31	1978	528	0.266936	0.248571	UMR	1	0	0	5675	ENST00000454285	lincRNA	ENSG00000227947	RP11-543D5.1	72375	4556	ENST00000594280	ENSG00000273395	FLJ00388	19580	1087	1	0	0	0	0	1	0	0	1
958	chr1	48173356	48177280	3925	233	233	14970	788	0.0526386	0.0212766	UMR	0	0	19220	5675	ENST00000454285	lincRNA	ENSG00000227947	RP11-543D5.1	50009	4556	ENST00000594280	ENSG00000273395	FLJ00388	0	1087	0	0	1	0	0	1	0.515924	0.484076	0
2029	chr1	213030578	213032756	2179	131	131	7562	434	0.0573922	0.0142484	UMR	2	1	0	15536	ENST00000419102	protein_coding	ENSG00000162769	FLVCR1	0	11706	ENST00000419102	ENSG00000162769	FLVCR1	0	2163	1	0	0	1	0	0	0.348784	0.651216	0
2229	chr1	240253340	240257250	3911	222	222	12519	521	0.0416167	0.0231225	UMR	1	1	0	16998	ENST00000319653	protein_coding	ENSG00000155816	FMN2	0	12744	ENST00000319653	ENSG00000155816	FMN2	0	2388	0.981846	0.0181539	0	0.981846	0.0181539	0	0.53797	0.46203	0
2228	chr1	240160708	240161766	1059	108	108	5373	350	0.0651405	0.054833	UMR	0	0	14179	16996	ENST00000441482	pseudogene	ENSG00000217327	RPS7P5	15881	12743	ENST00000447095	ENSG00000155816	FMN2	0	2387	0	0	1	0	0	1	0.7356	0.2644	0
1774	chr1	171220302	171221192	891	36	36	2749	162	0.0589305	0.047269	UMR	1	0	0	13289	ENST00000455124	antisense	ENSG00000231424	RP1-45C12.1	2611	10101	ENST00000402921	ENSG00000010932	FMO1	233325	1923	1	0	0	0	1	0	0	0	1
1397	chr1	146696567	146697832	1266	40	40	2940	135	0.0459184	0.00830895	UMR	1	1	0	9958	ENST00000478432	protein_coding	ENSG00000131781	FMO5	0	7412	ENST00000478432	ENSG00000131781	FMO5	16257	1570	1	0	0	1	0	0	0	0	1
1773	chr1	171107413	171112692	5280	38	38	2880	509	0.176736	0.143915	UMR	0	0	171	13277	ENST00000236166	protein_coding	ENSG00000117507	FMO6P	171	10090	ENST00000236166	ENSG00000117507	FMO6P	341825	1923	0.346212	0.653788	0	0.346212	0.653788	0	0	0	1
1181	chr1	93912658	93915996	3339	167	167	9159	396	0.0432362	0.0133333	UMR	1	1	0	7866	ENST00000370253	protein_coding	ENSG00000137942	FNBP1L	0	6061	ENST00000370253	ENSG00000137942	FNBP1L	0	1336	0.95268	0.0473196	0	0.95268	0.0473196	0	0.265948	0.734052	0
702	chr1	33335794	33338802	3009	137	137	6994	486	0.0694881	0.025	UMR	1	1	0	3863	ENST00000465346	protein_coding	ENSG00000160097	FNDC5	0	3021	ENST00000465346	ENSG00000160097	FNDC5	12884	827	1	0	0	1	0	0	0	0	1
952	chr1	47973501	47975136	1636	98	98	6139	211	0.0343704	0.0166913	UMR	0	0	5324	5672	ENST00000408419	miRNA	ENSG00000221346	AL356458.1	71811	4553	ENST00000334793	ENSG00000186564	FOXD2	0	1084	0	0	1	0	0	1	0.148533	0.851467	0
955	chr1	48058549	48059440	892	55	55	3390	222	0.0654867	0.0369211	UMR	0	0	27408	5674	ENST00000408520	miRNA	ENSG00000221447	AL591415.1	156859	4553	ENST00000334793	ENSG00000186564	FOXD2	0	1086	0	0	1	0	0	1	0.48991	0.51009	0
953	chr1	47998554	47999479	926	55	55	2411	154	0.0638739	0.0295234	UMR	0	0	16388	5673	ENST00000427294	pseudogene	ENSG00000227883	ATP6V0E1P4	96864	4553	ENST00000334793	ENSG00000186564	FOXD2	0	1085	0	0	1	0	0	1	0.62635	0.37365	0
954	chr1	48043633	48045109	1477	32	32	2431	453	0.186343	0.136598	UMR	0	0	27764	5673	ENST00000427294	pseudogene	ENSG00000227883	ATP6V0E1P4	141943	4553	ENST00000334793	ENSG00000186564	FOXD2	13684	1086	0	0	1	0	0	1	0	0	1
949	chr1	47902124	47905260	3137	335	335	16867	1140	0.0675876	0.0189017	UMR	0	0	434	5669	ENST00000334793	protein_coding	ENSG00000186564	FOXD2	434	4553	ENST00000334793	ENSG00000186564	FOXD2	0	1081	0.498884	0.501116	0	0.498884	0.501116	0	0.78642	0.21358	0
950	chr1	47909224	47912824	3601	174	174	10923	1960	0.179438	0.132663	UMR	0	0	7534	5669	ENST00000334793	protein_coding	ENSG00000186564	FOXD2	7534	4553	ENST00000334793	ENSG00000186564	FOXD2	0	1082	0	0	1	0	0	1	0.363232	0.636768	0
951	chr1	47914548	47916068	1521	49	49	3310	486	0.146828	0.0923378	UMR	0	0	12858	5669	ENST00000334793	protein_coding	ENSG00000186564	FOXD2	12858	4553	ENST00000334793	ENSG00000186564	FOXD2	0	1083	0	0	1	0	0	1	0.205786	0.794214	0
948	chr1	47899360	47900570	1211	72	72	5101	825	0.161733	0.102882	UMR	1	0	0	5668	ENST00000445551	antisense	ENSG00000237424	FOXD2-AS1	1118	4553	ENST00000334793	ENSG00000186564	FOXD2	0	1080	1	0	0	0.728324	0	0.271676	0.630058	0.369942	0
1062	chr1	63782419	63793944	11526	706	706	45546	3283	0.072081	0.0442779	UMR	3	1	0	6554	ENST00000371116	protein_coding	ENSG00000187140	FOXD3	0	5151	ENST00000371116	ENSG00000187140	FOXD3	0	1195	0.815114	0	0.184886	0.347041	0.00589971	0.647059	0.698681	0.223929	0.0773902
1061	chr1	63539142	63541198	2057	65	65	4003	636	0.158881	0.121212	UMR	0	0	3503	6539	ENST00000427547	lincRNA	ENSG00000229225	RP11-5P4.3	247531	5151	ENST00000371116	ENSG00000187140	FOXD3	241196	1195	0	0	1	0	0	1	0	0	1
1063	chr1	63795090	63797372	2283	88	88	5843	423	0.0723943	0.0469731	UMR	0	0	4977	6553	ENST00000427268	antisense	ENSG00000230798	RP4-792G4.2	6359	5151	ENST00000371116	ENSG00000187140	FOXD3	0	1196	0	0	1	0	0	1	0.340342	0.659658	0
947	chr1	47881539	47883262	1724	184	184	10995	637	0.0579354	0.0377004	UMR	1	1	0	5667	ENST00000335071	protein_coding	ENSG00000186790	FOXE3	0	4552	ENST00000335071	ENSG00000186790	FOXE3	0	1078	1	0	0	1	0	0	0.678074	0.321926	0
850	chr1	42798810	42802150	3341	157	157	9137	262	0.0286746	0.00628931	UMR	1	1	0	4721	ENST00000445886	protein_coding	ENSG00000198815	FOXJ3	0	3725	ENST00000445886	ENSG00000198815	FOXJ3	0	978	1	0	0	1	0	0	0.330739	0.669261	0
840	chr1	41826568	41828678	2111	199	199	9774	343	0.0350931	0.0127088	UMR	1	1	0	4691	ENST00000372591	protein_coding	ENSG00000204060	FOXO6	0	3703	ENST00000372591	ENSG00000204060	FOXO6	0	968	1	0	0	1	0	0	0.762672	0.237328	0
841	chr1	41831694	41832815	1122	71	71	3616	305	0.0843473	0.0325488	UMR	0	0	4099	4691	ENST00000372591	protein_coding	ENSG00000204060	FOXO6	4099	3703	ENST00000372591	ENSG00000204060	FOXO6	0	969	0	1	0	0	1	0	0.504456	0.495544	0
842	chr1	41844942	41849817	4876	248	248	13141	1010	0.0768587	0.0250595	UMR	0	0	3600	4692	ENST00000429109	antisense	ENSG00000229901	RP11-399E6.4	17347	3703	ENST00000372591	ENSG00000204060	FOXO6	0	970	0	0.886177	0.113823	0	0.886177	0.113823	0.397867	0.53589	0.0662428
843	chr1	41850979	41854010	3032	37	37	2399	593	0.247186	0.233397	UMR	0	0	9637	4692	ENST00000429109	antisense	ENSG00000229901	RP11-399E6.4	23384	3703	ENST00000372591	ENSG00000204060	FOXO6	1774	970	0	0	1	0	0	1	0	0.0745383	0.925462
513	chr1	24193852	24195679	1828	115	115	7514	391	0.0520362	0.0124621	UMR	1	1	0	2629	ENST00000374479	protein_coding	ENSG00000179163	FUCA1	0	2021	ENST00000374479	ENSG00000179163	FUCA1	0	653	1	0	0	1	0	0	0.402626	0.597374	0
1998	chr1	209846658	209851509	4852	107	107	7027	501	0.0712964	0.0155039	UMR	2	1	0	15307	ENST00000367029	protein_coding	ENSG00000123689	G0S2	0	11547	ENST00000367029	ENSG00000123689	G0S2	0	2132	0.846455	0.153545	0	0.824402	0	0.175598	0.203009	0.780297	0.0166941
1493	chr1	151042538	151044014	1477	79	79	4500	125	0.0277778	0.00771357	UMR	2	2	0	10496	ENST00000486076	protein_coding	ENSG00000143458	GABPB2	0	7751	ENST00000486076	ENSG00000143458	GABPB2	0	1673	1	0	0	1	0	0	0.451591	0.548409	0
86	chr1	1949957	1951512	1556	160	163	7250	505	0.0696552	0.0238636	UMR	1	1	0	601	ENST00000378585	protein_coding	ENSG00000187730	GABRD	0	420	ENST00000378585	ENSG00000187730	GABRD	0	151	1	0	0	1	0	0	0.686375	0.313625	0
87	chr1	1957106	1957606	501	32	32	2214	851	0.384372	0.38651	UMR	0	0	6325	601	ENST00000378585	protein_coding	ENSG00000187730	GABRD	6325	420	ENST00000378585	ENSG00000187730	GABRD	0	152	0	1	0	0	1	0	0.560878	0.439122	0
1089	chr1	68148658	68152968	4311	181	181	10842	358	0.0330197	0.010929	UMR	1	1	0	6793	ENST00000484245	protein_coding	ENSG00000116717	GADD45A	0	5338	ENST00000484245	ENSG00000116717	GADD45A	0	1222	0.980051	0	0.019949	0.980051	0	0.019949	0.314776	0.625841	0.059383
510	chr1	24126062	24128601	2540	157	157	10241	590	0.0576116	0.00938967	UMR	1	1	0	2618	ENST00000467070	protein_coding	ENSG00000117308	GALE	0	2010	ENST00000467070	ENSG00000117308	GALE	0	652	1	0	0	1	0	0	0.295276	0.704724	0
2176	chr1	230201732	230204991	3260	234	234	13045	541	0.0414718	0.0151515	UMR	1	1	0	16533	ENST00000541865	protein_coding	ENSG00000143641	GALNT2	0	12426	ENST00000541865	ENSG00000143641	GALNT2	0	2331	1	0	0	1	0	0	0.526074	0.473926	0
2175	chr1	230134644	230137266	2623	32	32	2466	631	0.25588	0.182944	UMR	0	0	1210	16527	ENST00000445339	lincRNA	ENSG00000228058	RP11-552D4.1	56269	12422	ENST00000543760	ENSG00000143641	GALNT2	65228	2331	0.301182	0	0.698818	0	0	1	0	0	1
1538	chr1	153892029	153896547	4519	160	160	8445	333	0.0394316	0.0116779	UMR	1	1	0	10976	ENST00000368655	protein_coding	ENSG00000143614	GATAD2B	0	8162	ENST00000368655	ENSG00000143614	GATAD2B	0	1712	0.685329	0.314671	0	0.685329	0.314671	0	0.239876	0.581102	0.179022
1581	chr1	155213363	155214602	1240	68	68	4626	197	0.0425854	0.0113287	UMR	1	1	0	11403	ENST00000467918	protein_coding	ENSG00000177628	GBA	0	8539	ENST00000467918	ENSG00000177628	GBA	5480	1758	1	0	0	1	0	0	0	0	1
1580	chr1	155196246	155198070	1825	73	73	5691	91	0.0159902	0.0045045	UMR	1	0	0	11385	ENST00000313929	pseudogene	ENSG00000160766	GBAP1	7555	8528	ENST00000464536	ENSG00000177628	GBA	0	1757	1	0	0	0	0	1	0.229041	0.770959	0
1155	chr1	89663465	89664893	1429	40	40	3146	458	0.145582	0.136895	UMR	1	1	0	7600	ENST00000355754	protein_coding	ENSG00000162654	GBP4	0	5891	ENST00000355754	ENSG00000162654	GBP4	204860	1299	1	0	0	1	0	0	0	0	1
1185	chr1	94373264	94375828	2565	160	160	10253	473	0.0461328	0.0167168	UMR	1	1	0	7897	ENST00000462183	protein_coding	ENSG00000023909	GCLM	0	6083	ENST00000462183	ENSG00000023909	GCLM	0	1341	1	0	0	1	0	0	0.42807	0.57193	0
1174	chr1	92945770	92952704	6935	520	520	31439	1873	0.0595757	0.0320386	UMR	1	1	0	7764	ENST00000483490	protein_coding	ENSG00000162676	GFI1	0	6006	ENST00000483490	ENSG00000162676	GFI1	0	1329	0.748955	0.251045	0	0.748955	0.251045	0	0.966402	0.0335977	0
2212	chr1	235488128	235493464	5337	225	225	13648	350	0.0256448	0.00833333	UMR	2	2	0	16825	ENST00000497327	protein_coding	ENSG00000152904	GGPS1	0	12633	ENST00000497327	ENSG00000152904	GGPS1	0	2367	0.899382	0.100618	0	0.899382	0.100618	0	0.34139	0.619074	0.0395353
1118	chr1	78443118	78446440	3323	134	134	9793	301	0.0307362	0.00913503	UMR	3	3	0	7209	ENST00000476882	protein_coding	ENSG00000137960	GIPC2	0	5628	ENST00000476882	ENSG00000137960	GIPC2	0	1258	1	0	0	1	0	0	0.246765	0.753235	0
1119	chr1	78510953	78512786	1834	116	116	7204	611	0.084814	0.0150589	UMR	1	1	0	7210	ENST00000370759	protein_coding	ENSG00000137960	GIPC2	0	5629	ENST00000370759	ENSG00000137960	GIPC2	0	1259	1	0	0	1	0	0	0.31843	0.68157	0
721	chr1	35258149	35258910	762	47	47	2539	150	0.0590784	0.0216955	UMR	1	1	0	3996	ENST00000450137	protein_coding	ENSG00000187513	GJA4	0	3125	ENST00000450137	ENSG00000187513	GJA4	0	854	1	0	0	1	0	0	0.2979	0.7021	0
720	chr1	35246570	35248290	1721	87	87	5253	346	0.0658671	0.0216931	UMR	1	1	0	3994	ENST00000373362	protein_coding	ENSG00000188910	GJB3	0	3123	ENST00000373362	ENSG00000188910	GJB3	0	852	1	0	0	1	0	0	0.420105	0.579895	0
2149	chr1	228336996	228339101	2106	47	47	2891	634	0.219301	0.15584	UMR	1	1	0	16392	ENST00000366714	protein_coding	ENSG00000198835	GJC2	0	12345	ENST00000366714	ENSG00000198835	GJC2	6276	2292	1	0	0	1	0	0	0	0	1
1004	chr1	54203166	54205745	2580	242	242	12483	613	0.0491068	0.0277778	UMR	0	0	3288	6087	ENST00000312233	protein_coding	ENSG00000174332	GLIS1	3288	4844	ENST00000312233	ENSG00000174332	GLIS1	0	1140	0	0	1	0	0	1	0.739535	0.260465	0
1863	chr1	193073183	193075220	2038	107	107	6798	185	0.0272139	0.00628931	UMR	1	1	0	14219	ENST00000472197	protein_coding	ENSG00000023572	GLRX2	0	10701	ENST00000472197	ENSG00000023572	GLRX2	0	2008	1	0	0	1	0	0	0.296369	0.703631	0
50	chr1	1259344	1260940	1597	131	131	7141	169	0.0236662	0.0123457	UMR	2	2	0	356	ENST00000488011	protein_coding	ENSG00000224051	GLTPD1	0	198	ENST00000488011	ENSG00000224051	GLTPD1	0	78	1	0	0	1	0	0	0.621165	0.378835	0
1834	chr1	182357456	182361866	4411	220	220	13840	598	0.0432081	0.0127992	UMR	1	1	0	13860	ENST00000462444	protein_coding	ENSG00000135821	GLUL	0	10457	ENST00000462444	ENSG00000135821	GLUL	0	1983	1	0	0	1	0	0	0.423033	0.522104	0.0548628
627	chr1	28994614	28996630	2017	128	128	6133	196	0.0319583	0.00886199	UMR	1	1	0	3355	ENST00000294409	protein_coding	ENSG00000162419	GMEB1	0	2603	ENST00000294409	ENSG00000162419	GMEB1	24715	759	1	0	0	1	0	0	0	0	1
1248	chr1	110088427	110092656	4230	104	104	7368	509	0.0690825	0.0107527	UMR	1	1	0	8543	ENST00000369851	protein_coding	ENSG00000065135	GNAI3	0	6516	ENST00000369851	ENSG00000065135	GNAI3	0	1403	1	0	0	1	0	0	0.13026	0.724823	0.144917
78	chr1	1820332	1823802	3471	305	305	14003	466	0.0332786	0.0141844	UMR	2	1	0	578	ENST00000412228	antisense	ENSG00000231050	RP1-140A9.1	0	398	ENST00000472614	ENSG00000078369	GNB1	0	140	1	0	0	1	0	0	0.537885	0.462115	0
1090	chr1	68296562	68299686	3125	167	167	9794	261	0.026649	0.00965278	UMR	2	1	0	6798	ENST00000413628	antisense	ENSG00000232284	GNG12-AS1	0	5340	ENST00000494936	ENSG00000172380	GNG12	0	1223	1	0	0	0.82176	0.17824	0	0.30208	0.69792	0
2215	chr1	235811680	235814880	3201	266	269	14562	452	0.0310397	0.01276	UMR	1	1	0	16854	ENST00000366598	protein_coding	ENSG00000168243	GNG4	0	12651	ENST00000366598	ENSG00000168243	GNG4	0	2371	1	0	0	1	0	0	0.760075	0.239925	0
1128	chr1	84969988	84972890	2903	146	146	8959	181	0.0202031	0.00730415	UMR	2	1	0	7378	ENST00000431031	pseudogene	ENSG00000122432	SPATA1	0	5726	ENST00000370641	ENSG00000174021	GNG5	0	1268	1	0	0	1	0	0	0.395109	0.604891	0
766	chr1	38060484	38062326	1843	61	61	3582	117	0.0326633	0.00490196	UMR	1	1	0	4249	ENST00000488496	protein_coding	ENSG00000134697	GNL2	0	3337	ENST00000488496	ENSG00000134697	GNL2	0	898	1	0	0	1	0	0	0.169289	0.830711	0
2185	chr1	231376112	231378873	2762	85	85	5782	265	0.0458319	0.0113636	UMR	2	2	0	16618	ENST00000416000	protein_coding	ENSG00000116906	GNPAT	0	12491	ENST00000416000	ENSG00000116906	GNPAT	0	2343	1	0	0	1	0	0	0.161839	0.838161	0
1940	chr1	204182872	204183720	849	39	39	2640	145	0.0549242	0.0173867	UMR	1	1	0	14848	ENST00000308302	protein_coding	ENSG00000174567	GOLT1A	0	11183	ENST00000308302	ENSG00000174567	GOLT1A	23038	2080	1	0	0	1	0	0	0	0	1
1595	chr1	155826384	155827460	1077	50	50	3396	292	0.0859835	0.0214896	UMR	1	1	0	11585	ENST00000471341	protein_coding	ENSG00000116580	GON4L	0	8697	ENST00000471341	ENSG00000116580	GON4L	1649	1772	1	0	0	1	0	0	0	0.325905	0.674095
1594	chr1	155714921	155716319	1399	74	86	3624	59	0.0162804	0.00871497	UMR	1	0	0	11522	ENST00000545423	pseudogene	ENSG00000203761	MSTO2P	5673	8692	ENST00000473267	ENSG00000116580	GON4L	0	1771	1	0	0	0	1	0	0.436741	0.563259	0
1770	chr1	170500052	170502588	2537	73	73	4502	223	0.0495335	0.0142857	UMR	2	1	0	13246	ENST00000498166	protein_coding	ENSG00000120370	GORAB	0	10065	ENST00000498166	ENSG00000120370	GORAB	127868	1921	1	0	0	1	0	0	0	0	1
1771	chr1	170559634	170563588	3955	32	32	2473	870	0.351799	0.393858	UMR	0	0	2256	13250	ENST00000426090	lincRNA	ENSG00000225545	RP11-545I10.2	45852	10068	ENST00000475113	ENSG00000120370	GORAB	66868	1921	0	0	1	0	0	1	0	0	1
1746	chr1	167035618	167036365	748	31	31	2272	135	0.059419	0.00900901	UMR	0	0	11590	12999	ENST00000527955	protein_coding	ENSG00000143167	GPA33	11590	9878	ENST00000527955	ENSG00000143167	GPA33	54210	1900	0	1	0	0	1	0	0	0	1
1628	chr1	156570474	156571791	1318	53	53	3958	207	0.0522991	0.0128205	UMR	1	1	0	11886	ENST00000525375	protein_coding	ENSG00000160818	GPATCH4	0	8981	ENST00000525375	ENSG00000160818	GPATCH4	8593	1798	1	0	0	1	0	0	0	0	1
574	chr1	27215480	27217337	1858	110	110	7460	274	0.0367292	0.0070922	UMR	1	1	0	3103	ENST00000431781	protein_coding	ENSG00000142751	GPN2	0	2419	ENST00000431781	ENSG00000142751	GPN2	0	712	1	0	0	1	0	0	0.47578	0.52422	0
2219	chr1	236303943	236307062	3120	214	225	10694	350	0.0327286	0.0171155	UMR	1	1	0	16884	ENST00000419162	protein_coding	ENSG00000077585	GPR137B	0	12670	ENST00000419162	ENSG00000077585	GPR137B	0	2376	1	0	0	1	0	0	0.450962	0.549038	0
212	chr1	6319649	6322235	2587	215	215	10676	636	0.0595729	0.0264052	UMR	1	1	0	976	ENST00000377893	protein_coding	ENSG00000158292	GPR153	0	721	ENST00000377893	ENSG00000158292	GPR153	0	325	1	0	0	1	0	0	0.311171	0.688829	0
256	chr1	9187760	9190472	2713	168	168	8807	652	0.074032	0.0280445	UMR	1	1	0	1236	ENST00000466131	protein_coding	ENSG00000180758	GPR157	0	929	ENST00000466131	ENSG00000180758	GPR157	0	379	1	0	0	1	0	0	0.457059	0.542941	0
257	chr1	9210882	9211950	1069	30	30	2409	524	0.217518	0.203441	UMR	1	0	0	1237	ENST00000385130	miRNA	ENSG00000207865	MIR34A	21652	926	ENST00000377411	ENSG00000180758	GPR157	21138	379	1	0	0	0	0	1	0	0	1
1758	chr1	168053985	168055341	1357	31	31	2644	492	0.186082	0.190612	UMR	0	0	3461	13088	ENST00000478868	protein_coding	ENSG00000143147	GPR161	3461	9951	ENST00000478868	ENSG00000143147	GPR161	28262	1911	0	0.991157	0.00884304	0	0.991157	0.00884304	0	0	1
1759	chr1	168104750	168107145	2396	164	164	8353	189	0.0226266	0.0133333	UMR	1	1	0	13094	ENST00000361697	protein_coding	ENSG00000143147	GPR161	0	9957	ENST00000361697	ENSG00000143147	GPR161	0	1912	1	0	0	1	0	0	0.351419	0.648581	0
1882	chr1	200842004	200843492	1489	139	139	8573	674	0.0786189	0.0399476	UMR	1	1	0	14419	ENST00000304244	protein_coding	ENSG00000170128	GPR25	0	10841	ENST00000304244	ENSG00000170128	GPR25	0	2032	1	0	0	1	0	0	0.800537	0.199463	0
588	chr1	27717779	27719769	1991	102	102	5789	301	0.0519952	0.0121731	UMR	1	1	0	3175	ENST00000374024	protein_coding	ENSG00000181773	GPR3	0	2478	ENST00000374024	ENSG00000181773	GPR3	0	728	1	0	0	1	0	0	0.229533	0.770467	0
589	chr1	27721550	27723375	1826	36	36	2212	570	0.257685	0.281633	UMR	0	0	2401	3175	ENST00000374024	protein_coding	ENSG00000181773	GPR3	2401	2478	ENST00000374024	ENSG00000181773	GPR3	2200	728	0	0.421139	0.578861	0	0.421139	0.578861	0	0	1
590	chr1	27725899	27727252	1354	30	30	2237	609	0.27224	0.270957	UMR	0	0	6750	3175	ENST00000374024	protein_coding	ENSG00000181773	GPR3	6750	2478	ENST00000374024	ENSG00000181773	GPR3	6549	728	0	0	1	0	0	1	0	0	1
591	chr1	27728832	27733138	4307	86	86	6078	1077	0.177196	0.128212	UMR	0	0	9683	3175	ENST00000374024	protein_coding	ENSG00000181773	GPR3	9683	2478	ENST00000374024	ENSG00000181773	GPR3	9482	728	0	0.559322	0.440678	0	0.559322	0.440678	0	0	1
592	chr1	27754574	27756556	1983	31	31	2023	515	0.254572	0.188976	UMR	0	0	27152	3178	ENST00000492975	lincRNA	ENSG00000241169	RP4-752I6.1	35425	2478	ENST00000374024	ENSG00000181773	GPR3	35224	728	0	1	0	0	1	0	0	0	1
1211	chr1	101003414	101005867	2454	170	170	9652	527	0.0546001	0.0194896	UMR	1	1	0	8164	ENST00000315033	protein_coding	ENSG00000181656	GPR88	0	6239	ENST00000315033	ENSG00000181656	GPR88	0	1365	0.928688	0.0713121	0	0.928688	0.0713121	0	0.568867	0.431133	0
1388	chr1	145826022	145827437	1416	75	77	3252	45	0.0138376	0.0107223	UMR	2	1	0	9878	ENST00000437377	antisense	ENSG00000235702	WI2-925H4.1	0	7372	ENST00000524525	ENSG00000117262	GPR89A	0	1546	1	0	0	1	0	0	0.517655	0.482345	0
1402	chr1	147400122	147401744	1623	78	79	3133	61	0.0194702	0.00606061	UMR	1	1	0	10001	ENST00000468618	protein_coding	ENSG00000188092	GPR89B	0	7439	ENST00000468618	ENSG00000188092	GPR89B	0	1574	1	0	0	1	0	0	0.451633	0.548367	0
1403	chr1	147484606	147488552	3947	11	157	159	18	0.113208	0.125	UMR	1	0	0	10009	ENST00000384064	snRNA	ENSG00000206791	RNU1-129P	43438	7443	ENST00000490955	ENSG00000188092	GPR89B	0	1576	1	0	0	0	0	1	0.178617	0.821383	0
1404	chr1	147507852	147512864	5013	6	105	158	53	0.335443	0.338196	UMR	1	0	0	10012	ENST00000383858	snRNA	ENSG00000206585	RNVU1-9	66684	7443	ENST00000490955	ENSG00000188092	GPR89B	2412	1577	0.737682	0	0.262318	0	0	1	0	0	1
1389	chr1	145905698	145929906	24209	5	205	48	7	0.145833	0	UMR	0	0	6231	9884	ENST00000421247	protein_coding	ENSG00000196644	GPR89C	6231	7378	ENST00000421247	ENSG00000196644	GPR89C	14649	1547	0	0.999422	0.000578297	0	0.771449	0.228551	0	0	1
1230	chr1	109419106	109420951	1846	111	111	6969	264	0.037882	0.00838873	UMR	1	1	0	8419	ENST00000446797	protein_coding	ENSG00000121957	GPSM2	0	6403	ENST00000446797	ENSG00000121957	GPSM2	0	1385	1	0	0	1	0	0	0.267606	0.732394	0
988	chr1	53067591	53068965	1375	114	114	6483	320	0.0493599	0.0127088	UMR	1	1	0	5961	ENST00000459779	protein_coding	ENSG00000116157	GPX7	0	4753	ENST00000459779	ENSG00000116157	GPX7	0	1123	1	0	0	1	0	0	0.529455	0.470545	0
2230	chr1	240774528	240775878	1351	53	53	2672	174	0.0651198	0.0240509	UMR	1	1	0	17012	ENST00000318160	protein_coding	ENSG00000180875	GREM2	0	12751	ENST00000318160	ENSG00000180875	GREM2	117807	2391	1	0	0	1	0	0	0	0	1
520	chr1	24644212	24646566	2355	31	31	2055	303	0.147445	0.109059	UMR	1	1	0	2682	ENST00000524724	protein_coding	ENSG00000158055	GRHL3	0	2061	ENST00000524724	ENSG00000158055	GRHL3	1636	658	1	0	0	1	0	0	0	0.154565	0.845435
521	chr1	24648262	24649484	1223	96	96	6317	348	0.0550894	0.0178443	UMR	1	0	0	2676	ENST00000437965	antisense	ENSG00000232298	RP11-10N16.3	45	2062	ENST00000528064	ENSG00000158055	GRHL3	0	658	1	0	0	1	0	0	0.591987	0.408013	0
759	chr1	37497460	37504528	7069	376	376	24304	990	0.040734	0.0165771	UMR	1	1	0	4207	ENST00000373093	protein_coding	ENSG00000163873	GRIK3	0	3305	ENST00000373093	ENSG00000163873	GRIK3	0	892	0.566417	0.0376291	0.395954	0.566417	0.0376291	0.395954	0.317867	0.412788	0.269345
758	chr1	37235720	37238144	2425	40	40	2702	441	0.163212	0.150947	UMR	0	0	596	4205	ENST00000451375	antisense	ENSG00000234481	RP4-614N24.1	81143	3307	ENST00000479620	ENSG00000163873	GRIK3	260233	892	0.578969	0	0.421031	0	0	1	0	0	1
1252	chr1	110229757	110231390	1634	67	67	2375	103	0.0433684	0.0114943	UMR	1	1	0	8609	ENST00000369819	protein_coding	ENSG00000134184	GSTM1	0	6577	ENST00000369819	ENSG00000134184	GSTM1	0	1408	1	0	0	1	0	0	0.23011	0.76989	0
1251	chr1	110210091	110211468	1378	48	48	3034	152	0.0500989	0.0150923	UMR	1	1	0	8599	ENST00000568786	protein_coding	ENSG00000213366	GSTM2	0	6567	ENST00000568786	ENSG00000213366	GSTM2	0	1407	1	0	0	1	0	0	0.272134	0.727866	0
1254	chr1	110282200	110283629	1430	97	97	6257	157	0.0250919	0.0114943	UMR	1	1	0	8623	ENST00000488824	protein_coding	ENSG00000134202	GSTM3	0	6589	ENST00000488824	ENSG00000134202	GSTM3	0	1409	1	0	0	1	0	0	0.667832	0.332168	0
1250	chr1	110198120	110199330	1211	60	60	3633	146	0.0401872	0.0199378	UMR	1	1	0	8584	ENST00000485640	protein_coding	ENSG00000168765	GSTM4	0	6552	ENST00000485640	ENSG00000168765	GSTM4	0	1406	1	0	0	1	0	0	0.483898	0.516102	0
1253	chr1	110254228	110255525	1298	56	56	3224	477	0.147953	0.105225	UMR	1	1	0	8614	ENST00000429410	protein_coding	ENSG00000134201	GSTM5	0	6581	ENST00000429410	ENSG00000134201	GSTM5	23613	1408	1	0	0	1	0	0	0	0	1
1153	chr1	89355776	89357951	2176	76	76	4946	252	0.0509503	0.0044152	UMR	1	1	0	7563	ENST00000471471	protein_coding	ENSG00000137947	GTF2B	0	5858	ENST00000471471	ENSG00000137947	GTF2B	0	1298	1	0	0	1	0	0	0.196691	0.803309	0
849	chr1	42611362	42612035	674	32	32	1859	583	0.313609	0.308918	UMR	0	0	5055	4712	ENST00000434936	pseudogene	ENSG00000228776	RP11-319C21.1	7056	3717	ENST00000372581	ENSG00000044012	GUCA2B	0	977	0	0	1	0	0	1	0.305638	0.694362	0
2148	chr1	228327254	228329744	2491	172	172	11726	468	0.0399113	0.0106673	UMR	1	1	0	16375	ENST00000412265	protein_coding	ENSG00000143774	GUK1	0	12328	ENST00000412265	ENSG00000143774	GUK1	0	2291	1	0	0	1	0	0	0.42232	0.57768	0
2147	chr1	228317910	228319334	1425	31	31	1680	325	0.193452	0.191332	UMR	0	0	3358	16351	ENST00000413855	pseudogene	ENSG00000227625	RP11-520H14.1	8328	12305	ENST00000366730	ENSG00000143774	GUK1	8174	2291	0	0	1	0	0	1	0	0	1
2108	chr1	226248456	226253374	4919	258	258	14782	358	0.0242186	0.00995353	UMR	2	1	0	16155	ENST00000366813	protein_coding	ENSG00000163041	H3F3A	0	12152	ENST00000366813	ENSG00000163041	H3F3A	0	2252	1	0	0	1	0	0	0.406587	0.593413	0
2109	chr1	226270455	226271922	1468	111	111	6915	253	0.0365871	0.00980392	UMR	1	0	0	16157	ENST00000412855	lincRNA	ENSG00000225518	RP11-396C23.2	18776	12152	ENST00000366813	ENSG00000163041	H3F3A	0	2253	1	0	0	0	0	1	0.76158	0.23842	0
2110	chr1	226287878	226288920	1043	34	34	2412	489	0.202736	0.183147	UMR	0	0	16225	16157	ENST00000412855	lincRNA	ENSG00000225518	RP11-396C23.2	36199	12152	ENST00000366813	ENSG00000163041	H3F3A	8367	2254	0	0	1	0	0	1	0	0	1
2111	chr1	226296769	226299480	2712	162	162	9553	338	0.0353816	0.0146767	UMR	0	0	15398	16158	ENST00000605837	pseudogene	ENSG00000270598	RP11-396C23.3	45090	12152	ENST00000366813	ENSG00000163041	H3F3A	0	2254	0	0	1	0	0	1	0.478982	0.521018	0
262	chr1	9294076	9295784	1709	139	139	6639	188	0.0283175	0.0155039	UMR	1	1	0	1240	ENST00000377403	protein_coding	ENSG00000049239	H6PD	0	930	ENST00000377403	ENSG00000049239	H6PD	0	382	1	0	0	1	0	0	0.419544	0.580456	0
263	chr1	9309753	9312010	2258	41	41	2319	678	0.292367	0.253781	UMR	0	0	9849	1241	ENST00000602477	protein_coding	ENSG00000049239	H6PD	9849	931	ENST00000602477	ENSG00000049239	H6PD	12192	383	0	1	0	0	1	0	0	0	1
259	chr1	9256054	9257107	1054	34	34	2437	331	0.135823	0.0382472	UMR	0	0	5570	1238	ENST00000437157	lincRNA	ENSG00000228526	RP3-510D11.1	37726	930	ENST00000377403	ENSG00000049239	H6PD	1458	381	0	1	0	0	0	1	0	0.514231	0.485769
260	chr1	9257940	9259207	1268	63	63	3329	578	0.173626	0.0358974	UMR	0	0	3470	1238	ENST00000437157	lincRNA	ENSG00000228526	RP3-510D11.1	35626	930	ENST00000377403	ENSG00000049239	H6PD	0	381	0	1	0	0	0	1	0.30836	0.69164	0
261	chr1	9261074	9263344	2271	51	51	3568	224	0.0627803	0.0193355	UMR	1	0	0	1238	ENST00000437157	lincRNA	ENSG00000228526	RP3-510D11.1	31489	930	ENST00000377403	ENSG00000049239	H6PD	2117	381	1	0	0	0	0	1	0	0	1
258	chr1	9241428	9243881	2454	189	189	11282	646	0.0572594	0.0238095	UMR	1	0	0	1239	ENST00000412639	lincRNA	ENSG00000234546	RP3-510D11.2	50952	930	ENST00000377403	ENSG00000049239	H6PD	0	380	1	0	0	0	0	1	0.676447	0.323553	0
1340	chr1	119869647	119870739	1093	52	52	3273	194	0.0592728	0.0241546	UMR	1	0	0	9387	ENST00000457719	lincRNA	ENSG00000227712	RP11-418J17.3	40662	7143	ENST00000457318	ENSG00000116882	HAO2	0	1497	1	0	0	0	0	1	0.282708	0.717292	0
1629	chr1	156592869	156596018	3150	203	203	12286	480	0.0390689	0.0183023	UMR	1	1	0	11892	ENST00000494218	protein_coding	ENSG00000132702	HAPLN2	0	8986	ENST00000494218	ENSG00000132702	HAPLN2	0	1799	0.948254	0	0.051746	0.948254	0	0.051746	0.51619	0.48381	0
1548	chr1	154244268	154245920	1653	59	59	4100	108	0.0263415	0.00438596	UMR	1	1	0	11112	ENST00000471326	protein_coding	ENSG00000143575	HAX1	0	8285	ENST00000471326	ENSG00000143575	HAX1	0	1722	1	0	0	1	0	0	0.350272	0.649728	0
1586	chr1	155246724	155248692	1969	103	103	6443	315	0.0488903	0.0171076	UMR	2	2	0	11433	ENST00000496230	protein_coding	ENSG00000143630	HCN3	0	8568	ENST00000496230	ENSG00000143630	HCN3	0	1763	1	0	0	1	0	0	0.384459	0.615541	0
664	chr1	32082922	32084214	1293	96	96	4609	224	0.0486006	0.021401	UMR	1	1	0	3548	ENST00000403528	protein_coding	ENSG00000121764	HCRTR1	0	2749	ENST00000403528	ENSG00000121764	HCRTR1	0	790	1	0	0	1	0	0	0.711524	0.288476	0
686	chr1	32757330	32758442	1113	81	81	5055	239	0.0472799	0.0317818	UMR	1	1	0	3742	ENST00000373541	protein_coding	ENSG00000116478	HDAC1	0	2907	ENST00000373541	ENSG00000116478	HDAC1	0	812	1	0	0	1	0	0	0.557053	0.442947	0
2223	chr1	236766918	236768466	1549	72	72	5432	184	0.0338733	0.00520833	UMR	1	1	0	16934	ENST00000366579	protein_coding	ENSG00000119285	HEATR1	0	12712	ENST00000366579	ENSG00000119285	HEATR1	0	2381	1	0	0	1	0	0	0.411233	0.588767	0
1227	chr1	109203416	109204448	1033	103	103	6241	161	0.0257971	0.0116959	UMR	1	1	0	8384	ENST00000493676	protein_coding	ENSG00000162639	HENMT1	0	6372	ENST00000493676	ENSG00000162639	HENMT1	0	1382	1	0	0	1	0	0	0.759923	0.240077	0
215	chr1	6478677	6481110	2434	225	225	12813	610	0.0476079	0.0240703	UMR	1	1	0	994	ENST00000489730	protein_coding	ENSG00000069812	HES2	0	738	ENST00000489730	ENSG00000069812	HES2	0	329	1	0	0	1	0	0	0.772802	0.227198	0
210	chr1	6301416	6308450	7035	369	369	21807	1570	0.0719952	0.0225668	UMR	1	1	0	975	ENST00000377898	protein_coding	ENSG00000173673	HES3	0	720	ENST00000377898	ENSG00000173673	HES3	0	322	0.568586	0.148543	0.282871	0.568586	0.148543	0.282871	0.351955	0.648045	0
211	chr1	6308908	6310386	1479	158	158	8424	741	0.087963	0.0524841	UMR	0	0	4655	975	ENST00000377898	protein_coding	ENSG00000173673	HES3	4655	720	ENST00000377898	ENSG00000173673	HES3	0	323	0	1	0	0	1	0	0.628127	0.371873	0
19	chr1	933499	937826	4328	452	452	24206	1070	0.0442039	0.0181431	UMR	1	1	0	176	ENST00000484667	protein_coding	ENSG00000188290	HES4	0	38	ENST00000484667	ENSG00000188290	HES4	0	24	0.93646	0	0.0635397	0.93646	0	0.0635397	0.903882	0.0961183	0
20	chr1	940225	941381	1157	37	37	2204	348	0.157895	0.175748	UMR	0	0	2227	177	ENST00000423619	pseudogene	ENSG00000231702	RP11-54O7.10	4672	35	ENST00000428771	ENSG00000188290	HES4	2814	24	0	0	1	0	0	1	0	0	1
124	chr1	2460226	2462668	2443	208	208	10887	508	0.0466612	0.0214372	UMR	1	1	0	719	ENST00000378453	protein_coding	ENSG00000197921	HES5	0	521	ENST00000378453	ENSG00000197921	HES5	0	212	1	0	0	1	0	0	0.511666	0.488334	0
125	chr1	2465942	2467254	1313	46	46	2672	869	0.325225	0.32309	UMR	0	0	4257	719	ENST00000378453	protein_coding	ENSG00000197921	HES5	4257	521	ENST00000378453	ENSG00000197921	HES5	0	213	0	0	1	0	0	1	0.211729	0.788271	0
126	chr1	2471919	2472768	850	60	60	2764	246	0.0890014	0.0333333	UMR	0	0	5135	720	ENST00000606645	lincRNA	ENSG00000272449	RP3-395M20.12	10234	521	ENST00000378453	ENSG00000197921	HES5	0	214	0	0	1	0	0	1	0.577647	0.422353	0
803	chr1	40075201	40076008	808	45	45	2767	406	0.146729	0.130053	UMR	0	0	22663	4458	ENST00000535435	protein_coding	ENSG00000163909	HEYL	22663	3506	ENST00000535435	ENSG00000163909	HEYL	29002	930	0	0	1	0	0	1	0	0	1
805	chr1	40105022	40105834	813	85	85	4366	375	0.085891	0.0407374	UMR	1	1	0	4457	ENST00000372852	protein_coding	ENSG00000163909	HEYL	0	3505	ENST00000372852	ENSG00000163909	HEYL	0	930	1	0	0	1	0	0	0.843788	0.156212	0
804	chr1	40098362	40099100	739	61	61	3174	277	0.0872716	0.0672347	UMR	2	1	0	4459	ENST00000424418	antisense	ENSG00000225903	RP1-144F13.3	0	3506	ENST00000535435	ENSG00000163909	HEYL	5910	930	1	0	0	1	0	0	0	0	1
1377	chr1	145414990	145415823	834	43	43	2501	254	0.101559	0.0607468	UMR	0	0	1710	9780	ENST00000475797	protein_coding	ENSG00000168509	HFE2	1710	7299	ENST00000475797	ENSG00000168509	HFE2	0	1535	0.346523	0.653477	0	0.346523	0.653477	0	0.356115	0.643885	0
1375	chr1	145382061	145383402	1342	57	57	4697	466	0.0992123	0.0625	UMR	2	0	0	9775	ENST00000364688	snRNA	ENSG00000201558	RNVU1-6	29692	7295	ENST00000357836	ENSG00000168509	HFE2	0	1533	1	0	0	0	0	1	0.241431	0.758569	0
1376	chr1	145394766	145400074	5309	203	203	14132	695	0.0491792	0.0128045	UMR	0	0	12008	9775	ENST00000364688	snRNA	ENSG00000201558	RNVU1-6	13020	7295	ENST00000357836	ENSG00000168509	HFE2	9228	1534	0	0	1	0	0	1	0	0	1
1168	chr1	91869464	91870598	1135	75	75	4599	89	0.019352	0.0141844	UMR	1	1	0	7684	ENST00000455133	protein_coding	ENSG00000162669	HFM1	0	5945	ENST00000455133	ENSG00000162669	HFM1	0	1318	1	0	0	1	0	0	0.452863	0.547137	0
2008	chr1	210501392	210503216	1825	117	117	7353	255	0.0346797	0.0108581	UMR	1	1	0	15365	ENST00000367010	protein_coding	ENSG00000054392	HHAT	0	11597	ENST00000367010	ENSG00000054392	HHAT	0	2141	1	0	0	1	0	0	0.361644	0.638356	0
2006	chr1	210464168	210467086	2919	88	88	5839	374	0.0640521	0.0222646	UMR	0	0	9942	15356	ENST00000451327	pseudogene	ENSG00000233455	RP4-667H12.4	34509	11589	ENST00000413764	ENSG00000054392	HHAT	0	2140	0	0	1	0	0	1	0.172319	0.827681	0
2007	chr1	210484047	210485862	1816	41	47	2596	289	0.111325	0.0304301	UMR	0	0	7017	15356	ENST00000451327	pseudogene	ENSG00000233455	RP4-667H12.4	15733	11589	ENST00000413764	ENSG00000054392	HHAT	16271	2141	0	0	1	0	0	1	0	0	1
2069	chr1	222638032	222639704	1673	57	57	4080	142	0.0348039	0.00589971	UMR	0	0	1731	15838	ENST00000422015	pseudogene	ENSG00000234419	CICP13	58876	11901	ENST00000473144	ENSG00000143512	HHIPL2	0	2215	0.160789	0	0.839211	0	0	1	0.126718	0.873282	0
1096	chr1	70818310	70821076	2767	113	113	7981	410	0.051372	0.0133243	UMR	2	2	0	6892	ENST00000432224	protein_coding	ENSG00000197568	HHLA3	0	5409	ENST00000432224	ENSG00000197568	HHLA3	0	1234	0.965667	0.0343332	0	0.965667	0.0343332	0	0.356343	0.643657	0
1206	chr1	100502728	100505663	2936	147	147	8840	162	0.0183258	0.0118003	UMR	1	1	0	8123	ENST00000370152	protein_coding	ENSG00000156875	HIAT1	0	6211	ENST00000370152	ENSG00000156875	HIAT1	0	1360	0.996253	0.00374659	0	0.996253	0.00374659	0	0.314033	0.685967	0
1301	chr1	114470894	114474764	3871	144	144	9216	248	0.0269097	0.00809822	UMR	2	1	0	9122	ENST00000503968	protein_coding	ENSG00000163349	HIPK1	0	6957	ENST00000503968	ENSG00000163349	HIPK1	0	1458	1	0	0	1	0	0	0.241281	0.758719	0
1463	chr1	149807204	149815824	8621	33	406	1557	79	0.0507386	0.0130987	UMR	3	2	0	10215	ENST00000369385	pseudogene	ENSG00000220323	HIST2H2BD	0	7495	ENST00000369161	ENSG00000183558	HIST2H2AA3	0	1645	0.586939	0.413061	0	0.586939	0.413061	0	0.381626	0.322468	0.295905
1464	chr1	149821090	149832197	11108	30	452	1372	133	0.0969388	0.010101	UMR	3	2	0	10220	ENST00000403683	protein_coding	ENSG00000203852	HIST2H3A	0	7497	ENST00000403683	ENSG00000203852	HIST2H3A	0	1647	0.592816	0.407184	0	0.592816	0.407184	0	0.299154	0.433201	0.267645
1462	chr1	149782767	149785762	2996	130	140	6671	312	0.0467696	0.0197617	UMR	3	2	0	10207	ENST00000331491	protein_coding	ENSG00000183598	HIST2H3D	0	7489	ENST00000331491	ENSG00000183598	HIST2H3D	0	1643	1	0	0	1	0	0	0.373832	0.626168	0
1450	chr1	149326033	149326714	682	30	30	3282	394	0.120049	0.0837739	UMR	0	0	2701	10144	ENST00000390755	miRNA	ENSG00000212044	CR812485.1	73827	7476	ENST00000392948	ENSG00000203818	HIST2H3PS2	6279	1627	0	0	1	0	0	1	0	0	1
1453	chr1	149398468	149400746	2279	126	129	5474	227	0.0414688	0.0215864	UMR	4	1	0	10155	ENST00000392948	protein_coding	ENSG00000203818	HIST2H3PS2	0	7476	ENST00000392948	ENSG00000203818	HIST2H3PS2	0	1631	1	0	0	0.96753	0	0.0324704	0.458534	0.541466	0
1446	chr1	149284419	149285512	1094	53	53	8994	2780	0.309095	0.295366	UMR	1	0	0	10140	ENST00000424684	lincRNA	ENSG00000226067	LINC00869	115029	7476	ENST00000392948	ENSG00000203818	HIST2H3PS2	1300	1626	1	0	0	0	0	1	0	0.639854	0.360146
1436	chr1	149137071	149139167	2097	95	95	5963	446	0.0747946	0.0258974	UMR	0	0	6768	10123	ENST00000401087	pseudogene	ENSG00000179571	NBPF23	261374	7476	ENST00000392948	ENSG00000203818	HIST2H3PS2	0	1617	0	0	1	0	0	1	0.408679	0.591321	0
1437	chr1	149144640	149149931	5292	231	231	15902	3888	0.244498	0.239442	UMR	1	0	0	10126	ENST00000365297	snRNA	ENSG00000202167	RNU1-114P	250610	7476	ENST00000392948	ENSG00000203818	HIST2H3PS2	0	1620	0.755858	0	0.244142	0	0	1	0.183862	0.816138	0
1438	chr1	149154310	149157376	3067	107	107	7234	859	0.118745	0.0512841	UMR	0	0	7430	10126	ENST00000365297	snRNA	ENSG00000202167	RNU1-114P	243165	7476	ENST00000392948	ENSG00000203818	HIST2H3PS2	0	1621	0	0	1	0	0	1	0.184219	0.815781	0
1439	chr1	149169137	149170707	1571	46	46	3261	787	0.241337	0.133933	UMR	0	0	22257	10126	ENST00000365297	snRNA	ENSG00000202167	RNU1-114P	229834	7476	ENST00000392948	ENSG00000203818	HIST2H3PS2	6521	1622	0	0	1	0	0	1	0	0	1
1442	chr1	149212174	149213201	1028	44	44	3203	1115	0.348111	0.345459	UMR	0	0	2098	10128	ENST00000517017	snRNA	ENSG00000252826	RNU1-92P	187340	7476	ENST00000392948	ENSG00000203818	HIST2H3PS2	11157	1623	0	0	1	0	0	1	0	0	1
1443	chr1	149214648	149215977	1330	35	35	2597	283	0.108972	0.0930051	UMR	1	0	0	10128	ENST00000517017	snRNA	ENSG00000252826	RNU1-92P	184564	7476	ENST00000392948	ENSG00000203818	HIST2H3PS2	8381	1623	1	0	0	0	0	1	0	0	1
1440	chr1	149185946	149187459	1514	70	70	5242	503	0.0959557	0.0761589	UMR	0	0	6809	10127	ENST00000384619	snRNA	ENSG00000207349	RNVU1-17	213082	7476	ENST00000392948	ENSG00000203818	HIST2H3PS2	23330	1622	0	0	1	0	0	1	0	0	1
1441	chr1	149192062	149195180	3119	121	121	9223	819	0.0887997	0.0555556	UMR	1	0	0	10127	ENST00000384619	snRNA	ENSG00000207349	RNVU1-17	205361	7476	ENST00000392948	ENSG00000203818	HIST2H3PS2	29178	1623	0.933633	0	0.0663674	0	0	1	0	0	1
1444	chr1	149222541	149225166	2626	110	110	18911	1790	0.0946539	0.0240446	UMR	1	0	0	10129	ENST00000384010	snRNA	ENSG00000206737	RNVU1-18	175375	7476	ENST00000392948	ENSG00000203818	HIST2H3PS2	0	1623	1	0	0	0	0	1	0.108149	0.891851	0
1445	chr1	149230322	149232072	1751	63	63	4560	219	0.0480263	0.0195433	UMR	1	0	0	10130	ENST00000443018	lincRNA	ENSG00000232721	RP11-403I13.5	168469	7476	ENST00000392948	ENSG00000203818	HIST2H3PS2	0	1624	1	0	0	0	0	1	0.24329	0.75671	0
1447	chr1	149285858	149289004	3147	175	175	24187	4223	0.174598	0.151266	UMR	2	0	0	10142	ENST00000433084	lincRNA	ENSG00000235999	RP11-403I13.8	111537	7476	ENST00000392948	ENSG00000203818	HIST2H3PS2	0	1626	1	0	0	0	0	1	0.30537	0.69463	0
1448	chr1	149293888	149294922	1035	40	41	4690	1163	0.247974	0.282742	UMR	0	0	6436	10142	ENST00000433084	lincRNA	ENSG00000235999	RP11-403I13.8	105619	7476	ENST00000392948	ENSG00000203818	HIST2H3PS2	6114	1626	0	0	1	0	0	1	0	0	1
1449	chr1	149297520	149300202	2683	81	82	8438	1050	0.124437	0.0969599	UMR	0	0	10068	10142	ENST00000433084	lincRNA	ENSG00000235999	RP11-403I13.8	100339	7476	ENST00000392948	ENSG00000203818	HIST2H3PS2	9746	1626	0	0	1	0	0	1	0	0	1
1451	chr1	149332726	149334539	1814	89	89	7266	778	0.107074	0.0819012	UMR	0	0	6526	10145	ENST00000454459	pseudogene	ENSG00000237503	RP5-998N21.3	66002	7476	ENST00000392948	ENSG00000203818	HIST2H3PS2	0	1628	0	0	1	0	0	1	0.398015	0.601985	0
1452	chr1	149378898	149380162	1265	94	94	3415	191	0.0559297	0.0192743	UMR	1	0	0	10152	ENST00000415338	lincRNA	ENSG00000234571	RP5-998N21.4	20379	7476	ENST00000392948	ENSG00000203818	HIST2H3PS2	0	1629	1	0	0	0	0	1	0.680632	0.319368	0
2158	chr1	228633045	228634782	1738	84	84	5299	504	0.0951123	0.0269823	UMR	0	0	2539	16439	ENST00000450202	pseudogene	ENSG00000230841	RP5-915N17.3	10777	12385	ENST00000366695	ENSG00000181218	HIST3H2A	0	2312	0	0	1	0	0	1	0.428654	0.571346	0
2160	chr1	228651146	228653306	2161	108	108	8501	332	0.0390542	0.0142659	UMR	1	0	0	16444	ENST00000320387	pseudogene	ENSG00000181201	HIST3H2BA	5337	12386	ENST00000369160	ENSG00000196890	HIST3H2BB	0	2314	1	0	0	0	0	1	0.500694	0.499306	0
2161	chr1	228656916	228658548	1633	61	61	3786	880	0.232435	0.173676	UMR	0	0	4588	16443	ENST00000436555	pseudogene	ENSG00000181201	HIST3H2BA	11107	12386	ENST00000369160	ENSG00000196890	HIST3H2BB	0	2315	0	0	1	0	0	1	0.143295	0.856705	0
2159	chr1	228644593	228647678	3086	190	190	13090	606	0.0462949	0.0156944	UMR	2	2	0	16441	ENST00000369160	protein_coding	ENSG00000196890	HIST3H2BB	0	12386	ENST00000369160	ENSG00000196890	HIST3H2BB	0	2313	1	0	0	1	0	0	0.401167	0.598833	0
846	chr1	42126552	42128834	2283	178	178	8836	291	0.0329335	0.0128205	UMR	0	0	37837	4701	ENST00000247584	protein_coding	ENSG00000127124	HIVEP3	37837	3711	ENST00000247584	ENSG00000127124	HIVEP3	0	974	0	1	0	0	1	0	0.548401	0.451599	0
847	chr1	42383146	42385171	2026	80	80	5035	374	0.07428	0.0234855	UMR	1	1	0	4704	ENST00000491442	protein_coding	ENSG00000127124	HIVEP3	0	3714	ENST00000491442	ENSG00000127124	HIVEP3	0	975	1	0	0	1	0	0	0.179171	0.820829	0
848	chr1	42500164	42502302	2139	141	141	7453	425	0.057024	0.0240121	UMR	1	1	0	4705	ENST00000489103	protein_coding	ENSG00000127124	HIVEP3	0	3715	ENST00000489103	ENSG00000127124	HIVEP3	0	976	1	0	0	1	0	0	0.525947	0.474053	0
2063	chr1	221051775	221053966	2192	163	163	10323	524	0.0507604	0.01622	UMR	1	0	0	15812	ENST00000552026	antisense	ENSG00000257551	HLA-AS1	75	11892	ENST00000366903	ENSG00000136630	HLX	0	2206	1	0	0	1	0	0	0.778741	0.221259	0
2064	chr1	221054290	221055224	935	43	43	2984	1076	0.36059	0.363492	UMR	1	1	0	15815	ENST00000549319	protein_coding	ENSG00000136630	HLX	0	11894	ENST00000549319	ENSG00000136630	HLX	0	2207	1	0	0	1	0	0	0.357219	0.642781	0
2065	chr1	221060833	221062962	2130	68	68	4278	1048	0.244974	0.213258	UMR	0	0	6248	15815	ENST00000549319	protein_coding	ENSG00000136630	HLX	6248	11894	ENST00000549319	ENSG00000136630	HLX	0	2210	0	0	1	0	0	1	0.103756	0.896244	0
2066	chr1	221063482	221068157	4676	177	177	12357	2617	0.211783	0.201587	UMR	0	0	8897	15815	ENST00000549319	protein_coding	ENSG00000136630	HLX	8897	11894	ENST00000549319	ENSG00000136630	HLX	0	2212	0	0	1	0	0	1	0.303892	0.696108	0
2067	chr1	221068764	221069475	712	37	37	2861	883	0.308633	0.28208	UMR	0	0	14179	15815	ENST00000549319	protein_coding	ENSG00000136630	HLX	14179	11894	ENST00000549319	ENSG00000136630	HLX	0	2213	0	0	1	0	0	1	0.529494	0.470506	0
1855	chr1	185702883	185705255	2373	65	65	4580	205	0.0447598	0.0121461	UMR	1	1	0	14065	ENST00000367492	protein_coding	ENSG00000143341	HMCN1	0	10608	ENST00000367492	ENSG00000143341	HMCN1	0	2003	1	0	0	1	0	0	0.0859671	0.914033	0
511	chr1	24150948	24152586	1639	65	65	3664	165	0.0450328	0.00945674	UMR	1	1	0	2626	ENST00000513148	protein_coding	ENSG00000117305	HMGCL	0	2018	ENST00000513148	ENSG00000117305	HMGCL	23398	652	1	0	0	1	0	0	0	0	1
512	chr1	24164224	24165722	1499	41	41	2478	267	0.107748	0.0692122	UMR	1	1	0	2622	ENST00000374483	protein_coding	ENSG00000117305	HMGCL	0	2014	ENST00000374483	ENSG00000117305	HMGCL	28532	653	1	0	0	1	0	0	0	0	1
566	chr1	26826537	26828340	1804	133	133	7758	204	0.0262954	0.0151515	UMR	0	0	18400	3046	ENST00000418220	pseudogene	ENSG00000224129	DPPA2P2	26616	2372	ENST00000493418	ENSG00000198830	HMGN2	0	703	0	0	1	0	0	1	0.44235	0.55765	0
565	chr1	26797484	26800498	3015	204	204	10913	470	0.0430679	0.00784422	UMR	1	1	0	3045	ENST00000493418	protein_coding	ENSG00000198830	HMGN2	0	2372	ENST00000493418	ENSG00000198830	HMGN2	0	702	1	0	0	1	0	0	0.489552	0.510448	0
495	chr1	23666772	23671974	5203	186	186	11337	385	0.0339596	0.00910572	UMR	1	1	0	2540	ENST00000490652	protein_coding	ENSG00000125944	HNRNPR	0	1941	ENST00000490652	ENSG00000125944	HNRNPR	0	637	0.670767	0.329233	0	0.670767	0.329233	0	0.214876	0.501826	0.283298
2251	chr1	245022912	245028728	5817	289	289	15930	684	0.0429379	0.00833333	UMR	2	1	0	17233	ENST00000610145	lincRNA	ENSG00000273175	RP11-11N7.4	0	12898	ENST00000476241	ENSG00000153187	HNRNPU	0	2422	1	0	0	1	0	0	0.272649	0.465532	0.261819
1044	chr1	60279992	60281824	1833	118	118	5505	422	0.0766576	0.0336419	UMR	1	1	0	6422	ENST00000465876	protein_coding	ENSG00000134709	HOOK1	0	5069	ENST00000465876	ENSG00000134709	HOOK1	0	1180	1	0	0	1	0	0	0.231315	0.768685	0
451	chr1	21111764	21114894	3131	236	236	13662	307	0.0224711	0.00907071	UMR	1	1	0	2312	ENST00000443615	protein_coding	ENSG00000127483	HP1BP3	0	1770	ENST00000443615	ENSG00000127483	HP1BP3	0	594	1	0	0	1	0	0	0.451294	0.548706	0
703	chr1	33350132	33352588	2457	115	115	5770	595	0.10312	0.03125	UMR	1	1	0	3867	ENST00000459874	protein_coding	ENSG00000121905	HPCA	0	3025	ENST00000459874	ENSG00000121905	HPCA	0	827	1	0	0	1	0	0	0.289377	0.710623	0
704	chr1	33358142	33359768	1627	106	106	5919	510	0.0861632	0.0281447	UMR	1	1	0	3868	ENST00000470896	protein_coding	ENSG00000121905	HPCA	0	3026	ENST00000470896	ENSG00000121905	HPCA	0	828	1	0	0	1	0	0	0.602336	0.397664	0
807	chr1	40149218	40150032	815	66	66	3624	443	0.122241	0.0996775	UMR	0	0	7328	4461	ENST00000372844	protein_coding	ENSG00000116983	HPCAL4	7328	3508	ENST00000372844	ENSG00000116983	HPCAL4	0	932	0	1	0	0	1	0	0.71411	0.28589	0
912	chr1	45791780	45793358	1579	107	107	6719	565	0.0840899	0.0206756	UMR	1	1	0	5284	ENST00000334815	protein_coding	ENSG00000186603	HPDL	0	4207	ENST00000334815	ENSG00000186603	HPDL	0	1043	1	0	0	1	0	0	0.558581	0.441419	0
1148	chr1	87617165	87618244	1080	47	47	3351	627	0.187108	0.0341737	UMR	0	0	183	7533	ENST00000408295	miRNA	ENSG00000221222	AL139139.1	158399	5838	ENST00000356813	ENSG00000153936	HS2ST1	0	1292	1	0	0	0	1	0	0.506481	0.493519	0
1146	chr1	87378183	87382408	4226	176	176	11965	418	0.0349352	0.00808178	UMR	2	2	0	7515	ENST00000370550	protein_coding	ENSG00000153936	HS2ST1	0	5836	ENST00000370550	ENSG00000153936	HS2ST1	0	1289	0.987695	0.0123048	0	0.987695	0.0123048	0	0.248935	0.751065	0
1147	chr1	87597360	87598677	1318	83	83	5214	614	0.11776	0.0925978	UMR	1	0	0	7532	ENST00000587165	lincRNA	ENSG00000267272	LINC01140	138594	5838	ENST00000356813	ENSG00000153936	HS2ST1	0	1290	1	0	0	0	1	0	0.737481	0.262519	0
1722	chr1	162759256	162761427	2172	68	68	3279	263	0.0802074	0.0124176	UMR	1	1	0	12786	ENST00000367913	protein_coding	ENSG00000132196	HSD17B7	0	9744	ENST00000367913	ENSG00000132196	HSD17B7	0	1875	1	0	0	1	0	0	0.217311	0.782689	0
1723	chr1	162791884	162792800	917	49	49	2745	150	0.0546448	0.0247967	UMR	0	0	1784	12796	ENST00000451015	pseudogene	ENSG00000230739	RP11-331H2.4	19175	9748	ENST00000488656	ENSG00000132196	HSD17B7	0	1876	0.235551	0	0.764449	0	0	1	0.434024	0.565976	0
1708	chr1	161493542	161495393	1852	143	146	8207	537	0.0654319	0.0101787	UMR	1	1	0	12655	ENST00000309758	protein_coding	ENSG00000173110	HSPA6	0	9646	ENST00000309758	ENSG00000173110	HSPA6	0	1863	1	0	0	1	0	0	0.719222	0.280778	0
1709	chr1	161498318	161501958	3641	116	116	8758	774	0.0883763	0.0145412	UMR	0	0	4281	12655	ENST00000309758	protein_coding	ENSG00000173110	HSPA6	4281	9646	ENST00000309758	ENSG00000173110	HSPA6	0	1864	0	1	0	0	0	1	0.0889865	0.880527	0.0304861
364	chr1	16339059	16340089	1031	54	54	2890	111	0.0384083	0.019092	UMR	0	0	4230	1858	ENST00000463576	protein_coding	ENSG00000173641	HSPB7	4230	1424	ENST00000463576	ENSG00000173641	HSPB7	36386	492	0	0	1	0	0	1	0	0	1
474	chr1	22222762	22229225	6464	100	100	7235	1600	0.221147	0.146566	UMR	1	1	0	2434	ENST00000439717	protein_coding	ENSG00000142798	HSPG2	0	1869	ENST00000439717	ENSG00000142798	HSPG2	8642	616	0.315749	0.684251	0	0.315749	0.684251	0	0	0	1
476	chr1	22251828	22254670	2843	41	41	2795	619	0.221467	0.148713	UMR	0	0	9119	2420	ENST00000374695	protein_coding	ENSG00000142798	HSPG2	9119	1855	ENST00000374695	ENSG00000142798	HSPG2	37708	616	0	1	0	0	1	0	0	0	1
477	chr1	22259800	22264650	4851	231	231	11853	1027	0.0866447	0.0223066	UMR	1	1	0	2420	ENST00000374695	protein_coding	ENSG00000142798	HSPG2	0	1855	ENST00000374695	ENSG00000142798	HSPG2	45680	616	0.589775	0.410225	0	0.589775	0.410225	0	0	0	1
478	chr1	22281161	22283588	2428	40	40	2399	527	0.219675	0.159099	UMR	0	0	17370	2420	ENST00000374695	protein_coding	ENSG00000142798	HSPG2	17370	1855	ENST00000374695	ENSG00000142798	HSPG2	67041	616	0	0	1	0	0	1	0	0	1
475	chr1	22235620	22240664	5045	62	62	4469	949	0.212352	0.155676	UMR	0	0	941	2436	ENST00000398929	pseudogene	ENSG00000232037	RP11-26H16.1	12816	1867	ENST00000412328	ENSG00000142798	HSPG2	21500	616	0.209713	0.790287	0	0	1	0	0	0	1
494	chr1	23542982	23544974	1993	135	135	7468	386	0.0516872	0.0151515	UMR	0	0	21759	2524	ENST00000374619	protein_coding	ENSG00000179546	HTR1D	21759	1928	ENST00000374619	ENSG00000179546	HTR1D	0	636	0	0	1	0	0	1	0.43151	0.56849	0
433	chr1	19990929	19992836	1908	182	182	10433	564	0.0540592	0.0318227	UMR	1	1	0	2205	ENST00000289753	protein_coding	ENSG00000158748	HTR6	0	1679	ENST00000289753	ENSG00000158748	HTR6	0	577	1	0	0	1	0	0	0.860587	0.139413	0
872	chr1	43918419	43920711	2293	116	116	6619	246	0.0371657	0.0195238	UMR	2	1	0	4929	ENST00000444386	antisense	ENSG00000229348	HYI-AS1	0	3908	ENST00000469587	ENSG00000178922	HYI	0	1005	1	0	0	1	0	0	0.318796	0.681204	0
2056	chr1	220266616	220268359	1744	88	88	5065	212	0.0418559	0.00740741	UMR	1	1	0	15754	ENST00000302637	protein_coding	ENSG00000067704	IARS2	0	11859	ENST00000302637	ENSG00000067704	IARS2	0	2199	1	0	0	1	0	0	0.355505	0.644495	0
2151	chr1	228352803	228354517	1715	121	121	7036	131	0.0186185	0.00641026	UMR	2	2	0	16395	ENST00000366711	protein_coding	ENSG00000181873	IBA57	0	12348	ENST00000366711	ENSG00000181873	IBA57	0	2293	1	0	0	1	0	0	0.511953	0.488047	0
2152	chr1	228361804	228362225	422	50	50	1189	117	0.098402	0.0725647	UMR	0	0	25	16397	ENST00000546123	protein_coding	ENSG00000181873	IBA57	25	12350	ENST00000546123	ENSG00000181873	IBA57	217	2294	1	0	0	1	0	0	0	1	0
2150	chr1	228349970	228351140	1171	35	35	2210	420	0.190045	0.130406	UMR	0	0	1408	16394	ENST00000496552	protein_coding	ENSG00000203684	IBA57-AS1	1408	12347	ENST00000496552	ENSG00000203684	IBA57-AS1	1968	2293	0.505551	0	0.494449	0.505551	0	0.494449	0	0.0273271	0.972673
209	chr1	6294734	6296594	1861	141	141	7456	611	0.0819474	0.0188816	UMR	2	1	0	973	ENST00000441724	antisense	ENSG00000225077	LINC00337	0	719	ENST00000362035	ENSG00000116237	ICMT	0	320	1	0	0	1	0	0	0.393874	0.606126	0
501	chr1	23880846	23882690	1845	102	102	6141	346	0.0563426	0.0103415	UMR	0	0	2875	2573	ENST00000463312	protein_coding	ENSG00000117318	ID3	2875	1970	ENST00000463312	ENSG00000117318	ID3	0	643	0	0	1	0	0	1	0.4	0.6	0
502	chr1	23884388	23887746	3359	122	122	8274	452	0.054629	0.0137242	UMR	1	1	0	2574	ENST00000486541	protein_coding	ENSG00000117318	ID3	0	1971	ENST00000486541	ENSG00000117318	ID3	0	645	1	0	0	1	0	0	0.230723	0.769277	0
503	chr1	23894360	23895632	1273	85	85	4229	433	0.102388	0.0313301	UMR	0	0	8074	2572	ENST00000374561	protein_coding	ENSG00000117318	ID3	8074	1969	ENST00000374561	ENSG00000117318	ID3	0	646	0	0	1	0	0	1	0.333071	0.666929	0
1826	chr1	181056945	181059964	3020	228	228	14837	386	0.026016	0.00987709	UMR	1	1	0	13819	ENST00000367577	protein_coding	ENSG00000162783	IER5	0	10435	ENST00000367577	ENSG00000162783	IER5	0	1973	1	0	0	0.891722	0.108278	0	0.553974	0.446026	0
1827	chr1	181073572	181075396	1825	146	147	6742	250	0.037081	0.0137472	UMR	0	0	13326	13820	ENST00000606938	lincRNA	ENSG00000272198	RP11-309G3.3	15933	10435	ENST00000367577	ENSG00000162783	IER5	0	1974	0	0	1	0	0	1	0.594521	0.405479	0
1828	chr1	181158686	181159628	943	50	50	2700	414	0.153333	0.0270845	UMR	0	0	656	13823	ENST00000456771	lincRNA	ENSG00000225359	RP11-540K16.2	101047	10435	ENST00000367577	ENSG00000162783	IER5	83683	1974	1	0	0	0	0	1	0	0	1
419	chr1	19275017	19277682	2666	72	72	5058	871	0.172202	0.105547	UMR	0	0	4509	2105	ENST00000416166	protein_coding	ENSG00000169991	IFFO2	4509	1594	ENST00000416166	ENSG00000169991	IFFO2	4266	567	0	1	0	0	1	0	0	0	1
420	chr1	19280872	19283977	3106	248	248	13512	575	0.0425548	0.0115447	UMR	1	1	0	2105	ENST00000416166	protein_coding	ENSG00000169991	IFFO2	0	1594	ENST00000416166	ENSG00000169991	IFFO2	0	567	1	0	0	1	0	0	0.622988	0.377012	0
1664	chr1	158968213	158971184	2972	35	35	2810	181	0.0644128	0.0548551	UMR	1	1	0	12135	ENST00000566111	protein_coding	ENSG00000163565	IFI16	0	9184	ENST00000566111	ENSG00000163565	IFI16	170018	1827	1	0	0	1	0	0	0	0	1
1665	chr1	158979088	158983036	3949	33	33	2226	252	0.113208	0.0444444	UMR	1	1	0	12145	ENST00000430894	protein_coding	ENSG00000163565	IFI16	0	9194	ENST00000430894	ENSG00000163565	IFI16	158166	1827	0.830084	0.169916	0	0.830084	0.169916	0	0	0	1
604	chr1	27985224	27987287	2064	95	95	5783	723	0.125022	0.0193612	UMR	0	0	1945	3194	ENST00000440492	lincRNA	ENSG00000233975	RP11-288L9.1	11401	2495	ENST00000339145	ENSG00000126709	IFI6	0	738	0.0266473	0.190891	0.782461	0	0	1	0.243702	0.756298	0
605	chr1	27995354	27996469	1116	39	39	2485	289	0.116298	0.0155039	UMR	1	0	0	3198	ENST00000430683	antisense	ENSG00000225886	RP11-288L9.4	2219	2495	ENST00000339145	ENSG00000126709	IFI6	322	739	1	0	0	0	1	0	0	1	0
519	chr1	24513268	24514586	1319	98	98	5190	328	0.0631985	0.0148148	UMR	1	1	0	2672	ENST00000374418	protein_coding	ENSG00000185436	IFNLR1	0	2055	ENST00000374418	ENSG00000185436	IFNLR1	0	657	1	0	0	1	0	0	0.710387	0.289613	0
1815	chr1	179783498	179785696	2199	67	67	4087	335	0.0819672	0.00529101	UMR	0	0	862	13732	ENST00000453051	antisense	ENSG00000229407	RP11-12M5.3	48614	10379	ENST00000553856	ENSG00000258664	IFRG15	61183	1961	0.517508	0.482492	0	0	0.834925	0.165075	0	0	1
412	chr1	18433102	18438652	5551	300	302	17031	575	0.033762	0.016001	UMR	1	1	0	2080	ENST00000251296	protein_coding	ENSG00000117154	IGSF21	0	1576	ENST00000251296	ENSG00000117154	IGSF21	0	550	0.565304	0.434696	0	0.565304	0.434696	0	0.39056	0.60944	0
1324	chr1	117208813	117210779	1967	133	133	6838	199	0.0291021	0.0169492	UMR	1	1	0	9281	ENST00000318837	protein_coding	ENSG00000143061	IGSF3	0	7075	ENST00000318837	ENSG00000143061	IGSF3	0	1478	1	0	0	1	0	0	0.405186	0.594814	0
1676	chr1	160066466	160069610	3145	112	112	5854	405	0.0691835	0.0190476	UMR	1	1	0	12252	ENST00000448417	protein_coding	ENSG00000162729	IGSF8	0	9274	ENST00000448417	ENSG00000162729	IGSF8	0	1838	1	0	0	1	0	0	0.124006	0.875994	0
1672	chr1	159914774	159916312	1539	73	73	5022	248	0.0493827	0.0173295	UMR	1	1	0	12236	ENST00000368094	protein_coding	ENSG00000085552	IGSF9	0	9263	ENST00000368094	ENSG00000085552	IGSF9	0	1834	1	0	0	1	0	0	0.278752	0.721248	0
1972	chr1	206643034	206644834	1801	32	32	2277	218	0.09574	0.0176506	UMR	1	1	0	15088	ENST00000463979	protein_coding	ENSG00000143466	IKBKE	0	11384	ENST00000463979	ENSG00000143466	IKBKE	35402	2111	1	0	0	1	0	0	0	0	1
1087	chr1	67772842	67774120	1279	95	95	5579	446	0.0799426	0.019621	UMR	1	1	0	6773	ENST00000544434	protein_coding	ENSG00000081985	IL12RB2	0	5324	ENST00000544434	ENSG00000081985	IL12RB2	0	1220	1	0	0	1	0	0	0.342455	0.657545	0
518	chr1	24476394	24478416	2023	57	57	4281	566	0.132212	0.084289	UMR	0	0	6782	2667	ENST00000270800	protein_coding	ENSG00000142677	IL22RA1	6782	2050	ENST00000270800	ENSG00000142677	IL22RA1	35124	657	0	0	1	0	0	1	0	0	1
1551	chr1	154377180	154379458	2279	114	114	7261	308	0.0424184	0.01102	UMR	2	1	0	11134	ENST00000512471	protein_coding	ENSG00000160712	IL6R	0	8300	ENST00000512471	ENSG00000160712	IL6R	0	1725	1	0	0	1	0	0	0.340061	0.659939	0
1744	chr1	166916514	166917318	805	46	46	3238	213	0.0657813	0.0170221	UMR	0	0	27242	12984	ENST00000271417	protein_coding	ENSG00000143195	ILDR2	27242	9866	ENST00000271417	ENSG00000143195	ILDR2	0	1897	0	1	0	0	1	0	0.434783	0.565217	0
1745	chr1	166941556	166946034	4479	140	140	8058	632	0.0784314	0.0190476	UMR	1	1	0	12990	ENST00000526687	protein_coding	ENSG00000143195	ILDR2	0	9872	ENST00000526687	ENSG00000143195	ILDR2	0	1898	0.77562	0.22438	0	0.77562	0.22438	0	0.110516	0.639652	0.249833
1531	chr1	153642508	153644794	2287	88	88	7326	175	0.0238875	0.00749916	UMR	1	1	0	10940	ENST00000368681	protein_coding	ENSG00000143621	ILF2	0	8134	ENST00000368681	ENSG00000143621	ILF2	0	1706	1	0	0	1	0	0	0.0922606	0.907739	0
1055	chr1	62207442	62209156	1715	127	127	7191	235	0.0326797	0.0138889	UMR	2	1	0	6483	ENST00000371158	protein_coding	ENSG00000132849	INADL	0	5114	ENST00000371158	ENSG00000132849	INADL	0	1190	1	0	0	1	0	0	0.577843	0.422157	0
775	chr1	38396806	38398022	1217	79	79	5197	239	0.0459881	0.0213221	UMR	1	1	0	4304	ENST00000373027	protein_coding	ENSG00000204084	INPP5B	0	3385	ENST00000373027	ENSG00000204084	INPP5B	0	910	1	0	0	1	0	0	0.398521	0.601479	0
1645	chr1	156818071	156819143	1073	53	53	3757	706	0.187916	0.146536	UMR	0	0	9666	11968	ENST00000368195	protein_coding	ENSG00000027644	INSRR	9666	9057	ENST00000368195	ENSG00000027644	INSRR	0	1811	0	1	0	0	1	0	0.485555	0.514445	0
1646	chr1	156828155	156831230	3076	183	183	11396	540	0.047385	0.0185837	UMR	2	2	0	11968	ENST00000368195	protein_coding	ENSG00000027644	INSRR	0	9057	ENST00000368195	ENSG00000027644	INSRR	0	1812	1	0	0	1	0	0	0.747074	0.252926	0
1534	chr1	153699908	153701795	1888	71	71	3516	67	0.0190557	0.0114943	UMR	1	1	0	10950	ENST00000481797	protein_coding	ENSG00000143624	INTS3	0	8141	ENST00000481797	ENSG00000143624	INTS3	0	1709	1	0	0	1	0	0	0.207097	0.792903	0
881	chr1	44411456	44414066	2611	107	107	7194	206	0.028635	0.00813008	UMR	2	1	0	5019	ENST00000489773	protein_coding	ENSG00000117408	IPO13	0	3986	ENST00000489773	ENSG00000117408	IPO13	0	1015	1	0	0	1	0	0	0.279969	0.720031	0
1900	chr1	201797760	201799636	1877	70	70	4474	181	0.040456	0.015713	UMR	2	1	0	14552	ENST00000464348	protein_coding	ENSG00000198700	IPO9	0	10955	ENST00000464348	ENSG00000198700	IPO9	0	2049	1	0	0	1	0	0	0.258391	0.741609	0
921	chr1	46215582	46216938	1357	74	74	5051	141	0.0279153	0.0103106	UMR	1	1	0	5427	ENST00000396478	protein_coding	ENSG00000197429	IPP	0	4345	ENST00000396478	ENSG00000197429	IPP	0	1052	1	0	0	1	0	0	0.207074	0.792926	0
681	chr1	32670581	32672113	1533	101	101	7098	373	0.05255	0.0153093	UMR	2	1	0	3696	ENST00000291358	protein_coding	ENSG00000160051	IQCC	0	2866	ENST00000291358	ENSG00000160051	IQCC	0	807	1	0	0	1	0	0	0.851272	0.148728	0
1626	chr1	156541012	156542689	1678	50	50	3342	137	0.0409934	0.0203704	UMR	1	1	0	11854	ENST00000491900	protein_coding	ENSG00000183856	IQGAP3	0	8951	ENST00000491900	ENSG00000183856	IQGAP3	0	1797	1	0	0	1	0	0	0.240167	0.759833	0
2204	chr1	234856554	234861319	4766	104	104	7190	609	0.084701	0.0608368	UMR	1	0	0	16773	ENST00000437601	lincRNA	ENSG00000227630	LINC01132	111282	12595	ENST00000366610	ENSG00000168264	IRF2BP2	109529	2363	0.740873	0	0.259127	0	0	1	0	0	1
2205	chr1	234952006	234953038	1033	28	31	1524	267	0.175197	0.145316	UMR	0	0	20681	16774	ENST00000364768	misc_RNA	ENSG00000201638	RNY4P16	206734	12595	ENST00000366610	ENSG00000168264	IRF2BP2	204981	2363	0	0	1	0	0	1	0	0	1
2202	chr1	234734593	234750218	15626	626	626	37014	1109	0.0299616	0.0133333	UMR	2	1	0	16764	ENST00000436039	antisense	ENSG00000228830	RP4-781K5.2	0	12597	ENST00000491430	ENSG00000168264	IRF2BP2	0	2363	0.417061	0.047293	0.535646	0.347562	0.116793	0.535646	0.213362	0.44426	0.342378
2203	chr1	234851484	234853180	1697	47	47	3896	1162	0.298255	0.2779	UMR	0	0	6348	16772	ENST00000422414	lincRNA	ENSG00000224037	RP4-781K5.7	106212	12595	ENST00000366610	ENSG00000168264	IRF2BP2	104459	2363	0	1	0	0	0	1	0	0	1
2001	chr1	209978819	209979915	1097	62	62	4161	374	0.0898822	0.0672628	UMR	1	1	0	15332	ENST00000542854	protein_coding	ENSG00000117595	IRF6	0	11571	ENST00000542854	ENSG00000117595	IRF6	0	2135	1	0	0	1	0	0	0.319052	0.680948	0
21	chr1	948282	949973	1692	76	76	4781	1140	0.238444	0.265582	UMR	2	1	0	179	ENST00000379389	protein_coding	ENSG00000187608	ISG15	0	39	ENST00000379389	ENSG00000187608	ISG15	0	26	1	0	0	1	0	0	0.440898	0.559102	0
1638	chr1	156695324	156696880	1557	37	37	2977	561	0.188445	0.175551	UMR	1	1	0	11910	ENST00000472824	protein_coding	ENSG00000143319	ISG20L2	0	8999	ENST00000472824	ENSG00000143319	ISG20L2	1231	1805	1	0	0	1	0	0	0	0.493899	0.506101
2122	chr1	226923454	226924287	834	32	32	2177	379	0.174093	0.128935	UMR	0	0	871	16193	ENST00000272117	protein_coding	ENSG00000143772	ITPKB	871	12177	ENST00000272117	ENSG00000143772	ITPKB	273	2263	1	0	0	1	0	0	0	1	0
2123	chr1	226924693	226927671	2979	205	205	12053	352	0.0292043	0.0107527	UMR	1	1	0	16195	ENST00000366784	protein_coding	ENSG00000143772	ITPKB	0	12179	ENST00000366784	ENSG00000143772	ITPKB	0	2263	1	0	0	1	0	0	0.624706	0.375294	0
2120	chr1	226866738	226868594	1857	34	34	2289	191	0.0834426	0.0170866	UMR	0	0	3969	16197	ENST00000412918	sense_intronic	ENSG00000228382	ITPKB-IT1	56564	12177	ENST00000272117	ENSG00000143772	ITPKB	22438	2262	0	1	0	0	1	0	0	0	1
2121	chr1	226890038	226891602	1565	73	73	4230	100	0.0236407	0.00877193	UMR	0	0	27269	16197	ENST00000412918	sense_intronic	ENSG00000228382	ITPKB-IT1	33556	12177	ENST00000272117	ENSG00000143772	ITPKB	0	2262	0	1	0	0	1	0	0.223003	0.776997	0
1854	chr1	185283138	185288281	5144	207	207	13066	870	0.066585	0.0153846	UMR	2	1	0	14051	ENST00000609881	lincRNA	ENSG00000273004	GS1-279B7.2	0	10599	ENST00000459929	ENSG00000116679	IVNS1ABP	0	2002	0.753694	0.246306	0	0.753694	0.246306	0	0.273328	0.689347	0.037325
1071	chr1	65430424	65433114	2691	167	167	9930	358	0.0360524	0.0111111	UMR	1	1	0	6622	ENST00000342505	protein_coding	ENSG00000162434	JAK1	0	5205	ENST00000342505	ENSG00000162434	JAK1	0	1203	1	0	0	1	0	0	0.430695	0.569305	0
1072	chr1	65468007	65469384	1378	88	88	6108	187	0.0306156	0.0116389	UMR	1	0	0	6633	ENST00000436350	lincRNA	ENSG00000226891	RP11-182I10.3	35819	5205	ENST00000342505	ENSG00000162434	JAK1	0	1204	1	0	0	0	0	1	0.403483	0.596517	0
2134	chr1	227921994	227924085	2092	129	129	7307	236	0.0322978	0.0151515	UMR	2	2	0	16282	ENST00000465251	protein_coding	ENSG00000081692	JMJD4	0	12242	ENST00000465251	ENSG00000081692	JMJD4	0	2276	1	0	0	1	0	0	0.376673	0.623327	0
1543	chr1	153948912	153950855	1944	95	95	6403	225	0.0351398	0.0142225	UMR	2	1	0	11032	ENST00000608236	lincRNA	ENSG00000272654	RP11-422P24.11	0	8214	ENST00000471173	ENSG00000143543	JTB	0	1718	1	0	0	1	0	0	0.41821	0.58179	0
1039	chr1	59245012	59252464	7453	339	339	22538	377	0.0167273	0.00617284	UMR	2	1	0	6380	ENST00000419531	lincRNA	ENSG00000234807	LINC01135	0	5047	ENST00000371222	ENSG00000177606	JUN	0	1173	0.627935	0.17711	0.194955	0.536697	0.17711	0.286193	0.466792	0.47283	0.0603784
1040	chr1	59280153	59282824	2672	139	139	9392	954	0.101576	0.0119048	UMR	0	0	1138	6381	ENST00000607372	lincRNA	ENSG00000272226	RP11-63G10.3	30367	5047	ENST00000371222	ENSG00000177606	JUN	0	1176	0.322231	0.677769	0	0	0	1	0.313997	0.686003	0
1041	chr1	59368812	59370160	1349	84	84	5228	233	0.0445677	0.0112994	UMR	0	0	6436	6384	ENST00000427292	lincRNA	ENSG00000232453	RP4-794H19.1	119026	5047	ENST00000371222	ENSG00000177606	JUN	0	1177	0	0	1	0	0	1	0.43662	0.56338	0
1057	chr1	62783878	62785382	1505	117	117	6609	367	0.0555303	0.0143386	UMR	1	1	0	6507	ENST00000354381	protein_coding	ENSG00000132854	KANK4	0	5129	ENST00000354381	ENSG00000132854	KANK4	0	1192	1	0	0	1	0	0	0.662458	0.337542	0
344	chr1	14878810	14881095	2286	36	36	2550	1002	0.392941	0.346389	UMR	0	0	44104	1692	ENST00000491547	protein_coding	ENSG00000189337	KAZN	44104	1289	ENST00000491547	ENSG00000189337	KAZN	43515	465	0	0	1	0	0	1	0	0	1
345	chr1	14924202	14926322	2121	156	156	7861	301	0.0382903	0.0220683	UMR	1	1	0	1695	ENST00000422387	protein_coding	ENSG00000189337	KAZN	0	1292	ENST00000422387	ENSG00000189337	KAZN	0	465	1	0	0	1	0	0	0.652051	0.347949	0
346	chr1	15250252	15252228	1977	200	200	10244	315	0.0307497	0.0128205	UMR	1	1	0	1696	ENST00000361144	protein_coding	ENSG00000189337	KAZN	0	1293	ENST00000361144	ENSG00000189337	KAZN	0	467	1	0	0	1	0	0	0.592817	0.407183	0
343	chr1	14691790	14693544	1755	34	34	2263	310	0.136986	0.128712	UMR	0	0	14271	1691	ENST00000447908	lincRNA	ENSG00000234593	RP4-704D23.1	231655	1289	ENST00000491547	ENSG00000189337	KAZN	231066	465	0	0	1	0	0	1	0	0	1
1267	chr1	111097635	111099334	1700	65	65	4378	513	0.117177	0.0289855	UMR	0	0	35837	8741	ENST00000369771	protein_coding	ENSG00000143105	KCNA10	35837	6658	ENST00000369771	ENSG00000143105	KCNA10	0	1422	0	0	1	0	0	1	0.174118	0.825882	0
1268	chr1	111148294	111151452	3159	179	179	10763	521	0.0484066	0.0114943	UMR	1	1	0	8746	ENST00000525120	protein_coding	ENSG00000177301	KCNA2	0	6663	ENST00000525120	ENSG00000177301	KCNA2	0	1423	1	0	0	1	0	0	0.380817	0.619183	0
1269	chr1	111161586	111162740	1155	31	31	2133	113	0.052977	0.0112994	UMR	0	0	11355	8742	ENST00000369770	protein_coding	ENSG00000177301	KCNA2	11355	6659	ENST00000369770	ENSG00000177301	KCNA2	11399	1423	0	1	0	0	1	0	0	0	1
1270	chr1	111216616	111218783	2168	195	195	10899	751	0.0689054	0.0208511	UMR	1	1	0	8749	ENST00000369769	protein_coding	ENSG00000177272	KCNA3	0	6664	ENST00000369769	ENSG00000177272	KCNA3	0	1424	1	0	0	1	0	0	0.609779	0.390221	0
200	chr1	6051162	6054266	3105	229	229	12490	355	0.0284227	0.0114977	UMR	2	2	0	926	ENST00000445501	protein_coding	ENSG00000069424	KCNAB2	0	674	ENST00000445501	ENSG00000069424	KCNAB2	0	307	1	0	0	1	0	0	0.438003	0.561997	0
201	chr1	6085836	6086544	709	43	43	2520	642	0.254762	0.269205	UMR	1	1	0	932	ENST00000352527	protein_coding	ENSG00000069424	KCNAB2	0	680	ENST00000352527	ENSG00000069424	KCNAB2	0	308	1	0	0	1	0	0	0.352609	0.647391	0
202	chr1	6142154	6143181	1028	30	30	2221	681	0.306619	0.298326	UMR	1	1	0	939	ENST00000462676	protein_coding	ENSG00000069424	KCNAB2	0	687	ENST00000462676	ENSG00000069424	KCNAB2	10168	310	1	0	0	1	0	0	0	0	1
1264	chr1	110752176	110755207	3032	304	304	16447	861	0.05235	0.0167639	UMR	2	1	0	8681	ENST00000412512	protein_coding	ENSG00000116396	KCNC4	0	6635	ENST00000412512	ENSG00000116396	KCNC4	0	1417	1	0	0	1	0	0	0.837071	0.162929	0
1281	chr1	112530942	112534507	3566	262	262	14760	575	0.0389566	0.0172414	UMR	2	1	0	8909	ENST00000438293	lincRNA	ENSG00000231437	RP11-88H9.2	0	6783	ENST00000302127	ENSG00000171385	KCND3	0	1437	1	0	0	0.795008	0	0.204992	0.620864	0.379136	0
2009	chr1	211305960	211309262	3303	128	128	8546	804	0.0940791	0.0144944	UMR	2	1	0	15373	ENST00000438597	sense_intronic	ENSG00000234233	KCNH1-IT1	0	11601	ENST00000367007	ENSG00000143473	KCNH1	0	2143	1	0	0	1	0	0	0.305177	0.694823	0
1674	chr1	160039410	160041246	1837	78	78	4526	267	0.0589925	0.0365839	UMR	1	1	0	12246	ENST00000368089	protein_coding	ENSG00000177807	KCNJ10	0	9269	ENST00000368089	ENSG00000177807	KCNJ10	0	1836	1	0	0	1	0	0	0.293958	0.706042	0
1675	chr1	160053544	160054368	825	87	87	5451	765	0.140341	0.0377358	UMR	0	0	2183	12249	ENST00000368088	protein_coding	ENSG00000162728	KCNJ9	2183	9271	ENST00000368088	ENSG00000162728	KCNJ9	0	1837	0	1	0	0	1	0	0.784242	0.215758	0
2195	chr1	233748766	233751086	2321	148	148	7173	691	0.0963335	0.0141844	UMR	1	1	0	16724	ENST00000366621	protein_coding	ENSG00000135750	KCNK1	0	12575	ENST00000366621	ENSG00000135750	KCNK1	0	2355	1	0	0	1	0	0	0.405429	0.594571	0
2040	chr1	215254700	215257300	2601	157	157	8175	201	0.0245872	0.0151584	UMR	1	1	0	15632	ENST00000457122	protein_coding	ENSG00000082482	KCNK2	0	11771	ENST00000457122	ENSG00000082482	KCNK2	0	2183	1	0	0	1	0	0	0.224913	0.775087	0
1557	chr1	154732754	154733493	740	66	66	4278	373	0.0871903	0.0412913	UMR	0	0	52051	11172	ENST00000515643	protein_coding	ENSG00000143603	KCNN3	52051	8334	ENST00000515643	ENSG00000143603	KCNN3	0	1733	0	1	0	0	1	0	0.82973	0.17027	0
1558	chr1	154818295	154819886	1592	31	31	2064	518	0.250969	0.244539	UMR	0	0	12432	11173	ENST00000361147	protein_coding	ENSG00000143603	KCNN3	12432	8335	ENST00000361147	ENSG00000143603	KCNN3	73430	1734	0	1	0	0	1	0	0	0	1
1559	chr1	154839464	154843292	3829	111	111	7192	990	0.137653	0.0756555	UMR	1	1	0	11174	ENST00000358505	protein_coding	ENSG00000143603	KCNN3	0	8336	ENST00000358505	ENSG00000143603	KCNN3	65670	1735	1	0	0	1	0	0	0	0	1
832	chr1	41248075	41250240	2166	185	185	8481	395	0.0465747	0.02	UMR	1	1	0	4641	ENST00000509682	protein_coding	ENSG00000117013	KCNQ4	0	3662	ENST00000509682	ENSG00000117013	KCNQ4	0	958	1	0	0	1	0	0	0.49446	0.50554	0
834	chr1	41283678	41284996	1319	92	92	4896	406	0.0829248	0.0515528	UMR	1	1	0	4643	ENST00000506017	protein_coding	ENSG00000117013	KCNQ4	0	3664	ENST00000506017	ENSG00000117013	KCNQ4	0	961	1	0	0	1	0	0	0.682335	0.317665	0
835	chr1	41303520	41304151	632	45	45	2661	895	0.33634	0.369364	UMR	0	0	18883	4643	ENST00000506017	protein_coding	ENSG00000117013	KCNQ4	18883	3664	ENST00000506017	ENSG00000117013	KCNQ4	0	962	0	1	0	0	1	0	1	0	0
833	chr1	41267780	41268888	1109	60	60	3014	280	0.0928998	0.0321632	UMR	0	0	1629	4644	ENST00000477493	misc_RNA	ENSG00000264582	RN7SL326P	14048	3663	ENST00000443478	ENSG00000117013	KCNQ4	0	959	0.334536	0.665464	0	0	1	0	0.431921	0.568079	0
1865	chr1	196576871	196578770	1900	59	59	3732	218	0.0584137	0.0199405	UMR	1	1	0	14243	ENST00000610076	protein_coding	ENSG00000162687	KCNT2	0	10712	ENST00000610076	ENSG00000162687	KCNT2	0	2010	1	0	0	1	0	0	0.159474	0.840526	0
2041	chr1	215739962	215742398	2437	114	114	6579	229	0.0348077	0.012446	UMR	1	1	0	15634	ENST00000259154	protein_coding	ENSG00000136636	KCTD3	0	11772	ENST00000259154	ENSG00000136636	KCTD3	0	2184	1	0	0	1	0	0	0.311449	0.688551	0
491	chr1	23345206	23347432	2227	138	138	8540	248	0.0290398	0.0106247	UMR	1	1	0	2506	ENST00000542151	protein_coding	ENSG00000004487	KDM1A	0	1916	ENST00000542151	ENSG00000004487	KDM1A	0	634	1	0	0	1	0	0	0.387517	0.612483	0
877	chr1	44114146	44117842	3697	116	116	7843	788	0.100472	0.0132051	UMR	1	1	0	4949	ENST00000463151	protein_coding	ENSG00000066135	KDM4A	0	3928	ENST00000463151	ENSG00000066135	KDM4A	0	1011	1	0	0	1	0	0	0.187449	0.812551	0
1913	chr1	202774954	202778324	3371	192	192	11066	371	0.0335261	0.0148522	UMR	1	1	0	14676	ENST00000467487	protein_coding	ENSG00000117139	KDM5B	0	11054	ENST00000467487	ENSG00000117139	KDM5B	0	2059	1	0	0	1	0	0	0.511421	0.488579	0
1914	chr1	202778822	202781339	2518	122	122	8309	582	0.0700445	0.0173531	UMR	2	0	0	14682	ENST00000425295	antisense	ENSG00000228288	PCAT6	223	11045	ENST00000367265	ENSG00000117139	KDM5B	0	2060	1	0	0	0.705322	0	0.294678	0.355044	0.644956	0
676	chr1	32478644	32481586	2943	183	183	11288	455	0.0403083	0.0104993	UMR	1	1	0	3664	ENST00000484270	protein_coding	ENSG00000121774	KHDRBS1	0	2839	ENST00000484270	ENSG00000121774	KHDRBS1	0	802	1	0	0	1	0	0	0.503228	0.496772	0
1793	chr1	175160623	175163013	2391	90	90	5271	279	0.0529311	0.0199049	UMR	1	1	0	13555	ENST00000563563	protein_coding	ENSG00000235750	KIAA0040	0	10259	ENST00000563563	ENSG00000235750	KIAA0040	0	1941	1	0	0	1	0	0	0.194061	0.805939	0
798	chr1	39873820	39878434	4615	176	176	9073	570	0.0628238	0.0125855	UMR	1	1	0	4419	ENST00000530275	protein_coding	ENSG00000255103	KIAA0754	0	3478	ENST00000530275	ENSG00000255103	KIAA0754	0	926	0.928277	0.0717226	0	0.928277	0.0717226	0	0.264572	0.47649	0.258938
1598	chr1	155903365	155904842	1478	66	66	4883	306	0.0626664	0.016437	UMR	1	1	0	11613	ENST00000491599	protein_coding	ENSG00000132680	KIAA0907	0	8723	ENST00000491599	ENSG00000132680	KIAA0907	0	1774	1	0	0	1	0	0	0.158999	0.841001	0
1236	chr1	109654127	109657408	3282	130	130	9001	663	0.0736585	0.0275557	UMR	2	2	0	8469	ENST00000490758	protein_coding	ENSG00000116299	KIAA1324	0	6444	ENST00000490758	ENSG00000116299	KIAA1324	0	1391	1	0	0	1	0	0	0.157221	0.842779	0
699	chr1	33206772	33208283	1512	137	137	6297	427	0.0678101	0.0263158	UMR	1	1	0	3826	ENST00000401073	protein_coding	ENSG00000162522	KIAA1522	0	2984	ENST00000401073	ENSG00000162522	KIAA1522	0	823	1	0	0	1	0	0	0.157407	0.842593	0
700	chr1	33219114	33220918	1805	118	118	6304	332	0.052665	0.0222222	UMR	1	1	0	3828	ENST00000373481	protein_coding	ENSG00000162522	KIAA1522	0	2986	ENST00000373481	ENSG00000162522	KIAA1522	0	824	1	0	0	1	0	0	0.332964	0.667036	0
1823	chr1	180880674	180883294	2621	179	179	9743	604	0.0619932	0.0233918	UMR	1	1	0	13799	ENST00000367588	protein_coding	ENSG00000135835	KIAA1614	0	10419	ENST00000367588	ENSG00000135835	KIAA1614	0	1968	1	0	0	1	0	0	0.486837	0.513163	0
1824	chr1	180922496	180924038	1543	119	119	7451	955	0.128171	0.0700157	UMR	1	0	0	13804	ENST00000415647	antisense	ENSG00000232586	RP11-46A10.4	12166	10422	ENST00000461346	ENSG00000135835	KIAA1614	0	1970	1	0	0	0	0	1	0.503564	0.496436	0
325	chr1	11984794	11987325	2532	165	165	7423	801	0.107908	0.0230769	UMR	1	1	0	1522	ENST00000376576	protein_coding	ENSG00000116685	KIAA2013	0	1165	ENST00000376576	ENSG00000116685	KIAA2013	0	446	1	0	0	1	0	0	0.39139	0.60861	0
323	chr1	11958171	11959588	1418	67	67	4254	731	0.171838	0.144448	UMR	0	0	8620	1519	ENST00000362477	snRNA	ENSG00000199347	RNU5E-1	26891	1164	ENST00000376572	ENSG00000116685	KIAA2013	26055	446	0	0	1	0	0	1	0	0	1
324	chr1	11967229	11970296	3068	111	111	7334	211	0.0287701	0.0110381	UMR	2	0	0	1520	ENST00000364931	snRNA	ENSG00000201801	RNU5E-4P	16183	1164	ENST00000376572	ENSG00000116685	KIAA2013	15347	446	1	0	0	0	0	1	0	0	1
1879	chr1	200588940	200590722	1783	81	81	5983	332	0.0554906	0.0121579	UMR	1	1	0	14401	ENST00000367350	protein_coding	ENSG00000118193	KIF14	0	10825	ENST00000367350	ENSG00000118193	KIF14	0	2029	1	0	0	1	0	0	0.320808	0.679192	0
447	chr1	21022691	21023830	1140	51	51	3257	143	0.0439054	0.019825	UMR	0	0	1101	2283	ENST00000490034	protein_coding	ENSG00000117245	KIF17	1101	1743	ENST00000490034	ENSG00000117245	KIF17	0	590	0.788596	0.211404	0	0.788596	0.211404	0	0.219298	0.780702	0
448	chr1	21043824	21044984	1161	126	126	6585	385	0.0584662	0.0163978	UMR	1	1	0	2286	ENST00000247986	protein_coding	ENSG00000117245	KIF17	0	1746	ENST00000247986	ENSG00000117245	KIF17	0	592	1	0	0	1	0	0	0.808786	0.191214	0
282	chr1	10269427	10272462	3036	206	206	12325	412	0.033428	0.0176595	UMR	1	1	0	1315	ENST00000377086	protein_coding	ENSG00000054523	KIF1B	0	989	ENST00000377086	ENSG00000054523	KIF1B	0	405	1	0	0	1	0	0	0.425231	0.574769	0
1884	chr1	200982570	200983672	1103	35	35	2046	488	0.238514	0.199423	UMR	0	0	7851	14433	ENST00000534043	protein_coding	ENSG00000116852	KIF21B	7851	10853	ENST00000534043	ENSG00000116852	KIF21B	8610	2036	0	1	0	0	1	0	0	0	1
1885	chr1	200991981	200993282	1302	118	119	6966	356	0.0511054	0.0222003	UMR	2	1	0	14435	ENST00000458003	lincRNA	ENSG00000229191	RP11-168O16.1	0	10852	ENST00000422435	ENSG00000116852	KIF21B	0	2036	1	0	0	1	0	0	0.427803	0.572197	0
2254	chr1	245316026	245320738	4713	367	367	23119	513	0.0221895	0.0155375	UMR	1	1	0	17257	ENST00000407071	protein_coding	ENSG00000162849	KIF26B	0	12916	ENST00000407071	ENSG00000162849	KIF26B	0	2424	0.848716	0.0959049	0.0553787	0.848716	0.0959049	0.0553787	0.785063	0.214937	0
899	chr1	45204682	45206488	1807	72	72	5827	101	0.0173331	0.00780394	UMR	1	1	0	5191	ENST00000455186	protein_coding	ENSG00000142945	KIF2C	0	4132	ENST00000455186	ENSG00000142945	KIF2C	0	1031	1	0	0	1	0	0	0.233536	0.766464	0
1769	chr1	170042294	170044428	2135	52	52	3451	222	0.0643292	0.0193277	UMR	1	1	0	13223	ENST00000538366	protein_coding	ENSG00000075945	KIFAP3	0	10058	ENST00000538366	ENSG00000075945	KIFAP3	0	1920	1	0	0	1	0	0	0.181265	0.818735	0
1656	chr1	157948313	157949099	787	37	37	2517	361	0.143425	0.138365	UMR	0	0	13963	12052	ENST00000360089	protein_coding	ENSG00000183853	KIRREL	13963	9123	ENST00000360089	ENSG00000183853	KIRREL	0	1821	0	0	1	0	0	1	0.423126	0.576874	0
1657	chr1	157961268	157966614	5347	141	141	8055	742	0.0921167	0.0192308	UMR	1	1	0	12056	ENST00000416935	protein_coding	ENSG00000183853	KIRREL	0	9127	ENST00000416935	ENSG00000183853	KIRREL	0	1822	0.779316	0.220684	0	0.779316	0.220684	0	0.0761174	0.748083	0.1758
1660	chr1	158082812	158083862	1051	63	63	3828	267	0.0697492	0.0159584	UMR	0	0	26341	12057	ENST00000368172	protein_coding	ENSG00000183853	KIRREL	26341	9128	ENST00000368172	ENSG00000183853	KIRREL	0	1823	0	0	1	0	0	1	0.256898	0.743102	0
1658	chr1	157978621	157982107	3487	35	35	2547	661	0.259521	0.216028	UMR	0	0	13232	12058	ENST00000419415	sense_intronic	ENSG00000226520	KIRREL-IT1	15185	9127	ENST00000416935	ENSG00000183853	KIRREL	14673	1822	0	1	0	0	1	0	0	0	1
1659	chr1	157988706	157993385	4680	35	35	2715	701	0.258195	0.254611	UMR	0	0	1954	12058	ENST00000419415	sense_intronic	ENSG00000226520	KIRREL-IT1	25270	9127	ENST00000416935	ENSG00000183853	KIRREL	24758	1822	0.00982906	0.990171	0	0	1	0	0	0	1
1939	chr1	204159256	204160000	745	40	40	1947	146	0.0749872	0.0581614	UMR	0	0	5613	14847	ENST00000367194	protein_coding	ENSG00000170498	KISS1	5613	11182	ENST00000367194	ENSG00000170498	KISS1	0	2080	0	0.714094	0.285906	0	0.714094	0.285906	0.315436	0.684564	0
413	chr1	18805787	18807720	1934	31	31	2349	770	0.327799	0.255163	UMR	1	1	0	2086	ENST00000400664	protein_coding	ENSG00000179023	KLHDC7A	0	1580	ENST00000400664	ENSG00000179023	KLHDC7A	1153	553	1	0	0	1	0	0	0	0.437952	0.562048
1957	chr1	205312510	205313787	1278	121	121	6732	258	0.0383244	0.015873	UMR	1	1	0	14960	ENST00000607826	protein_coding	ENSG00000162873	KLHDC8A	0	11276	ENST00000607826	ENSG00000162873	KLHDC8A	0	2096	1	0	0	1	0	0	0.834898	0.165102	0
1687	chr1	161066729	161068762	2034	76	76	4646	341	0.0733965	0.0448751	UMR	1	1	0	12456	ENST00000494418	protein_coding	ENSG00000162755	KLHDC9	0	9456	ENST00000494418	ENSG00000162755	KLHDC9	0	1849	1	0	0	1	0	0	0.344149	0.655851	0
1917	chr1	202895666	202896936	1271	70	70	3819	101	0.0264467	0.0118291	UMR	1	1	0	14692	ENST00000367261	protein_coding	ENSG00000117153	KLHL12	0	11058	ENST00000367261	ENSG00000117153	KLHL12	0	2063	1	0	0	1	0	0	0.25177	0.74823	0
15	chr1	893810	896808	2999	317	317	16726	1284	0.0767667	0.0241682	UMR	2	2	0	160	ENST00000338591	protein_coding	ENSG00000187961	KLHL17	0	23	ENST00000338591	ENSG00000187961	KLHL17	0	20	1	0	0	1	0	0	0.831944	0.168056	0
1786	chr1	173683864	173686543	2680	56	56	4005	99	0.0247191	0.00512821	UMR	1	1	0	13421	ENST00000493170	protein_coding	ENSG00000076321	KLHL20	0	10189	ENST00000493170	ENSG00000076321	KLHL20	0	1933	1	0	0	1	0	0	0.15597	0.791791	0.0522388
227	chr1	6659611	6664758	5148	310	310	19083	719	0.0376775	0.0118003	UMR	1	1	0	1064	ENST00000496707	protein_coding	ENSG00000162413	KLHL21	0	804	ENST00000496707	ENSG00000162413	KLHL21	0	345	1	0	0	1	0	0	0.401709	0.598291	0
936	chr1	46998070	46999496	1427	101	101	5263	262	0.0497815	0.0195023	UMR	0	0	4871	5526	ENST00000602433	antisense	ENSG00000269956	MKNK1-AS1	15908	4430	ENST00000524908	ENSG00000162456	KNCN	0	1066	0	0	1	0	0	1	0.432376	0.567624	0
937	chr1	47007736	47010546	2811	82	82	4819	695	0.144221	0.050291	UMR	0	0	3367	5526	ENST00000602433	antisense	ENSG00000269956	MKNK1-AS1	4858	4430	ENST00000524908	ENSG00000162456	KNCN	0	1067	0	1	0	0	0	1	0.19815	0.80185	0
678	chr1	32573062	32575286	2225	88	88	6282	446	0.0709965	0.00999021	UMR	1	1	0	3681	ENST00000537234	protein_coding	ENSG00000025800	KPNA6	0	2854	ENST00000537234	ENSG00000025800	KPNA6	0	804	1	0	0	1	0	0	0.115506	0.884494	0
1576	chr1	155138260	155140788	2529	68	68	4305	479	0.111266	0.0467841	UMR	0	0	4464	11311	ENST00000463527	protein_coding	ENSG00000163463	KRTCAP2	4464	8465	ENST00000463527	ENSG00000163463	KRTCAP2	4554	1752	0	0	1	0	0	1	0	0	1
981	chr1	52498347	52499804	1458	106	106	7253	159	0.021922	0.00628931	UMR	2	1	0	5895	ENST00000425802	antisense	ENSG00000223390	RP11-91A18.4	0	4700	ENST00000371614	ENSG00000198841	KTI12	0	1115	1	0	0	1	0	0	0.722222	0.277778	0
1056	chr1	62660300	62661822	1523	89	89	6260	756	0.120767	0.0844415	UMR	1	1	0	6501	ENST00000498273	protein_coding	ENSG00000240563	L1TD1	0	5125	ENST00000498273	ENSG00000240563	L1TD1	0	1191	1	0	0	1	0	0	0.25673	0.74327	0
490	chr1	23279567	23280567	1001	126	126	7922	638	0.0805352	0.0574455	UMR	0	0	11263	2501	ENST00000426928	protein_coding	ENSG00000215906	LACTBL1	11263	1911	ENST00000426928	ENSG00000215906	LACTBL1	0	633	0	1	0	0	1	0	1	0	0
1891	chr1	201367978	201369286	1309	93	93	5695	540	0.09482	0.0558362	UMR	1	1	0	14493	ENST00000367313	protein_coding	ENSG00000159166	LAD1	0	10909	ENST00000367313	ENSG00000159166	LAD1	0	2042	1	0	0	1	0	0	0.360581	0.639419	0
1841	chr1	182991070	182997546	6477	216	221	12080	275	0.0227649	0.0107883	UMR	1	1	0	13927	ENST00000258341	protein_coding	ENSG00000135862	LAMC1	0	10510	ENST00000258341	ENSG00000135862	LAMC1	0	1989	0.544233	0.455767	0	0.544233	0.455767	0	0.241779	0.422263	0.335958
1601	chr1	156022499	156025566	3068	179	179	9672	225	0.023263	0.00724638	UMR	2	2	0	11666	ENST00000463371	protein_coding	ENSG00000116586	LAMTOR2	0	8772	ENST00000463371	ENSG00000116586	LAMTOR2	0	1778	1	0	0	1	0	0	0.720991	0.279009	0
1266	chr1	110949435	110951038	1604	85	85	6406	142	0.0221667	0.00564972	UMR	2	1	0	8734	ENST00000531779	protein_coding	ENSG00000134248	LAMTOR5	0	6656	ENST00000531779	ENSG00000134248	LAMTOR5	0	1421	1	0	0	1	0	0	0.40399	0.59601	0
648	chr1	31251034	31253547	2514	36	36	2671	946	0.354174	0.38484	UMR	0	0	20366	3450	ENST00000294507	protein_coding	ENSG00000162511	LAPTM5	20366	2672	ENST00000294507	ENSG00000162511	LAPTM5	4753	778	0	0	1	0	0	1	0	0	1
649	chr1	31279982	31280691	710	48	48	2411	224	0.0929075	0.0192164	UMR	0	0	7708	3454	ENST00000440358	lincRNA	ENSG00000229607	RP5-1125N11.1	49314	2672	ENST00000294507	ENSG00000162511	LAPTM5	0	779	0	0	1	0	0	1	0.550704	0.449296	0
2095	chr1	225614164	225617238	3075	218	218	13193	394	0.0298643	0.00673469	UMR	1	1	0	16099	ENST00000421383	protein_coding	ENSG00000143815	LBR	0	12106	ENST00000421383	ENSG00000143815	LBR	0	2241	1	0	0	1	0	0	0.582439	0.417561	0
1522	chr1	152595076	152596318	1243	40	40	2775	566	0.203964	0.189636	UMR	1	1	0	10796	ENST00000335674	protein_coding	ENSG00000185962	LCE3A	0	8012	ENST00000335674	ENSG00000185962	LCE3A	106805	1701	1	0	0	1	0	0	0	0	1
685	chr1	32740734	32741434	701	60	60	3737	905	0.242173	0.164263	UMR	1	1	0	3735	ENST00000469956	protein_coding	ENSG00000182866	LCK	0	2901	ENST00000469956	ENSG00000182866	LCK	0	811	1	0	0	1	0	0	1	0	0
473	chr1	22140724	22141323	600	59	59	3141	272	0.0865966	0.0501208	UMR	0	0	1867	2417	ENST00000543870	protein_coding	ENSG00000187942	LDLRAD2	1867	1852	ENST00000543870	ENSG00000187942	LDLRAD2	0	611	0.22	0.78	0	0.22	0.78	0	0.72	0.28	0
540	chr1	25869554	25871754	2201	138	138	7354	343	0.0466413	0.0150522	UMR	1	1	0	2834	ENST00000374338	protein_coding	ENSG00000157978	LDLRAP1	0	2190	ENST00000374338	ENSG00000157978	LDLRAP1	0	677	1	0	0	1	0	0	0.522035	0.477965	0
541	chr1	25894429	25895716	1288	37	37	2515	811	0.322465	0.338075	UMR	0	0	3346	2840	ENST00000470950	protein_coding	ENSG00000157978	LDLRAP1	3346	2196	ENST00000470950	ENSG00000157978	LDLRAP1	23386	677	0	0.736801	0.263199	0	0.736801	0.263199	0	0	1
2103	chr1	226075154	226075798	645	63	63	2550	515	0.201961	0.205748	UMR	0	0	1047	16134	ENST00000272134	protein_coding	ENSG00000243709	LEFTY1	1047	12134	ENST00000272134	ENSG00000243709	LEFTY1	0	2248	1	0	0	1	0	0	0.817054	0.182946	0
2104	chr1	226099037	226099624	588	34	34	2181	185	0.0848235	0.0435117	UMR	1	1	0	16135	ENST00000492457	protein_coding	ENSG00000243709	LEFTY1	0	12135	ENST00000492457	ENSG00000243709	LEFTY1	12018	2249	1	0	0	1	0	0	0	0	1
2106	chr1	226127134	226127687	554	60	60	2518	705	0.279984	0.278582	UMR	0	0	113	16148	ENST00000474493	protein_coding	ENSG00000143768	LEFTY2	113	12147	ENST00000474493	ENSG00000143768	LEFTY2	0	2250	1	0	0	1	0	0	1	0	0
1958	chr1	205399442	205400402	961	45	45	3291	297	0.0902461	0.0301569	UMR	0	0	8227	14974	ENST00000367151	protein_coding	ENSG00000186007	LEMD1	8227	11288	ENST00000367151	ENSG00000186007	LEMD1	24427	2097	0	1	0	0	1	0	0	0	1
1959	chr1	205423767	205427178	3412	189	189	10499	396	0.0377179	0.0160853	UMR	2	1	0	14978	ENST00000442318	lincRNA	ENSG00000224717	RP11-576D8.4	0	11287	ENST00000495594	ENSG00000186007	LEMD1	0	2097	0.971571	0.0284291	0	0.971571	0	0.0284291	0.506155	0.493845	0
1079	chr1	65990648	65993860	3213	113	113	5488	470	0.0856414	0.0272563	UMR	1	1	0	6667	ENST00000462765	protein_coding	ENSG00000116678	LEPR	0	5232	ENST00000462765	ENSG00000116678	LEPR	0	1212	0.847806	0.152194	0	0.847806	0.152194	0	0.252101	0.732649	0.0152505
1078	chr1	65884946	65887850	2905	130	130	8283	270	0.0325969	0.00974379	UMR	2	2	0	6674	ENST00000484243	protein_coding	ENSG00000213625	LEPROT	0	5239	ENST00000484243	ENSG00000213625	LEPROT	0	1211	1	0	0	1	0	0	0.29191	0.70809	0
2222	chr1	236685930	236688498	2569	97	97	6504	275	0.0422817	0.0114169	UMR	2	1	0	16927	ENST00000493812	antisense	ENSG00000223776	LGALS8-AS1	0	12700	ENST00000526634	ENSG00000116977	LGALS8	0	2380	1	0	0	1	0	0	0.209031	0.790969	0
1907	chr1	202161991	202163626	1636	84	84	4604	387	0.0840573	0.0274384	UMR	1	1	0	14625	ENST00000367278	protein_coding	ENSG00000133067	LGR6	0	11014	ENST00000367278	ENSG00000133067	LGR6	0	2053	1	0	0	1	0	0	0.264059	0.735941	0
1908	chr1	202182510	202183882	1373	62	62	4068	224	0.0550639	0.0279485	UMR	1	1	0	14629	ENST00000439764	protein_coding	ENSG00000133067	LGR6	0	11018	ENST00000439764	ENSG00000133067	LGR6	0	2054	1	0	0	1	0	0	0.242535	0.757465	0
1820	chr1	180196906	180209350	12445	608	608	38665	1794	0.0463986	0.0229935	UMR	1	1	0	13777	ENST00000558139	protein_coding	ENSG00000121454	LHX4	0	10408	ENST00000558139	ENSG00000121454	LHX4	0	1965	0.322378	0.636239	0.0413821	0.322378	0.636239	0.0413821	0.550904	0.258256	0.19084
1105	chr1	75591049	75604507	13459	484	484	32631	3672	0.112531	0.0588662	UMR	3	1	0	7041	ENST00000427892	antisense	ENSG00000224149	RP11-510C10.3	0	5497	ENST00000559413	ENSG00000162624	LHX8	0	1244	0.951779	0.0105506	0.03767	0.738614	0.181886	0.0795007	0.185749	0.780147	0.0341036
1872	chr1	197876768	197891126	14359	519	519	35518	2462	0.069317	0.0478261	UMR	1	1	0	14325	ENST00000367387	protein_coding	ENSG00000143355	LHX9	0	10784	ENST00000367387	ENSG00000143355	LHX9	0	2018	0.661049	0.180932	0.158019	0.661049	0.180932	0.158019	0.208859	0.704158	0.0869838
563	chr1	26735005	26740564	5560	162	162	10072	683	0.0678118	0.0262748	UMR	1	1	0	3009	ENST00000254231	protein_coding	ENSG00000131914	LIN28A	0	2338	ENST00000254231	ENSG00000131914	LIN28A	0	700	0.726439	0.226079	0.047482	0.726439	0.226079	0.047482	0.16223	0.719424	0.118345
2116	chr1	226495698	226497951	2254	154	154	9895	315	0.0318343	0.0138431	UMR	1	1	0	16171	ENST00000359525	protein_coding	ENSG00000183814	LIN9	0	12163	ENST00000359525	ENSG00000183814	LIN9	0	2258	1	0	0	1	0	0	0.505768	0.494232	0
1379	chr1	145469530	145480962	11433	297	297	19060	824	0.0432319	0.00913413	UMR	3	3	0	9809	ENST00000369308	protein_coding	ENSG00000152022	LIX1L	0	7310	ENST00000369308	ENSG00000152022	LIX1L	0	1538	0.610338	0.389662	0	0.610338	0.389662	0	0.228374	0.641914	0.129712
1603	chr1	156050161	156053458	3298	166	166	8208	648	0.0789474	0.0292957	UMR	2	2	0	11678	ENST00000470835	protein_coding	ENSG00000160789	LMNA	0	8783	ENST00000470835	ENSG00000160789	LMNA	0	1781	1	0	0	1	0	0	0.288963	0.711037	0
1604	chr1	156072244	156076878	4635	106	106	7205	1301	0.180569	0.0886623	UMR	1	1	0	11679	ENST00000515711	protein_coding	ENSG00000160789	LMNA	0	8784	ENST00000515711	ENSG00000160789	LMNA	7608	1782	0.524272	0.475728	0	0.524272	0.475728	0	0	0	1
1605	chr1	156083135	156095390	12256	244	244	16104	1819	0.112953	0.0426044	UMR	1	1	0	11687	ENST00000502357	protein_coding	ENSG00000160789	LMNA	0	8792	ENST00000502357	ENSG00000160789	LMNA	0	1782	0.63936	0.36064	0	0.63936	0.36064	0	0.0498531	0.273499	0.676648
1606	chr1	156095564	156097359	1796	31	31	1805	230	0.127424	0.115587	UMR	1	1	0	11693	ENST00000392353	protein_coding	ENSG00000160789	LMNA	0	8798	ENST00000392353	ENSG00000160789	LMNA	8348	1783	1	0	0	1	0	0	0	0	1
1607	chr1	156109974	156111525	1552	32	32	1971	660	0.334855	0.316996	UMR	0	0	2720	11700	ENST00000506981	protein_coding	ENSG00000160789	LMNA	2720	8805	ENST00000506981	ENSG00000160789	LMNA	3802	1783	0	0	1	0	0	1	0	0	1
1149	chr1	87793062	87798046	4985	258	258	14864	314	0.0211249	0.0124621	UMR	1	1	0	7537	ENST00000489303	protein_coding	ENSG00000143013	LMO4	0	5843	ENST00000489303	ENSG00000143013	LMO4	0	1294	1	0	0	1	0	0	0.372317	0.627683	0
1150	chr1	87799264	87802927	3664	119	119	7164	928	0.129537	0.0260417	UMR	0	0	1799	7537	ENST00000489303	protein_coding	ENSG00000143013	LMO4	1799	5843	ENST00000489303	ENSG00000143013	LMO4	0	1295	0.0545852	0.945415	0	0.0545852	0.945415	0	0.11381	0.88619	0
1902	chr1	201914360	201917254	2895	52	52	3944	351	0.0889959	0.0475144	UMR	1	1	0	14560	ENST00000367288	protein_coding	ENSG00000163431	LMOD1	0	10961	ENST00000367288	ENSG00000163431	LMOD1	7082	2050	1	0	0	1	0	0	0	0	1
1731	chr1	165324802	165326444	1643	138	138	7540	316	0.0419098	0.0158472	UMR	1	1	0	12886	ENST00000367893	protein_coding	ENSG00000162761	LMX1A	0	9812	ENST00000367893	ENSG00000162761	LMX1A	0	1885	1	0	0	1	0	0	0.929397	0.0706026	0
1732	chr1	165344860	165346876	2017	67	67	3856	205	0.0531639	0.0160666	UMR	0	0	18907	12883	ENST00000342310	protein_coding	ENSG00000162761	LMX1A	18907	9809	ENST00000342310	ENSG00000162761	LMX1A	18531	1885	0	0	1	0	0	1	0	0	1
1730	chr1	165204396	165205864	1469	93	93	5714	409	0.0715786	0.0138949	UMR	0	0	16743	12889	ENST00000426178	antisense	ENSG00000238022	RP11-38C18.3	21878	9811	ENST00000489443	ENSG00000162761	LMX1A	0	1882	0	1	0	0	1	0	0.68482	0.31518	0
1729	chr1	165086062	165087296	1235	42	42	3005	499	0.166057	0.147597	UMR	0	0	44280	12882	ENST00000516550	snoRNA	ENSG00000252359	SNORD112	95220	9811	ENST00000489443	ENSG00000162761	LMX1A	0	1881	0	0	1	0	0	1	0.218623	0.781377	0
1523	chr1	153233118	153235412	2295	138	138	6073	681	0.112136	0.0384079	UMR	0	0	941	10855	ENST00000368742	protein_coding	ENSG00000203782	LOR	941	8060	ENST00000368742	ENSG00000203782	LOR	273012	1703	0.461002	0.184314	0.354684	0.461002	0.184314	0.354684	0	0	1
1132	chr1	85358088	85359618	1531	106	106	6888	200	0.029036	0.0142382	UMR	1	1	0	7403	ENST00000370611	protein_coding	ENSG00000171517	LPAR3	0	5745	ENST00000370611	ENSG00000171517	LPAR3	0	1273	1	0	0	1	0	0	0.540823	0.459177	0
2018	chr1	212002530	212004708	2179	162	162	9368	505	0.0539069	0.0268213	UMR	2	1	0	15438	ENST00000446560	antisense	ENSG00000229258	RP11-552D8.1	0	11637	ENST00000488600	ENSG00000123684	LPGAT1	0	2153	1	0	0	1	0	0	0.389628	0.610372	0
1122	chr1	82265048	82270592	5545	313	313	18241	618	0.0338797	0.0133333	UMR	1	1	0	7287	ENST00000335786	protein_coding	ENSG00000117114	LPHN2	0	5673	ENST00000335786	ENSG00000117114	LPHN2	0	1262	0.54716	0.45284	0	0.54716	0.45284	0	0.550045	0.449955	0
1202	chr1	99729482	99731329	1848	63	63	4729	372	0.0786636	0.0198413	UMR	1	1	0	8085	ENST00000457765	protein_coding	ENSG00000117600	LPPR4	0	6184	ENST00000457765	ENSG00000117600	LPPR4	0	1357	1	0	0	1	0	0	0.191017	0.808983	0
1201	chr1	99469412	99471617	2206	149	149	7651	420	0.0548948	0.0242424	UMR	2	1	0	8082	ENST00000425113	antisense	ENSG00000232825	RP5-896L10.1	0	6182	ENST00000534652	ENSG00000117598	LPPR5	0	1356	1	0	0	1	0	0	0.469628	0.530372	0
1271	chr1	111505814	111507332	1519	93	93	6439	281	0.0436403	0.0176624	UMR	2	1	0	8764	ENST00000609118	antisense	ENSG00000273010	RP11-96K19.5	0	6673	ENST00000485275	ENSG00000121931	LRIF1	0	1426	1	0	0	1	0	0	0.741277	0.258723	0
1296	chr1	113615046	113617186	2141	82	82	6604	279	0.0422471	0.0111127	UMR	2	1	0	9039	ENST00000361127	protein_coding	ENSG00000198799	LRIG2	0	6888	ENST00000361127	ENSG00000198799	LRIG2	0	1452	1	0	0	1	0	0	0.312471	0.687529	0
1001	chr1	53791502	53794482	2981	262	262	14236	460	0.0323124	0.0136763	UMR	2	1	0	6076	ENST00000445039	lincRNA	ENSG00000225675	RP4-784A16.5	0	4841	ENST00000496580	ENSG00000157193	LRP8	0	1137	1	0	0	1	0	0	0.606843	0.393157	0
337	chr1	13838811	13841204	2394	153	153	9354	366	0.0391276	0.0204138	UMR	2	1	0	1659	ENST00000563570	antisense	ENSG00000259961	RP4-597A16.2	0	1264	ENST00000376085	ENSG00000162494	LRRC38	0	458	1	0	0	1	0	0	0.462824	0.537176	0
1007	chr1	54410518	54413638	3121	179	179	8352	384	0.045977	0.0137638	UMR	2	2	0	6129	ENST00000444987	protein_coding	ENSG00000116212	LRRC42	0	4882	ENST00000444987	ENSG00000116212	LRRC42	0	1143	1	0	0	1	0	0	0.283883	0.716117	0
188	chr1	3712132	3713806	1675	114	114	7284	341	0.0468149	0.0116959	UMR	1	1	0	859	ENST00000378251	protein_coding	ENSG00000130764	LRRC47	0	627	ENST00000378251	ENSG00000130764	LRRC47	0	289	1	0	0	1	0	0	0.499104	0.500896	0
1093	chr1	70032406	70036740	4335	223	223	11935	540	0.0452451	0.0122831	UMR	1	1	0	6840	ENST00000370958	protein_coding	ENSG00000033122	LRRC7	0	5365	ENST00000370958	ENSG00000033122	LRRC7	0	1230	0.859746	0.140254	0	0.859746	0.140254	0	0.35248	0.591003	0.0565167
1648	chr1	156889992	156890994	1003	75	75	4181	289	0.0691222	0.0310023	UMR	1	1	0	11977	ENST00000490146	protein_coding	ENSG00000160838	LRRC71	0	9066	ENST00000490146	ENSG00000160838	LRRC71	0	1815	1	0	0	1	0	0	0.561316	0.438684	0
1649	chr1	156892832	156894674	1843	89	89	5286	647	0.122399	0.0501089	UMR	0	0	2127	11977	ENST00000490146	protein_coding	ENSG00000160838	LRRC71	2127	9066	ENST00000490146	ENSG00000160838	LRRC71	0	1816	0	1	0	0	1	0	0.386869	0.613131	0
1650	chr1	156896970	156898244	1275	68	68	4508	344	0.0763088	0.0249177	UMR	1	1	0	11978	ENST00000476550	protein_coding	ENSG00000160838	LRRC71	0	9067	ENST00000476550	ENSG00000160838	LRRC71	0	1817	1	0	0	1	0	0	0.468235	0.531765	0
1156	chr1	89988610	89991389	2780	143	143	9361	185	0.0197628	0.00606061	UMR	1	1	0	7619	ENST00000358200	protein_coding	ENSG00000197147	LRRC8B	0	5904	ENST00000358200	ENSG00000197147	LRRC8B	0	1300	1	0	0	1	0	0	0.423022	0.576978	0
1158	chr1	90228254	90229456	1203	51	51	3687	137	0.0371576	0.0150949	UMR	1	1	0	7629	ENST00000416805	protein_coding	ENSG00000171488	LRRC8C	0	5909	ENST00000416805	ENSG00000171488	LRRC8C	0	1302	1	0	0	1	0	0	0.356608	0.643392	0
1159	chr1	90285856	90289560	3705	185	185	9851	743	0.0754238	0.0179654	UMR	2	1	0	7637	ENST00000394593	protein_coding	ENSG00000171492	LRRC8D	0	5913	ENST00000394593	ENSG00000171492	LRRC8D	0	1303	0.978138	0.0218623	0	0.978138	0.0218623	0	0.278812	0.62996	0.0912281
1160	chr1	90308210	90309928	1719	72	72	4171	122	0.0292496	0.00617284	UMR	1	1	0	7640	ENST00000527156	protein_coding	ENSG00000171492	LRRC8D	0	5916	ENST00000527156	ENSG00000171492	LRRC8D	0	1304	1	0	0	1	0	0	0.44619	0.55381	0
1948	chr1	204653422	204655542	2121	143	143	8330	468	0.0561825	0.021164	UMR	1	1	0	14886	ENST00000496057	protein_coding	ENSG00000170382	LRRN2	0	11214	ENST00000496057	ENSG00000170382	LRRN2	0	2086	1	0	0	1	0	0	0.355021	0.644979	0
1949	chr1	204680417	204681843	1427	35	35	2526	526	0.208234	0.146201	UMR	0	0	3858	14890	ENST00000516841	rRNA	ENSG00000252650	RNA5SP75	25555	11213	ENST00000367177	ENSG00000170382	LRRN2	25531	2086	0	0	1	0	0	1	0	0	1
1947	chr1	204606324	204607781	1458	33	33	1808	373	0.206305	0.140251	UMR	0	0	10420	14887	ENST00000444037	lincRNA	ENSG00000240219	RP11-430C7.5	14990	11211	ENST00000367175	ENSG00000170382	LRRN2	46351	2086	0	1	0	0	1	0	0	0	1
752	chr1	36862752	36863838	1087	65	65	4345	54	0.0124281	0.0095968	UMR	1	1	0	4166	ENST00000489912	protein_coding	ENSG00000181817	LSM10	0	3268	ENST00000489912	ENSG00000181817	LSM10	0	889	1	0	0	1	0	0	0.360626	0.639374	0
926	chr1	46668340	46670372	2033	73	73	4557	332	0.0728549	0.0280688	UMR	1	1	0	5477	ENST00000371980	protein_coding	ENSG00000171357	LURAP1	0	4387	ENST00000371980	ENSG00000171357	LURAP1	0	1056	1	0	0	1	0	0	0.214953	0.785047	0
492	chr1	23493560	23496814	3255	172	172	8989	604	0.0671932	0.0160853	UMR	1	1	0	2518	ENST00000471849	protein_coding	ENSG00000169641	LUZP1	0	1925	ENST00000471849	ENSG00000169641	LUZP1	7245	635	1	0	0	1	0	0	0	0	1
493	chr1	23503576	23504979	1404	72	72	4403	192	0.0436066	0.0134722	UMR	1	1	0	2516	ENST00000302291	protein_coding	ENSG00000169641	LUZP1	0	1923	ENST00000302291	ENSG00000169641	LUZP1	0	635	1	0	0	1	0	0	0.408832	0.591168	0
509	chr1	24117208	24118980	1773	67	67	3709	116	0.0312753	0.010929	UMR	1	1	0	2601	ENST00000421070	protein_coding	ENSG00000011009	LYPLA2	0	1993	ENST00000421070	ENSG00000011009	LYPLA2	0	651	1	0	0	1	0	0	0.192893	0.807107	0
2051	chr1	219346824	219348451	1628	61	61	3892	113	0.0290339	0.0101787	UMR	2	1	0	15716	ENST00000478794	protein_coding	ENSG00000143353	LYPLAL1	0	11832	ENST00000478794	ENSG00000143353	LYPLAL1	0	2195	1	0	0	1	0	0	0.284398	0.715602	0
2052	chr1	219631948	219635048	3101	30	30	2108	661	0.313567	0.301602	UMR	0	0	15963	15722	ENST00000420762	lincRNA	ENSG00000230024	RP11-95P13.1	248263	11834	ENST00000481007	ENSG00000143353	LYPLAL1	151286	2196	0	0	1	0	0	1	0	0	1
1496	chr1	151136901	151139396	2496	81	81	6278	247	0.0393437	0.0181969	UMR	2	2	0	10518	ENST00000440902	protein_coding	ENSG00000163155	LYSMD1	0	7771	ENST00000440902	ENSG00000163155	LYSMD1	17527	1675	1	0	0	1	0	0	0	0	1
2216	chr1	236028381	236031351	2971	148	148	8410	248	0.0294887	0.00849766	UMR	1	1	0	16870	ENST00000468626	protein_coding	ENSG00000143669	LYST	0	12665	ENST00000468626	ENSG00000143669	LYST	0	2372	1	0	0	1	0	0	0.339953	0.660047	0
2217	chr1	236134756	236136122	1367	37	37	3058	157	0.0513407	0.0193417	UMR	1	0	0	16877	ENST00000443207	lincRNA	ENSG00000229291	RP4-580N22.2	87815	12660	ENST00000489585	ENSG00000143669	LYST	20751	2373	1	0	0	0	0	1	0	0	1
1319	chr1	116694540	116695300	761	44	44	2824	73	0.0258499	0.0105847	UMR	0	0	11604	9244	ENST00000426515	lincRNA	ENSG00000235933	RP5-1185H19.2	28045	7055	ENST00000464946	ENSG00000173212	MAB21L3	0	1471	0	0	1	0	0	1	0.419185	0.580815	0
1320	chr1	116710379	116711562	1184	66	66	3936	165	0.0419207	0.0122578	UMR	0	0	3473	9244	ENST00000426515	lincRNA	ENSG00000235933	RP5-1185H19.2	43884	7055	ENST00000464946	ENSG00000173212	MAB21L3	0	1473	0	0	1	0	0	1	0.499155	0.500845	0
796	chr1	39546242	39548388	2147	174	174	8829	575	0.0651263	0.0193995	UMR	1	1	0	4378	ENST00000602421	protein_coding	ENSG00000127603	MACF1	0	3442	ENST00000602421	ENSG00000127603	MACF1	0	924	1	0	0	1	0	0	0.440615	0.559385	0
797	chr1	39570249	39573202	2954	184	184	10546	500	0.0474113	0.0229362	UMR	1	1	0	4386	ENST00000467673	protein_coding	ENSG00000127603	MACF1	0	3450	ENST00000467673	ENSG00000127603	MACF1	0	925	0.965471	0.0345295	0	0.965471	0.0345295	0	0.404198	0.595802	0
314	chr1	11740374	11742924	2551	151	151	9165	413	0.0450627	0.0169858	UMR	1	1	0	1469	ENST00000376664	protein_coding	ENSG00000116670	MAD2L2	0	1118	ENST00000376664	ENSG00000116670	MAD2L2	0	438	1	0	0	1	0	0	0.348491	0.651509	0
1297	chr1	113931060	113936274	5215	205	205	11809	466	0.0394614	0.00992063	UMR	1	1	0	9052	ENST00000477955	protein_coding	ENSG00000081026	MAGI3	0	6898	ENST00000477955	ENSG00000081026	MAGI3	0	1454	0.865197	0.0751678	0.0596357	0.865197	0.0751678	0.0596357	0.285714	0.675168	0.0391179
1000	chr1	53703366	53704784	1419	76	76	5518	250	0.0453063	0.00546448	UMR	2	1	0	6058	ENST00000458151	antisense	ENSG00000226754	RP5-1024G6.5	0	4829	ENST00000462941	ENSG00000162385	MAGOH	0	1135	1	0	0	1	0	0	0.481325	0.518675	0
1328	chr1	117908164	117913052	4889	203	203	11973	435	0.0363317	0.0107527	UMR	1	1	0	9326	ENST00000482811	protein_coding	ENSG00000198162	MAN1A2	0	7106	ENST00000482811	ENSG00000198162	MAN1A2	0	1484	0.900184	0.0998159	0	0.900184	0.0998159	0	0.259971	0.615872	0.124156
542	chr1	25941926	25945978	4053	304	304	16189	807	0.0498487	0.0144928	UMR	1	1	0	2843	ENST00000263979	protein_coding	ENSG00000117643	MAN1C1	0	2198	ENST00000263979	ENSG00000117643	MAN1C1	0	679	0.991858	0	0.00814212	0.991858	0	0.00814212	0.296817	0.703183	0
772	chr1	38258928	38261406	2479	190	190	10175	642	0.0630958	0.0167853	UMR	1	1	0	4291	ENST00000329006	protein_coding	ENSG00000185090	MANEAL	0	3375	ENST00000329006	ENSG00000185090	MANEAL	0	907	1	0	0	1	0	0	0.537313	0.462687	0
2191	chr1	232940826	232941720	895	70	70	3856	235	0.060944	0.0241546	UMR	0	0	182	16684	ENST00000418460	protein_coding	ENSG00000212916	MAP10	182	12540	ENST00000418460	ENSG00000212916	MAP10	0	2349	1	0	0	1	0	0	0.729609	0.270391	0
586	chr1	27691708	27693955	2248	146	146	8993	405	0.045035	0.0144742	UMR	1	1	0	3164	ENST00000357582	protein_coding	ENSG00000142733	MAP3K6	0	2468	ENST00000357582	ENSG00000142733	MAP3K6	0	726	1	0	0	1	0	0	0.369662	0.630338	0
746	chr1	36620586	36624585	4000	181	181	10236	420	0.0410317	0.0120208	UMR	1	1	0	4130	ENST00000530729	protein_coding	ENSG00000116871	MAP7D1	0	3234	ENST00000530729	ENSG00000116871	MAP7D1	0	881	1	0	0	1	0	0	0.21475	0.7165	0.06875
747	chr1	36626053	36629243	3191	33	33	2228	268	0.120287	0.0601592	UMR	0	0	3236	4130	ENST00000530729	protein_coding	ENSG00000116871	MAP7D1	3236	3234	ENST00000530729	ENSG00000116871	MAP7D1	3742	881	0	1	0	0	1	0	0	0	1
1978	chr1	206857656	206861528	3873	198	198	9645	516	0.0534992	0.0144928	UMR	1	1	0	15114	ENST00000367103	protein_coding	ENSG00000162889	MAPKAPK2	0	11406	ENST00000367103	ENSG00000162889	MAPKAPK2	0	2115	0.703847	0.296153	0	0.703847	0.296153	0	0.402789	0.597211	0
1977	chr1	206836416	206838634	2219	34	34	2547	446	0.175108	0.0919276	UMR	0	0	16673	15112	ENST00000517044	snoRNA	ENSG00000252853	SNORD112	19654	11405	ENST00000294981	ENSG00000162889	MAPKAPK2	19457	2115	0	1	0	0	1	0	0	0	1
2061	chr1	220959508	220960968	1461	100	100	6061	219	0.0361327	0.0229885	UMR	1	1	0	15801	ENST00000366910	protein_coding	ENSG00000186205	MARC1	0	11885	ENST00000366910	ENSG00000186205	MARC1	0	2204	1	0	0	1	0	0	0.40178	0.59822	0
2062	chr1	220962107	220966866	4760	36	36	2683	893	0.332836	0.331295	UMR	1	1	0	15804	ENST00000496110	protein_coding	ENSG00000186205	MARC1	0	11888	ENST00000496110	ENSG00000186205	MARC1	1503	2204	0.960084	0.039916	0	0.960084	0.039916	0	0	0.104412	0.895588
2060	chr1	220920676	220922864	2189	99	99	5778	243	0.0420561	0.00854701	UMR	1	1	0	15797	ENST00000366913	protein_coding	ENSG00000117791	MARC2	0	11881	ENST00000366913	ENSG00000117791	MARC2	0	2203	1	0	0	1	0	0	0.349475	0.650525	0
687	chr1	32800426	32804115	3690	215	215	11217	1052	0.0937862	0.0225047	UMR	1	1	0	3748	ENST00000329421	protein_coding	ENSG00000175130	MARCKSL1	0	2913	ENST00000329421	ENSG00000175130	MARCKSL1	0	813	0.963144	0	0.0368564	0.963144	0	0.0368564	0.371274	0.628726	0
2058	chr1	220700382	220703560	3179	187	187	10928	387	0.0354136	0.0129756	UMR	1	1	0	15789	ENST00000485104	protein_coding	ENSG00000116141	MARK1	0	11877	ENST00000485104	ENSG00000116141	MARK1	0	2201	1	0	0	1	0	0	0.264549	0.735451	0
922	chr1	46268216	46270688	2473	127	128	5366	247	0.0460306	0.0133333	UMR	1	1	0	5433	ENST00000372009	protein_coding	ENSG00000086015	MAST2	0	4348	ENST00000372009	ENSG00000086015	MAST2	0	1053	1	0	0	1	0	0	0.291549	0.708451	0
645	chr1	31157828	31158494	667	49	49	2437	381	0.15634	0.135712	UMR	0	0	30487	3444	ENST00000494561	protein_coding	ENSG00000162510	MATN1	30487	2670	ENST00000494561	ENSG00000162510	MATN1	0	774	0	0	1	0	0	1	0.377811	0.622189	0
646	chr1	31170269	31171982	1714	31	31	1979	564	0.284992	0.30701	UMR	0	0	16999	3444	ENST00000494561	protein_coding	ENSG00000162510	MATN1	16999	2670	ENST00000494561	ENSG00000162510	MATN1	12007	774	0	0	1	0	0	1	0	0	1
647	chr1	31190660	31192662	2003	146	146	8190	476	0.0581197	0.0181618	UMR	2	1	0	3448	ENST00000414763	antisense	ENSG00000186056	MATN1-AS1	0	2671	ENST00000477320	ENSG00000162510	MATN1	0	776	1	0	0	1	0	0	0.317024	0.682976	0
642	chr1	30558426	30559388	963	39	39	2372	191	0.0805228	0.0193355	UMR	0	0	47966	3438	ENST00000445180	lincRNA	ENSG00000233399	RP11-111I12.1	629593	2670	ENST00000494561	ENSG00000162510	MATN1	598621	774	0	0	1	0	0	1	0	0	1
644	chr1	30814258	30815952	1695	44	44	2819	354	0.125576	0.0707848	UMR	0	0	68532	3441	ENST00000427319	lincRNA	ENSG00000236335	RP4-591L5.1	373029	2670	ENST00000494561	ENSG00000162510	MATN1	342057	774	0	0	1	0	0	1	0	0	1
643	chr1	30582278	30584988	2711	49	49	3705	1074	0.289879	0.304525	UMR	0	0	28121	3439	ENST00000441046	lincRNA	ENSG00000233372	RP5-893G23.1	603993	2670	ENST00000494561	ENSG00000162510	MATN1	573021	774	0	0	1	0	0	1	0	0	1
1485	chr1	150547334	150552856	5523	172	172	9868	285	0.0288812	0.00913242	UMR	1	1	0	10363	ENST00000307940	protein_coding	ENSG00000143384	MCL1	0	7630	ENST00000307940	ENSG00000143384	MCL1	0	1665	0.652544	0.347456	0	0.652544	0.347456	0	0.185588	0.453196	0.361217
1133	chr1	85462254	85464430	2177	154	154	8645	306	0.0353962	0.0145587	UMR	1	1	0	7410	ENST00000531874	protein_coding	ENSG00000153898	MCOLN2	0	5752	ENST00000531874	ENSG00000153898	MCOLN2	0	1275	1	0	0	1	0	0	0.520441	0.479559	0
1134	chr1	85513140	85514745	1606	129	129	6602	249	0.0377158	0.0141844	UMR	1	1	0	7421	ENST00000490600	protein_coding	ENSG00000055732	MCOLN3	0	5763	ENST00000490600	ENSG00000055732	MCOLN3	0	1276	1	0	0	1	0	0	0.651308	0.348692	0
1945	chr1	204474702	204477402	2701	73	73	5330	253	0.0474672	0.0112994	UMR	0	0	8108	14867	ENST00000470797	protein_coding	ENSG00000198625	MDM4	8108	11198	ENST00000470797	ENSG00000198625	MDM4	8071	2085	0	0	1	0	0	1	0	0	1
1946	chr1	204485081	204486298	1218	60	60	4393	175	0.0398361	0.0109955	UMR	1	1	0	14874	ENST00000367183	protein_coding	ENSG00000198625	MDM4	0	11205	ENST00000367183	ENSG00000198625	MDM4	0	2085	1	0	0	1	0	0	0.293924	0.706076	0
504	chr1	23945844	23946647	804	56	56	2094	177	0.0845272	0.020612	UMR	0	0	7176	2576	ENST00000374555	protein_coding	ENSG00000197880	MDS2	7176	1973	ENST00000374555	ENSG00000197880	MDS2	0	647	0	1	0	0	1	0	0.440299	0.559701	0
505	chr1	23963864	23966510	2647	49	49	4070	691	0.169779	0.177634	UMR	0	0	10039	2576	ENST00000374555	protein_coding	ENSG00000197880	MDS2	10039	1973	ENST00000374555	ENSG00000197880	MDS2	17568	647	0	1	0	0	1	0	0	0	1
763	chr1	37979172	37981046	1875	136	136	8171	313	0.0383062	0.011496	UMR	1	1	0	4226	ENST00000448519	protein_coding	ENSG00000163875	MEAF6	0	3318	ENST00000448519	ENSG00000163875	MEAF6	0	895	1	0	0	1	0	0	0.263467	0.736533	0
637	chr1	29556114	29557926	1813	62	62	4318	253	0.0585919	0.0126582	UMR	1	1	0	3415	ENST00000493928	protein_coding	ENSG00000116353	MECR	0	2655	ENST00000493928	ENSG00000116353	MECR	0	769	1	0	0	1	0	0	0.22449	0.77551	0
618	chr1	28655209	28656350	1142	59	59	4083	270	0.0661278	0.0216082	UMR	1	1	0	3289	ENST00000475655	protein_coding	ENSG00000130772	MED18	0	2567	ENST00000475655	ENSG00000130772	MED18	0	752	1	0	0	1	0	0	0.264448	0.735552	0
1622	chr1	156445164	156447356	2193	41	41	3001	864	0.287904	0.283191	UMR	0	0	2215	11849	ENST00000493077	protein_coding	ENSG00000116604	MEF2D	2215	8948	ENST00000493077	ENSG00000116604	MEF2D	17801	1794	0	1	0	0	1	0	0	0	1
1623	chr1	156458769	156461398	2630	33	33	2060	492	0.238835	0.242414	UMR	1	1	0	11847	ENST00000360595	protein_coding	ENSG00000116604	MEF2D	0	8946	ENST00000360595	ENSG00000116604	MEF2D	8219	1795	1	0	0	1	0	0	0	0	1
1624	chr1	156467699	156471819	4121	181	181	9629	263	0.0273133	0.00628931	UMR	1	1	0	11850	ENST00000489057	protein_coding	ENSG00000116604	MEF2D	0	8949	ENST00000489057	ENSG00000116604	MEF2D	0	1795	0.798593	0.201407	0	0.798593	0.201407	0	0.350158	0.649842	0
1625	chr1	156474301	156475535	1235	53	53	2979	212	0.0711648	0.0119048	UMR	0	0	3680	11843	ENST00000348159	protein_coding	ENSG00000116604	MEF2D	3680	8942	ENST00000348159	ENSG00000116604	MEF2D	0	1796	0	0	1	0	0	1	0.306073	0.693927	0
1621	chr1	156426002	156427727	1726	92	92	6898	292	0.0423311	0.00595238	UMR	1	0	0	11841	ENST00000452465	lincRNA	ENSG00000236947	RP11-98G7.1	21844	8948	ENST00000493077	ENSG00000116604	MEF2D	0	1794	1	0	0	0	0	1	0.471031	0.528969	0
172	chr1	3407650	3408498	849	33	33	1581	200	0.126502	0.0746767	UMR	0	0	1551	812	ENST00000494257	protein_coding	ENSG00000162591	MEGF6	1551	591	ENST00000494257	ENSG00000162591	MEGF6	12458	267	0.528857	0.471143	0	0.528857	0.471143	0	0	0	1
173	chr1	3446958	3448560	1603	120	120	5810	281	0.0483649	0.010929	UMR	1	1	0	810	ENST00000294599	protein_coding	ENSG00000162591	MEGF6	0	589	ENST00000294599	ENSG00000162591	MEGF6	0	272	1	0	0	1	0	0	0.312539	0.687461	0
174	chr1	3514526	3515538	1013	48	48	3090	326	0.105502	0.0642687	UMR	0	0	12302	813	ENST00000485002	protein_coding	ENSG00000162591	MEGF6	12302	592	ENST00000485002	ENSG00000162591	MEGF6	2407	275	0	1	0	0	1	0	0	0	1
175	chr1	3526650	3528776	2127	136	136	6996	398	0.0568897	0.0202055	UMR	1	1	0	813	ENST00000485002	protein_coding	ENSG00000162591	MEGF6	0	592	ENST00000485002	ENSG00000162591	MEGF6	0	277	1	0	0	1	0	0	0.380348	0.619652	0
1779	chr1	171749946	171751606	1661	89	89	6410	256	0.0399376	0.01295	UMR	1	1	0	13341	ENST00000361735	protein_coding	ENSG00000010165	METTL13	0	10134	ENST00000361735	ENSG00000010165	METTL13	0	1926	1	0	0	1	0	0	0.322095	0.677905	0
1767	chr1	169763237	169765386	2150	68	68	4757	135	0.0283792	0.00505166	UMR	2	2	0	13212	ENST00000454472	protein_coding	ENSG00000171806	METTL18	0	10048	ENST00000454472	ENSG00000171806	METTL18	0	1918	1	0	0	1	0	0	0.173953	0.826047	0
1602	chr1	156046417	156046856	440	39	39	2003	596	0.297554	0.27122	UMR	0	0	307	11674	ENST00000410679	miRNA	ENSG00000222611	AL355388.1	4638	8779	ENST00000442784	ENSG00000254726	MEX3A	0	1779	1	0	0	0	1	0	1	0	0
405	chr1	17305058	17307735	2678	128	128	7227	808	0.111803	0.0413155	UMR	2	1	0	2012	ENST00000446261	antisense	ENSG00000226526	RP1-37C10.3	0	1516	ENST00000476788	ENSG00000117122	MFAP2	0	535	1	0	0	1	0	0	0.303211	0.696789	0
327	chr1	12039154	12041310	2157	122	122	7288	675	0.092618	0.043814	UMR	1	1	0	1537	ENST00000497302	protein_coding	ENSG00000116688	MFN2	0	1180	ENST00000497302	ENSG00000116688	MFN2	0	448	1	0	0	1	0	0	0.315253	0.684747	0
816	chr1	40420080	40422140	2061	112	112	6856	326	0.0475496	0.0140202	UMR	1	1	0	4515	ENST00000483824	protein_coding	ENSG00000168389	MFSD2A	0	3554	ENST00000483824	ENSG00000168389	MFSD2A	0	939	1	0	0	1	0	0	0.426492	0.573508	0
1962	chr1	205537215	205539495	2281	126	126	5682	430	0.0756776	0.0252189	UMR	1	1	0	15008	ENST00000536357	protein_coding	ENSG00000174514	MFSD4	0	11319	ENST00000536357	ENSG00000174514	MFSD4	0	2100	1	0	0	1	0	0	0.303376	0.696624	0
1963	chr1	205560742	205561676	935	43	43	3175	60	0.0188976	0.00847276	UMR	1	1	0	15010	ENST00000471425	protein_coding	ENSG00000174514	MFSD4	0	11321	ENST00000471425	ENSG00000174514	MFSD4	0	2101	1	0	0	1	0	0	0.410695	0.589305	0
1735	chr1	165599287	165603354	4068	137	137	9795	493	0.0503318	0.00779754	UMR	1	1	0	12913	ENST00000367886	protein_coding	ENSG00000143198	MGST3	0	9826	ENST00000367886	ENSG00000143198	MGST3	0	1887	1	0	0	1	0	0	0.248525	0.559735	0.19174
1734	chr1	165566718	165568354	1637	49	49	3214	222	0.0690728	0.0164835	UMR	1	0	0	12903	ENST00000452618	lincRNA	ENSG00000236206	RP11-306I1.2	31743	9817	ENST00000367889	ENSG00000143198	MGST3	0	1886	1	0	0	0	0	1	0.161881	0.838119	0
2071	chr1	222789884	222792732	2849	153	153	8110	388	0.0478422	0.00865801	UMR	1	1	0	15859	ENST00000344507	protein_coding	ENSG00000154305	MIA3	0	11917	ENST00000344507	ENSG00000154305	MIA3	0	2218	1	0	0	1	0	0	0.335907	0.664093	0
2072	chr1	222816898	222818724	1827	62	62	4196	196	0.0467112	0.00833333	UMR	1	1	0	15862	ENST00000495210	protein_coding	ENSG00000154305	MIA3	0	11920	ENST00000495210	ENSG00000154305	MIA3	0	2219	1	0	0	1	0	0	0.111658	0.888342	0
68	chr1	1549610	1552184	2575	240	240	14239	550	0.0386263	0.0123478	UMR	2	1	0	477	ENST00000507229	protein_coding	ENSG00000197530	MIB2	0	308	ENST00000507229	ENSG00000197530	MIB2	0	117	1	0	0	1	0	0	0.606602	0.393398	0
1083	chr1	67389678	67392076	2399	113	113	7609	404	0.053095	0.0143386	UMR	2	2	0	6746	ENST00000371012	protein_coding	ENSG00000198160	MIER1	0	5302	ENST00000371012	ENSG00000198160	MIER1	0	1216	1	0	0	1	0	0	0.267195	0.732805	0
1084	chr1	67395044	67397501	2458	111	111	6308	250	0.0396322	0.00925926	UMR	1	1	0	6748	ENST00000355356	protein_coding	ENSG00000198160	MIER1	0	5304	ENST00000355356	ENSG00000198160	MIER1	0	1217	1	0	0	1	0	0	0.325468	0.674532	0
328	chr1	12079037	12080459	1423	88	88	5396	205	0.0379911	0.0120469	UMR	1	1	0	1542	ENST00000436478	protein_coding	ENSG00000116691	MIIP	0	1184	ENST00000436478	ENSG00000116691	MIIP	0	449	1	0	0	1	0	0	0.458187	0.541813	0
431	chr1	19922652	19924402	1751	91	91	5922	82	0.0138467	0.0047619	UMR	3	2	0	2194	ENST00000485362	protein_coding	ENSG00000173436	MINOS1	0	1669	ENST00000485362	ENSG00000173436	MINOS1	0	575	1	0	0	1	0	0	0.377499	0.622501	0
2115	chr1	226410909	226412212	1304	123	123	7320	421	0.0575137	0.0212766	UMR	1	1	0	16164	ENST00000366810	protein_coding	ENSG00000185155	MIXL1	0	12156	ENST00000366810	ENSG00000185155	MIXL1	0	2257	1	0	0	1	0	0	0.669479	0.330521	0
938	chr1	47069314	47070500	1187	57	57	3985	75	0.0188206	0.00564972	UMR	1	1	0	5560	ENST00000468852	protein_coding	ENSG00000079277	MKNK1	0	4462	ENST00000468852	ENSG00000079277	MKNK1	0	1068	1	0	0	1	0	0	0.475147	0.524853	0
2194	chr1	233462190	233464704	2515	216	216	10788	368	0.034112	0.0207624	UMR	1	1	0	16721	ENST00000366624	protein_coding	ENSG00000143674	MLK4	0	12573	ENST00000366624	ENSG00000143674	MLK4	0	2353	1	0	0	1	0	0	0.353082	0.646918	0
1492	chr1	151030055	151033696	3642	99	99	6254	233	0.0372562	0.0111111	UMR	2	2	0	10491	ENST00000368921	protein_coding	ENSG00000213190	MLLT11	0	7746	ENST00000368921	ENSG00000213190	MLLT11	0	1672	1	0	0	1	0	0	0.160626	0.839374	0
915	chr1	45964906	45966621	1716	71	71	5472	276	0.0504386	0.0119048	UMR	2	2	0	5349	ENST00000401061	protein_coding	ENSG00000132763	MMACHC	0	4270	ENST00000401061	ENSG00000132763	MMACHC	0	1046	1	0	0	1	0	0	0.269814	0.730186	0
131	chr1	2538724	2539650	927	33	33	2041	476	0.233219	0.279185	UMR	0	0	3189	768	ENST00000509374	protein_coding	ENSG00000142606	MMEL1	3189	561	ENST00000509374	ENSG00000142606	MMEL1	837	218	0	1	0	0	1	0	0	1	0
132	chr1	2541748	2542876	1129	41	41	2899	359	0.123836	0.0918989	UMR	1	1	0	768	ENST00000509374	protein_coding	ENSG00000142606	MMEL1	0	561	ENST00000509374	ENSG00000142606	MMEL1	3861	218	1	0	0	1	0	0	0	0	1
133	chr1	2559119	2561102	1984	118	118	5860	394	0.0672355	0.0242826	UMR	1	1	0	764	ENST00000504800	protein_coding	ENSG00000142606	MMEL1	0	557	ENST00000504800	ENSG00000142606	MMEL1	0	219	1	0	0	1	0	0	0.58619	0.41381	0
69	chr1	1565576	1568832	3257	224	301	9962	447	0.0448705	0.0297735	UMR	1	1	0	499	ENST00000503792	protein_coding	ENSG00000189409	MMP23B	0	330	ENST00000503792	ENSG00000189409	MMP23B	0	122	1	0	0	1	0	0	1	0	0
939	chr1	47079051	47083136	4086	99	99	5584	586	0.104943	0.0140366	UMR	2	2	0	5564	ENST00000477318	protein_coding	ENSG00000142961	MOB3C	0	4466	ENST00000477318	ENSG00000142961	MOB3C	0	1070	1	0	0	1	0	0	0.124816	0.875184	0
112	chr1	2312424	2313636	1213	42	42	2980	439	0.147315	0.139375	UMR	0	0	2624	675	ENST00000606280	sense_intronic	ENSG00000271847	RP4-740C4.8	2923	474	ENST00000419785	ENSG00000116151	MORN1	2717	188	0	1	0	0	1	0	0	0	1
1287	chr1	113216055	113218686	2632	122	122	7877	241	0.0305954	0.0113968	UMR	1	1	0	8973	ENST00000357443	protein_coding	ENSG00000155363	MOV10	0	6839	ENST00000357443	ENSG00000155363	MOV10	0	1443	1	0	0	1	0	0	0.236322	0.763678	0
1698	chr1	161274486	161276391	1906	51	51	2918	228	0.0781357	0.0234488	UMR	1	1	0	12623	ENST00000488271	protein_coding	ENSG00000158887	MPZ	0	9620	ENST00000488271	ENSG00000158887	MPZ	7384	1858	1	0	0	1	0	0	0	0	1
1754	chr1	167682586	167685986	3401	157	157	10121	370	0.0365577	0.0192492	UMR	0	0	4442	13051	ENST00000487858	protein_coding	ENSG00000197965	MPZL1	4442	9918	ENST00000487858	ENSG00000197965	MPZL1	0	1907	0	0	1	0	0	1	0.192002	0.807998	0
1755	chr1	167690218	167692940	2723	122	122	7400	182	0.0245946	0.0118707	UMR	1	1	0	13057	ENST00000474859	protein_coding	ENSG00000197965	MPZL1	0	9924	ENST00000474859	ENSG00000197965	MPZL1	0	1908	1	0	0	1	0	0	0.32097	0.67903	0
55	chr1	1341814	1343594	1781	160	160	10221	355	0.0347324	0.00803213	UMR	1	1	0	411	ENST00000477686	protein_coding	ENSG00000242485	MRPL20	0	252	ENST00000477686	ENSG00000242485	MRPL20	0	90	1	0	0	1	0	0	0.532285	0.467715	0
1640	chr1	156710012	156711398	1387	49	49	3680	184	0.05	0.00884698	UMR	1	1	0	11932	ENST00000420938	protein_coding	ENSG00000143314	MRPL24	0	9021	ENST00000420938	ENSG00000143314	MRPL24	0	1806	1	0	0	1	0	0	0.250901	0.749099	0
1010	chr1	54664848	54667204	2357	84	84	6165	270	0.0437956	0.0137704	UMR	3	3	0	6177	ENST00000336230	protein_coding	ENSG00000116221	MRPL37	0	4923	ENST00000336230	ENSG00000116221	MRPL37	0	1146	1	0	0	1	0	0	0.185829	0.814171	0
2146	chr1	228296374	228298016	1643	86	86	5178	306	0.0590962	0.0162602	UMR	1	1	0	16349	ENST00000489430	protein_coding	ENSG00000162910	MRPL55	0	12304	ENST00000489430	ENSG00000162910	MRPL55	0	2290	1	0	0	1	0	0	0.297626	0.702374	0
1792	chr1	174991251	174992951	1701	47	47	3205	47	0.0146646	0.00793651	UMR	2	1	0	13548	ENST00000383932	misc_RNA	ENSG00000206659	Y_RNA	0	10253	ENST00000367677	ENSG00000120333	MRPS14	0	1939	1	0	0	1	0	0	0.25338	0.74662	0
754	chr1	36929026	36930587	1562	79	79	5503	143	0.0259858	0.00641026	UMR	1	1	0	4185	ENST00000462067	protein_coding	ENSG00000116898	MRPS15	0	3285	ENST00000462067	ENSG00000116898	MRPS15	0	891	1	0	0	1	0	0	0.459027	0.540973	0
1478	chr1	150265880	150267042	1163	54	54	4193	207	0.049368	0.0143445	UMR	1	1	0	10312	ENST00000369084	protein_coding	ENSG00000187145	MRPS21	0	7584	ENST00000369084	ENSG00000187145	MRPS21	0	1658	1	0	0	1	0	0	0.183147	0.816853	0
422	chr1	19577290	19579185	1896	120	120	7616	268	0.0351891	0.0121232	UMR	2	2	0	2146	ENST00000493700	protein_coding	ENSG00000053372	MRTO4	0	1632	ENST00000493700	ENSG00000053372	MRTO4	0	569	1	0	0	1	0	0	0.434599	0.565401	0
1592	chr1	155579426	155581120	1695	70	87	2978	96	0.0322364	0	UMR	3	1	0	11520	ENST00000538914	pseudogene	ENSG00000203761	MSTO2P	0	8633	ENST00000478756	ENSG00000125459	MSTO1	0	1769	1	0	0	1	0	0	0.351622	0.648378	0
1591	chr1	155568484	155570216	1733	35	35	1957	283	0.144609	0.187383	UMR	0	0	7430	11498	ENST00000427475	pseudogene	ENSG00000223503	RP11-29H23.6	9762	8617	ENST00000452804	ENSG00000125459	MSTO1	9516	1769	0	1	0	0	0	1	0	0	1
774	chr1	38324258	38326243	1986	88	88	5818	172	0.0295634	0.00937793	UMR	1	1	0	4299	ENST00000373036	protein_coding	ENSG00000188786	MTF1	0	3382	ENST00000373036	ENSG00000188786	MTF1	0	909	1	0	0	1	0	0	0.427492	0.572508	0
1178	chr1	93543814	93547400	3587	81	81	5658	177	0.0312831	0.0120482	UMR	1	1	0	7805	ENST00000370303	protein_coding	ENSG00000143033	MTF2	0	6029	ENST00000370303	ENSG00000143033	MTF2	0	1333	0.851408	0.148592	0	0.851408	0.148592	0	0.132144	0.765263	0.102593
320	chr1	11862241	11864240	2000	45	45	3305	258	0.0780635	0.0357143	UMR	1	1	0	1496	ENST00000376583	protein_coding	ENSG00000177000	MTHFR	0	1144	ENST00000376583	ENSG00000177000	MTHFR	1222	443	1	0	0	1	0	0	0	0.389	0.611
1469	chr1	149907930	149909814	1885	30	30	2183	313	0.143381	0.093124	UMR	1	1	0	10242	ENST00000406732	protein_coding	ENSG00000014914	MTMR11	0	7519	ENST00000406732	ENSG00000014914	MTMR11	8036	1650	1	0	0	1	0	0	0	0	1
306	chr1	11321684	11323252	1569	68	68	4960	141	0.0284274	0.00773069	UMR	1	1	0	1420	ENST00000361445	protein_coding	ENSG00000198793	MTOR	0	1078	ENST00000361445	ENSG00000198793	MTOR	0	428	1	0	0	1	0	0	0.495857	0.504143	0
2225	chr1	236958025	236960250	2226	118	118	8172	128	0.0156632	0.0047619	UMR	1	1	0	16945	ENST00000535889	protein_coding	ENSG00000116984	MTR	0	12723	ENST00000535889	ENSG00000116984	MTR	0	2383	1	0	0	1	0	0	0.398922	0.601078	0
1579	chr1	155176618	155179636	3019	109	109	7078	170	0.0240181	0.010929	UMR	2	2	0	11376	ENST00000481771	protein_coding	ENSG00000173171	MTX1	0	8523	ENST00000481771	ENSG00000173171	MTX1	0	1756	1	0	0	1	0	0	0.143425	0.856575	0
1578	chr1	155162740	155165723	2984	177	177	10384	258	0.0248459	0.0110261	UMR	1	0	0	11354	ENST00000607575	miRNA	ENSG00000271748	MIR92B	32	8507	ENST00000466913	ENSG00000185499	MUC1	0	1755	1	0	0	1	0	0	0.450737	0.549263	0
442	chr1	20833765	20835044	1280	64	64	4530	148	0.0326711	0.00606061	UMR	1	1	0	2265	ENST00000264198	protein_coding	ENSG00000090432	MUL1	0	1728	ENST00000264198	ENSG00000090432	MUL1	0	586	1	0	0	1	0	0	0.364844	0.635156	0
52	chr1	1290523	1296456	5934	241	241	12676	1780	0.140423	0.103439	UMR	1	1	0	370	ENST00000460473	protein_coding	ENSG00000162576	MXRA8	0	212	ENST00000460473	ENSG00000162576	MXRA8	0	86	1	0	0	1	0	0	0.101786	0.337041	0.561173
793	chr1	39338098	39340027	1930	100	100	5704	183	0.0320827	0.00940753	UMR	2	1	0	4358	ENST00000465771	protein_coding	ENSG00000214114	MYCBP	0	3425	ENST00000465771	ENSG00000214114	MYCBP	0	922	1	0	0	1	0	0	0.450777	0.549223	0
814	chr1	40366193	40368527	2335	198	198	11947	287	0.0240228	0.011724	UMR	1	1	0	4508	ENST00000450953	protein_coding	ENSG00000116990	MYCL	0	3549	ENST00000450953	ENSG00000116990	MYCL	0	938	1	0	0	1	0	0	0.692934	0.307066	0
815	chr1	40387849	40388606	758	36	36	1997	308	0.154231	0.128154	UMR	0	0	19920	4508	ENST00000450953	protein_coding	ENSG00000116990	MYCL	19920	3549	ENST00000450953	ENSG00000116990	MYCL	19635	938	0	0	1	0	0	1	0	0	1
1776	chr1	171612938	171616372	3435	45	45	3678	926	0.251767	0.223581	UMR	0	0	5450	13325	ENST00000037502	protein_coding	ENSG00000034971	MYOC	5450	10124	ENST00000037502	ENSG00000034971	MYOC	23575	1924	0	1	0	0	1	0	0	0	1
1777	chr1	171621674	171625155	3482	47	47	3399	667	0.196234	0.113804	UMR	1	1	0	13325	ENST00000037502	protein_coding	ENSG00000034971	MYOC	0	10124	ENST00000037502	ENSG00000034971	MYOC	14792	1924	0.617174	0	0.382826	0.617174	0	0.382826	0	0	1
517	chr1	24437236	24438584	1349	34	34	2396	533	0.222454	0.202851	UMR	0	0	80	2661	ENST00000374434	protein_coding	ENSG00000142661	MYOM3	80	2045	ENST00000374434	ENSG00000142661	MYOM3	74956	657	1	0	0	1	0	0	0	0	1
1038	chr1	59164796	59166001	1206	53	53	3336	99	0.0296763	0.00952381	UMR	1	1	0	6375	ENST00000489282	protein_coding	ENSG00000162601	MYSM1	0	5046	ENST00000489282	ENSG00000162601	MYSM1	81460	1173	1	0	0	1	0	0	0	0	1
76	chr1	1708573	1710780	2208	179	179	10828	342	0.0315848	0.013647	UMR	1	1	0	568	ENST00000464373	protein_coding	ENSG00000008130	NADK	0	389	ENST00000464373	ENSG00000008130	NADK	0	138	1	0	0	1	0	0	0.538043	0.461957	0
77	chr1	1713483	1714905	1423	67	67	4256	269	0.0632049	0.0271973	UMR	0	0	1586	569	ENST00000480542	protein_coding	ENSG00000008130	NADK	1586	390	ENST00000480542	ENSG00000008130	NADK	0	139	0.290232	0	0.709768	0.290232	0	0.709768	0.352776	0.647224	0
918	chr1	46048912	46052557	3646	146	146	9888	526	0.0531958	0.00891892	UMR	1	1	0	5389	ENST00000351223	protein_coding	ENSG00000132780	NASP	0	4309	ENST00000351223	ENSG00000132780	NASP	0	1049	0.774822	0.225178	0	0.774822	0.225178	0	0.272079	0.727921	0
1898	chr1	201671942	201673670	1729	32	32	2367	223	0.0942121	0.0546103	UMR	0	0	14965	14547	ENST00000577455	miRNA	ENSG00000264802	MIR5191	34774	10948	ENST00000490213	ENSG00000134369	NAV1	35117	2048	0	1	0	0	1	0	0	0	1
1897	chr1	201616800	201620280	3481	227	227	12829	1392	0.108504	0.0788235	UMR	1	1	0	14536	ENST00000367300	protein_coding	ENSG00000134369	NAV1	0	10947	ENST00000367300	ENSG00000134369	NAV1	0	2047	0.761275	0.238725	0	0.761275	0.238725	0	0.789141	0.210859	0
1899	chr1	201708271	201712129	3859	108	108	6791	719	0.105875	0.0632539	UMR	1	1	0	14538	ENST00000367295	protein_coding	ENSG00000134369	NAV1	0	10949	ENST00000367295	ENSG00000134369	NAV1	0	2048	0.706141	0.293859	0	0.706141	0.293859	0	0.166364	0.652242	0.181394
432	chr1	19969780	19972832	3053	250	250	14152	736	0.0520068	0.0206214	UMR	1	1	0	2203	ENST00000439278	protein_coding	ENSG00000158747	NBL1	0	1677	ENST00000439278	ENSG00000158747	NBL1	0	576	1	0	0	1	0	0	0.546348	0.453652	0
387	chr1	16938412	16940766	2355	124	124	28130	1217	0.0432634	0.0106883	UMR	1	1	0	1953	ENST00000449853	protein_coding	ENSG00000219481	NBPF1	0	1496	ENST00000449853	ENSG00000219481	NBPF1	0	511	1	0	0	1	0	0	0.423779	0.576221	0
1390	chr1	145989786	145992204	2419	33	108	816	42	0.0514706	0.0444444	UMR	0	0	18886	9890	ENST00000420737	pseudogene	ENSG00000229828	RP11-94I2.1	48207	7380	ENST00000604393	ENSG00000152042	NBPF11	0	1552	0	0	1	0	0	1	0.250103	0.749897	0
1391	chr1	146008262	146010088	1827	78	80	3644	548	0.150384	0.138773	UMR	0	0	1002	9890	ENST00000420737	pseudogene	ENSG00000229828	RP11-94I2.1	30323	7380	ENST00000604393	ENSG00000152042	NBPF11	16177	1552	0.546251	0	0.453749	0	0	1	0	0	1
1392	chr1	146373178	146376248	3071	124	152	3187	115	0.0360841	0.0128205	UMR	1	1	0	9926	ENST00000442909	protein_coding	ENSG00000186275	NBPF12	0	7392	ENST00000442909	ENSG00000186275	NBPF12	0	1560	0.937154	0.062846	0	0.937154	0.062846	0	0.385217	0.614783	0
1393	chr1	146543869	146545100	1232	62	62	3947	170	0.0430707	0.0253896	UMR	0	0	6194	9941	ENST00000364272	snRNA	ENSG00000201142	RNVU1-8	87372	7400	ENST00000537773	ENSG00000186275	NBPF12	0	1562	0	1	0	0	0	1	0.366883	0.633117	0
1420	chr1	147993586	147995666	2081	79	87	2190	77	0.0351598	0.0107527	UMR	1	0	0	10064	ENST00000391154	snRNA	ENSG00000212456	RNVU1-13	30181	7455	ENST00000310701	ENSG00000122497	NBPF14	0	1599	1	0	0	0	0	1	0.153772	0.846228	0
1421	chr1	147999652	148001166	1515	68	82	2986	160	0.0535834	0.0208333	UMR	1	0	0	10065	ENST00000416378	pseudogene	ENSG00000223491	RP3-328E19.4	24681	7455	ENST00000310701	ENSG00000122497	NBPF14	0	1601	1	0	0	0	0	1	0.559076	0.440924	0
1427	chr1	148555290	148557552	2263	114	120	10998	201	0.0182761	0.00660131	UMR	1	1	0	10089	ENST00000488031	protein_coding	ENSG00000243452	NBPF15	0	7471	ENST00000488031	ENSG00000243452	NBPF15	0	1606	1	0	0	1	0	0	0.435705	0.564295	0
1429	chr1	148603996	148606531	2536	63	82	2034	42	0.020649	0	UMR	1	0	0	10096	ENST00000384476	snRNA	ENSG00000207205	RNVU1-15	43005	7474	ENST00000369187	ENSG00000243452	NBPF15	0	1609	1	0	0	0	0	1	0.131309	0.868691	0
1428	chr1	148597848	148599536	1689	65	84	2405	52	0.0216216	0.0190467	UMR	2	0	0	10095	ENST00000430618	pseudogene	ENSG00000226675	RP11-666A1.3	36857	7474	ENST00000369187	ENSG00000243452	NBPF15	0	1607	1	0	0	0	0	1	0.502072	0.497928	0
1426	chr1	148526729	148528144	1416	32	55	828	213	0.257246	0.212749	UMR	0	0	14728	10086	ENST00000440916	pseudogene	ENSG00000229002	RP11-666A1.4	27834	7469	ENST00000464336	ENSG00000243452	NBPF15	27496	1606	0	0	1	0	0	1	0	0	1
1433	chr1	148901366	148902682	1317	102	102	16434	2433	0.148047	0.0703124	UMR	1	0	0	10114	ENST00000309892	pseudogene	ENSG00000175658	DRD5P2	161922	7475	ENST00000417839	ENSG00000203827	NBPF16	0	1615	1	0	0	0	0	1	0.727411	0.272589	0
1432	chr1	148864209	148865190	982	40	53	3755	524	0.139547	0.122847	UMR	1	0	0	10111	ENST00000435754	pseudogene	ENSG00000242943	NKAIN1P1	124765	7475	ENST00000417839	ENSG00000203827	NBPF16	0	1614	1	0	0	0	0	1	0.664969	0.335031	0
1434	chr1	148927726	148929736	2011	79	79	13876	2589	0.186581	0.218767	UMR	1	0	0	10119	ENST00000539543	lincRNA	ENSG00000232527	RP11-14N7.2	188282	7475	ENST00000417839	ENSG00000203827	NBPF16	24067	1616	1	0	0	0	0	1	0	0	1
1435	chr1	148930122	148931695	1574	49	49	7694	1742	0.22641	0.200357	UMR	0	0	1089	10120	ENST00000457390	lincRNA	ENSG00000232527	RP11-14N7.2	190678	7475	ENST00000417839	ENSG00000203827	NBPF16	26463	1616	0.720457	0.279543	0	0	0	1	0	0	1
1430	chr1	148759646	148761578	1933	26	85	433	49	0.113164	0.0196759	UMR	2	0	0	10103	ENST00000432512	pseudogene	ENSG00000233586	RP11-763B22.3	20202	7475	ENST00000417839	ENSG00000203827	NBPF16	0	1610	1	0	0	0	0	1	0.438696	0.561304	0
1431	chr1	148853598	148856942	3345	246	246	16655	1795	0.107775	0.046817	UMR	2	0	0	10110	ENST00000444424	pseudogene	ENSG00000231448	RP11-763B22.9	114154	7475	ENST00000417839	ENSG00000203827	NBPF16	0	1613	0.759342	0.240658	0	0	0	1	0.527653	0.472347	0
1407	chr1	147618145	147631137	12993	44	450	1351	150	0.111029	0.018722	UMR	2	1	0	10025	ENST00000457740	pseudogene	ENSG00000203835	ABHD17AP1	0	7445	ENST00000474625	ENSG00000203836	NBPF24	0	1584	0.582775	0.417225	0	0.388209	0.611791	0	0.223736	0.669668	0.106596
1409	chr1	147735120	147737248	2129	86	86	6359	630	0.0990722	0.0265795	UMR	1	0	0	10042	ENST00000363009	snRNA	ENSG00000199879	RNU1-120P	100233	7452	ENST00000606982	ENSG00000203836	NBPF24	0	1589	1	0	0	0	0	1	0.251292	0.748708	0
1405	chr1	147528817	147534260	5444	55	139	2141	66	0.0308267	0.0222222	UMR	0	0	17649	10012	ENST00000383858	snRNA	ENSG00000206585	RNVU1-9	54549	7448	ENST00000481201	ENSG00000203836	NBPF24	0	1580	0	0	1	0	0	1	0.111132	0.569251	0.319618
1408	chr1	147717650	147719140	1491	77	77	9628	1139	0.118301	0.0822582	UMR	1	0	0	10041	ENST00000415381	pseudogene	ENSG00000227700	RP11-301M17.1	82763	7452	ENST00000606982	ENSG00000203836	NBPF24	0	1587	1	0	0	0	0	1	0.509054	0.490946	0
1412	chr1	147780922	147782754	1833	70	70	4867	685	0.140744	0.0884413	UMR	0	0	7374	10048	ENST00000452108	pseudogene	ENSG00000235988	RP11-495P10.4	146035	7452	ENST00000606982	ENSG00000203836	NBPF24	0	1592	0	0	1	0	0	1	0.22204	0.77796	0
1413	chr1	147789753	147791060	1308	65	65	4755	816	0.171609	0.10863	UMR	1	0	0	10048	ENST00000452108	pseudogene	ENSG00000235988	RP11-495P10.4	154866	7452	ENST00000606982	ENSG00000203836	NBPF24	0	1593	1	0	0	0	0	1	0.261468	0.738532	0
1410	chr1	147752121	147754662	2542	45	101	2620	129	0.0492366	0.00900923	UMR	1	0	0	10043	ENST00000428035	lincRNA	ENSG00000234283	RP11-495P10.6	117234	7452	ENST00000606982	ENSG00000203836	NBPF24	0	1590	1	0	0	0	0	1	0.120378	0.879622	0
1411	chr1	147772040	147776254	4215	42	122	1729	191	0.110468	0.0156688	UMR	0	0	2661	10047	ENST00000445201	lincRNA	ENSG00000244252	RP11-495P10.7	137153	7452	ENST00000606982	ENSG00000203836	NBPF24	0	1591	0	0	1	0	0	1	0.086121	0.633452	0.280427
1406	chr1	147550572	147551628	1057	43	53	480	65	0.135417	0.103509	UMR	0	0	1239	10013	ENST00000436798	pseudogene	ENSG00000227778	XXyac-YX155B6.2	37181	7448	ENST00000481201	ENSG00000203836	NBPF24	16696	1580	0.719962	0	0.280038	0	0	1	0	0	1
460	chr1	21762995	21763918	924	44	44	2323	178	0.0766251	0.0608449	UMR	0	0	2183	2362	ENST00000436658	pseudogene	ENSG00000186543	CROCCP5	2702	1802	ENST00000454000	ENSG00000142794	NBPF3	0	600	0	1	0	0	0	1	0.374459	0.625541	0
459	chr1	21754338	21755368	1031	123	123	3505	407	0.11612	0.036715	UMR	2	0	0	2361	ENST00000544728	pseudogene	ENSG00000187952	HS6ST1P1	11252	1802	ENST00000454000	ENSG00000142794	NBPF3	0	599	1	0	0	0	0	1	0.553831	0.446169	0
461	chr1	21765986	21767886	1901	118	118	6837	255	0.0372971	0.0117119	UMR	1	1	0	2370	ENST00000486229	protein_coding	ENSG00000142794	NBPF3	0	1809	ENST00000486229	ENSG00000142794	NBPF3	0	601	1	0	0	1	0	0	0.500789	0.499211	0
1367	chr1	144592981	144595566	2586	115	118	8958	243	0.0271266	0.00859656	UMR	1	0	0	9652	ENST00000419820	pseudogene	ENSG00000225241	RP11-640M9.2	216177	7205	ENST00000338347	ENSG00000168614	NBPF9	0	1526	1	0	0	0	0	1	0.347641	0.652359	0
732	chr1	36021952	36025236	3285	146	146	8857	491	0.0554364	0.0113646	UMR	2	2	0	4076	ENST00000437806	protein_coding	ENSG00000020129	NCDN	0	3191	ENST00000437806	ENSG00000020129	NCDN	0	867	1	0	0	1	0	0	0.351294	0.648706	0
525	chr1	24881860	24883012	1153	73	73	3603	229	0.0635581	0.0369725	UMR	2	1	0	2717	ENST00000374392	protein_coding	ENSG00000184454	NCMAP	0	2094	ENST00000374392	ENSG00000184454	NCMAP	19939	662	1	0	0	1	0	0	0	0	1
1681	chr1	160310447	160313971	3525	85	85	6018	361	0.0599867	0.0161616	UMR	2	2	0	12331	ENST00000491332	protein_coding	ENSG00000162736	NCSTN	0	9347	ENST00000491332	ENSG00000162736	NCSTN	0	1841	1	0	0	1	0	0	0.116312	0.74695	0.136738
1005	chr1	54302948	54305050	2103	85	85	5714	159	0.0278264	0.0131579	UMR	1	1	0	6093	ENST00000480952	protein_coding	ENSG00000058804	NDC1	0	4849	ENST00000480952	ENSG00000058804	NDC1	0	1141	1	0	0	1	0	0	0.239658	0.760342	0
1695	chr1	161166640	161172792	6153	139	139	9733	749	0.0769547	0.0372867	UMR	2	2	0	12550	ENST00000478866	protein_coding	ENSG00000158864	NDUFS2	0	9548	ENST00000478866	ENSG00000158864	NDUFS2	0	1856	1	0	0	1	0	0	0.0726475	0.412157	0.515196
795	chr1	39491335	39492978	1644	71	71	5563	218	0.0391875	0.00844017	UMR	1	1	0	4376	ENST00000372967	protein_coding	ENSG00000168653	NDUFS5	0	3440	ENST00000372967	ENSG00000168653	NDUFS5	34063	923	1	0	0	1	0	0	0	0	1
380	chr1	16766704	16768235	1532	89	89	5760	266	0.0461806	0.016671	UMR	1	1	0	1928	ENST00000513161	protein_coding	ENSG00000157191	NECAP2	0	1485	ENST00000513161	ENSG00000157191	NECAP2	0	504	1	0	0	1	0	0	0.525457	0.474543	0
1101	chr1	72746088	72751585	5498	170	170	10639	244	0.0229345	0.00721754	UMR	1	1	0	6950	ENST00000434200	protein_coding	ENSG00000172260	NEGR1	0	5435	ENST00000434200	ENSG00000172260	NEGR1	0	1238	0.772281	0.0150964	0.212623	0.772281	0.0150964	0.212623	0.230084	0.700073	0.0698436
2017	chr1	211847920	211849728	1809	76	76	5732	246	0.042917	0.00818273	UMR	2	1	0	15425	ENST00000415202	antisense	ENSG00000231057	RP11-122M14.1	0	11633	ENST00000366998	ENSG00000117650	NEK2	0	2152	1	0	0	1	0	0	0.295744	0.704256	0
1873	chr1	198125307	198129082	3776	195	195	12304	280	0.0227568	0.00813008	UMR	1	1	0	14329	ENST00000367383	protein_coding	ENSG00000151414	NEK7	0	10788	ENST00000367383	ENSG00000151414	NEK7	0	2020	0.779661	0.220339	0	0.779661	0.220339	0	0.307998	0.692002	0
2022	chr1	212605622	212607182	1561	99	99	5302	256	0.0482837	0.0189153	UMR	1	1	0	15482	ENST00000472389	protein_coding	ENSG00000117691	NENF	0	11666	ENST00000472389	ENSG00000117691	NENF	0	2157	1	0	0	1	0	0	0.473414	0.526586	0
1634	chr1	156645240	156648708	3469	151	151	8746	581	0.0664304	0.0218579	UMR	1	1	0	11904	ENST00000368223	protein_coding	ENSG00000132688	NES	0	8995	ENST00000368223	ENSG00000132688	NES	0	1803	1	0	0	1	0	0	0.279043	0.720957	0
1635	chr1	156658586	156660805	2220	48	48	3426	596	0.173964	0.0885872	UMR	0	0	983	11905	ENST00000441272	lincRNA	ENSG00000237588	RP11-66D17.3	11396	8995	ENST00000368223	ENSG00000132688	NES	11325	1803	0.458108	0.541892	0	0	0	1	0	0	1
1117	chr1	78353594	78355652	2059	89	89	4957	260	0.0524511	0.0199049	UMR	2	1	0	7184	ENST00000440324	protein_coding	ENSG00000162614	NEXN	0	5603	ENST00000440324	ENSG00000162614	NEXN	0	1256	1	0	0	1	0	0	0.141816	0.858184	0
1950	chr1	204775926	204777592	1667	35	35	2571	425	0.165305	0.124696	UMR	0	0	20186	14892	ENST00000404977	protein_coding	ENSG00000163531	NFASC	20186	11215	ENST00000404977	ENSG00000163531	NFASC	20018	2087	0	0	1	0	0	1	0	0	1
1951	chr1	204797304	204800677	3374	90	90	4916	649	0.132018	0.0235588	UMR	1	1	0	14903	ENST00000403080	protein_coding	ENSG00000163531	NFASC	0	11226	ENST00000403080	ENSG00000163531	NFASC	0	2087	0.746592	0.253408	0	0.746592	0.253408	0	0.0948429	0.683758	0.221399
1050	chr1	61541760	61553580	11821	376	376	20474	888	0.0433721	0.0114977	UMR	2	1	0	6460	ENST00000584315	miRNA	ENSG00000263380	AC096534.1	0	5094	ENST00000371184	ENSG00000162599	NFIA	0	1187	0.883682	0.116318	0	0.818036	0.181964	0	0.0973691	0.573386	0.329245
1046	chr1	61508404	61509457	1054	97	97	5969	561	0.0939856	0.044269	UMR	0	0	10044	6444	ENST00000476646	protein_coding	ENSG00000162599	NFIA	10044	5086	ENST00000476646	ENSG00000162599	NFIA	0	1183	0	1	0	0	1	0	0.607211	0.392789	0
1047	chr1	61515284	61517612	2329	143	143	8603	331	0.038475	0.0119086	UMR	0	0	1889	6444	ENST00000476646	protein_coding	ENSG00000162599	NFIA	1889	5086	ENST00000476646	ENSG00000162599	NFIA	0	1184	0.0476599	0.95234	0	0.0476599	0.95234	0	0.410477	0.589523	0
1048	chr1	61518940	61520080	1141	57	57	3794	251	0.0661571	0.0239289	UMR	1	1	0	6444	ENST00000476646	protein_coding	ENSG00000162599	NFIA	0	5086	ENST00000476646	ENSG00000162599	NFIA	0	1185	1	0	0	1	0	0	0.542507	0.457493	0
1049	chr1	61522003	61523708	1706	77	77	5344	243	0.0454716	0.0125786	UMR	0	0	2500	6444	ENST00000476646	protein_coding	ENSG00000162599	NFIA	2500	5086	ENST00000476646	ENSG00000162599	NFIA	2031	1185	0	1	0	0	1	0	0	0	1
1052	chr1	61913600	61917257	3658	52	52	4124	986	0.239088	0.183056	UMR	0	0	41255	6456	ENST00000493627	protein_coding	ENSG00000162599	NFIA	41255	5098	ENST00000493627	ENSG00000162599	NFIA	202617	1188	0	1	0	0	1	0	0	0	1
1051	chr1	61647407	61651262	3856	43	43	3123	535	0.17131	0.0947654	UMR	0	0	57001	6461	ENST00000603233	sense_intronic	ENSG00000270742	RP4-802A10.1	93322	5095	ENST00000496712	ENSG00000162599	NFIA	97842	1187	0	1	0	0	1	0	0	0	1
831	chr1	41156669	41158841	2173	110	110	7039	252	0.0358005	0.0191325	UMR	2	1	0	4624	ENST00000372669	protein_coding	ENSG00000066136	NFYC	0	3647	ENST00000372669	ENSG00000066136	NFYC	0	957	1	0	0	1	0	0	0.374137	0.625863	0
1314	chr1	115879524	115881328	1805	113	113	6810	516	0.0757709	0.0242424	UMR	1	1	0	9215	ENST00000369512	protein_coding	ENSG00000134259	NGF	0	7038	ENST00000369512	ENSG00000134259	NGF	0	1466	1	0	0	1	0	0	0.643213	0.356787	0
1316	chr1	116370678	116371792	1115	83	83	5272	283	0.0536798	0.0185995	UMR	0	0	11569	9234	ENST00000429731	protein_coding	ENSG00000177551	NHLH2	11569	7050	ENST00000429731	ENSG00000177551	NHLH2	0	1468	0	0	1	0	0	1	0.442152	0.557848	0
1317	chr1	116380156	116383864	3709	241	241	16235	828	0.0510009	0.0232134	UMR	1	1	0	9234	ENST00000429731	protein_coding	ENSG00000177551	NHLH2	0	7050	ENST00000429731	ENSG00000177551	NHLH2	0	1469	0.674845	0.325155	0	0.674845	0.325155	0	0.540577	0.459423	0
2218	chr1	236226684	236229721	3038	187	187	11342	624	0.0550168	0.0191813	UMR	1	1	0	16879	ENST00000264187	protein_coding	ENSG00000116962	NID1	0	12667	ENST00000264187	ENSG00000116962	NID1	0	2374	1	0	0	1	0	0	0.373601	0.626399	0
523	chr1	24741696	24743166	1471	68	68	5015	347	0.0691924	0.0107527	UMR	2	2	0	2705	ENST00000475663	protein_coding	ENSG00000001461	NIPAL3	0	2084	ENST00000475663	ENSG00000001461	NIPAL3	0	660	1	0	0	1	0	0	0.25017	0.74983	0
1688	chr1	161087018	161089786	2769	92	92	6213	257	0.0413649	0.00695234	UMR	2	2	0	12474	ENST00000461376	protein_coding	ENSG00000158793	NIT1	0	9474	ENST00000461376	ENSG00000158793	NIT1	0	1850	1	0	0	1	0	0	0.140845	0.859155	0
653	chr1	31627550	31628772	1223	96	96	4051	220	0.0543076	0.0198341	UMR	0	0	25750	3496	ENST00000528449	protein_coding	ENSG00000084628	NKAIN1	25750	2705	ENST00000528449	ENSG00000084628	NKAIN1	0	783	0	0	1	0	0	1	0.321341	0.678659	0
654	chr1	31654176	31655776	1601	78	78	4474	163	0.0364327	0.0302646	UMR	1	1	0	3496	ENST00000528449	protein_coding	ENSG00000084628	NKAIN1	0	2705	ENST00000528449	ENSG00000084628	NKAIN1	0	784	1	0	0	1	0	0	0.256715	0.743285	0
655	chr1	31687708	31689163	1456	33	33	2451	707	0.288454	0.288522	UMR	0	0	20940	3499	ENST00000530145	protein_coding	ENSG00000084628	NKAIN1	20940	2708	ENST00000530145	ENSG00000084628	NKAIN1	22915	785	0	1	0	0	1	0	0	0	1
656	chr1	31711404	31713394	1991	133	133	7116	324	0.0455312	0.0169526	UMR	1	1	0	3494	ENST00000373736	protein_coding	ENSG00000084628	NKAIN1	0	2703	ENST00000373736	ENSG00000084628	NKAIN1	0	785	1	0	0	1	0	0	0.368659	0.631341	0
279	chr1	10002381	10004178	1798	85	85	6398	268	0.0418881	0.0072093	UMR	3	2	0	1291	ENST00000492735	protein_coding	ENSG00000173614	NMNAT1	0	972	ENST00000492735	ENSG00000173614	NMNAT1	0	402	1	0	0	1	0	0	0.233593	0.766407	0
1842	chr1	183385822	183388116	2295	127	127	9116	397	0.0435498	0.0225225	UMR	1	1	0	13939	ENST00000287713	protein_coding	ENSG00000157064	NMNAT2	0	10521	ENST00000287713	ENSG00000157064	NMNAT2	0	1990	1	0	0	1	0	0	0.725054	0.274946	0
225	chr1	6613312	6614990	1679	110	110	6410	374	0.0583463	0.0125786	UMR	1	1	0	1045	ENST00000464665	protein_coding	ENSG00000162408	NOL9	0	787	ENST00000464665	ENSG00000162408	NOL9	0	341	1	0	0	1	0	0	0.416319	0.583681	0
1718	chr1	162038930	162040932	2003	133	133	7104	291	0.0409628	0.0176671	UMR	1	1	0	12740	ENST00000430120	protein_coding	ENSG00000198929	NOS1AP	0	9707	ENST00000430120	ENSG00000198929	NOS1AP	0	1871	1	0	0	1	0	0	0.300549	0.699451	0
1345	chr1	120556993	120563323	6331	38	39	4370	917	0.20984	0.174392	UMR	0	0	9262	9449	ENST00000489731	protein_coding	ENSG00000134250	NOTCH2	9262	7181	ENST00000489731	ENSG00000134250	NOTCH2	48025	1503	0	1	0	0	1	0	0	0	1
1346	chr1	120609164	120612710	3547	130	149	9197	262	0.0284876	0.0129579	UMR	1	1	0	9447	ENST00000479412	protein_coding	ENSG00000134250	NOTCH2	0	7179	ENST00000479412	ENSG00000134250	NOTCH2	0	1503	0.696645	0.303355	0	0.696645	0.303355	0	0.307866	0.639977	0.0521568
199	chr1	5355780	5358018	2239	48	48	3570	999	0.279832	0.264915	UMR	0	0	195019	905	ENST00000564261	lincRNA	ENSG00000260972	RP1-58B11.1	569693	659	ENST00000460696	ENSG00000131697	NPHP4	414038	303	0	0	1	0	0	1	0	0	1
1811	chr1	179544588	179546140	1553	87	87	5017	314	0.0625872	0.0279433	UMR	2	1	0	13721	ENST00000516066	snRNA	ENSG00000251875	RNU5F-2P	0	10367	ENST00000367616	ENSG00000116218	NPHS2	0	1957	1	0	0	1	0	0	0.377978	0.622022	0
1838	chr1	182758070	182759459	1390	96	96	6930	162	0.0233766	0.00966811	UMR	1	1	0	13900	ENST00000367554	protein_coding	ENSG00000135838	NPL	0	10489	ENST00000367554	ENSG00000135838	NPL	0	1986	1	0	0	1	0	0	0.505036	0.494964	0
322	chr1	11918758	11919913	1156	68	68	4298	301	0.0700326	0.044451	UMR	1	1	0	1517	ENST00000376468	protein_coding	ENSG00000120937	NPPB	0	1163	ENST00000376468	ENSG00000120937	NPPB	0	445	1	0	0	1	0	0	0.380623	0.619377	0
1532	chr1	153649846	153653141	3296	197	197	12167	274	0.0225199	0.00779967	UMR	1	1	0	10941	ENST00000368680	protein_coding	ENSG00000169418	NPR1	0	8135	ENST00000368680	ENSG00000169418	NPR1	0	1707	1	0	0	1	0	0	0.46875	0.53125	0
1533	chr1	153669356	153671389	2034	45	45	3425	295	0.0861314	0.0540959	UMR	0	0	5174	10944	ENST00000461982	misc_RNA	ENSG00000242565	RN7SL372P	8155	8137	ENST00000368677	ENSG00000169418	NPR1	6916	1708	0	0	1	0	0	1	0	0	1
1874	chr1	199997758	199999300	1543	80	80	5334	252	0.0472441	0.0185664	UMR	0	0	746	14385	ENST00000447034	protein_coding	ENSG00000116833	NR5A2	746	10819	ENST00000447034	ENSG00000116833	NR5A2	5174	2021	0.812054	0.187946	0	0.812054	0.187946	0	0	0	1
1875	chr1	200002236	200006269	4034	147	147	10413	1101	0.105733	0.088133	UMR	0	0	5224	14385	ENST00000447034	protein_coding	ENSG00000116833	NR5A2	5224	10819	ENST00000447034	ENSG00000116833	NR5A2	0	2021	0	1	0	0	1	0	0.113783	0.826971	0.0592464
1876	chr1	200006956	200013848	6893	299	299	19781	1132	0.0572266	0.0294964	UMR	1	1	0	14387	ENST00000367357	protein_coding	ENSG00000116833	NR5A2	0	10821	ENST00000367357	ENSG00000116833	NR5A2	0	2025	0.599449	0.400551	0	0.599449	0.400551	0	0.2533	0.7467	0
1309	chr1	115258153	115259927	1775	46	46	3506	222	0.06332	0.0190743	UMR	1	1	0	9168	ENST00000369535	protein_coding	ENSG00000213281	NRAS	0	6995	ENST00000369535	ENSG00000213281	NRAS	45167	1462	1	0	0	1	0	0	0	0	1
979	chr1	52343295	52345296	2002	96	96	6915	128	0.0185105	0.00974244	UMR	1	1	0	5876	ENST00000468722	protein_coding	ENSG00000078618	NRD1	0	4693	ENST00000468722	ENSG00000078618	NRD1	0	1113	1	0	0	1	0	0	0.38012	0.61988	0
929	chr1	46805581	46807318	1738	94	94	6217	266	0.0427859	0.0107639	UMR	1	1	0	5507	ENST00000537428	protein_coding	ENSG00000117481	NSUN4	0	4417	ENST00000537428	ENSG00000117481	NSUN4	0	1059	1	0	0	1	0	0	0.285961	0.714039	0
806	chr1	40136342	40139156	2815	109	109	6302	451	0.0715646	0.0152413	UMR	1	1	0	4460	ENST00000235628	protein_coding	ENSG00000116981	NT5C1A	0	3507	ENST00000235628	ENSG00000116981	NT5C1A	0	931	1	0	0	1	0	0	0.390409	0.609591	0
1222	chr1	107682200	107686452	4253	191	191	9905	305	0.0307925	0.00877193	UMR	1	1	0	8328	ENST00000370076	protein_coding	ENSG00000162631	NTNG1	0	6334	ENST00000370076	ENSG00000162631	NTNG1	0	1374	1	0	0	1	0	0	0.370092	0.629908	0
2192	chr1	233085913	233087736	1824	62	62	4057	194	0.0478186	0.0140864	UMR	1	1	0	16692	ENST00000479125	protein_coding	ENSG00000135778	NTPCR	0	12546	ENST00000479125	ENSG00000135778	NTPCR	0	2350	1	0	0	1	0	0	0.221491	0.778509	0
1644	chr1	156814650	156815912	1263	84	84	5021	1276	0.254133	0.25267	UMR	0	0	7648	11961	ENST00000530298	protein_coding	ENSG00000198400	NTRK1	7648	9050	ENST00000530298	ENSG00000198400	NTRK1	0	1810	0	1	0	0	1	0	0.721298	0.278702	0
1956	chr1	205289970	205291185	1216	84	84	5417	107	0.0197526	0.0103001	UMR	1	1	0	14953	ENST00000367157	protein_coding	ENSG00000163545	NUAK2	0	11269	ENST00000367157	ENSG00000163545	NUAK2	0	2095	1	0	0	1	0	0	0.660362	0.339638	0
1966	chr1	205715621	205720032	4412	144	144	8766	324	0.036961	0.0146886	UMR	1	1	0	15019	ENST00000367142	protein_coding	ENSG00000069275	NUCKS1	0	11328	ENST00000367142	ENSG00000069275	NUCKS1	0	2105	0.595875	0.404125	0	0.595875	0.404125	0	0.250907	0.609021	0.140073
575	chr1	27226070	27227498	1429	60	60	5011	229	0.0456995	0.00905038	UMR	2	2	0	3108	ENST00000435827	protein_coding	ENSG00000090273	NUDC	0	2424	ENST00000435827	ENSG00000090273	NUDC	0	713	1	0	0	1	0	0	0.361791	0.638209	0
576	chr1	27247678	27249260	1583	96	96	6923	230	0.0332226	0.00858652	UMR	1	1	0	3110	ENST00000452707	protein_coding	ENSG00000090273	NUDC	0	2426	ENST00000452707	ENSG00000090273	NUDC	0	714	1	0	0	1	0	0	0.360708	0.639292	0
1385	chr1	145588722	145590106	1385	59	59	4279	210	0.0490769	0.00895863	UMR	1	1	0	9843	ENST00000460879	protein_coding	ENSG00000186364	NUDT17	0	7338	ENST00000460879	ENSG00000186364	NUDT17	0	1542	1	0	0	1	0	0	0.288809	0.711191	0
1724	chr1	163290678	163292712	2035	75	75	5864	141	0.024045	0.00877193	UMR	3	2	0	12839	ENST00000497990	protein_coding	ENSG00000143228	NUF2	0	9783	ENST00000497990	ENSG00000143228	NUF2	0	1877	1	0	0	1	0	0	0.266339	0.733661	0
2172	chr1	229642831	229644703	1873	75	75	4597	161	0.0350228	0.0103365	UMR	2	1	0	16510	ENST00000417605	antisense	ENSG00000223635	RP4-613A2.1	0	12411	ENST00000366678	ENSG00000069248	NUP133	0	2327	1	0	0	1	0	0	0.309664	0.690336	0
2089	chr1	224516878	224518698	1821	65	65	4976	132	0.0265273	0.00977496	UMR	1	1	0	16028	ENST00000468088	protein_coding	ENSG00000143748	NVL	0	12046	ENST00000468088	ENSG00000143748	NVL	0	2234	1	0	0	1	0	0	0.254805	0.745195	0
2090	chr1	224527517	224529398	1882	39	47	1948	73	0.0374743	0.0461253	UMR	0	0	3023	16032	ENST00000459357	snoRNA	ENSG00000238856	snoU13	9427	12028	ENST00000281701	ENSG00000143748	NVL	9323	2234	0	0	1	0	0	1	0	0	1
1512	chr1	151735079	151736735	1657	78	78	5031	256	0.0508845	0.010976	UMR	2	2	0	10723	ENST00000479764	protein_coding	ENSG00000143450	OAZ3	0	7961	ENST00000479764	ENSG00000143450	OAZ3	0	1687	1	0	0	1	0	0	0.391068	0.608932	0
2154	chr1	228463051	228464660	1610	120	120	7461	544	0.0729125	0.0228721	UMR	1	0	0	16418	ENST00000602947	antisense	ENSG00000269934	RP5-1139B12.3	218	12361	ENST00000366706	ENSG00000154358	OBSCN	0	2300	1	0	0	1	0	0	0.769565	0.230435	0
1144	chr1	86861032	86862692	1661	78	78	5947	181	0.0304355	0.00483092	UMR	1	1	0	7486	ENST00000486215	protein_coding	ENSG00000122417	ODF2L	0	5816	ENST00000486215	ENSG00000122417	ODF2L	0	1286	1	0	0	1	0	0	0.311258	0.688742	0
1216	chr1	102461540	102463204	1665	48	48	3448	228	0.0661253	0.0452497	UMR	1	1	0	8228	ENST00000462354	protein_coding	ENSG00000118733	OLFM3	0	6277	ENST00000462354	ENSG00000118733	OLFM3	758794	1370	1	0	0	1	0	0	0	0	1
1717	chr1	161992504	161994589	2086	115	115	6940	572	0.0824207	0.0196078	UMR	1	1	0	12735	ENST00000367940	protein_coding	ENSG00000162745	OLFML2B	0	9703	ENST00000367940	ENSG00000162745	OLFML2B	0	1870	1	0	0	1	0	0	0.53164	0.46836	0
1302	chr1	114521220	114523298	2079	36	36	2713	494	0.182086	0.167616	UMR	1	1	0	9130	ENST00000393300	protein_coding	ENSG00000116774	OLFML3	0	6965	ENST00000393300	ENSG00000116774	OLFML3	48320	1458	1	0	0	1	0	0	0	0	1
1303	chr1	114524434	114527188	2755	45	45	3157	752	0.238201	0.205371	UMR	0	0	1738	9130	ENST00000393300	protein_coding	ENSG00000116774	OLFML3	1738	6965	ENST00000393300	ENSG00000116774	OLFML3	51534	1458	0.0947368	0.0660617	0.839201	0.0947368	0.0660617	0.839201	0	0	1
1036	chr1	59010876	59013006	2131	94	94	5887	128	0.0217428	0.00793651	UMR	2	2	0	6363	ENST00000482274	protein_coding	ENSG00000162600	OMA1	0	5038	ENST00000482274	ENSG00000162600	OMA1	0	1171	1	0	0	1	0	0	0.117785	0.882215	0
2234	chr1	241802363	241804005	1643	127	127	5798	190	0.0327699	0.0138889	UMR	1	1	0	17059	ENST00000478849	protein_coding	ENSG00000054277	OPN3	0	12781	ENST00000478849	ENSG00000054277	OPN3	0	2396	1	0	0	1	0	0	0.419355	0.580645	0
630	chr1	29138315	29139444	1130	121	121	7027	348	0.0495233	0.0175245	UMR	1	1	0	3367	ENST00000234961	protein_coding	ENSG00000116329	OPRD1	0	2614	ENST00000234961	ENSG00000116329	OPRD1	0	762	1	0	0	1	0	0	0.749558	0.250442	0
631	chr1	29141084	29142865	1782	36	36	2844	1027	0.361111	0.356934	UMR	0	0	2429	3367	ENST00000234961	protein_coding	ENSG00000116329	OPRD1	2429	2614	ENST00000234961	ENSG00000116329	OPRD1	1735	762	0	1	0	0	1	0	0	0.148709	0.851291
1930	chr1	203456108	203457376	1269	57	57	3299	286	0.0866929	0.0255848	UMR	0	0	5894	14774	ENST00000367222	protein_coding	ENSG00000188770	OPTC	5894	11124	ENST00000367222	ENSG00000188770	OPTC	0	2074	0	1	0	0	1	0	0.216706	0.783294	0
1931	chr1	203524875	203527946	3072	35	35	2556	484	0.189358	0.131124	UMR	0	0	59776	14775	ENST00000448911	protein_coding	ENSG00000188770	OPTC	59776	11125	ENST00000448911	ENSG00000188770	OPTC	67815	2074	0	0	1	0	0	1	0	0	1
2272	chr1	247802504	247803171	668	61	61	3271	530	0.16203	0.0885941	UMR	1	0	0	17406	ENST00000449298	antisense	ENSG00000235749	RP11-634B7.4	33193	13005	ENST00000359688	ENSG00000197437	OR13G1	0	2452	1	0	0	0	0	1	0.603293	0.396707	0
2270	chr1	247611116	247612122	1007	33	33	1962	227	0.115698	0.089444	UMR	0	0	3185	17382	ENST00000318749	protein_coding	ENSG00000177535	OR2B11	3185	12990	ENST00000318749	ENSG00000177535	OR2B11	2573	2449	0	1	0	0	1	0	0	0	1
2271	chr1	247694088	247694388	301	35	35	1544	634	0.410622	0.40838	UMR	0	0	2752	17398	ENST00000366487	protein_coding	ENSG00000196242	OR2C3	2752	13002	ENST00000366487	ENSG00000196242	OR2C3	0	2451	0	1	0	0	1	0	1	0	0
2274	chr1	248100254	248101020	767	43	43	3058	636	0.207979	0.228492	UMR	2	1	0	17427	ENST00000366478	protein_coding	ENSG00000196071	OR2L13	0	13017	ENST00000366478	ENSG00000196071	OR2L13	0	2454	1	0	0	1	0	0	0.522816	0.477184	0
2	chr1	567118	568334	1217	40	40	87389	1725	0.0197393	0.0424177	UMR	1	0	0	80	ENST00000427426	pseudogene	ENSG00000229344	RP5-857K21.7	53718	4	ENST00000332831	ENSG00000185097	OR4F16	20468	7	1	0	0	0	0	1	0	0	1
1	chr1	20320	29764	9445	6	237	75	9	0.12	0.045045	UMR	2	0	0	10	ENST00000473358	lincRNA	ENSG00000243485	MIR1302-10	39326	1	ENST00000335137	ENSG00000186092	OR4F5	0	1	0.677078	0.322922	0	0	0	1	0.108947	0.211752	0.679301
977	chr1	52082350	52083787	1438	64	64	3692	108	0.0292524	0.00694444	UMR	1	1	0	5839	ENST00000489990	protein_coding	ENSG00000117859	OSBPL9	0	4659	ENST00000489990	ENSG00000117859	OSBPL9	97133	1111	1	0	0	1	0	0	0	0	1
978	chr1	52194503	52196178	1676	90	90	4937	345	0.0698805	0.0235276	UMR	1	1	0	5852	ENST00000486942	protein_coding	ENSG00000117859	OSBPL9	0	4672	ENST00000486942	ENSG00000117859	OSBPL9	0	1112	1	0	0	1	0	0	0.47315	0.52685	0
753	chr1	36915564	36916894	1331	73	73	4972	159	0.0319791	0.00938967	UMR	1	1	0	4180	ENST00000524789	protein_coding	ENSG00000116885	OSCP1	0	3281	ENST00000524789	ENSG00000116885	OSCP1	0	890	1	0	0	1	0	0	0.396694	0.603306	0
435	chr1	20208424	20210112	1689	106	106	6721	146	0.021723	0.00757967	UMR	1	1	0	2217	ENST00000375120	protein_coding	ENSG00000169914	OTUD3	0	1690	ENST00000375120	ENSG00000169914	OTUD3	0	580	1	0	0	1	0	0	0.387803	0.612197	0
1470	chr1	149980812	149983456	2645	103	103	7066	405	0.0573167	0.01907	UMR	1	1	0	10248	ENST00000417191	protein_coding	ENSG00000163113	OTUD7B	0	7525	ENST00000417191	ENSG00000163113	OTUD7B	0	1651	1	0	0	1	0	0	0.267297	0.732703	0
810	chr1	40235782	40238150	2369	115	143	4197	359	0.0855373	0.0416667	UMR	1	1	0	4482	ENST00000327582	protein_coding	ENSG00000198754	OXCT2	0	3526	ENST00000327582	ENSG00000198754	OXCT2	0	935	1	0	0	1	0	0	0.594766	0.405234	0
811	chr1	40238464	40240159	1696	7	47	65	15	0.230769	0.2	UMR	0	0	1443	4482	ENST00000327582	protein_coding	ENSG00000198754	OXCT2	1443	3526	ENST00000327582	ENSG00000198754	OXCT2	1273	935	0.32783	0.67217	0	0.32783	0.67217	0	0	0.428656	0.571344
802	chr1	40039926	40042826	2901	196	196	10887	519	0.0476715	0.0132375	UMR	1	1	0	4454	ENST00000531243	protein_coding	ENSG00000090621	PABPC4	0	3504	ENST00000531243	ENSG00000090621	PABPC4	0	929	1	0	0	1	0	0	0.465357	0.534643	0
408	chr1	17444560	17446884	2325	102	102	6684	525	0.0785458	0.0258783	UMR	1	1	0	2039	ENST00000375481	protein_coding	ENSG00000117115	PADI2	0	1545	ENST00000375481	ENSG00000117115	PADI2	0	539	1	0	0	1	0	0	0.187957	0.812043	0
409	chr1	17475601	17476141	541	46	46	2934	503	0.171438	0.132948	UMR	0	0	8550	2040	ENST00000516371	misc_RNA	ENSG00000252180	Y_RNA	29652	1544	ENST00000444885	ENSG00000117115	PADI2	0	540	0	0	1	0	0	1	0.689464	0.310536	0
549	chr1	26323517	26325424	1908	66	66	5195	300	0.0577478	0.0162461	UMR	1	1	0	2908	ENST00000441420	protein_coding	ENSG00000158006	PAFAH2	0	2253	ENST00000441420	ENSG00000158006	PAFAH2	0	686	1	0	0	1	0	0	0.201782	0.798218	0
1203	chr1	100110784	100115090	4307	47	47	3493	409	0.117091	0.0997113	UMR	1	1	0	8090	ENST00000605497	protein_coding	ENSG00000099260	PALMD	0	6187	ENST00000605497	ENSG00000099260	PALMD	200330	1358	0.688414	0.311586	0	0.688414	0.311586	0	0	0	1
123	chr1	2456792	2459080	2289	153	153	8161	519	0.0635951	0.0117103	UMR	1	1	0	718	ENST00000514922	protein_coding	ENSG00000157881	PANK4	0	520	ENST00000514922	ENSG00000157881	PANK4	0	211	1	0	0	1	0	0	0.444736	0.555264	0
1796	chr1	176866330	176867414	1085	31	31	1937	134	0.0691791	0.0126582	UMR	0	0	105748	13588	ENST00000479836	protein_coding	ENSG00000116183	PAPPA2	105748	10277	ENST00000479836	ENSG00000116183	PAPPA2	265978	1944	0	1	0	0	1	0	0	0	1
1613	chr1	156215057	156218385	3329	116	116	7644	1150	0.150445	0.0596803	UMR	1	1	0	11746	ENST00000475507	protein_coding	ENSG00000160781	PAQR6	0	8850	ENST00000475507	ENSG00000160781	PAQR6	0	1787	0.775308	0.224692	0	0.775308	0.224692	0	0.159507	0.694503	0.14599
546	chr1	26201171	26202900	1730	108	108	6087	364	0.0597996	0.0204082	UMR	0	0	1086	2888	ENST00000384572	misc_RNA	ENSG00000207302	Y_RNA	3426	2237	ENST00000374296	ENSG00000182749	PAQR7	0	683	0.528324	0	0.471676	0	0	1	0.45896	0.54104	0
243	chr1	8013788	8014982	1195	72	72	5430	233	0.0429098	0.012013	UMR	1	1	0	1141	ENST00000493373	protein_coding	ENSG00000116288	PARK7	0	863	ENST00000493373	ENSG00000116288	PARK7	0	360	1	0	0	1	0	0	0.550628	0.449372	0
244	chr1	8020714	8022696	1983	102	102	6337	183	0.028878	0.0111677	UMR	1	1	0	1148	ENST00000377488	protein_coding	ENSG00000116288	PARK7	0	870	ENST00000377488	ENSG00000116288	PARK7	0	361	1	0	0	1	0	0	0.466465	0.533535	0
2117	chr1	226594264	226596206	1943	111	111	6549	360	0.0549702	0.00966184	UMR	1	1	0	16184	ENST00000366790	protein_coding	ENSG00000143799	PARP1	0	12173	ENST00000366790	ENSG00000143799	PARP1	0	2259	1	0	0	1	0	0	0.311889	0.688111	0
2118	chr1	226612220	226613794	1575	32	32	2675	418	0.156262	0.163626	UMR	0	0	12383	16185	ENST00000604335	pseudogene	ENSG00000270287	RP11-118H4.3	16439	12172	ENST00000366791	ENSG00000143799	PARP1	16280	2259	0	0	1	0	0	1	0	0	1
1021	chr1	55229241	55230941	1701	76	76	5764	146	0.0253296	0.0136111	UMR	1	1	0	6233	ENST00000371279	protein_coding	ENSG00000162396	PARS2	0	4971	ENST00000371279	ENSG00000162396	PARS2	0	1157	1	0	0	1	0	0	0.221634	0.778366	0
415	chr1	18955870	18974704	18835	814	814	49386	2389	0.048374	0.0295093	UMR	1	1	0	2092	ENST00000400661	protein_coding	ENSG00000009709	PAX7	0	1583	ENST00000400661	ENSG00000009709	PAX7	0	560	0.220228	0.779772	0	0.220228	0.779772	0	0.344943	0.655057	0
416	chr1	19019007	19020678	1672	39	39	2823	509	0.180305	0.122042	UMR	0	0	60988	2092	ENST00000400661	protein_coding	ENSG00000009709	PAX7	60988	1583	ENST00000400661	ENSG00000009709	PAX7	22712	561	0	1	0	0	1	0	0	0	1
417	chr1	19042796	19044052	1257	80	80	4344	246	0.0566298	0.0271076	UMR	0	0	84777	2092	ENST00000400661	protein_coding	ENSG00000009709	PAX7	84777	1583	ENST00000400661	ENSG00000009709	PAX7	0	561	0	1	0	0	1	0	0.348449	0.651551	0
414	chr1	18884067	18885006	940	31	31	2527	106	0.041947	0.0286738	UMR	0	0	36901	2089	ENST00000450125	pseudogene	ENSG00000225478	RP1-8B22.2	72493	1581	ENST00000375375	ENSG00000009709	PAX7	71889	554	0	0	1	0	0	1	0	0	1
1725	chr1	164289942	164291159	1218	61	61	4067	288	0.0708139	0.0160437	UMR	0	0	21082	12849	ENST00000435192	pseudogene	ENSG00000225719	NMNAT1P2	233661	9787	ENST00000467023	ENSG00000185630	PBX1	0	1879	0	0	1	0	0	1	0.206897	0.793103	0
1726	chr1	164527176	164534088	6913	93	93	5975	594	0.0994142	0.010101	UMR	1	1	0	12862	ENST00000559578	protein_coding	ENSG00000185630	PBX1	0	9797	ENST00000559578	ENSG00000185630	PBX1	11452	1880	0.993201	0.00679878	0	0.993201	0.00679878	0	0	0	1
1727	chr1	164545444	164546638	1195	71	71	4513	1130	0.250388	0.242845	UMR	1	1	0	12863	ENST00000560469	protein_coding	ENSG00000185630	PBX1	0	9798	ENST00000560469	ENSG00000185630	PBX1	0	1880	1	0	0	1	0	0	0.315481	0.684519	0
1728	chr1	164681198	164683540	2343	33	33	2266	613	0.270521	0.260757	UMR	0	0	31875	12875	ENST00000602747	sense_intronic	ENSG00000269887	RP11-477H21.2	58608	9805	ENST00000558837	ENSG00000185630	PBX1	135280	1880	0	1	0	0	1	0	0	0	1
1561	chr1	154927426	154930018	2593	39	39	2848	235	0.082514	0.0253165	UMR	1	1	0	11183	ENST00000490230	protein_coding	ENSG00000163346	PBXIP1	0	8344	ENST00000490230	ENSG00000163346	PBXIP1	3910	1736	1	0	0	1	0	0	0	0	1
2193	chr1	233430542	233432214	1673	67	67	3135	85	0.0271132	0.0196078	UMR	2	1	0	16719	ENST00000506013	pseudogene	ENSG00000251508	RP5-862P8.3	0	12570	ENST00000430153	ENSG00000135749	PCNXL2	0	2352	1	0	0	1	0	0	0.233712	0.766288	0
1697	chr1	161228092	161231724	3633	91	91	6256	804	0.128517	0.0298507	UMR	1	1	0	12616	ENST00000504449	protein_coding	ENSG00000248485	PCP4L1	0	9613	ENST00000504449	ENSG00000248485	PCP4L1	0	1857	0.667492	0.332508	0	0.667492	0.332508	0	0.151665	0.656758	0.191577
1028	chr1	55504853	55506796	1944	124	124	8308	338	0.0406837	0.0159041	UMR	1	1	0	6256	ENST00000543384	protein_coding	ENSG00000169174	PCSK9	0	4987	ENST00000543384	ENSG00000169174	PCSK9	0	1164	1	0	0	1	0	0	0.491255	0.508745	0
1080	chr1	66256938	66259732	2795	134	134	8733	465	0.0532463	0.014679	UMR	1	1	0	6680	ENST00000341517	protein_coding	ENSG00000184588	PDE4B	0	5241	ENST00000341517	ENSG00000184588	PDE4B	0	1213	1	0	0	1	0	0	0.17102	0.82898	0
1373	chr1	145138756	145141362	2607	71	74	3952	108	0.0273279	0.0144928	UMR	1	0	0	9754	ENST00000360993	pseudogene	ENSG00000177144	NUDT4P1	62569	7262	ENST00000369348	ENSG00000178104	PDE4DIP	0	1531	1	0	0	0	0	1	0.181051	0.818949	0
1368	chr1	144926962	144933324	6363	166	166	23395	1271	0.0543278	0.0147436	UMR	1	1	0	9713	ENST00000479408	protein_coding	ENSG00000178104	PDE4DIP	0	7252	ENST00000479408	ENSG00000178104	PDE4DIP	0	1527	0.499293	0.500707	0	0.499293	0.500707	0	0.202263	0.424014	0.373723
1369	chr1	145038927	145040429	1503	65	65	16384	927	0.0565796	0.0111672	UMR	1	1	0	9739	ENST00000530940	protein_coding	ENSG00000178104	PDE4DIP	0	7278	ENST00000530940	ENSG00000178104	PDE4DIP	0	1528	1	0	0	1	0	0	0.292748	0.707252	0
1370	chr1	145075256	145076182	927	56	56	12023	687	0.0571405	0.0266326	UMR	1	1	0	9742	ENST00000369345	protein_coding	ENSG00000178104	PDE4DIP	0	7281	ENST00000369345	ENSG00000178104	PDE4DIP	0	1529	1	0	0	1	0	0	0.390507	0.609493	0
1371	chr1	145092112	145093876	1765	38	38	6671	452	0.067756	0.0469483	UMR	0	0	2343	9751	ENST00000453618	processed_transcript	ENSG00000223380	SEC22B	15925	7262	ENST00000369348	ENSG00000178104	PDE4DIP	2517	1530	0	0	1	0	0	1	0	0	1
1372	chr1	145096180	145098034	1855	46	46	3941	223	0.0565846	0.00755461	UMR	1	0	0	9752	ENST00000500203	processed_transcript	ENSG00000223380	SEC22B	19993	7262	ENST00000369348	ENSG00000178104	PDE4DIP	0	1530	1	0	0	0	0	1	0.210782	0.789218	0
552	chr1	26419697	26421758	2062	35	35	2518	418	0.166005	0.157289	UMR	0	0	15905	2922	ENST00000444713	protein_coding	ENSG00000175087	PDIK1L	15905	2263	ENST00000444713	ENSG00000175087	PDIK1L	15561	689	0	0	1	0	0	1	0	0	1
553	chr1	26436693	26439338	2646	201	201	12530	317	0.0252993	0.0102564	UMR	1	1	0	2924	ENST00000374269	protein_coding	ENSG00000175087	PDIK1L	0	2265	ENST00000374269	ENSG00000175087	PDIK1L	0	689	1	0	0	1	0	0	0.60393	0.39607	0
338	chr1	13909654	13911232	1579	91	91	6345	570	0.0898345	0.0376344	UMR	1	1	0	1667	ENST00000513143	protein_coding	ENSG00000162493	PDPN	0	1271	ENST00000513143	ENSG00000162493	PDPN	0	461	1	0	0	1	0	0	0.582647	0.417353	0
943	chr1	47644686	47647572	2887	52	52	3322	542	0.163155	0.0578706	UMR	2	0	0	5638	ENST00000429328	antisense	ENSG00000224805	LINC00853	3443	4528	ENST00000491793	ENSG00000162366	PDZK1IP1	43408	1074	0.78178	0	0.21822	0	0	1	0	0	1
1678	chr1	160174696	160176687	1992	96	96	5414	294	0.0543037	0.0240828	UMR	2	1	0	12277	ENST00000582216	miRNA	ENSG00000265381	AL121987.1	0	9296	ENST00000368076	ENSG00000162734	PEA15	0	1839	1	0	0	1	0	0	0.286145	0.713855	0
1647	chr1	156861708	156864693	2986	138	138	8335	1202	0.144211	0.103122	UMR	1	1	0	11972	ENST00000292357	protein_coding	ENSG00000187800	PEAR1	0	9061	ENST00000292357	ENSG00000187800	PEAR1	0	1813	1	0	0	1	0	0	0.0991293	0.900871	0
665	chr1	32091994	32093858	1865	39	39	2726	840	0.308144	0.2913	UMR	0	0	7002	3552	ENST00000461006	protein_coding	ENSG00000162517	PEF1	7002	2753	ENST00000461006	ENSG00000162517	PEF1	7924	790	0	1	0	0	1	0	0	0	1
666	chr1	32109566	32111396	1831	92	92	6515	254	0.038987	0.00670498	UMR	3	1	0	3580	ENST00000581333	antisense	ENSG00000264078	RP11-73M7.9	0	2760	ENST00000440872	ENSG00000162517	PEF1	0	791	1	0	0	1	0	0	0.410158	0.589842	0
240	chr1	7843126	7844991	1866	177	177	9549	505	0.0528851	0.0175693	UMR	1	1	0	1128	ENST00000361923	protein_coding	ENSG00000049246	PER3	0	852	ENST00000361923	ENSG00000049246	PER3	0	357	1	0	0	1	0	0	0.701501	0.298499	0
114	chr1	2343260	2345155	1896	167	167	8954	365	0.0407639	0.0165756	UMR	1	1	0	694	ENST00000514502	protein_coding	ENSG00000157911	PEX10	0	498	ENST00000514502	ENSG00000157911	PEX10	0	192	1	0	0	1	0	0	0.702532	0.297468	0
115	chr1	2345387	2346493	1107	41	41	2812	266	0.0945946	0.0401091	UMR	0	0	150	690	ENST00000508384	protein_coding	ENSG00000157911	PEX10	150	494	ENST00000508384	ENSG00000157911	PEX10	0	193	1	0	0	1	0	0	0.239386	0.760614	0
1381	chr1	145514991	145517250	2260	95	95	6735	251	0.037268	0.0157077	UMR	2	1	0	9820	ENST00000537888	protein_coding	ENSG00000131779	PEX11B	0	7316	ENST00000537888	ENSG00000131779	PEX11B	0	1540	1	0	0	1	0	0	0.265044	0.734956	0
286	chr1	10531581	10533158	1578	82	82	5804	175	0.0301516	0.0055571	UMR	2	2	0	1357	ENST00000472851	protein_coding	ENSG00000142655	PEX14	0	1025	ENST00000472851	ENSG00000142655	PEX14	0	409	1	0	0	1	0	0	0.394804	0.605196	0
287	chr1	10534759	10536232	1474	59	59	3655	167	0.0456908	0.0133333	UMR	1	1	0	1360	ENST00000491661	protein_coding	ENSG00000142655	PEX14	0	1028	ENST00000491661	ENSG00000142655	PEX14	0	410	1	0	0	1	0	0	0.17232	0.82768	0
1680	chr1	160253132	160255372	2241	52	52	3691	152	0.0411813	0.0123626	UMR	2	2	0	12313	ENST00000524939	protein_coding	ENSG00000162735	PEX19	0	9331	ENST00000524939	ENSG00000162735	PEX19	20680	1840	1	0	0	1	0	0	0	0	1
1981	chr1	207225945	207227243	1299	65	65	4432	195	0.0439982	0.00917431	UMR	2	2	0	15166	ENST00000367079	protein_coding	ENSG00000123836	PFKFB2	0	11453	ENST00000367079	ENSG00000123836	PFKFB2	0	2118	1	0	0	1	0	0	0.431871	0.568129	0
2280	chr1	249199958	249201790	1833	100	100	5727	265	0.046272	0.0217559	UMR	1	1	0	17529	ENST00000462488	protein_coding	ENSG00000185220	PGBD2	0	13096	ENST00000462488	ENSG00000185220	PGBD2	0	2462	1	0	0	1	0	0	0.255865	0.744135	0
2177	chr1	230526805	230528436	1632	34	34	2370	892	0.376371	0.355778	UMR	0	0	13413	16541	ENST00000525115	protein_coding	ENSG00000177614	PGBD5	13413	12431	ENST00000525115	ENSG00000177614	PGBD5	32667	2335	0	1	0	0	1	0	0	0	1
2178	chr1	230559898	230564764	4867	279	279	14595	813	0.055704	0.0244186	UMR	1	1	0	16539	ENST00000391860	protein_coding	ENSG00000177614	PGBD5	0	12429	ENST00000391860	ENSG00000177614	PGBD5	0	2335	0.73495	0	0.26505	0.73495	0	0.26505	0.328539	0.658722	0.0127389
283	chr1	10458204	10461664	3461	182	182	12257	743	0.0606184	0.0126582	UMR	1	1	0	1335	ENST00000460189	protein_coding	ENSG00000142657	PGD	0	1005	ENST00000460189	ENSG00000142657	PGD	0	407	1	0	0	1	0	0	0.418665	0.581335	0
1066	chr1	64058467	64060342	1876	136	136	8576	272	0.0317164	0.0101787	UMR	2	2	0	6591	ENST00000473117	protein_coding	ENSG00000079739	PGM1	0	5184	ENST00000473117	ENSG00000079739	PGM1	0	1198	1	0	0	1	0	0	0.520256	0.479744	0
619	chr1	28695798	28697310	1513	82	82	5630	94	0.0166963	0.00537634	UMR	1	1	0	3293	ENST00000493669	protein_coding	ENSG00000204138	PHACTR4	0	2571	ENST00000493669	ENSG00000204138	PHACTR4	0	753	1	0	0	1	0	0	0.456048	0.543952	0
716	chr1	33895556	33897231	1676	142	142	7700	295	0.0383117	0.012013	UMR	1	1	0	3947	ENST00000484692	protein_coding	ENSG00000134686	PHC2	0	3095	ENST00000484692	ENSG00000134686	PHC2	0	845	1	0	0	1	0	0	0.553103	0.446897	0
715	chr1	33810472	33816552	6081	218	218	12124	534	0.0440449	0.0122495	UMR	2	1	0	3950	ENST00000432703	antisense	ENSG00000233246	RP11-415J8.5	0	3091	ENST00000493483	ENSG00000134686	PHC2	0	844	0.543003	0.456997	0	0.543003	0.456997	0	0.202269	0.41753	0.380201
228	chr1	6672476	6676151	3676	369	369	17854	589	0.0329898	0.0116959	UMR	2	2	0	1067	ENST00000495385	protein_coding	ENSG00000116273	PHF13	0	807	ENST00000495385	ENSG00000116273	PHF13	0	346	1	0	0	1	0	0	0.803863	0.196137	0
1343	chr1	120217226	120220349	3124	48	48	2790	520	0.18638	0.142766	UMR	0	0	14804	9423	ENST00000493622	protein_coding	ENSG00000092621	PHGDH	14804	7160	ENST00000493622	ENSG00000092621	PHGDH	25974	1499	0	1	0	0	1	0	0	0	1
1344	chr1	120254084	120258578	4495	123	123	8303	705	0.0849091	0.0203598	UMR	1	1	0	9426	ENST00000462324	protein_coding	ENSG00000092621	PHGDH	0	7163	ENST00000462324	ENSG00000092621	PHGDH	0	1500	0.543938	0.456062	0	0.543938	0.456062	0	0.145717	0.614238	0.240044
1892	chr1	201436532	201438965	2434	149	149	8437	276	0.032713	0.0125831	UMR	1	1	0	14507	ENST00000367309	protein_coding	ENSG00000174307	PHLDA3	0	10921	ENST00000367309	ENSG00000174307	PHLDA3	0	2043	1	0	0	1	0	0	0.463846	0.536154	0
1893	chr1	201448176	201451608	3433	114	114	7444	777	0.104379	0.036572	UMR	0	0	9810	14507	ENST00000367309	protein_coding	ENSG00000174307	PHLDA3	9810	10921	ENST00000367309	ENSG00000174307	PHLDA3	0	2044	0	0	1	0	0	1	0.0655403	0.7291	0.20536
1298	chr1	114300352	114302952	2601	126	126	8065	154	0.0190949	0.0103827	UMR	1	1	0	9068	ENST00000493212	protein_coding	ENSG00000116793	PHTF1	0	6912	ENST00000493212	ENSG00000116793	PHTF1	0	1455	1	0	0	1	0	0	0.291426	0.708574	0
1502	chr1	151297983	151300925	2943	88	88	6020	345	0.057309	0.018018	UMR	2	1	0	10587	ENST00000609583	lincRNA	ENSG00000273481	RP11-126K1.9	0	7838	ENST00000438243	ENSG00000143393	PI4KB	0	1678	1	0	0	1	0	0	0.0686374	0.747876	0.183486
1383	chr1	145561934	145563596	1663	55	55	3676	433	0.117791	0.0581007	UMR	0	0	11636	9830	ENST00000393046	protein_coding	ENSG00000131788	PIAS3	11636	7325	ENST00000393046	ENSG00000131788	PIAS3	11534	1541	0	1	0	0	1	0	0	0	1
1384	chr1	145574733	145576986	2254	123	123	7439	169	0.0227181	0.00938967	UMR	1	1	0	9835	ENST00000484423	protein_coding	ENSG00000131788	PIAS3	0	7330	ENST00000484423	ENSG00000131788	PIAS3	0	1541	1	0	0	1	0	0	0.483141	0.516859	0
1275	chr1	111888424	111889950	1527	60	60	4450	320	0.0719101	0.0196894	UMR	1	1	0	8834	ENST00000369737	protein_coding	ENSG00000173947	PIFO	0	6732	ENST00000369737	ENSG00000173947	PIFO	0	1430	1	0	0	1	0	0	0.262606	0.737394	0
1782	chr1	172412424	172413511	1088	44	44	2531	91	0.0359542	0.0101481	UMR	1	1	0	13370	ENST00000478184	protein_coding	ENSG00000135845	PIGC	0	10153	ENST00000478184	ENSG00000135845	PIGC	0	1929	1	0	0	1	0	0	0.380515	0.619485	0
1111	chr1	77684158	77686408	2251	47	47	3421	152	0.0444315	0.0208408	UMR	1	1	0	7116	ENST00000478391	protein_coding	ENSG00000142892	PIGK	0	5551	ENST00000478391	ENSG00000142892	PIGK	0	1251	1	0	0	1	0	0	0.113727	0.886273	0
1673	chr1	160000310	160002978	2669	103	103	7154	235	0.0328488	0.00546448	UMR	1	1	0	12245	ENST00000368090	protein_coding	ENSG00000143315	PIGM	0	9268	ENST00000368090	ENSG00000143315	PIGM	0	1835	1	0	0	1	0	0	0.260022	0.739978	0
571	chr1	27112513	27116186	3674	119	119	8270	187	0.0226119	0.0133387	UMR	1	1	0	3091	ENST00000455364	protein_coding	ENSG00000060642	PIGV	0	2409	ENST00000455364	ENSG00000060642	PIGV	0	707	1	0	0	1	0	0	0.156233	0.843767	0
1944	chr1	204461214	204464945	3732	122	122	7727	269	0.034813	0.0123733	UMR	1	1	0	14866	ENST00000429009	protein_coding	ENSG00000133056	PIK3C2B	0	11197	ENST00000429009	ENSG00000133056	PIK3C2B	0	2084	0.925777	0.0742229	0	0.925777	0.0742229	0	0.212487	0.766077	0.0214362
274	chr1	9711394	9713516	2123	163	163	9445	559	0.0591848	0.0167608	UMR	1	1	0	1259	ENST00000377346	protein_coding	ENSG00000171608	PIK3CD	0	945	ENST00000377346	ENSG00000171608	PIK3CD	0	393	1	0	0	1	0	0	0.57513	0.42487	0
276	chr1	9748872	9750679	1808	136	136	6687	449	0.0671452	0.0148325	UMR	0	0	637	1260	ENST00000484851	protein_coding	ENSG00000171608	PIK3CD	637	946	ENST00000484851	ENSG00000171608	PIK3CD	0	394	0.753319	0.246681	0	0.753319	0.246681	0	0.51604	0.48396	0
275	chr1	9746872	9748700	1829	83	83	5466	238	0.0435419	0.0150123	UMR	2	1	0	1267	ENST00000415330	antisense	ENSG00000231789	RP11-558F24.4	0	946	ENST00000484851	ENSG00000171608	PIK3CD	595	394	1	0	0	1	0	0	0	0.768179	0.231821
923	chr1	46596138	46599925	3788	143	143	9003	442	0.0490947	0.0142716	UMR	1	1	0	5451	ENST00000425892	protein_coding	ENSG00000117461	PIK3R3	0	4365	ENST00000425892	ENSG00000117461	PIK3R3	0	1054	0.960401	0.0395987	0	0.960401	0.0395987	0	0.264784	0.735216	0
445	chr1	20959262	20961435	2174	116	116	7047	394	0.0559103	0.0143386	UMR	1	1	0	2270	ENST00000321556	protein_coding	ENSG00000158828	PINK1	0	1732	ENST00000321556	ENSG00000158828	PINK1	0	588	1	0	0	1	0	0	0.232751	0.767249	0
1499	chr1	151170332	151173187	2856	111	111	7740	323	0.0417313	0.00973703	UMR	1	1	0	10539	ENST00000454769	protein_coding	ENSG00000143398	PIP5K1A	0	7792	ENST00000454769	ENSG00000143398	PIP5K1A	0	1676	1	0	0	1	0	0	0.239846	0.760154	0
508	chr1	24104108	24105832	1725	116	116	6191	293	0.0473268	0.00801659	UMR	2	1	0	2590	ENST00000246151	protein_coding	ENSG00000057757	PITHD1	0	1982	ENST00000246151	ENSG00000057757	PITHD1	0	650	1	0	0	1	0	0	0.441159	0.558841	0
1587	chr1	155264498	155265702	1205	78	78	5178	605	0.11684	0.0588468	UMR	0	0	5044	11438	ENST00000434082	protein_coding	ENSG00000143627	PKLR	5044	8573	ENST00000434082	ENSG00000143627	PKLR	0	1764	0	1	0	0	1	0	0.862241	0.137759	0
1152	chr1	89148654	89152257	3604	144	144	9090	191	0.0210121	0.00952381	UMR	2	1	0	7550	ENST00000370513	protein_coding	ENSG00000065243	PKN2	0	5847	ENST00000370513	ENSG00000065243	PKN2	0	1297	1	0	0	0.999445	0.000554939	0	0.295228	0.704772	0
1151	chr1	88927853	88929527	1675	80	80	5083	342	0.0672831	0.0428025	UMR	0	0	14269	7542	ENST00000475692	misc_RNA	ENSG00000239504	RN7SL583P	220377	5844	ENST00000316005	ENSG00000065243	PKN2	0	1296	0	0	1	0	0	1	0.284776	0.715224	0
1889	chr1	201228267	201229794	1528	43	43	2800	245	0.0875	0.0300063	UMR	0	0	22785	14460	ENST00000367324	protein_coding	ENSG00000081277	PKP1	22785	10876	ENST00000367324	ENSG00000081277	PKP1	22658	2041	0	0	1	0	0	1	0	0	1
1890	chr1	201252113	201253574	1462	99	99	6127	664	0.108373	0.0632499	UMR	1	1	0	14462	ENST00000352845	protein_coding	ENSG00000081277	PKP1	0	10878	ENST00000352845	ENSG00000081277	PKP1	0	2041	1	0	0	1	0	0	0.767442	0.232558	0
436	chr1	20478368	20480623	2256	61	61	3597	577	0.160411	0.10975	UMR	0	0	207	2240	ENST00000417884	lincRNA	ENSG00000227066	RP3-340N1.2	12544	1711	ENST00000465062	ENSG00000158786	PLA2G2F	31737	581	0.79477	0	0.20523	0	0	1	0	0	1
1859	chr1	187041687	187042722	1036	35	35	2106	583	0.276828	0.268642	UMR	0	0	19251	14112	ENST00000458683	lincRNA	ENSG00000236030	LINC01036	218268	10647	ENST00000466600	ENSG00000116711	PLA2G4A	391605	2005	0	0	1	0	0	1	0	0	1
1858	chr1	186797459	186799627	2169	30	30	1879	234	0.124534	0.0291775	UMR	1	1	0	14110	ENST00000442353	protein_coding	ENSG00000116711	PLA2G4A	0	10646	ENST00000442353	ENSG00000116711	PLA2G4A	147377	2005	1	0	0	1	0	0	0	0	1
116	chr1	2374125	2375763	1639	131	131	6512	377	0.0578931	0.0313769	UMR	0	0	16705	695	ENST00000609981	protein_coding	ENSG00000149527	PLCH2	16705	499	ENST00000609981	ENSG00000149527	PLCH2	0	196	0	1	0	0	1	0	0.576571	0.423429	0
117	chr1	2383213	2383973	761	31	31	2087	434	0.207954	0.236215	UMR	0	0	14924	696	ENST00000449969	protein_coding	ENSG00000149527	PLCH2	14924	500	ENST00000449969	ENSG00000149527	PLCH2	3696	197	0	1	0	0	1	0	0	0	1
118	chr1	2394046	2395402	1357	42	42	3142	589	0.18746	0.163861	UMR	0	0	3495	696	ENST00000449969	protein_coding	ENSG00000149527	PLCH2	3495	500	ENST00000449969	ENSG00000149527	PLCH2	3423	198	0	1	0	0	1	0	0	0	1
119	chr1	2398065	2400175	2111	84	84	4974	875	0.175915	0.071124	UMR	1	1	0	696	ENST00000449969	protein_coding	ENSG00000149527	PLCH2	0	500	ENST00000449969	ENSG00000149527	PLCH2	0	198	1	0	0	1	0	0	0.108953	0.891047	0
120	chr1	2405254	2406764	1511	43	43	2542	784	0.308419	0.275115	UMR	0	0	989	697	ENST00000419816	protein_coding	ENSG00000149527	PLCH2	989	501	ENST00000419816	ENSG00000149527	PLCH2	2993	199	0.669093	0.330907	0	0.669093	0.330907	0	0	0	1
121	chr1	2435094	2435912	819	51	51	2672	777	0.290793	0.240094	UMR	0	0	5007	704	ENST00000462379	protein_coding	ENSG00000149527	PLCH2	5007	508	ENST00000462379	ENSG00000149527	PLCH2	0	204	0	1	0	0	1	0	0.534799	0.465201	0
122	chr1	2436044	2437244	1201	56	56	3111	789	0.253616	0.227903	UMR	0	0	5957	704	ENST00000462379	protein_coding	ENSG00000149527	PLCH2	5957	508	ENST00000462379	ENSG00000149527	PLCH2	215	204	0	0.771024	0.228976	0	0.771024	0.228976	0	1	0
2236	chr1	242685884	242689357	3474	205	207	11122	456	0.0409998	0.0189896	UMR	1	1	0	17095	ENST00000467561	protein_coding	ENSG00000180287	PLD5	0	12810	ENST00000467561	ENSG00000180287	PLD5	0	2401	1	0	0	1	0	0	0.379965	0.620035	0
1941	chr1	204332196	204333350	1155	38	38	2629	86	0.0327121	0.0107976	UMR	0	0	3151	14850	ENST00000272203	protein_coding	ENSG00000143850	PLEKHA6	3151	11185	ENST00000272203	ENSG00000143850	PLEKHA6	13382	2082	0	1	0	0	1	0	0	0	1
1942	chr1	204346734	204348033	1300	70	70	4376	228	0.0521024	0.015004	UMR	2	1	0	14856	ENST00000443515	antisense	ENSG00000226330	RP11-739N20.2	0	11188	ENST00000564627	ENSG00000143850	PLEKHA6	0	2082	1	0	0	1	0	0	0.536154	0.463846	0
222	chr1	6544760	6547237	2478	116	116	6172	399	0.0646468	0.0363636	UMR	1	1	0	1037	ENST00000535355	protein_coding	ENSG00000171680	PLEKHG5	0	779	ENST00000535355	ENSG00000171680	PLEKHG5	0	338	1	0	0	1	0	0	0.167877	0.832123	0
223	chr1	6549910	6551318	1409	92	92	6095	194	0.0318294	0.0184902	UMR	1	1	0	1032	ENST00000377725	protein_coding	ENSG00000171680	PLEKHG5	0	774	ENST00000377725	ENSG00000171680	PLEKHG5	0	339	1	0	0	1	0	0	0.732434	0.267566	0
224	chr1	6556226	6558197	1972	128	128	6378	456	0.0714958	0.0224058	UMR	1	1	0	1040	ENST00000544978	protein_coding	ENSG00000171680	PLEKHG5	0	782	ENST00000544978	ENSG00000171680	PLEKHG5	0	340	1	0	0	1	0	0	0.157708	0.842292	0
356	chr1	16010274	16012518	2245	142	142	6653	405	0.0608748	0.030303	UMR	2	1	0	1794	ENST00000584345	miRNA	ENSG00000264048	AL121992.1	0	1374	ENST00000462455	ENSG00000116786	PLEKHM2	0	479	1	0	0	1	0	0	0.105122	0.894878	0
16	chr1	901504	902810	1307	93	93	5985	332	0.055472	0.0142857	UMR	1	1	0	166	ENST00000379407	protein_coding	ENSG00000187583	PLEKHN1	0	29	ENST00000379407	ENSG00000187583	PLEKHN1	0	20	1	0	0	1	0	0	0.880643	0.119357	0
17	chr1	905454	906840	1387	64	64	3848	573	0.148909	0.0993579	UMR	1	1	0	167	ENST00000480267	protein_coding	ENSG00000187583	PLEKHN1	0	30	ENST00000480267	ENSG00000187583	PLEKHN1	0	21	1	0	0	1	0	0	0.174477	0.825523	0
1472	chr1	150121091	150123642	2552	214	214	11688	474	0.0405544	0.0171356	UMR	1	1	0	10267	ENST00000492304	protein_coding	ENSG00000023902	PLEKHO1	0	7543	ENST00000492304	ENSG00000023902	PLEKHO1	0	1653	1	0	0	1	0	0	0.541928	0.458072	0
903	chr1	45265196	45267712	2517	155	155	9990	511	0.0511512	0.0179198	UMR	1	1	0	5216	ENST00000476731	protein_coding	ENSG00000173846	PLK3	0	4149	ENST00000476731	ENSG00000173846	PLK3	0	1035	1	0	0	1	0	0	0.496226	0.503774	0
326	chr1	11994042	11995624	1583	64	64	3710	105	0.0283019	0.00873288	UMR	1	1	0	1528	ENST00000196061	protein_coding	ENSG00000083444	PLOD1	0	1171	ENST00000196061	ENSG00000083444	PLOD1	0	447	1	0	0	1	0	0	0.173721	0.826279	0
1994	chr1	208416232	208419358	3127	212	212	12547	413	0.0329162	0.0123542	UMR	1	1	0	15268	ENST00000486969	protein_coding	ENSG00000076356	PLXNA2	0	11537	ENST00000486969	ENSG00000076356	PLXNA2	0	2129	1	0	0	1	0	0	0.488327	0.511673	0
1969	chr1	205818704	205819629	926	44	44	2843	892	0.313753	0.29627	UMR	1	1	0	15037	ENST00000460624	protein_coding	ENSG00000162877	PM20D1	0	11345	ENST00000460624	ENSG00000162877	PM20D1	0	2108	1	0	0	1	0	0	0.316415	0.683585	0
1611	chr1	156182241	156183739	1499	82	82	6133	146	0.0238056	0.00490196	UMR	2	2	0	11732	ENST00000497069	protein_coding	ENSG00000160783	PMF1	0	8836	ENST00000497069	ENSG00000160783	PMF1	0	1785	1	0	0	1	0	0	0.342228	0.657772	0
1612	chr1	156186176	156186643	468	52	52	326763	72175	0.220879	0.225224	UMR	0	0	3358	11732	ENST00000497069	protein_coding	ENSG00000160783	PMF1	3358	8836	ENST00000497069	ENSG00000160783	PMF1	0	1786	0	1	0	0	1	0	0.867521	0.132479	0
1560	chr1	154908634	154910470	1837	100	100	8153	285	0.0349565	0.0047619	UMR	2	1	0	11176	ENST00000604546	lincRNA	ENSG00000270361	RP11-307C12.13	0	8337	ENST00000368467	ENSG00000163344	PMVK	0	1735	1	0	0	1	0	0	0.52749	0.47251	0
515	chr1	24285114	24288012	2899	137	137	8044	266	0.0330681	0.0114035	UMR	2	2	0	2641	ENST00000579103	protein_coding	ENSG00000189266	PNRC2	0	2027	ENST00000579103	ENSG00000189266	PNRC2	0	655	1	0	0	1	0	0	0.315971	0.684029	0
996	chr1	53526877	53529140	2264	146	146	7783	454	0.0583323	0.017966	UMR	1	1	0	6033	ENST00000312553	protein_coding	ENSG00000174348	PODN	0	4810	ENST00000312553	ENSG00000174348	PODN	0	1130	1	0	0	1	0	0	0.619258	0.380742	0
1740	chr1	166807866	166809678	1813	148	148	7158	254	0.0354848	0.0159743	UMR	1	1	0	12979	ENST00000367875	protein_coding	ENSG00000143157	POGK	0	9863	ENST00000367875	ENSG00000143157	POGK	0	1893	1	0	0	1	0	0	0.553227	0.446773	0
1505	chr1	151429704	151432222	2519	195	195	8823	389	0.0440893	0.0133333	UMR	1	1	0	10660	ENST00000476128	protein_coding	ENSG00000143442	POGZ	0	7909	ENST00000476128	ENSG00000143442	POGZ	0	1681	1	0	0	1	0	0	0.195316	0.804684	0
1506	chr1	151445402	151446481	1080	37	37	2400	199	0.0829167	0.0390339	UMR	0	0	13460	10641	ENST00000271715	protein_coding	ENSG00000143442	POGZ	13460	7890	ENST00000271715	ENSG00000143442	POGZ	0	1682	0	0	1	0	0	1	0.250926	0.749074	0
925	chr1	46663417	46664928	1512	88	88	4523	587	0.129781	0.0460321	UMR	1	1	0	5476	ENST00000489985	protein_coding	ENSG00000085998	POMGNT1	0	4386	ENST00000489985	ENSG00000085998	POMGNT1	3893	1056	1	0	0	1	0	0	0	0	1
1749	chr1	167188516	167192484	3969	246	246	12928	407	0.0314821	0.0127647	UMR	2	1	0	13023	ENST00000541643	protein_coding	ENSG00000143190	POU2F1	0	9896	ENST00000541643	ENSG00000143190	POU2F1	0	1901	0.913832	0.0861678	0	0.913832	0.0861678	0	0.562106	0.437894	0
782	chr1	38599130	38600558	1429	60	60	3687	376	0.10198	0.0793228	UMR	0	0	44226	4341	ENST00000582606	miRNA	ENSG00000265596	MIR3659	86679	3415	ENST00000373012	ENSG00000185668	POU3F1	85487	915	0	0	1	0	0	1	0	0	1
783	chr1	38604035	38607580	3546	45	45	3378	1044	0.309059	0.287737	UMR	0	0	49131	4341	ENST00000582606	miRNA	ENSG00000265596	MIR3659	91584	3415	ENST00000373012	ENSG00000185668	POU3F1	90392	915	0	0	1	0	0	1	0	0	1
784	chr1	38757000	38758296	1297	31	31	1975	281	0.142278	0.0993665	UMR	0	0	76560	4342	ENST00000431311	lincRNA	ENSG00000237290	RP11-214L19.1	244549	3415	ENST00000373012	ENSG00000185668	POU3F1	183623	916	0	0	1	0	0	1	0	0	1
781	chr1	38509757	38513862	4106	437	437	24064	964	0.0400598	0.0258974	UMR	2	1	0	4339	ENST00000428151	lincRNA	ENSG00000224592	RP5-884C9.2	0	3415	ENST00000373012	ENSG00000185668	POU3F1	0	915	0.831223	0.168777	0	0.831223	0.168777	0	0.862153	0.137847	0
1031	chr1	56942738	56943888	1151	64	64	4431	136	0.0306928	0.0131425	UMR	0	0	35554	6285	ENST00000459962	protein_coding	ENSG00000162407	PPAP2B	35554	4998	ENST00000459962	ENSG00000162407	PPAP2B	0	1166	0	0	1	0	0	1	0.232841	0.767159	0
1032	chr1	57040086	57046138	6053	173	173	11250	746	0.0663111	0.0141844	UMR	1	1	0	6283	ENST00000371250	protein_coding	ENSG00000162407	PPAP2B	0	4996	ENST00000371250	ENSG00000162407	PPAP2B	0	1167	0.478771	0.521229	0	0.478771	0.521229	0	0.167685	0.499091	0.333223
853	chr1	42921406	42922884	1479	106	106	6561	226	0.034446	0.0165572	UMR	2	2	0	4738	ENST00000471420	protein_coding	ENSG00000127125	PPCS	0	3740	ENST00000471420	ENSG00000127125	PPCS	0	980	1	0	0	1	0	0	0.580798	0.419202	0
1921	chr1	202995300	202996681	1382	92	92	5361	328	0.0611826	0.017477	UMR	1	1	0	14719	ENST00000367240	protein_coding	ENSG00000143847	PPFIA4	0	11080	ENST00000367240	ENSG00000143847	PPFIA4	0	2067	1	0	0	1	0	0	0.515919	0.484081	0
1922	chr1	203044500	203045322	823	66	66	4036	610	0.15114	0.122609	UMR	1	1	0	14732	ENST00000594572	protein_coding	ENSG00000143847	PPFIA4	0	11093	ENST00000594572	ENSG00000143847	PPFIA4	0	2068	1	0	0	1	0	0	0.72904	0.27096	0
1419	chr1	147928962	147933115	4154	51	182	1260	13	0.0103175	0.00724638	UMR	1	0	0	10055	ENST00000417554	lincRNA	ENSG00000215863	LINC01138	22303	7454	ENST00000539781	ENSG00000255963	PPIAL4A	0	1598	0.778767	0.221233	0	0	0	1	0.375542	0.624458	0
1415	chr1	147805850	147808136	2287	75	75	5544	328	0.0591631	0.00966996	UMR	1	0	0	10051	ENST00000365538	snRNA	ENSG00000202408	RNU1-122P	147282	7454	ENST00000539781	ENSG00000255963	PPIAL4A	0	1594	1	0	0	0	0	1	0.118059	0.881941	0
1418	chr1	147851401	147852425	1025	33	37	1358	399	0.293814	0.326413	UMR	0	0	5693	10056	ENST00000517033	snRNA	ENSG00000252842	RNU1-135P	102993	7454	ENST00000539781	ENSG00000255963	PPIAL4A	16387	1596	0	1	0	0	0	1	0	0	1
1417	chr1	147833351	147835842	2492	18	94	375	82	0.218667	0.213126	UMR	1	0	0	10053	ENST00000384610	snRNA	ENSG00000207340	RNVU1-10	119576	7454	ENST00000539781	ENSG00000255963	PPIAL4A	0	1596	1	0	0	0	0	1	0.136035	0.863965	0
1414	chr1	147801081	147801944	864	51	51	3496	1435	0.410469	0.404724	UMR	1	0	0	10049	ENST00000452996	lincRNA	ENSG00000224481	RP11-495P10.3	153474	7454	ENST00000539781	ENSG00000255963	PPIAL4A	4956	1594	1	0	0	0	0	1	0	0	1
1416	chr1	147825372	147827170	1799	71	71	4821	1051	0.218005	0.215232	UMR	0	0	3644	10052	ENST00000609678	lincRNA	ENSG00000272824	RP6-74O6.6	128248	7454	ENST00000539781	ENSG00000255963	PPIAL4A	0	1595	0	0	1	0	0	1	0.122846	0.877154	0
1365	chr1	144533196	144534651	1456	55	55	14703	2011	0.136775	0.0902288	UMR	1	0	0	9645	ENST00000364829	snRNA	ENSG00000201699	RNU1-59P	168949	7204	ENST00000540273	ENSG00000255854	PPIAL4B	0	1525	1	0	0	0	0	1	0.224588	0.775412	0
1363	chr1	144490682	144492812	2131	29	69	734	15	0.020436	0.00584795	UMR	2	0	0	9644	ENST00000384101	snRNA	ENSG00000206828	RNVU1-5	126435	7204	ENST00000540273	ENSG00000255854	PPIAL4B	0	1523	1	0	0	0	1	0	0.182543	0.817457	0
1362	chr1	144481086	144481609	524	18	31	540	102	0.188889	0.205849	UMR	1	0	0	9637	ENST00000434159	antisense	ENSG00000236943	RP11-640M9.1	116839	7204	ENST00000540273	ENSG00000255854	PPIAL4B	0	1522	1	0	0	0	1	0	0.929389	0.0706107	0
1364	chr1	144519038	144521833	2796	148	168	6192	158	0.0255168	0.00701754	UMR	1	0	0	9643	ENST00000458262	antisense	ENSG00000236943	RP11-640M9.1	154791	7204	ENST00000540273	ENSG00000255854	PPIAL4B	0	1524	1	0	0	0	0.722818	0.277182	0.548641	0.451359	0
1366	chr1	144567548	144568865	1318	34	53	1627	561	0.344806	0.266481	UMR	0	0	24497	9646	ENST00000429694	pseudogene	ENSG00000225241	RP11-640M9.2	203301	7204	ENST00000540273	ENSG00000255854	PPIAL4B	24469	1526	0	0	1	0	0	1	0	0	1
1454	chr1	149513291	149520318	7028	27	106	489	25	0.0511247	0.031151	UMR	1	0	0	10159	ENST00000391242	snRNA	ENSG00000212544	RNVU1-19	32684	7479	ENST00000369222	ENSG00000198161	PPIAL4C	0	1633	0.421884	0	0.578116	0	0	1	0.0456744	0.424161	0.530165
1456	chr1	149604435	149606542	2108	32	63	357	6	0.0168067	0	UMR	3	0	0	10179	ENST00000365626	snRNA	ENSG00000202496	RNVU1-20	51431	7479	ENST00000369222	ENSG00000198161	PPIAL4C	0	1635	1	0	0	0	0	1	0.184535	0.815465	0
1455	chr1	149533045	149578070	45026	20	403	255	43	0.168627	0	UMR	4	1	0	10175	ENST00000447883	lincRNA	ENSG00000233368	RP11-277L2.3	0	7479	ENST00000369222	ENSG00000198161	PPIAL4C	0	1634	0.193799	0	0.806201	0.0888376	0	0.911162	0.03458	0.0569671	0.908453
1424	chr1	148240856	148242782	1927	79	85	3028	77	0.0254293	0.00775194	UMR	1	0	0	10079	ENST00000384770	snRNA	ENSG00000207501	RNVU1-14	38319	7464	ENST00000544708	ENSG00000256374	PPIAL4D	0	1603	1	0	0	0	0	1	0.17644	0.82356	0
1422	chr1	148100968	148177207	76240	71	78	2957	38	0.0128509	0.00694444	UMR	0	0	15964	10075	ENST00000545938	pseudogene	ENSG00000223612	RP11-289I10.2	25328	7464	ENST00000544708	ENSG00000256374	PPIAL4D	0	1602	0	0	1	0	0	1	0.00575813	0.0325289	0.961713
1423	chr1	148192530	148193668	1139	51	51	2617	137	0.05235	0.0277778	UMR	1	0	0	10076	ENST00000433527	pseudogene	ENSG00000223612	RP11-289I10.2	8867	7464	ENST00000544708	ENSG00000256374	PPIAL4D	15802	1602	1	0	0	0	0	1	0	0	1
1425	chr1	148246966	148248612	1647	62	79	2994	64	0.0213761	0.00794101	UMR	1	0	0	10080	ENST00000427732	lincRNA	ENSG00000236140	RP11-89F3.2	44429	7464	ENST00000544708	ENSG00000256374	PPIAL4D	0	1605	1	0	0	0	0	1	0.514268	0.485732	0
1353	chr1	142899264	142905352	6089	31	31	4249	1601	0.376795	0.382179	UMR	0	0	51363	9509	ENST00000424640	lincRNA	ENSG00000231182	RP11-423O2.7	862528	7194	ENST00000419275	ENSG00000236334	PPIAL4G	8222	1511	0	0	1	0	0	1	0	0	1
1354	chr1	142930320	142938628	8309	28	32	2587	1215	0.469656	0.451893	UMR	0	0	18087	9509	ENST00000424640	lincRNA	ENSG00000231182	RP11-423O2.7	829252	7194	ENST00000419275	ENSG00000236334	PPIAL4G	39278	1511	0	0	1	0	0	1	0	0	1
1355	chr1	143210104	143217452	7349	27	30	1160	477	0.411207	0.396064	UMR	1	0	0	9511	ENST00000412204	lincRNA	ENSG00000232274	RP11-782C8.2	550428	7194	ENST00000419275	ENSG00000236334	PPIAL4G	52706	1512	0.403592	0.596408	0	0	0	1	0	0	1
1356	chr1	143663860	143664789	930	39	39	1904	624	0.327731	0.338164	UMR	1	0	0	9571	ENST00000440199	lincRNA	ENSG00000223804	RP6-206I17.1	103091	7194	ENST00000419275	ENSG00000236334	PPIAL4G	0	1515	1	0	0	0	0	1	0.3	0.7	0
1357	chr1	143742367	143745415	3049	163	177	11152	145	0.0130022	0.00546448	UMR	1	0	0	9574	ENST00000440862	lincRNA	ENSG00000223804	RP6-206I17.1	22465	7194	ENST00000419275	ENSG00000236334	PPIAL4G	0	1517	1	0	0	0	0	1	0.509675	0.490325	0
808	chr1	40156699	40158557	1859	122	122	7702	307	0.0398598	0.0166418	UMR	2	2	0	4462	ENST00000470018	protein_coding	ENSG00000084072	PPIE	0	3509	ENST00000470018	ENSG00000084072	PPIE	0	933	1	0	0	1	0	0	0.852071	0.147929	0
809	chr1	40204240	40205276	1037	61	61	4206	177	0.0420827	0.0155449	UMR	1	1	0	4475	ENST00000480169	protein_coding	ENSG00000084072	PPIE	0	3522	ENST00000480169	ENSG00000084072	PPIE	0	934	1	0	0	1	0	0	0.411765	0.588235	0
855	chr1	43123415	43124952	1538	74	74	5228	128	0.0244836	0.0100472	UMR	1	1	0	4766	ENST00000436387	protein_coding	ENSG00000171960	PPIH	0	3763	ENST00000436387	ENSG00000171960	PPIH	0	982	1	0	0	1	0	0	0.289337	0.710663	0
1289	chr1	113256585	113259283	2699	156	156	9326	206	0.0220888	0.0119048	UMR	2	1	0	9013	ENST00000566195	antisense	ENSG00000261595	RP11-426L16.9	0	6877	ENST00000486709	ENSG00000155367	PPM1J	0	1445	1	0	0	1	0	0	0.468322	0.531678	0
1692	chr1	161135261	161137241	1981	88	88	5035	94	0.0186693	0.00562169	UMR	1	1	0	12519	ENST00000462866	protein_coding	ENSG00000143224	PPOX	0	9517	ENST00000462866	ENSG00000143224	PPOX	0	1854	1	0	0	1	0	0	0.345785	0.654215	0
1910	chr1	202317412	202319488	2077	77	77	6192	157	0.0253553	0.00913242	UMR	1	1	0	14642	ENST00000476364	protein_coding	ENSG00000077157	PPP1R12B	0	11029	ENST00000476364	ENSG00000077157	PPP1R12B	0	2056	1	0	0	1	0	0	0.259509	0.740491	0
1943	chr1	204374045	204381513	7469	151	151	9906	328	0.0331112	0.00617284	UMR	1	1	0	14858	ENST00000367188	protein_coding	ENSG00000158615	PPP1R15B	0	11189	ENST00000367188	ENSG00000158615	PPP1R15B	0	2083	0.347436	0.652564	0	0.347436	0.652564	0	0.113268	0.315169	0.571562
608	chr1	28156785	28158410	1626	81	81	5692	144	0.0252987	0.0112994	UMR	1	1	0	3222	ENST00000431586	protein_coding	ENSG00000117751	PPP1R8	0	2512	ENST00000431586	ENSG00000117751	PPP1R8	0	742	1	0	0	1	0	0	0.348708	0.651292	0
2020	chr1	212457668	212467648	9981	247	247	15674	1155	0.0736889	0.017722	UMR	1	1	0	15464	ENST00000261461	protein_coding	ENSG00000066027	PPP2R5A	0	11653	ENST00000261461	ENSG00000066027	PPP2R5A	0	2155	0.321711	0.678289	0	0.321711	0.678289	0	0.173029	0.230438	0.596533
818	chr1	40562394	40563481	1088	59	59	3798	54	0.014218	0.0107527	UMR	1	1	0	4550	ENST00000526547	protein_coding	ENSG00000131238	PPT1	0	3588	ENST00000526547	ENSG00000131238	PPT1	0	941	1	0	0	1	0	0	0.424632	0.575368	0
425	chr1	19637402	19639894	2493	159	159	9322	361	0.0387256	0.0107527	UMR	2	2	0	2164	ENST00000497827	protein_coding	ENSG00000040487	PQLC2	0	1644	ENST00000497827	ENSG00000040487	PQLC2	0	572	1	0	0	1	0	0	0.442038	0.557962	0
426	chr1	19668022	19669143	1122	32	32	2517	702	0.278903	0.285137	UMR	0	0	16773	2165	ENST00000432465	protein_coding	ENSG00000040487	PQLC2	16773	1645	ENST00000432465	ENSG00000040487	PQLC2	2745	573	0	1	0	0	1	0	0	0	1
1641	chr1	156716356	156723025	6670	251	252	13820	435	0.0314761	0.0119048	UMR	2	2	0	11944	ENST00000491853	protein_coding	ENSG00000143294	PRCC	0	9033	ENST00000491853	ENSG00000143294	PRCC	0	1807	1	0	0	1	0	0	0.198201	0.443178	0.358621
1642	chr1	156736060	156739434	3375	104	104	7110	289	0.040647	0.00865947	UMR	2	2	0	11947	ENST00000353233	protein_coding	ENSG00000143294	PRCC	0	9036	ENST00000353233	ENSG00000143294	PRCC	0	1808	0.97363	0.0263704	0	0.97363	0.0263704	0	0.289778	0.710222	0
150	chr1	2978312	2988320	10009	727	727	39972	3923	0.0981437	0.0393699	UMR	3	1	0	793	ENST00000270722	protein_coding	ENSG00000142611	PRDM16	0	575	ENST00000270722	ENSG00000142611	PRDM16	0	235	0.945449	0.0545509	0	0.403936	0.0545509	0.541513	0.551504	0.448496	0
151	chr1	2989162	2990995	1834	121	121	6939	557	0.0802709	0.0612795	UMR	0	0	3386	792	ENST00000514189	protein_coding	ENSG00000142611	PRDM16	3386	574	ENST00000514189	ENSG00000142611	PRDM16	0	236	0	1	0	0	1	0	0.375136	0.624864	0
157	chr1	3102835	3103472	638	37	37	2842	794	0.279381	0.227536	UMR	0	0	51022	794	ENST00000512462	protein_coding	ENSG00000142611	PRDM16	51022	576	ENST00000512462	ENSG00000142611	PRDM16	0	245	0	1	0	0	1	0	0.811912	0.188088	0
158	chr1	3133714	3134805	1092	48	48	2990	652	0.21806	0.205515	UMR	0	0	19689	794	ENST00000512462	protein_coding	ENSG00000142611	PRDM16	19689	576	ENST00000512462	ENSG00000142611	PRDM16	13040	248	0	1	0	0	1	0	0	0	1
159	chr1	3135548	3136316	769	34	34	2585	575	0.222437	0.165292	UMR	0	0	18178	794	ENST00000512462	protein_coding	ENSG00000142611	PRDM16	18178	576	ENST00000512462	ENSG00000142611	PRDM16	11529	248	0	1	0	0	1	0	0	0	1
160	chr1	3141610	3143324	1715	49	49	3256	989	0.303747	0.302632	UMR	0	0	11170	794	ENST00000512462	protein_coding	ENSG00000142611	PRDM16	11170	576	ENST00000512462	ENSG00000142611	PRDM16	4521	248	0	1	0	0	1	0	0	0	1
161	chr1	3157372	3157830	459	38	38	2590	588	0.227027	0.214877	UMR	0	0	2865	795	ENST00000463591	protein_coding	ENSG00000142611	PRDM16	2865	577	ENST00000463591	ENSG00000142611	PRDM16	0	250	0	1	0	0	1	0	0.699346	0.300654	0
162	chr1	3163982	3165696	1715	95	95	6637	455	0.0685551	0.0372555	UMR	0	0	3285	795	ENST00000463591	protein_coding	ENSG00000142611	PRDM16	3285	577	ENST00000463591	ENSG00000142611	PRDM16	0	251	0	1	0	0	1	0	0.386006	0.613994	0
163	chr1	3166294	3167270	977	30	30	1812	542	0.299117	0.269261	UMR	0	0	5597	795	ENST00000463591	protein_coding	ENSG00000142611	PRDM16	5597	577	ENST00000463591	ENSG00000142611	PRDM16	1650	251	0	1	0	0	1	0	0	0.35824	0.64176
168	chr1	3282630	3283529	900	38	38	2982	578	0.19383	0.176426	UMR	0	0	29525	796	ENST00000509860	protein_coding	ENSG00000142611	PRDM16	29525	578	ENST00000509860	ENSG00000142611	PRDM16	7345	257	0	1	0	0	1	0	0	0	1
169	chr1	3284826	3287124	2299	43	43	3434	807	0.235003	0.211254	UMR	0	0	25930	796	ENST00000509860	protein_coding	ENSG00000142611	PRDM16	25930	578	ENST00000509860	ENSG00000142611	PRDM16	9541	257	0	1	0	0	1	0	0	0	1
170	chr1	3309600	3311294	1695	118	118	6993	780	0.11154	0.0405613	UMR	0	0	1760	796	ENST00000509860	protein_coding	ENSG00000142611	PRDM16	1760	578	ENST00000509860	ENSG00000142611	PRDM16	0	259	0.141593	0.858407	0	0.141593	0.858407	0	0.550442	0.449558	0
164	chr1	3200156	3201096	941	38	38	2594	468	0.180416	0.198603	UMR	0	0	25563	800	ENST00000607061	lincRNA	ENSG00000272235	RP11-22L13.1	39459	577	ENST00000463591	ENSG00000142611	PRDM16	2669	255	0	1	0	0	1	0	0	0	1
165	chr1	3229177	3232928	3752	128	128	8282	1105	0.133422	0.0882446	UMR	0	0	2516	800	ENST00000607061	lincRNA	ENSG00000272235	RP11-22L13.1	68480	577	ENST00000463591	ENSG00000142611	PRDM16	6987	256	0	1	0	0	1	0	0	0	1
166	chr1	3239702	3240472	771	37	37	2288	303	0.13243	0.110145	UMR	0	0	13041	800	ENST00000607061	lincRNA	ENSG00000272235	RP11-22L13.1	72582	578	ENST00000509860	ENSG00000142611	PRDM16	0	256	0	1	0	0	1	0	0.448768	0.551232	0
167	chr1	3268708	3269788	1081	45	45	3029	520	0.171674	0.140621	UMR	0	0	42047	800	ENST00000607061	lincRNA	ENSG00000272235	RP11-22L13.1	43266	578	ENST00000509860	ENSG00000142611	PRDM16	5241	257	0	1	0	0	1	0	0	0	1
152	chr1	3027857	3028510	654	30	30	1712	508	0.296729	0.280647	UMR	0	0	21762	799	ENST00000440516	antisense	ENSG00000226286	RP1-163G9.2	42081	574	ENST00000514189	ENSG00000142611	PRDM16	0	239	0	1	0	0	1	0	0.506116	0.493884	0
153	chr1	3043473	3044648	1176	34	34	2752	571	0.207485	0.172065	UMR	0	0	5624	799	ENST00000440516	antisense	ENSG00000226286	RP1-163G9.2	57697	574	ENST00000514189	ENSG00000142611	PRDM16	5129	240	0	1	0	0	1	0	0	0	1
154	chr1	3056199	3057357	1159	49	49	3647	658	0.180422	0.157653	UMR	0	0	5925	799	ENST00000440516	antisense	ENSG00000226286	RP1-163G9.2	70423	574	ENST00000514189	ENSG00000142611	PRDM16	0	241	0	1	0	0	1	0	0.19931	0.80069	0
155	chr1	3058615	3059379	765	33	33	2434	500	0.205423	0.181809	UMR	0	0	8341	799	ENST00000440516	antisense	ENSG00000226286	RP1-163G9.2	72839	574	ENST00000514189	ENSG00000142611	PRDM16	0	242	0	1	0	0	1	0	0.284967	0.715033	0
156	chr1	3086704	3088292	1589	53	53	3625	252	0.0695172	0.0377193	UMR	0	0	36430	799	ENST00000440516	antisense	ENSG00000226286	RP1-163G9.2	66202	576	ENST00000512462	ENSG00000142611	PRDM16	5411	244	0	1	0	0	1	0	0	0	1
339	chr1	14026233	14027824	1592	142	142	7646	360	0.0470834	0.0125786	UMR	1	1	0	1676	ENST00000376048	protein_coding	ENSG00000116731	PRDM2	0	1276	ENST00000376048	ENSG00000116731	PRDM2	0	462	1	0	0	1	0	0	0.451633	0.548367	0
340	chr1	14075042	14077630	2589	181	181	10598	213	0.0200981	0.00973703	UMR	1	1	0	1687	ENST00000505823	protein_coding	ENSG00000116731	PRDM2	0	1287	ENST00000505823	ENSG00000116731	PRDM2	0	463	1	0	0	1	0	0	0.460023	0.539977	0
341	chr1	14108035	14109297	1263	33	33	2489	719	0.288871	0.292225	UMR	0	0	9813	1688	ENST00000487453	protein_coding	ENSG00000116731	PRDM2	9813	1288	ENST00000487453	ENSG00000116731	PRDM2	31576	463	0	1	0	0	1	0	0	0	1
342	chr1	14218626	14221965	3340	105	105	7096	680	0.0958286	0.0296296	UMR	0	0	120404	1688	ENST00000487453	protein_coding	ENSG00000116731	PRDM2	120404	1288	ENST00000487453	ENSG00000116731	PRDM2	0	464	0	0	1	0	0	1	0.115868	0.815868	0.0682635
916	chr1	45986176	45988292	2117	111	111	7741	274	0.0353959	0.00784314	UMR	1	1	0	5356	ENST00000483583	protein_coding	ENSG00000117450	PRDX1	0	4277	ENST00000483583	ENSG00000117450	PRDX1	0	1047	1	0	0	1	0	0	0.302315	0.697685	0
1784	chr1	173444726	173448315	3590	151	151	8558	318	0.0371582	0.00793651	UMR	1	1	0	13405	ENST00000460950	protein_coding	ENSG00000117592	PRDX6	0	10176	ENST00000460950	ENSG00000117592	PRDX6	0	1931	1	0	0	1	0	0	0.313928	0.686072	0
1033	chr1	57109863	57112022	2160	143	143	8300	315	0.0379518	0.0153186	UMR	2	2	0	6291	ENST00000371244	protein_coding	ENSG00000162409	PRKAA2	0	5001	ENST00000371244	ENSG00000162409	PRKAA2	0	1168	1	0	0	1	0	0	0.312037	0.687963	0
1396	chr1	146649370	146650012	643	35	35	1889	170	0.0899947	0.0792822	UMR	1	0	0	9960	ENST00000471856	pseudogene	ENSG00000180867	PDIA3P1	5240	7404	ENST00000474939	ENSG00000131791	PRKAB2	0	1569	1	0	0	0	1	0	0.357698	0.642302	0
1394	chr1	146548269	146557447	9179	363	363	24184	1749	0.0723205	0.0411111	UMR	2	0	0	9942	ENST00000438469	pseudogene	ENSG00000230832	RP11-325P15.2	76641	7402	ENST00000496858	ENSG00000131791	PRKAB2	0	1567	0.853252	0.146748	0	0	0	1	0.228347	0.771653	0
1395	chr1	146642410	146645186	2777	143	143	9877	433	0.0438392	0.0138889	UMR	3	1	0	9950	ENST00000606856	processed_transcript	ENSG00000273071	RP11-337C18.10	0	7404	ENST00000474939	ENSG00000131791	PRKAB2	0	1568	1	0	0	1	0	0	0.371264	0.628736	0
1125	chr1	84542848	84544756	1909	138	138	7805	131	0.0167841	0.00733398	UMR	2	1	0	7333	ENST00000370688	protein_coding	ENSG00000142875	PRKACB	0	5695	ENST00000370688	ENSG00000142875	PRKACB	0	1265	1	0	0	1	0	0	0.584075	0.415925	0
89	chr1	1980900	1983104	2205	229	229	12066	575	0.0476546	0.0251916	UMR	2	1	0	607	ENST00000503297	protein_coding	ENSG00000067606	PRKCZ	0	424	ENST00000503297	ENSG00000067606	PRKCZ	0	158	1	0	0	1	0	0	0.840363	0.159637	0
90	chr1	2004939	2005727	789	56	56	4046	1037	0.256303	0.239235	UMR	1	1	0	612	ENST00000461106	protein_coding	ENSG00000067606	PRKCZ	0	429	ENST00000461106	ENSG00000067606	PRKCZ	0	160	1	0	0	1	0	0	0.489227	0.510773	0
91	chr1	2046982	2047955	974	34	34	2612	547	0.209418	0.148839	UMR	1	1	0	621	ENST00000470511	protein_coding	ENSG00000067606	PRKCZ	0	438	ENST00000470511	ENSG00000067606	PRKCZ	116	164	1	0	0	1	0	0	0	1	0
92	chr1	2063694	2065298	1605	101	101	7514	516	0.0686718	0.0228299	UMR	1	1	0	622	ENST00000471018	protein_coding	ENSG00000067606	PRKCZ	0	439	ENST00000471018	ENSG00000067606	PRKCZ	0	166	1	0	0	1	0	0	0.309657	0.690343	0
93	chr1	2105598	2106590	993	38	38	3057	382	0.124959	0.0962201	UMR	0	0	5183	630	ENST00000472017	protein_coding	ENSG00000067606	PRKCZ	5183	447	ENST00000472017	ENSG00000067606	PRKCZ	9842	169	0	1	0	0	1	0	0	0	1
88	chr1	1975914	1978233	2320	114	114	7088	889	0.125423	0.0436483	UMR	0	0	2856	602	ENST00000445600	antisense	ENSG00000226969	RP11-547D24.3	3675	421	ENST00000378567	ENSG00000067606	PRKCZ	0	157	0	0	1	0	0	1	0.217672	0.782328	0
1221	chr1	107598924	107600918	1995	134	134	8998	405	0.04501	0.00505051	UMR	1	1	0	8316	ENST00000370078	protein_coding	ENSG00000198890	PRMT6	0	6322	ENST00000370078	ENSG00000198890	PRMT6	0	1373	1	0	0	1	0	0	0.60401	0.39599	0
1220	chr1	106623374	106623916	543	38	38	2702	422	0.156181	0.137106	UMR	1	0	0	8308	ENST00000429608	lincRNA	ENSG00000237480	RP5-947P14.1	975350	6321	ENST00000361318	ENSG00000198890	PRMT6	0	1372	1	0	0	0	0	1	0.848987	0.151013	0
2034	chr1	214155490	214157416	1927	117	117	6728	789	0.117271	0.0303523	UMR	1	1	0	15592	ENST00000471129	protein_coding	ENSG00000117707	PROX1	0	11739	ENST00000471129	ENSG00000117707	PROX1	0	2169	1	0	0	1	0	0	0.441619	0.558381	0
2035	chr1	214158487	214163381	4895	217	217	13251	728	0.0549392	0.0241565	UMR	2	1	0	15597	ENST00000607425	protein_coding	ENSG00000117707	PROX1	0	11744	ENST00000607425	ENSG00000117707	PROX1	0	2173	1	0	0	0.846782	0.153218	0	0.211849	0.788151	0
2033	chr1	214152889	214153908	1020	54	54	3469	321	0.0925339	0.0376796	UMR	0	0	124	15580	ENST00000601744	antisense	ENSG00000230461	PROX1-AS1	2615	11739	ENST00000471129	ENSG00000117707	PROX1	0	2168	1	0	0	0	0	1	0.445098	0.554902	0
1479	chr1	150293496	150294834	1339	68	68	4264	169	0.0396341	0.0176727	UMR	1	1	0	10316	ENST00000543398	protein_coding	ENSG00000117360	PRPF3	0	7588	ENST00000543398	ENSG00000117360	PRPF3	0	1659	1	0	0	1	0	0	0.227782	0.772218	0
986	chr1	52868988	52871103	2116	83	83	5827	116	0.0199073	0.00769163	UMR	2	2	0	5935	ENST00000474048	protein_coding	ENSG00000134748	PRPF38A	0	4730	ENST00000474048	ENSG00000134748	PRPF38A	0	1121	1	0	0	1	0	0	0.206994	0.793006	0
1228	chr1	109233798	109237526	3729	118	118	7779	299	0.0384368	0.010929	UMR	1	1	0	8389	ENST00000370021	protein_coding	ENSG00000134186	PRPF38B	0	6377	ENST00000370021	ENSG00000134186	PRPF38B	0	1383	0.848753	0.151247	0	0.848753	0.151247	0	0.100027	0.802092	0.0978815
1775	chr1	171453938	171456736	2799	77	77	5258	154	0.0292887	0.0183626	UMR	1	1	0	13316	ENST00000467601	protein_coding	ENSG00000117523	PRRC2C	0	10117	ENST00000467601	ENSG00000117523	PRRC2C	0	1923	0.999285	0.000714541	0	0.999285	0.000714541	0	0.257949	0.742051	0
1772	chr1	170630427	170640912	10486	373	373	24813	3245	0.130778	0.0734499	UMR	2	1	0	13260	ENST00000606154	lincRNA	ENSG00000271811	RP1-79C4.4	0	10072	ENST00000497230	ENSG00000116132	PRRX1	0	1922	0.771982	0.228018	0	0.443544	0.556456	0	0.123879	0.424661	0.451459
2136	chr1	227973980	227977036	3057	191	191	11674	1157	0.0991091	0.0251572	UMR	0	0	26357	16284	ENST00000366757	protein_coding	ENSG00000185888	PRSS38	26357	12243	ENST00000366757	ENSG00000185888	PRSS38	0	2278	0	0	1	0	0	1	0.547596	0.452404	0
2137	chr1	227981206	227983597	2392	46	46	2202	501	0.22752	0.219957	UMR	0	0	19796	16284	ENST00000366757	protein_coding	ENSG00000185888	PRSS38	19796	12243	ENST00000366757	ENSG00000185888	PRSS38	4635	2278	0	0	1	0	0	1	0	0	1
1490	chr1	150980338	150982184	1847	76	76	5330	126	0.0236398	0.0102564	UMR	2	2	0	10472	ENST00000368935	protein_coding	ENSG00000143363	PRUNE	0	7728	ENST00000368935	ENSG00000143363	PRUNE	0	1670	1	0	0	1	0	0	0.193286	0.806714	0
2124	chr1	227014851	227016288	1438	44	44	3299	310	0.0939679	0.0327044	UMR	0	0	41596	16200	ENST00000524196	protein_coding	ENSG00000143801	PSEN2	41596	12180	ENST00000524196	ENSG00000143801	PSEN2	41757	2264	0	0	1	0	0	1	0	0	1
2125	chr1	227057958	227059104	1147	103	103	5904	174	0.0294715	0.0181858	UMR	1	1	0	16207	ENST00000366782	protein_coding	ENSG00000143801	PSEN2	0	12187	ENST00000366782	ENSG00000143801	PSEN2	0	2264	1	0	0	1	0	0	0.750654	0.249346	0
1243	chr1	109968040	109970942	2903	97	97	6396	286	0.0447154	0.0123457	UMR	1	1	0	8515	ENST00000484563	protein_coding	ENSG00000143106	PSMA5	0	6489	ENST00000484563	ENSG00000143106	PSMA5	0	1398	1	0	0	1	0	0	0.317602	0.682398	0
735	chr1	36106239	36108440	2202	95	95	5969	438	0.0733791	0.0103415	UMR	1	1	0	4081	ENST00000373237	protein_coding	ENSG00000126067	PSMB2	0	3194	ENST00000373237	ENSG00000126067	PSMB2	0	870	1	0	0	1	0	0	0.132607	0.867393	0
1504	chr1	151371583	151372938	1356	80	80	5957	126	0.0211516	0.00992535	UMR	1	1	0	10637	ENST00000474100	protein_coding	ENSG00000159377	PSMB4	0	7886	ENST00000474100	ENSG00000159377	PSMB4	0	1680	1	0	0	1	0	0	0.418879	0.581121	0
1500	chr1	151226752	151228237	1486	64	64	5100	332	0.065098	0.016296	UMR	1	1	0	10554	ENST00000476855	protein_coding	ENSG00000159352	PSMD4	0	7807	ENST00000476855	ENSG00000159352	PSMD4	25421	1677	1	0	0	1	0	0	0	0	1
1240	chr1	109824518	109826688	2171	89	89	6199	407	0.0656558	0.0160736	UMR	1	1	0	8498	ENST00000471740	protein_coding	ENSG00000134222	PSRC1	0	6472	ENST00000471740	ENSG00000134222	PSRC1	0	1396	1	0	0	1	0	0	0.233072	0.766928	0
1196	chr1	97186486	97189780	3295	120	120	7258	372	0.0512538	0.0111111	UMR	1	1	0	8041	ENST00000541987	protein_coding	ENSG00000117569	PTBP2	0	6164	ENST00000541987	ENSG00000117569	PTBP2	0	1351	1	0	0	1	0	0	0.152959	0.794234	0.0528073
907	chr1	45308246	45309359	1114	84	84	4569	310	0.0678485	0.0179339	UMR	1	1	0	5235	ENST00000372192	protein_coding	ENSG00000117425	PTCH2	0	4168	ENST00000372192	ENSG00000117425	PTCH2	0	1038	1	0	0	1	0	0	0.552962	0.447038	0
906	chr1	45284760	45286404	1645	69	69	5580	178	0.0318996	0.010509	UMR	1	0	0	5236	ENST00000365574	snRNA	ENSG00000202444	RNU5E-6P	2527	4166	ENST00000438067	ENSG00000117425	PTCH2	5115	1037	1	0	0	0	0.540426	0.459574	0	0	1
308	chr1	11536816	11540456	3641	198	198	11875	630	0.0530526	0.0178703	UMR	1	1	0	1442	ENST00000389575	protein_coding	ENSG00000204624	PTCHD2	0	1092	ENST00000389575	ENSG00000204624	PTCHD2	0	430	0.888218	0	0.111782	0.888218	0	0.111782	0.459489	0.540511	0
309	chr1	11561438	11561900	463	54	54	3983	1237	0.31057	0.31025	UMR	0	0	22142	1441	ENST00000294484	protein_coding	ENSG00000204624	PTCHD2	22142	1091	ENST00000294484	ENSG00000204624	PTCHD2	0	431	0	1	0	0	1	0	1	0	0
1099	chr1	71511786	71514046	2261	163	163	10996	444	0.0403783	0.0180846	UMR	1	1	0	6915	ENST00000370924	protein_coding	ENSG00000050628	PTGER3	0	5426	ENST00000370924	ENSG00000050628	PTGER3	0	1236	1	0	0	1	0	0	0.698806	0.301194	0
1120	chr1	78956071	78958398	2328	95	95	6179	305	0.0493607	0.020912	UMR	1	1	0	7222	ENST00000370756	protein_coding	ENSG00000122420	PTGFR	0	5633	ENST00000370756	ENSG00000122420	PTGFR	0	1260	1	0	0	1	0	0	0.383162	0.616838	0
1325	chr1	117452010	117453774	1765	152	152	8649	352	0.0406983	0.0156676	UMR	2	1	0	9293	ENST00000393203	protein_coding	ENSG00000134247	PTGFRN	0	7080	ENST00000393203	ENSG00000134247	PTGFRN	0	1480	1	0	0	1	0	0	0.707649	0.292351	0
1857	chr1	186648852	186652506	3655	83	83	5564	235	0.0422358	0.0183773	UMR	2	1	0	14108	ENST00000608917	lincRNA	ENSG00000273129	RP5-973M2.2	0	10644	ENST00000559800	ENSG00000073756	PTGS2	0	2005	0.793981	0	0.206019	0.740629	0	0.259371	0.210944	0.672777	0.116279
674	chr1	32402078	32404662	2585	166	166	7822	352	0.0450013	0.0171105	UMR	1	1	0	3658	ENST00000475464	protein_coding	ENSG00000184007	PTP4A2	0	2834	ENST00000475464	ENSG00000184007	PTP4A2	0	800	1	0	0	1	0	0	0.384913	0.615087	0
675	chr1	32409782	32410880	1099	64	64	3981	123	0.0308968	0.0146709	UMR	1	1	0	3652	ENST00000526960	protein_coding	ENSG00000184007	PTP4A2	0	2828	ENST00000526960	ENSG00000184007	PTP4A2	0	801	1	0	0	1	0	0	0.402184	0.597816	0
2038	chr1	214723116	214726190	3075	170	170	10959	633	0.0577607	0.0136054	UMR	1	1	0	15612	ENST00000491277	protein_coding	ENSG00000152104	PTPN14	0	11757	ENST00000491277	ENSG00000152104	PTPN14	0	2178	1	0	0	1	0	0	0.418862	0.581138	0
1906	chr1	202136611	202137612	1002	31	31	2167	535	0.246885	0.236485	UMR	1	0	0	14623	ENST00000482597	pseudogene	ENSG00000243323	PTPRVP	5894	11012	ENST00000492451	ENSG00000143851	PTPN7	22467	2052	1	0	0	0	0	1	0	0	1
873	chr1	43996212	43999670	3459	196	196	9455	705	0.0745637	0.0180458	UMR	1	1	0	4934	ENST00000436724	protein_coding	ENSG00000142949	PTPRF	0	3913	ENST00000436724	ENSG00000142949	PTPRF	0	1006	0.682856	0.317144	0	0.682856	0.317144	0	0.25094	0.726511	0.0225499
874	chr1	44005726	44007450	1725	30	30	2189	463	0.211512	0.169415	UMR	0	0	1856	4935	ENST00000372405	protein_coding	ENSG00000142949	PTPRF	1856	3914	ENST00000372405	ENSG00000142949	PTPRF	8133	1006	0.0828986	0.917101	0	0.0828986	0.917101	0	0	0	1
875	chr1	44023272	44024782	1511	38	38	2244	305	0.135918	0.101283	UMR	0	0	12524	4938	ENST00000437607	protein_coding	ENSG00000142949	PTPRF	12524	3917	ENST00000437607	ENSG00000142949	PTPRF	6504	1007	0	1	0	0	1	0	0	0	1
876	chr1	44031068	44032702	1635	86	86	5232	601	0.11487	0.0424242	UMR	0	0	15448	4939	ENST00000467464	protein_coding	ENSG00000142949	PTPRF	15448	3918	ENST00000467464	ENSG00000142949	PTPRF	0	1007	0	1	0	0	1	0	0.346789	0.653211	0
638	chr1	29562527	29565265	2739	295	295	17009	441	0.0259275	0.0119048	UMR	1	1	0	3422	ENST00000460170	protein_coding	ENSG00000060656	PTPRU	0	2661	ENST00000460170	ENSG00000060656	PTPRU	0	770	0.958014	0.0419861	0	0.958014	0.0419861	0	0.920044	0.0799562	0
639	chr1	29585782	29587216	1435	104	104	6372	603	0.0946328	0.0192853	UMR	1	1	0	3423	ENST00000527027	protein_coding	ENSG00000060656	PTPRU	0	2662	ENST00000527027	ENSG00000060656	PTPRU	0	772	1	0	0	1	0	0	0.578397	0.421603	0
640	chr1	29804538	29805763	1226	49	49	2911	251	0.0862247	0.0408537	UMR	0	0	17641	3433	ENST00000515851	pseudogene	ENSG00000225011	RP11-810H18.1	154807	2668	ENST00000492954	ENSG00000060656	PTPRU	0	773	0	0	1	0	0	1	0.225938	0.774062	0
641	chr1	30179610	30180654	1045	36	36	2069	281	0.135814	0.0496596	UMR	0	0	1739	3435	ENST00000422638	lincRNA	ENSG00000228176	RP4-656G21.1	529879	2668	ENST00000492954	ENSG00000060656	PTPRU	374370	773	0.249761	0	0.750239	0	0	1	0	0	1
652	chr1	31536104	31539094	2991	107	107	6715	256	0.0381236	0.00819507	UMR	1	1	0	3485	ENST00000524516	protein_coding	ENSG00000134644	PUM1	0	2701	ENST00000524516	ENSG00000134644	PUM1	0	782	1	0	0	1	0	0	0.175861	0.720829	0.10331
49	chr1	1239476	1245120	5645	421	421	24863	1560	0.0627438	0.0201361	UMR	2	2	0	304	ENST00000493657	protein_coding	ENSG00000169972	PUSL1	0	147	ENST00000493657	ENSG00000169972	PUSL1	0	75	1	0	0	1	0	0	0.481842	0.354296	0.163862
2105	chr1	226111170	226112664	1495	112	112	6530	238	0.0364472	0.0131533	UMR	2	2	0	16144	ENST00000366823	protein_coding	ENSG00000143811	PYCR2	0	12144	ENST00000366823	ENSG00000143811	PYCR2	0	2249	1	0	0	1	0	0	0.608696	0.391304	0
1562	chr1	154933156	154936240	3085	136	136	8803	560	0.0636147	0.0128416	UMR	2	1	0	11188	ENST00000605085	antisense	ENSG00000271380	RP11-307C12.12	0	8347	ENST00000368456	ENSG00000163348	PYGO2	0	1736	1	0	0	1	0	0	0.261588	0.738412	0
1819	chr1	180123010	180124910	1901	139	139	7393	177	0.0239416	0.0119048	UMR	1	1	0	13774	ENST00000367600	protein_coding	ENSG00000116260	QSOX1	0	10405	ENST00000367600	ENSG00000116260	QSOX1	0	1964	1	0	0	1	0	0	0.541294	0.458706	0
1544	chr1	153956902	153959944	3043	69	69	4107	367	0.0893596	0.0231902	UMR	1	1	0	11036	ENST00000484297	protein_coding	ENSG00000143545	RAB13	0	8218	ENST00000484297	ENSG00000143545	RAB13	3283	1719	1	0	0	1	0	0	0	0	1
980	chr1	52455284	52456848	1565	98	98	4365	370	0.0847652	0.0189518	UMR	1	1	0	5885	ENST00000371655	protein_coding	ENSG00000169213	RAB3B	0	4694	ENST00000371655	ENSG00000169213	RAB3B	0	1114	1	0	0	1	0	0	0.308626	0.691374	0
2057	chr1	220444838	220447322	2485	68	68	4110	100	0.0243309	0.00564972	UMR	1	1	0	15771	ENST00000462353	protein_coding	ENSG00000118873	RAB3GAP2	0	11872	ENST00000462353	ENSG00000118873	RAB3GAP2	0	2200	1	0	0	1	0	0	0.182294	0.817706	0
624	chr1	28918276	28919766	1491	97	97	4692	262	0.0558397	0.017094	UMR	1	1	0	3348	ENST00000465518	protein_coding	ENSG00000188060	RAB42	0	2600	ENST00000465518	ENSG00000188060	RAB42	0	758	1	0	0	1	0	0	0.276995	0.723005	0
623	chr1	28906877	28909842	2966	143	143	10544	397	0.0376517	0.0163934	UMR	1	0	0	3341	ENST00000384342	antisense	ENSG00000197989	SNHG12	8869	2599	ENST00000373826	ENSG00000188060	RAB42	0	757	1	0	0	0	0	1	0.246123	0.753877	0
2167	chr1	229406620	229408256	1637	119	119	6441	222	0.0344667	0.00980392	UMR	3	1	0	16490	ENST00000473894	protein_coding	ENSG00000168118	RAB4A	0	12397	ENST00000473894	ENSG00000168118	RAB4A	0	2323	1	0	0	1	0	0	0.295052	0.704948	0
1967	chr1	205743498	205745124	1627	70	70	4374	131	0.0299497	0.0105927	UMR	1	1	0	15031	ENST00000533111	protein_coding	ENSG00000117280	RAB7L1	0	11339	ENST00000533111	ENSG00000117280	RAB7L1	0	2106	1	0	0	1	0	0	0.472034	0.527966	0
1790	chr1	174127622	174129806	2185	139	139	7911	239	0.0302111	0.00833333	UMR	2	1	0	13504	ENST00000457696	protein_coding	ENSG00000152061	RABGAP1L	0	10221	ENST00000457696	ENSG00000152061	RABGAP1L	0	1937	1	0	0	1	0	0	0.454462	0.545538	0
1108	chr1	76251250	76253976	2727	53	53	4194	215	0.0512637	0.0192607	UMR	3	1	0	7089	ENST00000384512	snoRNA	ENSG00000207241	SNORD45A	0	5534	ENST00000489450	ENSG00000137955	RABGGTB	8560	1248	1	0	0	1	0	0	0	0	1
1916	chr1	202857138	202858735	1598	99	99	6608	125	0.0189165	0.00653595	UMR	1	1	0	14691	ENST00000367262	protein_coding	ENSG00000183155	RABIF	0	11057	ENST00000367262	ENSG00000183155	RABIF	0	2062	1	0	0	1	0	0	0.444931	0.555069	0
1915	chr1	202829874	202831573	1700	99	99	7670	207	0.0269883	0.0111235	UMR	2	0	0	14689	ENST00000456105	lincRNA	ENSG00000234996	RP11-480I12.7	26689	11057	ENST00000367262	ENSG00000183155	RABIF	0	2061	1	0	0	0	0	1	0.507059	0.492941	0
927	chr1	46712518	46714476	1959	90	90	5015	98	0.0195414	0.0151904	UMR	1	1	0	5484	ENST00000487700	protein_coding	ENSG00000085999	RAD54L	0	4394	ENST00000487700	ENSG00000085999	RAD54L	6352	1057	1	0	0	1	0	0	0	0	1
1804	chr1	178693833	178696018	2186	190	190	9997	325	0.0325098	0.0130167	UMR	2	1	0	13654	ENST00000324778	protein_coding	ENSG00000116191	RALGPS2	0	10316	ENST00000324778	ENSG00000116191	RALGPS2	0	1951	1	0	0	1	0	0	0.506404	0.493596	0
1805	chr1	178906922	178909183	2262	39	39	2756	550	0.199565	0.172207	UMR	0	0	43948	13659	ENST00000478871	protein_coding	ENSG00000116191	RALGPS2	43948	10321	ENST00000478871	ENSG00000116191	RALGPS2	85621	1952	0	0	1	0	0	1	0	0	1
1278	chr1	112161835	112163781	1947	104	104	5057	196	0.0387582	0.00844017	UMR	1	1	0	8878	ENST00000545460	protein_coding	ENSG00000116473	RAP1A	0	6766	ENST00000545460	ENSG00000116473	RAP1A	0	1433	1	0	0	1	0	0	0.325116	0.674884	0
467	chr1	21948611	21949348	738	87	87	3491	262	0.0750501	0.031922	UMR	1	1	0	2395	ENST00000599760	protein_coding	ENSG00000076864	RAP1GAP	0	1831	ENST00000599760	ENSG00000076864	RAP1GAP	0	605	1	0	0	1	0	0	0.798103	0.201897	0
468	chr1	21965028	21966681	1654	41	41	2462	632	0.256702	0.258005	UMR	0	0	11631	2389	ENST00000471600	protein_coding	ENSG00000076864	RAP1GAP	11631	1825	ENST00000471600	ENSG00000076864	RAP1GAP	11420	606	0	1	0	0	1	0	0	0	1
469	chr1	21977850	21979603	1754	130	130	5919	698	0.117925	0.0333333	UMR	1	1	0	2394	ENST00000374757	protein_coding	ENSG00000076864	RAP1GAP	0	1830	ENST00000374757	ENSG00000076864	RAP1GAP	0	606	1	0	0	1	0	0	0.377993	0.622007	0
470	chr1	21985602	21986516	915	65	65	4043	107	0.0264655	0.0122334	UMR	0	0	5801	2397	ENST00000447293	protein_coding	ENSG00000076864	RAP1GAP	5801	1833	ENST00000447293	ENSG00000076864	RAP1GAP	0	607	0	1	0	0	1	0	0.436066	0.563934	0
471	chr1	21994604	21997734	3131	144	144	8313	767	0.0922651	0.0274013	UMR	1	1	0	2399	ENST00000464457	protein_coding	ENSG00000076864	RAP1GAP	0	1835	ENST00000464457	ENSG00000076864	RAP1GAP	0	609	1	0	0	1	0	0	0.351006	0.648994	0
1801	chr1	178062022	178064782	2761	146	146	8000	273	0.034125	0.00854701	UMR	2	1	0	13626	ENST00000367649	protein_coding	ENSG00000075391	RASAL2	0	10296	ENST00000367649	ENSG00000075391	RASAL2	0	1948	1	0	0	1	0	0	0.410721	0.589279	0
1973	chr1	206680098	206683035	2938	161	161	8631	489	0.0566562	0.0242988	UMR	1	1	0	15093	ENST00000367117	protein_coding	ENSG00000136653	RASSF5	0	11388	ENST00000367117	ENSG00000136653	RASSF5	0	2111	0.946562	0.0534377	0	0.946562	0.0534377	0	0.411164	0.588836	0
1974	chr1	206730003	206731026	1024	68	68	3910	154	0.0393862	0.0181623	UMR	1	1	0	15094	ENST00000304534	protein_coding	ENSG00000136653	RASSF5	0	11389	ENST00000304534	ENSG00000136653	RASSF5	0	2112	1	0	0	1	0	0	0.499023	0.500977	0
1070	chr1	65209713	65212119	2407	152	152	7256	209	0.0288037	0.0168803	UMR	1	1	0	6619	ENST00000294428	protein_coding	ENSG00000162437	RAVER2	0	5202	ENST00000294428	ENSG00000162437	RAVER2	0	1202	1	0	0	1	0	0	0.397175	0.602825	0
696	chr1	33115363	33117930	2568	155	155	11177	421	0.0376666	0.0113968	UMR	2	2	0	3815	ENST00000445722	protein_coding	ENSG00000162521	RBBP4	0	2974	ENST00000445722	ENSG00000162521	RBBP4	0	821	1	0	0	1	0	0	0.319315	0.680685	0
1953	chr1	205090133	205091970	1838	59	59	5008	227	0.0453275	0.0045045	UMR	1	1	0	14937	ENST00000484379	protein_coding	ENSG00000117222	RBBP5	0	11257	ENST00000484379	ENSG00000117222	RBBP5	50979	2089	1	0	0	1	0	0	0	0	1
1265	chr1	110880066	110883266	3201	216	216	15134	481	0.0317827	0.0101433	UMR	2	1	0	8687	ENST00000487146	protein_coding	ENSG00000162775	RBM15	0	6639	ENST00000487146	ENSG00000162775	RBM15	0	1420	1	0	0	1	0	0	0.652296	0.347704	0
2211	chr1	235323707	235325216	1510	72	72	4958	112	0.0225898	0.00947488	UMR	1	1	0	16799	ENST00000485019	protein_coding	ENSG00000188739	RBM34	0	12611	ENST00000485019	ENSG00000188739	RBM34	0	2366	1	0	0	1	0	0	0.3	0.7	0
1380	chr1	145506922	145508532	1611	68	68	4947	244	0.0493228	0.00986401	UMR	2	1	0	9813	ENST00000369307	protein_coding	ENSG00000131795	RBM8A	0	7314	ENST00000369307	ENSG00000131795	RBM8A	0	1539	1	0	0	1	0	0	0.212911	0.787089	0
1154	chr1	89456910	89459482	2573	128	128	7700	443	0.0575325	0.0103559	UMR	2	2	0	7572	ENST00000413769	protein_coding	ENSG00000213516	RBMXL1	0	5866	ENST00000413769	ENSG00000213516	RBMXL1	0	1299	1	0	0	1	0	0	0.221531	0.778469	0
280	chr1	10056843	10058317	1475	138	138	7528	336	0.0446334	0.0187084	UMR	1	1	0	1297	ENST00000294435	protein_coding	ENSG00000162444	RBP7	0	975	ENST00000294435	ENSG00000162444	RBP7	0	403	1	0	0	1	0	0	0.669153	0.330847	0
1789	chr1	173989898	173992270	2373	138	138	8345	297	0.0355902	0.0141844	UMR	2	1	0	13494	ENST00000424181	lincRNA	ENSG00000224977	RP11-160H22.3	0	10212	ENST00000367696	ENSG00000135870	RC3H1	0	1936	1	0	0	1	0	0	0.439949	0.560051	0
524	chr1	24828364	24830363	2000	151	151	7430	392	0.0527591	0.010101	UMR	1	1	0	2709	ENST00000436717	protein_coding	ENSG00000117602	RCAN3	0	2088	ENST00000436717	ENSG00000117602	RCAN3	0	661	1	0	0	1	0	0	0.5065	0.4935	0
620	chr1	28831695	28835197	3503	121	121	9042	529	0.0585048	0.0140212	UMR	3	1	0	3314	ENST00000363217	snoRNA	ENSG00000200087	SNORA73B	0	2576	ENST00000373833	ENSG00000180198	RCC1	9456	754	1	0	0	0.994291	0.00570939	0	0	0	1
621	chr1	28843740	28846038	2299	128	128	7728	434	0.0561594	0.0178571	UMR	2	1	0	3315	ENST00000459072	snoRNA	ENSG00000238821	snoU13	0	2582	ENST00000430407	ENSG00000180198	RCC1	0	754	1	0	0	1	0	0	0.278382	0.721618	0
410	chr1	17763068	17766884	3817	291	294	15126	457	0.0302129	0.0125786	UMR	1	1	0	2061	ENST00000375433	protein_coding	ENSG00000179051	RCC2	0	1561	ENST00000375433	ENSG00000179051	RCC2	0	543	1	0	0	1	0	0	0.455593	0.544407	0
2010	chr1	211430816	211434846	4031	223	223	11200	209	0.0186607	0.00877193	UMR	1	1	0	15389	ENST00000367005	protein_coding	ENSG00000117625	RCOR3	0	11611	ENST00000367005	ENSG00000117625	RCOR3	0	2145	1	0	0	1	0	0	0.503349	0.496651	0
1753	chr1	167598640	167600110	1471	74	74	3264	342	0.104779	0.0181699	UMR	2	1	0	13050	ENST00000537350	protein_coding	ENSG00000198771	RCSD1	0	9917	ENST00000537350	ENSG00000198771	RCSD1	0	1905	1	0	0	1	0	0	0.254929	0.745071	0
2014	chr1	211652174	211652776	603	46	46	2625	585	0.222857	0.231748	UMR	0	0	12596	15410	ENST00000484910	protein_coding	ENSG00000198570	RD3	12596	11626	ENST00000484910	ENSG00000198570	RD3	0	2149	0	1	0	0	1	0	0.742952	0.257048	0
2015	chr1	211688578	211689282	705	58	58	3291	67	0.0203586	0.0105307	UMR	0	0	22318	15411	ENST00000367002	protein_coding	ENSG00000198570	RD3	22318	11627	ENST00000367002	ENSG00000198570	RD3	0	2150	0	0	1	0	0	1	0.747518	0.252482	0
113	chr1	2322264	2324656	2393	195	195	10012	511	0.0510388	0.0166667	UMR	2	2	0	683	ENST00000443438	protein_coding	ENSG00000157916	RER1	0	487	ENST00000443438	ENSG00000157916	RER1	0	189	1	0	0	1	0	0	0.536147	0.463853	0
249	chr1	8403304	8404115	812	45	45	3012	596	0.197875	0.178305	UMR	0	0	11026	1173	ENST00000467350	protein_coding	ENSG00000142599	RERE	11026	885	ENST00000467350	ENSG00000142599	RERE	0	370	0	1	0	0	1	0	0.498768	0.501232	0
250	chr1	8412946	8414528	1583	31	31	2276	665	0.292179	0.254221	UMR	0	0	613	1173	ENST00000467350	protein_coding	ENSG00000142599	RERE	613	885	ENST00000467350	ENSG00000142599	RERE	3794	371	0.876184	0.123816	0	0.876184	0.123816	0	0	0	1
252	chr1	8584623	8588352	3730	34	34	2523	454	0.179945	0.0981414	UMR	1	1	0	1185	ENST00000507012	protein_coding	ENSG00000142599	RERE	0	897	ENST00000507012	ENSG00000142599	RERE	100283	372	0.931635	0.0683646	0	0.931635	0.0683646	0	0	0	1
253	chr1	8760968	8765374	4407	118	118	7371	282	0.038258	0.0204438	UMR	1	1	0	1188	ENST00000468247	protein_coding	ENSG00000142599	RERE	0	900	ENST00000468247	ENSG00000142599	RERE	0	373	0.907647	0.0923531	0	0.907647	0.0923531	0	0.12344	0.867937	0.00862265
254	chr1	8875080	8878941	3862	140	140	7503	219	0.0291883	0.0114943	UMR	1	1	0	1176	ENST00000400908	protein_coding	ENSG00000142599	RERE	0	888	ENST00000400908	ENSG00000142599	RERE	0	375	0.885034	0.114966	0	0.885034	0.114966	0	0.198084	0.801916	0
251	chr1	8479207	8485160	5954	168	168	9604	491	0.0511245	0.0219426	UMR	2	1	0	1189	ENST00000449895	antisense	ENSG00000232912	RP5-1115A15.1	0	894	ENST00000465125	ENSG00000142599	RERE	0	372	0.618408	0.381592	0	0.618408	0.381592	0	0.159557	0.473799	0.366644
1795	chr1	176174361	176177332	2972	165	165	10435	326	0.031241	0.0104167	UMR	2	1	0	13578	ENST00000456125	antisense	ENSG00000236021	RP11-195C7.1	0	10272	ENST00000474194	ENSG00000143207	RFWD2	0	1943	1	0	0	1	0	0	0.370121	0.629879	0
1503	chr1	151318746	151320456	1711	52	52	3032	214	0.0705805	0.0102564	UMR	2	1	0	10611	ENST00000455503	antisense	ENSG00000237976	RP11-126K1.6	0	7860	ENST00000452456	ENSG00000143390	RFX5	0	1679	1	0	0	1	0	0	0.127995	0.872005	0
1844	chr1	183600678	183606064	5387	147	147	9299	542	0.0582858	0.0164145	UMR	2	2	0	13976	ENST00000536277	protein_coding	ENSG00000143344	RGL1	0	10553	ENST00000536277	ENSG00000143344	RGL1	0	1992	1	0	0	1	0	0	0.194914	0.506961	0.298125
1845	chr1	183773396	183777300	3905	82	82	5506	418	0.0759172	0.0367755	UMR	1	1	0	13978	ENST00000539189	protein_coding	ENSG00000143344	RGL1	0	10555	ENST00000539189	ENSG00000143344	RGL1	0	1993	0.741101	0.258899	0	0.741101	0.258899	0	0.0571063	0.716517	0.226376
1835	chr1	182571728	182574000	2273	65	65	4650	324	0.0696774	0.0341324	UMR	1	1	0	13882	ENST00000367558	protein_coding	ENSG00000143333	RGS16	0	10476	ENST00000367558	ENSG00000143333	RGS16	0	1984	1	0	0	1	0	0	0.16938	0.83062	0
1836	chr1	182583416	182586120	2705	111	111	7080	332	0.0468927	0.0166667	UMR	1	0	0	13883	ENST00000566297	lincRNA	ENSG00000261504	RP11-317P15.4	9872	10476	ENST00000367558	ENSG00000143333	RGS16	0	1985	1	0	0	0	0	1	0.136044	0.863956	0
1861	chr1	192776176	192779148	2973	113	113	8046	427	0.0530698	0.0194572	UMR	1	1	0	14183	ENST00000487236	protein_coding	ENSG00000116741	RGS2	0	10670	ENST00000487236	ENSG00000116741	RGS2	0	2006	1	0	0	1	0	0	0.19038	0.80962	0
2231	chr1	241519316	241521682	2367	153	153	7473	162	0.021678	0.015392	UMR	1	1	0	17027	ENST00000366565	protein_coding	ENSG00000182901	RGS7	0	12757	ENST00000366565	ENSG00000182901	RGS7	0	2393	1	0	0	1	0	0	0.290241	0.709759	0
2232	chr1	241586656	241588106	1451	76	76	4325	180	0.0416185	0.010582	UMR	1	0	0	17039	ENST00000413994	lincRNA	ENSG00000225554	RP11-527D7.1	66125	12757	ENST00000366565	ENSG00000182901	RGS7	0	2394	1	0	0	0	0	1	0.194349	0.805651	0
1837	chr1	182668228	182669442	1215	31	31	2174	296	0.136155	0.110374	UMR	0	0	12554	13892	ENST00000435492	lincRNA	ENSG00000227181	RP11-317P15.3	14516	10483	ENST00000515211	ENSG00000135824	RGS8	83682	1985	0	0	1	0	0	1	0	0	1
1617	chr1	156338766	156339374	609	45	45	3036	250	0.0823452	0.0278261	UMR	1	1	0	11809	ENST00000368245	protein_coding	ENSG00000132677	RHBG	0	8912	ENST00000368245	ENSG00000132677	RHBG	0	1790	1	0	0	1	0	0	0.79803	0.20197	0
1618	chr1	156357698	156358676	979	83	83	5321	380	0.0714151	0.0327006	UMR	1	0	0	11812	ENST00000451362	lincRNA	ENSG00000237390	RP11-139I14.2	5593	8914	ENST00000477000	ENSG00000132677	RHBG	0	1791	1	0	0	0	0	1	0.206333	0.793667	0
1288	chr1	113247035	113251126	4092	142	142	7879	577	0.0732326	0.0166667	UMR	1	1	0	9001	ENST00000527563	protein_coding	ENSG00000155366	RHOC	0	6866	ENST00000527563	ENSG00000155366	RHOC	0	1444	1	0	0	1	0	0	0.209189	0.715543	0.0752688
2166	chr1	228870431	228874006	3576	204	204	10825	575	0.0531178	0.0193781	UMR	1	1	0	16476	ENST00000366691	protein_coding	ENSG00000116574	RHOU	0	12391	ENST00000366691	ENSG00000116574	RHOU	0	2321	0.669183	0.330817	0	0.669183	0.330817	0	0.415828	0.584172	0
2165	chr1	228781366	228784534	3169	132	217	8710	415	0.0476464	0.0164255	UMR	2	0	0	16472	ENST00000390935	rRNA	ENSG00000212237	RNA5SP18	86289	12391	ENST00000366691	ENSG00000116574	RHOU	0	2319	1	0	0	0	0	1	0.884506	0.115494	0
1511	chr1	151692949	151694628	1680	62	62	4007	282	0.0703768	0.0174691	UMR	1	1	0	10702	ENST00000426175	protein_coding	ENSG00000178796	RIIAD1	0	7943	ENST00000426175	ENSG00000178796	RIIAD1	0	1686	1	0	0	1	0	0	0.173214	0.826786	0
851	chr1	42845470	42847368	1899	144	144	7832	299	0.0381767	0.0186776	UMR	1	1	0	4726	ENST00000431473	protein_coding	ENSG00000177181	RIMKLA	0	3729	ENST00000431473	ENSG00000177181	RIMKLA	0	979	1	0	0	1	0	0	0.531859	0.468141	0
829	chr1	41119210	41120249	1040	40	40	1901	218	0.114676	0.0192117	UMR	0	0	10867	4611	ENST00000372683	protein_coding	ENSG00000117016	RIMS3	10867	3636	ENST00000372683	ENSG00000117016	RIMS3	0	955	0	1	0	0	1	0	0.273077	0.726923	0
830	chr1	41128771	41131891	3121	79	79	3876	415	0.107069	0.0373816	UMR	1	1	0	4611	ENST00000372683	protein_coding	ENSG00000117016	RIMS3	0	3636	ENST00000372683	ENSG00000117016	RIMS3	0	956	0.889138	0.110862	0	0.889138	0.110862	0	0.0855495	0.805191	0.10926
1597	chr1	155880382	155881662	1281	46	46	2528	107	0.0423259	0.00823413	UMR	1	1	0	11603	ENST00000462687	protein_coding	ENSG00000143622	RIT1	0	8713	ENST00000462687	ENSG00000143622	RIT1	22410	1774	1	0	0	1	0	0	0	0	1
820	chr1	40626612	40630138	3527	94	94	6584	287	0.0435905	0.0122746	UMR	1	1	0	4552	ENST00000372771	protein_coding	ENSG00000117000	RLF	0	3589	ENST00000372771	ENSG00000117000	RLF	0	943	0.689821	0.310179	0	0.689821	0.310179	0	0.198185	0.652679	0.149135
819	chr1	40598382	40599102	721	46	46	3257	595	0.182683	0.158067	UMR	1	0	0	4551	ENST00000430724	pseudogene	ENSG00000226745	RP11-115D7.3	27942	3589	ENST00000372771	ENSG00000117000	RLF	0	942	1	0	0	0	0	1	0.823856	0.176144	0
972	chr1	51700788	51704297	3510	134	134	7098	250	0.0352212	0.0194199	UMR	1	1	0	5787	ENST00000494873	protein_coding	ENSG00000123091	RNF11	0	4619	ENST00000494873	ENSG00000123091	RNF11	0	1108	0.918234	0.0817664	0	0.918234	0.0817664	0	0.220798	0.779202	0
1386	chr1	145610056	145612572	2517	102	120	6486	61	0.00940487	0.0064731	UMR	2	2	0	9852	ENST00000542738	protein_coding	ENSG00000121848	RNF115	0	7347	ENST00000542738	ENSG00000121848	RNF115	0	1544	1	0	0	1	0	0	0.283274	0.716726	0
2163	chr1	228770885	228771226	342	33	33	3998	1191	0.297899	0.265504	UMR	0	0	148	16466	ENST00000362400	rRNA	ENSG00000199270	RNA5S12	89947	12390	ENST00000493597	ENSG00000168159	RNF187	0	2319	1	0	0	0	0	1	1	0	0
2164	chr1	228771494	228773655	2162	78	191	2230	559	0.250673	0.270937	UMR	1	0	0	16467	ENST00000365656	rRNA	ENSG00000202526	RNA5S13	90556	12390	ENST00000493597	ENSG00000168159	RNF187	0	2319	1	0	0	0	0	1	1	0	0
2162	chr1	228673735	228676448	2714	216	216	12148	493	0.0405828	0.00803329	UMR	1	1	0	16446	ENST00000482739	protein_coding	ENSG00000168159	RNF187	0	12388	ENST00000482739	ENSG00000168159	RNF187	0	2317	1	0	0	1	0	0	0.518055	0.481945	0
707	chr1	33428646	33430865	2220	187	187	9929	529	0.0532783	0.0193565	UMR	1	1	0	3878	ENST00000235150	protein_coding	ENSG00000116514	RNF19B	0	3035	ENST00000235150	ENSG00000116514	RNF19B	0	830	1	0	0	1	0	0	0.442342	0.557658	0
1852	chr1	185013946	185016702	2757	155	155	9208	256	0.0278019	0.00973703	UMR	1	1	0	14024	ENST00000453650	protein_coding	ENSG00000121481	RNF2	0	10588	ENST00000453650	ENSG00000121481	RNF2	0	2000	1	0	0	1	0	0	0.308669	0.691331	0
207	chr1	6264742	6266950	2209	154	154	10589	977	0.0922656	0.0491915	UMR	2	1	0	961	ENST00000377939	protein_coding	ENSG00000158286	RNF207	0	708	ENST00000377939	ENSG00000158286	RNF207	0	318	1	0	0	1	0	0	0.431417	0.568583	0
208	chr1	6268688	6269795	1108	104	104	5950	242	0.0406723	0.0199373	UMR	2	2	0	963	ENST00000496676	protein_coding	ENSG00000158286	RNF207	0	710	ENST00000496676	ENSG00000158286	RNF207	0	319	1	0	0	1	0	0	0.693141	0.306859	0
891	chr1	44966034	44967884	1851	30	30	1541	378	0.245295	0.189625	UMR	0	0	43280	5155	ENST00000581357	miRNA	ENSG00000263381	MIR5584	76321	4085	ENST00000443020	ENSG00000187147	RNF220	81761	1025	0	1	0	0	1	0	0	0	1
892	chr1	44989452	44991051	1600	42	42	2886	520	0.18018	0.1337	UMR	0	0	20113	5155	ENST00000581357	miRNA	ENSG00000263381	MIR5584	88885	4086	ENST00000496262	ENSG00000187147	RNF220	91688	1026	0	1	0	0	1	0	0	0	1
893	chr1	45008282	45010011	1730	35	35	2004	573	0.285928	0.262941	UMR	0	0	1153	5155	ENST00000581357	miRNA	ENSG00000263381	MIR5584	69925	4086	ENST00000496262	ENSG00000187147	RNF220	72728	1026	0.489595	0.510405	0	0	1	0	0	0	1
889	chr1	44870642	44876346	5705	323	323	20053	1261	0.0628834	0.0298777	UMR	1	1	0	5138	ENST00000487332	protein_coding	ENSG00000187147	RNF220	0	4082	ENST00000487332	ENSG00000187147	RNF220	0	1024	1	0	0	1	0	0	0.514987	0.432603	0.0524102
890	chr1	44882634	44884626	1993	115	115	6614	257	0.038857	0.0207532	UMR	0	0	4263	5140	ENST00000470498	protein_coding	ENSG00000187147	RNF220	4263	4084	ENST00000470498	ENSG00000187147	RNF220	0	1025	0	1	0	0	1	0	0.569995	0.430005	0
894	chr1	45062175	45064526	2352	38	38	2198	768	0.349409	0.365351	UMR	0	0	15410	5142	ENST00000496262	protein_coding	ENSG00000187147	RNF220	15410	4086	ENST00000496262	ENSG00000187147	RNF220	18213	1026	0	1	0	0	1	0	0	0	1
895	chr1	45082504	45083354	851	64	64	3692	572	0.15493	0.159157	UMR	0	0	2566	5142	ENST00000496262	protein_coding	ENSG00000187147	RNF220	2566	4086	ENST00000496262	ENSG00000187147	RNF220	0	1026	0	1	0	0	1	0	0.641598	0.358402	0
896	chr1	45097118	45098749	1632	107	107	6393	192	0.0300328	0.0156884	UMR	1	1	0	5151	ENST00000484745	protein_coding	ENSG00000187147	RNF220	0	4095	ENST00000484745	ENSG00000187147	RNF220	0	1027	1	0	0	1	0	0	0.470588	0.529412	0
27	chr1	999048	1000262	1215	57	57	3179	596	0.18748	0.203137	UMR	1	0	0	195	ENST00000451054	pseudogene	ENSG00000217801	RP11-465B22.3	9424	49	ENST00000453464	ENSG00000237330	RNF223	0	37	1	0	0	0	0	1	0.19177	0.80823	0
28	chr1	1003473	1005246	1774	159	159	8866	801	0.0903451	0.0290506	UMR	0	0	3574	195	ENST00000451054	pseudogene	ENSG00000217801	RP11-465B22.3	4440	49	ENST00000453464	ENSG00000237330	RNF223	0	38	0	0.71195	0.28805	0	0	1	1	0	0
1218	chr1	104067690	104069598	1909	101	101	5072	118	0.023265	0.00546448	UMR	2	1	0	8259	ENST00000423855	protein_coding	ENSG00000185946	RNPC3	0	6295	ENST00000423855	ENSG00000185946	RNPC3	0	1371	1	0	0	1	0	0	0.223153	0.776847	0
1904	chr1	201951184	201953112	1929	124	124	7064	338	0.0478482	0.0126045	UMR	1	1	0	14576	ENST00000492849	protein_coding	ENSG00000176393	RNPEP	0	10975	ENST00000492849	ENSG00000176393	RNPEP	0	2051	1	0	0	1	0	0	0.427683	0.572317	0
1067	chr1	64239090	64241578	2489	188	188	10633	335	0.0315057	0.0131579	UMR	1	1	0	6597	ENST00000482426	protein_coding	ENSG00000185483	ROR1	0	5189	ENST00000482426	ENSG00000185483	ROR1	0	1199	1	0	0	1	0	0	0.527923	0.472077	0
1514	chr1	151801299	151803534	2236	33	33	1629	461	0.282996	0.249596	UMR	0	0	691	10750	ENST00000392697	protein_coding	ENSG00000143365	RORC	691	7982	ENST00000392697	ENSG00000143365	RORC	6926	1689	0.58542	0.41458	0	0.58542	0.41458	0	0	0	1
750	chr1	36785904	36790313	4410	296	296	16227	1803	0.111111	0.0719991	UMR	2	2	0	4155	ENST00000373137	protein_coding	ENSG00000116883	RP11-268J15.5	0	3257	ENST00000373137	ENSG00000116883	RP11-268J15.5	0	886	1	0	0	1	0	0	0.65805	0.34195	0
1157	chr1	90097116	90100204	3089	185	185	11131	556	0.0499506	0.0166693	UMR	3	2	0	7630	ENST00000370453	protein_coding	ENSG00000271949	RP11-302M6.4	0	5910	ENST00000370453	ENSG00000271949	RP11-302M6.4	0	1301	1	0	0	1	0	0	0.343801	0.656199	0
1374	chr1	145208480	145212742	4263	153	159	15211	550	0.036158	0.013641	UMR	2	2	0	9761	ENST00000468030	protein_coding	ENSG00000255168	RP11-458D21.5	0	7287	ENST00000468030	ENSG00000255168	RP11-458D21.5	0	1532	0.625147	0.374853	0	0.625147	0.374853	0	0.265306	0.578231	0.156463
54	chr1	1333634	1335937	2304	190	190	13635	337	0.0247158	0.00520961	UMR	2	2	0	405	ENST00000453521	protein_coding	ENSG00000224870	RP4-758J18.2	0	246	ENST00000453521	ENSG00000224870	RP4-758J18.2	0	89	1	0	0	1	0	0	0.664497	0.335503	0
610	chr1	28240264	28241588	1325	87	87	6449	164	0.0254303	0.00842607	UMR	1	1	0	3241	ENST00000444045	protein_coding	ENSG00000117748	RPA2	0	2530	ENST00000444045	ENSG00000117748	RPA2	0	744	1	0	0	1	0	0	0.717736	0.282264	0
1173	chr1	92763596	92765487	1892	87	87	5671	196	0.0345618	0.015625	UMR	2	2	0	7758	ENST00000484158	protein_coding	ENSG00000122484	RPAP2	0	6001	ENST00000484158	ENSG00000122484	RPAP2	0	1328	1	0	0	1	0	0	0.397992	0.602008	0
1127	chr1	84944722	84946390	1669	61	61	4641	152	0.0327516	0.00483092	UMR	1	1	0	7369	ENST00000370654	protein_coding	ENSG00000117133	RPF1	0	5723	ENST00000370654	ENSG00000117133	RPF1	0	1267	1	0	0	1	0	0	0.250449	0.749551	0
506	chr1	24017898	24019564	1667	68	68	5090	321	0.0630648	0.0145638	UMR	1	1	0	2582	ENST00000458455	protein_coding	ENSG00000142676	RPL11	0	1978	ENST00000458455	ENSG00000142676	RPL11	0	648	1	0	0	1	0	0	0.127175	0.872825	0
206	chr1	6258112	6260366	2255	94	94	6050	345	0.0570248	0.00641026	UMR	1	1	0	954	ENST00000465387	protein_coding	ENSG00000116251	RPL22	0	702	ENST00000465387	ENSG00000116251	RPL22	0	317	1	0	0	1	0	0	0.312639	0.687361	0
1176	chr1	93297190	93299420	2231	84	84	5403	211	0.0390524	0.00915795	UMR	1	1	0	7783	ENST00000461952	protein_coding	ENSG00000122406	RPL5	0	6019	ENST00000461952	ENSG00000122406	RPL5	0	1331	1	0	0	1	0	0	0.279695	0.720305	0
1480	chr1	150335636	150339741	4106	141	141	10177	347	0.0340965	0.00675123	UMR	1	1	0	10326	ENST00000369068	protein_coding	ENSG00000163125	RPRD2	0	7598	ENST00000369068	ENSG00000163125	RPRD2	0	1660	0.864832	0.135168	0	0.864832	0.135168	0	0.111544	0.778373	0.110083
1545	chr1	153962870	153964070	1201	45	45	3514	131	0.0372795	0.00729142	UMR	1	1	0	11040	ENST00000477151	protein_coding	ENSG00000177954	RPS27	0	8222	ENST00000477151	ENSG00000177954	RPS27	0	1719	1	0	0	1	0	0	0.235637	0.764363	0
568	chr1	26945138	26948758	3621	181	181	11418	486	0.0425644	0.0114943	UMR	0	0	18346	3071	ENST00000428860	pseudogene	ENSG00000229247	RP11-492M19.3	46376	2393	ENST00000438977	ENSG00000117676	RPS6KA1	0	705	0	0	1	0	0	1	0.340238	0.659762	0
567	chr1	26855778	26857134	1357	112	112	5600	293	0.0523214	0.0175439	UMR	1	1	0	3051	ENST00000374166	protein_coding	ENSG00000117676	RPS6KA1	0	2377	ENST00000374166	ENSG00000117676	RPS6KA1	0	704	1	0	0	1	0	0	0.363301	0.636699	0
2032	chr1	213224238	213225495	1258	57	57	4063	133	0.0327344	0.0140283	UMR	1	1	0	15565	ENST00000543354	protein_coding	ENSG00000136643	RPS6KC1	0	11735	ENST00000543354	ENSG00000136643	RPS6KC1	0	2166	1	0	0	1	0	0	0.203498	0.796502	0
900	chr1	45240548	45242520	1973	109	109	7688	382	0.0496878	0.0142186	UMR	4	1	0	5208	ENST00000364043	snoRNA	ENSG00000200913	SNORD46	0	4142	ENST00000485390	ENSG00000142937	RPS8	0	1032	1	0	0	1	0	0	0.449569	0.550431	0
1520	chr1	152161146	152162669	1524	72	72	5073	1218	0.240095	0.199223	UMR	1	0	0	10779	ENST00000420707	antisense	ENSG00000237975	FLG-AS1	29441	8001	ENST00000316073	ENSG00000215853	RPTN	0	1698	1	0	0	0	0	1	0.398294	0.601706	0
785	chr1	38940855	38942743	1889	73	73	4903	810	0.165205	0.0380712	UMR	1	0	0	4344	ENST00000452971	lincRNA	ENSG00000238063	RP11-329N22.1	371002	3417	ENST00000474456	ENSG00000116954	RRAGC	0	916	1	0	0	0	0	1	0.25675	0.74325	0
786	chr1	39024446	39025840	1395	53	53	3469	599	0.172672	0.119952	UMR	0	0	83577	4344	ENST00000452971	lincRNA	ENSG00000238063	RP11-329N22.1	287905	3417	ENST00000474456	ENSG00000116954	RRAGC	18219	917	0	0	1	0	0	1	0	0	1
787	chr1	39042884	39044747	1864	80	80	4429	399	0.0900881	0.00980392	UMR	0	0	102015	4344	ENST00000452971	lincRNA	ENSG00000238063	RP11-329N22.1	268998	3417	ENST00000474456	ENSG00000116954	RRAGC	0	917	0	0	1	0	0	1	0.269313	0.730687	0
792	chr1	39324296	39326592	2297	134	134	7797	224	0.028729	0.00877193	UMR	2	1	0	4351	ENST00000456813	antisense	ENSG00000228436	RP5-864K19.4	0	3416	ENST00000373001	ENSG00000116954	RRAGC	0	921	1	0	0	1	0	0	0.394428	0.605572	0
[truncated: 21,522 more rows]
