# Supplementary material for: Methylome and transcriptome maps of human visceral and subcutaneous adipocytes reveal key epigenetic differences at developmental genes
Source: Sci Rep. 2019 Jul 2;9:9511. doi: 10.1038/s41598-019-45777-w (PMC6606599; doi:10.1038/s41598-019-45777-w)
Supplement: Supplementary file 18 — Supplementary_Table S17 [file 41598_2019_45777_MOESM18_ESM.xlsx]

## Sheet: PBL UMRs
Table S17. PBL Unmethylated Regions (UMRs)
	chr	start	end	width	nCG.segmentation	nCG	T	M	pmeth	median.meth	type	nGeneTSS	nProtGeneTSS	distanceTSS	TSS	tx_id	tx_type	gene_id	gene_name	distanceTSS_prot	TSS_prot	tx_id_prot	gene_id_prot	gene_name_prot	distanceCpGi	CpGi	promoter	genebody	intergenic	promoter_prot	genebody_prot	intergenic_prot	CpGisland	CpGshores	nonCpG
1	chr1	539605	541034	1430	26	58	383	57	0.148825	0.159069	UMR	0	0	6726	70	ENST00000357876	lincRNA	ENSG00000239664	RP5-857K21.3	81018	4	ENST00000332831	ENSG00000185097	OR4F16	3704	7	0	1	0	0	0	1	0	0	1
2	chr1	713528	715096	1569	94	94	3051	171	0.0560472	0.0149868	UMR	2	0	0	97	ENST00000429505	lincRNA	ENSG00000237491	RP11-206L10.9	24040	5	ENST00000599533	ENSG00000269831	AL669831.1	0	8	1	0	0	0	0	1	0.358827	0.641173	0
3	chr1	761804	763961	2158	111	141	1993	49	0.0245861	0.0128205	UMR	2	0	0	128	ENST00000448975	processed_transcript	ENSG00000228794	LINC01128	22666	5	ENST00000599533	ENSG00000269831	AL669831.1	0	9	1	0	0	0	0	1	0.47683	0.52317	0
4	chr1	804968	805605	638	51	51	1281	104	0.0811866	0.0151515	UMR	1	0	0	134	ENST00000432963	lincRNA	ENSG00000230368	FAM41C	12437	6	ENST00000594233	ENSG00000269308	AL645608.2	0	12	1	0	0	0	0	1	0.637931	0.362069	0
5	chr1	839682	841100	1419	152	152	3871	168	0.0433996	0.0223353	UMR	1	0	0	138	ENST00000607769	lincRNA	ENSG00000272438	RP11-54O7.16	19159	7	ENST00000420190	ENSG00000187634	SAMD11	0	13	1	0	0	0	0	1	0.651868	0.348132	0
6	chr1	845274	845878	605	64	64	1382	121	0.0875543	0.0416667	UMR	0	0	936	139	ENST00000448179	lincRNA	ENSG00000230699	RP11-54O7.1	14381	7	ENST00000420190	ENSG00000187634	SAMD11	0	14	1	0	0	0	0	1	1	0	0
7	chr1	855912	856898	987	38	38	1376	135	0.0981105	0.0449846	UMR	1	0	0	141	ENST00000609207	lincRNA	ENSG00000223764	RP11-54O7.3	3361	7	ENST00000420190	ENSG00000187634	SAMD11	938	15	1	0	0	0	0	1	0	1	0
8	chr1	858578	861755	3178	348	354	8484	289	0.0340641	0.0180312	UMR	1	1	0	146	ENST00000342066	protein_coding	ENSG00000187634	SAMD11	0	9	ENST00000342066	ENSG00000187634	SAMD11	0	16	1	0	0	1	0	0	0.837634	0.162366	0
9	chr1	869413	871587	2175	133	149	2867	846	0.295082	0.273016	UMR	0	0	2967	153	ENST00000598827	protein_coding	ENSG00000268179	AL645608.1	2967	16	ENST00000598827	ENSG00000268179	AL645608.1	0	17	0	1	0	0	1	0	1	0	0
10	chr1	875131	878818	3688	310	315	7869	376	0.0477824	0.0187831	UMR	1	1	0	152	ENST00000464948	protein_coding	ENSG00000187634	SAMD11	0	15	ENST00000464948	ENSG00000187634	SAMD11	0	18	1	0	0	1	0	0	0.713937	0.286063	0
11	chr1	893839	894936	1098	100	100	2923	149	0.050975	0.0123457	UMR	1	1	0	159	ENST00000469563	protein_coding	ENSG00000188976	NOC2L	0	22	ENST00000469563	ENSG00000188976	NOC2L	0	20	1	0	0	1	0	0	0.567395	0.432605	0
12	chr1	895154	896808	1655	194	194	4327	350	0.0808875	0.0402833	UMR	1	1	0	160	ENST00000338591	protein_coding	ENSG00000187961	KLHL17	0	23	ENST00000338591	ENSG00000187961	KLHL17	0	20	1	0	0	1	0	0	1	0	0
13	chr1	901351	902810	1460	100	100	3003	149	0.049617	0.0215278	UMR	1	1	0	166	ENST00000379407	protein_coding	ENSG00000187583	PLEKHN1	0	29	ENST00000379407	ENSG00000187583	PLEKHN1	0	20	1	0	0	1	0	0	0.893151	0.106849	0
14	chr1	905778	906696	919	52	52	1346	302	0.224368	0.219843	UMR	1	1	0	167	ENST00000480267	protein_coding	ENSG00000187583	PLEKHN1	0	30	ENST00000480267	ENSG00000187583	PLEKHN1	0	21	1	0	0	1	0	0	0.26333	0.73667	0
15	chr1	911227	912181	955	50	52	1526	149	0.0976409	0.0993432	UMR	1	1	0	171	ENST00000479361	protein_coding	ENSG00000187642	C1orf170	0	34	ENST00000479361	ENSG00000187642	C1orf170	688	22	1	0	0	1	0	0	0	1	0
16	chr1	931208	932540	1333	40	40	1277	239	0.187157	0.135839	UMR	0	0	890	172	ENST00000606034	lincRNA	ENSG00000272512	RP11-54O7.17	2820	38	ENST00000484667	ENSG00000188290	HES4	847	24	0.832708	0.0637659	0.103526	0	0	1	0	0.864966	0.135034
17	chr1	932780	937826	5047	471	471	13453	785	0.0583513	0.0250674	UMR	2	1	0	176	ENST00000484667	protein_coding	ENSG00000188290	HES4	0	38	ENST00000484667	ENSG00000188290	HES4	0	24	0.945512	0	0.0544878	0.830394	0	0.169606	0.797107	0.202893	0
18	chr1	948282	949344	1063	38	38	1432	159	0.111034	0.0188129	UMR	2	1	0	179	ENST00000379389	protein_coding	ENSG00000187608	ISG15	0	39	ENST00000379389	ENSG00000187608	ISG15	0	26	1	0	0	1	0	0	0.224835	0.775165	0
19	chr1	954490	956761	2272	210	227	3895	180	0.0462131	0.0175439	UMR	1	1	0	180	ENST00000379370	protein_coding	ENSG00000188157	AGRN	0	40	ENST00000379370	ENSG00000188157	AGRN	0	27	1	0	0	1	0	0	0.693222	0.306778	0
20	chr1	967968	969970	2003	194	194	4778	477	0.0998326	0.0208333	UMR	1	1	0	181	ENST00000477585	protein_coding	ENSG00000188157	AGRN	0	41	ENST00000477585	ENSG00000188157	AGRN	0	29	1	0	0	1	0	0	1	0	0
21	chr1	974236	976597	2362	137	148	3628	182	0.0501654	0.00952381	UMR	0	0	3988	182	ENST00000469403	protein_coding	ENSG00000188157	AGRN	3988	42	ENST00000469403	ENSG00000188157	AGRN	0	30	0	1	0	0	1	0	0.46613	0.53387	0
22	chr1	993649	995746	2098	141	141	4150	433	0.104337	0.0375119	UMR	1	0	0	190	ENST00000427998	pseudogene	ENSG00000217801	RP11-465B22.3	6282	48	ENST00000461111	ENSG00000188157	AGRN	0	36	1	0	0	0	0	1	0.413251	0.586749	0
23	chr1	997310	998217	908	29	32	788	211	0.267766	0.240123	UMR	0	0	241	192	ENST00000456409	pseudogene	ENSG00000217801	RP11-465B22.3	9943	48	ENST00000461111	ENSG00000188157	AGRN	1461	37	1	0	0	0	0	1	0	0.593612	0.406388
24	chr1	999048	1000084	1037	45	45	1563	132	0.084453	0.0395128	UMR	1	0	0	195	ENST00000451054	pseudogene	ENSG00000217801	RP11-465B22.3	9602	49	ENST00000453464	ENSG00000237330	RNF223	0	37	1	0	0	0	0	1	0.224687	0.775313	0
25	chr1	1003609	1005129	1521	144	144	3913	182	0.0465116	0.0114943	UMR	0	0	3710	195	ENST00000451054	pseudogene	ENSG00000217801	RP11-465B22.3	4557	49	ENST00000453464	ENSG00000237330	RNF223	0	38	0	0.74096	0.25904	0	0	1	1	0	0
26	chr1	1014581	1016194	1614	72	72	2050	279	0.136098	0.04175	UMR	0	0	3257	207	ENST00000464905	protein_coding	ENSG00000131591	C1orf159	3257	59	ENST00000464905	ENSG00000131591	C1orf159	669	40	0	0	1	0	0	1	0	1	0
27	chr1	1050412	1052661	2250	207	214	5348	317	0.0592745	0.0196078	UMR	1	1	0	219	ENST00000480643	protein_coding	ENSG00000131591	C1orf159	0	71	ENST00000480643	ENSG00000131591	C1orf159	0	49	1	0	0	1	0	0	0.703111	0.296889	0
28	chr1	1057356	1058047	692	38	38	1055	97	0.0919431	0.0339614	UMR	0	0	5614	215	ENST00000475119	protein_coding	ENSG00000131591	C1orf159	5614	67	ENST00000475119	ENSG00000131591	C1orf159	4910	49	0	0	1	0	0	1	0	0	1
29	chr1	1072022	1073186	1165	83	83	2278	264	0.115891	0.0246914	UMR	1	0	0	220	ENST00000416774	lincRNA	ENSG00000223823	RP11-465B22.5	20280	67	ENST00000475119	ENSG00000131591	C1orf159	0	50	1	0	0	0	0	1	0.4103	0.5897	0
30	chr1	1079460	1080135	676	35	35	1181	105	0.0889077	0.0512821	UMR	0	0	7062	220	ENST00000416774	lincRNA	ENSG00000223823	RP11-465B22.5	27718	67	ENST00000475119	ENSG00000131591	C1orf159	6612	50	0	0	1	0	0	1	0	0	1
31	chr1	1092657	1094014	1358	78	82	2026	147	0.0725568	0.0341001	UMR	0	0	8469	221	ENST00000384997	miRNA	ENSG00000207730	MIR200B	15249	72	ENST00000506177	ENSG00000162571	TTLL10	0	51	0	0	1	0	0	1	0.19514	0.80486	0
32	chr1	1108887	1109769	883	45	45	1438	235	0.163421	0.134954	UMR	1	1	0	228	ENST00000379289	protein_coding	ENSG00000162571	TTLL10	0	74	ENST00000379289	ENSG00000162571	TTLL10	0	53	1	0	0	1	0	0	0.515289	0.484711	0
33	chr1	1136132	1137192	1061	108	113	2787	92	0.0330104	0.0123457	UMR	0	0	3867	235	ENST00000486728	protein_coding	ENSG00000186891	TNFRSF18	3867	81	ENST00000486728	ENSG00000186891	TNFRSF18	0	56	0	0	1	0	0	1	0.750236	0.249764	0
34	chr1	1141216	1142624	1409	86	86	2991	285	0.0952859	0.0285714	UMR	1	1	0	236	ENST00000379265	protein_coding	ENSG00000186891	TNFRSF18	0	82	ENST00000379265	ENSG00000186891	TNFRSF18	0	57	1	0	0	1	0	0	0.340667	0.659333	0
35	chr1	1143502	1144744	1243	63	63	1920	223	0.116146	0.0683761	UMR	0	0	1430	234	ENST00000379268	protein_coding	ENSG00000186891	TNFRSF18	1430	80	ENST00000379268	ENSG00000186891	TNFRSF18	824	58	0.457763	0	0.542237	0.457763	0	0.542237	0	1	0
36	chr1	1147719	1149645	1927	84	85	2609	231	0.0885397	0.0448916	UMR	1	1	0	239	ENST00000453580	protein_coding	ENSG00000186827	TNFRSF4	0	85	ENST00000453580	ENSG00000186827	TNFRSF4	0	60	1	0	0	1	0	0	0.243383	0.756617	0
37	chr1	1166167	1168166	2000	219	219	6839	482	0.0704781	0.0144928	UMR	2	2	0	248	ENST00000379198	protein_coding	ENSG00000176022	B3GALT6	0	94	ENST00000379198	ENSG00000176022	B3GALT6	0	66	1	0	0	1	0	0	0.5825	0.4175	0
38	chr1	1181604	1182768	1165	107	107	3030	325	0.107261	0.0579365	UMR	1	1	0	251	ENST00000330388	protein_coding	ENSG00000184163	FAM132A	0	97	ENST00000330388	ENSG00000184163	FAM132A	0	69	1	0	0	1	0	0	0.612876	0.387124	0
39	chr1	1208338	1209964	1627	173	173	4712	190	0.0403226	0.0166667	UMR	1	1	0	276	ENST00000488418	protein_coding	ENSG00000160087	UBE2J2	0	121	ENST00000488418	ENSG00000160087	UBE2J2	0	73	1	0	0	1	0	0	0.877074	0.122926	0
40	chr1	1240148	1241946	1799	50	50	1720	372	0.216279	0.201823	UMR	1	1	0	297	ENST00000478065	protein_coding	ENSG00000131584	ACAP3	0	140	ENST00000478065	ENSG00000131584	ACAP3	454	75	1	0	0	1	0	0	0	0.859366	0.140634
41	chr1	1242467	1244856	2390	307	307	7705	325	0.0421804	0.0144928	UMR	2	2	0	304	ENST00000493657	protein_coding	ENSG00000169972	PUSL1	0	147	ENST00000493657	ENSG00000169972	PUSL1	0	75	1	0	0	1	0	0	1	0	0
42	chr1	1259387	1260940	1554	130	131	3126	50	0.0159949	0	UMR	2	2	0	356	ENST00000488011	protein_coding	ENSG00000224051	GLTPD1	0	198	ENST00000488011	ENSG00000224051	GLTPD1	0	78	1	0	0	1	0	0	0.638353	0.361647	0
43	chr1	1283638	1286858	3221	240	347	5492	146	0.0265841	0.010101	UMR	1	1	0	360	ENST00000472445	protein_coding	ENSG00000107404	DVL1	0	202	ENST00000472445	ENSG00000107404	DVL1	0	85	0.95995	0	0.0400497	0.95995	0	0.0400497	0.438373	0.561627	0
44	chr1	1288778	1291618	2841	226	226	5502	694	0.126136	0.109337	UMR	1	1	0	370	ENST00000460473	protein_coding	ENSG00000162576	MXRA8	0	212	ENST00000460473	ENSG00000162576	MXRA8	0	86	1	0	0	1	0	0	0.499472	0.500528	0
45	chr1	1293574	1294321	748	34	34	1044	241	0.230843	0.206728	UMR	1	1	0	365	ENST00000342753	protein_coding	ENSG00000162576	MXRA8	0	207	ENST00000342753	ENSG00000162576	MXRA8	2447	86	1	0	0	1	0	0	0	0	1
46	chr1	1306593	1307900	1308	33	33	1168	105	0.0898973	0.0448994	UMR	0	0	2623	375	ENST00000489799	protein_coding	ENSG00000175756	AURKAIP1	2623	217	ENST00000489799	ENSG00000175756	AURKAIP1	1240	87	0	0	1	0	0	1	0	0.58104	0.41896
47	chr1	1309754	1311266	1513	136	136	4263	246	0.0577058	0.0119048	UMR	1	1	0	376	ENST00000496905	protein_coding	ENSG00000175756	AURKAIP1	0	218	ENST00000496905	ENSG00000175756	AURKAIP1	0	87	1	0	0	1	0	0	0.849967	0.150033	0
48	chr1	1333698	1335867	2170	185	185	6044	152	0.0251489	0.0114943	UMR	2	2	0	405	ENST00000453521	protein_coding	ENSG00000224870	RP4-758J18.2	0	246	ENST00000453521	ENSG00000224870	RP4-758J18.2	0	89	1	0	0	1	0	0	0.70553	0.29447	0
49	chr1	1341824	1343512	1689	153	153	4949	138	0.0278844	0.00952381	UMR	1	1	0	411	ENST00000477686	protein_coding	ENSG00000242485	MRPL20	0	252	ENST00000477686	ENSG00000242485	MRPL20	0	90	1	0	0	1	0	0	0.561279	0.438721	0
50	chr1	1355252	1355916	665	94	94	2589	330	0.127462	0.0683761	UMR	2	1	0	420	ENST00000428932	antisense	ENSG00000225905	RP4-758J18.7	0	256	ENST00000454272	ENSG00000235098	ANKRD65	0	91	1	0	0	1	0	0	1	0	0
51	chr1	1361730	1363614	1885	114	114	2208	229	0.103714	0.0550682	UMR	0	0	221	421	ENST00000378821	protein_coding	ENSG00000205116	TMEM88B	221	259	ENST00000378821	ENSG00000205116	TMEM88B	0	93	0.943236	0	0.0567639	0.943236	0	0.0567639	0.213793	0.786207	0
52	chr1	1368704	1370358	1655	63	63	1961	215	0.109638	0.0642842	UMR	2	1	0	426	ENST00000495558	protein_coding	ENSG00000179403	VWA1	0	260	ENST00000495558	ENSG00000179403	VWA1	409	94	1	0	0	1	0	0	0	0.961329	0.0386707
53	chr1	1370642	1371748	1107	118	118	3040	210	0.0690789	0.0326954	UMR	1	1	0	430	ENST00000471398	protein_coding	ENSG00000179403	VWA1	0	264	ENST00000471398	ENSG00000179403	VWA1	0	94	1	0	0	1	0	0	0.616079	0.383921	0
54	chr1	1406164	1408224	2061	157	161	4035	131	0.0324659	0.010101	UMR	1	1	0	435	ENST00000308647	protein_coding	ENSG00000160072	ATAD3B	0	269	ENST00000308647	ENSG00000160072	ATAD3B	0	98	1	0	0	1	0	0	0.474042	0.525958	0
55	chr1	1440351	1441222	872	33	33	1119	179	0.159964	0.118875	UMR	0	0	6308	440	ENST00000378756	protein_coding	ENSG00000197785	ATAD3A	6308	274	ENST00000378756	ENSG00000197785	ATAD3A	3366	102	0	0	1	0	0	1	0	0	1
56	chr1	1446398	1448564	2167	196	197	4947	236	0.0477057	0	UMR	1	1	0	443	ENST00000536055	protein_coding	ENSG00000197785	ATAD3A	0	277	ENST00000536055	ENSG00000197785	ATAD3A	0	103	1	0	0	1	0	0	0.612367	0.387633	0
57	chr1	1474966	1476358	1393	166	170	3049	386	0.126599	0.0690741	UMR	1	1	0	448	ENST00000425828	protein_coding	ENSG00000205090	TMEM240	0	282	ENST00000425828	ENSG00000205090	TMEM240	0	112	1	0	0	1	0	0	0.373295	0.626705	0
58	chr1	1508990	1511042	2053	193	193	6319	235	0.0371894	0.0171053	UMR	2	2	0	454	ENST00000366221	protein_coding	ENSG00000215014	AL645728.1	0	287	ENST00000366221	ENSG00000215014	AL645728.1	0	115	1	0	0	1	0	0	0.616171	0.383829	0
59	chr1	1534753	1536068	1316	197	198	4257	262	0.0615457	0.0351852	UMR	1	1	0	456	ENST00000422725	protein_coding	ENSG00000228594	C1orf233	0	288	ENST00000422725	ENSG00000228594	C1orf233	0	116	1	0	0	1	0	0	1	0	0
60	chr1	1549346	1551966	2621	230	230	7081	246	0.0347409	0.0133333	UMR	2	1	0	477	ENST00000507229	protein_coding	ENSG00000197530	MIB2	0	308	ENST00000507229	ENSG00000197530	MIB2	0	117	1	0	0	1	0	0	0.577261	0.422739	0
61	chr1	1564370	1568873	4504	318	398	7426	739	0.0995152	0.070621	UMR	2	2	0	499	ENST00000503792	protein_coding	ENSG00000189409	MMP23B	0	330	ENST00000503792	ENSG00000189409	MMP23B	0	122	1	0	0	1	0	0	0.988455	0.0115453	0
62	chr1	1589734	1591156	1423	104	114	2626	73	0.0277989	0.0196078	UMR	2	1	0	509	ENST00000607013	antisense	ENSG00000272004	RP11-345P4.10	0	339	ENST00000341028	ENSG00000248333	CDK11B	0	125	1	0	0	1	0	0	0.610682	0.389318	0
63	chr1	1609096	1609685	590	31	31	1099	155	0.141037	0.0720261	UMR	0	0	4381	515	ENST00000597891	pseudogene	ENSG00000269227	RP11-345P4.6	7517	342	ENST00000480991	ENSG00000189339	SLC35E2B	852	128	0	1	0	0	1	0	0	1	0
64	chr1	1622936	1625288	2353	127	201	2739	34	0.0124133	0	UMR	1	1	0	513	ENST00000481276	protein_coding	ENSG00000189339	SLC35E2B	0	343	ENST00000481276	ENSG00000189339	SLC35E2B	0	129	1	0	0	1	0	0	0.61921	0.38079	0
65	chr1	1655056	1656331	1276	91	100	1980	28	0.0141414	0	UMR	2	1	0	544	ENST00000417099	pseudogene	ENSG00000227775	RP1-283E3.4	0	367	ENST00000401096	ENSG00000008128	CDK11A	0	133	1	0	0	1	0	0	0.655172	0.344828	0
66	chr1	1676096	1678924	2829	116	215	1804	34	0.018847	0	UMR	1	1	0	549	ENST00000246421	protein_coding	ENSG00000215790	SLC35E2	0	370	ENST00000246421	ENSG00000215790	SLC35E2	0	135	1	0	0	1	0	0	0.511842	0.488158	0
67	chr1	1709016	1710822	1807	177	177	4576	132	0.0288462	0.0119048	UMR	1	1	0	568	ENST00000464373	protein_coding	ENSG00000008130	NADK	0	389	ENST00000464373	ENSG00000008130	NADK	0	138	1	0	0	1	0	0	0.657443	0.342557	0
68	chr1	1713642	1714782	1141	57	57	2040	412	0.201961	0.192624	UMR	0	0	1745	569	ENST00000480542	protein_coding	ENSG00000008130	NADK	1745	390	ENST00000480542	ENSG00000008130	NADK	0	139	0.222612	0	0.777388	0.222612	0	0.777388	0.438212	0.561788	0
69	chr1	1820332	1824001	3670	313	313	7267	319	0.0438971	0.0144928	UMR	2	1	0	578	ENST00000412228	antisense	ENSG00000231050	RP1-140A9.1	0	398	ENST00000472614	ENSG00000078369	GNB1	0	140	1	0	0	1	0	0	0.508719	0.491281	0
70	chr1	1839972	1841276	1305	139	140	3237	132	0.0407785	0.0329412	UMR	0	0	4989	579	ENST00000307786	protein_coding	ENSG00000169885	CALML6	4989	399	ENST00000307786	ENSG00000169885	CALML6	0	141	0	0	1	0	0	1	0.482759	0.517241	0
71	chr1	1850063	1851378	1316	124	124	3263	213	0.0652774	0.0403968	UMR	1	1	0	588	ENST00000416272	protein_coding	ENSG00000178821	TMEM52	0	408	ENST00000416272	ENSG00000178821	TMEM52	0	142	1	0	0	1	0	0	0.972644	0.0273556	0
72	chr1	1875395	1875928	534	30	30	1154	133	0.115251	0.0815564	UMR	0	0	11225	591	ENST00000493964	protein_coding	ENSG00000142609	C1orf222	11225	411	ENST00000493964	ENSG00000142609	C1orf222	0	145	0	1	0	0	1	0	0.486891	0.513109	0
73	chr1	1934890	1935558	669	49	51	1181	117	0.0990686	0.061553	UMR	1	1	0	599	ENST00000434971	protein_coding	ENSG00000142609	C1orf222	0	419	ENST00000434971	ENSG00000142609	C1orf222	0	150	1	0	0	1	0	0	0.427504	0.572496	0
74	chr1	1949922	1951395	1474	148	156	3474	278	0.080023	0.0510607	UMR	1	1	0	601	ENST00000378585	protein_coding	ENSG00000187730	GABRD	0	420	ENST00000378585	ENSG00000187730	GABRD	0	151	1	0	0	1	0	0	0.667571	0.332429	0
75	chr1	1976109	1976754	646	67	67	1782	142	0.0796857	0.0166667	UMR	0	0	4335	602	ENST00000445600	antisense	ENSG00000226969	RP11-547D24.3	5154	421	ENST00000378567	ENSG00000067606	PRKCZ	0	157	0	0	1	0	0	1	0.781734	0.218266	0
76	chr1	1980766	1982904	2139	220	220	5541	304	0.0548637	0.015873	UMR	2	1	0	607	ENST00000503297	protein_coding	ENSG00000067606	PRKCZ	0	424	ENST00000503297	ENSG00000067606	PRKCZ	0	158	1	0	0	1	0	0	0.772791	0.227209	0
77	chr1	2058362	2059102	741	32	32	1146	109	0.0951134	0.0697832	UMR	0	0	5974	622	ENST00000471018	protein_coding	ENSG00000067606	PRKCZ	5974	439	ENST00000471018	ENSG00000067606	PRKCZ	4680	165	0	1	0	0	1	0	0	0	1
78	chr1	2064282	2065275	994	71	71	2436	127	0.0521346	0.0296521	UMR	1	1	0	622	ENST00000471018	protein_coding	ENSG00000067606	PRKCZ	0	439	ENST00000471018	ENSG00000067606	PRKCZ	0	166	1	0	0	1	0	0	0.22837	0.77163	0
79	chr1	2120682	2121578	897	56	56	2230	366	0.164126	0.134159	UMR	1	1	0	650	ENST00000597060	protein_coding	ENSG00000269554	AL590822.2	0	463	ENST00000597060	ENSG00000269554	AL590822.2	0	170	1	0	0	1	0	0	0.625418	0.374582	0
80	chr1	2125649	2127148	1500	104	104	2095	102	0.0486874	0.0175439	UMR	1	1	0	648	ENST00000420515	protein_coding	ENSG00000162585	C1orf86	0	461	ENST00000420515	ENSG00000162585	C1orf86	0	171	1	0	0	1	0	0	0.396	0.604	0
81	chr1	2135828	2137322	1495	140	141	3356	290	0.0864124	0.0353387	UMR	0	0	506	649	ENST00000514625	protein_coding	ENSG00000162585	C1orf86	506	462	ENST00000514625	ENSG00000162585	C1orf86	0	172	1	0	0	1	0	0	0.343813	0.656187	0
82	chr1	2143872	2144893	1022	49	49	1785	218	0.122129	0.0166667	UMR	3	1	0	653	ENST00000442483	lincRNA	ENSG00000234396	RP11-181G12.4	0	457	ENST00000487186	ENSG00000162585	C1orf86	0	173	1	0	0	1	0	0	0.291585	0.708415	0
83	chr1	2158347	2161162	2816	419	427	8868	457	0.0515336	0.0175439	UMR	1	1	0	654	ENST00000378536	protein_coding	ENSG00000157933	SKI	0	465	ENST00000378536	ENSG00000157933	SKI	0	174	1	0	0	1	0	0	1	0	0
84	chr1	2165377	2166643	1267	34	34	1399	171	0.12223	0.0249051	UMR	0	0	1458	655	ENST00000508416	protein_coding	ENSG00000157933	SKI	1458	466	ENST00000508416	ENSG00000157933	SKI	4203	174	0.426993	0.573007	0	0.426993	0.573007	0	0	0	1
85	chr1	2221646	2222949	1304	47	47	1983	104	0.0524458	0.00952381	UMR	0	0	12135	657	ENST00000507179	protein_coding	ENSG00000157933	SKI	12135	468	ENST00000507179	ENSG00000157933	SKI	0	176	0	1	0	0	1	0	0.284509	0.715491	0
86	chr1	2231732	2233326	1595	65	65	2458	123	0.0500407	0.0123457	UMR	0	0	1758	657	ENST00000507179	protein_coding	ENSG00000157933	SKI	1758	468	ENST00000507179	ENSG00000157933	SKI	0	177	0.151724	0.848276	0	0.151724	0.848276	0	0.192476	0.807524	0
87	chr1	2245824	2247448	1625	139	143	3014	281	0.0932316	0.0333333	UMR	0	0	10683	669	ENST00000607720	sense_intronic	ENSG00000272161	RP4-713A8.1	10738	468	ENST00000507179	ENSG00000157933	SKI	0	180	0	0	1	0	0	1	0.777231	0.222769	0
88	chr1	2322282	2324122	1841	176	176	5088	207	0.040684	0.015873	UMR	2	2	0	682	ENST00000378512	protein_coding	ENSG00000157916	RER1	0	486	ENST00000378512	ENSG00000157916	RER1	0	189	1	0	0	1	0	0	0.696904	0.303096	0
89	chr1	2343322	2345155	1834	166	166	4497	205	0.0455859	0.0113027	UMR	1	1	0	694	ENST00000514502	protein_coding	ENSG00000157911	PEX10	0	498	ENST00000514502	ENSG00000157911	PEX10	0	192	1	0	0	1	0	0	0.726281	0.273719	0
90	chr1	2347066	2348204	1139	38	38	1139	171	0.150132	0.122879	UMR	0	0	1829	690	ENST00000508384	protein_coding	ENSG00000157911	PEX10	1829	494	ENST00000508384	ENSG00000157911	PEX10	909	193	0.149254	0	0.850746	0.149254	0	0.850746	0	0.957858	0.0421422
91	chr1	2374652	2375753	1102	114	122	2553	185	0.0724638	0.0561303	UMR	0	0	17232	695	ENST00000609981	protein_coding	ENSG00000149527	PLCH2	17232	499	ENST00000609981	ENSG00000149527	PLCH2	0	196	0	1	0	0	1	0	0.848457	0.151543	0
92	chr1	2398335	2399803	1469	63	63	1721	425	0.246949	0.163194	UMR	1	1	0	696	ENST00000449969	protein_coding	ENSG00000149527	PLCH2	0	500	ENST00000449969	ENSG00000149527	PLCH2	0	198	1	0	0	1	0	0	0.156569	0.843431	0
93	chr1	2457040	2458460	1421	134	134	3918	202	0.0515569	0.021411	UMR	1	1	0	718	ENST00000514922	protein_coding	ENSG00000157881	PANK4	0	520	ENST00000514922	ENSG00000157881	PANK4	0	211	1	0	0	1	0	0	0.716397	0.283603	0
94	chr1	2460390	2462668	2279	203	203	5798	195	0.0336323	0.0151515	UMR	1	1	0	719	ENST00000378453	protein_coding	ENSG00000197921	HES5	0	521	ENST00000378453	ENSG00000197921	HES5	0	212	1	0	0	1	0	0	0.548486	0.451514	0
95	chr1	2472008	2472652	645	56	56	1126	66	0.0586146	0.0175439	UMR	0	0	5251	720	ENST00000606645	lincRNA	ENSG00000272449	RP3-395M20.12	10323	521	ENST00000378453	ENSG00000197921	HES5	0	214	0	0	1	0	0	1	0.76124	0.23876	0
96	chr1	2477038	2481018	3981	165	171	5040	330	0.0654762	0.0128205	UMR	1	0	0	720	ENST00000606645	lincRNA	ENSG00000272449	RP3-395M20.12	6059	522	ENST00000426449	ENSG00000157873	TNFRSF14	0	215	0.71992	0	0.28008	0	0	1	0.200955	0.634514	0.164532
97	chr1	2486324	2488914	2591	83	83	2809	151	0.0537558	0.0133333	UMR	2	1	0	737	ENST00000463471	protein_coding	ENSG00000157873	TNFRSF14	0	532	ENST00000463471	ENSG00000157873	TNFRSF14	7960	215	1	0	0	1	0	0	0	0	1
98	chr1	2515756	2519126	3371	198	198	5192	263	0.0506549	0.0233565	UMR	1	1	0	758	ENST00000477045	protein_coding	ENSG00000157870	FAM213B	0	551	ENST00000477045	ENSG00000157870	FAM213B	0	216	0.948383	0.0516167	0	0.948383	0	0.0516167	0.443489	0.556511	0
99	chr1	2559414	2561068	1655	112	112	3053	362	0.118572	0.067147	UMR	1	1	0	764	ENST00000504800	protein_coding	ENSG00000142606	MMEL1	0	557	ENST00000504800	ENSG00000142606	MMEL1	0	219	1	0	0	1	0	0	0.702719	0.297281	0
100	chr1	2573770	2575374	1605	111	111	3445	167	0.0484761	0.0128205	UMR	0	0	2618	771	ENST00000579787	protein_coding	ENSG00000215912	TTC34	2618	563	ENST00000579787	ENSG00000215912	TTC34	0	220	0	1	0	0	1	0	0.519626	0.480374	0
101	chr1	2583296	2585280	1985	36	36	5197	2081	0.400423	0.386428	UMR	0	0	12144	771	ENST00000579787	protein_coding	ENSG00000215912	TTC34	12144	563	ENST00000579787	ENSG00000215912	TTC34	8431	220	0	1	0	0	1	0	0	0	1
102	chr1	2591566	2596584	5019	16	122	184	69	0.375	0.424326	UMR	0	0	20414	771	ENST00000579787	protein_coding	ENSG00000215912	TTC34	20414	563	ENST00000579787	ENSG00000215912	TTC34	16701	220	0	1	0	0	1	0	0	0	1
103	chr1	2600654	2603174	2521	9	61	91	25	0.274725	0.222222	UMR	0	0	29502	771	ENST00000579787	protein_coding	ENSG00000215912	TTC34	29502	563	ENST00000579787	ENSG00000215912	TTC34	25789	220	0	1	0	0	1	0	0	0	1
104	chr1	2616073	2617511	1439	33	33	2170	732	0.337327	0.352493	UMR	0	0	44921	771	ENST00000579787	protein_coding	ENSG00000215912	TTC34	44921	563	ENST00000579787	ENSG00000215912	TTC34	41208	220	0	1	0	0	1	0	0	0	1
105	chr1	2628380	2629816	1437	34	34	3908	1364	0.349028	0.247874	UMR	0	0	57228	771	ENST00000579787	protein_coding	ENSG00000215912	TTC34	57228	563	ENST00000579787	ENSG00000215912	TTC34	53515	220	0	1	0	0	1	0	0	0	1
106	chr1	2687926	2690096	2171	42	42	2708	889	0.328287	0.305775	UMR	0	0	16139	773	ENST00000401095	protein_coding	ENSG00000215912	TTC34	16139	565	ENST00000401095	ENSG00000215912	TTC34	15929	221	0	1	0	0	1	0	0	0	1
107	chr1	2705485	2706923	1439	135	135	4776	544	0.113903	0.0665	UMR	1	1	0	774	ENST00000574621	protein_coding	ENSG00000215912	TTC34	0	566	ENST00000574621	ENSG00000215912	TTC34	0	221	1	0	0	1	0	0	0.624044	0.375956	0
108	chr1	2804491	2805595	1105	35	35	988	165	0.167004	0.124406	UMR	0	0	72927	776	ENST00000429389	lincRNA	ENSG00000231630	RP11-740P5.3	86204	564	ENST00000401094	ENSG00000215912	TTC34	22190	225	0	0	1	0	0	1	0	0	1
109	chr1	2928872	2929548	677	42	42	1605	214	0.133333	0.0902258	UMR	0	0	8497	777	ENST00000378404	protein_coding	ENSG00000169717	ACTRT2	8497	567	ENST00000378404	ENSG00000169717	ACTRT2	0	232	0	0	1	0	0	1	0.32644	0.67356	0
110	chr1	2984092	2988112	4021	472	472	11746	626	0.0532947	0.0269444	UMR	2	1	0	793	ENST00000270722	protein_coding	ENSG00000142611	PRDM16	0	575	ENST00000270722	ENSG00000142611	PRDM16	0	235	0.915941	0.0840587	0	0.915941	0.0840587	0	0.962696	0.0373042	0
111	chr1	2989568	2990889	1322	100	100	3181	447	0.140522	0.0922792	UMR	0	0	3792	792	ENST00000514189	protein_coding	ENSG00000142611	PRDM16	3792	574	ENST00000514189	ENSG00000142611	PRDM16	0	236	0	1	0	0	1	0	0.520424	0.479576	0
112	chr1	3010211	3010964	754	30	30	931	105	0.112782	0.0255181	UMR	0	0	24435	792	ENST00000514189	protein_coding	ENSG00000142611	PRDM16	24435	574	ENST00000514189	ENSG00000142611	PRDM16	10232	238	0	1	0	0	1	0	0	0	1
113	chr1	3071815	3072438	624	32	32	1224	183	0.14951	0.130775	UMR	0	0	21541	799	ENST00000440516	antisense	ENSG00000226286	RP1-163G9.2	82056	576	ENST00000512462	ENSG00000142611	PRDM16	0	243	0	1	0	0	1	0	0.544872	0.455128	0
114	chr1	3086704	3088370	1667	54	54	1639	153	0.0933496	0.0531609	UMR	0	0	36430	799	ENST00000440516	antisense	ENSG00000226286	RP1-163G9.2	66124	576	ENST00000512462	ENSG00000142611	PRDM16	5411	244	0	1	0	0	1	0	0	0	1
115	chr1	3099786	3101060	1275	56	56	2259	627	0.277556	0.245442	UMR	0	0	49512	799	ENST00000440516	antisense	ENSG00000226286	RP1-163G9.2	53434	576	ENST00000512462	ENSG00000142611	PRDM16	1480	245	0	1	0	0	1	0	0	0.407843	0.592157
116	chr1	3163998	3165010	1013	69	69	2486	308	0.123894	0.0982527	UMR	0	0	3301	795	ENST00000463591	protein_coding	ENSG00000142611	PRDM16	3301	577	ENST00000463591	ENSG00000142611	PRDM16	0	251	0	1	0	0	1	0	0.63771	0.36229	0
117	chr1	3229546	3230198	653	36	36	1561	263	0.168482	0.102096	UMR	0	0	2885	800	ENST00000607061	lincRNA	ENSG00000272235	RP11-22L13.1	68849	577	ENST00000463591	ENSG00000142611	PRDM16	9717	256	0	1	0	0	1	0	0	0	1
118	chr1	3239779	3240356	578	31	31	1000	303	0.303	0.294372	UMR	0	0	13118	800	ENST00000607061	lincRNA	ENSG00000272235	RP11-22L13.1	72698	578	ENST00000509860	ENSG00000142611	PRDM16	0	256	0	1	0	0	1	0	0.598616	0.401384	0
119	chr1	3309812	3310892	1081	86	86	2347	134	0.0570942	0.0339856	UMR	0	0	2162	796	ENST00000509860	protein_coding	ENSG00000142611	PRDM16	2162	578	ENST00000509860	ENSG00000142611	PRDM16	0	259	0	1	0	0	1	0	0.730805	0.269195	0
120	chr1	3370316	3371977	1662	125	125	3143	258	0.0820872	0.020202	UMR	1	1	0	801	ENST00000378378	protein_coding	ENSG00000130762	ARHGEF16	0	581	ENST00000378378	ENSG00000130762	ARHGEF16	0	266	1	0	0	1	0	0	0.468111	0.531889	0
121	chr1	3446990	3448610	1621	119	120	2617	143	0.0546427	0.0196078	UMR	1	1	0	810	ENST00000294599	protein_coding	ENSG00000162591	MEGF6	0	589	ENST00000294599	ENSG00000162591	MEGF6	0	272	1	0	0	1	0	0	0.309068	0.690932	0
122	chr1	3513769	3515033	1265	52	52	1720	263	0.152907	0.170654	UMR	0	0	12807	813	ENST00000485002	protein_coding	ENSG00000162591	MEGF6	12807	592	ENST00000485002	ENSG00000162591	MEGF6	1650	275	0	1	0	0	1	0	0	0.27668	0.72332
123	chr1	3526668	3528803	2136	135	136	3520	182	0.0517045	0.0151515	UMR	1	1	0	813	ENST00000485002	protein_coding	ENSG00000162591	MEGF6	0	592	ENST00000485002	ENSG00000162591	MEGF6	0	277	1	0	0	1	0	0	0.378745	0.621255	0
124	chr1	3535048	3536418	1371	34	34	1468	254	0.173025	0.167395	UMR	0	0	4888	818	ENST00000435049	antisense	ENSG00000238260	RP11-46F15.2	5147	596	ENST00000378344	ENSG00000158109	TPRG1L	4349	278	0	0	1	0	0	1	0	0	1
125	chr1	3540091	3542431	2341	200	200	5330	395	0.0741088	0.0119048	UMR	2	1	0	820	ENST00000344579	protein_coding	ENSG00000158109	TPRG1L	0	597	ENST00000344579	ENSG00000158109	TPRG1L	0	278	1	0	0	1	0	0	0.629645	0.370355	0
126	chr1	3566096	3569933	3838	343	343	9973	753	0.0755039	0.037037	UMR	2	2	0	835	ENST00000346387	protein_coding	ENSG00000078900	TP73	0	612	ENST00000346387	ENSG00000078900	TP73	0	281	1	0	0	1	0	0	0.831423	0.168577	0
127	chr1	3593440	3595328	1889	36	36	1335	198	0.148315	0.110303	UMR	0	0	3601	836	ENST00000603362	protein_coding	ENSG00000078900	TP73	3601	613	ENST00000603362	ENSG00000078900	TP73	11768	282	0	1	0	0	1	0	0	0	1
128	chr1	3663163	3664261	1099	96	96	3077	305	0.0991225	0.0370879	UMR	1	0	0	850	ENST00000423764	antisense	ENSG00000227372	TP73-AS1	4700	622	ENST00000294600	ENSG00000162592	CCDC27	0	286	1	0	0	0	0	1	0.839854	0.160146	0
129	chr1	3688400	3690050	1651	121	121	3176	264	0.0831234	0.0218638	UMR	1	1	0	858	ENST00000561886	protein_coding	ENSG00000235169	SMIM1	0	626	ENST00000561886	ENSG00000235169	SMIM1	0	287	1	0	0	1	0	0	0.685039	0.314961	0
130	chr1	3691875	3692838	964	36	36	1292	399	0.308824	0.311539	UMR	0	0	2247	858	ENST00000561886	protein_coding	ENSG00000235169	SMIM1	2247	626	ENST00000561886	ENSG00000235169	SMIM1	2190	287	0	0.697095	0.302905	0	0.697095	0.302905	0	0	1
131	chr1	3712174	3713530	1357	105	105	3580	105	0.0293296	0.0119048	UMR	1	1	0	859	ENST00000378251	protein_coding	ENSG00000130764	LRRC47	0	627	ENST00000378251	ENSG00000130764	LRRC47	0	289	1	0	0	1	0	0	0.616065	0.383935	0
132	chr1	3772928	3774576	1649	137	137	3418	92	0.0269163	0	UMR	2	2	0	884	ENST00000475969	protein_coding	ENSG00000169598	DFFB	0	650	ENST00000475969	ENSG00000169598	DFFB	0	291	1	0	0	1	0	0	0.775015	0.224985	0
133	chr1	3816099	3818184	2086	140	140	4458	107	0.0240018	0.0119048	UMR	2	1	0	893	ENST00000439488	lincRNA	ENSG00000236423	LINC01134	0	655	ENST00000474140	ENSG00000198912	C1orf174	0	295	1	0	0	1	0	0	0.82838	0.17162	0
134	chr1	4713261	4719664	6404	426	426	12448	1182	0.094955	0.0477586	UMR	1	1	0	902	ENST00000378191	protein_coding	ENSG00000196581	AJAP1	0	657	ENST00000378191	ENSG00000196581	AJAP1	0	299	0.60025	0.39975	0	0.60025	0.39975	0	0.400687	0.42614	0.173173
135	chr1	4770882	4771914	1033	59	59	2258	232	0.102746	0.100573	UMR	1	1	0	903	ENST00000466761	protein_coding	ENSG00000196581	AJAP1	0	658	ENST00000466761	ENSG00000196581	AJAP1	0	301	1	0	0	1	0	0	0.25363	0.74637	0
136	chr1	6051320	6054384	3065	230	230	7293	163	0.0223502	0.0114943	UMR	2	2	0	926	ENST00000445501	protein_coding	ENSG00000069424	KCNAB2	0	674	ENST00000445501	ENSG00000069424	KCNAB2	0	307	1	0	0	1	0	0	0.443719	0.556281	0
137	chr1	6085913	6088957	3045	98	98	3964	207	0.05222	0.01542	UMR	1	1	0	933	ENST00000435937	protein_coding	ENSG00000069424	KCNAB2	0	681	ENST00000435937	ENSG00000069424	KCNAB2	0	308	1	0	0	1	0	0	0.0821018	0.765846	0.152053
138	chr1	6208496	6209348	853	54	54	1415	172	0.121555	0.0411111	UMR	0	0	4331	945	ENST00000462991	protein_coding	ENSG00000116254	CHD5	4331	693	ENST00000462991	ENSG00000116254	CHD5	0	314	0	1	0	0	1	0	0.378664	0.621336	0
139	chr1	6230804	6231960	1157	34	34	1154	285	0.246967	0.250608	UMR	0	0	8122	947	ENST00000496404	protein_coding	ENSG00000116254	CHD5	8122	695	ENST00000496404	ENSG00000116254	CHD5	7277	315	0	1	0	0	1	0	0	0	1
140	chr1	6239012	6241842	2831	250	253	6378	298	0.0467231	0.0354484	UMR	1	1	0	947	ENST00000496404	protein_coding	ENSG00000116254	CHD5	0	695	ENST00000496404	ENSG00000116254	CHD5	0	316	1	0	0	1	0	0	0.634758	0.365242	0
141	chr1	6258508	6260185	1678	86	86	3039	91	0.0299441	0.00775194	UMR	1	1	0	954	ENST00000465387	protein_coding	ENSG00000116251	RPL22	0	702	ENST00000465387	ENSG00000116251	RPL22	0	317	1	0	0	1	0	0	0.420143	0.579857	0
142	chr1	6264763	6267432	2670	161	161	5592	654	0.116953	0.0601238	UMR	2	1	0	961	ENST00000377939	protein_coding	ENSG00000158286	RNF207	0	708	ENST00000377939	ENSG00000158286	RNF207	0	318	1	0	0	1	0	0	0.356929	0.643071	0
143	chr1	6268665	6269932	1268	107	107	3250	227	0.0698462	0.0548048	UMR	2	2	0	963	ENST00000496676	protein_coding	ENSG00000158286	RNF207	0	710	ENST00000496676	ENSG00000158286	RNF207	0	319	1	0	0	1	0	0	0.605678	0.394322	0
144	chr1	6295184	6296530	1347	125	125	3533	128	0.0362298	0	UMR	2	1	0	973	ENST00000441724	antisense	ENSG00000225077	LINC00337	0	719	ENST00000362035	ENSG00000116237	ICMT	0	320	1	0	0	1	0	0	0.544172	0.455828	0
145	chr1	6300266	6307546	7281	374	374	11506	1139	0.0989918	0.0465452	UMR	1	1	0	975	ENST00000377898	protein_coding	ENSG00000173673	HES3	0	720	ENST00000377898	ENSG00000173673	HES3	0	322	0.549375	0.0193655	0.431259	0.549375	0.0193655	0.431259	0.340063	0.659937	0
146	chr1	6309084	6310372	1289	149	149	4096	335	0.0817871	0.0574385	UMR	0	0	4831	975	ENST00000377898	protein_coding	ENSG00000173673	HES3	4831	720	ENST00000377898	ENSG00000173673	HES3	0	323	0	1	0	0	1	0	0.720714	0.279286	0
147	chr1	6319816	6322235	2420	208	211	5046	302	0.0598494	0.0318047	UMR	1	1	0	976	ENST00000377893	protein_coding	ENSG00000158292	GPR153	0	721	ENST00000377893	ENSG00000158292	GPR153	0	325	1	0	0	1	0	0	0.332645	0.667355	0
148	chr1	6452379	6454444	2066	184	184	4960	193	0.0389113	0.0111111	UMR	2	1	0	988	ENST00000607670	antisense	ENSG00000271746	RP1-202O8.3	0	729	ENST00000545482	ENSG00000097021	ACOT7	0	328	1	0	0	1	0	0	0.663601	0.336399	0
149	chr1	6478742	6481098	2357	223	223	7231	429	0.0593279	0.0383754	UMR	1	1	0	994	ENST00000489730	protein_coding	ENSG00000069812	HES2	0	738	ENST00000489730	ENSG00000069812	HES2	0	329	1	0	0	1	0	0	0.798048	0.201952	0
150	chr1	6483413	6485469	2057	155	155	4505	345	0.0765816	0.0393519	UMR	2	2	0	995	ENST00000377828	protein_coding	ENSG00000187017	ESPN	0	739	ENST00000377828	ENSG00000187017	ESPN	0	330	1	0	0	1	0	0	0.400583	0.599417	0
151	chr1	6500035	6501283	1249	107	114	2874	239	0.0831594	0.0357143	UMR	1	1	0	996	ENST00000418286	protein_coding	ENSG00000187017	ESPN	0	740	ENST00000418286	ENSG00000187017	ESPN	0	331	1	0	0	1	0	0	0.770216	0.229784	0
152	chr1	6507020	6510794	3775	221	221	6002	419	0.0698101	0.0296443	UMR	2	1	0	1006	ENST00000419034	antisense	ENSG00000231868	RP1-202O8.2	0	745	ENST00000475479	ENSG00000187017	ESPN	0	332	1	0	0	1	0	0	0.524238	0.475762	0
153	chr1	6514075	6516402	2328	249	249	7256	931	0.128308	0.0726437	UMR	0	0	2297	1003	ENST00000477679	protein_coding	ENSG00000187017	ESPN	2297	747	ENST00000477679	ENSG00000187017	ESPN	0	334	0	1	0	0	1	0	0.95232	0.0476804	0
154	chr1	6519688	6520910	1223	48	48	1485	103	0.0693603	0.0425067	UMR	1	1	0	1004	ENST00000468561	protein_coding	ENSG00000187017	ESPN	0	748	ENST00000468561	ENSG00000187017	ESPN	0	335	1	0	0	1	0	0	0.266558	0.733442	0
155	chr1	6525384	6526496	1113	68	68	1965	171	0.0870229	0.0278535	UMR	1	1	0	1026	ENST00000515145	protein_coding	ENSG00000215788	TNFRSF25	0	768	ENST00000515145	ENSG00000215788	TNFRSF25	0	336	1	0	0	1	0	0	0.208446	0.791554	0
156	chr1	6545030	6547066	2037	109	109	2669	110	0.0412139	0.0290404	UMR	1	1	0	1037	ENST00000535355	protein_coding	ENSG00000171680	PLEKHG5	0	779	ENST00000535355	ENSG00000171680	PLEKHG5	0	338	1	0	0	1	0	0	0.204222	0.795778	0
157	chr1	6549974	6551318	1345	91	91	3195	83	0.0259781	0.0193277	UMR	1	1	0	1032	ENST00000377725	protein_coding	ENSG00000171680	PLEKHG5	0	774	ENST00000377725	ENSG00000171680	PLEKHG5	0	339	1	0	0	1	0	0	0.767286	0.232714	0
158	chr1	6556589	6558076	1488	113	113	2797	173	0.061852	0.015873	UMR	1	1	0	1040	ENST00000544978	protein_coding	ENSG00000171680	PLEKHG5	0	782	ENST00000544978	ENSG00000171680	PLEKHG5	0	340	1	0	0	1	0	0	0.209005	0.790995	0
159	chr1	6613684	6614920	1237	101	101	3123	108	0.0345821	0.0123457	UMR	1	1	0	1045	ENST00000464665	protein_coding	ENSG00000162408	NOL9	0	787	ENST00000464665	ENSG00000162408	NOL9	0	341	1	0	0	1	0	0	0.565077	0.434923	0
160	chr1	6639596	6640934	1339	88	88	2850	204	0.0715789	0.018547	UMR	1	1	0	1056	ENST00000488936	protein_coding	ENSG00000204859	ZBTB48	0	796	ENST00000488936	ENSG00000204859	ZBTB48	0	342	1	0	0	1	0	0	0.572069	0.427931	0
161	chr1	6659452	6664184	4733	306	306	10640	439	0.0412594	0.0102588	UMR	1	1	0	1064	ENST00000496707	protein_coding	ENSG00000162413	KLHL21	0	804	ENST00000496707	ENSG00000162413	KLHL21	0	345	1	0	0	1	0	0	0.448341	0.551659	0
162	chr1	6672618	6675864	3247	345	354	7971	283	0.0355037	0.0175439	UMR	2	2	0	1067	ENST00000495385	protein_coding	ENSG00000116273	PHF13	0	807	ENST00000495385	ENSG00000116273	PHF13	0	346	1	0	0	1	0	0	0.910071	0.0899292	0
163	chr1	6684812	6686114	1303	101	101	2755	182	0.0660617	0.0166667	UMR	1	1	0	1074	ENST00000472925	protein_coding	ENSG00000041988	THAP3	0	814	ENST00000472925	ENSG00000041988	THAP3	0	347	1	0	0	1	0	0	0.475825	0.524175	0
164	chr1	6760950	6762223	1274	104	104	3205	71	0.0221529	0.00925926	UMR	1	1	0	1089	ENST00000465911	protein_coding	ENSG00000007923	DNAJC11	0	829	ENST00000465911	ENSG00000007923	DNAJC11	0	348	1	0	0	1	0	0	0.656201	0.343799	0
165	chr1	6843842	6846744	2903	261	270	6724	175	0.0260262	0.0119048	UMR	2	1	0	1102	ENST00000461311	protein_coding	ENSG00000171735	CAMTA1	0	837	ENST00000461311	ENSG00000171735	CAMTA1	0	349	1	0	0	1	0	0	0.707199	0.292801	0
166	chr1	7021974	7023925	1952	82	86	2520	156	0.0619048	0.0437951	UMR	0	0	50413	1113	ENST00000456701	antisense	ENSG00000237365	RP11-334N17.1	87857	843	ENST00000467267	ENSG00000171735	CAMTA1	0	350	0	1	0	0	1	0	0.157275	0.842725	0
167	chr1	7130046	7130918	873	33	33	1348	203	0.150593	0.114607	UMR	0	0	55706	1113	ENST00000456701	antisense	ENSG00000237365	RP11-334N17.1	195929	843	ENST00000467267	ENSG00000171735	CAMTA1	7318	351	0	1	0	0	1	0	0	0	1
168	chr1	7740083	7741422	1340	120	120	3207	109	0.0339882	0.0180312	UMR	0	0	13481	1119	ENST00000602640	lincRNA	ENSG00000270171	RP11-338N10.1	55045	844	ENST00000495233	ENSG00000171735	CAMTA1	0	353	0	1	0	0	1	0	0.726866	0.273134	0
169	chr1	7763574	7765964	2391	313	313	7234	525	0.072574	0.0342105	UMR	0	0	2543	1121	ENST00000602916	lincRNA	ENSG00000269978	RP11-338N10.3	30503	844	ENST00000495233	ENSG00000171735	CAMTA1	0	354	0	1	0	0	1	0	0.528231	0.471769	0
170	chr1	7830752	7832202	1451	111	111	3258	63	0.019337	0.0123457	UMR	1	1	0	1122	ENST00000054666	protein_coding	ENSG00000049245	VAMP3	0	847	ENST00000054666	ENSG00000049245	VAMP3	0	355	1	0	0	1	0	0	0.322536	0.677464	0
171	chr1	7843126	7844658	1533	144	150	3618	247	0.0682698	0.0247253	UMR	1	1	0	1126	ENST00000377541	protein_coding	ENSG00000049246	PER3	0	850	ENST00000377541	ENSG00000049246	PER3	0	357	1	0	0	1	0	0	0.63666	0.36334	0
172	chr1	8001790	8003350	1561	48	48	1746	166	0.0950745	0.0224138	UMR	1	0	0	1140	ENST00000603760	pseudogene	ENSG00000270330	RP5-892F13.2	863	860	ENST00000377507	ENSG00000049249	TNFRSF9	0	359	1	0	0	0.727739	0	0.272261	0.186419	0.813581	0
173	chr1	8013828	8014762	935	69	69	2678	87	0.0324869	0.010101	UMR	1	1	0	1141	ENST00000493373	protein_coding	ENSG00000116288	PARK7	0	863	ENST00000493373	ENSG00000116288	PARK7	0	360	1	0	0	1	0	0	0.703743	0.296257	0
174	chr1	8021026	8022670	1645	99	99	2993	81	0.0270631	0.0104167	UMR	1	1	0	1148	ENST00000377488	protein_coding	ENSG00000116288	PARK7	0	870	ENST00000377488	ENSG00000116288	PARK7	0	361	1	0	0	1	0	0	0.56231	0.43769	0
175	chr1	8085269	8086979	1711	182	182	5010	266	0.0530938	0.0187908	UMR	2	1	0	1157	ENST00000445300	lincRNA	ENSG00000238290	RP11-431K24.1	0	877	ENST00000487559	ENSG00000116285	ERRFI1	0	362	1	0	0	1	0	0	0.75979	0.24021	0
176	chr1	8271638	8272784	1147	36	36	1483	209	0.140931	0.115797	UMR	0	0	2905	1161	ENST00000452982	lincRNA	ENSG00000227634	RP11-431K24.3	105101	878	ENST00000471889	ENSG00000162426	SLC45A1	0	363	0	1	0	0	0	1	0.179599	0.820401	0
177	chr1	8277136	8277819	684	72	72	1611	77	0.0477964	0.0306952	UMR	0	0	2769	1162	ENST00000424689	lincRNA	ENSG00000233645	RP11-431K24.4	100066	878	ENST00000471889	ENSG00000162426	SLC45A1	0	364	0	0	1	0	0	1	0.912281	0.0877193	0
178	chr1	8377848	8378932	1085	87	87	2961	175	0.0591017	0.018018	UMR	1	1	0	1166	ENST00000377479	protein_coding	ENSG00000162426	SLC45A1	0	879	ENST00000377479	ENSG00000162426	SLC45A1	0	365	1	0	0	1	0	0	0.552995	0.447005	0
179	chr1	8482374	8484860	2487	137	137	3949	123	0.0311471	0.0128205	UMR	2	1	0	1189	ENST00000449895	antisense	ENSG00000232912	RP5-1115A15.1	0	894	ENST00000465125	ENSG00000142599	RERE	0	372	1	0	0	1	0	0	0.381986	0.618014	0
180	chr1	8760968	8763916	2949	116	116	3530	198	0.0560907	0.0232226	UMR	1	1	0	1188	ENST00000468247	protein_coding	ENSG00000142599	RERE	0	900	ENST00000468247	ENSG00000142599	RERE	0	373	0.89488	0.10512	0	0.89488	0.10512	0	0.184469	0.802645	0.0128857
181	chr1	8874788	8878832	4045	141	142	3703	201	0.0542803	0.015873	UMR	1	1	0	1176	ENST00000400908	protein_coding	ENSG00000142599	RERE	0	888	ENST00000400908	ENSG00000142599	RERE	0	375	0.818047	0.181953	0	0.818047	0.181953	0	0.189122	0.755253	0.0556242
182	chr1	8935246	8940751	5506	251	251	8342	707	0.0847519	0.0166667	UMR	3	1	0	1206	ENST00000442636	antisense	ENSG00000230679	ENO1-AS1	0	906	ENST00000489867	ENSG00000074800	ENO1	0	376	0.851072	0.148928	0	0.80385	0.19615	0	0.238104	0.606974	0.154922
183	chr1	9188125	9190422	2298	155	159	4432	363	0.0819043	0.0248276	UMR	1	1	0	1236	ENST00000466131	protein_coding	ENSG00000180758	GPR157	0	929	ENST00000466131	ENSG00000180758	GPR157	0	379	1	0	0	1	0	0	0.5396	0.4604	0
184	chr1	9241428	9243660	2233	174	174	4918	300	0.0610004	0.029135	UMR	1	0	0	1239	ENST00000412639	lincRNA	ENSG00000234546	RP3-510D11.2	51173	930	ENST00000377403	ENSG00000049239	H6PD	0	380	1	0	0	0	0	1	0.668607	0.331393	0
185	chr1	9256197	9257060	864	30	30	1510	168	0.111258	0.0538908	UMR	0	0	5617	1238	ENST00000437157	lincRNA	ENSG00000228526	RP3-510D11.1	37773	930	ENST00000377403	ENSG00000049239	H6PD	1505	381	0	1	0	0	0	1	0	0.572917	0.427083
186	chr1	9258622	9259132	511	40	42	846	123	0.14539	0.0394336	UMR	0	0	3545	1238	ENST00000437157	lincRNA	ENSG00000228526	RP3-510D11.1	35701	930	ENST00000377403	ENSG00000049239	H6PD	0	381	0	1	0	0	0	1	0.655577	0.344423	0
187	chr1	9261074	9264011	2938	64	64	2280	269	0.117982	0.0931183	UMR	1	0	0	1238	ENST00000437157	lincRNA	ENSG00000228526	RP3-510D11.1	30822	930	ENST00000377403	ENSG00000049239	H6PD	2117	381	1	0	0	0	0	1	0	0	1
188	chr1	9294076	9295757	1682	138	138	3431	110	0.0320606	0.0125831	UMR	1	1	0	1240	ENST00000377403	protein_coding	ENSG00000049239	H6PD	0	930	ENST00000377403	ENSG00000049239	H6PD	0	382	1	0	0	1	0	0	0.426278	0.573722	0
189	chr1	9352360	9354034	1675	202	202	4400	272	0.0618182	0.0185185	UMR	1	1	0	1244	ENST00000328089	protein_coding	ENSG00000171621	SPSB1	0	933	ENST00000328089	ENSG00000171621	SPSB1	27343	384	1	0	0	1	0	0	0	0	1
190	chr1	9485748	9487062	1315	33	33	1417	117	0.0825688	0.0245935	UMR	0	0	10774	1248	ENST00000517147	rRNA	ENSG00000252956	RNA5SP40	69981	936	ENST00000377399	ENSG00000171621	SPSB1	1875	387	0	0	1	0	0	1	0	0.095057	0.904943
191	chr1	9488668	9489482	815	50	50	2206	123	0.055757	0.0139976	UMR	0	0	8354	1248	ENST00000517147	rRNA	ENSG00000252956	RNA5SP40	72901	936	ENST00000377399	ENSG00000171621	SPSB1	0	387	0	0	1	0	0	1	0.382822	0.617178	0
192	chr1	9555061	9555776	716	46	46	1632	141	0.0863971	0.0381264	UMR	0	0	7753	1249	ENST00000441033	lincRNA	ENSG00000235263	RP13-392I16.1	43764	937	ENST00000302692	ENSG00000171612	SLC25A33	0	388	0	0	1	0	0	1	0.381285	0.618715	0
193	chr1	9599113	9600628	1516	157	157	4721	112	0.0237238	0	UMR	1	1	0	1250	ENST00000302692	protein_coding	ENSG00000171612	SLC25A33	0	937	ENST00000302692	ENSG00000171612	SLC25A33	0	389	1	0	0	1	0	0	0.721636	0.278364	0
194	chr1	9648322	9650176	1855	175	175	4119	145	0.0352027	0.015873	UMR	1	1	0	1254	ENST00000340381	protein_coding	ENSG00000188807	TMEM201	0	940	ENST00000340381	ENSG00000188807	TMEM201	0	390	1	0	0	1	0	0	0.501887	0.498113	0
195	chr1	9686176	9687685	1510	73	73	2416	223	0.0923013	0.0490196	UMR	0	0	18389	1257	ENST00000508400	protein_coding	ENSG00000188807	TMEM201	18389	943	ENST00000508400	ENSG00000188807	TMEM201	0	392	0	0	1	0	0	1	0.160265	0.839735	0
196	chr1	9688562	9691151	2590	65	65	2309	285	0.12343	0.030303	UMR	0	0	20638	1258	ENST00000536656	protein_coding	ENSG00000171608	PIK3CD	20638	944	ENST00000536656	ENSG00000171608	PIK3CD	1194	392	0	0	1	0	0	1	0	0.311197	0.688803
197	chr1	9711229	9715782	4554	221	221	7776	348	0.0447531	0.0123457	UMR	2	2	0	1265	ENST00000377320	protein_coding	ENSG00000179840	C1orf200	0	951	ENST00000377320	ENSG00000179840	C1orf200	0	393	1	0	0	1	0	0	0.268116	0.560386	0.171498
198	chr1	9746872	9748322	1451	69	69	2142	268	0.125117	0.0440268	UMR	2	1	0	1267	ENST00000415330	antisense	ENSG00000231789	RP11-558F24.4	0	946	ENST00000484851	ENSG00000171608	PIK3CD	973	394	1	0	0	1	0	0	0	0.707788	0.292212
199	chr1	9749010	9750064	1055	103	103	2373	280	0.117994	0.0416667	UMR	0	0	775	1260	ENST00000484851	protein_coding	ENSG00000171608	PIK3CD	775	946	ENST00000484851	ENSG00000171608	PIK3CD	0	394	1	0	0	1	0	0	0.72891	0.27109	0
200	chr1	9882595	9884900	2306	218	218	6449	266	0.0412467	0.0206755	UMR	1	1	0	1272	ENST00000377288	protein_coding	ENSG00000171603	CLSTN1	0	956	ENST00000377288	ENSG00000171603	CLSTN1	0	399	1	0	0	1	0	0	0.718127	0.281873	0
201	chr1	9909794	9911344	1551	39	39	1374	269	0.195779	0.203415	UMR	0	0	1417	1280	ENST00000454104	antisense	ENSG00000223989	RP11-84A14.5	20805	959	ENST00000537447	ENSG00000178585	CTNNBIP1	25126	399	0.375242	0.624758	0	0	1	0	0	0	1
202	chr1	9969284	9971438	2155	156	156	4501	76	0.0168851	0.0125831	UMR	1	1	0	1277	ENST00000400904	protein_coding	ENSG00000178585	CTNNBIP1	0	960	ENST00000400904	ENSG00000178585	CTNNBIP1	0	401	1	0	0	1	0	0	0.196752	0.803248	0
203	chr1	10002426	10004090	1665	80	80	3038	136	0.0447663	0.00925926	UMR	3	2	0	1291	ENST00000492735	protein_coding	ENSG00000173614	NMNAT1	0	972	ENST00000492735	ENSG00000173614	NMNAT1	0	402	1	0	0	1	0	0	0.252252	0.747748	0
204	chr1	10056833	10058209	1377	138	138	4112	294	0.0714981	0.0395172	UMR	1	1	0	1297	ENST00000294435	protein_coding	ENSG00000162444	RBP7	0	975	ENST00000294435	ENSG00000162444	RBP7	0	403	1	0	0	1	0	0	0.716776	0.283224	0
205	chr1	10092381	10094628	2248	109	109	3173	71	0.0223763	0.00680272	UMR	1	1	0	1302	ENST00000343090	protein_coding	ENSG00000130939	UBE4B	0	979	ENST00000343090	ENSG00000130939	UBE4B	0	404	1	0	0	1	0	0	0.3879	0.6121	0
206	chr1	10269624	10271786	2163	190	190	5807	176	0.0303082	0.0133333	UMR	1	1	0	1315	ENST00000377086	protein_coding	ENSG00000054523	KIF1B	0	989	ENST00000377086	ENSG00000054523	KIF1B	0	405	1	0	0	1	0	0	0.596856	0.403144	0
207	chr1	10458204	10460958	2755	174	174	6335	510	0.0805051	0.015873	UMR	1	1	0	1335	ENST00000460189	protein_coding	ENSG00000142657	PGD	0	1005	ENST00000460189	ENSG00000142657	PGD	0	407	1	0	0	1	0	0	0.525953	0.474047	0
208	chr1	10489924	10491512	1589	132	132	4427	205	0.0463068	0.00732689	UMR	3	2	0	1349	ENST00000465026	protein_coding	ENSG00000251503	APITD1-CORT	0	1018	ENST00000465026	ENSG00000251503	APITD1-CORT	0	408	1	0	0	1	0	0	0.548773	0.451227	0
209	chr1	10531884	10533158	1275	80	80	3551	119	0.0335117	0.00952381	UMR	2	2	0	1357	ENST00000472851	protein_coding	ENSG00000142655	PEX14	0	1025	ENST00000472851	ENSG00000142655	PEX14	0	409	1	0	0	1	0	0	0.488627	0.511373	0
210	chr1	10534759	10536116	1358	58	58	1750	65	0.0371429	0.00775194	UMR	1	1	0	1360	ENST00000491661	protein_coding	ENSG00000142655	PEX14	0	1028	ENST00000491661	ENSG00000142655	PEX14	0	410	1	0	0	1	0	0	0.18704	0.81296	0
211	chr1	10698213	10699314	1102	129	129	3329	761	0.228597	0.182051	UMR	2	1	0	1372	ENST00000606802	antisense	ENSG00000272078	RP4-734G22.3	0	1031	ENST00000478524	ENSG00000130940	CASZ1	0	411	1	0	0	1	0	0	0.554446	0.445554	0
212	chr1	10753451	10755731	2281	253	255	5817	300	0.051573	0.0123457	UMR	1	1	0	1370	ENST00000478728	protein_coding	ENSG00000130940	CASZ1	0	1037	ENST00000478728	ENSG00000130940	CASZ1	0	420	1	0	0	1	0	0	0.306006	0.693994	0
213	chr1	10851456	10857104	5649	307	310	7896	272	0.0344478	0.0138889	UMR	1	1	0	1366	ENST00000344008	protein_coding	ENSG00000130940	CASZ1	0	1033	ENST00000344008	ENSG00000130940	CASZ1	0	423	0.424854	0.575146	0	0.424854	0.575146	0	0.543459	0.378828	0.0777129
214	chr1	10895183	10896384	1202	49	49	1347	258	0.191537	0.171717	UMR	0	0	38475	1366	ENST00000344008	protein_coding	ENSG00000130940	CASZ1	38475	1033	ENST00000344008	ENSG00000130940	CASZ1	0	424	0	0	1	0	0	1	0.184692	0.815308	0
215	chr1	10926012	10927873	1862	103	103	2279	110	0.0482668	0.0350877	UMR	0	0	27944	1373	ENST00000450782	pseudogene	ENSG00000225158	HSPE1P24	69304	1033	ENST00000344008	ENSG00000130940	CASZ1	29894	424	0	0	1	0	0	1	0	0	1
216	chr1	10948298	10949202	905	89	89	2185	199	0.0910755	0.0464744	UMR	0	0	6615	1373	ENST00000450782	pseudogene	ENSG00000225158	HSPE1P24	58724	1043	ENST00000468348	ENSG00000175262	C1orf127	52180	424	0	0	1	0	0	1	0	0	1
217	chr1	10964752	10966600	1849	42	42	1274	291	0.228414	0.178651	UMR	0	0	8933	1373	ENST00000450782	pseudogene	ENSG00000225158	HSPE1P24	41326	1043	ENST00000468348	ENSG00000175262	C1orf127	68634	424	0	0	1	0	0	1	0	0	1
218	chr1	11072020	11073727	1708	114	114	3783	175	0.0462596	0.00939153	UMR	1	1	0	1387	ENST00000439080	protein_coding	ENSG00000120948	TARDBP	0	1049	ENST00000439080	ENSG00000120948	TARDBP	0	425	1	0	0	1	0	0	0.542155	0.457845	0
219	chr1	11119129	11121264	2136	171	171	4984	338	0.067817	0.0238095	UMR	1	1	0	1403	ENST00000487300	protein_coding	ENSG00000116649	SRM	0	1064	ENST00000487300	ENSG00000116649	SRM	0	426	1	0	0	1	0	0	0.705056	0.294944	0
220	chr1	11159068	11160284	1217	85	85	3139	61	0.0194329	0.00980392	UMR	2	1	0	1418	ENST00000435388	antisense	ENSG00000230337	RP4-635E18.6	0	1076	ENST00000460196	ENSG00000171824	EXOSC10	0	427	1	0	0	1	0	0	0.615448	0.384552	0
221	chr1	11321962	11323252	1291	66	66	2530	63	0.0249012	0.00775194	UMR	1	1	0	1420	ENST00000361445	protein_coding	ENSG00000198793	MTOR	0	1078	ENST00000361445	ENSG00000198793	MTOR	0	428	1	0	0	1	0	0	0.602634	0.397366	0
222	chr1	11332614	11334265	1652	83	95	2735	175	0.0639854	0.0144928	UMR	1	1	0	1437	ENST00000483738	protein_coding	ENSG00000120942	UBIAD1	0	1089	ENST00000483738	ENSG00000120942	UBIAD1	0	429	1	0	0	1	0	0	0.174334	0.825666	0
223	chr1	11538344	11540430	2087	185	185	4925	164	0.0332995	0.0243148	UMR	1	1	0	1442	ENST00000389575	protein_coding	ENSG00000204624	PTCHD2	0	1092	ENST00000389575	ENSG00000204624	PTCHD2	0	430	1	0	0	1	0	0	0.801629	0.198371	0
224	chr1	11561486	11561892	407	45	45	1384	436	0.315029	0.297184	UMR	0	0	22190	1441	ENST00000294484	protein_coding	ENSG00000204624	PTCHD2	22190	1091	ENST00000294484	ENSG00000204624	PTCHD2	0	431	0	1	0	0	1	0	1	0	0
225	chr1	11708858	11709488	631	36	36	935	179	0.191444	0.130909	UMR	0	0	1281	1446	ENST00000471501	protein_coding	ENSG00000116661	FBXO2	1281	1095	ENST00000471501	ENSG00000116661	FBXO2	0	434	1	0	0	1	0	0	0.66561	0.33439	0
226	chr1	11709960	11710880	921	54	54	1735	241	0.138905	0.0473994	UMR	1	1	0	1446	ENST00000471501	protein_coding	ENSG00000116661	FBXO2	0	1095	ENST00000471501	ENSG00000116661	FBXO2	0	435	1	0	0	1	0	0	0.35722	0.64278	0
227	chr1	11714251	11715539	1289	129	131	2954	266	0.0900474	0.015873	UMR	2	2	0	1456	ENST00000376762	protein_coding	ENSG00000132879	FBXO44	0	1105	ENST00000376762	ENSG00000132879	FBXO44	0	436	1	0	0	1	0	0	0.817688	0.182312	0
228	chr1	11723980	11725178	1199	102	102	2843	79	0.0277875	0.00438596	UMR	1	1	0	1460	ENST00000474239	protein_coding	ENSG00000116663	FBXO6	0	1109	ENST00000474239	ENSG00000116663	FBXO6	0	437	1	0	0	1	0	0	0.64387	0.35613	0
229	chr1	11740470	11742220	1751	135	135	4314	181	0.0419564	0.0155039	UMR	1	1	0	1469	ENST00000376664	protein_coding	ENSG00000116670	MAD2L2	0	1118	ENST00000376664	ENSG00000116670	MAD2L2	0	438	1	0	0	1	0	0	0.50771	0.49229	0
230	chr1	11750092	11753704	3613	224	224	6782	506	0.0746093	0.0426768	UMR	2	2	0	1471	ENST00000294485	protein_coding	ENSG00000162490	DRAXIN	0	1120	ENST00000294485	ENSG00000162490	DRAXIN	0	439	1	0	0	1	0	0	0.539718	0.460282	0
231	chr1	11779291	11780226	936	48	48	1591	48	0.0301697	0.00326797	UMR	0	0	15914	1472	ENST00000376637	protein_coding	ENSG00000177674	AGTRAP	15914	1121	ENST00000376637	ENSG00000177674	AGTRAP	0	440	0	1	0	0	1	0	0.480769	0.519231	0
232	chr1	11789601	11791023	1423	34	34	1119	149	0.133155	0.107234	UMR	0	0	5117	1472	ENST00000376637	protein_coding	ENSG00000177674	AGTRAP	5117	1121	ENST00000376637	ENSG00000177674	AGTRAP	4952	441	0	0	1	0	0	1	0	0	1
233	chr1	11795704	11797886	2183	78	79	2658	203	0.0763732	0.0217373	UMR	1	1	0	1481	ENST00000510878	protein_coding	ENSG00000177674	AGTRAP	0	1130	ENST00000510878	ENSG00000177674	AGTRAP	0	441	1	0	0	1	0	0	0.131929	0.868071	0
234	chr1	11844920	11845660	741	30	30	799	80	0.100125	0.0571401	UMR	1	1	0	1492	ENST00000475041	protein_coding	ENSG00000215910	C1orf167	0	1141	ENST00000475041	ENSG00000215910	C1orf167	19802	443	1	0	0	1	0	0	0	0	1
235	chr1	11862474	11864126	1653	39	39	1726	244	0.141367	0.074409	UMR	1	1	0	1496	ENST00000376583	protein_coding	ENSG00000177000	MTHFR	0	1144	ENST00000376583	ENSG00000177000	MTHFR	1336	443	1	0	0	1	0	0	0	0.401694	0.598306
236	chr1	11864666	11867050	2385	110	110	3760	140	0.037234	0.0208333	UMR	2	2	0	1511	ENST00000376492	protein_coding	ENSG00000011021	CLCN6	0	1159	ENST00000376492	ENSG00000011021	CLCN6	0	443	1	0	0	1	0	0	0.462893	0.537107	0
237	chr1	11918758	11919913	1156	68	68	2136	358	0.167603	0.0912008	UMR	1	1	0	1517	ENST00000376468	protein_coding	ENSG00000120937	NPPB	0	1163	ENST00000376468	ENSG00000120937	NPPB	0	445	1	0	0	1	0	0	0.380623	0.619377	0
238	chr1	11958224	11959268	1045	60	60	1621	397	0.244911	0.213807	UMR	0	0	8940	1519	ENST00000362477	snRNA	ENSG00000199347	RNU5E-1	27211	1164	ENST00000376572	ENSG00000116685	KIAA2013	26375	446	0	0	1	0	0	1	0	0	1
239	chr1	11967754	11970296	2543	105	105	3762	38	0.010101	0.00900901	UMR	2	0	0	1520	ENST00000364931	snRNA	ENSG00000201801	RNU5E-4P	16183	1164	ENST00000376572	ENSG00000116685	KIAA2013	15347	446	1	0	0	0	0	1	0	0	1
240	chr1	11985394	11987325	1932	151	151	3282	297	0.0904936	0.0208333	UMR	1	1	0	1522	ENST00000376576	protein_coding	ENSG00000116685	KIAA2013	0	1165	ENST00000376576	ENSG00000116685	KIAA2013	0	446	1	0	0	1	0	0	0.51294	0.48706	0
241	chr1	11994131	11995443	1313	62	62	1875	47	0.0250667	0.00954301	UMR	1	1	0	1528	ENST00000196061	protein_coding	ENSG00000083444	PLOD1	0	1171	ENST00000196061	ENSG00000083444	PLOD1	0	447	1	0	0	1	0	0	0.209444	0.790556	0
242	chr1	12039841	12041158	1318	93	93	2829	136	0.0480735	0.0138889	UMR	1	1	0	1537	ENST00000497302	protein_coding	ENSG00000116688	MFN2	0	1180	ENST00000497302	ENSG00000116688	MFN2	0	448	1	0	0	1	0	0	0.515933	0.484067	0
243	chr1	12078987	12080572	1586	90	90	3056	103	0.0337042	0.00966387	UMR	1	1	0	1542	ENST00000436478	protein_coding	ENSG00000116691	MIIP	0	1184	ENST00000436478	ENSG00000116691	MIIP	0	449	1	0	0	1	0	0	0.411097	0.588903	0
244	chr1	12122640	12124860	2221	91	91	3017	301	0.099768	0.0596006	UMR	1	1	0	1552	ENST00000417814	protein_coding	ENSG00000120949	TNFRSF8	0	1192	ENST00000417814	ENSG00000120949	TNFRSF8	0	450	1	0	0	1	0	0	0.297163	0.702837	0
245	chr1	12202846	12204448	1603	41	41	1709	322	0.188414	0.201564	UMR	0	0	16854	1554	ENST00000479933	protein_coding	ENSG00000120949	TNFRSF8	16854	1194	ENST00000479933	ENSG00000120949	TNFRSF8	22428	451	0	0.885215	0.114785	0	0.885215	0.114785	0	0	1
246	chr1	12226778	12228106	1329	111	111	3531	147	0.0416313	0.0222222	UMR	1	1	0	1559	ENST00000536782	protein_coding	ENSG00000028137	TNFRSF1B	0	1197	ENST00000536782	ENSG00000028137	TNFRSF1B	0	451	1	0	0	1	0	0	0.629044	0.370956	0
247	chr1	12289818	12291321	1504	114	114	3217	128	0.0397886	0.0200628	UMR	1	1	0	1565	ENST00000356315	protein_coding	ENSG00000048707	VPS13D	0	1200	ENST00000356315	ENSG00000048707	VPS13D	0	454	1	0	0	1	0	0	0.581782	0.418218	0
248	chr1	12655049	12656440	1392	91	91	2693	342	0.126996	0.0770464	UMR	1	1	0	1584	ENST00000430996	protein_coding	ENSG00000162496	DHRS3	0	1217	ENST00000430996	ENSG00000162496	DHRS3	0	456	1	0	0	1	0	0	0.231322	0.768678	0
249	chr1	12675488	12680950	5463	229	229	7225	587	0.0812457	0.0144928	UMR	2	1	0	1587	ENST00000606790	lincRNA	ENSG00000272482	RP11-474O21.5	0	1218	ENST00000482265	ENSG00000162496	DHRS3	0	457	1	0	0	0.777778	0	0.222222	0.303679	0.639941	0.0563793
250	chr1	13838921	13841014	2094	151	151	4494	263	0.0585225	0.0337607	UMR	2	1	0	1659	ENST00000563570	antisense	ENSG00000259961	RP4-597A16.2	0	1264	ENST00000376085	ENSG00000162494	LRRC38	0	458	1	0	0	1	0	0	0.529131	0.470869	0
251	chr1	13909410	13911108	1699	96	96	3191	419	0.131307	0.0838195	UMR	1	1	0	1667	ENST00000513143	protein_coding	ENSG00000162493	PDPN	0	1271	ENST00000513143	ENSG00000162493	PDPN	0	461	1	0	0	1	0	0	0.569158	0.430842	0
252	chr1	14026233	14027824	1592	142	142	3912	346	0.0884458	0.0357295	UMR	1	1	0	1676	ENST00000376048	protein_coding	ENSG00000116731	PRDM2	0	1276	ENST00000376048	ENSG00000116731	PRDM2	0	462	1	0	0	1	0	0	0.451633	0.548367	0
253	chr1	14075042	14076985	1944	174	174	4733	83	0.0175364	0.00877801	UMR	1	1	0	1687	ENST00000505823	protein_coding	ENSG00000116731	PRDM2	0	1287	ENST00000505823	ENSG00000116731	PRDM2	0	463	1	0	0	1	0	0	0.612654	0.387346	0
254	chr1	14218418	14220316	1899	85	85	3088	317	0.102655	0.047619	UMR	0	0	120196	1688	ENST00000487453	protein_coding	ENSG00000116731	PRDM2	120196	1288	ENST00000487453	ENSG00000116731	PRDM2	0	464	0	0	1	0	0	1	0.203791	0.796209	0
255	chr1	14924111	14927437	3327	172	172	5285	288	0.0544939	0.0325732	UMR	1	1	0	1695	ENST00000422387	protein_coding	ENSG00000189337	KAZN	0	1292	ENST00000422387	ENSG00000189337	KAZN	0	465	0.932372	0.0676285	0	0.932372	0.0676285	0	0.41569	0.58431	0
256	chr1	15250232	15252228	1997	201	201	5013	246	0.0490724	0.025641	UMR	1	1	0	1696	ENST00000361144	protein_coding	ENSG00000189337	KAZN	0	1293	ENST00000361144	ENSG00000189337	KAZN	0	467	1	0	0	1	0	0	0.58688	0.41312	0
257	chr1	15426005	15427979	1975	44	44	1640	445	0.271341	0.300342	UMR	0	0	50918	1701	ENST00000404665	processed_transcript	ENSG00000175147	TMEM51-AS1	51048	1297	ENST00000428417	ENSG00000171729	TMEM51	50591	468	0	1	0	0	1	0	0	0	1
258	chr1	15478646	15481522	2877	231	231	6823	305	0.0447017	0.0251662	UMR	2	1	0	1708	ENST00000376008	protein_coding	ENSG00000171729	TMEM51	0	1302	ENST00000376008	ENSG00000171729	TMEM51	0	469	1	0	0	1	0	0	0.78276	0.21724	0
259	chr1	15573581	15574218	638	55	55	1285	58	0.0451362	0.0175439	UMR	1	1	0	1715	ENST00000433640	protein_coding	ENSG00000142621	FHAD1	0	1308	ENST00000433640	ENSG00000142621	FHAD1	0	471	1	0	0	1	0	0	0.521944	0.478056	0
260	chr1	15735618	15738944	3327	196	196	5307	328	0.0618052	0.0185185	UMR	2	1	0	1742	ENST00000445566	protein_coding	ENSG00000142634	EFHD2	0	1332	ENST00000445566	ENSG00000142634	EFHD2	0	472	0.944695	0.0553051	0	0.944695	0.0553051	0	0.359182	0.640818	0
261	chr1	15742446	15744512	2067	36	36	1289	308	0.238945	0.169292	UMR	0	0	5684	1742	ENST00000445566	protein_coding	ENSG00000142634	EFHD2	5684	1332	ENST00000445566	ENSG00000142634	EFHD2	5217	472	0	1	0	0	1	0	0	0	1
262	chr1	15850113	15854226	4114	242	245	6599	212	0.0321261	0.0104167	UMR	2	2	0	1768	ENST00000375849	protein_coding	ENSG00000116138	DNAJC16	0	1358	ENST00000375849	ENSG00000116138	DNAJC16	0	475	1	0	0	1	0	0	0.300438	0.699562	0
263	chr1	15910912	15911980	1069	70	70	1854	59	0.0318231	0.0128205	UMR	1	1	0	1776	ENST00000375826	protein_coding	ENSG00000116771	AGMAT	0	1364	ENST00000375826	ENSG00000116771	AGMAT	0	476	1	0	0	1	0	0	0.486436	0.513564	0
264	chr1	15929478	15930572	1095	62	62	2452	67	0.0273246	0.00833333	UMR	1	0	0	1777	ENST00000428945	antisense	ENSG00000237301	RP4-680D5.2	13422	1365	ENST00000480945	ENSG00000197312	DDI2	0	477	1	0	0	0	0	1	0.425571	0.574429	0
265	chr1	15943304	15945528	2225	109	109	3508	144	0.041049	0.015873	UMR	1	1	0	1784	ENST00000546927	protein_coding	ENSG00000197312	DDI2	0	1367	ENST00000546927	ENSG00000197312	DDI2	0	478	1	0	0	1	0	0	0.240449	0.759551	0
266	chr1	16010274	16011788	1515	136	136	3217	123	0.0382344	0.0175439	UMR	2	1	0	1794	ENST00000584345	miRNA	ENSG00000264048	AL121992.1	0	1374	ENST00000462455	ENSG00000116786	PLEKHM2	0	479	1	0	0	1	0	0	0.155776	0.844224	0
267	chr1	16084106	16086183	2078	141	144	3278	259	0.0790116	0.031746	UMR	1	1	0	1813	ENST00000431771	protein_coding	ENSG00000162458	FBLIM1	0	1392	ENST00000431771	ENSG00000162458	FBLIM1	0	484	1	0	0	1	0	0	0.344081	0.655919	0
268	chr1	16159978	16162909	2932	195	195	6369	213	0.0334432	0.0104167	UMR	1	0	0	1823	ENST00000535249	antisense	ENSG00000179743	RP11-169K16.9	11449	1397	ENST00000375759	ENSG00000065526	SPEN	0	485	0.871419	0	0.128581	0	0	1	0.552524	0.447476	0
269	chr1	16163428	16164198	771	55	55	2034	446	0.219272	0.222905	UMR	0	0	1072	1823	ENST00000535249	antisense	ENSG00000179743	RP11-169K16.9	10160	1397	ENST00000375759	ENSG00000065526	SPEN	0	486	1	0	0	0	0	1	0.481193	0.518807	0
270	chr1	16173031	16177580	4550	301	301	9450	322	0.0340741	0.0151515	UMR	2	1	0	1825	ENST00000375759	protein_coding	ENSG00000065526	SPEN	0	1397	ENST00000375759	ENSG00000065526	SPEN	0	488	0.793626	0.206374	0	0.731429	0.268571	0	0.394505	0.605495	0
271	chr1	16301578	16302881	1304	91	91	2728	92	0.0337243	0.0166667	UMR	1	1	0	1847	ENST00000479282	protein_coding	ENSG00000116809	ZBTB17	0	1417	ENST00000479282	ENSG00000116809	ZBTB17	0	492	1	0	0	1	0	0	0.590491	0.409509	0
272	chr1	16339087	16340048	962	52	52	1654	86	0.0519952	0.0306082	UMR	0	0	4271	1858	ENST00000463576	protein_coding	ENSG00000173641	HSPB7	4271	1424	ENST00000463576	ENSG00000173641	HSPB7	36414	492	0	0	1	0	0	1	0	0	1
273	chr1	16353079	16353879	801	34	34	893	100	0.111982	0.0690598	UMR	1	1	0	1869	ENST00000491433	protein_coding	ENSG00000186510	CLCNKA	0	1435	ENST00000491433	ENSG00000186510	CLCNKA	45769	493	1	0	0	1	0	0	0	0	1
274	chr1	16374900	16375689	790	33	33	930	57	0.0612903	0.0273713	UMR	1	1	0	1872	ENST00000375667	protein_coding	ENSG00000184908	CLCNKB	0	1437	ENST00000375667	ENSG00000184908	CLCNKB	23959	493	1	0	0	1	0	0	0	0	1
275	chr1	16399475	16400710	1236	107	107	2806	176	0.0627227	0.0238095	UMR	1	1	0	1875	ENST00000494078	protein_coding	ENSG00000185519	FAM131C	0	1440	ENST00000494078	ENSG00000185519	FAM131C	0	493	1	0	0	1	0	0	0.343042	0.656958	0
276	chr1	16480642	16482834	2193	148	148	4752	334	0.0702862	0.0344429	UMR	2	1	0	1880	ENST00000424774	antisense	ENSG00000227959	RP11-276H7.2	0	1444	ENST00000461614	ENSG00000142627	EPHA2	0	496	1	0	0	1	0	0	0.591883	0.408117	0
277	chr1	16488652	16489399	748	33	33	1150	116	0.10087	0.0238095	UMR	0	0	2890	1881	ENST00000426353	antisense	ENSG00000224621	RP11-276H7.3	6069	1441	ENST00000358432	ENSG00000142627	EPHA2	4662	497	0	0	1	0	0	1	0	0	1
278	chr1	16493984	16494867	884	59	59	1639	139	0.0848078	0.0556522	UMR	0	0	8222	1881	ENST00000426353	antisense	ENSG00000224621	RP11-276H7.3	11401	1441	ENST00000358432	ENSG00000142627	EPHA2	0	497	0	0	1	0	0	1	0.502262	0.497738	0
279	chr1	16532688	16534112	1425	124	124	3310	175	0.0528701	0.0175439	UMR	1	1	0	1888	ENST00000441785	protein_coding	ENSG00000142632	ARHGEF19	0	1450	ENST00000441785	ENSG00000142632	ARHGEF19	0	498	1	0	0	1	0	0	0.838596	0.161404	0
280	chr1	16542653	16544482	1830	83	83	2917	217	0.0743915	0.040404	UMR	1	0	0	1890	ENST00000475369	pseudogene	ENSG00000237276	ANO7P1	3548	1446	ENST00000270747	ENSG00000142632	ARHGEF19	0	499	1	0	0	0	0	1	0.340984	0.659016	0
281	chr1	16553444	16555140	1697	119	119	4567	891	0.195095	0.151014	UMR	1	0	0	1891	ENST00000602586	pseudogene	ENSG00000237276	ANO7P1	897	1451	ENST00000375605	ENSG00000204377	C1orf134	0	500	1	0	0	0.649971	0	0.350029	0.127873	0.872127	0
282	chr1	16562751	16564054	1304	64	64	2022	72	0.0356083	0.025641	UMR	1	1	0	1894	ENST00000434014	protein_coding	ENSG00000132881	RSG1	0	1453	ENST00000434014	ENSG00000132881	RSG1	0	501	1	0	0	1	0	0	0.195552	0.804448	0
283	chr1	16677412	16679461	2050	111	111	3594	65	0.0180857	0.0123457	UMR	2	2	0	1900	ENST00000475078	protein_coding	ENSG00000055070	SZRD1	0	1458	ENST00000475078	ENSG00000055070	SZRD1	0	502	1	0	0	1	0	0	0.301463	0.698537	0
284	chr1	16693208	16695278	2071	96	96	3725	129	0.0346309	0.0149026	UMR	1	1	0	1910	ENST00000472461	protein_coding	ENSG00000055070	SZRD1	0	1468	ENST00000472461	ENSG00000055070	SZRD1	0	503	1	0	0	1	0	0	0.313375	0.686625	0
285	chr1	16766884	16768182	1299	84	84	2949	73	0.0247542	0.00900901	UMR	1	1	0	1928	ENST00000513161	protein_coding	ENSG00000157191	NECAP2	0	1485	ENST00000513161	ENSG00000157191	NECAP2	0	504	1	0	0	1	0	0	0.619707	0.380293	0
286	chr1	16824974	16826498	1525	151	151	4443	177	0.0398379	0.0138889	UMR	1	0	0	1936	ENST00000589964	pseudogene	ENSG00000080947	CROCCP3	39062	1487	ENST00000601199	ENSG00000268674	FAM231B	0	506	1	0	0	0	0	1	0.812459	0.187541	0
287	chr1	16839859	16841534	1676	67	67	4443	577	0.129867	0.0217602	UMR	2	0	0	1938	ENST00000562878	lincRNA	ENSG00000261135	RP4-798A10.7	24026	1487	ENST00000601199	ENSG00000268674	FAM231B	0	507	1	0	0	0	0	1	0.145585	0.854415	0
288	chr1	16847066	16847644	579	38	38	1475	341	0.231186	0.210237	UMR	1	0	0	1939	ENST00000452795	lincRNA	ENSG00000224174	RP4-798A10.4	17916	1487	ENST00000601199	ENSG00000268674	FAM231B	0	508	1	0	0	0	0	1	0.62867	0.37133	0
289	chr1	16861366	16862252	887	66	66	3528	943	0.26729	0.265065	UMR	1	0	0	1940	ENST00000415386	lincRNA	ENSG00000233421	U1	3308	1487	ENST00000601199	ENSG00000268674	FAM231B	0	509	1	0	0	0	0	1	1	0	0
290	chr1	16939024	16940766	1743	114	114	13829	395	0.0285632	0.0154971	UMR	1	1	0	1953	ENST00000449853	protein_coding	ENSG00000219481	NBPF1	0	1496	ENST00000449853	ENSG00000219481	NBPF1	0	511	1	0	0	1	0	0	0.572576	0.427424	0
291	chr1	16970386	16971523	1138	79	79	9281	406	0.0437453	0.0100007	UMR	1	0	0	1957	ENST00000362058	lincRNA	ENSG00000215908	CROCCP2	27974	1497	ENST00000434336	ENSG00000237847	FAM231A	0	512	1	0	0	0	0	1	0.559754	0.440246	0
292	chr1	16973742	16974918	1177	101	101	7901	896	0.113403	0.109373	UMR	0	0	1624	1960	ENST00000457982	pseudogene	ENSG00000186301	MST1P2	24579	1497	ENST00000434336	ENSG00000237847	FAM231A	0	513	0.318607	0.681393	0	0	0	1	1	0	0
293	chr1	17018628	17020844	2217	230	235	11700	2379	0.203333	0.186236	UMR	1	0	0	1965	ENST00000414828	pseudogene	ENSG00000268869	ESPNP	19129	1497	ENST00000434336	ENSG00000237847	FAM231A	0	517	0.981507	0.0184935	0	0	0	1	0.974741	0.0252594	0
294	chr1	17025928	17028076	2149	207	207	10738	2189	0.203855	0.215488	UMR	0	0	7123	1965	ENST00000414828	pseudogene	ENSG00000268869	ESPNP	26429	1497	ENST00000434336	ENSG00000237847	FAM231A	0	519	0	1	0	0	0	1	0.937645	0.0623546	0
295	chr1	17033832	17034880	1049	104	104	4595	418	0.0909684	0.0375085	UMR	0	0	2233	1968	ENST00000535711	pseudogene	ENSG00000268869	ESPNP	26075	1498	ENST00000600179	ENSG00000268991	FAM231C	0	520	0	1	0	0	0	1	0.8551	0.1449	0
296	chr1	17085587	17086778	1192	91	103	3774	829	0.219661	0.188889	UMR	0	0	219	1985	ENST00000455405	pseudogene	ENSG00000186715	MST1L	18818	1499	ENST00000466256	ENSG00000058453	CROCC	0	524	1	0	0	0	1	0	1	0	0
297	chr1	17199070	17199864	795	63	63	4512	1420	0.314716	0.304891	UMR	1	0	0	1997	ENST00000457856	lincRNA	ENSG00000228549	U1	48580	1500	ENST00000375541	ENSG00000058453	CROCC	0	527	1	0	0	0	1	0	1	0	0
298	chr1	17215401	17216364	964	63	63	3387	236	0.0696782	0.0424742	UMR	2	0	0	2002	ENST00000453917	pseudogene	ENSG00000235241	RP11-108M9.5	32080	1500	ENST00000375541	ENSG00000058453	CROCC	0	528	1	0	0	0	1	0	0.698133	0.301867	0
299	chr1	17221814	17223303	1490	51	64	1712	165	0.0963785	0	UMR	1	0	0	2003	ENST00000384278	snRNA	ENSG00000207005	RNU1-2	25141	1500	ENST00000375541	ENSG00000058453	CROCC	0	529	1	0	0	0	1	0	0.160403	0.839597	0
300	chr1	17230084	17232322	2239	66	66	3683	85	0.023079	0.00644841	UMR	1	0	0	2004	ENST00000606899	lincRNA	ENSG00000272426	RP11-108M9.6	16122	1500	ENST00000375541	ENSG00000058453	CROCC	0	530	1	0	0	0	1	0	0.170612	0.829388	0
301	chr1	17240090	17241546	1457	140	140	4981	285	0.0572174	0.0220399	UMR	0	0	6898	1971	ENST00000375541	protein_coding	ENSG00000058453	CROCC	6898	1500	ENST00000375541	ENSG00000058453	CROCC	0	531	0	1	0	0	1	0	0.604667	0.395333	0
302	chr1	17287006	17287780	775	56	56	1473	73	0.0495587	0.0128205	UMR	0	0	4742	1981	ENST00000465021	protein_coding	ENSG00000058453	CROCC	4742	1510	ENST00000465021	ENSG00000058453	CROCC	0	533	0	1	0	0	1	0	0.508387	0.491613	0
303	chr1	17306230	17307522	1293	95	95	2125	109	0.0512941	0.04	UMR	1	1	0	2009	ENST00000476788	protein_coding	ENSG00000117122	MFAP2	0	1516	ENST00000476788	ENSG00000117122	MFAP2	0	535	1	0	0	1	0	0	0.627997	0.372003	0
304	chr1	17336219	17338828	2610	132	132	3737	255	0.0682366	0.0138889	UMR	1	1	0	2015	ENST00000452699	protein_coding	ENSG00000159363	ATP13A2	0	1521	ENST00000452699	ENSG00000159363	ATP13A2	0	537	0.981609	0.0183908	0	0.981609	0.0183908	0	0.291571	0.708429	0
305	chr1	17379702	17381110	1409	67	67	2342	82	0.0350128	0.0202381	UMR	1	1	0	2034	ENST00000466613	protein_coding	ENSG00000117118	SDHB	0	1540	ENST00000466613	ENSG00000117118	SDHB	0	538	1	0	0	1	0	0	0.188786	0.811214	0
306	chr1	17445130	17446884	1755	92	92	3108	244	0.0785071	0.0272222	UMR	1	1	0	2039	ENST00000375481	protein_coding	ENSG00000117115	PADI2	0	1545	ENST00000375481	ENSG00000117115	PADI2	0	539	1	0	0	1	0	0	0.249003	0.750997	0
307	chr1	17475691	17476124	434	39	39	1467	466	0.317655	0.323885	UMR	0	0	8567	2040	ENST00000516371	misc_RNA	ENSG00000252180	Y_RNA	29742	1544	ENST00000444885	ENSG00000117115	PADI2	0	540	0	0	1	0	0	1	0.859447	0.140553	0
308	chr1	17763350	17766803	3454	281	288	7216	274	0.0379712	0.0144928	UMR	1	1	0	2061	ENST00000375433	protein_coding	ENSG00000179051	RCC2	0	1561	ENST00000375433	ENSG00000179051	RCC2	0	543	1	0	0	1	0	0	0.503474	0.496526	0
309	chr1	17865631	17867774	2144	158	158	3295	311	0.0943854	0.062996	UMR	1	1	0	2066	ENST00000434513	protein_coding	ENSG00000074964	ARHGEF10L	0	1564	ENST00000434513	ENSG00000074964	ARHGEF10L	0	544	1	0	0	1	0	0	0.357743	0.642257	0
310	chr1	18433002	18438558	5557	299	302	8273	628	0.0759096	0.0485348	UMR	1	1	0	2080	ENST00000251296	protein_coding	ENSG00000117154	IGSF21	0	1576	ENST00000251296	ENSG00000117154	IGSF21	0	550	0.582689	0.417311	0	0.582689	0.417311	0	0.390139	0.609861	0
311	chr1	18884067	18885006	940	31	31	1379	124	0.0899202	0.0744367	UMR	0	0	36901	2089	ENST00000450125	pseudogene	ENSG00000225478	RP1-8B22.2	72493	1581	ENST00000375375	ENSG00000009709	PAX7	71889	554	0	0	1	0	0	1	0	0	1
312	chr1	18955761	18974399	18639	800	814	27067	1849	0.068312	0.0517699	UMR	1	1	0	2092	ENST00000400661	protein_coding	ENSG00000009709	PAX7	0	1583	ENST00000400661	ENSG00000009709	PAX7	0	560	0.228392	0.771608	0	0.228392	0.771608	0	0.34857	0.65143	0
313	chr1	18978061	18980734	2674	44	45	1715	389	0.226822	0.199694	UMR	0	0	20042	2092	ENST00000400661	protein_coding	ENSG00000009709	PAX7	20042	1583	ENST00000400661	ENSG00000009709	PAX7	4756	560	0	1	0	0	1	0	0	0	1
314	chr1	19042796	19044052	1257	80	80	2134	192	0.0899719	0.061298	UMR	0	0	84777	2092	ENST00000400661	protein_coding	ENSG00000009709	PAX7	84777	1583	ENST00000400661	ENSG00000009709	PAX7	0	561	0	1	0	0	1	0	0.348449	0.651551	0
315	chr1	19144558	19146003	1446	35	35	1250	367	0.2936	0.225829	UMR	0	0	40172	2093	ENST00000375371	protein_coding	ENSG00000179002	TAS1R2	40172	1584	ENST00000375371	ENSG00000179002	TAS1R2	33625	562	0	0	1	0	0	1	0	0	1
316	chr1	19228289	19229998	1710	104	104	3117	94	0.0301572	0.0155123	UMR	1	1	0	2100	ENST00000432718	protein_coding	ENSG00000159423	ALDH4A1	0	1591	ENST00000432718	ENSG00000159423	ALDH4A1	0	566	1	0	0	1	0	0	0.471345	0.528655	0
317	chr1	19233376	19235364	1989	40	40	1614	338	0.209418	0.206396	UMR	0	0	3121	2104	ENST00000355609	protein_coding	ENSG00000169991	IFFO2	3121	1593	ENST00000355609	ENSG00000169991	IFFO2	3741	566	0	1	0	0	1	0	0	0	1
318	chr1	19252901	19254937	2037	48	48	1777	169	0.0951041	0.0319096	UMR	0	0	5285	2094	ENST00000494072	protein_coding	ENSG00000255275	RP13-279N23.2	5285	1585	ENST00000494072	ENSG00000255275	RP13-279N23.2	23266	566	0	1	0	0	1	0	0	0	1
319	chr1	19276066	19278924	2859	67	67	2698	504	0.186805	0.13908	UMR	0	0	3267	2105	ENST00000416166	protein_coding	ENSG00000169991	IFFO2	3267	1594	ENST00000416166	ENSG00000169991	IFFO2	3024	567	0	1	0	0	1	0	0	0	1
320	chr1	19281375	19283977	2603	243	243	6455	201	0.0311387	0.0133333	UMR	1	1	0	2105	ENST00000416166	protein_coding	ENSG00000169991	IFFO2	0	1594	ENST00000416166	ENSG00000169991	IFFO2	0	567	1	0	0	1	0	0	0.743373	0.256627	0
321	chr1	19535433	19537876	2444	123	123	4498	117	0.0260116	0.0107527	UMR	2	1	0	2130	ENST00000437898	antisense	ENSG00000230424	RP1-43E13.2	0	1598	ENST00000375226	ENSG00000127481	UBR4	0	568	1	0	0	1	0	0	0.366203	0.633797	0
322	chr1	19577290	19579112	1823	114	114	4355	78	0.0179104	0.00787037	UMR	2	2	0	2146	ENST00000493700	protein_coding	ENSG00000053372	MRTO4	0	1632	ENST00000493700	ENSG00000053372	MRTO4	0	569	1	0	0	1	0	0	0.452002	0.547998	0
323	chr1	19600344	19601072	729	68	68	1846	305	0.165222	0.137864	UMR	1	0	0	2150	ENST00000429712	polymorphic_pseudogene	ENSG00000211454	AKR7L	14671	1634	ENST00000361640	ENSG00000162482	AKR7A3	0	570	1	0	0	0	0	1	0.821674	0.178326	0
324	chr1	19615034	19615753	720	70	70	2114	185	0.0875118	0.0406262	UMR	1	1	0	2152	ENST00000361640	protein_coding	ENSG00000162482	AKR7A3	0	1634	ENST00000361640	ENSG00000162482	AKR7A3	0	571	1	0	0	1	0	0	0.870833	0.129167	0
325	chr1	19637908	19639454	1547	143	143	3483	72	0.0206718	0.0133333	UMR	2	2	0	2164	ENST00000497827	protein_coding	ENSG00000040487	PQLC2	0	1644	ENST00000497827	ENSG00000040487	PQLC2	0	572	1	0	0	1	0	0	0.712346	0.287654	0
326	chr1	19802948	19805144	2197	31	31	1478	210	0.142084	0.107935	UMR	0	0	5434	2173	ENST00000413711	protein_coding	ENSG00000077549	CAPZB	5434	1652	ENST00000413711	ENSG00000077549	CAPZB	6559	574	0	1	0	0	1	0	0	0	1
327	chr1	19810336	19812823	2488	180	181	4887	346	0.0708001	0.0215054	UMR	1	1	0	2177	ENST00000482808	protein_coding	ENSG00000077549	CAPZB	0	1656	ENST00000482808	ENSG00000077549	CAPZB	0	574	1	0	0	1	0	0	0.378215	0.621785	0
328	chr1	19922824	19924402	1579	90	90	3388	108	0.0318772	0.00877801	UMR	3	2	0	2194	ENST00000485362	protein_coding	ENSG00000173436	MINOS1	0	1669	ENST00000485362	ENSG00000173436	MINOS1	0	575	1	0	0	1	0	0	0.418619	0.581381	0
329	chr1	19970044	19971976	1933	218	218	5365	385	0.0717614	0.0215054	UMR	1	1	0	2202	ENST00000425400	protein_coding	ENSG00000158747	NBL1	0	1676	ENST00000425400	ENSG00000158747	NBL1	0	576	1	0	0	1	0	0	0.862907	0.137093	0
330	chr1	19990985	19992658	1674	168	168	4314	460	0.10663	0.0402846	UMR	1	1	0	2205	ENST00000289753	protein_coding	ENSG00000158748	HTR6	0	1679	ENST00000289753	ENSG00000158748	HTR6	0	577	1	0	0	1	0	0	0.903226	0.0967742	0
331	chr1	20125712	20127134	1423	96	96	2786	87	0.0312276	0.0182754	UMR	1	1	0	2214	ENST00000488449	protein_coding	ENSG00000162542	TMCO4	0	1688	ENST00000488449	ENSG00000162542	TMCO4	0	579	1	0	0	1	0	0	0.527758	0.472242	0
332	chr1	20208424	20209782	1359	103	103	3470	80	0.0230548	0.00877193	UMR	1	1	0	2217	ENST00000375120	protein_coding	ENSG00000169914	OTUD3	0	1690	ENST00000375120	ENSG00000169914	OTUD3	0	580	1	0	0	1	0	0	0.481972	0.518028	0
333	chr1	20478462	20479182	721	30	30	1174	143	0.121806	0.0485256	UMR	0	0	1648	2240	ENST00000417884	lincRNA	ENSG00000227066	RP3-340N1.2	12638	1711	ENST00000465062	ENSG00000158786	PLA2G2F	33178	581	0.488211	0	0.511789	0	0	1	0	0	1
334	chr1	20511648	20513292	1645	67	67	2115	141	0.0666667	0.0144928	UMR	2	1	0	2246	ENST00000375099	protein_coding	ENSG00000162543	UBXN10	0	1715	ENST00000375099	ENSG00000162543	UBXN10	0	581	1	0	0	1	0	0	0.265653	0.734347	0
335	chr1	20617097	20618768	1672	37	37	1175	223	0.189787	0.0635209	UMR	1	1	0	2253	ENST00000473325	protein_coding	ENSG00000158816	VWA5B1	0	1721	ENST00000473325	ENSG00000158816	VWA5B1	47279	582	1	0	0	1	0	0	0	0	1
336	chr1	20669532	20670993	1462	79	79	2043	350	0.171317	0.118276	UMR	0	0	10120	2257	ENST00000525343	protein_coding	ENSG00000158816	VWA5B1	10120	1725	ENST00000525343	ENSG00000158816	VWA5B1	0	583	0	1	0	0	1	0	0.309166	0.690834	0
337	chr1	20692286	20694150	1865	129	129	4435	407	0.09177	0.0601238	UMR	0	0	32874	2257	ENST00000525343	protein_coding	ENSG00000158816	VWA5B1	32874	1725	ENST00000525343	ENSG00000158816	VWA5B1	0	584	0	1	0	0	0	1	0.510456	0.489544	0
338	chr1	20802674	20803342	669	32	32	1224	75	0.0612745	0.019656	UMR	0	0	7795	2264	ENST00000489020	protein_coding	ENSG00000162545	CAMK2N1	7795	1727	ENST00000489020	ENSG00000162545	CAMK2N1	7120	585	0	0	1	0	0	1	0	0	1
339	chr1	20809987	20814346	4360	331	331	9249	498	0.0538437	0.037037	UMR	1	1	0	2264	ENST00000489020	protein_coding	ENSG00000162545	CAMK2N1	0	1727	ENST00000489020	ENSG00000162545	CAMK2N1	0	585	1	0	0	1	0	0	0.699312	0.300688	0
340	chr1	20833956	20835044	1089	61	61	2448	53	0.0216503	0.00925926	UMR	1	1	0	2265	ENST00000264198	protein_coding	ENSG00000090432	MUL1	0	1728	ENST00000264198	ENSG00000090432	MUL1	0	586	1	0	0	1	0	0	0.428834	0.571166	0
341	chr1	20878426	20880805	2380	222	222	6075	409	0.0673251	0.0393071	UMR	1	1	0	2267	ENST00000332947	protein_coding	ENSG00000183114	FAM43B	0	1729	ENST00000332947	ENSG00000183114	FAM43B	0	587	1	0	0	1	0	0	0.713445	0.286555	0
342	chr1	20915176	20917518	2343	44	44	1654	177	0.107013	0.0504901	UMR	1	1	0	2269	ENST00000461985	protein_coding	ENSG00000158825	CDA	0	1731	ENST00000461985	ENSG00000158825	CDA	34583	587	1	0	0	1	0	0	0	0	1
343	chr1	20959652	20961435	1784	109	109	3348	119	0.0355436	0.0186404	UMR	1	1	0	2270	ENST00000321556	protein_coding	ENSG00000158828	PINK1	0	1732	ENST00000321556	ENSG00000158828	PINK1	0	588	1	0	0	1	0	0	0.283632	0.716368	0
344	chr1	20986904	20988694	1791	85	85	3331	138	0.041429	0	UMR	1	1	0	2280	ENST00000477229	protein_coding	ENSG00000244038	DDOST	0	1740	ENST00000477229	ENSG00000244038	DDOST	0	589	1	0	0	1	0	0	0.403127	0.596873	0
345	chr1	21022732	21023792	1061	49	49	1746	143	0.0819015	0.0349206	UMR	0	0	1139	2283	ENST00000490034	protein_coding	ENSG00000117245	KIF17	1139	1743	ENST00000490034	ENSG00000117245	KIF17	0	590	0.811499	0.188501	0	0.811499	0.188501	0	0.235627	0.764373	0
346	chr1	21043881	21044954	1074	119	120	2951	230	0.0779397	0.0322581	UMR	1	1	0	2286	ENST00000247986	protein_coding	ENSG00000117245	KIF17	0	1746	ENST00000247986	ENSG00000117245	KIF17	0	592	1	0	0	1	0	0	0.829609	0.170391	0
347	chr1	21057910	21060164	2255	166	166	4851	214	0.0441146	0.0237447	UMR	2	1	0	2298	ENST00000436642	antisense	ENSG00000233069	RP5-930J4.2	0	1755	ENST00000517430	ENSG00000189410	SH2D5	0	593	1	0	0	1	0	0	0.603104	0.396896	0
348	chr1	21111878	21114710	2833	231	231	7000	149	0.0212857	0.0128205	UMR	1	1	0	2312	ENST00000443615	protein_coding	ENSG00000127483	HP1BP3	0	1770	ENST00000443615	ENSG00000127483	HP1BP3	0	594	1	0	0	1	0	0	0.498765	0.501235	0
349	chr1	21501636	21503987	2352	168	169	4721	188	0.0398221	0.0189426	UMR	2	1	0	2337	ENST00000584440	miRNA	ENSG00000266867	AL031005.1	0	1786	ENST00000411888	ENSG00000075151	EIF4G3	0	595	1	0	0	1	0	0	0.306548	0.693452	0
350	chr1	21615826	21617512	1687	111	111	2623	113	0.0430804	0.0175439	UMR	1	1	0	2344	ENST00000526194	protein_coding	ENSG00000117298	ECE1	0	1795	ENST00000526194	ENSG00000117298	ECE1	0	597	1	0	0	1	0	0	0.427386	0.572614	0
351	chr1	21660448	21661894	1447	33	33	1258	64	0.0508744	0.0203704	UMR	0	0	9735	2350	ENST00000463334	protein_coding	ENSG00000117298	ECE1	9735	1801	ENST00000463334	ENSG00000117298	ECE1	9466	598	0	1	0	0	1	0	0	0	1
352	chr1	21671068	21672858	1791	152	152	3922	293	0.0747068	0.0358883	UMR	1	1	0	2350	ENST00000463334	protein_coding	ENSG00000117298	ECE1	0	1801	ENST00000463334	ENSG00000117298	ECE1	0	598	1	0	0	1	0	0	0.535455	0.464545	0
353	chr1	21754338	21755278	941	103	111	1869	207	0.110754	0.0641026	UMR	2	0	0	2361	ENST00000544728	pseudogene	ENSG00000187952	HS6ST1P1	11342	1802	ENST00000454000	ENSG00000142794	NBPF3	0	599	1	0	0	0	0	1	0.511158	0.488842	0
354	chr1	21763028	21763870	843	41	41	1112	149	0.133993	0.113898	UMR	0	0	2216	2362	ENST00000436658	pseudogene	ENSG00000186543	CROCCP5	2750	1802	ENST00000454000	ENSG00000142794	NBPF3	0	600	0	1	0	0	0	1	0.410439	0.589561	0
355	chr1	21766012	21767618	1607	113	113	3870	117	0.0302326	0.010101	UMR	1	1	0	2370	ENST00000486229	protein_coding	ENSG00000142794	NBPF3	0	1809	ENST00000486229	ENSG00000142794	NBPF3	0	601	1	0	0	1	0	0	0.592408	0.407592	0
356	chr1	21835222	21836824	1603	120	120	3480	371	0.106609	0.072473	UMR	1	1	0	2379	ENST00000468526	protein_coding	ENSG00000162551	ALPL	0	1817	ENST00000468526	ENSG00000162551	ALPL	0	603	1	0	0	1	0	0	0.496569	0.503431	0
357	chr1	21900318	21901505	1188	38	38	1486	327	0.220054	0.253037	UMR	1	1	0	2383	ENST00000374829	protein_coding	ENSG00000162551	ALPL	0	1821	ENST00000374829	ENSG00000162551	ALPL	28674	604	1	0	0	1	0	0	0	0	1
358	chr1	21916734	21917654	921	31	31	1124	139	0.123665	0.126126	UMR	0	0	1386	2385	ENST00000408854	miRNA	ENSG00000221781	AL359815.1	15762	1821	ENST00000374829	ENSG00000162551	ALPL	12525	604	0.666667	0.333333	0	0	0	1	0	0	1
359	chr1	21948759	21949348	590	78	78	1689	98	0.0580225	0.0222222	UMR	1	1	0	2395	ENST00000599760	protein_coding	ENSG00000076864	RAP1GAP	0	1831	ENST00000599760	ENSG00000076864	RAP1GAP	0	605	1	0	0	1	0	0	0.855932	0.144068	0
360	chr1	21977936	21979016	1081	114	114	2335	174	0.0745182	0.0222222	UMR	1	1	0	2394	ENST00000374757	protein_coding	ENSG00000076864	RAP1GAP	0	1830	ENST00000374757	ENSG00000076864	RAP1GAP	0	606	1	0	0	1	0	0	0.613321	0.386679	0
361	chr1	21985602	21986516	915	65	65	2413	86	0.0356403	0.0182683	UMR	0	0	5801	2397	ENST00000447293	protein_coding	ENSG00000076864	RAP1GAP	5801	1833	ENST00000447293	ENSG00000076864	RAP1GAP	0	607	0	1	0	0	1	0	0.436066	0.563934	0
362	chr1	21994719	21996592	1874	123	123	3385	188	0.0555391	0.025641	UMR	1	1	0	2399	ENST00000464457	protein_coding	ENSG00000076864	RAP1GAP	0	1835	ENST00000464457	ENSG00000076864	RAP1GAP	0	609	1	0	0	1	0	0	0.586446	0.413554	0
363	chr1	22108178	22110454	2277	148	148	4883	89	0.0182265	0.00813008	UMR	1	1	0	2414	ENST00000489108	protein_coding	ENSG00000090686	USP48	0	1850	ENST00000489108	ENSG00000090686	USP48	0	610	1	0	0	1	0	0	0.497145	0.502855	0
364	chr1	22140724	22141284	561	56	56	1818	125	0.0687569	0.028587	UMR	0	0	1867	2417	ENST00000543870	protein_coding	ENSG00000187942	LDLRAD2	1867	1852	ENST00000543870	ENSG00000187942	LDLRAD2	0	611	0.235294	0.764706	0	0.235294	0.764706	0	0.700535	0.299465	0
365	chr1	22262973	22264408	1436	131	143	2688	189	0.0703125	0.0185185	UMR	1	1	0	2420	ENST00000374695	protein_coding	ENSG00000142798	HSPG2	0	1855	ENST00000374695	ENSG00000142798	HSPG2	48853	616	1	0	0	1	0	0	0	0	1
366	chr1	22350511	22352903	2393	94	94	3860	123	0.0318653	0.0152516	UMR	2	0	0	2454	ENST00000404210	lincRNA	ENSG00000218510	LINC00339	16567	1876	ENST00000400271	ENSG00000142789	CELA3A	0	617	1	0	0	0	0	1	0.115754	0.884246	0
367	chr1	22378903	22380681	1779	142	142	3674	62	0.0168753	0.00724638	UMR	1	1	0	2461	ENST00000411827	protein_coding	ENSG00000070831	CDC42	0	1882	ENST00000411827	ENSG00000070831	CDC42	0	618	1	0	0	1	0	0	0.573356	0.426644	0
368	chr1	22468162	22470453	2292	230	230	5112	197	0.0385368	0.0162698	UMR	1	1	0	2466	ENST00000542383	protein_coding	ENSG00000162552	WNT4	0	1884	ENST00000542383	ENSG00000162552	WNT4	0	621	1	0	0	1	0	0	0.584642	0.415358	0
369	chr1	22676554	22678507	1954	61	63	2205	317	0.143764	0.103247	UMR	0	0	26729	2470	ENST00000487348	pseudogene	ENSG00000234397	RP11-415K20.1	99836	1887	ENST00000404138	ENSG00000184677	ZBTB40	7691	623	0	0	1	0	0	1	0	0	1
370	chr1	22778111	22779518	1408	82	82	2535	73	0.0287968	0.010101	UMR	1	1	0	2474	ENST00000374651	protein_coding	ENSG00000184677	ZBTB40	0	1890	ENST00000374651	ENSG00000184677	ZBTB40	0	624	1	0	0	1	0	0	0.412642	0.587358	0
371	chr1	22889375	22891114	1740	146	146	3370	264	0.0783383	0.0441852	UMR	1	1	0	2478	ENST00000538803	protein_coding	ENSG00000070886	EPHA8	0	1893	ENST00000538803	ENSG00000070886	EPHA8	0	625	1	0	0	1	0	0	0.287931	0.712069	0
372	chr1	23036340	23038636	2297	227	227	5238	382	0.0729286	0.0277778	UMR	1	1	0	2492	ENST00000374632	protein_coding	ENSG00000133216	EPHB2	0	1907	ENST00000374632	ENSG00000133216	EPHB2	0	631	1	0	0	1	0	0	0.670004	0.329996	0
373	chr1	23279602	23280554	953	120	120	3816	525	0.137579	0.105131	UMR	0	0	11276	2501	ENST00000426928	protein_coding	ENSG00000215906	LACTBL1	11276	1911	ENST00000426928	ENSG00000215906	LACTBL1	0	633	0	1	0	0	1	0	1	0	0
374	chr1	23345304	23347312	2009	135	135	4200	88	0.0209524	0.00877193	UMR	1	1	0	2506	ENST00000542151	protein_coding	ENSG00000004487	KDM1A	0	1916	ENST00000542151	ENSG00000004487	KDM1A	0	634	1	0	0	1	0	0	0.429567	0.570433	0
375	chr1	23493795	23495763	1969	157	157	4271	330	0.0772653	0.0196078	UMR	1	1	0	2518	ENST00000471849	protein_coding	ENSG00000169641	LUZP1	0	1925	ENST00000471849	ENSG00000169641	LUZP1	8296	635	1	0	0	1	0	0	0	0	1
376	chr1	23503678	23504772	1095	69	69	2131	155	0.0727358	0.0318182	UMR	1	1	0	2516	ENST00000302291	protein_coding	ENSG00000169641	LUZP1	0	1923	ENST00000302291	ENSG00000169641	LUZP1	0	635	1	0	0	1	0	0	0.524201	0.475799	0
377	chr1	23543217	23545018	1802	132	132	3333	144	0.0432043	0.0266667	UMR	0	0	21994	2524	ENST00000374619	protein_coding	ENSG00000179546	HTR1D	21994	1928	ENST00000374619	ENSG00000179546	HTR1D	0	636	0	0	1	0	0	1	0.477248	0.522752	0
378	chr1	23667292	23671924	4633	180	180	5574	221	0.0396484	0.01276	UMR	1	1	0	2540	ENST00000490652	protein_coding	ENSG00000125944	HNRNPR	0	1941	ENST00000490652	ENSG00000125944	HNRNPR	0	637	0.684222	0.315778	0	0.684222	0.315778	0	0.241312	0.552774	0.205914
379	chr1	23694356	23696742	2387	133	133	5383	160	0.0297232	0.0119048	UMR	2	2	0	2547	ENST00000437367	protein_coding	ENSG00000249087	C1orf213	0	1948	ENST00000437367	ENSG00000249087	C1orf213	0	638	1	0	0	1	0	0	0.569753	0.430247	0
380	chr1	23750245	23751850	1606	128	128	3057	233	0.0762185	0.0472583	UMR	1	1	0	2553	ENST00000374601	protein_coding	ENSG00000204219	TCEA3	0	1952	ENST00000374601	ENSG00000204219	TCEA3	0	639	1	0	0	1	0	0	0.719178	0.280822	0
381	chr1	23809658	23811552	1895	144	145	4174	222	0.0531864	0.0297024	UMR	1	1	0	2567	ENST00000608765	protein_coding	ENSG00000088280	ASAP3	0	1965	ENST00000608765	ENSG00000088280	ASAP3	0	641	1	0	0	1	0	0	0.377836	0.622164	0
382	chr1	23856355	23858170	1816	112	112	3130	122	0.0389776	0.0116995	UMR	1	1	0	2569	ENST00000361729	protein_coding	ENSG00000007968	E2F2	0	1967	ENST00000361729	ENSG00000007968	E2F2	0	642	1	0	0	1	0	0	0.581498	0.418502	0
383	chr1	23880581	23881907	1327	99	99	3325	261	0.0784962	0.0238095	UMR	0	0	3174	2571	ENST00000451217	lincRNA	ENSG00000235052	RP1-150O5.3	3658	1970	ENST00000463312	ENSG00000117318	ID3	0	643	0	0	1	0	0	1	0.556142	0.443858	0
384	chr1	23884630	23889544	4915	144	144	5879	457	0.0777343	0.0155039	UMR	1	1	0	2574	ENST00000486541	protein_coding	ENSG00000117318	ID3	0	1971	ENST00000486541	ENSG00000117318	ID3	0	645	0.743642	0	0.256358	0.743642	0	0.256358	0.157681	0.571312	0.271007
385	chr1	23894360	23895331	972	77	77	1716	146	0.0850816	0.025641	UMR	0	0	8074	2572	ENST00000374561	protein_coding	ENSG00000117318	ID3	8074	1969	ENST00000374561	ENSG00000117318	ID3	0	646	0	0	1	0	0	1	0.436214	0.563786	0
386	chr1	23945844	23946762	919	51	58	1161	100	0.0861326	0	UMR	0	0	7061	2576	ENST00000374555	protein_coding	ENSG00000197880	MDS2	7061	1973	ENST00000374555	ENSG00000197880	MDS2	0	647	0	1	0	0	1	0	0.385201	0.614799	0
387	chr1	24017879	24019306	1428	64	64	2819	154	0.0546293	0.0149483	UMR	1	1	0	2582	ENST00000458455	protein_coding	ENSG00000142676	RPL11	0	1978	ENST00000458455	ENSG00000142676	RPL11	0	648	1	0	0	1	0	0	0.148459	0.851541	0
388	chr1	24069395	24071730	2336	176	176	5856	231	0.0394467	0.0144928	UMR	1	1	0	2587	ENST00000487554	protein_coding	ENSG00000011007	TCEB3	0	1981	ENST00000487554	ENSG00000011007	TCEB3	0	649	1	0	0	1	0	0	0.393836	0.606164	0
389	chr1	24104244	24105832	1589	106	107	3315	99	0.0298643	0.00694444	UMR	2	1	0	2590	ENST00000246151	protein_coding	ENSG00000057757	PITHD1	0	1982	ENST00000246151	ENSG00000057757	PITHD1	0	650	1	0	0	1	0	0	0.478918	0.521082	0
390	chr1	24117208	24118546	1339	62	62	1798	50	0.0278087	0	UMR	1	1	0	2601	ENST00000421070	protein_coding	ENSG00000011009	LYPLA2	0	1993	ENST00000421070	ENSG00000011009	LYPLA2	0	651	1	0	0	1	0	0	0.255414	0.744586	0
391	chr1	24126036	24127936	1901	134	134	4101	123	0.0299927	0.0149832	UMR	1	1	0	2618	ENST00000467070	protein_coding	ENSG00000117308	GALE	0	2010	ENST00000467070	ENSG00000117308	GALE	0	652	1	0	0	1	0	0	0.394529	0.605471	0
392	chr1	24151038	24152470	1433	62	62	1939	150	0.0773595	0.0174915	UMR	1	1	0	2626	ENST00000513148	protein_coding	ENSG00000117305	HMGCL	0	2018	ENST00000513148	ENSG00000117305	HMGCL	23488	652	1	0	0	1	0	0	0	0	1
393	chr1	24164322	24165722	1401	40	40	1085	185	0.170507	0.0606061	UMR	1	1	0	2622	ENST00000374483	protein_coding	ENSG00000117305	HMGCL	0	2014	ENST00000374483	ENSG00000117305	HMGCL	28532	653	1	0	0	1	0	0	0	0	1
394	chr1	24193998	24195280	1283	101	101	3468	224	0.0645905	0.0119048	UMR	1	1	0	2629	ENST00000374479	protein_coding	ENSG00000179163	FUCA1	0	2021	ENST00000374479	ENSG00000179163	FUCA1	0	653	1	0	0	1	0	0	0.573655	0.426345	0
395	chr1	24229210	24229815	606	67	67	1929	428	0.221877	0.188253	UMR	1	0	0	2634	ENST00000412176	pseudogene	ENSG00000229106	RP11-4M23.2	10036	2022	ENST00000374472	ENSG00000188822	CNR2	0	654	1	0	0	0	1	0	0.541254	0.458746	0
396	chr1	24284920	24288012	3093	143	143	5003	264	0.0527683	0.0138889	UMR	2	2	0	2641	ENST00000579103	protein_coding	ENSG00000189266	PNRC2	0	2027	ENST00000579103	ENSG00000189266	PNRC2	0	655	1	0	0	1	0	0	0.296153	0.703847	0
397	chr1	24305012	24307556	2545	116	116	3402	104	0.0305703	0.00928793	UMR	1	1	0	2657	ENST00000469303	protein_coding	ENSG00000188529	SRSF10	0	2043	ENST00000469303	ENSG00000188529	SRSF10	0	656	1	0	0	1	0	0	0.256974	0.743026	0
398	chr1	24476780	24478344	1565	48	48	1620	230	0.141975	0.0667363	UMR	0	0	7168	2667	ENST00000270800	protein_coding	ENSG00000142677	IL22RA1	7168	2050	ENST00000270800	ENSG00000142677	IL22RA1	35196	657	0	0	1	0	0	1	0	0	1
399	chr1	24513290	24514555	1266	90	94	3081	247	0.0801688	0.0211694	UMR	1	1	0	2672	ENST00000374418	protein_coding	ENSG00000185436	IFNLR1	0	2055	ENST00000374418	ENSG00000185436	IFNLR1	0	657	1	0	0	1	0	0	0.740126	0.259874	0
400	chr1	24644420	24646566	2147	30	30	1231	127	0.103168	0.0706954	UMR	1	1	0	2682	ENST00000524724	protein_coding	ENSG00000158055	GRHL3	0	2061	ENST00000524724	ENSG00000158055	GRHL3	1636	658	1	0	0	1	0	0	0	0.169539	0.830461
401	chr1	24648072	24649484	1413	103	103	3374	163	0.0483106	0.017556	UMR	1	0	0	2676	ENST00000437965	antisense	ENSG00000232298	RP11-10N16.3	45	2062	ENST00000528064	ENSG00000158055	GRHL3	0	658	1	0	0	1	0	0	0.55414	0.44586	0
402	chr1	24739678	24740628	951	51	51	1936	107	0.0552686	0.00900901	UMR	1	1	0	2691	ENST00000337248	protein_coding	ENSG00000001460	STPG1	0	2070	ENST00000337248	ENSG00000001460	STPG1	0	659	1	0	0	1	0	0	0.425868	0.574132	0
403	chr1	24741742	24743718	1977	73	73	3052	244	0.0799476	0.0148148	UMR	2	2	0	2705	ENST00000475663	protein_coding	ENSG00000001461	NIPAL3	0	2084	ENST00000475663	ENSG00000001461	NIPAL3	0	660	1	0	0	1	0	0	0.186141	0.813859	0
404	chr1	24828364	24830363	2000	151	151	4272	101	0.0236423	0.0125786	UMR	1	1	0	2709	ENST00000436717	protein_coding	ENSG00000117602	RCAN3	0	2088	ENST00000436717	ENSG00000117602	RCAN3	0	661	1	0	0	1	0	0	0.5065	0.4935	0
405	chr1	24882051	24883012	962	69	69	2011	124	0.0616609	0.0342105	UMR	2	1	0	2717	ENST00000374392	protein_coding	ENSG00000184454	NCMAP	0	2094	ENST00000374392	ENSG00000184454	NCMAP	20130	662	1	0	0	1	0	0	0	0	1
406	chr1	24968012	24971124	3113	210	210	6829	210	0.0307512	0.0119048	UMR	1	1	0	2733	ENST00000596378	protein_coding	ENSG00000133226	SRRM1	0	2108	ENST00000596378	ENSG00000133226	SRRM1	0	663	1	0	0	1	0	0	0.375522	0.624478	0
407	chr1	25071146	25073286	2141	170	170	4778	172	0.0359983	0.0138889	UMR	1	1	0	2749	ENST00000489758	protein_coding	ENSG00000169504	CLIC4	0	2123	ENST00000489758	ENSG00000169504	CLIC4	0	664	1	0	0	1	0	0	0.576366	0.423634	0
408	chr1	25174368	25176546	2179	108	108	3333	198	0.0594059	0.0111111	UMR	0	0	69897	2750	ENST00000459588	snRNA	ENSG00000238482	RNU6-1208P	78742	2128	ENST00000496967	ENSG00000020633	RUNX3	0	665	0	0	1	0	0	1	0.370353	0.629647	0
409	chr1	25196332	25197870	1539	33	33	1235	255	0.206478	0.122963	UMR	0	0	57418	2755	ENST00000496967	protein_coding	ENSG00000020633	RUNX3	57418	2128	ENST00000496967	ENSG00000020633	RUNX3	20964	665	0	0	1	0	0	1	0	0	1
410	chr1	25254411	25257301	2891	253	253	7291	133	0.0182417	0.00925926	UMR	1	1	0	2755	ENST00000496967	protein_coding	ENSG00000020633	RUNX3	0	2128	ENST00000496967	ENSG00000020633	RUNX3	0	668	1	0	0	1	0	0	0.613629	0.386371	0
411	chr1	25258562	25259256	695	52	52	1637	271	0.165547	0.0172396	UMR	0	0	2193	2752	ENST00000308873	protein_coding	ENSG00000020633	RUNX3	2193	2125	ENST00000308873	ENSG00000020633	RUNX3	0	668	0	1	0	0	1	0	0.638849	0.361151	0
412	chr1	25360008	25361412	1405	38	38	1442	348	0.241331	0.233187	UMR	0	0	10013	2759	ENST00000580572	miRNA	ENSG00000264371	MIR4425	68395	2129	ENST00000479341	ENSG00000020633	RUNX3	101002	668	0	0	1	0	0	1	0	0	1
413	chr1	25558384	25559933	1550	66	66	2797	46	0.0164462	0.0113488	UMR	1	1	0	2768	ENST00000476231	protein_coding	ENSG00000117614	SYF2	0	2133	ENST00000476231	ENSG00000117614	SYF2	0	669	1	0	0	1	0	0	0.396774	0.603226	0
414	chr1	25565918	25567047	1130	42	42	1545	20	0.012945	0	UMR	0	0	3097	2778	ENST00000564223	protein_coding	ENSG00000117616	C1orf63	3097	2143	ENST00000564223	ENSG00000117616	C1orf63	0	670	0	0	1	0	0	1	0.223009	0.776991	0
415	chr1	25572586	25574668	2083	174	174	6631	71	0.0107073	0	UMR	2	1	0	2792	ENST00000607698	lincRNA	ENSG00000272432	RP3-465N24.6	0	2147	ENST00000568212	ENSG00000117616	C1orf63	0	671	1	0	0	1	0	0	0.746519	0.253481	0
416	chr1	25592803	25594845	2043	97	112	1704	27	0.0158451	0	UMR	2	1	0	2793	ENST00000566714	pseudogene	ENSG00000261349	RP3-465N24.5	0	2151	ENST00000450820	ENSG00000117616	C1orf63	0	673	1	0	0	1	0	0	0.455702	0.544298	0
417	chr1	25662777	25666271	3495	160	170	4335	59	0.0136101	0.00900901	UMR	3	2	0	2809	ENST00000468704	protein_coding	ENSG00000183726	TMEM50A	0	2170	ENST00000468704	ENSG00000183726	TMEM50A	0	675	1	0	0	1	0	0	0.432904	0.567096	0
418	chr1	25756132	25758816	2685	205	205	5934	142	0.0239299	0.0144928	UMR	2	2	0	2832	ENST00000374343	protein_coding	ENSG00000204178	TMEM57	0	2188	ENST00000374343	ENSG00000204178	TMEM57	0	676	1	0	0	1	0	0	0.612663	0.387337	0
419	chr1	25869850	25871404	1555	130	130	2934	109	0.0371506	0.0171053	UMR	1	1	0	2834	ENST00000374338	protein_coding	ENSG00000157978	LDLRAP1	0	2190	ENST00000374338	ENSG00000157978	LDLRAP1	0	677	1	0	0	1	0	0	0.738907	0.261093	0
420	chr1	25942214	25944852	2639	286	286	7489	309	0.0412605	0.0151515	UMR	1	1	0	2843	ENST00000263979	protein_coding	ENSG00000117643	MAN1C1	0	2198	ENST00000263979	ENSG00000117643	MAN1C1	0	679	1	0	0	1	0	0	0.455854	0.544146	0
421	chr1	26125975	26127367	1393	103	104	2062	170	0.0824442	0.0144928	UMR	1	1	0	2852	ENST00000374315	protein_coding	ENSG00000162430	SEPN1	0	2206	ENST00000374315	ENSG00000162430	SEPN1	18755	681	1	0	0	1	0	0	0	0	1
422	chr1	26145636	26147848	2213	141	141	4491	113	0.0251614	0.0107527	UMR	3	2	0	2881	ENST00000536896	protein_coding	ENSG00000223474	AL020996.1	0	2233	ENST00000536896	ENSG00000223474	AL020996.1	0	681	1	0	0	1	0	0	0.554451	0.445549	0
423	chr1	26185162	26186854	1693	103	103	4174	233	0.0558218	0.0190476	UMR	2	1	0	2886	ENST00000455431	antisense	ENSG00000236528	RP1-125I3.2	0	2236	ENST00000374298	ENSG00000127423	AUNIP	0	682	1	0	0	1	0	0	0.52215	0.47785	0
424	chr1	26201171	26202762	1592	103	103	3294	147	0.0446266	0.0196078	UMR	0	0	1224	2888	ENST00000384572	misc_RNA	ENSG00000207302	Y_RNA	3426	2237	ENST00000374296	ENSG00000182749	PAQR7	0	683	0.487437	0	0.512563	0	0	1	0.498744	0.501256	0
425	chr1	26231253	26233578	2326	166	166	4814	174	0.0361446	0.00900901	UMR	2	1	0	2900	ENST00000580971	miRNA	ENSG00000264021	MIR3917	0	2246	ENST00000446334	ENSG00000117632	STMN1	0	684	1	0	0	1	0	0	0.699914	0.300086	0
426	chr1	26248928	26250376	1449	85	85	2582	154	0.0596437	0.0123457	UMR	0	0	10687	2901	ENST00000584862	miRNA	ENSG00000266763	AL033528.1	15445	2243	ENST00000357865	ENSG00000117632	STMN1	0	685	0	0	1	0	0	1	0.281573	0.718427	0
427	chr1	26323517	26325188	1672	59	59	2427	32	0.013185	0.00833333	UMR	1	1	0	2908	ENST00000441420	protein_coding	ENSG00000158006	PAFAH2	0	2253	ENST00000441420	ENSG00000158006	PAFAH2	0	686	1	0	0	1	0	0	0.230263	0.769737	0
428	chr1	26361293	26362988	1696	104	104	3687	141	0.0382425	0.0161581	UMR	0	0	2671	2915	ENST00000470037	protein_coding	ENSG00000158008	EXTL1	2671	2257	ENST00000470037	ENSG00000158008	EXTL1	0	687	0	0.980542	0.0194575	0	0.980542	0.0194575	0.657429	0.342571	0
429	chr1	26371882	26373568	1687	137	137	3830	266	0.0694517	0.0342105	UMR	1	1	0	2918	ENST00000498060	protein_coding	ENSG00000158014	SLC30A2	0	2260	ENST00000498060	ENSG00000158014	SLC30A2	0	688	1	0	0	1	0	0	0.611737	0.388263	0
430	chr1	26436810	26439338	2529	199	199	6322	175	0.0276811	0.0128205	UMR	1	1	0	2924	ENST00000374269	protein_coding	ENSG00000175087	PDIK1L	0	2265	ENST00000374269	ENSG00000175087	PDIK1L	0	689	1	0	0	1	0	0	0.63187	0.36813	0
431	chr1	26487936	26489078	1143	113	113	3251	271	0.083359	0.030303	UMR	0	0	2424	2925	ENST00000374268	protein_coding	ENSG00000197245	FAM110D	2424	2266	ENST00000374268	ENSG00000197245	FAM110D	0	690	0	1	0	0	1	0	0.587052	0.412948	0
432	chr1	26490501	26491202	702	66	66	1816	136	0.0748899	0.0125831	UMR	0	0	4989	2925	ENST00000374268	protein_coding	ENSG00000197245	FAM110D	4989	2266	ENST00000374268	ENSG00000197245	FAM110D	0	691	0	0	1	0	0	1	0.702279	0.297721	0
433	chr1	26496132	26497082	951	77	77	2479	63	0.0254135	0.0104167	UMR	1	1	0	2927	ENST00000270812	protein_coding	ENSG00000142684	ZNF593	0	2268	ENST00000270812	ENSG00000142684	ZNF593	0	692	1	0	0	1	0	0	0.678233	0.321767	0
434	chr1	26551526	26552501	976	53	53	2042	195	0.0954946	0.0467046	UMR	1	0	0	2953	ENST00000451482	pseudogene	ENSG00000236155	RP11-231P20.2	8189	2286	ENST00000476272	ENSG00000130695	CEP85	0	693	1	0	0	0	0	1	0.685451	0.314549	0
435	chr1	26560138	26561936	1799	112	112	4035	150	0.0371747	0.00900901	UMR	1	1	0	2956	ENST00000252992	protein_coding	ENSG00000130695	CEP85	0	2288	ENST00000252992	ENSG00000130695	CEP85	0	694	1	0	0	1	0	0	0.321845	0.678155	0
436	chr1	26605372	26607163	1792	85	85	2748	80	0.0291121	0.0107527	UMR	1	1	0	2964	ENST00000319041	protein_coding	ENSG00000142669	SH3BGRL3	0	2295	ENST00000319041	ENSG00000142669	SH3BGRL3	0	695	1	0	0	1	0	0	0.307478	0.692522	0
437	chr1	26613458	26617058	3601	56	56	2388	360	0.150754	0.105855	UMR	0	0	6844	2964	ENST00000319041	protein_coding	ENSG00000142669	SH3BGRL3	6844	2295	ENST00000319041	ENSG00000142669	SH3BGRL3	6544	695	0	1	0	0	1	0	0	0	1
438	chr1	26632036	26634172	2137	66	66	2459	90	0.0366002	0.00757576	UMR	1	1	0	2982	ENST00000421827	protein_coding	ENSG00000158062	UBXN11	0	2313	ENST00000421827	ENSG00000158062	UBXN11	0	696	1	0	0	1	0	0	0.224614	0.775386	0
439	chr1	26645680	26646626	947	35	35	1159	177	0.152718	0.120033	UMR	0	0	825	2972	ENST00000374222	protein_coding	ENSG00000158062	UBXN11	825	2303	ENST00000374222	ENSG00000158062	UBXN11	12363	696	1	0	0	1	0	0	0	0	1
440	chr1	26662234	26663461	1228	87	87	2567	92	0.0358395	0.0123457	UMR	1	1	0	2990	ENST00000520372	protein_coding	ENSG00000176092	AIM1L	0	2321	ENST00000520372	ENSG00000176092	AIM1L	0	697	1	0	0	1	0	0	0.751629	0.248371	0
441	chr1	26686288	26687381	1094	76	76	2542	184	0.0723839	0.0449433	UMR	0	0	5666	2995	ENST00000475866	protein_coding	ENSG00000176092	AIM1L	5666	2326	ENST00000475866	ENSG00000176092	AIM1L	0	699	0	0	1	0	0	1	0.699269	0.300731	0
442	chr1	26735005	26740002	4998	153	153	4879	462	0.0946915	0.0579373	UMR	1	1	0	3009	ENST00000254231	protein_coding	ENSG00000131914	LIN28A	0	2338	ENST00000254231	ENSG00000131914	LIN28A	0	700	0.808123	0.139056	0.0528211	0.808123	0.139056	0.0528211	0.180472	0.771108	0.0484194
443	chr1	26757970	26759407	1438	75	75	3264	317	0.0971201	0.0140366	UMR	1	1	0	3032	ENST00000430232	protein_coding	ENSG00000117682	DHDDS	0	2361	ENST00000430232	ENSG00000117682	DHDDS	0	701	1	0	0	1	0	0	0.253129	0.746871	0
444	chr1	26796800	26800194	3395	214	214	6018	350	0.0581589	0.0157894	UMR	1	1	0	3045	ENST00000493418	protein_coding	ENSG00000198830	HMGN2	0	2372	ENST00000493418	ENSG00000198830	HMGN2	0	702	0.958468	0.0415317	0	0.958468	0.0415317	0	0.434757	0.565243	0
445	chr1	26826537	26828340	1804	133	133	4157	88	0.0211691	0.0107527	UMR	0	0	18400	3046	ENST00000418220	pseudogene	ENSG00000224129	DPPA2P2	26616	2372	ENST00000493418	ENSG00000198830	HMGN2	0	703	0	0	1	0	0	1	0.44235	0.55765	0
446	chr1	26855858	26858064	2207	122	122	3393	298	0.0878279	0.031092	UMR	1	1	0	3054	ENST00000374162	protein_coding	ENSG00000117676	RPS6KA1	0	2380	ENST00000374162	ENSG00000117676	RPS6KA1	0	704	1	0	0	1	0	0	0.22338	0.77662	0
447	chr1	26867946	26870214	2269	37	37	1404	190	0.135328	0.14798	UMR	1	1	0	3057	ENST00000531113	protein_coding	ENSG00000117676	RPS6KA1	0	2383	ENST00000531113	ENSG00000117676	RPS6KA1	11261	704	1	0	0	1	0	0	0	0	1
448	chr1	26945892	26948527	2636	162	162	5612	241	0.0429437	0.0123457	UMR	0	0	18577	3071	ENST00000428860	pseudogene	ENSG00000229247	RP11-492M19.3	47130	2393	ENST00000438977	ENSG00000117676	RPS6KA1	0	705	0	0	1	0	0	1	0.467375	0.532625	0
449	chr1	27018457	27020336	1880	67	67	3168	65	0.0205177	0.00775194	UMR	0	0	285	3074	ENST00000569378	antisense	ENSG00000260063	RP5-968P14.2	2187	2394	ENST00000324856	ENSG00000117713	ARID1A	1497	706	0.912234	0	0.087766	0	0	1	0	0.267553	0.732447
450	chr1	27021230	27026812	5583	295	306	7385	273	0.0369668	0.0175439	UMR	1	1	0	3076	ENST00000457599	protein_coding	ENSG00000117713	ARID1A	0	2395	ENST00000457599	ENSG00000117713	ARID1A	0	706	0.656457	0.343543	0	0.656457	0.343543	0	0.406233	0.466416	0.127351
451	chr1	27112513	27116186	3674	119	119	4218	55	0.0130394	0.00694444	UMR	1	1	0	3091	ENST00000455364	protein_coding	ENSG00000060642	PIGV	0	2409	ENST00000455364	ENSG00000060642	PIGV	0	707	1	0	0	1	0	0	0.156233	0.843767	0
452	chr1	27152608	27154186	1579	127	127	3072	121	0.039388	0.0208333	UMR	1	1	0	3093	ENST00000374142	protein_coding	ENSG00000204160	ZDHHC18	0	2410	ENST00000374142	ENSG00000204160	ZDHHC18	0	709	1	0	0	1	0	0	0.132996	0.867004	0
453	chr1	27190468	27192694	2227	124	124	4353	132	0.0303239	0.0120691	UMR	0	0	834	3098	ENST00000339276	protein_coding	ENSG00000175793	SFN	834	2415	ENST00000339276	ENSG00000175793	SFN	0	711	0.523125	0	0.476875	0.523125	0	0.476875	0.379434	0.620566	0
454	chr1	27215927	27217285	1359	104	104	3448	126	0.0365429	0.00854701	UMR	1	1	0	3103	ENST00000431781	protein_coding	ENSG00000142751	GPN2	0	2419	ENST00000431781	ENSG00000142751	GPN2	0	712	1	0	0	1	0	0	0.650478	0.349522	0
455	chr1	27226070	27227498	1429	60	60	2427	72	0.0296663	0.0125498	UMR	2	2	0	3108	ENST00000435827	protein_coding	ENSG00000090273	NUDC	0	2424	ENST00000435827	ENSG00000090273	NUDC	0	713	1	0	0	1	0	0	0.361791	0.638209	0
456	chr1	27247678	27248954	1277	91	91	3113	106	0.0340508	0	UMR	1	1	0	3110	ENST00000452707	protein_coding	ENSG00000090273	NUDC	0	2426	ENST00000452707	ENSG00000090273	NUDC	0	714	1	0	0	1	0	0	0.447142	0.552858	0
457	chr1	27285984	27287179	1196	99	99	3229	169	0.0523382	0.0344828	UMR	1	1	0	3113	ENST00000320567	protein_coding	ENSG00000175707	C1orf172	0	2429	ENST00000320567	ENSG00000175707	C1orf172	0	715	1	0	0	1	0	0	0.866221	0.133779	0
458	chr1	27319077	27321418	2342	197	202	5987	445	0.0743277	0.0175439	UMR	1	1	0	3118	ENST00000531285	protein_coding	ENSG00000253368	TRNP1	0	2431	ENST00000531285	ENSG00000253368	TRNP1	0	716	1	0	0	1	0	0	0.435098	0.564902	0
459	chr1	27338678	27339986	1309	88	88	3061	310	0.101274	0.0755173	UMR	1	1	0	3119	ENST00000289166	protein_coding	ENSG00000158246	FAM46B	0	2432	ENST00000289166	ENSG00000158246	FAM46B	0	718	1	0	0	1	0	0	0.429335	0.570665	0
460	chr1	27481092	27482204	1113	56	56	1628	80	0.04914	0.010101	UMR	1	1	0	3121	ENST00000263980	protein_coding	ENSG00000090020	SLC9A1	0	2434	ENST00000263980	ENSG00000090020	SLC9A1	0	719	1	0	0	1	0	0	0.356694	0.643306	0
461	chr1	27560505	27562641	2137	130	130	3345	147	0.0439462	0.0149448	UMR	2	1	0	3133	ENST00000361771	protein_coding	ENSG00000142784	WDTC1	0	2441	ENST00000361771	ENSG00000142784	WDTC1	0	721	1	0	0	1	0	0	0.468882	0.531118	0
462	chr1	27648234	27649648	1415	77	77	2731	45	0.0164775	0.010101	UMR	1	1	0	3146	ENST00000498220	protein_coding	ENSG00000186501	TMEM222	0	2452	ENST00000498220	ENSG00000186501	TMEM222	0	722	1	0	0	1	0	0	0.390813	0.609187	0
463	chr1	27667810	27670511	2702	67	67	2499	62	0.0248099	0.00925926	UMR	1	1	0	3153	ENST00000473280	protein_coding	ENSG00000142765	SYTL1	0	2457	ENST00000473280	ENSG00000142765	SYTL1	5408	723	1	0	0	1	0	0	0	0	1
464	chr1	27683783	27684370	588	35	35	1398	94	0.0672389	0.0489934	UMR	1	1	0	3166	ENST00000495230	protein_coding	ENSG00000142733	MAP3K6	0	2470	ENST00000495230	ENSG00000142733	MAP3K6	192	724	1	0	0	1	0	0	0	1	0
465	chr1	27686422	27687428	1007	65	65	2160	322	0.149074	0.0873694	UMR	0	0	2122	3166	ENST00000495230	protein_coding	ENSG00000142733	MAP3K6	2122	2470	ENST00000495230	ENSG00000142733	MAP3K6	0	725	0	1	0	0	1	0	0.401192	0.598808	0
466	chr1	27691837	27693766	1930	139	139	4301	206	0.0478958	0.0128205	UMR	1	1	0	3164	ENST00000357582	protein_coding	ENSG00000142733	MAP3K6	0	2468	ENST00000357582	ENSG00000142733	MAP3K6	0	726	1	0	0	1	0	0	0.43057	0.56943	0
467	chr1	27709604	27709980	377	37	37	745	143	0.191946	0.124101	UMR	1	1	0	3173	ENST00000374025	protein_coding	ENSG00000174950	CD164L2	0	2477	ENST00000374025	ENSG00000174950	CD164L2	0	727	1	0	0	1	0	0	0.604775	0.395225	0
468	chr1	27717936	27719576	1641	97	97	3411	216	0.0633245	0.0196078	UMR	1	1	0	3175	ENST00000374024	protein_coding	ENSG00000181773	GPR3	0	2478	ENST00000374024	ENSG00000181773	GPR3	0	728	1	0	0	1	0	0	0.278489	0.721511	0
469	chr1	27728908	27731203	2296	45	45	2096	476	0.227099	0.214919	UMR	0	0	9759	3175	ENST00000374024	protein_coding	ENSG00000181773	GPR3	9759	2478	ENST00000374024	ENSG00000181773	GPR3	9558	728	0	0.206446	0.793554	0	0.206446	0.793554	0	0	1
470	chr1	27754574	27756775	2202	33	33	1189	236	0.198486	0.158442	UMR	0	0	26933	3178	ENST00000492975	lincRNA	ENSG00000241169	RP4-752I6.1	35425	2478	ENST00000374024	ENSG00000181773	GPR3	35224	728	0	1	0	0	1	0	0	0	1
471	chr1	27814278	27817388	3111	95	95	3456	77	0.0222801	0.0130769	UMR	1	1	0	3177	ENST00000536657	protein_coding	ENSG00000158195	WASF2	0	2480	ENST00000536657	ENSG00000158195	WASF2	0	729	0.908711	0.091289	0	0.908711	0.091289	0	0.164256	0.814851	0.0208936
472	chr1	27854226	27855606	1381	88	88	2627	313	0.119147	0.0226701	UMR	0	0	1909	3179	ENST00000443579	antisense	ENSG00000237429	RP1-159A19.4	24208	2483	ENST00000487743	ENSG00000126705	AHDC1	0	730	0.0651702	0.93483	0	0	0	1	0.39609	0.60391	0
473	chr1	27882302	27884164	1863	32	32	848	204	0.240566	0.220154	UMR	0	0	2486	3182	ENST00000487743	protein_coding	ENSG00000126705	AHDC1	2486	2483	ENST00000487743	ENSG00000126705	AHDC1	7663	731	0	1	0	0	1	0	0	0	1
474	chr1	27894872	27895538	667	63	63	1755	47	0.0267806	0.0156884	UMR	0	0	15056	3182	ENST00000487743	protein_coding	ENSG00000126705	AHDC1	15056	2483	ENST00000487743	ENSG00000126705	AHDC1	0	732	0	1	0	0	1	0	0.895052	0.104948	0
475	chr1	27901803	27902813	1011	107	107	2585	331	0.128046	0.111414	UMR	0	0	21987	3182	ENST00000487743	protein_coding	ENSG00000126705	AHDC1	21987	2483	ENST00000487743	ENSG00000126705	AHDC1	0	733	0	1	0	0	1	0	0.87636	0.12364	0
476	chr1	27928076	27931457	3382	206	211	5356	511	0.095407	0.0217081	UMR	1	1	0	3184	ENST00000480033	protein_coding	ENSG00000126705	AHDC1	0	2485	ENST00000480033	ENSG00000126705	AHDC1	0	734	1	0	0	1	0	0	0.343288	0.656712	0
477	chr1	27957650	27959882	2233	36	36	1474	230	0.156038	0.128796	UMR	0	0	1762	3191	ENST00000475472	protein_coding	ENSG00000000938	FGR	1762	2492	ENST00000475472	ENSG00000000938	FGR	685	736	0.106583	0.893417	0	0.106583	0.893417	0	0	0.588894	0.411106
478	chr1	27960292	27961917	1626	106	106	2997	283	0.0944278	0.0267094	UMR	1	1	0	3191	ENST00000475472	protein_coding	ENSG00000000938	FGR	0	2492	ENST00000475472	ENSG00000000938	FGR	0	737	1	0	0	1	0	0	0.434809	0.565191	0
479	chr1	27985606	27986890	1285	85	85	2698	412	0.152706	0.0312704	UMR	0	0	2342	3194	ENST00000440492	lincRNA	ENSG00000233975	RP11-288L9.1	11798	2495	ENST00000339145	ENSG00000126709	IFI6	0	738	0	0.0404669	0.959533	0	0	1	0.39144	0.60856	0
480	chr1	28051987	28053471	1485	115	115	3876	77	0.0198658	0.0128205	UMR	1	1	0	3207	ENST00000010299	protein_coding	ENSG00000009780	FAM76A	0	2502	ENST00000010299	ENSG00000009780	FAM76A	0	740	1	0	0	1	0	0	0.577104	0.422896	0
481	chr1	28098621	28100709	2089	78	78	2770	101	0.0364621	0.01192	UMR	2	1	0	3216	ENST00000602607	sense_intronic	ENSG00000269971	RP3-426I6.5	0	2506	ENST00000468761	ENSG00000117758	STX12	0	741	1	0	0	1	0	0	0.192915	0.807085	0
482	chr1	28156702	28158315	1614	84	84	3111	143	0.0459659	0.00981241	UMR	1	1	0	3222	ENST00000431586	protein_coding	ENSG00000117751	PPP1R8	0	2512	ENST00000431586	ENSG00000117751	PPP1R8	0	742	1	0	0	1	0	0	0.351301	0.648699	0
483	chr1	28198780	28200624	1845	98	98	3148	164	0.0520966	0.0151829	UMR	1	1	0	3233	ENST00000466068	protein_coding	ENSG00000130775	THEMIS2	0	2522	ENST00000466068	ENSG00000130775	THEMIS2	0	743	1	0	0	1	0	0	0.122493	0.877507	0
484	chr1	28211338	28214744	3407	50	50	2206	724	0.328196	0.346584	UMR	0	0	1428	3236	ENST00000492877	protein_coding	ENSG00000130775	THEMIS2	1428	2525	ENST00000492877	ENSG00000130775	THEMIS2	12080	743	0.167596	0.378045	0.454359	0.167596	0.378045	0.454359	0	0	1
485	chr1	28240332	28241556	1225	85	85	3419	80	0.0233987	0.00900901	UMR	1	1	0	3241	ENST00000444045	protein_coding	ENSG00000117748	RPA2	0	2530	ENST00000444045	ENSG00000117748	RPA2	0	744	1	0	0	1	0	0	0.776327	0.223673	0
486	chr1	28285878	28287198	1321	103	103	3432	229	0.0667249	0.030303	UMR	2	1	0	3249	ENST00000373884	protein_coding	ENSG00000158156	XKR8	0	2537	ENST00000373884	ENSG00000158156	XKR8	0	746	1	0	0	1	0	0	0.619985	0.380015	0
487	chr1	28414103	28415806	1704	76	76	2860	105	0.0367133	0.00813008	UMR	1	1	0	3258	ENST00000471498	protein_coding	ENSG00000158161	EYA3	0	2546	ENST00000471498	ENSG00000158161	EYA3	0	747	1	0	0	1	0	0	0.125587	0.874413	0
488	chr1	28558734	28559893	1160	50	50	1951	91	0.0466427	0.0110748	UMR	1	1	0	3276	ENST00000488868	protein_coding	ENSG00000126698	DNAJC8	0	2556	ENST00000488868	ENSG00000126698	DNAJC8	0	748	1	0	0	1	0	0	0.389655	0.610345	0
489	chr1	28561926	28563602	1677	97	97	3471	277	0.0798041	0.00793651	UMR	1	1	0	3282	ENST00000465645	protein_coding	ENSG00000130770	ATPIF1	0	2562	ENST00000465645	ENSG00000130770	ATPIF1	0	749	1	0	0	1	0	0	0.277877	0.722123	0
490	chr1	28572390	28574308	1919	60	60	2203	35	0.0158874	0.00717593	UMR	1	0	0	3284	ENST00000605846	lincRNA	ENSG00000271398	RP5-1092A3.5	9724	2562	ENST00000465645	ENSG00000130770	ATPIF1	0	750	1	0	0	0	0.535696	0.464304	0.167275	0.832725	0
491	chr1	28585034	28587259	2226	153	153	4511	238	0.0527599	0.0151515	UMR	1	1	0	3285	ENST00000253063	protein_coding	ENSG00000130766	SESN2	0	2563	ENST00000253063	ENSG00000130766	SESN2	0	751	1	0	0	1	0	0	0.637017	0.362983	0
492	chr1	28655093	28656350	1258	65	65	2761	211	0.0764216	0.015882	UMR	1	1	0	3289	ENST00000475655	protein_coding	ENSG00000130772	MED18	0	2567	ENST00000475655	ENSG00000130772	MED18	0	752	1	0	0	1	0	0	0.240064	0.759936	0
493	chr1	28695798	28697234	1437	81	81	2949	55	0.0186504	0.0107527	UMR	1	1	0	3293	ENST00000493669	protein_coding	ENSG00000204138	PHACTR4	0	2571	ENST00000493669	ENSG00000204138	PHACTR4	0	753	1	0	0	1	0	0	0.480167	0.519833	0
494	chr1	28831695	28836419	4725	139	139	5931	443	0.0746923	0.0070922	UMR	3	1	0	3314	ENST00000363217	snoRNA	ENSG00000200087	SNORA73B	0	2576	ENST00000373833	ENSG00000180198	RCC1	8234	754	1	0	0	0.995767	0.0042328	0	0	0	1
495	chr1	28844296	28846038	1743	121	121	3602	195	0.0541366	0.015873	UMR	1	1	0	3307	ENST00000430407	protein_coding	ENSG00000180198	RCC1	0	2582	ENST00000430407	ENSG00000180198	RCC1	0	754	1	0	0	1	0	0	0.367183	0.632817	0
496	chr1	28878876	28880486	1611	91	91	3431	90	0.0262314	0.00925926	UMR	1	1	0	3325	ENST00000464093	protein_coding	ENSG00000180098	TRNAU1AP	0	2593	ENST00000464093	ENSG00000180098	TRNAU1AP	0	756	1	0	0	1	0	0	0.187461	0.812539	0
497	chr1	28906877	28909842	2966	143	143	5565	134	0.0240791	0.0127273	UMR	1	0	0	3341	ENST00000384342	antisense	ENSG00000197989	SNHG12	8869	2599	ENST00000373826	ENSG00000188060	RAB42	0	757	1	0	0	0	0	1	0.246123	0.753877	0
498	chr1	28918332	28919540	1209	90	90	2401	183	0.0762182	0.0162698	UMR	1	1	0	3348	ENST00000465518	protein_coding	ENSG00000188060	RAB42	0	2600	ENST00000465518	ENSG00000188060	RAB42	0	758	1	0	0	1	0	0	0.341605	0.658395	0
499	chr1	28968582	28970785	2204	93	93	4000	113	0.02825	0.015873	UMR	2	1	0	3349	ENST00000420776	lincRNA	ENSG00000229388	RP11-442N24__B.1	0	2598	ENST00000495422	ENSG00000120656	TAF12	0	759	1	0	0	1	0	0	0.156534	0.843466	0
500	chr1	28974337	28975904	1568	59	59	2516	153	0.0608108	0.0143386	UMR	1	0	0	3352	ENST00000387069	lincRNA	ENSG00000270103	RNU11	4739	2598	ENST00000495422	ENSG00000120656	TAF12	4438	759	1	0	0	0	0	1	0	0	1
501	chr1	28994720	28996708	1989	127	128	3353	123	0.0366836	0.0128205	UMR	1	1	0	3355	ENST00000294409	protein_coding	ENSG00000162419	GMEB1	0	2603	ENST00000294409	ENSG00000162419	GMEB1	24821	759	1	0	0	1	0	0	0	0	1
502	chr1	29062630	29064829	2200	158	158	5114	127	0.0248338	0.0104167	UMR	1	1	0	3365	ENST00000476976	protein_coding	ENSG00000198492	YTHDF2	0	2612	ENST00000476976	ENSG00000198492	YTHDF2	0	760	1	0	0	1	0	0	0.567727	0.432273	0
503	chr1	29101541	29102214	674	35	35	1413	124	0.0877565	0.044808	UMR	0	0	35937	3366	ENST00000468863	protein_coding	ENSG00000198492	YTHDF2	35937	2613	ENST00000468863	ENSG00000198492	YTHDF2	0	761	0	0	1	0	0	1	0.413947	0.586053	0
504	chr1	29138430	29139444	1015	118	118	2676	221	0.0825859	0.0501717	UMR	1	1	0	3367	ENST00000234961	protein_coding	ENSG00000116329	OPRD1	0	2614	ENST00000234961	ENSG00000116329	OPRD1	0	762	1	0	0	1	0	0	0.834483	0.165517	0
505	chr1	29213073	29214864	1792	109	109	3613	295	0.0816496	0.0280423	UMR	1	1	0	3377	ENST00000347529	protein_coding	ENSG00000159023	EPB41	0	2621	ENST00000347529	ENSG00000159023	EPB41	0	764	1	0	0	1	0	0	0.481027	0.518973	0
506	chr1	29240544	29242298	1755	134	134	3636	132	0.0363036	0.0133333	UMR	1	1	0	3379	ENST00000373797	protein_coding	ENSG00000159023	EPB41	0	2623	ENST00000373797	ENSG00000159023	EPB41	0	765	1	0	0	1	0	0	0.68433	0.31567	0
507	chr1	29447740	29451654	3915	400	400	10717	615	0.0573855	0.0333333	UMR	1	1	0	3387	ENST00000420504	protein_coding	ENSG00000253304	TMEM200B	0	2629	ENST00000420504	ENSG00000253304	TMEM200B	0	766	1	0	0	1	0	0	1	0	0
508	chr1	29506094	29509009	2916	151	151	5345	172	0.0321796	0.0114943	UMR	1	1	0	3393	ENST00000605204	protein_coding	ENSG00000116350	SRSF4	0	2634	ENST00000605204	ENSG00000116350	SRSF4	0	768	0.897119	0.102881	0	0.897119	0.102881	0	0.243484	0.756516	0
509	chr1	29556751	29557843	1093	55	55	1858	76	0.0409042	0.0260294	UMR	1	1	0	3415	ENST00000493928	protein_coding	ENSG00000116353	MECR	0	2655	ENST00000493928	ENSG00000116353	MECR	0	769	1	0	0	1	0	0	0.37237	0.62763	0
510	chr1	29562527	29565273	2747	296	296	8324	333	0.0400048	0.0144928	UMR	1	1	0	3422	ENST00000460170	protein_coding	ENSG00000060656	PTPRU	0	2661	ENST00000460170	ENSG00000060656	PTPRU	0	770	0.955224	0.0447761	0	0.955224	0.0447761	0	0.920277	0.0797233	0
511	chr1	29585650	29587360	1711	121	121	3622	285	0.0786858	0.0199049	UMR	1	1	0	3423	ENST00000527027	protein_coding	ENSG00000060656	PTPRU	0	2662	ENST00000527027	ENSG00000060656	PTPRU	0	772	1	0	0	1	0	0	0.569258	0.430742	0
512	chr1	29804538	29805677	1140	48	48	1593	201	0.126177	0.0916667	UMR	0	0	17727	3433	ENST00000515851	pseudogene	ENSG00000225011	RP11-810H18.1	154807	2668	ENST00000492954	ENSG00000060656	PTPRU	0	773	0	0	1	0	0	1	0.242982	0.757018	0
513	chr1	30179658	30180556	899	34	34	842	126	0.149644	0.0707477	UMR	0	0	1837	3435	ENST00000422638	lincRNA	ENSG00000228176	RP4-656G21.1	529927	2668	ENST00000492954	ENSG00000060656	PTPRU	374418	773	0.181313	0	0.818687	0	0	1	0	0	1
514	chr1	30558752	30559356	605	32	32	881	59	0.0669694	0.0436746	UMR	0	0	48292	3438	ENST00000445180	lincRNA	ENSG00000233399	RP11-111I12.1	629625	2670	ENST00000494561	ENSG00000162510	MATN1	598653	774	0	0	1	0	0	1	0	0	1
515	chr1	30815326	30815952	627	34	34	1023	152	0.148583	0.125454	UMR	0	0	68532	3441	ENST00000427319	lincRNA	ENSG00000236335	RP4-591L5.1	373029	2670	ENST00000494561	ENSG00000162510	MATN1	342057	774	0	0	1	0	0	1	0	0	1
516	chr1	31157815	31158984	1170	65	65	1758	238	0.135381	0.0629984	UMR	0	0	29997	3444	ENST00000494561	protein_coding	ENSG00000162510	MATN1	29997	2670	ENST00000494561	ENSG00000162510	MATN1	0	774	0	0	1	0	0	1	0.215385	0.784615	0
517	chr1	31190654	31192588	1935	146	146	4082	227	0.05561	0.0306218	UMR	2	1	0	3448	ENST00000414763	antisense	ENSG00000186056	MATN1-AS1	0	2671	ENST00000477320	ENSG00000162510	MATN1	0	776	1	0	0	1	0	0	0.328165	0.671835	0
518	chr1	31228500	31231270	2771	50	50	2110	193	0.0914692	0.0216435	UMR	1	1	0	3452	ENST00000476492	protein_coding	ENSG00000162511	LAPTM5	0	2674	ENST00000476492	ENSG00000162511	LAPTM5	14740	778	0.962468	0.0375316	0	0.962468	0.0375316	0	0	0	1
519	chr1	31280170	31280634	465	35	35	819	267	0.326007	0.313725	UMR	0	0	7765	3454	ENST00000440358	lincRNA	ENSG00000229607	RP5-1125N11.1	49502	2672	ENST00000294507	ENSG00000162511	LAPTM5	0	779	0	0	1	0	0	1	0.737634	0.262366	0
520	chr1	31296002	31298600	2599	67	67	2498	275	0.110088	0.0215054	UMR	1	0	0	3456	ENST00000438790	lincRNA	ENSG00000223382	RP1-65J11.1	52986	2675	ENST00000336798	ENSG00000162512	SDC3	15489	779	1	0	0	0	0	1	0	0	1
521	chr1	31380400	31382562	2163	177	193	4079	368	0.0902182	0.0416667	UMR	1	1	0	3460	ENST00000339394	protein_coding	ENSG00000162512	SDC3	0	2676	ENST00000339394	ENSG00000162512	SDC3	0	781	1	0	0	1	0	0	0.306056	0.693944	0
522	chr1	31536104	31539094	2991	107	107	3442	108	0.0313771	0.0114943	UMR	1	1	0	3485	ENST00000524516	protein_coding	ENSG00000134644	PUM1	0	2701	ENST00000524516	ENSG00000134644	PUM1	0	782	1	0	0	1	0	0	0.175861	0.720829	0.10331
523	chr1	31627423	31628772	1350	101	101	2206	135	0.0611967	0.0277778	UMR	0	0	25750	3496	ENST00000528449	protein_coding	ENSG00000084628	NKAIN1	25750	2705	ENST00000528449	ENSG00000084628	NKAIN1	0	783	0	0	1	0	0	1	0.291111	0.708889	0
524	chr1	31654284	31656034	1751	78	78	1976	148	0.0748988	0.0617871	UMR	1	1	0	3496	ENST00000528449	protein_coding	ENSG00000084628	NKAIN1	0	2705	ENST00000528449	ENSG00000084628	NKAIN1	0	784	1	0	0	1	0	0	0.234723	0.765277	0
525	chr1	31711404	31713154	1751	125	127	3401	183	0.0538077	0.0185185	UMR	1	1	0	3494	ENST00000373736	protein_coding	ENSG00000084628	NKAIN1	0	2703	ENST00000373736	ENSG00000084628	NKAIN1	0	785	1	0	0	1	0	0	0.419189	0.580811	0
526	chr1	31768868	31770930	2063	88	88	3704	98	0.0264579	0.00636364	UMR	2	2	0	3515	ENST00000490049	protein_coding	ENSG00000121766	ZCCHC17	0	2723	ENST00000490049	ENSG00000121766	ZCCHC17	0	786	1	0	0	1	0	0	0.354823	0.645177	0
527	chr1	31845756	31846996	1241	56	56	1967	98	0.0498221	0.0192412	UMR	1	1	0	3519	ENST00000498148	protein_coding	ENSG00000121769	FABP3	0	2726	ENST00000498148	ENSG00000121769	FABP3	38798	787	1	0	0	1	0	0	0	0	1
528	chr1	31867242	31868178	937	42	42	1481	118	0.0796759	0.0330394	UMR	0	0	14233	3521	ENST00000373710	protein_coding	ENSG00000168528	SERINC2	14233	2728	ENST00000373710	ENSG00000168528	SERINC2	17616	787	0	0	1	0	0	1	0	0	1
529	chr1	31885309	31887344	2036	145	145	4553	241	0.0529321	0.0238095	UMR	1	1	0	3526	ENST00000536384	protein_coding	ENSG00000168528	SERINC2	0	2733	ENST00000536384	ENSG00000168528	SERINC2	0	787	1	0	0	1	0	0	0.59725	0.40275	0
530	chr1	32054364	32054813	450	46	46	1353	316	0.233555	0.1981	UMR	0	0	3611	3545	ENST00000480586	protein_coding	ENSG00000142910	TINAGL1	3611	2746	ENST00000480586	ENSG00000142910	TINAGL1	0	789	0	0	1	0	0	1	1	0	0
531	chr1	32082988	32084107	1120	92	92	2482	129	0.0519742	0.0252381	UMR	1	1	0	3548	ENST00000403528	protein_coding	ENSG00000121764	HCRTR1	0	2749	ENST00000403528	ENSG00000121764	HCRTR1	0	790	1	0	0	1	0	0	0.821429	0.178571	0
532	chr1	32109632	32111396	1765	90	90	3425	159	0.0464234	0.00844017	UMR	3	1	0	3580	ENST00000581333	antisense	ENSG00000264078	RP11-73M7.9	0	2760	ENST00000440872	ENSG00000162517	PEF1	0	791	1	0	0	1	0	0	0.425496	0.574504	0
533	chr1	32135390	32136330	941	31	31	1281	136	0.106167	0.0790897	UMR	1	1	0	3583	ENST00000488128	protein_coding	ENSG00000084636	COL16A1	0	2763	ENST00000488128	ENSG00000084636	COL16A1	24428	791	1	0	0	1	0	0	0	0	1
534	chr1	32169372	32171196	1825	69	69	2212	219	0.0990054	0.0722854	UMR	1	1	0	3598	ENST00000532877	protein_coding	ENSG00000084636	COL16A1	0	2778	ENST00000532877	ENSG00000084636	COL16A1	0	792	1	0	0	1	0	0	0.181918	0.818082	0
535	chr1	32179806	32181839	2034	96	96	3243	160	0.049337	0.0312816	UMR	0	0	9885	3581	ENST00000373672	protein_coding	ENSG00000084636	COL16A1	9885	2761	ENST00000373672	ENSG00000084636	COL16A1	0	793	0	0	1	0	0	1	0.175025	0.824975	0
536	chr1	32225992	32227340	1349	64	64	1739	53	0.0304773	0.0175997	UMR	1	1	0	3619	ENST00000436464	protein_coding	ENSG00000121753	BAI2	0	2799	ENST00000436464	ENSG00000121753	BAI2	0	796	1	0	0	1	0	0	0.288362	0.711638	0
537	chr1	32228008	32230910	2903	221	221	5645	395	0.0699734	0.0215278	UMR	1	1	0	3616	ENST00000533175	protein_coding	ENSG00000121753	BAI2	0	2796	ENST00000533175	ENSG00000121753	BAI2	0	797	1	0	0	1	0	0	0.656218	0.343782	0
538	chr1	32237497	32238710	1214	110	110	3953	139	0.0351632	0.0208537	UMR	0	0	7002	3616	ENST00000533175	protein_coding	ENSG00000121753	BAI2	7002	2796	ENST00000533175	ENSG00000121753	BAI2	0	798	0	0	1	0	0	1	0.686985	0.313015	0
539	chr1	32253727	32255185	1459	81	81	2995	87	0.0290484	0.0070922	UMR	1	0	0	3621	ENST00000527035	antisense	ENSG00000254545	RP11-84A19.3	9030	2803	ENST00000473361	ENSG00000134668	SPOCD1	0	799	1	0	0	0	0	1	0.239205	0.760795	0
540	chr1	32402078	32404578	2501	165	165	4048	167	0.0412549	0.0208333	UMR	1	1	0	3658	ENST00000475464	protein_coding	ENSG00000184007	PTP4A2	0	2834	ENST00000475464	ENSG00000184007	PTP4A2	0	800	1	0	0	1	0	0	0.397841	0.602159	0
541	chr1	32408578	32410716	2139	67	67	2418	156	0.0645161	0.0212982	UMR	1	1	0	3652	ENST00000526960	protein_coding	ENSG00000184007	PTP4A2	0	2828	ENST00000526960	ENSG00000184007	PTP4A2	0	801	1	0	0	1	0	0	0.206639	0.793361	0
542	chr1	32478644	32481472	2829	176	176	5129	127	0.0247612	0.0123457	UMR	1	1	0	3664	ENST00000484270	protein_coding	ENSG00000121774	KHDRBS1	0	2839	ENST00000484270	ENSG00000121774	KHDRBS1	0	802	1	0	0	1	0	0	0.523507	0.476493	0
543	chr1	32537628	32539298	1671	93	93	2865	52	0.0181501	0.0104167	UMR	2	1	0	3676	ENST00000476968	protein_coding	ENSG00000121775	TMEM39B	0	2850	ENST00000476968	ENSG00000121775	TMEM39B	0	803	1	0	0	1	0	0	0.506882	0.493118	0
544	chr1	32573176	32575286	2111	84	84	2991	339	0.11334	0.0249416	UMR	1	1	0	3681	ENST00000537234	protein_coding	ENSG00000025800	KPNA6	0	2854	ENST00000537234	ENSG00000025800	KPNA6	0	804	1	0	0	1	0	0	0.121743	0.878257	0
545	chr1	32644906	32646590	1685	118	118	4184	111	0.0265296	0.00952381	UMR	1	1	0	3687	ENST00000373609	protein_coding	ENSG00000084652	TXLNA	0	2859	ENST00000373609	ENSG00000084652	TXLNA	0	805	1	0	0	1	0	0	0.391691	0.608309	0
546	chr1	32665768	32667732	1965	65	65	2429	76	0.0312886	0.0107527	UMR	1	1	0	3692	ENST00000483009	protein_coding	ENSG00000160050	CCDC28B	0	2864	ENST00000483009	ENSG00000160050	CCDC28B	0	806	1	0	0	1	0	0	0.116539	0.883461	0
547	chr1	32670885	32672113	1229	83	83	2858	186	0.0650805	0.0298159	UMR	2	1	0	3696	ENST00000291358	protein_coding	ENSG00000160051	IQCC	0	2866	ENST00000291358	ENSG00000160051	IQCC	0	807	1	0	0	1	0	0	0.814483	0.185517	0
548	chr1	32687392	32688672	1281	73	73	3050	172	0.0563934	0.0190476	UMR	2	2	0	3717	ENST00000474371	protein_coding	ENSG00000084623	EIF3I	0	2887	ENST00000474371	ENSG00000084623	EIF3I	0	808	1	0	0	1	0	0	0.405152	0.594848	0
549	chr1	32705799	32707412	1614	117	117	3959	119	0.0300581	0.010101	UMR	1	0	0	3721	ENST00000426597	pseudogene	ENSG00000220785	MTMR9LP	5421	2888	ENST00000373582	ENSG00000183615	FAM167B	0	809	1	0	0	0	0	1	0.832094	0.167906	0
550	chr1	32713756	32714685	930	33	33	1032	72	0.0697674	0.0196708	UMR	0	0	921	3722	ENST00000373582	protein_coding	ENSG00000183615	FAM167B	921	2888	ENST00000373582	ENSG00000183615	FAM167B	0	810	1	0	0	1	0	0	0.288172	0.711828	0
551	chr1	32715185	32716988	1804	31	31	1369	282	0.20599	0.149646	UMR	1	1	0	3728	ENST00000469765	protein_coding	ENSG00000182866	LCK	0	2894	ENST00000469765	ENSG00000182866	LCK	998	810	1	0	0	1	0	0	0	0.555432	0.444568
552	chr1	32741027	32741375	349	35	35	974	247	0.253593	0.242652	UMR	1	1	0	3735	ENST00000469956	protein_coding	ENSG00000182866	LCK	0	2901	ENST00000469956	ENSG00000182866	LCK	0	811	1	0	0	1	0	0	1	0	0
553	chr1	32757132	32758503	1372	90	90	2787	108	0.0387513	0.0104167	UMR	1	1	0	3742	ENST00000373541	protein_coding	ENSG00000116478	HDAC1	0	2907	ENST00000373541	ENSG00000116478	HDAC1	0	812	1	0	0	1	0	0	0.451895	0.548105	0
554	chr1	32800298	32803728	3431	212	212	5769	501	0.0868435	0.0185185	UMR	1	1	0	3748	ENST00000329421	protein_coding	ENSG00000175130	MARCKSL1	0	2913	ENST00000329421	ENSG00000175130	MARCKSL1	0	813	1	0	0	1	0	0	0.3993	0.6007	0
555	chr1	32816646	32817861	1216	101	101	2774	199	0.0717376	0.0238095	UMR	1	1	0	3750	ENST00000421153	protein_coding	ENSG00000162526	TSSK3	0	2914	ENST00000421153	ENSG00000162526	TSSK3	0	814	1	0	0	1	0	0	0.320724	0.679276	0
556	chr1	32827211	32828125	915	97	97	2350	113	0.0480851	0.0320119	UMR	2	2	0	3756	ENST00000428500	protein_coding	ENSG00000225828	FAM229A	0	2920	ENST00000428500	ENSG00000225828	FAM229A	0	815	1	0	0	1	0	0	0.881967	0.118033	0
557	chr1	32859356	32861030	1675	78	78	3093	97	0.0313611	0.0138177	UMR	1	1	0	3775	ENST00000531222	protein_coding	ENSG00000160058	BSDC1	0	2939	ENST00000531222	ENSG00000160058	BSDC1	0	816	1	0	0	1	0	0	0.345075	0.654925	0
558	chr1	32892131	32893012	882	40	40	1406	218	0.15505	0.162674	UMR	1	0	0	3778	ENST00000454917	pseudogene	ENSG00000229259	LRRC37A12P	31798	2935	ENST00000474414	ENSG00000160058	BSDC1	0	817	1	0	0	0	0	1	0.461451	0.538549	0
559	chr1	32929772	32931486	1715	94	94	3505	221	0.0630528	0.0337549	UMR	2	2	0	3781	ENST00000609129	protein_coding	ENSG00000273274	ZBTB8B	0	2941	ENST00000609129	ENSG00000273274	ZBTB8B	0	818	1	0	0	1	0	0	0.327114	0.672886	0
560	chr1	32965513	32966732	1220	114	114	2824	112	0.0396601	0.0163477	UMR	0	0	34842	3781	ENST00000609129	protein_coding	ENSG00000273274	ZBTB8B	34842	2941	ENST00000609129	ENSG00000273274	ZBTB8B	0	819	0	1	0	0	1	0	0.364754	0.635246	0
561	chr1	33004466	33006624	2159	131	140	3210	207	0.064486	0.0238095	UMR	1	1	0	3783	ENST00000316459	protein_coding	ENSG00000160062	ZBTB8A	0	2943	ENST00000316459	ENSG00000160062	ZBTB8A	0	820	1	0	0	1	0	0	0.146364	0.853636	0
562	chr1	33077518	33078544	1027	47	47	1912	180	0.0941423	0.0548611	UMR	0	0	19114	3788	ENST00000467652	protein_coding	ENSG00000176261	ZBTB8OS	19114	2948	ENST00000467652	ENSG00000176261	ZBTB8OS	37999	821	0	1	0	0	1	0	0	0	1
563	chr1	33115406	33117742	2337	151	151	5475	186	0.0339726	0.0119048	UMR	2	2	0	3815	ENST00000445722	protein_coding	ENSG00000162521	RBBP4	0	2974	ENST00000445722	ENSG00000162521	RBBP4	0	821	1	0	0	1	0	0	0.350877	0.649123	0
564	chr1	33167944	33169290	1347	97	97	2445	192	0.0785276	0.0436364	UMR	1	1	0	3824	ENST00000426909	protein_coding	ENSG00000162520	SYNC	0	2983	ENST00000426909	ENSG00000162520	SYNC	0	822	1	0	0	1	0	0	0.628062	0.371938	0
565	chr1	33177692	33178241	550	35	35	1164	100	0.0859107	0.0119048	UMR	0	0	8494	3823	ENST00000417633	protein_coding	ENSG00000162520	SYNC	8494	2982	ENST00000417633	ENSG00000162520	SYNC	8826	822	0	0	1	0	0	1	0	0	1
566	chr1	33206833	33208180	1348	134	134	3472	198	0.0570276	0.0226054	UMR	1	1	0	3826	ENST00000401073	protein_coding	ENSG00000162522	KIAA1522	0	2984	ENST00000401073	ENSG00000162522	KIAA1522	0	823	1	0	0	1	0	0	0.176558	0.823442	0
567	chr1	33219114	33220634	1521	112	112	3138	205	0.0653282	0.0315184	UMR	1	1	0	3828	ENST00000373481	protein_coding	ENSG00000162522	KIAA1522	0	2986	ENST00000373481	ENSG00000162522	KIAA1522	0	824	1	0	0	1	0	0	0.395135	0.604865	0
568	chr1	33281634	33284878	3245	135	135	4217	215	0.0509841	0.0111111	UMR	2	2	0	3851	ENST00000474103	protein_coding	ENSG00000116497	S100PBP	0	3009	ENST00000474103	ENSG00000116497	S100PBP	0	826	1	0	0	1	0	0	0.379353	0.620647	0
569	chr1	33335979	33337054	1076	103	103	2649	136	0.0513401	0.036036	UMR	1	1	0	3860	ENST00000609187	protein_coding	ENSG00000160097	FNDC5	0	3018	ENST00000609187	ENSG00000160097	FNDC5	14632	827	1	0	0	1	0	0	0	0	1
570	chr1	33351306	33352588	1283	93	93	2353	208	0.0883978	0.0561594	UMR	1	1	0	3867	ENST00000459874	protein_coding	ENSG00000121905	HPCA	0	3025	ENST00000459874	ENSG00000121905	HPCA	0	827	1	0	0	1	0	0	0.55417	0.44583	0
571	chr1	33358443	33359694	1252	96	96	2665	191	0.0716698	0.0436577	UMR	1	1	0	3868	ENST00000470896	protein_coding	ENSG00000121905	HPCA	0	3026	ENST00000470896	ENSG00000121905	HPCA	0	828	1	0	0	1	0	0	0.782748	0.217252	0
572	chr1	33366164	33367564	1401	115	115	3070	251	0.081759	0.030303	UMR	1	1	0	3873	ENST00000475208	protein_coding	ENSG00000121900	TMEM54	0	3031	ENST00000475208	ENSG00000121900	TMEM54	0	829	1	0	0	1	0	0	0.149893	0.850107	0
573	chr1	33390106	33391934	1829	75	75	2877	377	0.131039	0.0658873	UMR	1	0	0	3875	ENST00000408496	miRNA	ENSG00000221423	AL031602.1	23066	3031	ENST00000475208	ENSG00000121900	TMEM54	23103	829	1	0	0	0	0	1	0	0	1
574	chr1	33429098	33430865	1768	174	174	4602	182	0.039548	0.0123457	UMR	1	1	0	3878	ENST00000235150	protein_coding	ENSG00000116514	RNF19B	0	3035	ENST00000235150	ENSG00000116514	RNF19B	0	830	1	0	0	1	0	0	0.55543	0.44457	0
575	chr1	33438352	33439166	815	60	60	1554	88	0.0566281	0.0374008	UMR	0	0	101	3879	ENST00000594612	protein_coding	ENSG00000267885	FKSG48	101	3036	ENST00000594612	ENSG00000267885	FKSG48	0	831	1	0	0	1	0	0	0.639264	0.360736	0
576	chr1	33501668	33502958	1291	62	62	2034	74	0.0363815	0.0107527	UMR	1	1	0	3896	ENST00000551979	protein_coding	ENSG00000004455	AK2	0	3049	ENST00000551979	ENSG00000004455	AK2	0	832	1	0	0	1	0	0	0.401239	0.598761	0
577	chr1	33546299	33547787	1489	87	87	3231	231	0.0714949	0.018018	UMR	2	2	0	3912	ENST00000484656	protein_coding	ENSG00000142920	ADC	0	3065	ENST00000484656	ENSG00000142920	ADC	0	834	1	0	0	1	0	0	0.482874	0.517126	0
578	chr1	33592347	33593442	1096	51	51	2319	122	0.0526089	0.00813008	UMR	0	0	32101	3917	ENST00000492521	protein_coding	ENSG00000142920	ADC	32101	3070	ENST00000492521	ENSG00000142920	ADC	0	835	0	0	1	0	0	1	0.240876	0.759124	0
579	chr1	33646333	33648448	2116	150	150	4061	102	0.025117	0.0128205	UMR	1	1	0	3921	ENST00000486583	protein_coding	ENSG00000116525	TRIM62	0	3074	ENST00000486583	ENSG00000116525	TRIM62	0	838	1	0	0	1	0	0	0.597826	0.402174	0
580	chr1	33721048	33723458	2411	219	219	4426	164	0.0370538	0.0151515	UMR	1	1	0	3924	ENST00000490959	protein_coding	ENSG00000160094	ZNF362	0	3077	ENST00000490959	ENSG00000160094	ZNF362	0	839	1	0	0	1	0	0	0.105765	0.894235	0
581	chr1	33772212	33772864	653	85	85	2844	438	0.154008	0.123755	UMR	0	0	102	3931	ENST00000588828	antisense	ENSG00000225313	RP11-415J8.3	4957	3081	ENST00000330379	ENSG00000184389	A3GALT2	0	842	1	0	0	0	0.762634	0.237366	1	0	0
582	chr1	33814147	33816742	2596	199	199	5383	135	0.025079	0.0144928	UMR	2	1	0	3950	ENST00000432703	antisense	ENSG00000233246	RP11-415J8.5	0	3091	ENST00000493483	ENSG00000134686	PHC2	0	844	1	0	0	1	0	0	0.473806	0.526194	0
583	chr1	33895766	33897231	1466	139	139	3519	170	0.0483092	0.0310245	UMR	1	1	0	3947	ENST00000484692	protein_coding	ENSG00000134686	PHC2	0	3095	ENST00000484692	ENSG00000134686	PHC2	0	845	1	0	0	1	0	0	0.632333	0.367667	0
584	chr1	33937664	33938742	1079	42	42	1493	65	0.0435365	0.0180708	UMR	1	1	0	3955	ENST00000480917	protein_coding	ENSG00000121903	ZSCAN20	0	3098	ENST00000480917	ENSG00000121903	ZSCAN20	0	846	1	0	0	1	0	0	0.280816	0.719184	0
585	chr1	34628116	34633230	5115	297	297	9268	623	0.0672205	0.0355056	UMR	2	2	0	3978	ENST00000373374	protein_coding	ENSG00000142698	C1orf94	0	3112	ENST00000373374	ENSG00000142698	C1orf94	0	849	0.851613	0.148387	0	0.851613	0.148387	0	0.428739	0.521603	0.0496579
586	chr1	34642124	34643226	1103	74	74	2353	460	0.195495	0.171227	UMR	0	0	44	3979	ENST00000488417	protein_coding	ENSG00000142698	C1orf94	44	3113	ENST00000488417	ENSG00000142698	C1orf94	0	850	1	0	0	1	0	0	0.582049	0.417951	0
587	chr1	35246803	35247879	1077	76	76	2105	166	0.0788599	0.0486023	UMR	1	1	0	3994	ENST00000373362	protein_coding	ENSG00000188910	GJB3	0	3123	ENST00000373362	ENSG00000188910	GJB3	0	852	1	0	0	1	0	0	0.671309	0.328691	0
588	chr1	35258190	35258872	683	45	45	1276	105	0.0822884	0.0309343	UMR	1	1	0	3996	ENST00000450137	protein_coding	ENSG00000187513	GJA4	0	3125	ENST00000450137	ENSG00000187513	GJA4	0	854	1	0	0	1	0	0	0.332357	0.667643	0
589	chr1	35324129	35325756	1628	70	70	2675	168	0.0628037	0.00952381	UMR	1	1	0	3988	ENST00000417239	protein_coding	ENSG00000163866	SMIM12	0	3119	ENST00000417239	ENSG00000163866	SMIM12	0	855	1	0	0	1	0	0	0.226044	0.773956	0
590	chr1	35331274	35332483	1210	112	112	3530	237	0.0671388	0.0287654	UMR	0	0	5856	3984	ENST00000521580	protein_coding	ENSG00000163866	SMIM12	5856	3115	ENST00000521580	ENSG00000163866	SMIM12	0	856	0	1	0	0	1	0	0.583471	0.416529	0
591	chr1	35350640	35351961	1322	100	100	2766	295	0.106652	0.0465996	UMR	0	0	19022	3999	ENST00000235180	protein_coding	ENSG00000116544	DLGAP3	19022	3127	ENST00000235180	ENSG00000116544	DLGAP3	0	858	0	1	0	0	1	0	0.738275	0.261725	0
592	chr1	35393870	35396759	2890	191	191	5009	491	0.0980236	0.0375119	UMR	1	1	0	3998	ENST00000373347	protein_coding	ENSG00000116544	DLGAP3	0	3126	ENST00000373347	ENSG00000116544	DLGAP3	0	859	1	0	0	1	0	0	0.504844	0.495156	0
593	chr1	35449872	35451350	1479	65	65	2121	37	0.0174446	0	UMR	2	1	0	4005	ENST00000373337	protein_coding	ENSG00000243749	ZMYM6NB	0	3130	ENST00000373337	ENSG00000243749	ZMYM6NB	0	861	1	0	0	1	0	0	0.262339	0.737661	0
594	chr1	35496017	35497754	1738	66	66	2641	46	0.0174176	0.00680556	UMR	2	2	0	4015	ENST00000471566	protein_coding	ENSG00000163867	ZMYM6	0	3140	ENST00000471566	ENSG00000163867	ZMYM6	0	862	1	0	0	1	0	0	0.268124	0.731876	0
595	chr1	35544436	35545663	1228	58	58	2200	63	0.0286364	0.0114943	UMR	1	1	0	4023	ENST00000373330	protein_coding	ENSG00000197056	ZMYM1	0	3147	ENST00000373330	ENSG00000197056	ZMYM1	0	863	1	0	0	1	0	0	0.306189	0.693811	0
596	chr1	35586222	35586796	575	34	34	1234	158	0.128039	0.106519	UMR	0	0	826	4026	ENST00000442409	pseudogene	ENSG00000228348	EFCAB14P1	16377	3149	ENST00000463393	ENSG00000197056	ZMYM1	0	864	1	0	0	0	0	1	0.452174	0.547826	0
597	chr1	35655744	35659452	3709	189	189	6177	275	0.04452	0.0123457	UMR	1	1	0	4036	ENST00000357214	protein_coding	ENSG00000116560	SFPQ	0	3159	ENST00000357214	ENSG00000116560	SFPQ	0	865	1	0	0	1	0	0	0.362362	0.637638	0
598	chr1	35734010	35735607	1598	88	88	2634	50	0.0189825	0.0111111	UMR	1	1	0	4041	ENST00000441447	protein_coding	ENSG00000146463	ZMYM4	0	3162	ENST00000441447	ENSG00000146463	ZMYM4	0	866	1	0	0	1	0	0	0.395494	0.604506	0
599	chr1	36022076	36024320	2245	128	128	4563	107	0.0234495	0.00925926	UMR	2	2	0	4076	ENST00000437806	protein_coding	ENSG00000020129	NCDN	0	3191	ENST00000437806	ENSG00000020129	NCDN	0	867	1	0	0	1	0	0	0.514031	0.485969	0
600	chr1	36038688	36039320	633	61	61	2040	296	0.145098	0.101716	UMR	1	1	0	4080	ENST00000373235	protein_coding	ENSG00000116819	TFAP2E	0	3193	ENST00000373235	ENSG00000116819	TFAP2E	0	868	1	0	0	1	0	0	0.620853	0.379147	0
601	chr1	36042393	36044213	1821	126	126	4158	266	0.0639731	0.0403221	UMR	1	0	0	4079	ENST00000444348	antisense	ENSG00000239636	RP4-728D4.2	3421	3193	ENST00000373235	ENSG00000116819	TFAP2E	0	869	1	0	0	0	1	0	0.555739	0.444261	0
602	chr1	36106422	36108440	2019	90	90	3634	183	0.0503577	0.00757576	UMR	1	1	0	4081	ENST00000373237	protein_coding	ENSG00000126067	PSMB2	0	3194	ENST00000373237	ENSG00000126067	PSMB2	0	870	1	0	0	1	0	0	0.144626	0.855374	0
603	chr1	36172816	36174675	1860	107	107	2835	226	0.0797178	0.030303	UMR	0	0	940	4082	ENST00000464618	misc_RNA	ENSG00000239859	RN7SL281P	7836	3196	ENST00000503824	ENSG00000142686	C1orf216	0	871	0.569355	0	0.430645	0	0	1	0.308065	0.691935	0
604	chr1	36183272	36185030	1759	91	91	3315	106	0.0319759	0.0148148	UMR	1	1	0	4085	ENST00000453178	protein_coding	ENSG00000142686	C1orf216	0	3197	ENST00000453178	ENSG00000142686	C1orf216	0	872	1	0	0	1	0	0	0.299034	0.700966	0
605	chr1	36234326	36236070	1745	100	100	3264	88	0.0269608	0.00680272	UMR	1	1	0	4090	ENST00000520551	protein_coding	ENSG00000092853	CLSPN	0	3202	ENST00000520551	ENSG00000092853	CLSPN	0	873	1	0	0	1	0	0	0.502006	0.497994	0
606	chr1	36273267	36274732	1466	150	150	3289	115	0.034965	0.0277778	UMR	1	1	0	4093	ENST00000373210	protein_coding	ENSG00000134698	AGO4	0	3204	ENST00000373210	ENSG00000134698	AGO4	0	874	1	0	0	1	0	0	0.656207	0.343793	0
607	chr1	36348503	36349814	1312	95	95	2895	109	0.0376511	0.0196078	UMR	1	1	0	4097	ENST00000373204	protein_coding	ENSG00000092847	AGO1	0	3208	ENST00000373204	ENSG00000092847	AGO1	0	875	1	0	0	1	0	0	0.936738	0.0632622	0
608	chr1	36395401	36398080	2680	161	161	4697	125	0.0266127	0.00854701	UMR	2	1	0	4103	ENST00000246314	protein_coding	ENSG00000126070	AGO3	0	3212	ENST00000246314	ENSG00000126070	AGO3	0	876	1	0	0	1	0	0	0.377985	0.622015	0
609	chr1	36549461	36550248	788	53	53	1380	128	0.0927536	0.0438218	UMR	1	1	0	4112	ENST00000469024	protein_coding	ENSG00000092850	TEKT2	0	3216	ENST00000469024	ENSG00000092850	TEKT2	0	877	1	0	0	1	0	0	0.521574	0.478426	0
610	chr1	36554020	36555732	1713	122	122	4595	149	0.0324266	0.0133333	UMR	1	1	0	4114	ENST00000373178	protein_coding	ENSG00000116863	ADPRHL2	0	3218	ENST00000373178	ENSG00000116863	ADPRHL2	0	878	1	0	0	1	0	0	0.367776	0.632224	0
611	chr1	36590398	36591208	811	93	93	2022	177	0.0875371	0.044137	UMR	1	1	0	4116	ENST00000397799	protein_coding	ENSG00000171812	COL8A2	0	3220	ENST00000397799	ENSG00000171812	COL8A2	0	879	1	0	0	1	0	0	0.443896	0.556104	0
612	chr1	36614298	36617164	2867	99	99	3771	348	0.0922832	0.0119048	UMR	1	1	0	4124	ENST00000497251	protein_coding	ENSG00000054116	TRAPPC3	0	3228	ENST00000497251	ENSG00000054116	TRAPPC3	0	880	0.976631	0	0.0233694	0.976631	0	0.0233694	0.21172	0.78828	0
613	chr1	36620748	36623352	2605	168	169	4780	113	0.0236402	0.0114943	UMR	1	1	0	4130	ENST00000530729	protein_coding	ENSG00000116871	MAP7D1	0	3234	ENST00000530729	ENSG00000116871	MAP7D1	0	881	1	0	0	1	0	0	0.32975	0.67025	0
614	chr1	36626220	36628240	2021	30	30	1201	101	0.0840966	0.0520289	UMR	0	0	3403	4130	ENST00000530729	protein_coding	ENSG00000116871	MAP7D1	3403	3234	ENST00000530729	ENSG00000116871	MAP7D1	3909	881	0	1	0	0	1	0	0	0	1
615	chr1	36688780	36691186	2407	97	97	3607	174	0.0482395	0.00877193	UMR	1	1	0	4141	ENST00000478853	protein_coding	ENSG00000054118	THRAP3	0	3244	ENST00000478853	ENSG00000054118	THRAP3	0	884	1	0	0	1	0	0	0.136269	0.863731	0
616	chr1	36771838	36773184	1347	114	114	3678	109	0.0296357	0.00955501	UMR	1	1	0	4150	ENST00000496636	protein_coding	ENSG00000214193	SH3D21	0	3252	ENST00000496636	ENSG00000214193	SH3D21	0	885	1	0	0	1	0	0	0.870082	0.129918	0
617	chr1	36785904	36787201	1298	78	78	2464	235	0.0953734	0.0686311	UMR	0	0	262	4152	ENST00000474766	protein_coding	ENSG00000214193	SH3D21	262	3254	ENST00000474766	ENSG00000214193	SH3D21	0	886	1	0	0	1	0	0	0.540062	0.459938	0
618	chr1	36788039	36790313	2275	163	170	4128	412	0.0998062	0.0389744	UMR	2	2	0	4155	ENST00000373137	protein_coding	ENSG00000116883	RP11-268J15.5	0	3257	ENST00000373137	ENSG00000116883	RP11-268J15.5	0	886	1	0	0	1	0	0	0.59956	0.40044	0
619	chr1	36850086	36852973	2888	124	124	4115	139	0.0337789	0.00877193	UMR	1	1	0	4163	ENST00000460017	protein_coding	ENSG00000196182	STK40	0	3265	ENST00000460017	ENSG00000196182	STK40	0	888	1	0	0	1	0	0	0.271468	0.728532	0
620	chr1	36862752	36863838	1087	65	65	2250	17	0.00755556	0	UMR	1	1	0	4166	ENST00000489912	protein_coding	ENSG00000181817	LSM10	0	3268	ENST00000489912	ENSG00000181817	LSM10	0	889	1	0	0	1	0	0	0.360626	0.639374	0
621	chr1	36915738	36916688	951	61	61	2435	177	0.0726899	0.0162602	UMR	1	1	0	4180	ENST00000524789	protein_coding	ENSG00000116885	OSCP1	0	3281	ENST00000524789	ENSG00000116885	OSCP1	0	890	1	0	0	1	0	0	0.555205	0.444795	0
622	chr1	36929161	36930587	1427	78	78	3359	94	0.0279845	0.00854701	UMR	1	1	0	4185	ENST00000462067	protein_coding	ENSG00000116898	MRPS15	0	3285	ENST00000462067	ENSG00000116898	MRPS15	0	891	1	0	0	1	0	0	0.502453	0.497547	0
623	chr1	36947338	36949250	1913	41	41	1462	213	0.145691	0.111455	UMR	1	1	0	4203	ENST00000533491	protein_coding	ENSG00000119535	CSF3R	0	3303	ENST00000533491	ENSG00000119535	CSF3R	17206	891	1	0	0	1	0	0	0	0	1
624	chr1	37235984	37238048	2065	32	32	1454	333	0.229023	0.22951	UMR	0	0	692	4205	ENST00000451375	antisense	ENSG00000234481	RP4-614N24.1	81239	3307	ENST00000479620	ENSG00000163873	GRIK3	260329	892	0.633414	0	0.366586	0	0	1	0	0	1
625	chr1	37497648	37504528	6881	372	372	11965	820	0.0685332	0.0386537	UMR	1	1	0	4207	ENST00000373093	protein_coding	ENSG00000163873	GRIK3	0	3305	ENST00000373093	ENSG00000163873	GRIK3	0	892	0.581892	0.0113356	0.406772	0.581892	0.0113356	0.406772	0.326551	0.396745	0.276704
626	chr1	37783400	37784438	1039	55	55	2129	363	0.170503	0.127881	UMR	0	0	6262	4212	ENST00000413901	lincRNA	ENSG00000223944	RP5-1180C18.1	155714	3308	ENST00000373087	ENSG00000163874	ZC3H12A	0	893	0	1	0	0	0	1	0.622714	0.377286	0
627	chr1	37938285	37941073	2789	133	133	3906	148	0.0378904	0.0166667	UMR	2	1	0	4216	ENST00000373087	protein_coding	ENSG00000163874	ZC3H12A	0	3308	ENST00000373087	ENSG00000163874	ZC3H12A	0	894	1	0	0	1	0	0	0.332377	0.667623	0
628	chr1	37979285	37980988	1704	132	132	4199	153	0.0364372	0.00925926	UMR	1	1	0	4226	ENST00000448519	protein_coding	ENSG00000163875	MEAF6	0	3318	ENST00000448519	ENSG00000163875	MEAF6	0	895	1	0	0	1	0	0	0.289906	0.710094	0
629	chr1	38019140	38020126	987	57	57	2320	41	0.0176724	0.00900901	UMR	1	1	0	4231	ENST00000493916	protein_coding	ENSG00000163877	SNIP1	0	3322	ENST00000493916	ENSG00000163877	SNIP1	0	896	1	0	0	1	0	0	0.219858	0.780142	0
630	chr1	38060484	38061967	1484	59	59	2112	26	0.0123106	0	UMR	1	1	0	4249	ENST00000488496	protein_coding	ENSG00000134697	GNL2	0	3337	ENST00000488496	ENSG00000134697	GNL2	0	898	1	0	0	1	0	0	0.210243	0.789757	0
631	chr1	38098622	38102210	3589	158	158	5022	529	0.105337	0.0664958	UMR	1	1	0	4255	ENST00000401068	protein_coding	ENSG00000169218	RSPO1	0	3343	ENST00000401068	ENSG00000169218	RSPO1	0	899	1	0	0	1	0	0	0.330733	0.669267	0
632	chr1	38155203	38156760	1558	75	75	3193	182	0.0569997	0.00793651	UMR	1	1	0	4267	ENST00000472584	protein_coding	ENSG00000116922	C1orf109	0	3355	ENST00000472584	ENSG00000116922	C1orf109	0	900	1	0	0	1	0	0	0.152118	0.847882	0
633	chr1	38157185	38158908	1724	115	115	3706	87	0.0234754	0.00952381	UMR	2	2	0	4270	ENST00000327331	protein_coding	ENSG00000134690	CDCA8	0	3358	ENST00000327331	ENSG00000134690	CDCA8	0	901	1	0	0	1	0	0	0.74884	0.25116	0
634	chr1	38217902	38220208	2307	175	175	4432	327	0.0737816	0.0360624	UMR	1	1	0	4281	ENST00000525749	protein_coding	ENSG00000183317	EPHA10	0	3369	ENST00000525749	ENSG00000183317	EPHA10	0	904	1	0	0	1	0	0	0.475509	0.524491	0
635	chr1	38229750	38233481	3732	140	141	5210	679	0.130326	0.0801924	UMR	1	1	0	4282	ENST00000319637	protein_coding	ENSG00000183317	EPHA10	0	3370	ENST00000319637	ENSG00000183317	EPHA10	0	906	0.818596	0	0.181404	0.818596	0	0.181404	0.28135	0.559753	0.158896
636	chr1	38259098	38261326	2229	184	184	5015	508	0.101296	0.015873	UMR	1	1	0	4291	ENST00000329006	protein_coding	ENSG00000185090	MANEAL	0	3375	ENST00000329006	ENSG00000185090	MANEAL	0	907	1	0	0	1	0	0	0.59668	0.40332	0
637	chr1	38272989	38274714	1726	152	152	4036	177	0.0438553	0.0146538	UMR	2	2	0	4298	ENST00000446260	protein_coding	ENSG00000197982	C1orf122	0	3381	ENST00000446260	ENSG00000197982	C1orf122	0	908	1	0	0	1	0	0	0.595597	0.404403	0
638	chr1	38324258	38326112	1855	87	87	2809	76	0.0270559	0.0138889	UMR	1	1	0	4299	ENST00000373036	protein_coding	ENSG00000188786	MTF1	0	3382	ENST00000373036	ENSG00000188786	MTF1	0	909	1	0	0	1	0	0	0.457682	0.542318	0
639	chr1	38396277	38397968	1692	86	86	3008	147	0.0488697	0.0149988	UMR	1	1	0	4304	ENST00000373027	protein_coding	ENSG00000204084	INPP5B	0	3385	ENST00000373027	ENSG00000204084	INPP5B	0	910	1	0	0	1	0	0	0.286643	0.713357	0
640	chr1	38454598	38456311	1714	91	91	3524	154	0.0437003	0.00980392	UMR	1	1	0	4325	ENST00000462258	protein_coding	ENSG00000183431	SF3A3	0	3404	ENST00000462258	ENSG00000183431	SF3A3	0	911	1	0	0	1	0	0	0.313302	0.686698	0
641	chr1	38469626	38471614	1989	112	120	2126	113	0.0531515	0.0267094	UMR	1	1	0	4330	ENST00000477194	protein_coding	ENSG00000183386	FHL3	0	3408	ENST00000477194	ENSG00000183386	FHL3	0	913	1	0	0	1	0	0	0.391654	0.608346	0
642	chr1	38478026	38479338	1313	53	53	2450	88	0.0359184	0.0144928	UMR	1	1	0	4335	ENST00000537711	protein_coding	ENSG00000183520	UTP11L	0	3413	ENST00000537711	ENSG00000183520	UTP11L	0	914	1	0	0	1	0	0	0.491241	0.508759	0
643	chr1	38509715	38513488	3774	422	422	10310	626	0.0607177	0.0388149	UMR	2	1	0	4339	ENST00000428151	lincRNA	ENSG00000224592	RP5-884C9.2	0	3415	ENST00000373012	ENSG00000185668	POU3F1	0	915	0.805246	0.194754	0	0.805246	0.194754	0	0.897191	0.102809	0
644	chr1	38599382	38600558	1177	56	56	1553	250	0.160979	0.148013	UMR	0	0	44478	4341	ENST00000582606	miRNA	ENSG00000265596	MIR3659	86931	3415	ENST00000373012	ENSG00000185668	POU3F1	85739	915	0	0	1	0	0	1	0	0	1
645	chr1	38757000	38758356	1357	32	32	1230	204	0.165854	0.0886846	UMR	0	0	76560	4342	ENST00000431311	lincRNA	ENSG00000237290	RP11-214L19.1	244549	3415	ENST00000373012	ENSG00000185668	POU3F1	183563	916	0	0	1	0	0	1	0	0	1
646	chr1	38940390	38942568	2179	73	73	2846	520	0.182713	0.103357	UMR	1	0	0	4344	ENST00000452971	lincRNA	ENSG00000238063	RP11-329N22.1	371177	3417	ENST00000474456	ENSG00000116954	RRAGC	0	916	1	0	0	0	0	1	0.222579	0.777421	0
647	chr1	39024854	39025896	1043	43	43	1693	109	0.0643828	0.0143519	UMR	0	0	83985	4344	ENST00000452971	lincRNA	ENSG00000238063	RP11-329N22.1	287849	3417	ENST00000474456	ENSG00000116954	RRAGC	18163	917	0	0	1	0	0	1	0	0	1
648	chr1	39043122	39044747	1626	73	73	2419	159	0.0657296	0.0208333	UMR	0	0	102253	4344	ENST00000452971	lincRNA	ENSG00000238063	RP11-329N22.1	268998	3417	ENST00000474456	ENSG00000116954	RRAGC	0	917	0	0	1	0	0	1	0.308733	0.691267	0
649	chr1	39249018	39249756	739	34	34	1101	358	0.325159	0.390427	UMR	0	0	63989	4347	ENST00000474456	protein_coding	ENSG00000116954	RRAGC	63989	3417	ENST00000474456	ENSG00000116954	RRAGC	19973	919	0	0	1	0	0	1	0	0	1
650	chr1	39269254	39270626	1373	92	93	2281	183	0.080228	0.0383112	UMR	0	0	43119	4347	ENST00000474456	protein_coding	ENSG00000116954	RRAGC	43119	3417	ENST00000474456	ENSG00000116954	RRAGC	0	919	0	0	1	0	0	1	0.380189	0.619811	0
651	chr1	39281468	39282282	815	38	38	1518	194	0.1278	0.0856612	UMR	0	0	31463	4347	ENST00000474456	protein_coding	ENSG00000116954	RRAGC	31463	3417	ENST00000474456	ENSG00000116954	RRAGC	1327	920	0	0	1	0	0	1	0	0.825767	0.174233
652	chr1	39283567	39285064	1498	110	110	3133	191	0.0609639	0.0298574	UMR	0	0	28681	4347	ENST00000474456	protein_coding	ENSG00000116954	RRAGC	28681	3417	ENST00000474456	ENSG00000116954	RRAGC	0	920	0	0	1	0	0	1	0.645527	0.354473	0
653	chr1	39324380	39326456	2077	128	128	4167	141	0.0338373	0.0115079	UMR	2	1	0	4351	ENST00000456813	antisense	ENSG00000228436	RP5-864K19.4	0	3416	ENST00000373001	ENSG00000116954	RRAGC	0	921	1	0	0	1	0	0	0.436206	0.563794	0
654	chr1	39338060	39339904	1845	100	100	3769	142	0.0376758	0.0111111	UMR	2	1	0	4358	ENST00000465771	protein_coding	ENSG00000214114	MYCBP	0	3425	ENST00000465771	ENSG00000214114	MYCBP	0	922	1	0	0	1	0	0	0.471545	0.528455	0
655	chr1	39456104	39458512	2409	116	116	3453	117	0.0338836	0.00810709	UMR	1	1	0	4374	ENST00000531822	protein_coding	ENSG00000174574	AKIRIN1	0	3438	ENST00000531822	ENSG00000174574	AKIRIN1	0	923	1	0	0	1	0	0	0.255708	0.744292	0
656	chr1	39491404	39492901	1498	66	66	2857	129	0.0451523	0.00308642	UMR	1	1	0	4376	ENST00000372967	protein_coding	ENSG00000168653	NDUFS5	0	3440	ENST00000372967	ENSG00000168653	NDUFS5	34132	923	1	0	0	1	0	0	0	0	1
657	chr1	39546575	39547885	1311	151	151	3102	209	0.0673759	0.037037	UMR	1	1	0	4378	ENST00000602421	protein_coding	ENSG00000127603	MACF1	0	3442	ENST00000602421	ENSG00000127603	MACF1	0	924	1	0	0	1	0	0	0.665141	0.334859	0
658	chr1	39570645	39572427	1783	164	164	4545	322	0.0708471	0.0324597	UMR	1	1	0	4386	ENST00000467673	protein_coding	ENSG00000127603	MACF1	0	3450	ENST00000467673	ENSG00000127603	MACF1	0	925	1	0	0	1	0	0	0.669658	0.330342	0
659	chr1	39873860	39875586	1727	157	157	3982	147	0.0369161	0.0107527	UMR	0	0	564	4419	ENST00000530275	protein_coding	ENSG00000255103	KIAA0754	564	3478	ENST00000530275	ENSG00000255103	KIAA0754	0	926	0.8315	0.1685	0	0.8315	0.1685	0	0.707006	0.292994	0
660	chr1	39956335	39958158	1824	230	230	6026	458	0.076004	0.0486061	UMR	1	1	0	4420	ENST00000331593	protein_coding	ENSG00000183682	BMP8A	0	3479	ENST00000331593	ENSG00000183682	BMP8A	0	927	1	0	0	1	0	0	0.939145	0.0608553	0
661	chr1	39975042	39975867	826	23	30	797	156	0.195734	0.113204	UMR	0	0	4760	4421	ENST00000447263	pseudogene	ENSG00000237624	OXCT2P1	17723	3479	ENST00000331593	ENSG00000183682	BMP8A	4498	928	0	1	0	0	1	0	0	0	1
662	chr1	39980270	39981844	1575	90	133	2122	83	0.039114	0.0234127	UMR	1	0	0	4421	ENST00000447263	pseudogene	ENSG00000237624	OXCT2P1	22951	3479	ENST00000331593	ENSG00000183682	BMP8A	0	928	1	0	0	0	1	0	0.890794	0.109206	0
663	chr1	40040416	40042788	2373	188	189	4962	161	0.0324466	0.0146712	UMR	1	1	0	4454	ENST00000531243	protein_coding	ENSG00000090621	PABPC4	0	3504	ENST00000531243	ENSG00000090621	PABPC4	0	929	1	0	0	1	0	0	0.5689	0.4311	0
664	chr1	40104900	40105834	935	89	89	2120	120	0.0566038	0.0283224	UMR	1	1	0	4457	ENST00000372852	protein_coding	ENSG00000163909	HEYL	0	3505	ENST00000372852	ENSG00000163909	HEYL	0	930	1	0	0	1	0	0	0.745455	0.254545	0
665	chr1	40136628	40138512	1885	105	105	2973	320	0.107635	0.0549155	UMR	1	1	0	4460	ENST00000235628	protein_coding	ENSG00000116981	NT5C1A	0	3507	ENST00000235628	ENSG00000116981	NT5C1A	0	931	1	0	0	1	0	0	0.583024	0.416976	0
666	chr1	40149341	40149910	570	55	55	1933	388	0.200724	0.215475	UMR	0	0	7450	4461	ENST00000372844	protein_coding	ENSG00000116983	HPCAL4	7450	3508	ENST00000372844	ENSG00000116983	HPCAL4	0	932	0	1	0	0	1	0	0.840351	0.159649	0
667	chr1	40156699	40158480	1782	117	118	3805	236	0.0620237	0.0361905	UMR	2	2	0	4462	ENST00000470018	protein_coding	ENSG00000084072	PPIE	0	3509	ENST00000470018	ENSG00000084072	PPIE	0	933	1	0	0	1	0	0	0.869809	0.130191	0
668	chr1	40204240	40205216	977	59	59	2371	137	0.0577815	0.0301743	UMR	1	1	0	4475	ENST00000480169	protein_coding	ENSG00000084072	PPIE	0	3522	ENST00000480169	ENSG00000084072	PPIE	0	934	1	0	0	1	0	0	0.437052	0.562948	0
669	chr1	40235771	40237286	1516	83	129	1914	103	0.053814	0.030303	UMR	1	1	0	4482	ENST00000327582	protein_coding	ENSG00000198754	OXCT2	0	3526	ENST00000327582	ENSG00000198754	OXCT2	0	935	1	0	0	1	0	0	0.936675	0.0633245	0
670	chr1	40253662	40255356	1695	211	211	4604	392	0.0851434	0.0416667	UMR	2	1	0	4483	ENST00000566366	antisense	ENSG00000261798	RP1-118J21.25	0	3525	ENST00000397360	ENSG00000116985	BMP8B	0	936	1	0	0	1	0	0	0.878466	0.121534	0
671	chr1	40264838	40266534	1697	33	33	1167	207	0.177378	0.196867	UMR	0	0	3169	4484	ENST00000446772	pseudogene	ENSG00000229213	RP1-118J21.24	10304	3524	ENST00000372827	ENSG00000116985	BMP8B	9665	936	0	0	1	0	0	1	0	0	1
672	chr1	40348378	40349416	1039	55	55	1861	81	0.043525	0.00980392	UMR	1	1	0	4501	ENST00000544981	protein_coding	ENSG00000043514	TRIT1	0	3543	ENST00000544981	ENSG00000043514	TRIT1	0	937	1	0	0	1	0	0	0.333975	0.666025	0
673	chr1	40366430	40368527	2098	195	195	5647	222	0.0393129	0.0166667	UMR	1	1	0	4508	ENST00000450953	protein_coding	ENSG00000116990	MYCL	0	3549	ENST00000450953	ENSG00000116990	MYCL	0	938	1	0	0	1	0	0	0.771211	0.228789	0
674	chr1	40420433	40421842	1410	94	94	2915	120	0.0411664	0.0200907	UMR	1	1	0	4515	ENST00000483824	protein_coding	ENSG00000168389	MFSD2A	0	3554	ENST00000483824	ENSG00000168389	MFSD2A	0	939	1	0	0	1	0	0	0.623404	0.376596	0
675	chr1	40504414	40507620	3207	138	138	5030	181	0.0359841	0.00980392	UMR	1	1	0	4537	ENST00000446031	protein_coding	ENSG00000131236	CAP1	0	3575	ENST00000446031	ENSG00000131236	CAP1	0	940	1	0	0	1	0	0	0.402869	0.597131	0
676	chr1	40562394	40563481	1088	59	59	1734	19	0.0109573	0.00833333	UMR	1	1	0	4550	ENST00000526547	protein_coding	ENSG00000131238	PPT1	0	3588	ENST00000526547	ENSG00000131238	PPT1	0	941	1	0	0	1	0	0	0.424632	0.575368	0
677	chr1	40626612	40628799	2188	92	92	3438	152	0.0442118	0.010101	UMR	1	1	0	4552	ENST00000372771	protein_coding	ENSG00000117000	RLF	0	3589	ENST00000372771	ENSG00000117000	RLF	0	943	1	0	0	1	0	0	0.31947	0.68053	0
678	chr1	40722590	40724575	1986	80	80	3116	105	0.033697	0.0107527	UMR	2	1	0	4559	ENST00000472583	protein_coding	ENSG00000084073	ZMPSTE24	0	3594	ENST00000472583	ENSG00000084073	ZMPSTE24	0	945	1	0	0	1	0	0	0.264854	0.735146	0
679	chr1	40780798	40783218	2421	182	182	5974	360	0.0602611	0.026565	UMR	1	1	0	4572	ENST00000495948	protein_coding	ENSG00000049089	COL9A2	0	3606	ENST00000495948	ENSG00000049089	COL9A2	0	949	1	0	0	1	0	0	0.678645	0.321355	0
680	chr1	40838754	40840936	2183	94	94	3118	150	0.0481078	0.0175439	UMR	1	1	0	4577	ENST00000372708	protein_coding	ENSG00000084070	SMAP2	0	3609	ENST00000372708	ENSG00000084070	SMAP2	0	950	1	0	0	1	0	0	0.369675	0.630325	0
681	chr1	40915270	40916864	1595	86	86	3053	289	0.094661	0.0107527	UMR	1	1	0	4584	ENST00000361584	protein_coding	ENSG00000187801	ZFP69B	0	3615	ENST00000361584	ENSG00000187801	ZFP69B	0	951	1	0	0	1	0	0	0.29279	0.70721	0
682	chr1	40942483	40943732	1250	83	83	3042	142	0.0466798	0.0185185	UMR	1	1	0	4587	ENST00000372705	protein_coding	ENSG00000187815	ZFP69	0	3617	ENST00000372705	ENSG00000187815	ZFP69	0	952	1	0	0	1	0	0	0.4824	0.5176	0
683	chr1	40973937	40975043	1107	78	78	2691	33	0.0122631	0	UMR	2	1	0	4599	ENST00000471429	protein_coding	ENSG00000164002	EXO5	0	3628	ENST00000471429	ENSG00000164002	EXO5	0	953	1	0	0	1	0	0	0.65944	0.34056	0
684	chr1	40996594	40997959	1366	42	42	1736	59	0.0339862	0	UMR	1	1	0	4606	ENST00000493756	protein_coding	ENSG00000117010	ZNF684	0	3633	ENST00000493756	ENSG00000117010	ZNF684	0	954	1	0	0	1	0	0	0.204246	0.795754	0
685	chr1	41130966	41132013	1048	66	66	1819	133	0.0731171	0.016835	UMR	1	1	0	4611	ENST00000372683	protein_coding	ENSG00000117016	RIMS3	0	3636	ENST00000372683	ENSG00000117016	RIMS3	0	956	1	0	0	1	0	0	0.254771	0.745229	0
686	chr1	41156760	41158841	2082	109	109	3284	116	0.0353228	0.0138889	UMR	2	1	0	4624	ENST00000372669	protein_coding	ENSG00000066136	NFYC	0	3647	ENST00000372669	ENSG00000066136	NFYC	0	957	1	0	0	1	0	0	0.39049	0.60951	0
687	chr1	41248280	41250240	1961	177	178	4217	331	0.0784918	0.0366604	UMR	1	1	0	4641	ENST00000509682	protein_coding	ENSG00000117013	KCNQ4	0	3662	ENST00000509682	ENSG00000117013	KCNQ4	0	958	1	0	0	1	0	0	0.54615	0.45385	0
688	chr1	41267694	41268888	1195	61	61	1852	152	0.0820734	0.015873	UMR	0	0	1629	4644	ENST00000477493	misc_RNA	ENSG00000264582	RN7SL326P	14048	3663	ENST00000443478	ENSG00000117013	KCNQ4	0	959	0.31046	0.68954	0	0	1	0	0.400837	0.599163	0
689	chr1	41283772	41284912	1141	84	84	2256	209	0.0926418	0.0448411	UMR	1	1	0	4643	ENST00000506017	protein_coding	ENSG00000117013	KCNQ4	0	3664	ENST00000506017	ENSG00000117013	KCNQ4	0	961	1	0	0	1	0	0	0.715162	0.284838	0
690	chr1	41326292	41328784	2493	188	188	5413	311	0.0574543	0.0180312	UMR	1	1	0	4645	ENST00000372638	protein_coding	ENSG00000179862	CITED4	0	3665	ENST00000372638	ENSG00000179862	CITED4	0	963	1	0	0	1	0	0	0.535901	0.464099	0
691	chr1	41349593	41350241	649	68	68	1969	239	0.121381	0.0740767	UMR	0	0	20006	4646	ENST00000414199	antisense	ENSG00000229528	RP5-1066H13.4	21574	3665	ENST00000372638	ENSG00000179862	CITED4	0	964	0	0	1	0	0	1	0.771957	0.228043	0
692	chr1	41444702	41446698	1997	181	181	5371	371	0.0690747	0.0123457	UMR	1	1	0	4652	ENST00000475060	protein_coding	ENSG00000171793	CTPS1	0	3669	ENST00000475060	ENSG00000171793	CTPS1	0	965	1	0	0	1	0	0	0.623936	0.376064	0
693	chr1	41706667	41708461	1795	184	184	4504	153	0.0339698	0.0151515	UMR	2	1	0	4688	ENST00000445073	lincRNA	ENSG00000235358	RP11-399E6.1	0	3702	ENST00000488592	ENSG00000010803	SCMH1	0	967	1	0	0	1	0	0	0.763231	0.236769	0
694	chr1	41826568	41828539	1972	198	198	5818	256	0.0440014	0.0154239	UMR	1	1	0	4691	ENST00000372591	protein_coding	ENSG00000204060	FOXO6	0	3703	ENST00000372591	ENSG00000204060	FOXO6	0	968	1	0	0	1	0	0	0.81643	0.18357	0
695	chr1	41831694	41832864	1171	72	72	2242	133	0.059322	0.0460725	UMR	0	0	4099	4691	ENST00000372591	protein_coding	ENSG00000204060	FOXO6	4099	3703	ENST00000372591	ENSG00000204060	FOXO6	0	969	0	1	0	0	1	0	0.483348	0.516652	0
696	chr1	41846624	41849686	3063	227	236	6382	525	0.0822626	0.0434343	UMR	0	0	5282	4692	ENST00000429109	antisense	ENSG00000229901	RP11-399E6.4	19029	3703	ENST00000372591	ENSG00000204060	FOXO6	0	970	0	0.861574	0.138426	0	0.861574	0.138426	0.633366	0.366634	0
697	chr1	41961097	41962446	1350	85	85	2749	348	0.126591	0.0283224	UMR	0	0	10752	4695	ENST00000490783	protein_coding	ENSG00000127129	EDN2	10752	3705	ENST00000490783	ENSG00000127129	EDN2	0	972	0	0	1	0	0	1	0.345185	0.654815	0
698	chr1	41981694	41982632	939	56	56	1630	264	0.161963	0.108209	UMR	0	0	18481	4707	ENST00000440249	antisense	ENSG00000230881	RP11-486B10.3	31349	3705	ENST00000490783	ENSG00000127129	EDN2	0	973	0	1	0	0	1	0	0.271565	0.728435	0
699	chr1	42126978	42128616	1639	168	168	4707	187	0.0397281	0.0185185	UMR	0	0	38055	4701	ENST00000247584	protein_coding	ENSG00000127124	HIVEP3	38055	3711	ENST00000247584	ENSG00000127124	HIVEP3	0	974	0	1	0	0	1	0	0.754118	0.245882	0
700	chr1	42382840	42384606	1767	76	76	2484	338	0.136071	0.0253083	UMR	1	1	0	4704	ENST00000491442	protein_coding	ENSG00000127124	HIVEP3	0	3714	ENST00000491442	ENSG00000127124	HIVEP3	0	975	1	0	0	1	0	0	0.205433	0.794567	0
701	chr1	42500545	42502242	1698	134	134	3740	173	0.0462567	0.0087963	UMR	1	1	0	4705	ENST00000489103	protein_coding	ENSG00000127124	HIVEP3	0	3715	ENST00000489103	ENSG00000127124	HIVEP3	0	976	1	0	0	1	0	0	0.662544	0.337456	0
702	chr1	42798983	42801863	2881	155	155	4271	139	0.0325451	0.0138889	UMR	1	1	0	4721	ENST00000445886	protein_coding	ENSG00000198815	FOXJ3	0	3725	ENST00000445886	ENSG00000198815	FOXJ3	0	978	1	0	0	1	0	0	0.383547	0.616453	0
703	chr1	42845470	42847326	1857	143	143	3379	105	0.0310743	0.0138889	UMR	1	1	0	4726	ENST00000431473	protein_coding	ENSG00000177181	RIMKLA	0	3729	ENST00000431473	ENSG00000177181	RIMKLA	0	979	1	0	0	1	0	0	0.543888	0.456112	0
704	chr1	42921406	42922906	1501	107	107	4426	186	0.0420244	0.0165239	UMR	2	2	0	4738	ENST00000471420	protein_coding	ENSG00000127125	PPCS	0	3740	ENST00000471420	ENSG00000127125	PPCS	0	980	1	0	0	1	0	0	0.572285	0.427715	0
705	chr1	42928346	42929602	1257	67	67	2986	136	0.0455459	0.0208768	UMR	1	1	0	4745	ENST00000492422	protein_coding	ENSG00000186409	CCDC30	0	3747	ENST00000492422	ENSG00000186409	CCDC30	0	981	1	0	0	1	0	0	0.559268	0.440732	0
706	chr1	43123435	43124952	1518	73	73	2979	138	0.0463243	0.00877193	UMR	1	1	0	4766	ENST00000436387	protein_coding	ENSG00000171960	PPIH	0	3763	ENST00000436387	ENSG00000171960	PPIH	0	982	1	0	0	1	0	0	0.293149	0.706851	0
707	chr1	43146686	43149899	3214	222	222	6220	231	0.0371383	0.0104575	UMR	1	1	0	4772	ENST00000467957	protein_coding	ENSG00000065978	YBX1	0	3768	ENST00000467957	ENSG00000065978	YBX1	0	983	1	0	0	1	0	0	0.471686	0.528314	0
708	chr1	43231306	43233648	2343	151	151	4886	121	0.0247646	0.0123457	UMR	2	2	0	4793	ENST00000536543	protein_coding	ENSG00000164008	C1orf50	0	3789	ENST00000536543	ENSG00000164008	C1orf50	0	985	1	0	0	1	0	0	0.48869	0.51131	0
709	chr1	43250654	43251407	754	54	54	1818	187	0.10286	0.0325537	UMR	0	0	4072	4796	ENST00000421630	protein_coding	ENSG00000164008	C1orf50	4072	3792	ENST00000421630	ENSG00000164008	C1orf50	0	986	0	1	0	0	1	0	0.424403	0.575597	0
710	chr1	43281714	43283652	1939	87	87	2273	103	0.0453146	0.0104167	UMR	2	2	0	4805	ENST00000372517	protein_coding	ENSG00000164010	ERMAP	0	3800	ENST00000372517	ENSG00000164010	ERMAP	0	987	1	0	0	1	0	0	0.266117	0.733883	0
711	chr1	43311543	43313480	1938	66	67	2367	109	0.0460499	0.0123626	UMR	2	1	0	4817	ENST00000372504	protein_coding	ENSG00000164011	ZNF691	0	3808	ENST00000372504	ENSG00000164011	ZNF691	0	988	1	0	0	1	0	0	0.131579	0.868421	0
712	chr1	43388050	43390818	2769	98	98	3288	99	0.0301095	0.0114943	UMR	0	0	5977	4826	ENST00000439722	protein_coding	ENSG00000117394	SLC2A1	5977	3814	ENST00000439722	ENSG00000117394	SLC2A1	0	992	0	0	1	0	0	1	0.258577	0.741423	0
713	chr1	43423361	43425371	2011	175	175	5311	188	0.0353982	0.0123457	UMR	2	1	0	4831	ENST00000416689	lincRNA	ENSG00000227533	SLC2A1-AS1	0	3817	ENST00000460369	ENSG00000117394	SLC2A1	0	993	1	0	0	1	0	0	0.646942	0.353058	0
714	chr1	43533664	43534432	769	60	60	1742	126	0.0723307	0.0167484	UMR	0	0	44355	4833	ENST00000516994	snRNA	ENSG00000252803	RNU6-870P	76391	3818	ENST00000410048	ENSG00000186973	FAM183A	0	995	0	0	1	0	0	1	0.577373	0.422627	0
715	chr1	43613092	43613944	853	46	46	1536	76	0.0494792	0.0385448	UMR	1	1	0	4838	ENST00000335282	protein_coding	ENSG00000186973	FAM183A	0	3822	ENST00000335282	ENSG00000186973	FAM183A	0	996	1	0	0	1	0	0	0.415006	0.584994	0
716	chr1	43637254	43638611	1358	75	75	2639	85	0.0322092	0.00877193	UMR	2	2	0	4853	ENST00000533339	protein_coding	ENSG00000243710	WDR65	0	3837	ENST00000533339	ENSG00000243710	WDR65	0	997	1	0	0	1	0	0	0.404271	0.595729	0
717	chr1	43736076	43736825	750	31	31	1179	92	0.0780322	0.045679	UMR	2	2	0	4860	ENST00000456751	protein_coding	ENSG00000179178	TMEM125	0	3843	ENST00000456751	ENSG00000179178	TMEM125	1659	998	1	0	0	1	0	0	0	0.454667	0.545333
718	chr1	43823724	43825622	1899	99	99	3362	189	0.0562165	0.0114943	UMR	2	1	0	4880	ENST00000478882	protein_coding	ENSG00000117399	CDC20	0	3862	ENST00000478882	ENSG00000117399	CDC20	0	1001	1	0	0	1	0	0	0.487098	0.512902	0
719	chr1	43832382	43834516	2135	115	115	3193	103	0.0322581	0.0128205	UMR	1	1	0	4896	ENST00000496932	protein_coding	ENSG00000066322	ELOVL1	0	3878	ENST00000496932	ENSG00000066322	ELOVL1	0	1003	1	0	0	1	0	0	0.266042	0.733958	0
720	chr1	43853567	43856380	2814	82	82	3380	260	0.0769231	0.0185059	UMR	2	2	0	4907	ENST00000562955	protein_coding	ENSG00000198198	SZT2	0	3888	ENST00000562955	ENSG00000198198	SZT2	0	1004	1	0	0	1	0	0	0.19403	0.80597	0
721	chr1	43918762	43920528	1767	113	113	3456	191	0.0552662	0.0357143	UMR	2	1	0	4929	ENST00000444386	antisense	ENSG00000229348	HYI-AS1	0	3908	ENST00000469587	ENSG00000178922	HYI	0	1005	1	0	0	1	0	0	0.413696	0.586304	0
722	chr1	43996212	43997730	1519	165	165	3744	143	0.0381944	0.0235732	UMR	1	1	0	4934	ENST00000436724	protein_coding	ENSG00000142949	PTPRF	0	3913	ENST00000436724	ENSG00000142949	PTPRF	0	1006	1	0	0	1	0	0	0.571429	0.428571	0
723	chr1	44031172	44031856	685	63	63	1797	191	0.106288	0.069376	UMR	0	0	16294	4939	ENST00000467464	protein_coding	ENSG00000142949	PTPRF	16294	3918	ENST00000467464	ENSG00000142949	PTPRF	0	1007	0	1	0	0	1	0	0.827737	0.172263	0
724	chr1	44114992	44117002	2011	88	88	3264	104	0.0318627	0.0114943	UMR	1	1	0	4949	ENST00000463151	protein_coding	ENSG00000066135	KDM4A	0	3928	ENST00000463151	ENSG00000066135	KDM4A	0	1011	1	0	0	1	0	0	0.344605	0.655395	0
725	chr1	44172278	44174250	1973	148	148	4827	120	0.0248602	0.0107527	UMR	2	1	0	4975	ENST00000461066	protein_coding	ENSG00000126091	ST3GAL3	0	3949	ENST00000461066	ENSG00000126091	ST3GAL3	0	1012	1	0	0	1	0	0	0.554992	0.445008	0
726	chr1	44398692	44400152	1461	58	58	2126	301	0.14158	0.0988299	UMR	1	1	0	5011	ENST00000474592	protein_coding	ENSG00000117407	ARTN	0	3981	ENST00000474592	ENSG00000117407	ARTN	0	1013	1	0	0	1	0	0	0.319644	0.680356	0
727	chr1	44401604	44402578	975	95	95	2424	184	0.0759076	0.0175439	UMR	0	0	124	5013	ENST00000438616	protein_coding	ENSG00000117407	ARTN	124	3983	ENST00000438616	ENSG00000117407	ARTN	0	1014	1	0	0	1	0	0	0.683077	0.316923	0
728	chr1	44411456	44413234	1779	99	99	3356	51	0.0151967	0.00833333	UMR	2	1	0	5018	ENST00000489061	protein_coding	ENSG00000117408	IPO13	0	3985	ENST00000489061	ENSG00000117408	IPO13	0	1015	1	0	0	1	0	0	0.410905	0.589095	0
729	chr1	44435348	44436355	1008	52	52	1845	60	0.0325203	0.0262494	UMR	1	1	0	5038	ENST00000534786	protein_coding	ENSG00000132768	DPH2	0	4005	ENST00000534786	ENSG00000132768	DPH2	0	1016	1	0	0	1	0	0	0.699405	0.300595	0
730	chr1	44439894	44441644	1751	133	133	3958	115	0.0290551	0.010101	UMR	1	1	0	5053	ENST00000532072	protein_coding	ENSG00000117410	ATP6V0B	0	4020	ENST00000532072	ENSG00000117410	ATP6V0B	0	1017	1	0	0	1	0	0	0.636208	0.363792	0
731	chr1	44444376	44445816	1441	139	139	2833	144	0.0508295	0.0196078	UMR	1	1	0	5061	ENST00000485678	protein_coding	ENSG00000117411	B4GALT2	0	4028	ENST00000485678	ENSG00000117411	B4GALT2	0	1018	1	0	0	1	0	0	0.684941	0.315059	0
732	chr1	44456704	44458581	1878	89	89	2797	222	0.0793708	0.0144928	UMR	1	1	0	5072	ENST00000479055	protein_coding	ENSG00000159214	CCDC24	0	4039	ENST00000479055	ENSG00000159214	CCDC24	0	1019	1	0	0	1	0	0	0.331203	0.668797	0
733	chr1	44495202	44497361	2160	182	182	4889	117	0.0239313	0.0123457	UMR	1	1	0	5084	ENST00000466926	protein_coding	ENSG00000196517	SLC6A9	0	4051	ENST00000466926	ENSG00000196517	SLC6A9	0	1020	1	0	0	1	0	0	0.686574	0.313426	0
734	chr1	44678794	44680214	1421	49	49	1858	108	0.058127	0.0156884	UMR	1	1	0	5119	ENST00000372290	protein_coding	ENSG00000178028	DMAP1	0	4066	ENST00000372290	ENSG00000178028	DMAP1	0	1022	1	0	0	1	0	0	0.325123	0.674877	0
735	chr1	44820408	44821256	849	69	69	1902	61	0.0320715	0.0107527	UMR	1	1	0	5132	ENST00000457571	protein_coding	ENSG00000117419	ERI3	0	4079	ENST00000457571	ENSG00000117419	ERI3	0	1023	1	0	0	1	0	0	0.537102	0.462898	0
736	chr1	44870154	44876885	6732	333	333	11664	444	0.0380658	0.0187831	UMR	1	1	0	5138	ENST00000487332	protein_coding	ENSG00000187147	RNF220	0	4082	ENST00000487332	ENSG00000187147	RNF220	0	1024	1	0	0	1	0	0	0.436423	0.439097	0.12448
737	chr1	44882405	44884710	2306	117	117	3132	171	0.0545977	0.0429293	UMR	0	0	4034	5140	ENST00000470498	protein_coding	ENSG00000187147	RNF220	4034	4084	ENST00000470498	ENSG00000187147	RNF220	0	1025	0	1	0	0	1	0	0.492628	0.507372	0
738	chr1	44889121	44890850	1730	30	30	1314	204	0.155251	0.11283	UMR	1	1	0	5141	ENST00000443020	protein_coding	ENSG00000187147	RNF220	0	4085	ENST00000443020	ENSG00000187147	RNF220	4848	1025	1	0	0	1	0	0	0	0	1
739	chr1	45097118	45098580	1463	104	105	2928	187	0.0638661	0.0208333	UMR	1	1	0	5151	ENST00000484745	protein_coding	ENSG00000187147	RNF220	0	4095	ENST00000484745	ENSG00000187147	RNF220	0	1027	1	0	0	1	0	0	0.524949	0.475051	0
740	chr1	45139258	45140790	1533	75	75	3072	119	0.038737	0.0169455	UMR	2	2	0	5175	ENST00000444751	protein_coding	ENSG00000198520	C1orf228	0	4118	ENST00000444751	ENSG00000198520	C1orf228	0	1029	1	0	0	1	0	0	0.530985	0.469015	0
741	chr1	45196148	45197316	1169	31	31	1081	60	0.0555042	0.0187831	UMR	1	0	0	5186	ENST00000363299	snRNA	ENSG00000200169	RNU5D-1	5968	4127	ENST00000568406	ENSG00000198520	C1orf228	5589	1030	1	0	0	0	0	1	0	0	1
742	chr1	45204912	45206488	1577	71	71	2970	38	0.0127946	0	UMR	1	1	0	5191	ENST00000455186	protein_coding	ENSG00000142945	KIF2C	0	4132	ENST00000455186	ENSG00000142945	KIF2C	0	1031	1	0	0	1	0	0	0.267597	0.732403	0
743	chr1	45240548	45242520	1973	109	109	4301	234	0.054406	0.0107527	UMR	4	1	0	5208	ENST00000364043	snoRNA	ENSG00000200913	SNORD46	0	4142	ENST00000485390	ENSG00000142937	RPS8	0	1032	1	0	0	1	0	0	0.449569	0.550431	0
744	chr1	45249634	45250350	717	64	64	1505	105	0.0697674	0.0159091	UMR	0	0	3026	5213	ENST00000372207	protein_coding	ENSG00000142959	BEST4	3026	4146	ENST00000372207	ENSG00000142959	BEST4	0	1033	0	1	0	0	1	0	0.683403	0.316597	0
745	chr1	45251307	45252402	1096	54	54	1781	79	0.0443571	0.0128205	UMR	0	0	974	5213	ENST00000372207	protein_coding	ENSG00000142959	BEST4	974	4146	ENST00000372207	ENSG00000142959	BEST4	0	1034	0.936131	0.0638686	0	0.936131	0.0638686	0	0.301095	0.698905	0
746	chr1	45265260	45266774	1515	134	134	4844	192	0.0396367	0.0101103	UMR	1	1	0	5215	ENST00000465443	protein_coding	ENSG00000173846	PLK3	0	4148	ENST00000465443	ENSG00000173846	PLK3	0	1035	1	0	0	1	0	0	0.818482	0.181518	0
747	chr1	45272993	45274410	1418	34	34	1329	161	0.121144	0.107008	UMR	1	1	0	5227	ENST00000485668	protein_coding	ENSG00000222009	BTBD19	0	4160	ENST00000485668	ENSG00000222009	BTBD19	674	1036	1	0	0	1	0	0	0	0.93512	0.0648801
748	chr1	45279015	45280046	1032	66	66	2267	326	0.143802	0.0461712	UMR	1	1	0	5232	ENST00000464114	protein_coding	ENSG00000222009	BTBD19	0	4165	ENST00000464114	ENSG00000222009	BTBD19	0	1037	1	0	0	1	0	0	0.610465	0.389535	0
749	chr1	45284776	45286404	1629	68	68	3132	96	0.0306513	0.00724638	UMR	1	0	0	5236	ENST00000365574	snRNA	ENSG00000202444	RNU5E-6P	2527	4166	ENST00000438067	ENSG00000117425	PTCH2	5131	1037	1	0	0	0	0.545734	0.454266	0	0	1
750	chr1	45308422	45309324	903	75	75	2026	63	0.0310958	0.0144928	UMR	1	1	0	5235	ENST00000372192	protein_coding	ENSG00000117425	PTCH2	0	4168	ENST00000372192	ENSG00000117425	PTCH2	0	1038	1	0	0	1	0	0	0.682171	0.317829	0
751	chr1	45451486	45452680	1195	59	59	2498	102	0.0408327	0.00724638	UMR	1	1	0	5246	ENST00000497010	protein_coding	ENSG00000070785	EIF2B3	0	4177	ENST00000497010	ENSG00000070785	EIF2B3	0	1039	1	0	0	1	0	0	0.340586	0.659414	0
752	chr1	45476019	45479036	3018	135	135	4945	184	0.0372093	0.0121212	UMR	2	2	0	5275	ENST00000473012	protein_coding	ENSG00000126088	UROD	0	4201	ENST00000473012	ENSG00000126088	UROD	0	1040	1	0	0	1	0	0	0.264082	0.731279	0.00463883
753	chr1	45670675	45672971	2297	186	186	5036	171	0.0339555	0.0133333	UMR	1	1	0	5279	ENST00000359600	protein_coding	ENSG00000162415	ZSWIM5	0	4205	ENST00000359600	ENSG00000162415	ZSWIM5	0	1041	1	0	0	1	0	0	0.29865	0.70135	0
754	chr1	45768922	45770194	1273	92	92	2908	49	0.0168501	0	UMR	0	0	1686	5280	ENST00000464588	protein_coding	ENSG00000162415	ZSWIM5	1686	4206	ENST00000464588	ENSG00000162415	ZSWIM5	0	1042	0.246661	0.753339	0	0.246661	0.753339	0	0.553024	0.446976	0
755	chr1	45792098	45793160	1063	86	86	2690	180	0.0669145	0.0166667	UMR	1	1	0	5284	ENST00000334815	protein_coding	ENSG00000186603	HPDL	0	4207	ENST00000334815	ENSG00000186603	HPDL	0	1043	1	0	0	1	0	0	0.697084	0.302916	0
756	chr1	45805008	45807164	2157	101	101	3992	153	0.0383267	0.00952381	UMR	2	2	0	5331	ENST00000460057	protein_coding	ENSG00000132773	TOE1	0	4254	ENST00000460057	ENSG00000132773	TOE1	0	1044	1	0	0	1	0	0	0.194251	0.805749	0
757	chr1	45955515	45957606	2092	97	97	3370	168	0.0498516	0.0141844	UMR	1	1	0	5338	ENST00000451835	protein_coding	ENSG00000070759	TESK2	0	4261	ENST00000451835	ENSG00000070759	TESK2	0	1045	1	0	0	1	0	0	0.26195	0.73805	0
758	chr1	45965096	45966581	1486	66	66	3041	121	0.0397895	0.00854701	UMR	2	2	0	5349	ENST00000401061	protein_coding	ENSG00000132763	MMACHC	0	4270	ENST00000401061	ENSG00000132763	MMACHC	0	1046	1	0	0	1	0	0	0.311575	0.688425	0
759	chr1	45986140	45988292	2153	112	112	3932	186	0.0473042	0.0119048	UMR	1	1	0	5356	ENST00000483583	protein_coding	ENSG00000117450	PRDX1	0	4277	ENST00000483583	ENSG00000117450	PRDX1	0	1047	1	0	0	1	0	0	0.29726	0.70274	0
760	chr1	46016070	46017720	1651	53	53	2098	51	0.0243089	0.00694444	UMR	1	1	0	5364	ENST00000471651	protein_coding	ENSG00000117448	AKR1A1	0	4284	ENST00000471651	ENSG00000117448	AKR1A1	0	1048	1	0	0	1	0	0	0.176257	0.823743	0
761	chr1	46048912	46051488	2577	127	128	4731	81	0.0171211	0.00900901	UMR	1	1	0	5389	ENST00000351223	protein_coding	ENSG00000132780	NASP	0	4309	ENST00000351223	ENSG00000132780	NASP	0	1049	1	0	0	1	0	0	0.384944	0.615056	0
762	chr1	46150384	46154611	4228	168	168	6376	100	0.0156838	0.00757576	UMR	2	2	0	5423	ENST00000496366	protein_coding	ENSG00000159596	TMEM69	0	4341	ENST00000496366	ENSG00000159596	TMEM69	0	1051	1	0	0	1	0	0	0.314333	0.685667	0
763	chr1	46215695	46216938	1244	70	70	2330	69	0.0296137	0.00900901	UMR	1	1	0	5427	ENST00000396478	protein_coding	ENSG00000197429	IPP	0	4345	ENST00000396478	ENSG00000197429	IPP	0	1052	1	0	0	1	0	0	0.225884	0.774116	0
764	chr1	46268844	46270421	1578	111	119	2630	119	0.0452471	0.0138889	UMR	1	1	0	5433	ENST00000372009	protein_coding	ENSG00000086015	MAST2	0	4348	ENST00000372009	ENSG00000086015	MAST2	0	1053	1	0	0	1	0	0	0.456907	0.543093	0
765	chr1	46596138	46599446	3309	141	141	4601	156	0.0339057	0.0162698	UMR	1	1	0	5451	ENST00000425892	protein_coding	ENSG00000117461	PIK3R3	0	4365	ENST00000425892	ENSG00000117461	PIK3R3	0	1054	0.954669	0.0453309	0	0.954669	0.0453309	0	0.303113	0.696887	0
766	chr1	46632093	46633289	1197	52	52	1947	111	0.0570108	0.0170799	UMR	0	0	7455	5455	ENST00000498443	protein_coding	ENSG00000117472	TSPAN1	7455	4366	ENST00000498443	ENSG00000117472	TSPAN1	0	1055	0	1	0	0	1	0	0.203008	0.796992	0
767	chr1	46663500	46664617	1118	69	69	1468	152	0.103542	0.0175439	UMR	1	1	0	5476	ENST00000489985	protein_coding	ENSG00000085998	POMGNT1	0	4386	ENST00000489985	ENSG00000085998	POMGNT1	4204	1056	1	0	0	1	0	0	0	0	1
768	chr1	46668534	46670372	1839	68	68	2664	281	0.10548	0.0346734	UMR	1	1	0	5477	ENST00000371980	protein_coding	ENSG00000171357	LURAP1	0	4387	ENST00000371980	ENSG00000171357	LURAP1	0	1056	1	0	0	1	0	0	0.237629	0.762371	0
769	chr1	46712326	46714476	2151	87	91	2843	78	0.0274358	0.0166667	UMR	1	1	0	5484	ENST00000487700	protein_coding	ENSG00000085999	RAD54L	0	4394	ENST00000487700	ENSG00000085999	RAD54L	6160	1057	1	0	0	1	0	0	0	0	1
770	chr1	46767176	46770210	3035	206	206	7086	239	0.0337285	0.0114943	UMR	2	2	0	5498	ENST00000496387	protein_coding	ENSG00000173660	UQCRH	0	4408	ENST00000496387	ENSG00000173660	UQCRH	0	1058	1	0	0	1	0	0	0.530807	0.469193	0
771	chr1	46805642	46807102	1461	84	84	2932	150	0.0511596	0.0128205	UMR	1	1	0	5507	ENST00000537428	protein_coding	ENSG00000117481	NSUN4	0	4417	ENST00000537428	ENSG00000117481	NSUN4	0	1059	1	0	0	1	0	0	0.340178	0.659822	0
772	chr1	46859727	46860596	870	79	79	2702	380	0.140637	0.0986334	UMR	1	1	0	5514	ENST00000493735	protein_coding	ENSG00000117480	FAAH	0	4423	ENST00000493735	ENSG00000117480	FAAH	0	1060	1	0	0	1	0	0	0.649425	0.350575	0
773	chr1	46912581	46914640	2060	104	104	3481	350	0.100546	0.03125	UMR	0	0	735	5522	ENST00000416581	lincRNA	ENSG00000224863	RP5-1109J22.2	36856	4426	ENST00000493636	ENSG00000117480	FAAH	0	1061	0.614078	0.385922	0	0	0	1	0.270388	0.729612	0
774	chr1	46931814	46932926	1113	105	105	3481	233	0.0669348	0.0200119	UMR	0	0	10318	5523	ENST00000455247	lincRNA	ENSG00000225667	LINC00505	39741	4427	ENST00000371956	ENSG00000197587	DMBX1	0	1062	0	1	0	0	0	1	0.684636	0.315364	0
775	chr1	46951026	46951746	721	60	60	1359	156	0.11479	0.0721735	UMR	0	0	20921	5524	ENST00000371956	protein_coding	ENSG00000197587	DMBX1	20921	4427	ENST00000371956	ENSG00000197587	DMBX1	0	1064	0	0	1	0	0	1	0.801664	0.198336	0
776	chr1	46953544	46959665	6122	293	293	10257	1101	0.107341	0.0641026	UMR	0	0	13002	5524	ENST00000371956	protein_coding	ENSG00000197587	DMBX1	13002	4427	ENST00000371956	ENSG00000197587	DMBX1	0	1065	0	0	1	0	0	1	0.380268	0.530872	0.0888598
777	chr1	46998070	46999434	1365	100	100	2700	146	0.0540741	0.0205371	UMR	0	0	4933	5526	ENST00000602433	antisense	ENSG00000269956	MKNK1-AS1	15970	4430	ENST00000524908	ENSG00000162456	KNCN	0	1066	0	0	1	0	0	1	0.452015	0.547985	0
778	chr1	47009294	47010546	1253	64	64	1693	276	0.163024	0.107606	UMR	0	0	4858	5528	ENST00000524908	protein_coding	ENSG00000162456	KNCN	4858	4430	ENST00000524908	ENSG00000162456	KNCN	0	1067	0	1	0	0	0	1	0.444533	0.555467	0
779	chr1	47069314	47070378	1065	56	56	2095	26	0.0124105	0.0107527	UMR	1	1	0	5560	ENST00000468852	protein_coding	ENSG00000079277	MKNK1	0	4462	ENST00000468852	ENSG00000079277	MKNK1	0	1068	1	0	0	1	0	0	0.529577	0.470423	0
780	chr1	47081782	47082924	1143	69	69	1955	67	0.0342711	0.0114943	UMR	2	2	0	5564	ENST00000477318	protein_coding	ENSG00000142961	MOB3C	0	4466	ENST00000477318	ENSG00000142961	MOB3C	0	1070	1	0	0	1	0	0	0.446194	0.553806	0
781	chr1	47133271	47134432	1162	98	98	2568	161	0.0626947	0.0307765	UMR	1	1	0	5578	ENST00000460928	protein_coding	ENSG00000123472	ATPAF1	0	4480	ENST00000460928	ENSG00000123472	ATPAF1	0	1071	1	0	0	1	0	0	0.620482	0.379518	0
782	chr1	47183864	47185738	1875	101	101	2907	78	0.0268318	0.010101	UMR	1	1	0	5580	ENST00000371933	protein_coding	ENSG00000159658	EFCAB14	0	4482	ENST00000371933	ENSG00000159658	EFCAB14	0	1072	1	0	0	1	0	0	0.3632	0.6368	0
783	chr1	47488981	47490178	1198	52	52	1476	167	0.113144	0.0595051	UMR	1	1	0	5622	ENST00000371901	protein_coding	ENSG00000186377	CYP4X1	0	4517	ENST00000371901	ENSG00000186377	CYP4X1	0	1073	1	0	0	1	0	0	0.339733	0.660267	0
784	chr1	47690390	47692100	1711	117	117	3052	209	0.0684797	0.042735	UMR	1	0	0	5650	ENST00000422216	antisense	ENSG00000226252	RP1-18D14.7	641	4533	ENST00000459729	ENSG00000162367	TAL1	0	1074	1	0	0	0.793688	0.206312	0	0.436587	0.563413	0
785	chr1	47694015	47698506	4492	229	229	7484	477	0.063736	0.026565	UMR	1	1	0	5649	ENST00000465912	protein_coding	ENSG00000162367	TAL1	0	4536	ENST00000465912	ENSG00000162367	TAL1	0	1075	1	0	0	1	0	0	0.376892	0.514025	0.109083
786	chr1	47778785	47780716	1932	100	100	3456	164	0.0474537	0.00983796	UMR	1	1	0	5656	ENST00000447475	protein_coding	ENSG00000123473	STIL	0	4542	ENST00000447475	ENSG00000123473	STIL	0	1076	1	0	0	1	0	0	0.26087	0.73913	0
787	chr1	47799034	47800904	1871	137	137	3686	93	0.0252306	0.0133333	UMR	1	1	0	5665	ENST00000371870	protein_coding	ENSG00000162368	CMPK1	0	4551	ENST00000371870	ENSG00000162368	CMPK1	0	1077	1	0	0	1	0	0	0.542491	0.457509	0
788	chr1	47881840	47883033	1194	169	169	4602	472	0.102564	0.0595238	UMR	0	0	95	5667	ENST00000335071	protein_coding	ENSG00000186790	FOXE3	95	4552	ENST00000335071	ENSG00000186790	FOXE3	0	1078	1	0	0	1	0	0	0.952261	0.0477387	0
789	chr1	47897818	47900313	2496	126	126	5093	1083	0.212645	0.204826	UMR	1	0	0	5668	ENST00000445551	antisense	ENSG00000237424	FOXD2-AS1	1375	4553	ENST00000334793	ENSG00000186564	FOXD2	0	1080	0.801683	0.198317	0	0.250401	0	0.749599	0.370593	0.629407	0
790	chr1	47902014	47905502	3489	354	354	9542	483	0.0506183	0.0213721	UMR	0	0	324	5669	ENST00000334793	protein_coding	ENSG00000186564	FOXD2	324	4553	ENST00000334793	ENSG00000186564	FOXD2	0	1081	0.48008	0.51992	0	0.48008	0.51992	0	0.77644	0.22356	0
791	chr1	47908599	47916134	7536	244	244	9645	1077	0.111664	0.0818679	UMR	0	0	6909	5669	ENST00000334793	protein_coding	ENSG00000186564	FOXD2	6909	4553	ENST00000334793	ENSG00000186564	FOXD2	0	1083	0	0	1	0	0	1	0.215101	0.70276	0.0821391
792	chr1	47973501	47974922	1422	95	95	3038	164	0.0539829	0.025	UMR	0	0	5324	5672	ENST00000408419	miRNA	ENSG00000221346	AL356458.1	71811	4553	ENST00000334793	ENSG00000186564	FOXD2	0	1084	0	0	1	0	0	1	0.170886	0.829114	0
793	chr1	47998742	47999479	738	48	51	1236	62	0.0501618	0.0153765	UMR	0	0	16388	5673	ENST00000427294	pseudogene	ENSG00000227883	ATP6V0E1P4	97052	4553	ENST00000334793	ENSG00000186564	FOXD2	0	1085	0	0	1	0	0	1	0.785908	0.214092	0
794	chr1	48058530	48059440	911	56	56	1684	112	0.0665083	0.0364719	UMR	0	0	27408	5674	ENST00000408520	miRNA	ENSG00000221447	AL591415.1	156840	4553	ENST00000334793	ENSG00000186564	FOXD2	0	1086	0	0	1	0	0	1	0.479693	0.520307	0
795	chr1	48173595	48176937	3343	217	217	7487	489	0.0653132	0.0351852	UMR	0	0	19459	5675	ENST00000454285	lincRNA	ENSG00000227947	RP11-543D5.1	50352	4556	ENST00000594280	ENSG00000273395	FLJ00388	0	1087	0	0	1	0	0	1	0.605743	0.394257	0
796	chr1	48190575	48192406	1832	82	82	2959	261	0.0882055	0.0549355	UMR	0	0	34883	5679	ENST00000594280	protein_coding	ENSG00000273395	FLJ00388	34883	4556	ENST00000594280	ENSG00000273395	FLJ00388	0	1088	0	0	1	0	0	1	0.128821	0.871179	0
797	chr1	48449502	48450622	1121	59	59	2098	337	0.160629	0.0689655	UMR	0	0	9261	5677	ENST00000435576	protein_coding	ENSG00000269113	TRABD2B	9261	4555	ENST00000435576	ENSG00000269113	TRABD2B	0	1089	0	1	0	0	1	0	0.244425	0.755575	0
798	chr1	48461850	48463638	1789	174	175	4352	320	0.0735294	0.0306289	UMR	1	1	0	5676	ENST00000606738	protein_coding	ENSG00000269113	TRABD2B	0	4554	ENST00000606738	ENSG00000269113	TRABD2B	0	1091	1	0	0	1	0	0	0.472331	0.527669	0
799	chr1	48937054	48938391	1338	89	89	2737	178	0.0650347	0.0175439	UMR	1	1	0	5713	ENST00000471975	protein_coding	ENSG00000132122	SPATA6	0	4579	ENST00000471975	ENSG00000132122	SPATA6	0	1092	1	0	0	1	0	0	0.283259	0.716741	0
800	chr1	49240665	49243583	2919	103	103	2874	213	0.0741127	0.0274194	UMR	1	1	0	5730	ENST00000489956	protein_coding	ENSG00000162373	BEND5	0	4591	ENST00000489956	ENSG00000162373	BEND5	0	1093	1	0	0	1	0	0	0.150394	0.849606	0
801	chr1	50489298	50490069	772	53	53	1607	190	0.118233	0.0613518	UMR	1	1	0	5723	ENST00000371836	protein_coding	ENSG00000186094	AGBL4	0	4584	ENST00000371836	ENSG00000186094	AGBL4	0	1095	1	0	0	1	0	0	0.555699	0.444301	0
802	chr1	50513464	50514430	967	74	74	2082	205	0.098463	0.0636958	UMR	1	1	0	5740	ENST00000448907	protein_coding	ENSG00000162374	ELAVL4	0	4593	ENST00000448907	ENSG00000162374	ELAVL4	0	1096	1	0	0	1	0	0	0.699069	0.300931	0
803	chr1	50574422	50576764	2343	42	42	1595	153	0.0959248	0.0197642	UMR	1	1	0	5748	ENST00000494555	protein_coding	ENSG00000162374	ELAVL4	0	4601	ENST00000494555	ENSG00000162374	ELAVL4	60101	1096	1	0	0	1	0	0	0	0	1
804	chr1	50798638	50799611	974	88	93	2095	100	0.0477327	0.0361552	UMR	0	0	6695	5755	ENST00000414530	pseudogene	ENSG00000234080	RP11-183G22.1	87692	4604	ENST00000418121	ENSG00000142700	DMRTA2	0	1097	0	0	1	0	0	1	0.892197	0.107803	0
805	chr1	50880786	50897344	16559	871	871	30150	2767	0.0917745	0.071093	UMR	1	1	0	5759	ENST00000404795	protein_coding	ENSG00000142700	DMRTA2	0	4605	ENST00000404795	ENSG00000142700	DMRTA2	0	1104	0.354369	0.125732	0.519899	0.354369	0.125732	0.519899	0.591884	0.311553	0.0965638
806	chr1	51424890	51426640	1751	119	119	3405	62	0.0182085	0.0144928	UMR	2	2	0	5773	ENST00000262662	protein_coding	ENSG00000123080	CDKN2C	0	4612	ENST00000262662	ENSG00000123080	CDKN2C	0	1105	1	0	0	1	0	0	0.355797	0.644203	0
807	chr1	51433699	51436802	3104	200	200	7255	141	0.0194349	0.00740741	UMR	1	1	0	5775	ENST00000371761	protein_coding	ENSG00000123080	CDKN2C	0	4614	ENST00000371761	ENSG00000123080	CDKN2C	0	1106	1	0	0	1	0	0	0.561534	0.438466	0
808	chr1	51441996	51445624	3629	156	156	5278	427	0.0809019	0.0381719	UMR	0	0	6379	5775	ENST00000371761	protein_coding	ENSG00000123080	CDKN2C	6379	4614	ENST00000371761	ENSG00000123080	CDKN2C	0	1107	0	0	1	0	0	1	0.19978	0.80022	0
809	chr1	51700754	51703699	2946	125	125	3566	163	0.0457095	0.0144928	UMR	2	1	0	5787	ENST00000494873	protein_coding	ENSG00000123091	RNF11	0	4619	ENST00000494873	ENSG00000123091	RNF11	0	1108	1	0	0	1	0	0	0.263069	0.736931	0
810	chr1	51762142	51763018	877	30	30	993	153	0.154079	0.0771989	UMR	1	1	0	5799	ENST00000525906	protein_coding	ENSG00000085831	TTC39A	0	4628	ENST00000525906	ENSG00000085831	TTC39A	33079	1109	1	0	0	1	0	0	0	0	1
811	chr1	51795812	51796676	865	98	98	2830	133	0.0469965	0.030303	UMR	1	1	0	5807	ENST00000380849	protein_coding	ENSG00000085831	TTC39A	0	4636	ENST00000380849	ENSG00000085831	TTC39A	0	1109	1	0	0	1	0	0	0.568786	0.431214	0
812	chr1	51810298	51810978	681	61	61	1892	170	0.089852	0.0407407	UMR	1	1	0	5810	ENST00000527205	protein_coding	ENSG00000085831	TTC39A	0	4639	ENST00000527205	ENSG00000085831	TTC39A	0	1110	1	0	0	1	0	0	0.528634	0.471366	0
813	chr1	51983078	51985444	2367	136	136	3624	92	0.0253863	0.00681407	UMR	2	1	0	5827	ENST00000426017	antisense	ENSG00000227070	RP11-191G24.1	0	4649	ENST00000465467	ENSG00000085832	EPS15	0	1111	1	0	0	1	0	0	0.282636	0.717364	0
814	chr1	52082350	52083646	1297	58	58	2234	108	0.0483438	0.00952381	UMR	1	1	0	5839	ENST00000489990	protein_coding	ENSG00000117859	OSBPL9	0	4659	ENST00000489990	ENSG00000117859	OSBPL9	97133	1111	1	0	0	1	0	0	0	0	1
815	chr1	52194503	52196438	1936	93	93	2610	136	0.0521073	0.0151515	UMR	1	1	0	5852	ENST00000486942	protein_coding	ENSG00000117859	OSBPL9	0	4672	ENST00000486942	ENSG00000117859	OSBPL9	0	1112	1	0	0	1	0	0	0.409607	0.590393	0
816	chr1	52343295	52345296	2002	96	96	4217	83	0.0196822	0.00900901	UMR	1	1	0	5876	ENST00000468722	protein_coding	ENSG00000078618	NRD1	0	4693	ENST00000468722	ENSG00000078618	NRD1	0	1113	1	0	0	1	0	0	0.38012	0.61988	0
817	chr1	52455614	52456654	1041	84	84	1674	109	0.0651135	0.0166667	UMR	1	1	0	5885	ENST00000371655	protein_coding	ENSG00000169213	RAB3B	0	4694	ENST00000371655	ENSG00000169213	RAB3B	0	1114	1	0	0	1	0	0	0.463977	0.536023	0
818	chr1	52498347	52499635	1289	104	104	4295	142	0.0330617	0.00925926	UMR	2	1	0	5895	ENST00000425802	antisense	ENSG00000223390	RP11-91A18.4	0	4700	ENST00000371614	ENSG00000198841	KTI12	0	1115	1	0	0	1	0	0	0.816912	0.183088	0
819	chr1	52520104	52523256	3153	130	130	4862	101	0.0207733	0.00925926	UMR	2	2	0	5904	ENST00000533836	protein_coding	ENSG00000134717	BTF3L4	0	4708	ENST00000533836	ENSG00000134717	BTF3L4	0	1117	1	0	0	1	0	0	0.283539	0.716461	0
820	chr1	52606990	52608831	1842	152	152	4208	159	0.0377852	0.0148221	UMR	1	1	0	5907	ENST00000287727	protein_coding	ENSG00000157077	ZFYVE9	0	4711	ENST00000287727	ENSG00000157077	ZFYVE9	0	1118	1	0	0	1	0	0	0.599349	0.400651	0
821	chr1	52830924	52832426	1503	118	118	3927	135	0.0343774	0.00694444	UMR	1	1	0	5925	ENST00000438831	protein_coding	ENSG00000154222	CC2D1B	0	4722	ENST00000438831	ENSG00000154222	CC2D1B	0	1119	1	0	0	1	0	0	0.445775	0.554225	0
822	chr1	52833768	52834652	885	51	51	1405	188	0.133808	0.0266667	UMR	1	0	0	5930	ENST00000497678	pseudogene	ENSG00000224680	PLA2G12AP1	1902	4715	ENST00000371586	ENSG00000154222	CC2D1B	0	1120	1	0	0	0.109605	0	0.890395	0.439548	0.560452	0
823	chr1	52868988	52871103	2116	83	83	3263	51	0.0156298	0	UMR	2	2	0	5935	ENST00000474048	protein_coding	ENSG00000134748	PRPF38A	0	4730	ENST00000474048	ENSG00000134748	PRPF38A	0	1121	1	0	0	1	0	0	0.206994	0.793006	0
824	chr1	53016787	53019820	3034	168	168	4264	208	0.0487805	0.0148221	UMR	1	1	0	5956	ENST00000524582	protein_coding	ENSG00000134744	ZCCHC11	0	4751	ENST00000524582	ENSG00000134744	ZCCHC11	0	1122	1	0	0	1	0	0	0.441991	0.558009	0
825	chr1	53067640	53068788	1149	109	109	3147	228	0.07245	0.0333581	UMR	1	1	0	5961	ENST00000459779	protein_coding	ENSG00000116157	GPX7	0	4753	ENST00000459779	ENSG00000116157	GPX7	0	1123	1	0	0	1	0	0	0.633594	0.366406	0
826	chr1	53098434	53099536	1103	107	107	2778	243	0.087473	0.0138889	UMR	1	1	0	5965	ENST00000424164	protein_coding	ENSG00000182183	FAM159A	0	4757	ENST00000424164	ENSG00000182183	FAM159A	0	1124	1	0	0	1	0	0	0.611061	0.388939	0
827	chr1	53163455	53164482	1028	70	70	2598	126	0.0484988	0.0101103	UMR	1	1	0	5967	ENST00000486918	protein_coding	ENSG00000162377	COA7	0	4759	ENST00000486918	ENSG00000162377	COA7	0	1125	1	0	0	1	0	0	0.478599	0.521401	0
828	chr1	53168546	53169496	951	37	37	1551	91	0.0586718	0.0107527	UMR	0	0	4507	5966	ENST00000371538	protein_coding	ENSG00000162377	COA7	4507	4758	ENST00000371538	ENSG00000162377	COA7	4365	1125	0	0	1	0	0	1	0	0	1
829	chr1	53191537	53193430	1894	80	80	2128	81	0.0380639	0.014881	UMR	1	1	0	5972	ENST00000294353	protein_coding	ENSG00000162378	ZYG11B	0	4762	ENST00000294353	ENSG00000162378	ZYG11B	0	1126	1	0	0	1	0	0	0.213833	0.786167	0
830	chr1	53308080	53309696	1617	146	146	4019	376	0.0935556	0.0549486	UMR	1	1	0	5977	ENST00000371528	protein_coding	ENSG00000203995	ZYG11A	0	4764	ENST00000371528	ENSG00000203995	ZYG11A	0	1127	1	0	0	1	0	0	0.598639	0.401361	0
831	chr1	53386852	53387726	875	65	65	1948	144	0.073922	0.0208333	UMR	1	1	0	6005	ENST00000474789	protein_coding	ENSG00000121310	ECHDC2	0	4791	ENST00000474789	ENSG00000121310	ECHDC2	0	1128	1	0	0	1	0	0	0.768	0.232	0
832	chr1	53392623	53393896	1274	84	84	2751	117	0.04253	0.0160666	UMR	2	2	0	6014	ENST00000528809	protein_coding	ENSG00000116171	SCP2	0	4798	ENST00000528809	ENSG00000116171	SCP2	0	1129	1	0	0	1	0	0	0.600471	0.399529	0
833	chr1	53527282	53529140	1859	138	138	4079	249	0.0610444	0.0309343	UMR	1	1	0	6033	ENST00000312553	protein_coding	ENSG00000174348	PODN	0	4810	ENST00000312553	ENSG00000174348	PODN	0	1130	1	0	0	1	0	0	0.754169	0.245831	0
834	chr1	53661956	53663679	1724	71	71	1978	76	0.0384226	0.0128205	UMR	1	1	0	6044	ENST00000468572	protein_coding	ENSG00000157184	CPT2	0	4818	ENST00000468572	ENSG00000157184	CPT2	0	1133	1	0	0	1	0	0	0.293503	0.706497	0
835	chr1	53685532	53686773	1242	70	70	2329	111	0.0476599	0.02041	UMR	2	1	0	6053	ENST00000569869	antisense	ENSG00000259818	RP5-1024G6.7	0	4825	ENST00000602807	ENSG00000162384	C1orf123	0	1134	1	0	0	1	0	0	0.359098	0.640902	0
836	chr1	53703467	53704672	1206	71	71	2906	205	0.0705437	0.0138889	UMR	2	1	0	6058	ENST00000458151	antisense	ENSG00000226754	RP5-1024G6.5	0	4829	ENST00000462941	ENSG00000162385	MAGOH	0	1135	1	0	0	1	0	0	0.566335	0.433665	0
837	chr1	53791290	53794228	2939	258	258	7608	218	0.028654	0.0113027	UMR	2	1	0	6076	ENST00000445039	lincRNA	ENSG00000225675	RP4-784A16.5	0	4841	ENST00000496580	ENSG00000157193	LRP8	0	1137	1	0	0	1	0	0	0.615515	0.384485	0
838	chr1	54203056	54205452	2397	237	238	6105	281	0.0460278	0.0277778	UMR	0	0	3178	6087	ENST00000312233	protein_coding	ENSG00000174332	GLIS1	3178	4844	ENST00000312233	ENSG00000174332	GLIS1	0	1140	0	0	1	0	0	1	0.795995	0.204005	0
839	chr1	54302948	54305050	2103	85	85	3186	123	0.0386064	0.0111111	UMR	1	1	0	6093	ENST00000480952	protein_coding	ENSG00000058804	NDC1	0	4849	ENST00000480952	ENSG00000058804	NDC1	0	1141	1	0	0	1	0	0	0.239658	0.760342	0
840	chr1	54355020	54356091	1072	62	62	2257	130	0.0575986	0.0144928	UMR	1	1	0	6105	ENST00000472983	protein_coding	ENSG00000058799	YIPF1	0	4858	ENST00000472983	ENSG00000058799	YIPF1	0	1142	1	0	0	1	0	0	0.281716	0.718284	0
841	chr1	54410588	54412860	2273	171	171	4355	171	0.0392652	0.0175439	UMR	2	2	0	6129	ENST00000444987	protein_coding	ENSG00000116212	LRRC42	0	4882	ENST00000444987	ENSG00000116212	LRRC42	0	1143	1	0	0	1	0	0	0.389793	0.610207	0
842	chr1	54517336	54520680	3345	124	124	5265	307	0.0583096	0.0135831	UMR	3	2	0	6151	ENST00000585250	miRNA	ENSG00000264208	MIR4781	0	4899	ENST00000371331	ENSG00000116205	TCEANC2	0	1144	1	0	0	1	0	0	0.20867	0.79133	0
843	chr1	54587054	54587931	878	45	45	1322	109	0.0824508	0.0344828	UMR	0	0	17085	6154	ENST00000391366	protein_coding	ENSG00000212670	AL161915.1	17085	4900	ENST00000391366	ENSG00000212670	AL161915.1	0	1145	0	0	1	0	0	1	0.243736	0.756264	0
844	chr1	54664974	54666834	1861	82	82	3104	73	0.023518	0	UMR	3	3	0	6177	ENST00000336230	protein_coding	ENSG00000116221	MRPL37	0	4923	ENST00000336230	ENSG00000116221	MRPL37	0	1146	1	0	0	1	0	0	0.235357	0.764643	0
845	chr1	54821604	54822882	1279	41	41	1380	171	0.123913	0.0967593	UMR	1	1	0	6179	ENST00000326956	protein_coding	ENSG00000157216	SSBP3	0	4925	ENST00000326956	ENSG00000157216	SSBP3	0	1148	1	0	0	1	0	0	0.268178	0.731822	0
846	chr1	54869361	54873719	4359	313	313	7678	575	0.0748893	0.0166667	UMR	1	1	0	6185	ENST00000357475	protein_coding	ENSG00000157216	SSBP3	0	4931	ENST00000357475	ENSG00000157216	SSBP3	0	1151	1	0	0	1	0	0	0.44735	0.55265	0
847	chr1	54940096	54943212	3117	91	92	2870	322	0.112195	0.0468975	UMR	0	0	27128	6197	ENST00000577877	miRNA	ENSG00000265404	AC099796.1	60943	4937	ENST00000525990	ENSG00000157216	SSBP3	0	1152	0	0	1	0	0	1	0.130574	0.722169	0.147257
848	chr1	54952090	54956572	4483	177	179	4971	460	0.0925367	0.015873	UMR	0	0	13768	6197	ENST00000577877	miRNA	ENSG00000265404	AC099796.1	51357	4941	ENST00000481208	ENSG00000162390	ACOT11	0	1153	0	0	1	0	0	1	0.310952	0.689048	0
849	chr1	54964846	54965832	987	58	58	1987	110	0.0553598	0.0280423	UMR	0	0	4508	6197	ENST00000577877	miRNA	ENSG00000265404	AC099796.1	42097	4941	ENST00000481208	ENSG00000162390	ACOT11	0	1154	0	0	1	0	0	1	0.372847	0.627153	0
850	chr1	55007324	55009086	1763	95	95	2911	172	0.0590862	0.0177809	UMR	1	1	0	6202	ENST00000481208	protein_coding	ENSG00000162390	ACOT11	0	4941	ENST00000481208	ENSG00000162390	ACOT11	0	1155	1	0	0	1	0	0	0.422008	0.577992	0
851	chr1	55012842	55014252	1411	35	35	1268	332	0.26183	0.242795	UMR	1	1	0	6205	ENST00000371316	protein_coding	ENSG00000162390	ACOT11	0	4944	ENST00000371316	ENSG00000162390	ACOT11	4393	1155	1	0	0	1	0	0	0	0	1
852	chr1	55181098	55182218	1121	56	56	1771	35	0.0197628	0.010101	UMR	1	1	0	6231	ENST00000371284	protein_coding	ENSG00000243725	TTC4	0	4969	ENST00000371284	ENSG00000243725	TTC4	0	1156	1	0	0	1	0	0	0.453167	0.546833	0
853	chr1	55229300	55230941	1642	75	75	2926	122	0.0416951	0.00980392	UMR	1	1	0	6233	ENST00000371279	protein_coding	ENSG00000162396	PARS2	0	4971	ENST00000371279	ENSG00000162396	PARS2	0	1157	1	0	0	1	0	0	0.229598	0.770402	0
854	chr1	55266402	55267543	1142	74	74	2633	132	0.0501329	0.0249003	UMR	1	1	0	6236	ENST00000371274	protein_coding	ENSG00000006555	TTC22	0	4974	ENST00000371274	ENSG00000006555	TTC22	0	1159	1	0	0	1	0	0	0.575306	0.424694	0
855	chr1	55352007	55353720	1714	128	128	3775	199	0.0527152	0.0171053	UMR	3	1	0	6250	ENST00000433690	antisense	ENSG00000233203	RP11-67L3.4	0	4982	ENST00000535035	ENSG00000116133	DHCR24	0	1161	1	0	0	1	0	0	0.504667	0.495333	0
856	chr1	55445958	55446916	959	86	86	2369	395	0.166737	0.119323	UMR	1	1	0	6251	ENST00000371268	protein_coding	ENSG00000143001	TMEM61	0	4983	ENST00000371268	ENSG00000143001	TMEM61	0	1162	1	0	0	1	0	0	0.791449	0.208551	0
857	chr1	55461996	55463128	1133	66	66	1826	188	0.102957	0.0683772	UMR	0	0	1477	6253	ENST00000371265	protein_coding	ENSG00000162399	BSND	1477	4984	ENST00000371265	ENSG00000162399	BSND	0	1163	0.461606	0	0.538394	0.461606	0	0.538394	0.284201	0.715799	0
858	chr1	55504901	55506894	1994	124	124	4389	621	0.14149	0.0517478	UMR	1	1	0	6256	ENST00000543384	protein_coding	ENSG00000169174	PCSK9	0	4987	ENST00000543384	ENSG00000169174	PCSK9	0	1164	1	0	0	1	0	0	0.478937	0.521063	0
859	chr1	55676304	55682092	5789	218	218	7291	253	0.0347003	0.0140491	UMR	1	1	0	6259	ENST00000407756	protein_coding	ENSG00000162402	USP24	0	4990	ENST00000407756	ENSG00000162402	USP24	0	1165	0.575402	0.424598	0	0.575402	0.424598	0	0.214718	0.411816	0.373467
860	chr1	56942970	56943888	919	59	59	1750	105	0.06	0.0166667	UMR	0	0	35554	6285	ENST00000459962	protein_coding	ENSG00000162407	PPAP2B	35554	4998	ENST00000459962	ENSG00000162407	PPAP2B	0	1166	0	0	1	0	0	1	0.291621	0.708379	0
861	chr1	57043740	57045837	2098	133	133	4835	186	0.0384695	0.0153765	UMR	1	1	0	6283	ENST00000371250	protein_coding	ENSG00000162407	PPAP2B	0	4996	ENST00000371250	ENSG00000162407	PPAP2B	0	1167	1	0	0	1	0	0	0.483794	0.516206	0
862	chr1	57110062	57112022	1961	140	140	3931	247	0.0628339	0.0289855	UMR	2	2	0	6291	ENST00000371244	protein_coding	ENSG00000162409	PRKAA2	0	5001	ENST00000371244	ENSG00000162409	PRKAA2	0	1168	1	0	0	1	0	0	0.343702	0.656298	0
863	chr1	57886957	57890900	3944	254	254	7457	413	0.0553842	0.0425553	UMR	1	1	0	6316	ENST00000371230	protein_coding	ENSG00000173406	DAB1	0	5023	ENST00000371230	ENSG00000173406	DAB1	0	1169	0.80426	0.19574	0	0.80426	0.19574	0	0.677992	0.322008	0
864	chr1	58713928	58716364	2437	125	125	4185	255	0.0609319	0.0222222	UMR	1	1	0	6309	ENST00000371234	protein_coding	ENSG00000173406	DAB1	0	5016	ENST00000371234	ENSG00000173406	DAB1	0	1170	0.883874	0.116126	0	0.883874	0.116126	0	0.33771	0.66229	0
865	chr1	59010876	59012778	1903	92	92	2908	55	0.0189133	0.00889047	UMR	2	2	0	6363	ENST00000482274	protein_coding	ENSG00000162600	OMA1	0	5038	ENST00000482274	ENSG00000162600	OMA1	0	1171	1	0	0	1	0	0	0.131897	0.868103	0
866	chr1	59041323	59043150	1828	166	166	6261	678	0.108289	0.084249	UMR	0	0	15	6366	ENST00000371225	protein_coding	ENSG00000184292	TACSTD2	15	5039	ENST00000371225	ENSG00000184292	TACSTD2	0	1172	1	0	0	1	0	0	0.621991	0.378009	0
867	chr1	59164965	59165968	1004	51	51	1787	65	0.0363738	0.01206	UMR	1	1	0	6375	ENST00000489282	protein_coding	ENSG00000162601	MYSM1	0	5046	ENST00000489282	ENSG00000162601	MYSM1	81493	1173	1	0	0	1	0	0	0	0	1
868	chr1	59247080	59251750	4671	327	327	10994	184	0.0167364	0.0114943	UMR	2	1	0	6380	ENST00000419531	lincRNA	ENSG00000234807	LINC01135	0	5047	ENST00000371222	ENSG00000177606	JUN	0	1173	0.849069	0.150931	0	0.849069	0.150931	0	0.744808	0.255192	0
869	chr1	59280766	59282402	1637	96	96	3586	118	0.0329057	0.0191003	UMR	0	0	1751	6381	ENST00000607372	lincRNA	ENSG00000272226	RP11-63G10.3	30980	5047	ENST00000371222	ENSG00000177606	JUN	0	1176	0.151497	0.848503	0	0	0	1	0.359805	0.640195	0
870	chr1	59368946	59370018	1073	80	80	2818	107	0.0379702	0.0114943	UMR	0	0	6570	6384	ENST00000427292	lincRNA	ENSG00000232453	RP4-794H19.1	119160	5047	ENST00000371222	ENSG00000177606	JUN	0	1177	0	0	1	0	0	1	0.548928	0.451072	0
871	chr1	59612166	59613050	885	54	54	1702	139	0.0816686	0.0205177	UMR	1	0	0	6396	ENST00000587839	processed_transcript	ENSG00000224609	RP11-470E16.1	149259	5048	ENST00000582567	ENSG00000172456	FGGY	0	1178	1	0	0	0	0	1	0.357062	0.642938	0
872	chr1	59761811	59763218	1408	88	88	3038	124	0.0408163	0.0162554	UMR	1	1	0	6406	ENST00000430447	protein_coding	ENSG00000172456	FGGY	0	5056	ENST00000430447	ENSG00000172456	FGGY	0	1179	1	0	0	1	0	0	0.491477	0.508523	0
873	chr1	60279962	60281252	1291	108	108	2846	197	0.06922	0.0238095	UMR	1	1	0	6422	ENST00000465876	protein_coding	ENSG00000134709	HOOK1	0	5069	ENST00000465876	ENSG00000134709	HOOK1	0	1180	1	0	0	1	0	0	0.328428	0.671572	0
874	chr1	60391894	60392992	1099	44	44	1753	57	0.0325157	0.00925926	UMR	1	1	0	6431	ENST00000468257	protein_coding	ENSG00000134716	CYP2J2	0	5078	ENST00000468257	ENSG00000134716	CYP2J2	0	1181	1	0	0	1	0	0	0.282985	0.717015	0
875	chr1	60539182	60539836	655	34	34	1310	241	0.183969	0.164761	UMR	1	1	0	6435	ENST00000371201	protein_coding	ENSG00000162598	C1orf87	0	5081	ENST00000371201	ENSG00000162598	C1orf87	0	1182	1	0	0	1	0	0	0.343511	0.656489	0
876	chr1	61508404	61509369	966	91	91	3063	297	0.0969638	0.025679	UMR	0	0	10132	6444	ENST00000476646	protein_coding	ENSG00000162599	NFIA	10132	5086	ENST00000476646	ENSG00000162599	NFIA	0	1183	0	1	0	0	1	0	0.662526	0.337474	0
877	chr1	61515284	61517414	2131	139	139	4511	118	0.0261583	0.0166667	UMR	0	0	2087	6444	ENST00000476646	protein_coding	ENSG00000162599	NFIA	2087	5086	ENST00000476646	ENSG00000162599	NFIA	0	1184	0	1	0	0	1	0	0.448616	0.551384	0
878	chr1	61518471	61520133	1663	68	68	2497	208	0.0833	0.0415557	UMR	1	1	0	6444	ENST00000476646	protein_coding	ENSG00000162599	NFIA	0	5086	ENST00000476646	ENSG00000162599	NFIA	0	1185	1	0	0	1	0	0	0.372219	0.627781	0
879	chr1	61522386	61523674	1289	73	73	2707	178	0.0657554	0.0321332	UMR	0	0	2883	6444	ENST00000476646	protein_coding	ENSG00000162599	NFIA	2883	5086	ENST00000476646	ENSG00000162599	NFIA	2414	1185	0	1	0	0	1	0	0	0	1
880	chr1	61542029	61544478	2450	74	74	2291	179	0.0781318	0.00900901	UMR	1	1	0	6445	ENST00000407417	protein_coding	ENSG00000162599	NFIA	0	5087	ENST00000407417	ENSG00000162599	NFIA	0	1186	1	0	0	1	0	0	0.138776	0.861224	0
881	chr1	61545450	61549788	4339	263	263	7249	346	0.0477307	0.015873	UMR	2	1	0	6460	ENST00000584315	miRNA	ENSG00000263380	AC096534.1	0	5094	ENST00000371184	ENSG00000162599	NFIA	0	1187	1	0	0	1	0	0	0.186909	0.51256	0.30053
882	chr1	62106611	62107941	1331	40	40	1705	194	0.113783	0.08364	UMR	0	0	11907	6465	ENST00000580743	miRNA	ENSG00000264551	AC099791.1	41587	5101	ENST00000472357	ENSG00000162604	TM2D1	11933	1188	0	0	1	0	0	1	0	0	1
883	chr1	62190156	62191508	1353	50	50	1775	14	0.00788732	0.00813008	UMR	1	1	0	6478	ENST00000371177	protein_coding	ENSG00000162604	TM2D1	0	5110	ENST00000371177	ENSG00000162604	TM2D1	0	1189	1	0	0	1	0	0	0.218034	0.781966	0
884	chr1	62207442	62209156	1715	127	127	3151	231	0.0733101	0.0316288	UMR	2	1	0	6483	ENST00000371158	protein_coding	ENSG00000132849	INADL	0	5114	ENST00000371158	ENSG00000132849	INADL	0	1190	1	0	0	1	0	0	0.577843	0.422157	0
885	chr1	62660330	62661822	1493	88	88	2659	481	0.180895	0.161167	UMR	1	1	0	6501	ENST00000498273	protein_coding	ENSG00000240563	L1TD1	0	5125	ENST00000498273	ENSG00000240563	L1TD1	0	1191	1	0	0	1	0	0	0.261889	0.738111	0
886	chr1	62784047	62785382	1336	112	112	3284	245	0.0746041	0.0175439	UMR	1	1	0	6507	ENST00000354381	protein_coding	ENSG00000132854	KANK4	0	5129	ENST00000354381	ENSG00000132854	KANK4	0	1192	1	0	0	1	0	0	0.746257	0.253743	0
887	chr1	62901234	62904832	3599	224	224	7962	246	0.0308968	0.010101	UMR	1	1	0	6512	ENST00000339950	protein_coding	ENSG00000162607	USP1	0	5133	ENST00000339950	ENSG00000162607	USP1	0	1193	0.859128	0.140872	0	0.859128	0.140872	0	0.560156	0.439844	0
888	chr1	63153067	63155246	2180	153	153	4128	82	0.0198643	0.0128205	UMR	2	1	0	6527	ENST00000453229	antisense	ENSG00000235545	RP11-230B22.1	0	5140	ENST00000404627	ENSG00000116641	DOCK7	0	1194	1	0	0	1	0	0	0.444495	0.555505	0
889	chr1	63249025	63250788	1764	65	65	2665	277	0.10394	0.00877193	UMR	1	1	0	6530	ENST00000371120	protein_coding	ENSG00000125703	ATG4C	0	5148	ENST00000371120	ENSG00000125703	ATG4C	94675	1194	1	0	0	1	0	0	0	0	1
890	chr1	63539260	63540266	1007	47	49	1666	204	0.122449	0.050208	UMR	0	0	4435	6539	ENST00000427547	lincRNA	ENSG00000229225	RP11-5P4.3	248463	5151	ENST00000371116	ENSG00000187140	FOXD3	242128	1195	0	0	1	0	0	1	0	0	1
891	chr1	63782442	63793944	11503	703	703	23981	2169	0.0904466	0.0669414	UMR	3	1	0	6554	ENST00000371116	protein_coding	ENSG00000187140	FOXD3	0	5151	ENST00000371116	ENSG00000187140	FOXD3	0	1195	0.814744	0	0.185256	0.347735	0.0059115	0.646353	0.698079	0.224376	0.077545
892	chr1	63795059	63798018	2960	90	90	3088	221	0.0715674	0.0556686	UMR	0	0	4946	6553	ENST00000427268	antisense	ENSG00000230798	RP4-792G4.2	6328	5151	ENST00000371116	ENSG00000187140	FOXD3	0	1196	0	0	1	0	0	1	0.2625	0.7375	0
893	chr1	63832863	63834156	1294	89	89	2806	80	0.0285103	0.0119048	UMR	1	1	0	6558	ENST00000487136	protein_coding	ENSG00000088035	ALG6	0	5153	ENST00000487136	ENSG00000088035	ALG6	0	1197	1	0	0	1	0	0	0.550232	0.449768	0
894	chr1	63987964	63989960	1997	71	71	3154	75	0.0237793	0.00900901	UMR	2	2	0	6580	ENST00000371088	protein_coding	ENSG00000203965	EFCAB7	0	5175	ENST00000371088	ENSG00000203965	EFCAB7	68977	1198	1	0	0	1	0	0	0	0	1
895	chr1	64058467	64060514	2048	141	143	4151	154	0.0370995	0.0104167	UMR	2	2	0	6591	ENST00000473117	protein_coding	ENSG00000079739	PGM1	0	5184	ENST00000473117	ENSG00000079739	PGM1	0	1198	1	0	0	1	0	0	0.476562	0.523438	0
896	chr1	64239090	64241166	2077	183	183	5234	188	0.035919	0.0261538	UMR	1	1	0	6597	ENST00000482426	protein_coding	ENSG00000185483	ROR1	0	5189	ENST00000482426	ENSG00000185483	ROR1	0	1199	1	0	0	1	0	0	0.632643	0.367357	0
897	chr1	64935090	64937657	2568	189	189	5407	278	0.0514148	0.0208333	UMR	1	1	0	6613	ENST00000290039	protein_coding	ENSG00000158966	CACHD1	0	5197	ENST00000290039	ENSG00000158966	CACHD1	0	1200	1	0	0	1	0	0	0.412773	0.587227	0
898	chr1	64970716	64971882	1167	55	62	765	62	0.0810458	0.037037	UMR	1	1	0	6614	ENST00000495994	protein_coding	ENSG00000158966	CACHD1	0	5198	ENST00000495994	ENSG00000158966	CACHD1	0	1201	1	0	0	1	0	0	0.210797	0.789203	0
899	chr1	65209826	65212352	2527	154	154	4455	192	0.0430976	0.0151515	UMR	1	1	0	6619	ENST00000294428	protein_coding	ENSG00000162437	RAVER2	0	5202	ENST00000294428	ENSG00000162437	RAVER2	0	1202	1	0	0	1	0	0	0.378314	0.621686	0
900	chr1	65430424	65432776	2353	159	159	4743	129	0.027198	0.0155123	UMR	1	1	0	6622	ENST00000342505	protein_coding	ENSG00000162434	JAK1	0	5205	ENST00000342505	ENSG00000162434	JAK1	0	1203	1	0	0	1	0	0	0.492563	0.507437	0
901	chr1	65468050	65469248	1199	85	85	2854	117	0.0409951	0.0215054	UMR	1	0	0	6633	ENST00000436350	lincRNA	ENSG00000226891	RP11-182I10.3	35862	5205	ENST00000342505	ENSG00000162434	JAK1	0	1204	1	0	0	0	0	1	0.46372	0.53628	0
902	chr1	65531805	65535315	3511	231	231	5878	195	0.0331745	0.0111111	UMR	1	0	0	6639	ENST00000448344	lincRNA	ENSG00000231485	RP4-535B20.1	77916	5211	ENST00000497030	ENSG00000162433	AK4	0	1206	1	0	0	0	0	1	0.405582	0.594418	0
903	chr1	65612784	65615906	3123	227	227	6641	277	0.0417106	0.0190476	UMR	1	1	0	6648	ENST00000474968	protein_coding	ENSG00000162433	AK4	0	5217	ENST00000474968	ENSG00000162433	AK4	0	1207	1	0	0	1	0	0	0.594621	0.405379	0
904	chr1	65719554	65721231	1678	123	123	4077	130	0.0318862	0.0119048	UMR	1	1	0	6652	ENST00000494710	protein_coding	ENSG00000116675	DNAJC6	0	5220	ENST00000494710	ENSG00000116675	DNAJC6	0	1208	1	0	0	1	0	0	0.324791	0.675209	0
905	chr1	65730196	65732385	2190	83	83	2457	129	0.0525031	0.0208333	UMR	1	1	0	6655	ENST00000483402	protein_coding	ENSG00000116675	DNAJC6	0	5223	ENST00000483402	ENSG00000116675	DNAJC6	0	1209	1	0	0	1	0	0	0.2	0.8	0
906	chr1	65774566	65776098	1533	103	103	2592	201	0.0775463	0.0463875	UMR	1	1	0	6656	ENST00000371069	protein_coding	ENSG00000116675	DNAJC6	0	5224	ENST00000371069	ENSG00000116675	DNAJC6	0	1210	1	0	0	1	0	0	0.474886	0.525114	0
907	chr1	65885122	65887656	2535	128	128	4037	121	0.0299728	0.0105847	UMR	2	2	0	6674	ENST00000484243	protein_coding	ENSG00000213625	LEPROT	0	5239	ENST00000484243	ENSG00000213625	LEPROT	0	1211	1	0	0	1	0	0	0.334517	0.665483	0
908	chr1	65990724	65992014	1291	100	100	3203	242	0.0755542	0.044086	UMR	1	1	0	6667	ENST00000462765	protein_coding	ENSG00000116678	LEPR	0	5232	ENST00000462765	ENSG00000116678	LEPR	0	1212	1	0	0	1	0	0	0.627421	0.372579	0
909	chr1	66257831	66259860	2030	124	124	3670	272	0.0741144	0.0407605	UMR	1	1	0	6680	ENST00000341517	protein_coding	ENSG00000184588	PDE4B	0	5241	ENST00000341517	ENSG00000184588	PDE4B	0	1213	1	0	0	1	0	0	0.235468	0.764532	0
910	chr1	66796022	66802522	6501	53	53	2044	270	0.132094	0.0458689	UMR	1	1	0	6693	ENST00000526197	protein_coding	ENSG00000184588	PDE4B	0	5254	ENST00000526197	ENSG00000184588	PDE4B	196206	1214	0.592217	0.407783	0	0.592217	0.407783	0	0	0	1
911	chr1	66998467	66999931	1465	71	71	2649	126	0.0475651	0.0247253	UMR	1	1	0	6707	ENST00000371036	protein_coding	ENSG00000118473	SGIP1	0	5266	ENST00000371036	ENSG00000118473	SGIP1	0	1214	1	0	0	1	0	0	0.226621	0.773379	0
912	chr1	67217536	67219122	1587	59	59	2154	165	0.0766017	0.027027	UMR	1	1	0	6722	ENST00000491611	protein_coding	ENSG00000152760	TCTEX1D1	0	5279	ENST00000491611	ENSG00000152760	TCTEX1D1	0	1215	1	0	0	1	0	0	0.134846	0.865154	0
913	chr1	67389716	67391682	1967	104	104	3790	239	0.0630607	0.0140491	UMR	2	2	0	6746	ENST00000371012	protein_coding	ENSG00000198160	MIER1	0	5302	ENST00000371012	ENSG00000198160	MIER1	0	1216	1	0	0	1	0	0	0.325877	0.674123	0
914	chr1	67395044	67397800	2757	113	113	3132	135	0.0431034	0.0166667	UMR	1	1	0	6748	ENST00000355356	protein_coding	ENSG00000198160	MIER1	0	5304	ENST00000355356	ENSG00000198160	MIER1	0	1217	1	0	0	1	0	0	0.29017	0.70983	0
915	chr1	67518448	67520562	2115	131	131	4517	127	0.028116	0.0104167	UMR	1	1	0	6752	ENST00000506472	protein_coding	ENSG00000116704	SLC35D1	0	5308	ENST00000506472	ENSG00000116704	SLC35D1	0	1218	1	0	0	1	0	0	0.432624	0.567376	0
916	chr1	67600351	67601046	696	31	31	1185	217	0.183122	0.174032	UMR	1	1	0	6759	ENST00000475209	protein_coding	ENSG00000203963	C1orf141	0	5315	ENST00000475209	ENSG00000203963	C1orf141	0	1219	1	0	0	1	0	0	0.466954	0.533046	0
917	chr1	67772745	67774381	1637	99	99	3008	165	0.0548537	0.0355619	UMR	1	1	0	6773	ENST00000544434	protein_coding	ENSG00000081985	IL12RB2	0	5324	ENST00000544434	ENSG00000081985	IL12RB2	0	1220	1	0	0	1	0	0	0.267563	0.732437	0
918	chr1	67892660	67897148	4489	182	182	6825	80	0.0117216	0.00314465	UMR	1	1	0	6783	ENST00000490406	protein_coding	ENSG00000142864	SERBP1	0	5334	ENST00000490406	ENSG00000142864	SERBP1	0	1221	0.880374	0.119626	0	0.880374	0.119626	0	0.376699	0.517264	0.106037
919	chr1	68149034	68153110	4077	180	180	5623	136	0.0241864	0.00925926	UMR	1	1	0	6793	ENST00000484245	protein_coding	ENSG00000116717	GADD45A	0	5338	ENST00000484245	ENSG00000116717	GADD45A	0	1222	1	0	0	1	0	0	0.332843	0.667157	0
920	chr1	68297306	68299567	2262	157	157	5264	279	0.0530015	0.025641	UMR	2	1	0	6798	ENST00000413628	antisense	ENSG00000232284	GNG12-AS1	0	5340	ENST00000494936	ENSG00000172380	GNG12	0	1223	1	0	0	1	0	0	0.41733	0.58267	0
921	chr1	68696270	68699160	2891	140	140	4257	166	0.0389946	0.0283816	UMR	1	1	0	6820	ENST00000370971	protein_coding	ENSG00000116729	WLS	0	5357	ENST00000370971	ENSG00000116729	WLS	0	1228	1	0	0	1	0	0	0.342096	0.657904	0
922	chr1	68961752	68963499	1748	88	88	3312	104	0.031401	0.0102588	UMR	2	1	0	6834	ENST00000428732	antisense	ENSG00000234264	RP4-694A7.4	0	5363	ENST00000525124	ENSG00000024526	DEPDC1	0	1229	1	0	0	1	0	0	0.413616	0.586384	0
923	chr1	70032430	70036030	3601	201	210	6352	338	0.0532116	0.0329749	UMR	1	1	0	6840	ENST00000370958	protein_coding	ENSG00000033122	LRRC7	0	5365	ENST00000370958	ENSG00000033122	LRRC7	0	1230	1	0	0	1	0	0	0.424327	0.575673	0
924	chr1	70670164	70672288	2125	66	66	2638	41	0.0155421	0.00759144	UMR	2	2	0	6864	ENST00000454435	protein_coding	ENSG00000116754	SRSF11	0	5382	ENST00000454435	ENSG00000116754	SRSF11	0	1232	1	0	0	1	0	0	0.121882	0.878118	0
925	chr1	70686544	70688814	2271	92	92	2629	63	0.0239635	0	UMR	2	1	0	6879	ENST00000422107	antisense	ENSG00000228988	RP4-677H15.4	0	5388	ENST00000486667	ENSG00000116754	SRSF11	0	1233	1	0	0	1	0	0	0.114487	0.885513	0
926	chr1	70818939	70820838	1900	103	103	3621	58	0.0160177	0.00980392	UMR	2	2	0	6892	ENST00000432224	protein_coding	ENSG00000197568	HHLA3	0	5409	ENST00000432224	ENSG00000197568	HHLA3	0	1234	1	0	0	1	0	0	0.518947	0.481053	0
927	chr1	70876012	70878042	2031	74	74	2652	128	0.0482655	0.00844017	UMR	1	1	0	6897	ENST00000346806	protein_coding	ENSG00000116761	CTH	0	5413	ENST00000346806	ENSG00000116761	CTH	0	1235	1	0	0	1	0	0	0.230921	0.769079	0
928	chr1	71511959	71513972	2014	150	150	5007	448	0.0894747	0.0412082	UMR	1	1	0	6915	ENST00000370924	protein_coding	ENSG00000050628	PTGER3	0	5426	ENST00000370924	ENSG00000050628	PTGER3	0	1236	1	0	0	1	0	0	0.784508	0.215492	0
929	chr1	71545287	71547436	2150	54	54	1988	49	0.0246479	0.00813008	UMR	2	1	0	6932	ENST00000594152	processed_transcript	ENSG00000229956	ZRANB2-AS2	0	5429	ENST00000254821	ENSG00000132485	ZRANB2	0	1237	1	0	0	1	0	0	0.13814	0.86186	0
930	chr1	72746528	72751460	4933	168	168	5719	215	0.037594	0.0242206	UMR	1	1	0	6950	ENST00000434200	protein_coding	ENSG00000172260	NEGR1	0	5435	ENST00000434200	ENSG00000172260	NEGR1	0	1238	0.788364	0	0.211636	0.788364	0	0.211636	0.256436	0.743564	0
931	chr1	74663216	74665502	2287	53	53	1984	198	0.0997984	0.025784	UMR	4	4	0	6998	ENST00000370891	protein_coding	ENSG00000116783	TNNI3K	0	5464	ENST00000370891	ENSG00000116783	TNNI3K	0	1239	1	0	0	1	0	0	0.0913861	0.908614	0
932	chr1	75138782	75139906	1125	53	53	1304	101	0.077454	0.0646825	UMR	1	1	0	7012	ENST00000326665	protein_coding	ENSG00000178965	C1orf173	0	5475	ENST00000326665	ENSG00000178965	C1orf173	450911	1240	1	0	0	1	0	0	0	0	1
933	chr1	75198018	75199962	1945	51	53	2179	74	0.0339605	0.0167702	UMR	2	2	0	7028	ENST00000479111	protein_coding	ENSG00000162623	TYW3	0	5489	ENST00000479111	ENSG00000162623	TYW3	390855	1240	1	0	0	1	0	0	0	0	1
934	chr1	75592949	75604507	11559	429	429	16677	1893	0.11351	0.092775	UMR	3	1	0	7041	ENST00000427892	antisense	ENSG00000224149	RP11-510C10.3	0	5497	ENST00000559413	ENSG00000162624	LHX8	0	1244	0.987715	0.0122848	0	0.788217	0.211783	0	0.189809	0.770482	0.0397093
935	chr1	76079960	76083072	3113	166	167	5101	199	0.039012	0.0268739	UMR	0	0	3158	7043	ENST00000370859	protein_coding	ENSG00000137968	SLC44A5	3158	5499	ENST00000370859	ENSG00000137968	SLC44A5	0	1246	0	0	1	0	0	1	0.430774	0.569226	0
936	chr1	76189720	76191259	1540	91	91	2841	116	0.0408307	0	UMR	1	1	0	7065	ENST00000420607	protein_coding	ENSG00000117054	ACADM	0	5516	ENST00000420607	ENSG00000117054	ACADM	0	1247	1	0	0	1	0	0	0.528571	0.471429	0
937	chr1	76251250	76253976	2727	53	53	2083	101	0.0484878	0	UMR	3	1	0	7089	ENST00000384512	snoRNA	ENSG00000207241	SNORD45A	0	5534	ENST00000489450	ENSG00000137955	RABGGTB	8560	1248	1	0	0	1	0	0	0	0	1
938	chr1	76539937	76540934	998	65	65	2062	80	0.0387973	0.0180312	UMR	1	1	0	7096	ENST00000328299	protein_coding	ENSG00000184005	ST6GALNAC3	0	5539	ENST00000328299	ENSG00000184005	ST6GALNAC3	0	1249	1	0	0	1	0	0	0.507014	0.492986	0
939	chr1	77332784	77335114	2331	143	143	4916	176	0.0358015	0.0267996	UMR	1	1	0	7107	ENST00000496845	protein_coding	ENSG00000117069	ST6GALNAC5	0	5544	ENST00000496845	ENSG00000117069	ST6GALNAC5	0	1250	1	0	0	1	0	0	0.610468	0.389532	0
940	chr1	77684343	77686408	2066	45	45	1686	72	0.0427046	0.00833333	UMR	1	1	0	7116	ENST00000478391	protein_coding	ENSG00000142892	PIGK	0	5551	ENST00000478391	ENSG00000142892	PIGK	0	1251	1	0	0	1	0	0	0.123911	0.876089	0
941	chr1	77747286	77749292	2007	140	140	4587	150	0.0327011	0.0200712	UMR	1	1	0	7123	ENST00000478407	protein_coding	ENSG00000154027	AK5	0	5555	ENST00000478407	ENSG00000154027	AK5	0	1252	1	0	0	1	0	0	0.453413	0.546587	0
942	chr1	78147354	78149836	2483	157	157	4448	227	0.0510342	0.0121252	UMR	1	1	0	7146	ENST00000458763	protein_coding	ENSG00000036549	ZZZ3	0	5575	ENST00000458763	ENSG00000036549	ZZZ3	0	1253	1	0	0	1	0	0	0.483689	0.516311	0
943	chr1	78224367	78225956	1590	92	92	2628	92	0.0350076	0	UMR	1	1	0	7166	ENST00000524778	protein_coding	ENSG00000077254	USP33	0	5593	ENST00000524778	ENSG00000077254	USP33	0	1254	1	0	0	1	0	0	0.507547	0.492453	0
944	chr1	78244870	78246282	1413	49	49	1621	43	0.0265268	0.0111111	UMR	2	1	0	7172	ENST00000410917	rRNA	ENSG00000222849	RNA5SP21	0	5596	ENST00000477627	ENSG00000180488	FAM73A	19219	1254	1	0	0	1	0	0	0	0	1
945	chr1	78353774	78355304	1531	80	81	2570	166	0.0645914	0.0433752	UMR	2	1	0	7184	ENST00000440324	protein_coding	ENSG00000162614	NEXN	0	5603	ENST00000440324	ENSG00000162614	NEXN	0	1256	1	0	0	1	0	0	0.190725	0.809275	0
946	chr1	78443302	78446156	2855	126	126	4795	85	0.0177268	0.00680272	UMR	3	3	0	7209	ENST00000476882	protein_coding	ENSG00000137960	GIPC2	0	5628	ENST00000476882	ENSG00000137960	GIPC2	0	1258	1	0	0	1	0	0	0.287215	0.712785	0
947	chr1	78511304	78512710	1407	106	106	4165	347	0.0833133	0.0242504	UMR	1	1	0	7210	ENST00000370759	protein_coding	ENSG00000137960	GIPC2	0	5629	ENST00000370759	ENSG00000137960	GIPC2	0	1259	1	0	0	1	0	0	0.415068	0.584932	0
948	chr1	78956325	78957678	1354	81	81	2690	180	0.0669145	0.0381944	UMR	1	1	0	7222	ENST00000370756	protein_coding	ENSG00000122420	PTGFR	0	5633	ENST00000370756	ENSG00000122420	PTGFR	0	1260	1	0	0	1	0	0	0.658789	0.341211	0
949	chr1	79472018	79472674	657	37	37	1017	199	0.195674	0.174907	UMR	1	1	0	7250	ENST00000370742	protein_coding	ENSG00000162618	ELTD1	0	5656	ENST00000370742	ENSG00000162618	ELTD1	0	1261	1	0	0	1	0	0	0.38965	0.61035	0
950	chr1	82265397	82269868	4472	307	307	9330	460	0.0493033	0.0266843	UMR	1	1	0	7287	ENST00000335786	protein_coding	ENSG00000117114	LPHN2	0	5673	ENST00000335786	ENSG00000117114	LPHN2	0	1262	0.600403	0.399597	0	0.600403	0.399597	0	0.682021	0.317979	0
951	chr1	84326074	84327030	957	58	58	1744	100	0.0573394	0.0171105	UMR	1	0	0	7313	ENST00000419733	lincRNA	ENSG00000233008	RP11-475O6.1	21500	5687	ENST00000480533	ENSG00000137941	TTLL7	0	1263	1	0	0	0	0	1	0.596656	0.403344	0
952	chr1	84464082	84465582	1501	103	103	3238	125	0.0386041	0.0123457	UMR	1	1	0	7327	ENST00000482783	protein_coding	ENSG00000137941	TTLL7	0	5692	ENST00000482783	ENSG00000137941	TTLL7	0	1264	1	0	0	1	0	0	0.672219	0.327781	0
953	chr1	84542848	84544720	1873	136	136	3803	123	0.0323429	0.015873	UMR	2	1	0	7333	ENST00000370688	protein_coding	ENSG00000142875	PRKACB	0	5695	ENST00000370688	ENSG00000142875	PRKACB	0	1265	1	0	0	1	0	0	0.595302	0.404698	0
954	chr1	84763752	84769580	5829	115	115	3807	267	0.070134	0.0202206	UMR	1	1	0	7358	ENST00000370670	protein_coding	ENSG00000203943	SAMD13	0	5717	ENST00000370670	ENSG00000203943	SAMD13	0	1266	1	0	0	1	0	0	0.136902	0.404358	0.458741
955	chr1	84944806	84945936	1131	58	58	2537	91	0.0358691	0.0150906	UMR	1	1	0	7369	ENST00000370654	protein_coding	ENSG00000117133	RPF1	0	5723	ENST00000370654	ENSG00000117133	RPF1	0	1267	1	0	0	1	0	0	0.369584	0.630416	0
956	chr1	84969988	84972956	2969	147	147	4315	92	0.021321	0.00925926	UMR	2	1	0	7378	ENST00000431031	pseudogene	ENSG00000122432	SPATA1	0	5726	ENST00000370641	ENSG00000174021	GNG5	0	1268	1	0	0	1	0	0	0.386325	0.613675	0
957	chr1	85038713	85040500	1788	75	75	1910	62	0.0324607	0.00854701	UMR	1	1	0	7386	ENST00000370625	protein_coding	ENSG00000117151	CTBS	0	5730	ENST00000370625	ENSG00000117151	CTBS	0	1269	1	0	0	1	0	0	0.290268	0.709732	0
958	chr1	85086206	85086948	743	56	56	1646	19	0.0115431	0.00462963	UMR	0	0	10482	7388	ENST00000327308	protein_coding	ENSG00000180869	C1orf180	10482	5732	ENST00000327308	ENSG00000180869	C1orf180	0	1270	0	0	1	0	0	1	0.598923	0.401077	0
959	chr1	85155332	85156998	1667	136	136	3687	137	0.0371576	0.0177809	UMR	1	1	0	7400	ENST00000422026	protein_coding	ENSG00000117155	SSX2IP	0	5743	ENST00000422026	ENSG00000117155	SSX2IP	0	1271	1	0	0	1	0	0	0.581284	0.418716	0
960	chr1	85358088	85359436	1349	105	105	3211	149	0.046403	0.0272222	UMR	1	1	0	7403	ENST00000370611	protein_coding	ENSG00000171517	LPAR3	0	5745	ENST00000370611	ENSG00000171517	LPAR3	0	1273	1	0	0	1	0	0	0.613788	0.386212	0
961	chr1	85462098	85464962	2865	172	172	5855	396	0.0676345	0.015873	UMR	2	2	0	7411	ENST00000370596	protein_coding	ENSG00000162643	WDR63	0	5753	ENST00000370596	ENSG00000162643	WDR63	0	1275	1	0	0	1	0	0	0.395462	0.604538	0
962	chr1	85512952	85514856	1905	139	139	4563	344	0.075389	0.0175439	UMR	1	1	0	7421	ENST00000490600	protein_coding	ENSG00000055732	MCOLN3	0	5763	ENST00000490600	ENSG00000055732	MCOLN3	0	1276	1	0	0	1	0	0	0.549081	0.450919	0
963	chr1	85665578	85668408	2831	217	217	6615	214	0.0323507	0.0123457	UMR	1	1	0	7425	ENST00000234668	protein_coding	ENSG00000097096	SYDE2	0	5766	ENST00000234668	ENSG00000097096	SYDE2	0	1277	1	0	0	1	0	0	0.647121	0.352879	0
964	chr1	85724272	85725686	1415	86	86	2963	139	0.0469119	0.0119048	UMR	1	1	0	7429	ENST00000344356	protein_coding	ENSG00000162642	C1orf52	0	5770	ENST00000344356	ENSG00000162642	C1orf52	0	1278	1	0	0	1	0	0	0.581625	0.418375	0
965	chr1	85741330	85742866	1537	96	96	3149	67	0.0212766	0.0101103	UMR	2	1	0	7432	ENST00000427819	antisense	ENSG00000223653	RP11-131L23.1	0	5771	ENST00000370580	ENSG00000142867	BCL10	0	1279	1	0	0	1	0	0	0.435914	0.564086	0
966	chr1	85929622	85931264	1643	151	151	4881	175	0.0358533	0.0199049	UMR	1	1	0	7439	ENST00000426972	protein_coding	ENSG00000153904	DDAH1	0	5776	ENST00000426972	ENSG00000153904	DDAH1	0	1280	1	0	0	1	0	0	0.747413	0.252587	0
967	chr1	86041863	86044376	2514	146	146	4557	251	0.0550801	0.0175439	UMR	1	1	0	7445	ENST00000467666	protein_coding	ENSG00000153904	DDAH1	0	5782	ENST00000467666	ENSG00000153904	DDAH1	0	1281	1	0	0	1	0	0	0.280827	0.719173	0
968	chr1	86045364	86047462	2099	136	136	4379	189	0.0431605	0.0155123	UMR	1	1	0	7450	ENST00000480413	protein_coding	ENSG00000142871	CYR61	0	5784	ENST00000480413	ENSG00000142871	CYR61	0	1282	1	0	0	1	0	0	0.418294	0.581706	0
969	chr1	86081728	86082024	297	36	36	876	294	0.335616	0.332804	UMR	0	0	16913	7452	ENST00000426794	lincRNA	ENSG00000230285	RP11-290M5.2	34844	5784	ENST00000480413	ENSG00000142871	CYR61	0	1283	0	0	1	0	0	1	1	0	0
970	chr1	86173171	86174484	1314	46	46	1935	114	0.0589147	0.00900901	UMR	1	1	0	7454	ENST00000370574	protein_coding	ENSG00000117174	ZNHIT6	0	5786	ENST00000370574	ENSG00000117174	ZNHIT6	0	1284	1	0	0	1	0	0	0.161339	0.838661	0
971	chr1	86620797	86622836	2040	122	122	4141	267	0.0644772	0.037711	UMR	1	1	0	7460	ENST00000485434	protein_coding	ENSG00000171502	COL24A1	0	5792	ENST00000485434	ENSG00000171502	COL24A1	0	1285	1	0	0	1	0	0	0.763725	0.236275	0
972	chr1	86861210	86862692	1483	73	73	3161	97	0.0306865	0.00628931	UMR	1	1	0	7486	ENST00000486215	protein_coding	ENSG00000122417	ODF2L	0	5816	ENST00000486215	ENSG00000122417	ODF2L	0	1286	1	0	0	1	0	0	0.348618	0.651382	0
973	chr1	87169076	87172307	3232	154	154	5184	122	0.023534	0.0104167	UMR	2	1	0	7505	ENST00000482504	protein_coding	ENSG00000097033	SH3GLB1	0	5827	ENST00000482504	ENSG00000097033	SH3GLB1	0	1288	1	0	0	1	0	0	0.352723	0.647277	0
974	chr1	87378586	87381818	3233	168	168	6310	149	0.0236133	0.00854701	UMR	2	2	0	7515	ENST00000370550	protein_coding	ENSG00000153936	HS2ST1	0	5836	ENST00000370550	ENSG00000153936	HS2ST1	0	1289	1	0	0	1	0	0	0.325394	0.674606	0
975	chr1	87597402	87598491	1090	77	77	2435	221	0.0907598	0.0173189	UMR	1	0	0	7532	ENST00000587165	lincRNA	ENSG00000267272	LINC01140	138636	5838	ENST00000356813	ENSG00000153936	HS2ST1	0	1290	1	0	0	0	1	0	0.869725	0.130275	0
976	chr1	87616872	87618244	1373	54	54	2515	181	0.0719682	0.0544164	UMR	1	0	0	7533	ENST00000408295	miRNA	ENSG00000221222	AL139139.1	158106	5838	ENST00000356813	ENSG00000153936	HS2ST1	0	1292	1	0	0	0	1	0	0.406409	0.593591	0
977	chr1	87793466	87798046	4581	253	253	7001	301	0.0429939	0.0325123	UMR	1	1	0	7537	ENST00000489303	protein_coding	ENSG00000143013	LMO4	0	5843	ENST00000489303	ENSG00000143013	LMO4	0	1294	1	0	0	1	0	0	0.405152	0.594848	0
978	chr1	87800322	87801603	1282	81	81	2047	126	0.0615535	0.010101	UMR	0	0	2857	7537	ENST00000489303	protein_coding	ENSG00000143013	LMO4	2857	5843	ENST00000489303	ENSG00000143013	LMO4	0	1295	0	1	0	0	1	0	0.325273	0.674727	0
979	chr1	88928024	88928832	809	69	69	2076	179	0.0862235	0.047619	UMR	0	0	14964	7542	ENST00000475692	misc_RNA	ENSG00000239504	RN7SL583P	221072	5844	ENST00000316005	ENSG00000065243	PKN2	0	1296	0	0	1	0	0	1	0.589617	0.410383	0
980	chr1	89148654	89152257	3604	144	144	4485	118	0.0263099	0.0123626	UMR	2	1	0	7550	ENST00000370513	protein_coding	ENSG00000065243	PKN2	0	5847	ENST00000370513	ENSG00000065243	PKN2	0	1297	1	0	0	0.999445	0.000554939	0	0.295228	0.704772	0
981	chr1	89356114	89357894	1781	68	71	2606	63	0.024175	0.00649675	UMR	1	1	0	7563	ENST00000471471	protein_coding	ENSG00000137947	GTF2B	0	5858	ENST00000471471	ENSG00000137947	GTF2B	0	1298	1	0	0	1	0	0	0.240314	0.759686	0
982	chr1	89457604	89459482	1879	106	106	3287	126	0.0383328	0.0180373	UMR	2	2	0	7572	ENST00000413769	protein_coding	ENSG00000213516	RBMXL1	0	5866	ENST00000413769	ENSG00000213516	RBMXL1	0	1299	1	0	0	1	0	0	0.303353	0.696647	0
983	chr1	89590612	89593164	2553	31	31	1182	291	0.246193	0.221623	UMR	1	1	0	7596	ENST00000370466	protein_coding	ENSG00000162645	GBP2	0	5887	ENST00000370466	ENSG00000162645	GBP2	132007	1299	1	0	0	1	0	0	0	0	1
984	chr1	89663002	89667113	4112	51	51	2155	147	0.0682135	0.0365023	UMR	1	1	0	7600	ENST00000355754	protein_coding	ENSG00000162654	GBP4	0	5891	ENST00000355754	ENSG00000162654	GBP4	204397	1299	0.878648	0	0.121352	0.878648	0	0.121352	0	0	1
985	chr1	89989534	89991462	1929	138	138	4095	108	0.0263736	0.0107527	UMR	1	1	0	7619	ENST00000358200	protein_coding	ENSG00000197147	LRRC8B	0	5904	ENST00000358200	ENSG00000197147	LRRC8B	0	1300	1	0	0	1	0	0	0.609642	0.390358	0
986	chr1	90097777	90100141	2365	175	175	5684	202	0.0355384	0.0124138	UMR	3	2	0	7630	ENST00000370453	protein_coding	ENSG00000271949	RP11-302M6.4	0	5910	ENST00000370453	ENSG00000271949	RP11-302M6.4	0	1301	1	0	0	1	0	0	0.449049	0.550951	0
987	chr1	90228304	90229415	1112	49	49	1995	82	0.0411028	0.0126507	UMR	1	1	0	7629	ENST00000416805	protein_coding	ENSG00000171488	LRRC8C	0	5909	ENST00000416805	ENSG00000171488	LRRC8C	0	1302	1	0	0	1	0	0	0.385791	0.614209	0
988	chr1	90285812	90288795	2984	181	181	5233	420	0.0802599	0.0133333	UMR	2	1	0	7637	ENST00000394593	protein_coding	ENSG00000171492	LRRC8D	0	5913	ENST00000394593	ENSG00000171492	LRRC8D	0	1303	1	0	0	1	0	0	0.34618	0.65382	0
989	chr1	90308478	90309928	1451	69	69	2149	49	0.0228013	0.00952381	UMR	1	1	0	7640	ENST00000527156	protein_coding	ENSG00000171492	LRRC8D	0	5916	ENST00000527156	ENSG00000171492	LRRC8D	0	1304	1	0	0	1	0	0	0.528601	0.471399	0
990	chr1	90460207	90462120	1914	108	108	3372	82	0.0243179	0.00928793	UMR	1	1	0	7650	ENST00000455342	protein_coding	ENSG00000162664	ZNF326	0	5922	ENST00000455342	ENSG00000162664	ZNF326	0	1305	1	0	0	1	0	0	0.437827	0.562173	0
991	chr1	91170084	91197910	27827	981	981	34865	3639	0.104374	0.0760641	UMR	1	1	0	7654	ENST00000370445	protein_coding	ENSG00000143032	BARHL2	0	5923	ENST00000370445	ENSG00000143032	BARHL2	0	1313	0.143745	0.132893	0.723362	0.143745	0.132893	0.723362	0.211234	0.626298	0.162468
992	chr1	91298790	91303507	4718	156	156	5653	700	0.123828	0.0992036	UMR	1	0	0	7656	ENST00000455680	lincRNA	ENSG00000233593	RP4-665J23.1	80440	5930	ENST00000482709	ENSG00000122482	ZNF644	0	1314	0.803306	0.196694	0	0	0	1	0.193302	0.766426	0.0402713
993	chr1	91303947	91307394	3448	62	62	2276	582	0.255712	0.248733	UMR	0	0	2228	7656	ENST00000455680	lincRNA	ENSG00000233593	RP4-665J23.1	76553	5930	ENST00000482709	ENSG00000122482	ZNF644	2055	1314	0	1	0	0	0	1	0	0	1
994	chr1	91316061	91317811	1751	125	125	3375	179	0.053037	0.0151515	UMR	2	0	0	7659	ENST00000425185	lincRNA	ENSG00000225446	RP4-665J23.2	66136	5930	ENST00000482709	ENSG00000122482	ZNF644	0	1315	1	0	0	0	0	1	0.651628	0.348372	0
995	chr1	91486419	91488194	1776	107	107	3158	105	0.0332489	0.0133333	UMR	1	1	0	7672	ENST00000482467	protein_coding	ENSG00000122482	ZNF644	0	5934	ENST00000482467	ENSG00000122482	ZNF644	0	1317	1	0	0	1	0	0	0.365428	0.634572	0
996	chr1	91869464	91870470	1007	74	74	2309	59	0.0255522	0.0119048	UMR	1	1	0	7684	ENST00000455133	protein_coding	ENSG00000162669	HFM1	0	5945	ENST00000455133	ENSG00000162669	HFM1	0	1318	1	0	0	1	0	0	0.510427	0.489573	0
997	chr1	91965714	91967874	2161	94	94	3550	140	0.0394366	0.0070922	UMR	1	1	0	7691	ENST00000497611	protein_coding	ENSG00000097046	CDC7	0	5950	ENST00000497611	ENSG00000097046	CDC7	0	1319	1	0	0	1	0	0	0.340583	0.659417	0
998	chr1	92350217	92352496	2280	174	174	5555	231	0.0415842	0.0138889	UMR	1	1	0	7707	ENST00000533370	protein_coding	ENSG00000069702	TGFBR3	0	5962	ENST00000533370	ENSG00000069702	TGFBR3	0	1323	1	0	0	1	0	0	0.514035	0.485965	0
999	chr1	92495223	92496749	1527	88	89	2452	144	0.0587276	0.0267094	UMR	1	1	0	7731	ENST00000370383	protein_coding	ENSG00000172031	EPHX4	0	5984	ENST00000370383	ENSG00000172031	EPHX4	0	1325	1	0	0	1	0	0	0.390963	0.609037	0
1000	chr1	92545615	92546832	1218	61	61	2390	54	0.0225941	0.00793651	UMR	1	1	0	7738	ENST00000540648	protein_coding	ENSG00000189195	BTBD8	0	5988	ENST00000540648	ENSG00000189195	BTBD8	0	1326	1	0	0	1	0	0	0.542693	0.457307	0
1001	chr1	92763596	92765378	1783	85	85	2381	65	0.0272995	0.0123457	UMR	2	2	0	7758	ENST00000484158	protein_coding	ENSG00000122484	RPAP2	0	6001	ENST00000484158	ENSG00000122484	RPAP2	0	1328	1	0	0	1	0	0	0.422322	0.577678	0
1002	chr1	92947642	92953300	5659	381	381	12975	508	0.0391522	0.0185185	UMR	1	1	0	7764	ENST00000483490	protein_coding	ENSG00000162676	GFI1	0	6006	ENST00000483490	ENSG00000162676	GFI1	0	1329	1	0	0	1	0	0	0.877894	0.122106	0
1003	chr1	93249449	93251242	1794	129	130	4039	201	0.0497648	0.0128205	UMR	1	1	0	7773	ENST00000466778	protein_coding	ENSG00000067208	EVI5	0	6015	ENST00000466778	ENSG00000067208	EVI5	0	1330	1	0	0	1	0	0	0.645485	0.354515	0
1004	chr1	93297190	93299010	1821	79	79	3206	49	0.0152838	0.00775194	UMR	1	1	0	7783	ENST00000461952	protein_coding	ENSG00000122406	RPL5	0	6019	ENST00000461952	ENSG00000122406	RPL5	0	1331	1	0	0	1	0	0	0.342669	0.657331	0
1005	chr1	93425880	93428386	2507	179	179	5145	97	0.0188533	0.0111111	UMR	1	1	0	7788	ENST00000370310	protein_coding	ENSG00000154511	FAM69A	0	6021	ENST00000370310	ENSG00000154511	FAM69A	0	1332	1	0	0	1	0	0	0.495413	0.504587	0
1006	chr1	93543988	93547823	3836	81	81	3228	67	0.0207559	0.00694444	UMR	1	1	0	7805	ENST00000370303	protein_coding	ENSG00000143033	MTF2	0	6029	ENST00000370303	ENSG00000143033	MTF2	0	1333	0.750782	0.249218	0	0.750782	0.249218	0	0.123566	0.670229	0.206204
1007	chr1	93644686	93647238	2553	154	154	5305	158	0.0297832	0.00823171	UMR	2	2	0	7826	ENST00000481180	protein_coding	ENSG00000122483	CCDC18	0	6050	ENST00000481180	ENSG00000122483	CCDC18	0	1334	1	0	0	1	0	0	0.406972	0.593028	0
1008	chr1	93810692	93814660	3969	135	135	4804	95	0.0197752	0.00757576	UMR	2	1	0	7858	ENST00000370267	protein_coding	ENSG00000117505	DR1	0	6055	ENST00000370267	ENSG00000117505	DR1	0	1335	0.728143	0.271857	0	0.705467	0.294533	0	0.18191	0.636684	0.181406
1009	chr1	93912508	93915628	3121	169	169	4807	173	0.0359892	0.0151515	UMR	1	1	0	7866	ENST00000370253	protein_coding	ENSG00000137942	FNBP1L	0	6061	ENST00000370253	ENSG00000137942	FNBP1L	0	1336	1	0	0	1	0	0	0.284524	0.715476	0
1010	chr1	94146311	94147814	1504	138	138	4484	225	0.0501784	0.0280797	UMR	1	1	0	7873	ENST00000370243	protein_coding	ENSG00000137936	BCAR3	0	6067	ENST00000370243	ENSG00000137936	BCAR3	0	1337	1	0	0	1	0	0	0.786569	0.213431	0
1011	chr1	94311310	94314048	2739	210	227	6960	143	0.020546	0.00803329	UMR	3	1	0	7887	ENST00000565336	lincRNA	ENSG00000260464	RP4-561L24.3	0	6066	ENST00000370244	ENSG00000137936	BCAR3	0	1339	1	0	0	1	0	0	0.566995	0.433005	0
1012	chr1	94343907	94345540	1634	78	78	3115	128	0.0410915	0.0152634	UMR	1	1	0	7894	ENST00000528680	protein_coding	ENSG00000067334	DNTTIP2	0	6080	ENST00000528680	ENSG00000067334	DNTTIP2	0	1340	1	0	0	1	0	0	0.192778	0.807222	0
1013	chr1	94373909	94375828	1920	156	156	4614	121	0.0262245	0	UMR	1	1	0	7897	ENST00000462183	protein_coding	ENSG00000023909	GCLM	0	6083	ENST00000462183	ENSG00000023909	GCLM	0	1341	1	0	0	1	0	0	0.571875	0.428125	0
1014	chr1	94701142	94703706	2565	137	137	4998	214	0.0428171	0.0240741	UMR	1	1	0	7921	ENST00000370217	protein_coding	ENSG00000137962	ARHGAP29	0	6097	ENST00000370217	ENSG00000137962	ARHGAP29	0	1342	1	0	0	1	0	0	0.254971	0.745029	0
1015	chr1	94712074	94713748	1675	119	119	2877	110	0.0382343	0.0185185	UMR	1	0	0	7924	ENST00000413103	lincRNA	ENSG00000231363	RP11-148B18.1	8884	6097	ENST00000370217	ENSG00000137962	ARHGAP29	0	1343	1	0	0	0	1	0	0.364776	0.635224	0
1016	chr1	94883243	94885005	1763	143	143	4746	220	0.0463548	0.0133333	UMR	1	1	0	7934	ENST00000468860	protein_coding	ENSG00000117528	ABCD3	0	6103	ENST00000468860	ENSG00000117528	ABCD3	0	1344	1	0	0	1	0	0	0.497448	0.502552	0
1017	chr1	95006544	95009145	2602	132	132	4151	222	0.0534811	0.0208333	UMR	1	1	0	7941	ENST00000480356	protein_coding	ENSG00000117525	F3	0	6110	ENST00000480356	ENSG00000117525	F3	0	1345	1	0	0	1	0	0	0.466564	0.533436	0
1018	chr1	95285353	95286435	1083	87	87	2466	187	0.0758313	0.0283816	UMR	2	1	0	7961	ENST00000532427	protein_coding	ENSG00000143036	SLC44A3	0	6117	ENST00000532427	ENSG00000143036	SLC44A3	0	1346	1	0	0	1	0	0	0.66205	0.33795	0
1019	chr1	95390642	95393296	2655	190	190	5406	368	0.0680725	0.0297031	UMR	2	1	0	7975	ENST00000452846	antisense	ENSG00000235501	RP4-639F20.1	0	6127	ENST00000415017	ENSG00000117519	CNN3	0	1347	1	0	0	1	0	0	0.481733	0.518267	0
1020	chr1	95537858	95539280	1423	62	62	2692	111	0.0412333	0.00749916	UMR	1	1	0	7980	ENST00000495856	protein_coding	ENSG00000172339	ALG14	0	6131	ENST00000495856	ENSG00000172339	ALG14	0	1348	1	0	0	1	0	0	0.210822	0.789178	0
1021	chr1	95582045	95583806	1762	133	133	4316	166	0.0384615	0.0247967	UMR	2	2	0	7986	ENST00000604534	protein_coding	ENSG00000271092	TMEM56-RWDD3	0	6136	ENST00000604534	ENSG00000271092	TMEM56-RWDD3	0	1349	1	0	0	1	0	0	0.466515	0.533485	0
1022	chr1	95698920	95700411	1492	99	99	3148	207	0.065756	0.0175439	UMR	2	1	0	7998	ENST00000473397	protein_coding	ENSG00000122481	RWDD3	0	6144	ENST00000473397	ENSG00000122481	RWDD3	0	1350	1	0	0	1	0	0	0.279491	0.720509	0
1023	chr1	97186706	97189192	2487	115	115	3758	164	0.0436402	0.0128205	UMR	1	1	0	8041	ENST00000541987	protein_coding	ENSG00000117569	PTBP2	0	6164	ENST00000541987	ENSG00000117569	PTBP2	0	1351	1	0	0	1	0	0	0.202654	0.797346	0
1024	chr1	98385286	98387576	2291	89	89	2895	108	0.0373057	0.0166771	UMR	1	1	0	8052	ENST00000460019	protein_coding	ENSG00000188641	DPYD	0	6173	ENST00000460019	ENSG00000188641	DPYD	0	1352	1	0	0	1	0	0	0.233522	0.766478	0
1025	chr1	98508462	98516169	7708	203	203	7390	666	0.0901218	0.0430157	UMR	1	0	0	8069	ENST00000385223	lincRNA	ENSG00000225206	MIR137HG	121856	6172	ENST00000306031	ENSG00000188641	DPYD	0	1353	0.942268	0.0577322	0	0	0	1	0.0965231	0.518941	0.384536
1026	chr1	98518304	98520128	1825	102	102	3209	148	0.0461203	0.0227099	UMR	0	0	2884	8063	ENST00000424528	lincRNA	ENSG00000225206	MIR137HG	131698	6172	ENST00000306031	ENSG00000188641	DPYD	0	1354	0	0	1	0	0	1	0.538082	0.461918	0
1027	chr1	99126587	99128444	1858	114	114	3141	126	0.0401146	0.015873	UMR	1	1	0	8078	ENST00000454199	protein_coding	ENSG00000162627	SNX7	0	6179	ENST00000454199	ENSG00000162627	SNX7	0	1355	1	0	0	1	0	0	0.451561	0.548439	0
1028	chr1	99469412	99471324	1913	145	145	4717	275	0.0582998	0.0303072	UMR	2	1	0	8082	ENST00000425113	antisense	ENSG00000232825	RP5-896L10.1	0	6182	ENST00000534652	ENSG00000117598	LPPR5	0	1356	1	0	0	1	0	0	0.541558	0.458442	0
1029	chr1	99729631	99730610	980	55	55	1924	178	0.0925156	0.0306373	UMR	1	1	0	8085	ENST00000457765	protein_coding	ENSG00000117600	LPPR4	0	6184	ENST00000457765	ENSG00000117600	LPPR4	0	1357	1	0	0	1	0	0	0.360204	0.639796	0
1030	chr1	100315169	100316676	1508	80	80	2802	83	0.0296217	0.00980392	UMR	1	1	0	8107	ENST00000361302	protein_coding	ENSG00000162688	AGL	0	6199	ENST00000361302	ENSG00000162688	AGL	0	1358	1	0	0	1	0	0	0.390584	0.609416	0
1031	chr1	100434940	100436467	1528	82	82	2729	75	0.0274826	0.00900901	UMR	2	1	0	8117	ENST00000370153	protein_coding	ENSG00000117620	SLC35A3	0	6208	ENST00000370153	ENSG00000117620	SLC35A3	0	1359	1	0	0	1	0	0	0.50589	0.49411	0
1032	chr1	100502874	100505663	2790	146	146	4313	73	0.0169256	0.0109319	UMR	1	1	0	8123	ENST00000370152	protein_coding	ENSG00000156875	HIAT1	0	6211	ENST00000370152	ENSG00000156875	HIAT1	0	1360	0.996057	0.00394265	0	0.996057	0.00394265	0	0.330466	0.669534	0
1033	chr1	100597692	100599460	1769	81	81	3056	185	0.0605366	0.00740741	UMR	2	2	0	8133	ENST00000370139	protein_coding	ENSG00000122435	TRMT13	0	6219	ENST00000370139	ENSG00000122435	TRMT13	0	1361	1	0	0	1	0	0	0.352742	0.647258	0
1034	chr1	100714664	100716364	1701	46	46	1861	43	0.0231059	0.0129689	UMR	1	1	0	8139	ENST00000370131	protein_coding	ENSG00000137992	DBT	0	6225	ENST00000370131	ENSG00000137992	DBT	15268	1363	1	0	0	1	0	0	0	0	1
1035	chr1	100731088	100732682	1595	72	73	2687	63	0.0234462	0.00964985	UMR	2	1	0	8149	ENST00000370126	protein_coding	ENSG00000137996	RTCA	0	6230	ENST00000370126	ENSG00000137996	RTCA	0	1363	1	0	0	1	0	0	0.230094	0.769906	0
1036	chr1	100816640	100820088	3449	156	156	5236	114	0.0217723	0.00666667	UMR	1	1	0	8159	ENST00000544534	protein_coding	ENSG00000079335	CDC14A	0	6237	ENST00000544534	ENSG00000079335	CDC14A	0	1364	1	0	0	1	0	0	0.345028	0.654972	0
1037	chr1	101003661	101005928	2268	169	169	4708	258	0.0548003	0.00952381	UMR	1	1	0	8164	ENST00000315033	protein_coding	ENSG00000181656	GPR88	0	6239	ENST00000315033	ENSG00000181656	GPR88	0	1365	0.895944	0.104056	0	0.895944	0.104056	0	0.623457	0.376543	0
1038	chr1	101359378	101362638	3261	129	129	4811	112	0.02328	0.0136054	UMR	3	2	0	8182	ENST00000357650	protein_coding	ENSG00000162695	SLC30A7	0	6253	ENST00000357650	ENSG00000162695	SLC30A7	0	1367	1	0	0	1	0	0	0.154247	0.845753	0
1039	chr1	101490597	101492201	1605	49	49	1841	62	0.0336773	0.0128205	UMR	2	1	0	8203	ENST00000446527	antisense	ENSG00000233184	RP11-421L21.3	0	6269	ENST00000481982	ENSG00000117543	DPH5	0	1368	1	0	0	1	0	0	0.226168	0.773832	0
1040	chr1	101700920	101704655	3736	142	142	5158	249	0.0482745	0.0134807	UMR	2	1	0	8214	ENST00000475289	protein_coding	ENSG00000170989	S1PR1	0	6273	ENST00000475289	ENSG00000170989	S1PR1	0	1370	1	0	0	1	0	0	0.156049	0.843951	0
1041	chr1	101774491	101776461	1971	48	48	1957	87	0.0444558	0.0128205	UMR	0	0	12431	8218	ENST00000454466	lincRNA	ENSG00000231671	RP11-157N3.1	70844	6273	ENST00000475289	ENSG00000170989	S1PR1	71745	1370	0	0	1	0	0	1	0	0	1
1042	chr1	102461540	102462866	1327	46	46	1934	202	0.104447	0.0947753	UMR	1	1	0	8228	ENST00000462354	protein_coding	ENSG00000118733	OLFM3	0	6277	ENST00000462354	ENSG00000118733	OLFM3	758794	1370	1	0	0	1	0	0	0	0	1
1043	chr1	103571886	103574570	2685	77	77	2368	233	0.0983953	0.0605556	UMR	1	1	0	8245	ENST00000427239	protein_coding	ENSG00000060718	COL11A1	0	6289	ENST00000427239	ENSG00000060718	COL11A1	493917	1371	1	0	0	1	0	0	0	0	1
1044	chr1	104067850	104069352	1503	98	98	2479	59	0.0237999	0.00757576	UMR	2	1	0	8259	ENST00000423855	protein_coding	ENSG00000185946	RNPC3	0	6295	ENST00000423855	ENSG00000185946	RNPC3	0	1371	1	0	0	1	0	0	0.283433	0.716567	0
1045	chr1	106623374	106623916	543	38	38	1262	336	0.266244	0.262399	UMR	1	0	0	8308	ENST00000429608	lincRNA	ENSG00000237480	RP5-947P14.1	975350	6321	ENST00000361318	ENSG00000198890	PRMT6	0	1372	1	0	0	0	0	1	0.848987	0.151013	0
1046	chr1	107598990	107600524	1535	123	123	4645	103	0.0221744	0.0104167	UMR	1	1	0	8316	ENST00000370078	protein_coding	ENSG00000198890	PRMT6	0	6322	ENST00000370078	ENSG00000198890	PRMT6	0	1373	1	0	0	1	0	0	0.785016	0.214984	0
1047	chr1	107682200	107685554	3355	187	187	5869	220	0.0374851	0.0200163	UMR	1	1	0	8327	ENST00000462149	protein_coding	ENSG00000162631	NTNG1	0	6333	ENST00000462149	ENSG00000162631	NTNG1	0	1374	1	0	0	1	0	0	0.469151	0.530849	0
1048	chr1	108022976	108023816	841	35	35	1232	164	0.133117	0.0793757	UMR	0	0	24008	8333	ENST00000416095	pseudogene	ENSG00000224550	RP11-270C12.3	192454	6345	ENST00000529033	ENSG00000134215	VAV3	0	1375	0	1	0	0	1	0	0.249703	0.750297	0
1049	chr1	108505060	108508823	3764	186	186	6211	155	0.0249557	0.0119048	UMR	2	1	0	8352	ENST00000438318	antisense	ENSG00000230489	VAV3-AS1	0	6354	ENST00000530671	ENSG00000134215	VAV3	0	1376	1	0	0	1	0	0	0.156748	0.792242	0.0510096
1050	chr1	108741778	108743852	2075	122	122	4033	107	0.0265311	0.0133333	UMR	2	1	0	8360	ENST00000564063	antisense	ENSG00000260879	RP11-483I13.5	0	6358	ENST00000569674	ENSG00000085491	SLC25A24	0	1378	1	0	0	1	0	0	0.386024	0.613976	0
1051	chr1	109102131	109104692	2562	125	125	3389	214	0.0631455	0.015873	UMR	1	1	0	8378	ENST00000405454	protein_coding	ENSG00000162636	FAM102B	0	6366	ENST00000405454	ENSG00000162636	FAM102B	0	1381	1	0	0	1	0	0	0.263076	0.736924	0
1052	chr1	109203416	109204448	1033	103	103	3280	138	0.0420732	0.0104167	UMR	1	1	0	8384	ENST00000493676	protein_coding	ENSG00000162639	HENMT1	0	6372	ENST00000493676	ENSG00000162639	HENMT1	0	1382	1	0	0	1	0	0	0.759923	0.240077	0
1053	chr1	109233798	109238514	4717	125	125	4481	137	0.0305735	0.00900901	UMR	1	1	0	8389	ENST00000370021	protein_coding	ENSG00000134186	PRPF38B	0	6377	ENST00000370021	ENSG00000134186	PRPF38B	0	1383	0.711893	0.288107	0	0.711893	0.288107	0	0.0790757	0.634089	0.286835
1054	chr1	109288972	109290702	1731	92	92	2718	76	0.0279617	0.00983796	UMR	1	1	0	8397	ENST00000370008	protein_coding	ENSG00000116266	STXBP3	0	6384	ENST00000370008	ENSG00000116266	STXBP3	0	1384	1	0	0	1	0	0	0.464471	0.535529	0
1055	chr1	109419194	109421055	1862	109	109	4057	158	0.038945	0.0111111	UMR	1	1	0	8419	ENST00000446797	protein_coding	ENSG00000121957	GPSM2	0	6403	ENST00000446797	ENSG00000121957	GPSM2	0	1385	1	0	0	1	0	0	0.265306	0.734694	0
1056	chr1	109505288	109506503	1216	92	92	3320	127	0.038253	0.0197649	UMR	2	2	0	8427	ENST00000369976	protein_coding	ENSG00000121940	CLCC1	0	6411	ENST00000369976	ENSG00000121940	CLCC1	0	1386	1	0	0	1	0	0	0.438322	0.561678	0
1057	chr1	109582778	109585441	2664	150	150	4519	132	0.02921	0.00939153	UMR	1	1	0	8440	ENST00000528747	protein_coding	ENSG00000085433	WDR47	0	6424	ENST00000528747	ENSG00000085433	WDR47	0	1387	1	0	0	1	0	0	0.441817	0.558183	0
1058	chr1	109617607	109618967	1361	40	40	1357	47	0.0346352	0.0104167	UMR	1	1	0	8447	ENST00000338366	protein_coding	ENSG00000197780	TAF13	0	6426	ENST00000338366	ENSG00000197780	TAF13	0	1388	1	0	0	1	0	0	0.185893	0.814107	0
1059	chr1	109632796	109634736	1941	82	82	3652	143	0.0391566	0.00900901	UMR	2	1	0	8451	ENST00000473828	protein_coding	ENSG00000215717	TMEM167B	0	6429	ENST00000473828	ENSG00000215717	TMEM167B	0	1389	1	0	0	1	0	0	0.228748	0.771252	0
1060	chr1	109642434	109643910	1477	105	105	3438	149	0.0433392	0.0164634	UMR	1	0	0	8453	ENST00000458748	lincRNA	ENSG00000270066	SCARNA2	9005	6429	ENST00000473828	ENSG00000215717	TMEM167B	0	1390	1	0	0	0	0	1	0.488152	0.511848	0
1061	chr1	109654668	109657324	2657	125	125	4197	327	0.0779128	0.0238095	UMR	2	2	0	8469	ENST00000490758	protein_coding	ENSG00000116299	KIAA1324	0	6444	ENST00000490758	ENSG00000116299	KIAA1324	0	1391	1	0	0	1	0	0	0.194204	0.805796	0
1062	chr1	109756154	109757756	1603	83	83	2987	103	0.0344828	0.0114943	UMR	1	1	0	8479	ENST00000369923	protein_coding	ENSG00000031698	SARS	0	6453	ENST00000369923	ENSG00000031698	SARS	0	1392	1	0	0	1	0	0	0.409233	0.590767	0
1063	chr1	109791790	109792977	1188	126	126	3754	186	0.0495471	0.025641	UMR	1	1	0	8482	ENST00000271332	protein_coding	ENSG00000143126	CELSR2	0	6456	ENST00000271332	ENSG00000143126	CELSR2	0	1393	1	0	0	1	0	0	0.654882	0.345118	0
1064	chr1	109824570	109826606	2037	87	87	3461	280	0.0809015	0.0107527	UMR	1	1	0	8498	ENST00000471740	protein_coding	ENSG00000134222	PSRC1	0	6472	ENST00000471740	ENSG00000134222	PSRC1	0	1396	1	0	0	1	0	0	0.243986	0.756014	0
1065	chr1	109938734	109941225	2492	158	158	4704	318	0.067602	0.018901	UMR	1	1	0	8510	ENST00000471996	protein_coding	ENSG00000134243	SORT1	0	6484	ENST00000471996	ENSG00000134243	SORT1	0	1397	1	0	0	1	0	0	0.329053	0.670947	0
1066	chr1	109967989	109970104	2116	90	90	3636	49	0.0134763	0.00629155	UMR	1	1	0	8515	ENST00000484563	protein_coding	ENSG00000143106	PSMA5	0	6489	ENST00000484563	ENSG00000143106	PSMA5	0	1398	1	0	0	1	0	0	0.435728	0.564272	0
1067	chr1	110008808	110010358	1551	131	131	3750	149	0.0397333	0.025641	UMR	1	1	0	8518	ENST00000369872	protein_coding	ENSG00000143028	SYPL2	0	6492	ENST00000369872	ENSG00000143028	SYPL2	0	1399	1	0	0	1	0	0	0.749194	0.250806	0
1068	chr1	110025416	110027374	1959	103	108	2782	164	0.0589504	0.0177809	UMR	1	1	0	8521	ENST00000369870	protein_coding	ENSG00000162650	ATXN7L2	0	6495	ENST00000369870	ENSG00000162650	ATXN7L2	0	1400	1	0	0	1	0	0	0.139357	0.860643	0
1069	chr1	110036400	110037323	924	54	54	2067	89	0.0430576	0.00980392	UMR	1	1	0	8534	ENST00000430195	protein_coding	ENSG00000174151	CYB561D1	0	6508	ENST00000430195	ENSG00000174151	CYB561D1	0	1401	1	0	0	1	0	0	0.430736	0.569264	0
1070	chr1	110051844	110053326	1483	104	104	3092	100	0.0323415	0.0128205	UMR	1	1	0	8536	ENST00000369862	protein_coding	ENSG00000181754	AMIGO1	0	6510	ENST00000369862	ENSG00000181754	AMIGO1	0	1402	1	0	0	1	0	0	0.371544	0.628456	0
1071	chr1	110089928	110092656	2729	96	96	3915	100	0.0255428	0.0133333	UMR	1	1	0	8543	ENST00000369851	protein_coding	ENSG00000065135	GNAI3	0	6516	ENST00000369851	ENSG00000065135	GNAI3	0	1403	1	0	0	1	0	0	0.201905	0.798095	0
1072	chr1	110161734	110164532	2799	93	93	2841	135	0.0475185	0.0107527	UMR	1	1	0	8560	ENST00000527846	protein_coding	ENSG00000116337	AMPD2	0	6530	ENST00000527846	ENSG00000116337	AMPD2	0	1404	1	0	0	1	0	0	0.0900322	0.909968	0
1073	chr1	110198182	110199265	1084	57	57	2163	45	0.0208044	0.0148221	UMR	1	1	0	8584	ENST00000485640	protein_coding	ENSG00000168765	GSTM4	0	6552	ENST00000485640	ENSG00000168765	GSTM4	0	1406	1	0	0	1	0	0	0.54059	0.45941	0
1074	chr1	110210261	110211236	976	42	42	1241	146	0.117647	0.0373104	UMR	1	1	0	8599	ENST00000568786	protein_coding	ENSG00000213366	GSTM2	0	6567	ENST00000568786	ENSG00000213366	GSTM2	0	1407	1	0	0	1	0	0	0.384221	0.615779	0
1075	chr1	110229788	110231462	1675	67	67	1042	60	0.0575816	0	UMR	1	1	0	8609	ENST00000369819	protein_coding	ENSG00000134184	GSTM1	0	6577	ENST00000369819	ENSG00000134184	GSTM1	0	1408	1	0	0	1	0	0	0.224478	0.775522	0
1076	chr1	110254302	110255180	879	43	43	1537	406	0.264151	0.272773	UMR	1	1	0	8614	ENST00000429410	protein_coding	ENSG00000134201	GSTM5	0	6581	ENST00000429410	ENSG00000134201	GSTM5	23687	1408	1	0	0	1	0	0	0	0	1
1077	chr1	110282313	110283629	1317	96	96	3134	220	0.0701978	0.0245602	UMR	1	1	0	8623	ENST00000488824	protein_coding	ENSG00000134202	GSTM3	0	6589	ENST00000488824	ENSG00000134202	GSTM3	0	1409	1	0	0	1	0	0	0.725133	0.274867	0
1078	chr1	110452549	110454424	1876	116	116	3286	169	0.0514303	0.029505	UMR	1	1	0	8646	ENST00000369801	protein_coding	ENSG00000184371	CSF1	0	6608	ENST00000369801	ENSG00000184371	CSF1	0	1410	1	0	0	1	0	0	0.397655	0.602345	0
1079	chr1	110526816	110528328	1513	105	105	3448	171	0.049594	0.0133333	UMR	1	1	0	8649	ENST00000475081	protein_coding	ENSG00000168710	AHCYL1	0	6611	ENST00000475081	ENSG00000168710	AHCYL1	0	1411	1	0	0	1	0	0	0.51421	0.48579	0
1080	chr1	110576907	110578206	1300	82	82	2777	92	0.0331293	0.0131173	UMR	1	1	0	8658	ENST00000485775	protein_coding	ENSG00000143093	STRIP1	0	6620	ENST00000485775	ENSG00000143093	STRIP1	0	1412	1	0	0	1	0	0	0.571538	0.428462	0
1081	chr1	110610220	110613621	3402	294	294	9460	787	0.0831924	0.0556878	UMR	1	1	0	8666	ENST00000369792	protein_coding	ENSG00000156150	ALX3	0	6626	ENST00000369792	ENSG00000156150	ALX3	0	1413	0.676073	0.323927	0	0.676073	0.323927	0	0.893004	0.106996	0
1082	chr1	110625756	110627740	1985	123	123	4205	155	0.0368609	0.0208333	UMR	0	0	445	8667	ENST00000554808	antisense	ENSG00000258673	RP4-773N10.6	12433	6626	ENST00000369792	ENSG00000156150	ALX3	0	1414	0.782872	0.217128	0	0	0	1	0.481612	0.518388	0
1083	chr1	110672716	110673456	741	46	46	1294	164	0.126739	0.0901715	UMR	0	0	17653	8668	ENST00000334179	protein_coding	ENSG00000186150	UBL4B	17653	6627	ENST00000334179	ENSG00000186150	UBL4B	0	1415	0	0	1	0	0	1	0.7139	0.2861	0
1084	chr1	110692826	110694512	1687	144	144	4589	363	0.0791022	0.0477414	UMR	1	1	0	8669	ENST00000331565	protein_coding	ENSG00000197106	SLC6A17	0	6628	ENST00000331565	ENSG00000197106	SLC6A17	0	1416	1	0	0	1	0	0	0.756372	0.243628	0
1085	chr1	110752360	110755314	2955	296	296	7866	538	0.0683956	0.0247083	UMR	2	1	0	8681	ENST00000412512	protein_coding	ENSG00000116396	KCNC4	0	6635	ENST00000412512	ENSG00000116396	KCNC4	0	1417	1	0	0	1	0	0	0.824027	0.175973	0
1086	chr1	110880066	110883085	3020	207	207	8300	111	0.0133735	0	UMR	2	1	0	8687	ENST00000487146	protein_coding	ENSG00000162775	RBM15	0	6639	ENST00000487146	ENSG00000162775	RBM15	0	1420	1	0	0	1	0	0	0.691391	0.308609	0
1087	chr1	110949501	110951038	1538	84	84	3537	82	0.0231835	0.00793651	UMR	2	1	0	8734	ENST00000531779	protein_coding	ENSG00000134248	LAMTOR5	0	6656	ENST00000531779	ENSG00000134248	LAMTOR5	0	1421	1	0	0	1	0	0	0.421326	0.578674	0
1088	chr1	111097680	111098483	804	52	52	2087	194	0.0929564	0.0526681	UMR	0	0	35882	8741	ENST00000369771	protein_coding	ENSG00000143105	KCNA10	35882	6658	ENST00000369771	ENSG00000143105	KCNA10	0	1422	0	0	1	0	0	1	0.368159	0.631841	0
1089	chr1	111148810	111150816	2007	161	161	5299	236	0.0445367	0.0199049	UMR	1	1	0	8746	ENST00000525120	protein_coding	ENSG00000177301	KCNA2	0	6663	ENST00000525120	ENSG00000177301	KCNA2	0	1423	1	0	0	1	0	0	0.599402	0.400598	0
1090	chr1	111161948	111163086	1139	35	35	1166	58	0.0497427	0	UMR	0	0	11009	8742	ENST00000369770	protein_coding	ENSG00000177301	KCNA2	11009	6659	ENST00000369770	ENSG00000177301	KCNA2	11761	1423	0	1	0	0	1	0	0	0	1
1091	chr1	111210996	111216088	5093	43	43	1586	447	0.281841	0.284583	UMR	0	0	1566	8749	ENST00000369769	protein_coding	ENSG00000177272	KCNA3	1566	6664	ENST00000369769	ENSG00000177272	KCNA3	156	1424	0.085215	0.264088	0.650697	0.085215	0.264088	0.650697	0	0.362066	0.637934
1092	chr1	111216520	111218032	1513	182	182	6029	552	0.0915575	0.0153277	UMR	1	1	0	8749	ENST00000369769	protein_coding	ENSG00000177272	KCNA3	0	6664	ENST00000369769	ENSG00000177272	KCNA3	0	1424	1	0	0	1	0	0	0.937211	0.0627892	0
1093	chr1	111505738	111507164	1427	92	92	4165	100	0.0240096	0	UMR	2	1	0	8764	ENST00000609118	antisense	ENSG00000273010	RP11-96K19.5	0	6673	ENST00000485275	ENSG00000121931	LRIF1	0	1426	1	0	0	1	0	0	0.789068	0.210932	0
1094	chr1	111681713	111684446	2734	119	119	4304	99	0.0230019	0.0128205	UMR	2	2	0	8783	ENST00000460443	protein_coding	ENSG00000134255	CEPT1	0	6690	ENST00000460443	ENSG00000134255	CEPT1	0	1427	1	0	0	1	0	0	0.393563	0.606437	0
1095	chr1	111745846	111747505	1660	106	106	3009	114	0.0378863	0.0115079	UMR	1	1	0	8796	ENST00000473822	protein_coding	ENSG00000162777	DENND2D	0	6701	ENST00000473822	ENSG00000162777	DENND2D	0	1428	1	0	0	1	0	0	0.581928	0.418072	0
1096	chr1	111813310	111814348	1039	55	55	1851	280	0.15127	0.110256	UMR	0	0	8332	8816	ENST00000369743	pseudogene	ENSG00000203878	CHIAP2	19135	6720	ENST00000422815	ENSG00000134216	CHIA	0	1429	0	0	1	0	0	1	0.425409	0.574591	0
1097	chr1	111888424	111889568	1145	54	54	2051	232	0.113116	0.0291317	UMR	1	1	0	8834	ENST00000369737	protein_coding	ENSG00000173947	PIFO	0	6732	ENST00000369737	ENSG00000173947	PIFO	0	1430	1	0	0	1	0	0	0.350218	0.649782	0
1098	chr1	111991019	111992846	1828	92	92	3286	125	0.0380402	0.0166667	UMR	2	2	0	8859	ENST00000464154	protein_coding	ENSG00000116459	ATP5F1	0	6748	ENST00000464154	ENSG00000116459	ATP5F1	0	1431	1	0	0	1	0	0	0.491247	0.508753	0
1099	chr1	112057836	112059596	1761	58	58	2100	315	0.15	0.13249	UMR	0	0	11453	8870	ENST00000241356	protein_coding	ENSG00000121933	ADORA3	11453	6759	ENST00000241356	ENSG00000121933	ADORA3	0	1432	0	1	0	0	1	0	0.230551	0.769449	0
1100	chr1	112161971	112164052	2082	103	103	2607	101	0.0387418	0.0146964	UMR	1	1	0	8878	ENST00000545460	protein_coding	ENSG00000116473	RAP1A	0	6766	ENST00000545460	ENSG00000116473	RAP1A	0	1433	1	0	0	1	0	0	0.304035	0.695965	0
1101	chr1	112280294	112283695	3402	206	206	6597	382	0.0579051	0.015873	UMR	2	1	0	8893	ENST00000524935	antisense	ENSG00000227811	FAM212B-AS1	0	6772	ENST00000527621	ENSG00000197852	FAM212B	0	1434	1	0	0	1	0	0	0.654027	0.345973	0
1102	chr1	112297469	112299394	1926	116	116	3992	89	0.0222946	0.010101	UMR	2	2	0	8896	ENST00000536167	protein_coding	ENSG00000064703	DDX20	0	6777	ENST00000536167	ENSG00000064703	DDX20	0	1435	1	0	0	1	0	0	0.493769	0.506231	0
1103	chr1	112530942	112534507	3566	262	262	7110	464	0.0652602	0.038707	UMR	2	1	0	8909	ENST00000438293	lincRNA	ENSG00000231437	RP11-88H9.2	0	6783	ENST00000302127	ENSG00000171385	KCND3	0	1437	1	0	0	0.795008	0	0.204992	0.620864	0.379136	0
1104	chr1	112938334	112939853	1520	65	65	2520	99	0.0392857	0.0155123	UMR	1	1	0	8915	ENST00000441739	protein_coding	ENSG00000143079	CTTNBP2NL	0	6785	ENST00000441739	ENSG00000143079	CTTNBP2NL	0	1438	1	0	0	1	0	0	0.406579	0.593421	0
1105	chr1	113008718	113009281	564	30	30	1126	22	0.0195382	0.00813492	UMR	1	1	0	8918	ENST00000256640	protein_coding	ENSG00000134245	WNT2B	0	6788	ENST00000256640	ENSG00000134245	WNT2B	0	1439	1	0	0	1	0	0	0.549645	0.450355	0
1106	chr1	113044293	113045420	1128	71	71	2457	76	0.030932	0.0162698	UMR	0	0	5979	8920	ENST00000369684	protein_coding	ENSG00000134245	WNT2B	5979	6790	ENST00000369684	ENSG00000134245	WNT2B	0	1440	0	1	0	0	1	0	0.515957	0.484043	0
1107	chr1	113050314	113052386	2073	162	162	5259	467	0.0888002	0.0251662	UMR	1	1	0	8920	ENST00000369684	protein_coding	ENSG00000134245	WNT2B	0	6790	ENST00000369684	ENSG00000134245	WNT2B	0	1441	1	0	0	1	0	0	0.7178	0.2822	0
1108	chr1	113160413	113163704	3292	121	121	4588	91	0.0198344	0.00833333	UMR	2	2	0	8958	ENST00000498626	protein_coding	ENSG00000116489	CAPZA1	0	6827	ENST00000498626	ENSG00000116489	CAPZA1	0	1442	1	0	0	1	0	0	0.297691	0.702309	0
1109	chr1	113216152	113218456	2305	118	118	4025	139	0.0345342	0.0104167	UMR	1	1	0	8973	ENST00000357443	protein_coding	ENSG00000155363	MOV10	0	6839	ENST00000357443	ENSG00000155363	MOV10	0	1443	1	0	0	1	0	0	0.269848	0.730152	0
1110	chr1	113249208	113250355	1148	97	97	2403	140	0.0582605	0.0128205	UMR	1	1	0	9001	ENST00000527563	protein_coding	ENSG00000155366	RHOC	0	6866	ENST00000527563	ENSG00000155366	RHOC	0	1444	1	0	0	1	0	0	0.745645	0.254355	0
1111	chr1	113256585	113259283	2699	156	156	4660	118	0.0253219	0.0128229	UMR	2	1	0	9013	ENST00000566195	antisense	ENSG00000261595	RP11-426L16.9	0	6877	ENST00000486709	ENSG00000155367	PPM1J	0	1445	1	0	0	1	0	0	0.468322	0.531678	0
1112	chr1	113261175	113261678	504	32	32	893	32	0.0358343	0.0114943	UMR	0	0	1362	9014	ENST00000369630	protein_coding	ENSG00000184599	FAM19A3	1362	6878	ENST00000369630	ENSG00000184599	FAM19A3	0	1446	1	0	0	1	0	0	0.416667	0.583333	0
1113	chr1	113265191	113266208	1018	36	36	1076	141	0.131041	0.11039	UMR	0	0	1991	9015	ENST00000361886	protein_coding	ENSG00000184599	FAM19A3	1991	6879	ENST00000361886	ENSG00000184599	FAM19A3	0	1447	0.00785855	0.992141	0	0.00785855	0.992141	0	0.210216	0.789784	0
1114	chr1	113286208	113287289	1082	96	96	2951	324	0.109793	0.0913894	UMR	0	0	3427	9016	ENST00000458353	pseudogene	ENSG00000234790	RP11-426L16.7	23008	6879	ENST00000361886	ENSG00000184599	FAM19A3	0	1448	0	0	1	0	0	1	0.77634	0.22366	0
1115	chr1	113391899	113393032	1134	83	83	2215	168	0.0758465	0.037037	UMR	2	0	0	9021	ENST00000422022	lincRNA	ENSG00000224167	RP3-522D1.1	71981	6886	ENST00000481750	ENSG00000155380	SLC16A1	0	1449	1	0	0	0	0	1	0.58642	0.41358	0
1116	chr1	113397146	113398218	1073	46	46	1469	280	0.190606	0.191989	UMR	0	0	3880	9018	ENST00000401018	lincRNA	ENSG00000215866	RP11-426L16.8	66795	6886	ENST00000481750	ENSG00000155380	SLC16A1	4338	1449	0	1	0	0	0	1	0	0	1
1117	chr1	113497588	113500356	2769	166	166	5966	317	0.0531344	0.0107527	UMR	2	1	0	9035	ENST00000420168	antisense	ENSG00000226419	SLC16A1-AS1	0	6887	ENST00000478835	ENSG00000155380	SLC16A1	0	1451	1	0	0	1	0	0	0.421091	0.578909	0
1118	chr1	113615202	113616843	1642	78	78	2851	44	0.0154332	0.00877193	UMR	2	1	0	9039	ENST00000361127	protein_coding	ENSG00000198799	LRIG2	0	6888	ENST00000361127	ENSG00000198799	LRIG2	0	1452	1	0	0	1	0	0	0.40743	0.59257	0
1119	chr1	113931060	113934632	3573	194	194	6053	339	0.0560053	0.0175439	UMR	1	1	0	9052	ENST00000477955	protein_coding	ENSG00000081026	MAGI3	0	6898	ENST00000477955	ENSG00000081026	MAGI3	0	1454	0.912958	0	0.0870417	0.912958	0	0.0870417	0.417017	0.582983	0
1120	chr1	114300352	114302952	2601	126	126	3617	110	0.0304119	0	UMR	1	1	0	9068	ENST00000493212	protein_coding	ENSG00000116793	PHTF1	0	6912	ENST00000493212	ENSG00000116793	PHTF1	0	1455	1	0	0	1	0	0	0.291426	0.708574	0
1121	chr1	114352788	114355577	2790	124	124	4535	126	0.0277839	0.01192	UMR	2	1	0	9074	ENST00000418238	antisense	ENSG00000231128	RP5-1073O3.2	0	6914	ENST00000476412	ENSG00000081019	RSBN1	0	1456	0.95448	0.0455197	0	0.95448	0.0455197	0	0.332258	0.667742	0
1122	chr1	114446055	114448602	2548	105	105	4168	105	0.0251919	0.00833333	UMR	2	2	0	9110	ENST00000466480	protein_coding	ENSG00000118655	DCLRE1B	0	6949	ENST00000466480	ENSG00000118655	DCLRE1B	0	1457	1	0	0	1	0	0	0.223705	0.776295	0
1123	chr1	114470894	114474965	4072	145	145	4934	88	0.0178354	0.00980392	UMR	2	1	0	9122	ENST00000503968	protein_coding	ENSG00000163349	HIPK1	0	6957	ENST00000503968	ENSG00000163349	HIPK1	0	1458	1	0	0	1	0	0	0.229371	0.75442	0.0162083
1124	chr1	114694918	114698542	3625	240	240	8113	779	0.0960187	0.0463875	UMR	1	1	0	9141	ENST00000608879	protein_coding	ENSG00000134207	SYT6	0	6975	ENST00000608879	ENSG00000134207	SYT6	0	1460	0.999448	0	0.000551724	0.999448	0	0.000551724	0.506207	0.493793	0
1125	chr1	114888754	114889552	799	47	47	1686	107	0.0634638	0.0256523	UMR	0	0	7055	9143	ENST00000604963	pseudogene	ENSG00000271419	RP4-591B8.3	50907	6977	ENST00000492227	ENSG00000197323	TRIM33	163508	1461	0	0	1	0	0	1	0	0	1
1126	chr1	115052260	115055175	2916	196	196	6400	207	0.0323437	0.0123457	UMR	1	1	0	9148	ENST00000369543	protein_coding	ENSG00000197323	TRIM33	0	6980	ENST00000369543	ENSG00000197323	TRIM33	0	1461	1	0	0	1	0	0	0.412894	0.587106	0
1127	chr1	115123707	115124768	1062	40	40	1870	67	0.0358289	0.0168413	UMR	1	1	0	9156	ENST00000485021	protein_coding	ENSG00000116752	BCAS2	0	6984	ENST00000485021	ENSG00000116752	BCAS2	69442	1461	1	0	0	1	0	0	0	0	1
1128	chr1	115211887	115213452	1566	98	98	3439	121	0.0351846	0.0114943	UMR	1	1	0	9162	ENST00000493549	protein_coding	ENSG00000175984	DENND2C	0	6990	ENST00000493549	ENSG00000175984	DENND2C	0	1462	1	0	0	1	0	0	0.476373	0.523627	0
1129	chr1	115258780	115259848	1069	40	40	1807	70	0.0387382	0.00817384	UMR	1	1	0	9168	ENST00000369535	protein_coding	ENSG00000213281	NRAS	0	6995	ENST00000369535	ENSG00000213281	NRAS	45794	1462	1	0	0	1	0	0	0	0	1
1130	chr1	115298646	115301071	2426	85	85	3430	219	0.0638484	0.013913	UMR	1	1	0	9185	ENST00000524652	protein_coding	ENSG00000009307	CSDE1	0	7012	ENST00000524652	ENSG00000009307	CSDE1	22004	1463	1	0	0	1	0	0	0	0	1
1131	chr1	115322427	115323702	1276	48	48	2073	47	0.0226725	0.00378788	UMR	1	1	0	9196	ENST00000471969	protein_coding	ENSG00000052723	SIKE1	0	7022	ENST00000471969	ENSG00000052723	SIKE1	0	1463	1	0	0	1	0	0	0.303292	0.696708	0
1132	chr1	115397590	115398285	696	32	32	1213	210	0.173124	0.118601	UMR	1	1	0	9200	ENST00000369518	protein_coding	ENSG00000198765	SYCP1	0	7025	ENST00000369518	ENSG00000198765	SYCP1	0	1464	1	0	0	1	0	0	0.507184	0.492816	0
1133	chr1	115631568	115633102	1535	95	95	2075	72	0.0346988	0	UMR	1	1	0	9212	ENST00000369514	protein_coding	ENSG00000134198	TSPAN2	0	7037	ENST00000369514	ENSG00000134198	TSPAN2	0	1465	1	0	0	1	0	0	0.478176	0.521824	0
1134	chr1	115879948	115881524	1577	115	115	3694	268	0.0725501	0.0469054	UMR	1	1	0	9215	ENST00000369512	protein_coding	ENSG00000134259	NGF	0	7038	ENST00000369512	ENSG00000134259	NGF	0	1466	1	0	0	1	0	0	0.738744	0.261256	0
1135	chr1	116184262	116185781	1520	143	143	4690	151	0.0321962	0.0185185	UMR	1	1	0	9225	ENST00000310260	protein_coding	ENSG00000173218	VANGL1	0	7041	ENST00000310260	ENSG00000173218	VANGL1	0	1467	1	0	0	1	0	0	0.776974	0.223026	0
1136	chr1	116370820	116371580	761	71	71	1854	100	0.0539374	0.0333333	UMR	0	0	11781	9234	ENST00000429731	protein_coding	ENSG00000177551	NHLH2	11781	7050	ENST00000429731	ENSG00000177551	NHLH2	0	1468	0	0	1	0	0	1	0.636005	0.363995	0
1137	chr1	116380156	116383694	3539	240	240	7400	378	0.0510811	0.0242826	UMR	1	1	0	9234	ENST00000429731	protein_coding	ENSG00000177551	NHLH2	0	7050	ENST00000429731	ENSG00000177551	NHLH2	0	1469	0.659226	0.340774	0	0.659226	0.340774	0	0.566544	0.433456	0
1138	chr1	116518430	116520990	2561	123	123	3796	501	0.131981	0.025641	UMR	1	1	0	9239	ENST00000369502	protein_coding	ENSG00000163393	SLC22A15	0	7052	ENST00000369502	ENSG00000163393	SLC22A15	0	1470	1	0	0	1	0	0	0.304569	0.695431	0
1139	chr1	116694540	116695300	761	44	44	1160	19	0.0163793	0.0106061	UMR	0	0	11604	9244	ENST00000426515	lincRNA	ENSG00000235933	RP5-1185H19.2	28045	7055	ENST00000464946	ENSG00000173212	MAB21L3	0	1471	0	0	1	0	0	1	0.419185	0.580815	0
1140	chr1	116710502	116711688	1187	63	63	2166	132	0.0609418	0.0111111	UMR	0	0	3596	9244	ENST00000426515	lincRNA	ENSG00000235933	RP5-1185H19.2	44007	7055	ENST00000464946	ENSG00000173212	MAB21L3	0	1473	0	0	1	0	0	1	0.394271	0.605729	0
1141	chr1	116915070	116917502	2433	193	193	5766	387	0.0671176	0.0222222	UMR	1	1	0	9249	ENST00000537345	protein_coding	ENSG00000163399	ATP1A1	0	7059	ENST00000537345	ENSG00000163399	ATP1A1	0	1474	1	0	0	1	0	0	0.625565	0.374435	0
1142	chr1	116960626	116961770	1145	63	63	2316	90	0.0388601	0.00900901	UMR	1	0	0	9261	ENST00000369492	processed_transcript	ENSG00000203865	ATP1A1OS	11894	7066	ENST00000495965	ENSG00000163399	ATP1A1	0	1475	1	0	0	0	0	1	0.31441	0.68559	0
1143	chr1	117112480	117114321	1842	131	131	4414	148	0.0335297	0.010101	UMR	1	1	0	9276	ENST00000369487	protein_coding	ENSG00000116815	CD58	0	7072	ENST00000369487	ENSG00000116815	CD58	0	1477	1	0	0	1	0	0	0.501086	0.498914	0
1144	chr1	117208813	117210717	1905	132	132	3471	196	0.0564679	0.025641	UMR	1	1	0	9281	ENST00000318837	protein_coding	ENSG00000143061	IGSF3	0	7075	ENST00000318837	ENSG00000143061	IGSF3	0	1478	1	0	0	1	0	0	0.418373	0.581627	0
1145	chr1	117452335	117453630	1296	132	132	3548	146	0.0411499	0.0162698	UMR	1	1	0	9293	ENST00000393203	protein_coding	ENSG00000134247	PTGFRN	0	7080	ENST00000393203	ENSG00000134247	PTGFRN	0	1480	1	0	0	1	0	0	0.862654	0.137346	0
1146	chr1	117601218	117603652	2435	102	102	3725	83	0.0222819	0.00833333	UMR	2	1	0	9304	ENST00000470935	protein_coding	ENSG00000116830	TTF2	0	7088	ENST00000470935	ENSG00000116830	TTF2	0	1482	1	0	0	1	0	0	0.362218	0.637782	0
1147	chr1	117663650	117665220	1571	115	115	4143	204	0.0492397	0.0123457	UMR	1	1	0	9315	ENST00000485032	protein_coding	ENSG00000134253	TRIM45	0	7098	ENST00000485032	ENSG00000134253	TRIM45	0	1483	1	0	0	1	0	0	0.616168	0.383832	0
1148	chr1	117908479	117912119	3641	194	194	6063	224	0.0369454	0.0119048	UMR	1	1	0	9326	ENST00000482811	protein_coding	ENSG00000198162	MAN1A2	0	7106	ENST00000482811	ENSG00000198162	MAN1A2	0	1484	1	0	0	1	0	0	0.34908	0.65092	0
1149	chr1	118147823	118150530	2708	153	153	5253	60	0.011422	0.00793651	UMR	2	1	0	9334	ENST00000369448	protein_coding	ENSG00000183508	FAM46C	0	7110	ENST00000369448	ENSG00000183508	FAM46C	0	1485	1	0	0	1	0	0	0.632201	0.367799	0
1150	chr1	118471302	118473643	2342	109	109	4345	86	0.0197929	0	UMR	2	2	0	9348	ENST00000471680	protein_coding	ENSG00000065183	WDR3	0	7120	ENST00000471680	ENSG00000065183	WDR3	0	1486	1	0	0	1	0	0	0.375747	0.624253	0
1151	chr1	119521234	119523501	2268	87	87	2798	292	0.10436	0.0846561	UMR	0	0	6926	9367	ENST00000369429	protein_coding	ENSG00000092607	TBX15	6926	7136	ENST00000369429	ENSG00000092607	TBX15	0	1488	0	1	0	0	1	0	0.111552	0.888448	0
1152	chr1	119523781	119537426	13646	508	508	20983	2565	0.122242	0.0992826	UMR	1	1	0	9367	ENST00000369429	protein_coding	ENSG00000092607	TBX15	0	7136	ENST00000369429	ENSG00000092607	TBX15	0	1492	0.421442	0.340539	0.238018	0.421442	0.340539	0.238018	0.134032	0.855416	0.0105525
1153	chr1	119539315	119546140	6826	178	178	6677	759	0.113674	0.0816248	UMR	2	0	0	9369	ENST00000449439	lincRNA	ENSG00000239216	RP4-712E4.2	7135	7134	ENST00000207157	ENSG00000092607	TBX15	0	1494	0.587899	0	0.412101	0	0	1	0.134193	0.610607	0.255201
1154	chr1	119546325	119552315	5991	225	225	8481	769	0.0906733	0.0656605	UMR	0	0	2296	9369	ENST00000449439	lincRNA	ENSG00000239216	RP4-712E4.2	14145	7134	ENST00000207157	ENSG00000092607	TBX15	0	1495	0	0	1	0	0	1	0.363211	0.50242	0.134368
1155	chr1	119682251	119683861	1611	71	71	2973	258	0.086781	0.0123457	UMR	2	1	0	9383	ENST00000418015	antisense	ENSG00000231365	RP11-418J17.1	0	7142	ENST00000497761	ENSG00000116874	WARS2	0	1496	1	0	0	1	0	0	0.333333	0.666667	0
1156	chr1	119869696	119870854	1159	53	53	2008	96	0.0478088	0.0376984	UMR	2	0	0	9388	ENST00000420059	lincRNA	ENSG00000232650	RP5-834N19.1	40547	7143	ENST00000457318	ENSG00000116882	HAO2	0	1497	1	0	0	0	0	1	0.266609	0.733391	0
1157	chr1	120173957	120174878	922	43	43	1390	192	0.138129	0.0746022	UMR	0	0	15517	9422	ENST00000421812	protein_coding	ENSG00000143067	ZNF697	15517	7159	ENST00000421812	ENSG00000143067	ZNF697	7330	1498	0	1	0	0	1	0	0	0	1
1158	chr1	120189722	120191583	1862	114	114	3476	272	0.0782509	0.0420057	UMR	1	1	0	9422	ENST00000421812	protein_coding	ENSG00000143067	ZNF697	0	7159	ENST00000421812	ENSG00000143067	ZNF697	0	1499	1	0	0	1	0	0	0.469388	0.530612	0
1159	chr1	120254084	120255758	1675	89	89	2917	175	0.0599931	0.015873	UMR	1	1	0	9426	ENST00000462324	protein_coding	ENSG00000092621	PHGDH	0	7163	ENST00000462324	ENSG00000092621	PHGDH	0	1500	1	0	0	1	0	0	0.391045	0.608955	0
1160	chr1	120610810	120612899	2090	113	141	4106	124	0.0301997	0.0104167	UMR	1	1	0	9447	ENST00000479412	protein_coding	ENSG00000134250	NOTCH2	0	7179	ENST00000479412	ENSG00000134250	NOTCH2	0	1503	1	0	0	1	0	0	0.522488	0.477512	0
1161	chr1	120836036	120840079	4044	144	269	3244	67	0.0206535	0.00913413	UMR	2	1	0	9459	ENST00000355228	protein_coding	ENSG00000188610	FAM72B	0	7187	ENST00000355228	ENSG00000188610	FAM72B	0	1504	1	0	0	1	0	0	0.829871	0.170129	0
1162	chr1	120904601	120905761	1161	64	68	1381	284	0.205648	0.178509	UMR	2	0	0	9462	ENST00000401004	pseudogene	ENSG00000213244	HIST2H3DP1	22622	7191	ENST00000466915	ENSG00000198019	FCGR1B	0	1505	1	0	0	0	0	1	0.325581	0.674419	0
1163	chr1	120925181	120926312	1132	71	89	1160	62	0.0534483	0.0306187	UMR	1	0	0	9466	ENST00000457996	antisense	ENSG00000233029	RP11-439A17.9	2071	7191	ENST00000466915	ENSG00000198019	FCGR1B	0	1507	1	0	0	0	0	1	0.795936	0.204064	0
1164	chr1	121137152	121139282	2131	168	168	6925	961	0.138773	0.108958	UMR	1	0	0	9478	ENST00000417218	lincRNA	ENSG00000227082	AL592494.5	201214	7188	ENST00000369384	ENSG00000198019	FCGR1B	0	1508	1	0	0	0	0	1	0.597372	0.402628	0
1165	chr1	121260687	121261809	1123	86	86	2739	141	0.0514786	0.0260193	UMR	1	0	0	9483	ENST00000458200	pseudogene	ENSG00000231752	EMBP1	324749	7188	ENST00000369384	ENSG00000198019	FCGR1B	0	1509	1	0	0	0	0	1	0.594835	0.405165	0
1166	chr1	143739689	143745642	5954	160	194	5509	77	0.0139771	0	UMR	1	0	0	9575	ENST00000429388	lincRNA	ENSG00000223804	RP6-206I17.1	22238	7194	ENST00000419275	ENSG00000236334	PPIAL4G	0	1517	0.552234	0.447766	0	0	0	1	0.261001	0.452301	0.286698
1167	chr1	143912049	143916062	4014	106	266	2320	45	0.0193966	0.0144928	UMR	2	1	0	9592	ENST00000494534	pseudogene	ENSG00000196369	SRGAP2B	0	7195	ENST00000400889	ENSG00000215784	FAM72D	0	1518	1	0	0	0.770802	0	0.229198	0.8286	0.1714	0
1168	chr1	144310462	144312584	2123	15	68	116	9	0.0775862	0	UMR	2	0	0	9621	ENST00000384378	snRNA	ENSG00000207106	RNVU1-4	27153	7203	ENST00000538264	ENSG00000231360	AL592284.1	0	1520	1	0	0	0	0	1	0.183231	0.816769	0
1169	chr1	144337942	144341925	3984	15	180	100	7	0.07	0	UMR	2	1	0	9622	ENST00000538264	protein_coding	ENSG00000231360	AL592284.1	0	7203	ENST00000538264	ENSG00000231360	AL592284.1	0	1521	1	0	0	0.952811	0.0471888	0	0.393825	0.606175	0
1170	chr1	144490706	144492392	1687	18	63	212	0	0	0	UMR	2	0	0	9644	ENST00000384101	snRNA	ENSG00000206828	RNVU1-5	126459	7204	ENST00000540273	ENSG00000255854	PPIAL4B	0	1523	1	0	0	0	1	0	0.230587	0.769413	0
1171	chr1	144518529	144522354	3826	120	176	3040	49	0.0161184	0	UMR	1	0	0	9643	ENST00000458262	antisense	ENSG00000236943	RP11-640M9.1	154282	7204	ENST00000540273	ENSG00000255854	PPIAL4B	0	1524	0.918453	0.0815473	0	0	0.661265	0.338735	0.400941	0.599059	0
1172	chr1	144533448	144534474	1027	41	41	5931	2359	0.397741	0.405386	UMR	1	0	0	9645	ENST00000364829	snRNA	ENSG00000201699	RNU1-59P	169201	7204	ENST00000540273	ENSG00000255854	PPIAL4B	0	1525	1	0	0	0	0	1	0.318403	0.681597	0
1173	chr1	144567754	144568632	879	23	43	637	188	0.295133	0.166064	UMR	0	0	24730	9646	ENST00000429694	pseudogene	ENSG00000225241	RP11-640M9.2	203507	7204	ENST00000540273	ENSG00000255854	PPIAL4B	24702	1526	0	0	1	0	0	1	0	0	1
1174	chr1	144593030	144594740	1711	104	106	3622	105	0.0289895	0.0111111	UMR	1	0	0	9652	ENST00000419820	pseudogene	ENSG00000225241	RP11-640M9.2	217003	7205	ENST00000338347	ENSG00000168614	NBPF9	0	1526	1	0	0	0	0	1	0.525424	0.474576	0
1175	chr1	144929950	144933324	3375	152	152	11616	746	0.0642218	0.0128482	UMR	1	1	0	9713	ENST00000479408	protein_coding	ENSG00000178104	PDE4DIP	0	7252	ENST00000479408	ENSG00000178104	PDE4DIP	0	1527	0.941333	0.0586667	0	0.941333	0.0586667	0	0.381333	0.618667	0
1176	chr1	145039084	145040281	1198	61	61	7820	199	0.0254476	0.0158809	UMR	1	1	0	9739	ENST00000530940	protein_coding	ENSG00000178104	PDE4DIP	0	7278	ENST00000530940	ENSG00000178104	PDE4DIP	0	1528	1	0	0	1	0	0	0.367279	0.632721	0
1177	chr1	145075256	145076058	803	52	52	5821	462	0.0793678	0.0374205	UMR	1	1	0	9741	ENST00000528661	protein_coding	ENSG00000178104	PDE4DIP	0	7280	ENST00000528661	ENSG00000178104	PDE4DIP	0	1529	1	0	0	1	0	0	0.450809	0.549191	0
1178	chr1	145096180	145097150	971	41	41	1653	60	0.0362976	0.00813008	UMR	1	0	0	9752	ENST00000500203	processed_transcript	ENSG00000223380	SEC22B	19993	7262	ENST00000369348	ENSG00000178104	PDE4DIP	0	1530	1	0	0	0	0	1	0.402678	0.597322	0
1179	chr1	145138756	145140650	1895	58	73	2009	56	0.0278746	0.0125341	UMR	1	0	0	9754	ENST00000360993	pseudogene	ENSG00000177144	NUDT4P1	62569	7262	ENST00000369348	ENSG00000178104	PDE4DIP	0	1531	1	0	0	0	0	1	0.249077	0.750923	0
1180	chr1	145208490	145210612	2123	140	147	6927	133	0.0192002	0.0117446	UMR	2	2	0	9761	ENST00000468030	protein_coding	ENSG00000255168	RP11-458D21.5	0	7287	ENST00000468030	ENSG00000255168	RP11-458D21.5	0	1532	1	0	0	1	0	0	0.532737	0.467263	0
1181	chr1	145382234	145383198	965	49	49	2134	248	0.116214	0.0550837	UMR	2	0	0	9775	ENST00000364688	snRNA	ENSG00000201558	RNVU1-6	29896	7295	ENST00000357836	ENSG00000168509	HFE2	0	1533	1	0	0	0	0	1	0.335751	0.664249	0
1182	chr1	145395310	145399885	4576	181	181	7201	242	0.0336064	0.00980392	UMR	0	0	12552	9775	ENST00000364688	snRNA	ENSG00000201558	RNVU1-6	13209	7295	ENST00000357836	ENSG00000168509	HFE2	9772	1534	0	0	1	0	0	1	0	0	1
1183	chr1	145415010	145415686	677	37	37	1253	196	0.156425	0.106716	UMR	0	0	1730	9780	ENST00000475797	protein_coding	ENSG00000168509	HFE2	1730	7299	ENST00000475797	ENSG00000168509	HFE2	0	1535	0.397341	0.602659	0	0.397341	0.602659	0	0.406204	0.593796	0
1184	chr1	145436724	145441402	4679	86	86	3467	119	0.0343236	0.00793651	UMR	1	1	0	9785	ENST00000486597	protein_coding	ENSG00000117289	TXNIP	0	7304	ENST00000486597	ENSG00000117289	TXNIP	21015	1535	1	0	0	1	0	0	0	0	1
1185	chr1	145469530	145479309	9780	285	292	10017	613	0.061196	0.0114943	UMR	3	3	0	9809	ENST00000369308	protein_coding	ENSG00000152022	LIX1L	0	7310	ENST00000369308	ENSG00000152022	LIX1L	0	1538	0.713497	0.286503	0	0.713497	0.286503	0	0.266973	0.733027	0
1186	chr1	145506922	145508430	1509	66	66	2791	134	0.0480115	0.010101	UMR	2	1	0	9813	ENST00000369307	protein_coding	ENSG00000131795	RBM8A	0	7314	ENST00000369307	ENSG00000131795	RBM8A	0	1539	1	0	0	1	0	0	0.227303	0.772697	0
1187	chr1	145515087	145517113	2027	90	90	3676	136	0.0369967	0.0135509	UMR	2	1	0	9820	ENST00000537888	protein_coding	ENSG00000131779	PEX11B	0	7316	ENST00000537888	ENSG00000131779	PEX11B	0	1540	1	0	0	1	0	0	0.295511	0.704489	0
1188	chr1	145548538	145549534	997	49	49	1801	109	0.0605219	0.0297089	UMR	1	1	0	9829	ENST00000544626	protein_coding	ENSG00000198483	ANKRD35	0	7324	ENST00000544626	ENSG00000198483	ANKRD35	25596	1541	1	0	0	1	0	0	0	0	1
1189	chr1	145562244	145563236	993	46	46	1651	231	0.139915	0.0385317	UMR	0	0	11996	9830	ENST00000393046	protein_coding	ENSG00000131788	PIAS3	11996	7325	ENST00000393046	ENSG00000131788	PIAS3	11894	1541	0	1	0	0	1	0	0	0	1
1190	chr1	145574733	145576824	2092	122	122	3556	49	0.0137795	0.010101	UMR	1	1	0	9835	ENST00000484423	protein_coding	ENSG00000131788	PIAS3	0	7330	ENST00000484423	ENSG00000131788	PIAS3	0	1541	1	0	0	1	0	0	0.520554	0.479446	0
1191	chr1	145588544	145590106	1563	60	60	2162	63	0.0291397	0	UMR	1	1	0	9843	ENST00000460879	protein_coding	ENSG00000186364	NUDT17	0	7338	ENST00000460879	ENSG00000186364	NUDT17	0	1542	1	0	0	1	0	0	0.255918	0.744082	0
1192	chr1	145610158	145612572	2415	101	119	3205	60	0.0187207	0.00952381	UMR	2	2	0	9852	ENST00000542738	protein_coding	ENSG00000121848	RNF115	0	7347	ENST00000542738	ENSG00000121848	RNF115	0	1544	1	0	0	1	0	0	0.295238	0.704762	0
1193	chr1	145713254	145714134	881	43	43	1422	177	0.124473	0.0309343	UMR	0	0	1430	9854	ENST00000369288	protein_coding	ENSG00000117281	CD160	1430	7349	ENST00000369288	ENSG00000117281	CD160	0	1545	0.646992	0.353008	0	0.646992	0.353008	0	0.190692	0.809308	0
1194	chr1	145825848	145827391	1544	64	78	1618	29	0.0179234	0.0104167	UMR	2	1	0	9878	ENST00000437377	antisense	ENSG00000235702	WI2-925H4.1	0	7372	ENST00000524525	ENSG00000117262	GPR89A	0	1546	1	0	0	1	0	0	0.474741	0.525259	0
1195	chr1	145990627	145991977	1351	21	86	319	14	0.0438871	0.037037	UMR	0	0	19113	9890	ENST00000420737	pseudogene	ENSG00000229828	RP11-94I2.1	48434	7380	ENST00000604393	ENSG00000152042	NBPF11	0	1552	0	0	1	0	0	1	0.368616	0.631384	0
1196	chr1	146008607	146010060	1454	66	76	2312	359	0.155277	0.162654	UMR	0	0	1030	9890	ENST00000420737	pseudogene	ENSG00000229828	RP11-94I2.1	30351	7380	ENST00000604393	ENSG00000152042	NBPF11	16522	1552	0.667125	0	0.332875	0	0	1	0	0	1
1197	chr1	146369368	146374974	5607	108	161	1614	45	0.027881	0	UMR	1	1	0	9926	ENST00000442909	protein_coding	ENSG00000186275	NBPF12	0	7392	ENST00000442909	ENSG00000186275	NBPF12	0	1560	0.611557	0	0.388443	0.611557	0	0.388443	0.210986	0.546281	0.242732
1198	chr1	146543995	146545024	1030	59	59	2301	267	0.116037	0.0673532	UMR	0	0	6270	9941	ENST00000364272	snRNA	ENSG00000201142	RNVU1-8	87498	7400	ENST00000537773	ENSG00000186275	NBPF12	0	1562	0	1	0	0	0	1	0.432039	0.567961	0
1199	chr1	146550824	146552836	2013	114	114	4392	466	0.106102	0.0623451	UMR	1	0	0	9941	ENST00000364272	snRNA	ENSG00000201142	RNVU1-8	81252	7402	ENST00000496858	ENSG00000131791	PRKAB2	0	1566	1	0	0	0	0	1	0.483855	0.516145	0
1200	chr1	146555479	146556984	1506	86	86	3470	339	0.0976945	0.0209426	UMR	0	0	351	9942	ENST00000438469	pseudogene	ENSG00000230832	RP11-325P15.2	77104	7402	ENST00000496858	ENSG00000131791	PRKAB2	0	1567	1	0	0	0	0	1	0.2417	0.7583	0
1201	chr1	146642666	146645186	2521	139	139	5023	219	0.0435994	0.0107527	UMR	3	1	0	9950	ENST00000606856	processed_transcript	ENSG00000273071	RP11-337C18.10	0	7404	ENST00000474939	ENSG00000131791	PRKAB2	0	1568	1	0	0	1	0	0	0.408965	0.591035	0
1202	chr1	146696640	146697832	1193	38	38	1715	50	0.0291545	0.00308642	UMR	1	1	0	9958	ENST00000478432	protein_coding	ENSG00000131781	FMO5	0	7412	ENST00000478432	ENSG00000131781	FMO5	16257	1570	1	0	0	1	0	0	0	0	1
1203	chr1	146713766	146716156	2391	125	125	4334	197	0.0454545	0.0185185	UMR	2	2	0	9970	ENST00000492728	protein_coding	ENSG00000131778	CHD1L	0	7419	ENST00000492728	ENSG00000131778	CHD1L	0	1570	1	0	0	1	0	0	0.497281	0.502719	0
1204	chr1	147012066	147014230	2165	37	37	1258	209	0.166137	0.13145	UMR	1	1	0	9979	ENST00000234739	protein_coding	ENSG00000116128	BCL9	0	7422	ENST00000234739	ENSG00000116128	BCL9	57019	1571	1	0	0	1	0	0	0	0	1
1205	chr1	147070448	147073312	2865	151	153	3504	187	0.0533676	0.0222222	UMR	1	1	0	9980	ENST00000497938	protein_coding	ENSG00000116128	BCL9	0	7423	ENST00000497938	ENSG00000116128	BCL9	0	1571	1	0	0	1	0	0	0.218499	0.781501	0
1206	chr1	147141396	147143148	1753	90	90	3141	76	0.0241961	0.0114943	UMR	1	1	0	9987	ENST00000493129	protein_coding	ENSG00000162836	ACP6	0	7430	ENST00000493129	ENSG00000162836	ACP6	0	1572	1	0	0	1	0	0	0.613805	0.386195	0
1207	chr1	147400141	147401744	1604	74	79	1718	16	0.00931315	0	UMR	1	1	0	10001	ENST00000468618	protein_coding	ENSG00000188092	GPR89B	0	7439	ENST00000468618	ENSG00000188092	GPR89B	0	1574	1	0	0	1	0	0	0.456983	0.543017	0
1208	chr1	147484380	147488543	4164	7	159	47	15	0.319149	0.0666667	UMR	1	0	0	10009	ENST00000384064	snRNA	ENSG00000206791	RNU1-129P	43212	7443	ENST00000490955	ENSG00000188092	GPR89B	0	1576	1	0	0	0	0	1	0.169308	0.830692	0
1209	chr1	147524468	147534246	9779	48	175	1074	110	0.102421	0.0339262	UMR	0	0	13300	10012	ENST00000383858	snRNA	ENSG00000206585	RNVU1-9	54563	7448	ENST00000481201	ENSG00000203836	NBPF24	0	1580	0	0	1	0	0	1	0.0618673	0.315472	0.622661
1210	chr1	147550572	147551865	1294	30	68	312	90	0.288462	0.184921	UMR	0	0	1002	10013	ENST00000436798	pseudogene	ENSG00000227778	XXyac-YX155B6.2	36944	7448	ENST00000481201	ENSG00000203836	NBPF24	16696	1580	0.771252	0	0.228748	0	0	1	0	0	1
1211	chr1	147621297	147633434	12138	39	405	799	35	0.0438048	0.0166667	UMR	2	2	0	10026	ENST00000599640	protein_coding	ENSG00000269647	BX842679.1	0	7453	ENST00000599640	ENSG00000269647	BX842679.1	0	1586	0.604795	0.395205	0	0.604795	0.395205	0	0.203987	0.681908	0.114104
1212	chr1	147718230	147718896	667	50	50	3806	948	0.24908	0.243599	UMR	1	0	0	10041	ENST00000415381	pseudogene	ENSG00000227700	RP11-301M17.1	83343	7452	ENST00000606982	ENSG00000203836	NBPF24	0	1587	1	0	0	0	0	1	1	0	0
1213	chr1	147735214	147736556	1343	65	65	3228	130	0.0402726	0.016902	UMR	1	0	0	10042	ENST00000363009	snRNA	ENSG00000199879	RNU1-120P	100327	7452	ENST00000606982	ENSG00000203836	NBPF24	0	1588	1	0	0	0	0	1	0.22487	0.77513	0
1214	chr1	147752121	147753829	1709	42	84	1365	55	0.040293	0.0318305	UMR	1	0	0	10043	ENST00000428035	lincRNA	ENSG00000234283	RP11-495P10.6	117234	7452	ENST00000606982	ENSG00000203836	NBPF24	0	1590	1	0	0	0	0	1	0.179052	0.820948	0
1215	chr1	147774090	147776106	2017	29	91	746	51	0.0683646	0.0229885	UMR	0	0	4711	10047	ENST00000445201	lincRNA	ENSG00000244252	RP11-495P10.7	139203	7452	ENST00000606982	ENSG00000203836	NBPF24	0	1591	0	0	1	0	0	1	0.17997	0.82003	0
1216	chr1	147789966	147791276	1311	52	52	2059	220	0.106848	0.0193691	UMR	1	0	0	10048	ENST00000452108	pseudogene	ENSG00000235988	RP11-495P10.4	155079	7452	ENST00000606982	ENSG00000203836	NBPF24	0	1593	1	0	0	0	0	1	0.0983982	0.901602	0
1217	chr1	147806043	147809462	3420	80	80	3673	240	0.0653417	0.0196036	UMR	1	0	0	10051	ENST00000365538	snRNA	ENSG00000202408	RNU1-122P	145956	7454	ENST00000539781	ENSG00000255963	PPIAL4A	0	1594	0.831287	0.168713	0	0	0	1	0.0789474	0.835673	0.0853801
1218	chr1	147826184	147826870	687	42	42	1927	562	0.291645	0.25121	UMR	0	0	3944	10052	ENST00000609678	lincRNA	ENSG00000272824	RP6-74O6.6	128548	7454	ENST00000539781	ENSG00000255963	PPIAL4A	0	1595	0	0	1	0	0	1	0.298399	0.701601	0
1219	chr1	147833012	147845788	12777	11	194	119	22	0.184874	0.0962963	UMR	1	0	0	10053	ENST00000384610	snRNA	ENSG00000207340	RNVU1-10	109630	7454	ENST00000539781	ENSG00000255963	PPIAL4A	0	1596	0.285904	0.714096	0	0	0	1	0.026532	0.286687	0.686781
1220	chr1	147928962	147933820	4859	37	190	629	5	0.00794913	0	UMR	1	0	0	10055	ENST00000417554	lincRNA	ENSG00000215863	LINC01138	21598	7454	ENST00000539781	ENSG00000255963	PPIAL4A	0	1598	0.810866	0.189134	0	0	0	1	0.321054	0.678946	0
1221	chr1	147993596	147995909	2314	71	89	1294	47	0.0363215	0.0133333	UMR	1	0	0	10064	ENST00000391154	snRNA	ENSG00000212456	RNVU1-13	29938	7455	ENST00000310701	ENSG00000122497	NBPF14	0	1599	1	0	0	0	0	1	0.138289	0.861711	0
1222	chr1	147999812	148001006	1195	52	72	1258	22	0.0174881	0.00396825	UMR	1	0	0	10065	ENST00000416378	pseudogene	ENSG00000223491	RP3-328E19.4	24841	7455	ENST00000310701	ENSG00000122497	NBPF14	0	1601	1	0	0	0	0	1	0.708787	0.291213	0
1223	chr1	148100992	148177161	76170	66	77	1438	26	0.0180807	0.0113287	UMR	0	0	16010	10075	ENST00000545938	pseudogene	ENSG00000223612	RP11-289I10.2	25374	7464	ENST00000544708	ENSG00000256374	PPIAL4D	0	1602	0	0	1	0	0	1	0.00576342	0.0319548	0.962282
1224	chr1	148192881	148193634	754	49	49	1274	66	0.0518053	0.0289855	UMR	1	0	0	10076	ENST00000433527	pseudogene	ENSG00000223612	RP11-289I10.2	8901	7464	ENST00000544708	ENSG00000256374	PPIAL4D	16153	1602	1	0	0	0	0	1	0	0	1
1225	chr1	148239927	148243110	3184	73	101	1578	15	0.0095057	0	UMR	1	0	0	10079	ENST00000384770	snRNA	ENSG00000207501	RNVU1-14	37390	7464	ENST00000544708	ENSG00000256374	PPIAL4D	0	1603	1	0	0	0	0	1	0.106784	0.893216	0
1226	chr1	148247210	148248572	1363	50	74	1401	39	0.0278373	0.0155039	UMR	1	0	0	10080	ENST00000427732	lincRNA	ENSG00000236140	RP11-89F3.2	44673	7464	ENST00000544708	ENSG00000256374	PPIAL4D	0	1605	1	0	0	0	0	1	0.621423	0.378577	0
1227	chr1	148526798	148528144	1347	23	53	301	54	0.179402	0.194593	UMR	0	0	14728	10086	ENST00000440916	pseudogene	ENSG00000229002	RP11-666A1.4	27834	7469	ENST00000464336	ENSG00000243452	NBPF15	27496	1606	0	0	1	0	0	1	0	0	1
1228	chr1	148555338	148557021	1684	110	110	5331	123	0.0230726	0.0113155	UMR	1	1	0	10089	ENST00000488031	protein_coding	ENSG00000243452	NBPF15	0	7471	ENST00000488031	ENSG00000243452	NBPF15	0	1606	1	0	0	1	0	0	0.585511	0.414489	0
1229	chr1	148598058	148599306	1249	58	77	1276	27	0.0211599	0.0194444	UMR	2	0	0	10095	ENST00000430618	pseudogene	ENSG00000226675	RP11-666A1.3	37067	7474	ENST00000369187	ENSG00000243452	NBPF15	0	1607	1	0	0	0	0	1	0.678943	0.321057	0
1230	chr1	148603641	148606236	2596	72	95	1173	20	0.0170503	0	UMR	1	0	0	10096	ENST00000384476	snRNA	ENSG00000207205	RNVU1-15	42650	7474	ENST00000369187	ENSG00000243452	NBPF15	0	1609	1	0	0	0	0	1	0.128274	0.871726	0
1231	chr1	148759093	148761185	2093	18	80	215	25	0.116279	0.0526515	UMR	2	0	0	10103	ENST00000432512	pseudogene	ENSG00000233586	RP11-763B22.3	19649	7475	ENST00000417839	ENSG00000203827	NBPF16	0	1610	1	0	0	0	0	1	0.350693	0.649307	0
1232	chr1	148853511	148857105	3595	238	249	8674	989	0.114019	0.0547904	UMR	2	0	0	10110	ENST00000444424	pseudogene	ENSG00000231448	RP11-763B22.9	114067	7475	ENST00000417839	ENSG00000203827	NBPF16	0	1613	0.730737	0.269263	0	0	0	1	0.49096	0.50904	0
1233	chr1	148864248	148865292	1045	36	52	1971	343	0.174023	0.170186	UMR	1	0	0	10111	ENST00000435754	pseudogene	ENSG00000242943	NKAIN1P1	124804	7475	ENST00000417839	ENSG00000203827	NBPF16	0	1614	1	0	0	0	0	1	0.62488	0.37512	0
1234	chr1	148901366	148902532	1167	88	88	7391	1441	0.194967	0.175709	UMR	1	0	0	10114	ENST00000309892	pseudogene	ENSG00000175658	DRD5P2	161922	7475	ENST00000417839	ENSG00000203827	NBPF16	0	1615	1	0	0	0	0	1	0.692374	0.307626	0
1235	chr1	148927909	148928440	532	36	36	4149	511	0.123162	0.116565	UMR	1	0	0	10119	ENST00000539543	lincRNA	ENSG00000232527	RP11-14N7.2	188465	7475	ENST00000417839	ENSG00000203827	NBPF16	24250	1616	1	0	0	0	0	1	0	0	1
1236	chr1	149137187	149139430	2244	92	92	3122	355	0.113709	0.0936994	UMR	0	0	6884	10123	ENST00000401087	pseudogene	ENSG00000179571	NBPF23	261111	7476	ENST00000392948	ENSG00000203818	HIST2H3PS2	0	1617	0	0	1	0	0	1	0.381907	0.618093	0
1237	chr1	149143288	149148264	4977	159	159	6042	1824	0.301887	0.278264	UMR	1	0	0	10126	ENST00000365297	snRNA	ENSG00000202167	RNU1-114P	252277	7476	ENST00000392948	ENSG00000203818	HIST2H3PS2	0	1619	0.68033	0	0.31967	0	0	1	0.122162	0.692787	0.185051
1238	chr1	149148346	149149931	1586	71	71	2931	666	0.227226	0.209105	UMR	0	0	1466	10126	ENST00000365297	snRNA	ENSG00000202167	RNU1-114P	250610	7476	ENST00000392948	ENSG00000203818	HIST2H3PS2	0	1620	0.336066	0	0.663934	0	0	1	0.179067	0.820933	0
1239	chr1	149154310	149157376	3067	107	107	4096	681	0.16626	0.118519	UMR	0	0	7430	10126	ENST00000365297	snRNA	ENSG00000202167	RNU1-114P	243165	7476	ENST00000392948	ENSG00000203818	HIST2H3PS2	0	1621	0	0	1	0	0	1	0.184219	0.815781	0
1240	chr1	149169700	149170648	949	40	40	1606	381	0.237235	0.153496	UMR	0	0	22820	10126	ENST00000365297	snRNA	ENSG00000202167	RNU1-114P	229893	7476	ENST00000392948	ENSG00000203818	HIST2H3PS2	7084	1622	0	0	1	0	0	1	0	0	1
1241	chr1	149185654	149187367	1714	72	72	2804	502	0.17903	0.152512	UMR	0	0	6901	10127	ENST00000384619	snRNA	ENSG00000207349	RNVU1-17	213174	7476	ENST00000392948	ENSG00000203818	HIST2H3PS2	23038	1622	0	0	1	0	0	1	0	0	1
1242	chr1	149192272	149195180	2909	120	120	5129	758	0.147787	0.105943	UMR	1	0	0	10127	ENST00000384619	snRNA	ENSG00000207349	RNVU1-17	205361	7476	ENST00000392948	ENSG00000203818	HIST2H3PS2	29178	1623	1	0	0	0	0	1	0	0	1
1243	chr1	149214720	149215856	1137	31	31	1170	202	0.17265	0.176387	UMR	1	0	0	10128	ENST00000517017	snRNA	ENSG00000252826	RNU1-92P	184685	7476	ENST00000392948	ENSG00000203818	HIST2H3PS2	8502	1623	1	0	0	0	0	1	0	0	1
1244	chr1	149222678	149225072	2395	105	105	11015	881	0.0799818	0.0312243	UMR	1	0	0	10129	ENST00000384010	snRNA	ENSG00000206737	RNVU1-18	175469	7476	ENST00000392948	ENSG00000203818	HIST2H3PS2	0	1623	1	0	0	0	0	1	0.11858	0.88142	0
1245	chr1	149230390	149231711	1322	59	59	2386	200	0.0838223	0.0592593	UMR	1	0	0	10130	ENST00000443018	lincRNA	ENSG00000232721	RP11-403I13.5	168830	7476	ENST00000392948	ENSG00000203818	HIST2H3PS2	0	1624	1	0	0	0	0	1	0.322239	0.677761	0
1246	chr1	149286358	149287954	1597	102	102	7545	1836	0.24334	0.215626	UMR	1	0	0	10142	ENST00000433084	lincRNA	ENSG00000235999	RP11-403I13.8	112587	7476	ENST00000392948	ENSG00000203818	HIST2H3PS2	0	1626	1	0	0	0	0	1	0.601753	0.398247	0
1247	chr1	149297638	149299202	1565	51	56	2953	657	0.222486	0.181145	UMR	0	0	10186	10142	ENST00000433084	lincRNA	ENSG00000235999	RP11-403I13.8	101339	7476	ENST00000392948	ENSG00000203818	HIST2H3PS2	9864	1626	0	0	1	0	0	1	0	0	1
1248	chr1	149326166	149327014	849	33	33	2227	532	0.238886	0.233071	UMR	0	0	2834	10144	ENST00000390755	miRNA	ENSG00000212044	CR812485.1	73527	7476	ENST00000392948	ENSG00000203818	HIST2H3PS2	5979	1627	0	0	1	0	0	1	0	0	1
1249	chr1	149332804	149334487	1684	87	87	4372	658	0.150503	0.112159	UMR	0	0	6578	10145	ENST00000454459	pseudogene	ENSG00000237503	RP5-998N21.3	66054	7476	ENST00000392948	ENSG00000203818	HIST2H3PS2	0	1628	0	0	1	0	0	1	0.428741	0.571259	0
1250	chr1	149378968	149380162	1195	84	91	1593	103	0.0646579	0.0267094	UMR	1	0	0	10152	ENST00000415338	lincRNA	ENSG00000234571	RP5-998N21.4	20379	7476	ENST00000392948	ENSG00000203818	HIST2H3PS2	0	1629	1	0	0	0	0	1	0.720502	0.279498	0
1251	chr1	149399162	149400920	1759	83	87	2333	119	0.0510073	0.0277778	UMR	4	1	0	10155	ENST00000392948	protein_coding	ENSG00000203818	HIST2H3PS2	0	7476	ENST00000392948	ENSG00000203818	HIST2H3PS2	0	1631	1	0	0	1	0	0	0.40307	0.59693	0
1252	chr1	149511826	149584131	72306	37	667	410	62	0.15122	0	UMR	6	1	0	10175	ENST00000447883	lincRNA	ENSG00000233368	RP11-277L2.3	0	7479	ENST00000369222	ENSG00000198161	PPIAL4C	0	1634	0.292908	0.0222388	0.684853	0.0553204	0	0.94468	0.0259729	0.116809	0.857218
1253	chr1	149604731	149606420	1690	26	54	249	10	0.0401606	0	UMR	3	0	0	10179	ENST00000365626	snRNA	ENSG00000202496	RNVU1-20	51727	7479	ENST00000369222	ENSG00000198161	PPIAL4C	0	1635	1	0	0	0	0	1	0.230178	0.769822	0
1254	chr1	149671267	149673303	2037	112	117	4346	1148	0.264151	0.240556	UMR	2	0	0	10192	ENST00000443602	lincRNA	ENSG00000223759	RP11-353N4.4	2674	7480	ENST00000369173	ENSG00000203815	FAM231D	0	1638	1	0	0	0	0	1	0.644084	0.355916	0
1255	chr1	149711692	149712532	841	34	34	1572	352	0.223919	0.201596	UMR	0	0	2740	10195	ENST00000390749	miRNA	ENSG00000263825	AL358813.2	35713	7480	ENST00000369173	ENSG00000203815	FAM231D	6010	1639	0	1	0	0	0	1	0	0	1
1256	chr1	149718333	149720017	1685	87	87	3352	437	0.13037	0.103704	UMR	1	0	0	10185	ENST00000608683	lincRNA	ENSG00000234232	RP11-353N4.5	34209	7481	ENST00000444948	ENSG00000150337	FCGR1A	0	1640	1	0	0	0	0	1	0.416617	0.583383	0
1257	chr1	149763896	149765092	1197	90	91	2201	83	0.0377101	0.0196759	UMR	1	0	0	10206	ENST00000428289	antisense	ENSG00000233030	RP11-196G18.3	1971	7484	ENST00000489704	ENSG00000150337	FCGR1A	0	1641	1	0	0	0.0233918	0.976608	0	0.719298	0.280702	0
1258	chr1	149782664	149785494	2831	130	140	3397	252	0.0741831	0.0600461	UMR	3	2	0	10207	ENST00000331491	protein_coding	ENSG00000183598	HIST2H3D	0	7489	ENST00000331491	ENSG00000183598	HIST2H3D	0	1643	1	0	0	1	0	0	0.39562	0.60438	0
1259	chr1	149804468	149816033	11566	29	477	759	41	0.0540184	0.031746	UMR	3	2	0	10215	ENST00000369385	pseudogene	ENSG00000220323	HIST2H2BD	0	7495	ENST00000369161	ENSG00000183558	HIST2H2AA3	0	1645	0.60894	0.39106	0	0.60894	0.39106	0	0.311603	0.431351	0.257047
1260	chr1	149820431	149832473	12043	31	479	941	177	0.188098	0.0930424	UMR	4	2	0	10220	ENST00000403683	protein_coding	ENSG00000203852	HIST2H3A	0	7497	ENST00000403683	ENSG00000203852	HIST2H3A	0	1647	0.624429	0.375571	0	0.606826	0.375571	0.0176036	0.298846	0.454289	0.246865
1261	chr1	149856064	149860546	4483	214	214	9341	164	0.017557	0.00673469	UMR	4	4	0	10227	ENST00000369153	protein_coding	ENSG00000178096	BOLA1	0	7504	ENST00000369153	ENSG00000178096	BOLA1	0	1648	0.962525	0.0374749	0	0.962525	0.0374749	0	0.379433	0.620567	0
1262	chr1	149870872	149871782	911	62	62	2235	166	0.0742729	0.0189091	UMR	1	1	0	10230	ENST00000369150	protein_coding	ENSG00000178096	BOLA1	0	7507	ENST00000369150	ENSG00000178096	BOLA1	0	1649	1	0	0	1	0	0	0.771679	0.228321	0
1263	chr1	149887668	149890107	2440	50	50	1524	115	0.0754593	0.0323605	UMR	1	1	0	10232	ENST00000369145	protein_coding	ENSG00000159164	SV2A	0	7509	ENST00000369145	ENSG00000159164	SV2A	9518	1650	1	0	0	1	0	0	0	0	1
1264	chr1	149898934	149900462	1529	58	58	2305	58	0.0251627	0.00823171	UMR	1	1	0	10234	ENST00000457312	protein_coding	ENSG00000143368	SF3B4	0	7511	ENST00000457312	ENSG00000143368	SF3B4	0	1650	1	0	0	1	0	0	0.175278	0.824722	0
1265	chr1	149981436	149983016	1581	91	91	3210	148	0.0461059	0.0202765	UMR	1	1	0	10248	ENST00000417191	protein_coding	ENSG00000163113	OTUD7B	0	7525	ENST00000417191	ENSG00000163113	OTUD7B	0	1651	1	0	0	1	0	0	0.447185	0.552815	0
1266	chr1	150038566	150040386	1821	68	68	2772	73	0.0263348	0.0128205	UMR	1	1	0	10258	ENST00000419023	protein_coding	ENSG00000136631	VPS45	0	7534	ENST00000419023	ENSG00000136631	VPS45	0	1652	1	0	0	1	0	0	0.269632	0.730368	0
1267	chr1	150121091	150124444	3354	227	227	6304	215	0.0341053	0.0151515	UMR	1	1	0	10267	ENST00000492304	protein_coding	ENSG00000023902	PLEKHO1	0	7543	ENST00000492304	ENSG00000023902	PLEKHO1	0	1653	1	0	0	1	0	0	0.412343	0.587657	0
1268	chr1	150132418	150135932	3515	42	42	1544	413	0.267487	0.195764	UMR	0	0	817	10272	ENST00000502767	protein_coding	ENSG00000023902	PLEKHO1	817	7548	ENST00000502767	ENSG00000023902	PLEKHO1	9339	1653	0.336273	0.663727	0	0.336273	0.663727	0	0	0	1
1269	chr1	150185737	150186666	930	33	33	1356	39	0.0287611	0.00854701	UMR	0	0	1806	10273	ENST00000581481	misc_RNA	ENSG00000266187	RN7SL480P	12395	7553	ENST00000534437	ENSG00000143401	ANP32E	0	1654	0.207527	0	0.792473	0	0	1	0.219355	0.780645	0
1270	chr1	150205518	150209245	3728	171	171	6473	156	0.0241001	0.010101	UMR	1	1	0	10283	ENST00000532744	protein_coding	ENSG00000143401	ANP32E	0	7558	ENST00000532744	ENSG00000143401	ANP32E	0	1655	1	0	0	1	0	0	0.233637	0.766363	0
1271	chr1	150227780	150230376	2597	41	41	1730	284	0.164162	0.122807	UMR	2	1	0	10288	ENST00000607652	protein_coding	ENSG00000118298	CA14	0	7561	ENST00000607652	ENSG00000118298	CA14	10671	1656	1	0	0	1	0	0	0	0	1
1272	chr1	150240458	150242187	1730	82	82	2751	87	0.0316249	0.00684182	UMR	2	2	0	10301	ENST00000369102	protein_coding	ENSG00000118292	C1orf54	0	7573	ENST00000369102	ENSG00000118292	C1orf54	0	1656	1	0	0	1	0	0	0.350867	0.649133	0
1273	chr1	150253690	150255396	1707	83	83	2984	221	0.0740617	0.0306638	UMR	1	1	0	10309	ENST00000469255	protein_coding	ENSG00000159208	C1orf51	0	7581	ENST00000469255	ENSG00000159208	C1orf51	0	1657	1	0	0	1	0	0	0.159344	0.840656	0
1274	chr1	150265790	150267018	1229	54	54	2360	78	0.0330508	0.00900901	UMR	1	1	0	10312	ENST00000369084	protein_coding	ENSG00000187145	MRPS21	0	7584	ENST00000369084	ENSG00000187145	MRPS21	0	1658	1	0	0	1	0	0	0.173312	0.826688	0
1275	chr1	150293400	150295188	1789	77	77	2902	188	0.0647829	0.0156884	UMR	1	1	0	10316	ENST00000543398	protein_coding	ENSG00000117360	PRPF3	0	7588	ENST00000543398	ENSG00000117360	PRPF3	0	1659	1	0	0	1	0	0	0.170486	0.829514	0
1276	chr1	150335776	150339698	3923	137	137	5032	143	0.0284181	0.0107527	UMR	1	1	0	10326	ENST00000369068	protein_coding	ENSG00000163125	RPRD2	0	7598	ENST00000369068	ENSG00000163125	RPRD2	0	1660	0.869488	0.130512	0	0.869488	0.130512	0	0.116747	0.778996	0.104257
1277	chr1	150459297	150460665	1369	43	43	1836	69	0.0375817	0.00740741	UMR	1	1	0	10335	ENST00000466989	protein_coding	ENSG00000143374	TARS2	0	7607	ENST00000466989	ENSG00000143374	TARS2	27371	1661	1	0	0	1	0	0	0	0	1
1278	chr1	150487542	150489116	1575	87	87	3182	106	0.0333124	0.017094	UMR	1	0	0	10348	ENST00000416894	lincRNA	ENSG00000228126	LINC00568	5763	7619	ENST00000490346	ENSG00000143369	ECM1	0	1661	1	0	0	0	0	1	0.24127	0.75873	0
1279	chr1	150520894	150522198	1305	118	118	2287	149	0.0651509	0.0151515	UMR	2	2	0	10356	ENST00000538795	protein_coding	ENSG00000225996	AL356356.1	0	7626	ENST00000538795	ENSG00000225996	AL356356.1	0	1662	1	0	0	1	0	0	0.650575	0.349425	0
1280	chr1	150532430	150536349	3920	85	85	3165	238	0.0751975	0.0144928	UMR	1	1	0	10358	ENST00000369035	protein_coding	ENSG00000203804	ADAMTSL4-AS1	0	7627	ENST00000369035	ENSG00000203804	ADAMTSL4-AS1	0	1664	0.902806	0	0.0971939	0.902806	0	0.0971939	0.0576531	0.930102	0.0122449
1281	chr1	150547990	150552744	4755	166	166	5822	157	0.0269667	0.0116959	UMR	1	1	0	10363	ENST00000307940	protein_coding	ENSG00000143384	MCL1	0	7630	ENST00000307940	ENSG00000143384	MCL1	0	1665	0.734385	0.265615	0	0.734385	0.265615	0	0.215563	0.502839	0.281598
1282	chr1	150601060	150602722	1663	79	79	2987	131	0.0438567	0.00925926	UMR	1	1	0	10379	ENST00000362052	protein_coding	ENSG00000143420	ENSA	0	7645	ENST00000362052	ENSG00000143420	ENSA	0	1666	1	0	0	1	0	0	0.29525	0.70475	0
1283	chr1	150847394	150849669	2276	91	91	2967	153	0.0515672	0.0138889	UMR	1	1	0	10416	ENST00000504358	protein_coding	ENSG00000143437	ARNT	0	7679	ENST00000504358	ENSG00000143437	ARNT	0	1667	1	0	0	1	0	0	0.119069	0.880931	0
1284	chr1	150898300	150899484	1185	48	48	1736	88	0.0506912	0.0111111	UMR	1	1	0	10433	ENST00000423081	protein_coding	ENSG00000143379	SETDB1	0	7692	ENST00000423081	ENSG00000143379	SETDB1	0	1668	1	0	0	1	0	0	0.185654	0.814346	0
1285	chr1	150946029	150948020	1992	184	184	3820	251	0.0657068	0.0175439	UMR	1	1	0	10451	ENST00000457392	protein_coding	ENSG00000143418	CERS2	0	7710	ENST00000457392	ENSG00000143418	CERS2	0	1669	1	0	0	1	0	0	0.72992	0.27008	0
1286	chr1	150980338	150981726	1389	73	73	2760	73	0.0264493	0.00854701	UMR	2	2	0	10472	ENST00000368935	protein_coding	ENSG00000143363	PRUNE	0	7728	ENST00000368935	ENSG00000143363	PRUNE	0	1670	1	0	0	1	0	0	0.257019	0.742981	0
1287	chr1	151019828	151021314	1487	81	81	2823	62	0.0219625	0.010101	UMR	1	1	0	10483	ENST00000473308	protein_coding	ENSG00000143443	C1orf56	0	7738	ENST00000473308	ENSG00000143443	C1orf56	0	1671	1	0	0	1	0	0	0.31271	0.68729	0
1288	chr1	151029998	151033332	3335	99	99	3414	157	0.0459871	0.017094	UMR	2	2	0	10491	ENST00000368921	protein_coding	ENSG00000213190	MLLT11	0	7746	ENST00000368921	ENSG00000213190	MLLT11	0	1672	1	0	0	1	0	0	0.175412	0.824588	0
1289	chr1	151042637	151044034	1398	72	72	2272	71	0.03125	0.0124621	UMR	2	2	0	10496	ENST00000486076	protein_coding	ENSG00000143458	GABPB2	0	7751	ENST00000486076	ENSG00000143458	GABPB2	0	1673	1	0	0	1	0	0	0.47711	0.52289	0
1290	chr1	151103456	151104206	751	47	47	2149	151	0.0702652	0.0214707	UMR	1	0	0	10500	ENST00000563624	sense_overlapping	ENSG00000261168	RP11-68I18.10	1137	7758	ENST00000479820	ENSG00000143434	SEMA6C	0	1674	1	0	0	1	0	0	0.693742	0.306258	0
1291	chr1	151118189	151120014	1826	119	119	4208	188	0.0446768	0.0153277	UMR	1	1	0	10504	ENST00000341697	protein_coding	ENSG00000143434	SEMA6C	0	7757	ENST00000341697	ENSG00000143434	SEMA6C	0	1675	1	0	0	1	0	0	0.648959	0.351041	0
1292	chr1	151137888	151139396	1509	63	63	2656	245	0.092244	0.00925926	UMR	2	2	0	10518	ENST00000440902	protein_coding	ENSG00000163155	LYSMD1	0	7771	ENST00000440902	ENSG00000163155	LYSMD1	18514	1675	1	0	0	1	0	0	0	0	1
1293	chr1	151161760	151163067	1308	56	56	2140	133	0.0621495	0.0107527	UMR	1	1	0	10530	ENST00000471423	protein_coding	ENSG00000163159	VPS72	0	7783	ENST00000471423	ENSG00000163159	VPS72	7780	1676	1	0	0	1	0	0	0	0	1
1294	chr1	151170428	151172310	1883	96	96	3719	211	0.0567357	0.0164634	UMR	1	1	0	10539	ENST00000454769	protein_coding	ENSG00000143398	PIP5K1A	0	7792	ENST00000454769	ENSG00000143398	PIP5K1A	0	1676	1	0	0	1	0	0	0.363781	0.636219	0
1295	chr1	151226796	151228084	1289	57	57	2193	206	0.0939352	0.0119048	UMR	1	1	0	10554	ENST00000476855	protein_coding	ENSG00000159352	PSMD4	0	7807	ENST00000476855	ENSG00000159352	PSMD4	25574	1677	1	0	0	1	0	0	0	0	1
1296	chr1	151253558	151256080	2523	175	175	5901	143	0.0242332	0.010101	UMR	2	2	0	10568	ENST00000368879	protein_coding	ENSG00000143373	ZNF687	0	7821	ENST00000368879	ENSG00000143373	ZNF687	0	1677	1	0	0	1	0	0	0.836702	0.163298	0
1297	chr1	151298842	151300847	2006	80	80	2964	240	0.0809717	0.0155039	UMR	2	1	0	10587	ENST00000609583	lincRNA	ENSG00000273481	RP11-126K1.9	0	7838	ENST00000438243	ENSG00000143393	PI4KB	0	1678	1	0	0	1	0	0	0.100698	0.899302	0
1298	chr1	151318746	151320410	1665	51	51	1693	107	0.0632014	0.00740741	UMR	2	1	0	10611	ENST00000455503	antisense	ENSG00000237976	RP11-126K1.6	0	7860	ENST00000452456	ENSG00000143390	RFX5	0	1679	1	0	0	1	0	0	0.131532	0.868468	0
1299	chr1	151371583	151372832	1250	79	79	3010	63	0.0209302	0.00740741	UMR	1	1	0	10637	ENST00000474100	protein_coding	ENSG00000159377	PSMB4	0	7886	ENST00000474100	ENSG00000159377	PSMB4	0	1680	1	0	0	1	0	0	0.4544	0.5456	0
1300	chr1	151429554	151432222	2669	196	196	4188	258	0.0616046	0	UMR	1	1	0	10660	ENST00000476128	protein_coding	ENSG00000143442	POGZ	0	7909	ENST00000476128	ENSG00000143442	POGZ	0	1681	1	0	0	1	0	0	0.184339	0.815661	0
1301	chr1	151445608	151446315	708	33	33	953	78	0.0818468	0.0331301	UMR	0	0	13666	10641	ENST00000271715	protein_coding	ENSG00000143442	POGZ	13666	7890	ENST00000271715	ENSG00000143442	POGZ	0	1682	0	0	1	0	0	1	0.382768	0.617232	0
1302	chr1	151482840	151484848	2009	108	108	3216	205	0.0637438	0.0199134	UMR	1	1	0	10666	ENST00000271636	protein_coding	ENSG00000143375	CGN	0	7914	ENST00000271636	ENSG00000143375	CGN	0	1683	1	0	0	1	0	0	0.163763	0.836237	0
1303	chr1	151512102	151514038	1937	88	88	3380	145	0.0428994	0.00952381	UMR	2	1	0	10680	ENST00000434112	sense_intronic	ENSG00000232536	RP11-74C1.4	0	7924	ENST00000498606	ENSG00000143367	TUFT1	0	1684	1	0	0	1	0	0	0.277749	0.722251	0
1304	chr1	151583750	151585850	2101	132	132	4106	117	0.0284949	0.0123457	UMR	2	1	0	10686	ENST00000368843	protein_coding	ENSG00000143376	SNX27	0	7929	ENST00000368843	ENSG00000143376	SNX27	0	1685	1	0	0	1	0	0	0.395526	0.604474	0
1305	chr1	151688511	151690180	1670	47	48	1387	223	0.160779	0.0902778	UMR	1	1	0	10698	ENST00000478829	protein_coding	ENSG00000159409	CELF3	0	7939	ENST00000478829	ENSG00000159409	CELF3	3811	1686	1	0	0	1	0	0	0	0	1
1306	chr1	151692949	151694628	1680	62	62	1967	228	0.115913	0.0138889	UMR	1	1	0	10702	ENST00000426175	protein_coding	ENSG00000178796	RIIAD1	0	7943	ENST00000426175	ENSG00000178796	RIIAD1	0	1686	1	0	0	1	0	0	0.173214	0.826786	0
1307	chr1	151735297	151736560	1264	72	72	2649	77	0.0290676	0.00980392	UMR	2	2	0	10723	ENST00000479764	protein_coding	ENSG00000143450	OAZ3	0	7961	ENST00000479764	ENSG00000143450	OAZ3	0	1687	1	0	0	1	0	0	0.512658	0.487342	0
1308	chr1	151762276	151764298	2023	118	118	4007	144	0.0359371	0.0107527	UMR	2	1	0	10746	ENST00000389897	antisense	ENSG00000203288	RP11-98D18.9	0	7979	ENST00000463553	ENSG00000182134	TDRKH	0	1688	1	0	0	1	0	0	0.693524	0.306476	0
1309	chr1	151800332	151802685	2354	34	35	971	241	0.248198	0.118945	UMR	0	0	1540	10750	ENST00000392697	protein_coding	ENSG00000143365	RORC	1540	7982	ENST00000392697	ENSG00000143365	RORC	7775	1689	0.295242	0.704758	0	0.295242	0.704758	0	0	0	1
1310	chr1	151809043	151812864	3822	226	226	7166	530	0.0739604	0.031746	UMR	0	0	168	10753	ENST00000454109	protein_coding	ENSG00000225556	C2CD4D	168	7985	ENST00000454109	ENSG00000225556	C2CD4D	0	1690	0.47933	0.193093	0.327577	0.47933	0.193093	0.327577	0.391418	0.608582	0
1311	chr1	151881538	151882568	1031	73	73	1832	123	0.0671397	0.025641	UMR	1	1	0	10762	ENST00000489410	protein_coding	ENSG00000159445	THEM4	0	7992	ENST00000489410	ENSG00000159445	THEM4	0	1691	1	0	0	1	0	0	0.624636	0.375364	0
1312	chr1	151964946	151967022	2077	134	134	4160	262	0.0629808	0.0233767	UMR	2	1	0	10768	ENST00000432386	antisense	ENSG00000229021	NBPF18P	0	7996	ENST00000478348	ENSG00000197747	S100A10	0	1693	1	0	0	1	0	0	0.47713	0.52287	0
1313	chr1	152007013	152009782	2770	81	81	2679	193	0.0720418	0.017556	UMR	1	1	0	10770	ENST00000271638	protein_coding	ENSG00000163191	S100A11	0	7997	ENST00000271638	ENSG00000163191	S100A11	0	1694	0.820217	0.179783	0	0.820217	0.179783	0	0.098917	0.901083	0
1314	chr1	152079596	152085752	6157	402	402	14516	1800	0.124001	0.0763951	UMR	0	0	803	10774	ENST00000368804	protein_coding	ENSG00000159450	TCHH	803	8000	ENST00000368804	ENSG00000159450	TCHH	0	1697	0.194413	0.805587	0	0.194413	0.805587	0	0.511288	0.488712	0
1315	chr1	152161146	152162669	1524	72	72	2578	614	0.238169	0.235002	UMR	1	0	0	10779	ENST00000420707	antisense	ENSG00000237975	FLG-AS1	29441	8001	ENST00000316073	ENSG00000215853	RPTN	0	1698	1	0	0	0	0	1	0.398294	0.601706	0
1316	chr1	152487697	152488353	657	49	49	1587	139	0.0875866	0.0631788	UMR	0	0	718	10791	ENST00000368790	protein_coding	ENSG00000169509	CRCT1	718	8007	ENST00000368790	ENSG00000169509	CRCT1	0	1701	1	0	0	1	0	0	0.444444	0.555556	0
1317	chr1	152595193	152596118	926	33	33	1058	216	0.204159	0.189798	UMR	1	1	0	10796	ENST00000335674	protein_coding	ENSG00000185962	LCE3A	0	8012	ENST00000335674	ENSG00000185962	LCE3A	106922	1701	1	0	0	1	0	0	0	0	1
1318	chr1	153233034	153234589	1556	123	125	2879	175	0.060785	0.0261538	UMR	0	0	857	10855	ENST00000368742	protein_coding	ENSG00000203782	LOR	857	8060	ENST00000368742	ENSG00000203782	LOR	273835	1703	0.733933	0.266067	0	0.733933	0.266067	0	0	0	1
1319	chr1	153507849	153509554	1706	58	58	1709	69	0.0403745	0	UMR	1	1	0	10881	ENST00000462951	protein_coding	ENSG00000197956	S100A6	0	8080	ENST00000462951	ENSG00000197956	S100A6	0	1703	1	0	0	1	0	0	0.243845	0.756155	0
1320	chr1	153606242	153607574	1333	80	80	2652	190	0.071644	0.0101103	UMR	4	2	0	10929	ENST00000403433	protein_coding	ENSG00000160679	CHTOP	0	8123	ENST00000403433	ENSG00000160679	CHTOP	0	1704	1	0	0	1	0	0	0.549887	0.450113	0
1321	chr1	153630908	153631910	1003	55	55	2010	30	0.0149254	0	UMR	1	1	0	10936	ENST00000478558	protein_coding	ENSG00000143553	SNAPIN	0	8130	ENST00000478558	ENSG00000143553	SNAPIN	0	1705	1	0	0	1	0	0	0.303091	0.696909	0
1322	chr1	153642613	153644751	2139	86	86	3720	124	0.0333333	0.0113287	UMR	1	1	0	10940	ENST00000368681	protein_coding	ENSG00000143621	ILF2	0	8134	ENST00000368681	ENSG00000143621	ILF2	0	1706	1	0	0	1	0	0	0.0986442	0.901356	0
1323	chr1	153650016	153652822	2807	191	191	6231	286	0.0458995	0.028587	UMR	1	1	0	10941	ENST00000368680	protein_coding	ENSG00000169418	NPR1	0	8135	ENST00000368680	ENSG00000169418	NPR1	0	1707	1	0	0	1	0	0	0.55041	0.44959	0
1324	chr1	153699908	153701795	1888	71	71	1869	64	0.0342429	0.0119048	UMR	1	1	0	10950	ENST00000481797	protein_coding	ENSG00000143624	INTS3	0	8141	ENST00000481797	ENSG00000143624	INTS3	0	1709	1	0	0	1	0	0	0.207097	0.792903	0
1325	chr1	153747379	153748906	1528	118	118	4004	217	0.0541958	0.00925926	UMR	1	1	0	10965	ENST00000483574	protein_coding	ENSG00000143554	SLC27A3	0	8153	ENST00000483574	ENSG00000143554	SLC27A3	0	1710	1	0	0	1	0	0	0.682592	0.317408	0
1326	chr1	153755469	153756576	1108	64	64	2230	73	0.0327354	0.010101	UMR	0	0	1720	10974	ENST00000384312	misc_RNA	ENSG00000207039	Y_RNA	3791	8161	ENST00000368659	ENSG00000143554	SLC27A3	0	1711	0.252708	0	0.747292	0	0	1	0.341155	0.658845	0
1327	chr1	153893743	153896655	2913	152	154	4143	122	0.0294473	0.00833333	UMR	1	1	0	10976	ENST00000368655	protein_coding	ENSG00000143614	GATAD2B	0	8162	ENST00000368655	ENSG00000143614	GATAD2B	0	1712	1	0	0	1	0	0	0.372125	0.627875	0
1328	chr1	153916920	153919592	2673	138	138	3410	87	0.0255132	0.0133333	UMR	1	1	0	10985	ENST00000368646	protein_coding	ENSG00000198837	DENND4B	0	8169	ENST00000368646	ENSG00000198837	DENND4B	0	1714	1	0	0	1	0	0	0.359895	0.640105	0
1329	chr1	153929807	153931713	1907	94	95	3646	146	0.0400439	0.010101	UMR	1	1	0	11001	ENST00000492073	protein_coding	ENSG00000160741	CRTC2	0	8185	ENST00000492073	ENSG00000160741	CRTC2	0	1715	1	0	0	1	0	0	0.30624	0.69376	0
1330	chr1	153935152	153936998	1847	81	81	2596	124	0.0477658	0.0185185	UMR	1	1	0	11010	ENST00000461071	protein_coding	ENSG00000143570	SLC39A1	0	8194	ENST00000461071	ENSG00000143570	SLC39A1	0	1716	1	0	0	1	0	0	0.268002	0.731998	0
1331	chr1	153938956	153941236	2281	94	94	3881	207	0.0533368	0.00925926	UMR	3	2	0	11024	ENST00000431292	protein_coding	ENSG00000143578	CREB3L4	0	8207	ENST00000431292	ENSG00000143578	CREB3L4	0	1717	1	0	0	1	0	0	0.147742	0.852258	0
1332	chr1	153949052	153950855	1804	94	94	3638	84	0.0230896	0.00952381	UMR	2	1	0	11032	ENST00000608236	lincRNA	ENSG00000272654	RP11-422P24.11	0	8214	ENST00000471173	ENSG00000143543	JTB	0	1718	1	0	0	1	0	0	0.450665	0.549335	0
1333	chr1	153958302	153959755	1454	47	47	1470	171	0.116327	0.0830688	UMR	1	1	0	11035	ENST00000495720	protein_coding	ENSG00000143545	RAB13	0	8217	ENST00000495720	ENSG00000143545	RAB13	3472	1719	1	0	0	1	0	0	0	0	1
1334	chr1	153962870	153964154	1285	46	46	1600	90	0.05625	0.0114943	UMR	1	1	0	11040	ENST00000477151	protein_coding	ENSG00000177954	RPS27	0	8222	ENST00000477151	ENSG00000177954	RPS27	0	1719	1	0	0	1	0	0	0.220233	0.779767	0
1335	chr1	154152714	154156303	3590	97	97	3692	206	0.0557963	0.0104167	UMR	1	1	0	11068	ENST00000473036	protein_coding	ENSG00000143549	TPM3	0	8245	ENST00000473036	ENSG00000143549	TPM3	0	1720	0.766017	0.233983	0	0.766017	0.233983	0	0.183287	0.662117	0.154596
1336	chr1	154191712	154194664	2953	144	144	3929	140	0.0356325	0.0113287	UMR	2	2	0	11090	ENST00000456325	protein_coding	ENSG00000143569	UBAP2L	0	8265	ENST00000456325	ENSG00000143569	UBAP2L	0	1721	1	0	0	1	0	0	0.341686	0.658314	0
1337	chr1	154244320	154245920	1601	57	57	2515	57	0.022664	0.00757576	UMR	1	1	0	11112	ENST00000471326	protein_coding	ENSG00000143575	HAX1	0	8285	ENST00000471326	ENSG00000143575	HAX1	0	1722	1	0	0	1	0	0	0.361649	0.638351	0
1338	chr1	154297090	154301518	4429	192	202	5973	350	0.058597	0.0229885	UMR	1	1	0	11125	ENST00000341822	protein_coding	ENSG00000143515	ATP8B2	0	8295	ENST00000341822	ENSG00000143515	ATP8B2	0	1724	1	0	0	1	0	0	0.199142	0.800858	0
1339	chr1	154324563	154326261	1699	56	56	2028	132	0.0650888	0.0164828	UMR	0	0	5471	11127	ENST00000505882	protein_coding	ENSG00000143515	ATP8B2	5471	8297	ENST00000505882	ENSG00000143515	ATP8B2	23034	1724	0	0	1	0	0	1	0	0	1
1340	chr1	154375562	154381082	5521	154	154	5272	405	0.0768209	0.0185257	UMR	2	1	0	11134	ENST00000512471	protein_coding	ENSG00000160712	IL6R	0	8300	ENST00000512471	ENSG00000160712	IL6R	0	1725	0.972831	0.027169	0	0.800942	0.179678	0.0193805	0.140373	0.724506	0.13512
1341	chr1	154473894	154475631	1738	193	193	5586	638	0.114214	0.0603622	UMR	2	2	0	11145	ENST00000368480	protein_coding	ENSG00000163239	TDRD10	0	8309	ENST00000368480	ENSG00000163239	TDRD10	0	1726	1	0	0	1	0	0	0.87687	0.12313	0
1342	chr1	154529854	154532364	2511	138	144	3697	102	0.0275899	0.00660131	UMR	1	1	0	11155	ENST00000497453	protein_coding	ENSG00000160714	UBE2Q1	0	8319	ENST00000497453	ENSG00000160714	UBE2Q1	0	1728	1	0	0	1	0	0	0.291916	0.708084	0
1343	chr1	154539749	154540950	1202	64	64	1949	233	0.119548	0.0439566	UMR	1	1	0	11157	ENST00000368476	protein_coding	ENSG00000160716	CHRNB2	0	8320	ENST00000368476	ENSG00000160716	CHRNB2	0	1729	1	0	0	1	0	0	0.282862	0.717138	0
1344	chr1	154579606	154582200	2595	114	114	3640	229	0.0629121	0.00903541	UMR	1	1	0	11169	ENST00000526905	protein_coding	ENSG00000160710	ADAR	0	8331	ENST00000526905	ENSG00000160710	ADAR	0	1731	1	0	0	1	0	0	0.160694	0.839306	0
1345	chr1	154599248	154600960	1713	83	83	2734	90	0.0329188	0.00854701	UMR	1	1	0	11168	ENST00000471068	protein_coding	ENSG00000160710	ADAR	0	8330	ENST00000471068	ENSG00000160710	ADAR	0	1732	1	0	0	1	0	0	0.433158	0.566842	0
1346	chr1	154732754	154733464	711	65	65	2285	115	0.0503282	0.0199049	UMR	0	0	52051	11172	ENST00000515643	protein_coding	ENSG00000143603	KCNN3	52051	8334	ENST00000515643	ENSG00000143603	KCNN3	0	1733	0	1	0	0	1	0	0.863572	0.136428	0
1347	chr1	154908750	154910470	1721	92	92	3409	100	0.0293341	0.0128205	UMR	2	1	0	11176	ENST00000604546	lincRNA	ENSG00000270361	RP11-307C12.13	0	8337	ENST00000368467	ENSG00000163344	PMVK	0	1735	1	0	0	1	0	0	0.563045	0.436955	0
1348	chr1	154932974	154935296	2323	128	128	3998	106	0.0265133	0.0145065	UMR	2	1	0	11188	ENST00000605085	antisense	ENSG00000271380	RP11-307C12.12	0	8347	ENST00000368456	ENSG00000163348	PYGO2	0	1736	1	0	0	1	0	0	0.347396	0.652604	0
1349	chr1	154945926	154948664	2739	135	135	5623	88	0.01565	0.00740741	UMR	3	2	0	11208	ENST00000580920	miRNA	ENSG00000264349	MIR4258	0	8366	ENST00000473344	ENSG00000173207	CKS1B	0	1738	1	0	0	1	0	0	0.366922	0.633078	0
1350	chr1	154955101	154956720	1620	45	45	2030	103	0.0507389	0.0162602	UMR	1	1	0	11215	ENST00000487371	protein_coding	ENSG00000160688	FLAD1	0	8374	ENST00000487371	ENSG00000160688	FLAD1	7614	1738	1	0	0	1	0	0	0	0	1
1351	chr1	154971394	154981692	10299	344	351	9733	718	0.0737696	0.0202546	UMR	1	1	0	11229	ENST00000483226	protein_coding	ENSG00000160685	ZBTB7B	0	8388	ENST00000483226	ENSG00000160685	ZBTB7B	0	1742	0.407224	0.424507	0.168269	0.407224	0.424507	0.168269	0.269055	0.433052	0.297893
1352	chr1	154989372	154990724	1353	55	55	1352	115	0.0850592	0.0238095	UMR	0	0	2447	11230	ENST00000292176	protein_coding	ENSG00000160685	ZBTB7B	2447	8389	ENST00000292176	ENSG00000160685	ZBTB7B	0	1743	0	1	0	0	1	0	0.358463	0.641537	0
1353	chr1	155022517	155026093	3577	180	180	5280	262	0.0496212	0.0144588	UMR	1	1	0	11267	ENST00000472434	protein_coding	ENSG00000143537	ADAM15	0	8425	ENST00000472434	ENSG00000143537	ADAM15	0	1744	0.984624	0.015376	0	0.984624	0.015376	0	0.375734	0.624266	0
1354	chr1	155035120	155037122	2003	122	122	3887	137	0.0352457	0.00877193	UMR	2	2	0	11285	ENST00000505139	protein_coding	ENSG00000251246	EFNA3	0	8443	ENST00000505139	ENSG00000251246	EFNA3	0	1745	1	0	0	1	0	0	0.728407	0.271593	0
1355	chr1	155043189	155043915	727	55	55	1895	140	0.0738786	0.023399	UMR	0	0	6951	11279	ENST00000427683	protein_coding	ENSG00000243364	EFNA4	6951	8437	ENST00000427683	ENSG00000243364	EFNA4	0	1746	0	1	0	0	1	0	0.691884	0.308116	0
1356	chr1	155051106	155055535	4430	320	320	8906	361	0.0405345	0.024539	UMR	1	1	0	11282	ENST00000418360	protein_coding	ENSG00000143590	EFNA3	0	8440	ENST00000418360	ENSG00000143590	EFNA3	0	1747	0.514447	0.485553	0	0.514447	0.485553	0	0.933634	0.0663657	0
1357	chr1	155056522	155059199	2678	139	139	5020	281	0.0559761	0.0138889	UMR	1	1	0	11284	ENST00000498667	protein_coding	ENSG00000143590	EFNA3	0	8442	ENST00000498667	ENSG00000143590	EFNA3	0	1748	1	0	0	1	0	0	0.324496	0.675504	0
1358	chr1	155098822	155103255	4434	179	179	5875	752	0.128	0.0277379	UMR	1	1	0	11290	ENST00000474413	protein_coding	ENSG00000169242	EFNA1	0	8447	ENST00000474413	ENSG00000169242	EFNA1	0	1749	1	0	0	1	0	0	0.367614	0.45106	0.181326
1359	chr1	155107486	155109611	2126	119	119	3731	172	0.0461002	0.0119048	UMR	1	1	0	11303	ENST00000484027	protein_coding	ENSG00000169241	SLC50A1	0	8460	ENST00000484027	ENSG00000169241	SLC50A1	0	1750	1	0	0	1	0	0	0.284102	0.715898	0
1360	chr1	155112075	155113356	1282	59	59	2077	67	0.0322581	0.00900901	UMR	1	1	0	11307	ENST00000341298	protein_coding	ENSG00000179085	DPM3	0	8464	ENST00000341298	ENSG00000179085	DPM3	0	1751	1	0	0	1	0	0	0.158346	0.841654	0
1361	chr1	155138386	155140984	2599	68	68	2176	300	0.137868	0.0851932	UMR	0	0	4268	11311	ENST00000463527	protein_coding	ENSG00000163463	KRTCAP2	4268	8465	ENST00000463527	ENSG00000163463	KRTCAP2	4358	1752	0	0	1	0	0	1	0	0	1
1362	chr1	155145020	155147570	2551	131	131	4213	157	0.0372656	0.0151515	UMR	2	2	0	11331	ENST00000468878	protein_coding	ENSG00000163462	TRIM46	0	8485	ENST00000468878	ENSG00000163462	TRIM46	0	1753	1	0	0	1	0	0	0.335163	0.664837	0
1363	chr1	155162546	155165280	2735	180	180	5530	192	0.0347197	0.0166667	UMR	2	1	0	11354	ENST00000607575	miRNA	ENSG00000271748	MIR92B	0	8507	ENST00000466913	ENSG00000185499	MUC1	0	1755	1	0	0	1	0	0	0.491773	0.508227	0
1364	chr1	155177485	155179636	2152	96	96	3105	264	0.0850242	0.0196078	UMR	2	2	0	11376	ENST00000481771	protein_coding	ENSG00000173171	MTX1	0	8523	ENST00000481771	ENSG00000173171	MTX1	0	1756	1	0	0	1	0	0	0.201208	0.798792	0
1365	chr1	155196246	155198000	1755	71	71	2730	48	0.0175824	0.00900901	UMR	1	0	0	11385	ENST00000313929	pseudogene	ENSG00000160766	GBAP1	7625	8528	ENST00000464536	ENSG00000177628	GBA	0	1757	1	0	0	0	0	1	0.238177	0.761823	0
1366	chr1	155213550	155214595	1046	62	62	2464	108	0.0438312	0.0124984	UMR	1	1	0	11403	ENST00000467918	protein_coding	ENSG00000177628	GBA	0	8539	ENST00000467918	ENSG00000177628	GBA	5487	1758	1	0	0	1	0	0	0	0	1
1367	chr1	155219836	155220896	1061	48	48	1469	85	0.0578625	0.0321248	UMR	0	0	702	11407	ENST00000368366	protein_coding	ENSG00000160767	FAM189B	702	8542	ENST00000368366	ENSG00000160767	FAM189B	0	1758	1	0	0	1	0	0	0.440151	0.559849	0
1368	chr1	155224590	155225882	1293	90	90	2393	201	0.083995	0.0333333	UMR	1	1	0	11414	ENST00000481822	protein_coding	ENSG00000160767	FAM189B	0	8549	ENST00000481822	ENSG00000160767	FAM189B	0	1759	1	0	0	1	0	0	0.79737	0.20263	0
1369	chr1	155231184	155232556	1373	56	56	2244	41	0.0182709	0.0102783	UMR	1	1	0	11423	ENST00000480219	protein_coding	ENSG00000116521	SCAMP3	0	8558	ENST00000480219	ENSG00000116521	SCAMP3	0	1760	1	0	0	1	0	0	0.364166	0.635834	0
1370	chr1	155242392	155243780	1389	89	89	2539	40	0.0157542	0.00757576	UMR	1	1	0	11427	ENST00000355560	protein_coding	ENSG00000176444	CLK2	0	8562	ENST00000355560	ENSG00000176444	CLK2	0	1762	1	0	0	1	0	0	0.413967	0.586033	0
1371	chr1	155246853	155248598	1746	99	99	3075	109	0.0354472	0.0144928	UMR	2	2	0	11433	ENST00000496230	protein_coding	ENSG00000143630	HCN3	0	8568	ENST00000496230	ENSG00000143630	HCN3	0	1763	1	0	0	1	0	0	0.433562	0.566438	0
1372	chr1	155264558	155265493	936	65	65	2261	313	0.138434	0.0891681	UMR	0	0	5253	11438	ENST00000434082	protein_coding	ENSG00000143627	PKLR	5253	8573	ENST00000434082	ENSG00000143627	PKLR	0	1764	0	1	0	0	1	0	1	0	0
1373	chr1	155278030	155279808	1779	70	70	2933	103	0.0351176	0.00900901	UMR	1	1	0	11453	ENST00000477057	protein_coding	ENSG00000160752	FDPS	0	8588	ENST00000477057	ENSG00000160752	FDPS	0	1765	1	0	0	1	0	0	0.18887	0.81113	0
1374	chr1	155290190	155291188	999	49	49	1776	288	0.162162	0.11329	UMR	1	1	0	11463	ENST00000368352	protein_coding	ENSG00000160753	RUSC1	0	8594	ENST00000368352	ENSG00000160753	RUSC1	0	1766	1	0	0	1	0	0	0.395395	0.604605	0
1375	chr1	155292226	155295194	2969	209	209	6410	234	0.0365055	0.018018	UMR	2	1	0	11477	ENST00000473331	protein_coding	ENSG00000160753	RUSC1	0	8608	ENST00000473331	ENSG00000160753	RUSC1	0	1767	1	0	0	1	0	0	0.917817	0.0821826	0
1376	chr1	155530402	155534224	3823	188	192	4756	206	0.0433137	0.0144928	UMR	2	1	0	11495	ENST00000452809	processed_transcript	ENSG00000235919	ASH1L-AS1	0	8616	ENST00000548830	ENSG00000116539	ASH1L	0	1768	1	0	0	1	0	0	0.357311	0.642689	0
1377	chr1	155579426	155580820	1395	59	83	1604	30	0.0187032	0.0123457	UMR	2	1	0	11516	ENST00000478756	protein_coding	ENSG00000125459	MSTO1	0	8633	ENST00000478756	ENSG00000125459	MSTO1	0	1769	1	0	0	1	0	0	0.42724	0.57276	0
1378	chr1	155657114	155659545	2432	157	158	4953	157	0.031698	0.0111111	UMR	2	2	0	11562	ENST00000470830	protein_coding	ENSG00000132676	DAP3	0	8675	ENST00000470830	ENSG00000132676	DAP3	0	1770	1	0	0	1	0	0	0.531661	0.468339	0
1379	chr1	155714921	155716442	1522	66	86	1383	9	0.00650759	0	UMR	1	0	0	11522	ENST00000545423	pseudogene	ENSG00000203761	MSTO2P	5550	8692	ENST00000473267	ENSG00000116580	GON4L	0	1771	1	0	0	0	1	0	0.401445	0.598555	0
1380	chr1	155826384	155827448	1065	49	49	1944	167	0.0859053	0.0107527	UMR	1	1	0	11585	ENST00000471341	protein_coding	ENSG00000116580	GON4L	0	8697	ENST00000471341	ENSG00000116580	GON4L	1661	1772	1	0	0	1	0	0	0	0.31831	0.68169
1381	chr1	155828643	155830642	2000	77	77	3052	160	0.0524246	0.0294069	UMR	2	2	0	11596	ENST00000539162	protein_coding	ENSG00000132718	SYT11	0	8707	ENST00000539162	ENSG00000132718	SYT11	0	1773	1	0	0	1	0	0	0.308	0.692	0
1382	chr1	155879730	155881662	1933	50	50	1456	135	0.0927198	0.0176971	UMR	1	1	0	11603	ENST00000462687	protein_coding	ENSG00000143622	RIT1	0	8713	ENST00000462687	ENSG00000143622	RIT1	22410	1774	1	0	0	1	0	0	0	0	1
1383	chr1	155903368	155904724	1357	61	61	2304	64	0.0277778	0.0166667	UMR	1	1	0	11613	ENST00000491599	protein_coding	ENSG00000132680	KIAA0907	0	8723	ENST00000491599	ENSG00000132680	KIAA0907	0	1774	1	0	0	1	0	0	0.173176	0.826824	0
1384	chr1	155944202	155949997	5796	152	152	4119	157	0.038116	0.0130769	UMR	2	1	0	11638	ENST00000610146	antisense	ENSG00000273002	RP11-336K24.12	0	8742	ENST00000465079	ENSG00000116584	ARHGEF2	0	1776	0.69824	0.30176	0	0.69824	0.30176	0	0.140097	0.605072	0.254831
1385	chr1	155990040	155991239	1200	50	50	1694	69	0.040732	0.0180708	UMR	1	1	0	11657	ENST00000467041	protein_coding	ENSG00000163479	SSR2	0	8763	ENST00000467041	ENSG00000163479	SSR2	0	1777	1	0	0	1	0	0	0.325833	0.674167	0
1386	chr1	156022664	156025810	3147	181	182	5694	196	0.0344222	0.00900901	UMR	2	2	0	11666	ENST00000463371	protein_coding	ENSG00000116586	LAMTOR2	0	8772	ENST00000463371	ENSG00000116586	LAMTOR2	0	1778	1	0	0	1	0	0	0.702892	0.297108	0
1387	chr1	156046515	156046856	342	33	33	990	285	0.287879	0.261643	UMR	0	0	307	11674	ENST00000410679	miRNA	ENSG00000222611	AL355388.1	4638	8779	ENST00000442784	ENSG00000254726	MEX3A	0	1779	1	0	0	0	1	0	1	0	0
1388	chr1	156051082	156053288	2207	143	144	3408	128	0.0375587	0.020202	UMR	2	2	0	11678	ENST00000470835	protein_coding	ENSG00000160789	LMNA	0	8783	ENST00000470835	ENSG00000160789	LMNA	0	1781	1	0	0	1	0	0	0.431808	0.568192	0
1389	chr1	156075730	156076625	896	40	40	1006	99	0.0984095	0.0185185	UMR	1	1	0	11679	ENST00000515711	protein_coding	ENSG00000160789	LMNA	0	8784	ENST00000515711	ENSG00000160789	LMNA	7861	1782	1	0	0	1	0	0	0	0	1
1390	chr1	156083724	156086192	2469	106	106	3584	183	0.0510603	0.0210155	UMR	1	1	0	11686	ENST00000368299	protein_coding	ENSG00000160789	LMNA	0	8791	ENST00000368299	ENSG00000160789	LMNA	0	1782	1	0	0	1	0	0	0.247469	0.752531	0
1391	chr1	156115776	156118568	2793	32	32	1209	317	0.2622	0.237433	UMR	1	1	0	11701	ENST00000435124	protein_coding	ENSG00000196189	SEMA4A	0	8806	ENST00000435124	ENSG00000196189	SEMA4A	9604	1783	1	0	0	1	0	0	0	0	1
1392	chr1	156130563	156131470	908	39	55	829	165	0.199035	0.18254	UMR	1	1	0	11714	ENST00000462892	protein_coding	ENSG00000196189	SEMA4A	0	8819	ENST00000462892	ENSG00000196189	SEMA4A	24391	1783	1	0	0	1	0	0	0	0	1
1393	chr1	156163242	156164413	1172	71	71	3066	72	0.0234834	0.00666667	UMR	1	1	0	11718	ENST00000423538	protein_coding	ENSG00000160785	SLC25A44	0	8822	ENST00000423538	ENSG00000160785	SLC25A44	0	1784	1	0	0	1	0	0	0.324232	0.675768	0
1394	chr1	156182302	156183628	1327	78	78	3191	45	0.0141022	0.00833854	UMR	2	2	0	11732	ENST00000497069	protein_coding	ENSG00000160783	PMF1	0	8836	ENST00000497069	ENSG00000160783	PMF1	0	1785	1	0	0	1	0	0	0.386586	0.613414	0
1395	chr1	156186244	156186643	400	51	51	155703	43501	0.279384	0.282926	UMR	0	0	3426	11732	ENST00000497069	protein_coding	ENSG00000160783	PMF1	3426	8836	ENST00000497069	ENSG00000160783	PMF1	0	1786	0	1	0	0	1	0	1	0	0
1396	chr1	156215104	156216507	1404	80	80	3116	243	0.0779846	0.0264822	UMR	0	0	1297	11744	ENST00000480773	protein_coding	ENSG00000160781	PAQR6	1297	8848	ENST00000480773	ENSG00000160781	PAQR6	0	1787	0.500712	0.499288	0	0.500712	0.499288	0	0.378205	0.621795	0
1397	chr1	156250973	156253334	2362	86	86	3428	333	0.0971412	0.0184293	UMR	2	2	0	11755	ENST00000357501	protein_coding	ENSG00000163472	TMEM79	0	8859	ENST00000357501	ENSG00000163472	TMEM79	7865	1788	1	0	0	1	0	0	0	0	1
1398	chr1	156260962	156261515	554	30	30	1161	439	0.378122	0.383097	UMR	1	1	0	11763	ENST00000480968	protein_coding	ENSG00000198715	C1orf85	0	8867	ENST00000480968	ENSG00000198715	C1orf85	0	1788	1	0	0	1	0	0	0.407942	0.592058	0
1399	chr1	156307219	156308924	1706	90	91	3535	120	0.0339463	0.00900901	UMR	2	2	0	11797	ENST00000368251	protein_coding	ENSG00000163467	TSACC	0	8900	ENST00000368251	ENSG00000163467	TSACC	0	1789	1	0	0	1	0	0	0.157679	0.842321	0
1400	chr1	156338803	156339374	572	42	42	1527	112	0.0733464	0.0374149	UMR	1	1	0	11809	ENST00000368245	protein_coding	ENSG00000132677	RHBG	0	8912	ENST00000368245	ENSG00000132677	RHBG	0	1790	1	0	0	1	0	0	0.784965	0.215035	0
1401	chr1	156357732	156358598	867	78	78	2409	194	0.0805313	0.0464727	UMR	1	0	0	11812	ENST00000451362	lincRNA	ENSG00000237390	RP11-139I14.2	5627	8914	ENST00000477000	ENSG00000132677	RHBG	0	1791	1	0	0	0	0	1	0.232987	0.767013	0
1402	chr1	156389607	156392816	3210	169	169	5886	469	0.0796806	0.0310078	UMR	2	1	0	11839	ENST00000385198	miRNA	ENSG00000207933	MIR9-1	0	8938	ENST00000464203	ENSG00000125462	C1orf61	0	1792	1	0	0	1	0	0	0.366978	0.633022	0
1403	chr1	156398180	156403496	5317	69	69	2321	362	0.155967	0.12262	UMR	1	1	0	11838	ENST00000495000	protein_coding	ENSG00000125462	C1orf61	0	8940	ENST00000495000	ENSG00000125462	C1orf61	1664	1793	0.811172	0	0.188828	0.811172	0	0.188828	0	0.0631935	0.936806
1404	chr1	156404189	156411072	6884	235	238	6851	903	0.131806	0.0740741	UMR	0	0	3695	11837	ENST00000469813	protein_coding	ENSG00000125462	C1orf61	3695	8939	ENST00000469813	ENSG00000125462	C1orf61	0	1793	0	0	1	0	0	1	0.172865	0.431726	0.39541
1405	chr1	156426169	156427672	1504	85	85	3384	75	0.0221631	0.0107527	UMR	1	0	0	11841	ENST00000452465	lincRNA	ENSG00000236947	RP11-98G7.1	21899	8948	ENST00000493077	ENSG00000116604	MEF2D	0	1794	1	0	0	0	0	1	0.540559	0.459441	0
1406	chr1	156468556	156471854	3299	179	179	5493	154	0.0280357	0.0128205	UMR	1	1	0	11850	ENST00000489057	protein_coding	ENSG00000116604	MEF2D	0	8949	ENST00000489057	ENSG00000116604	MEF2D	0	1795	1	0	0	1	0	0	0.437405	0.562595	0
1407	chr1	156474301	156475444	1144	47	47	1531	60	0.0391901	0	UMR	0	0	3680	11843	ENST00000348159	protein_coding	ENSG00000116604	MEF2D	3680	8942	ENST00000348159	ENSG00000116604	MEF2D	0	1796	0	0	1	0	0	1	0.33042	0.66958	0
1408	chr1	156541012	156542585	1574	47	47	1964	99	0.0504073	0.0181373	UMR	1	1	0	11854	ENST00000491900	protein_coding	ENSG00000183856	IQGAP3	0	8951	ENST00000491900	ENSG00000183856	IQGAP3	0	1797	1	0	0	1	0	0	0.256036	0.743964	0
1409	chr1	156561073	156562068	996	62	68	1596	97	0.0607769	0.0145838	UMR	1	1	0	11868	ENST00000467374	protein_coding	ENSG00000163382	APOA1BP	0	8963	ENST00000467374	ENSG00000163382	APOA1BP	0	1798	1	0	0	1	0	0	0.396586	0.603414	0
1410	chr1	156570552	156571771	1220	49	49	2209	58	0.0262562	0.00925926	UMR	1	1	0	11886	ENST00000525375	protein_coding	ENSG00000160818	GPATCH4	0	8981	ENST00000525375	ENSG00000160818	GPATCH4	8671	1798	1	0	0	1	0	0	0	0	1
1411	chr1	156593462	156595983	2522	198	198	6049	244	0.0403372	0.0285792	UMR	1	1	0	11892	ENST00000494218	protein_coding	ENSG00000132702	HAPLN2	0	8986	ENST00000494218	ENSG00000132702	HAPLN2	0	1799	0.949247	0	0.0507534	0.949247	0	0.0507534	0.644726	0.355274	0
1412	chr1	156610846	156612512	1667	83	83	2655	258	0.0971751	0.0414098	UMR	1	1	0	11899	ENST00000361588	protein_coding	ENSG00000132692	BCAN	0	8992	ENST00000361588	ENSG00000132692	BCAN	0	1800	1	0	0	1	0	0	0.484703	0.515297	0
1413	chr1	156616338	156617090	753	58	58	1899	431	0.226962	0.247371	UMR	1	1	0	11900	ENST00000491823	protein_coding	ENSG00000132692	BCAN	0	8993	ENST00000491823	ENSG00000132692	BCAN	0	1801	1	0	0	1	0	0	0.521912	0.478088	0
1414	chr1	156626186	156628096	1911	75	75	2857	153	0.0535527	0.0208333	UMR	1	1	0	11901	ENST00000496038	protein_coding	ENSG00000132692	BCAN	0	8994	ENST00000496038	ENSG00000132692	BCAN	0	1802	1	0	0	1	0	0	0.122449	0.877551	0
1415	chr1	156629708	156630187	480	30	30	832	42	0.0504808	0.0185185	UMR	0	0	1028	11903	ENST00000448869	antisense	ENSG00000229953	RP11-284F21.7	3186	8994	ENST00000496038	ENSG00000132692	BCAN	2131	1802	1	0	0	0	0	1	0	0	1
1416	chr1	156646296	156648708	2413	131	131	4240	372	0.0877358	0.0599308	UMR	1	1	0	11904	ENST00000368223	protein_coding	ENSG00000132688	NES	0	8995	ENST00000368223	ENSG00000132688	NES	0	1803	1	0	0	1	0	0	0.399917	0.600083	0
1417	chr1	156658743	156660132	1390	30	30	1226	119	0.0970636	0.042963	UMR	0	0	1656	11905	ENST00000441272	lincRNA	ENSG00000237588	RP11-66D17.3	11553	8995	ENST00000368223	ENSG00000132688	NES	11482	1803	0.247482	0.752518	0	0	0	1	0	0	1
1418	chr1	156661570	156663373	1804	41	41	1426	171	0.119916	0.0906085	UMR	1	0	0	11905	ENST00000441272	lincRNA	ENSG00000237588	RP11-66D17.3	12019	8996	ENST00000368222	ENSG00000143320	CRABP2	11485	1804	1	0	0	0	0	1	0	0	1
1419	chr1	156674192	156677083	2892	155	155	5339	314	0.0588125	0.0255194	UMR	1	1	0	11908	ENST00000368220	protein_coding	ENSG00000143320	CRABP2	0	8998	ENST00000368220	ENSG00000143320	CRABP2	0	1804	1	0	0	1	0	0	0.621024	0.378976	0
1420	chr1	156697142	156699245	2104	111	111	3977	184	0.046266	0.0123457	UMR	2	2	0	11919	ENST00000524343	protein_coding	ENSG00000143303	RRNAD1	0	9008	ENST00000524343	ENSG00000143303	RRNAD1	0	1805	1	0	0	1	0	0	0.382605	0.617395	0
1421	chr1	156710206	156711824	1619	51	51	2098	142	0.0676835	0.00980392	UMR	1	1	0	11932	ENST00000420938	protein_coding	ENSG00000143314	MRPL24	0	9021	ENST00000420938	ENSG00000143314	MRPL24	0	1806	1	0	0	1	0	0	0.214947	0.785053	0
1422	chr1	156716364	156722641	6278	245	250	7823	371	0.0474243	0.0111111	UMR	2	2	0	11944	ENST00000491853	protein_coding	ENSG00000143294	PRCC	0	9033	ENST00000491853	ENSG00000143294	PRCC	0	1807	1	0	0	1	0	0	0.210577	0.409685	0.379739
1423	chr1	156736060	156738724	2665	99	99	3643	101	0.0277244	0.00724638	UMR	2	2	0	11947	ENST00000353233	protein_coding	ENSG00000143294	PRCC	0	9036	ENST00000353233	ENSG00000143294	PRCC	0	1808	1	0	0	1	0	0	0.366979	0.633021	0
1424	chr1	156783315	156784226	912	62	62	2051	203	0.0989761	0.0107527	UMR	1	1	0	11955	ENST00000468744	protein_coding	ENSG00000027869	SH2D2A	0	9044	ENST00000468744	ENSG00000027869	SH2D2A	0	1809	1	0	0	1	0	0	0.563596	0.436404	0
1425	chr1	156814388	156815912	1525	97	97	3116	496	0.159178	0.140097	UMR	0	0	7386	11961	ENST00000530298	protein_coding	ENSG00000198400	NTRK1	7386	9050	ENST00000530298	ENSG00000198400	NTRK1	0	1810	0	1	0	0	1	0	0.597377	0.402623	0
1426	chr1	156818388	156819258	871	55	55	1878	279	0.148562	0.0828951	UMR	0	0	9551	11968	ENST00000368195	protein_coding	ENSG00000027644	INSRR	9551	9057	ENST00000368195	ENSG00000027644	INSRR	0	1811	0	1	0	0	1	0	0.65442	0.34558	0
1427	chr1	156828582	156831230	2649	179	179	5837	401	0.0686997	0.037037	UMR	2	2	0	11968	ENST00000368195	protein_coding	ENSG00000027644	INSRR	0	9057	ENST00000368195	ENSG00000027644	INSRR	0	1812	1	0	0	1	0	0	0.867497	0.132503	0
1428	chr1	156861548	156864196	2649	134	134	4647	384	0.082634	0.0433129	UMR	1	1	0	11972	ENST00000292357	protein_coding	ENSG00000187800	PEAR1	0	9061	ENST00000292357	ENSG00000187800	PEAR1	0	1813	1	0	0	1	0	0	0.11174	0.88826	0
1429	chr1	156890133	156890994	862	67	67	2116	227	0.107278	0.0533333	UMR	1	1	0	11977	ENST00000490146	protein_coding	ENSG00000160838	LRRC71	0	9066	ENST00000490146	ENSG00000160838	LRRC71	0	1815	1	0	0	1	0	0	0.653132	0.346868	0
1430	chr1	156892233	156894674	2442	93	93	3254	353	0.108482	0.0587302	UMR	0	0	1528	11977	ENST00000490146	protein_coding	ENSG00000160838	LRRC71	1528	9066	ENST00000490146	ENSG00000160838	LRRC71	0	1816	0.192875	0.807125	0	0.192875	0.807125	0	0.291974	0.708026	0
1431	chr1	156896970	156898244	1275	68	68	2543	177	0.0696028	0.013986	UMR	1	1	0	11978	ENST00000476550	protein_coding	ENSG00000160838	LRRC71	0	9067	ENST00000476550	ENSG00000160838	LRRC71	0	1817	1	0	0	1	0	0	0.468235	0.531765	0
1432	chr1	157014368	157016742	2375	170	170	4601	216	0.0469463	0.0234568	UMR	1	1	0	11982	ENST00000361409	protein_coding	ENSG00000132694	ARHGEF11	0	9071	ENST00000361409	ENSG00000132694	ARHGEF11	0	1818	1	0	0	1	0	0	0.454737	0.545263	0
1433	chr1	157106702	157109107	2406	131	131	3863	68	0.0176029	0.0111111	UMR	1	1	0	11995	ENST00000460850	protein_coding	ENSG00000117036	ETV3	0	9080	ENST00000460850	ENSG00000117036	ETV3	0	1819	1	0	0	1	0	0	0.372402	0.627598	0
1434	chr1	157124567	157126316	1750	34	34	1282	143	0.111544	0.136432	UMR	0	0	16300	11994	ENST00000326786	protein_coding	ENSG00000117036	ETV3	16300	9079	ENST00000326786	ENSG00000117036	ETV3	15921	1819	0	0	1	0	0	1	0	0	1
1435	chr1	157164448	157165132	685	59	59	1684	304	0.180523	0.189136	UMR	0	0	9269	11997	ENST00000457239	lincRNA	ENSG00000229961	RP11-71G12.1	56181	9079	ENST00000326786	ENSG00000117036	ETV3	0	1820	0	0	1	0	0	1	0.867153	0.132847	0
1436	chr1	157962606	157964369	1764	99	99	2384	63	0.0264262	0.0177809	UMR	1	1	0	12056	ENST00000416935	protein_coding	ENSG00000183853	KIRREL	0	9127	ENST00000416935	ENSG00000183853	KIRREL	0	1822	1	0	0	1	0	0	0.230726	0.769274	0
1437	chr1	158082909	158083822	914	60	60	2269	95	0.0418687	0.025	UMR	0	0	26438	12057	ENST00000368172	protein_coding	ENSG00000183853	KIRREL	26438	9128	ENST00000368172	ENSG00000183853	KIRREL	0	1823	0	0	1	0	0	1	0.295405	0.704595	0
1438	chr1	158119248	158119947	700	31	31	1371	197	0.143691	0.0880952	UMR	0	0	8818	12060	ENST00000414848	lincRNA	ENSG00000231666	RP11-404O13.1	29789	9129	ENST00000368171	ENSG00000158473	CD1D	0	1824	0	0	1	0	0	1	0.308571	0.691429	0
1439	chr1	158147414	158147922	509	37	37	1431	479	0.334731	0.326181	UMR	1	0	0	12061	ENST00000413990	pseudogene	ENSG00000227295	ELL2P1	1814	9129	ENST00000368171	ENSG00000158473	CD1D	0	1825	1	0	0	0.365422	0	0.634578	0.827112	0.172888	0
1440	chr1	158150276	158151483	1208	73	73	2721	105	0.0385888	0.0253831	UMR	0	0	538	12062	ENST00000368171	protein_coding	ENSG00000158473	CD1D	538	9129	ENST00000368171	ENSG00000158473	CD1D	0	1826	1	0	0	1	0	0	0.714404	0.285596	0
1441	chr1	158978486	158983243	4758	47	47	1618	228	0.140915	0.0310078	UMR	1	1	0	12145	ENST00000430894	protein_coding	ENSG00000163565	IFI16	0	9194	ENST00000430894	ENSG00000163565	IFI16	157959	1827	0.858974	0.141026	0	0.858974	0.141026	0	0	0	1
1442	chr1	159141078	159143289	2212	102	102	2914	193	0.066232	0.0481078	UMR	1	1	0	12158	ENST00000416746	protein_coding	ENSG00000162706	CADM3	0	9205	ENST00000416746	ENSG00000162706	CADM3	0	1827	1	0	0	1	0	0	0.233273	0.766727	0
1443	chr1	159157906	159158874	969	31	31	1026	76	0.0740741	0.04584	UMR	0	0	7757	12159	ENST00000497636	protein_coding	ENSG00000162706	CADM3	7757	9206	ENST00000497636	ENSG00000162706	CADM3	0	1828	0	1	0	0	1	0	0.278638	0.721362	0
1444	chr1	159170298	159172007	1710	32	32	946	163	0.172304	0.065368	UMR	0	0	294	12161	ENST00000415675	antisense	ENSG00000225670	CTA-134P22.2	1089	9207	ENST00000537147	ENSG00000213088	DARC	11799	1828	0.997661	0.00233918	0	0.532749	0.467251	0	0	0	1
1445	chr1	159750126	159751447	1322	92	92	2598	55	0.0211701	0.015873	UMR	1	1	0	12197	ENST00000368107	protein_coding	ENSG00000158716	DUSP23	0	9227	ENST00000368107	ENSG00000158716	DUSP23	0	1829	1	0	0	1	0	0	0.708775	0.291225	0
1446	chr1	159823414	159825204	1791	103	103	2937	139	0.0473272	0.0173189	UMR	1	1	0	12210	ENST00000491974	protein_coding	ENSG00000188004	C1orf204	0	9240	ENST00000491974	ENSG00000188004	C1orf204	0	1830	1	0	0	1	0	0	0.561139	0.438861	0
1447	chr1	159892824	159895861	3038	118	118	3914	114	0.0291262	0.0148221	UMR	1	1	0	12231	ENST00000397334	protein_coding	ENSG00000158710	TAGLN2	0	9258	ENST00000397334	ENSG00000158710	TAGLN2	0	1832	1	0	0	1	0	0	0.351876	0.648124	0
1448	chr1	159914971	159916118	1148	66	66	1892	103	0.0544397	0.0257275	UMR	1	1	0	12236	ENST00000368094	protein_coding	ENSG00000085552	IGSF9	0	9263	ENST00000368094	ENSG00000085552	IGSF9	0	1834	1	0	0	1	0	0	0.373693	0.626307	0
1449	chr1	160000599	160002608	2010	99	99	4176	166	0.039751	0.00952381	UMR	1	1	0	12245	ENST00000368090	protein_coding	ENSG00000143315	PIGM	0	9268	ENST00000368090	ENSG00000143315	PIGM	0	1835	1	0	0	1	0	0	0.345274	0.654726	0
1450	chr1	160039510	160041038	1529	76	76	2512	156	0.0621019	0.0384194	UMR	1	1	0	12246	ENST00000368089	protein_coding	ENSG00000177807	KCNJ10	0	9269	ENST00000368089	ENSG00000177807	KCNJ10	0	1836	1	0	0	1	0	0	0.353172	0.646828	0
1451	chr1	160053646	160054282	637	72	72	2700	144	0.0533333	0.0185403	UMR	0	0	2285	12249	ENST00000368088	protein_coding	ENSG00000162728	KCNJ9	2285	9271	ENST00000368088	ENSG00000162728	KCNJ9	0	1837	0	1	0	0	1	0	0.880691	0.119309	0
1452	chr1	160067718	160069610	1893	97	103	2436	127	0.0521346	0.0212982	UMR	1	1	0	12252	ENST00000448417	protein_coding	ENSG00000162729	IGSF8	0	9274	ENST00000448417	ENSG00000162729	IGSF8	0	1838	1	0	0	1	0	0	0.206022	0.793978	0
1453	chr1	160174822	160176013	1192	86	88	2217	159	0.0717185	0.0322013	UMR	2	1	0	12277	ENST00000582216	miRNA	ENSG00000265381	AL121987.1	0	9296	ENST00000368076	ENSG00000162734	PEA15	0	1839	1	0	0	1	0	0	0.478188	0.521812	0
1454	chr1	160230612	160232934	2323	86	86	3012	98	0.0325365	0.0111111	UMR	2	1	0	12299	ENST00000442130	antisense	ENSG00000228606	RP11-574F21.2	0	9316	ENST00000419626	ENSG00000132716	DCAF8	0	1840	1	0	0	1	0	0	0.299613	0.700387	0
1455	chr1	160253979	160255280	1302	44	44	1912	46	0.0240586	0.00940647	UMR	2	2	0	12313	ENST00000524939	protein_coding	ENSG00000162735	PEX19	0	9331	ENST00000524939	ENSG00000162735	PEX19	21527	1840	1	0	0	1	0	0	0	0	1
1456	chr1	160311920	160313880	1961	79	79	3055	117	0.0382979	0.015873	UMR	2	2	0	12331	ENST00000491332	protein_coding	ENSG00000162736	NCSTN	0	9347	ENST00000491332	ENSG00000162736	NCSTN	0	1841	1	0	0	1	0	0	0.209077	0.790923	0
1457	chr1	160369924	160371220	1297	85	90	2153	164	0.0761728	0.0277778	UMR	1	1	0	12342	ENST00000368061	protein_coding	ENSG00000162738	VANGL2	0	9357	ENST00000368061	ENSG00000162738	VANGL2	0	1843	1	0	0	1	0	0	0.420971	0.579029	0
1458	chr1	160951312	160952418	1107	51	51	1891	154	0.0814384	0.0417819	UMR	0	0	18548	12413	ENST00000472573	protein_coding	ENSG00000158769	F11R	18548	9415	ENST00000472573	ENSG00000158769	F11R	38300	1846	0	0	1	0	0	1	0	0	1
1459	chr1	160989854	160991608	1755	74	74	2937	138	0.0469867	0.025641	UMR	1	1	0	12415	ENST00000602966	protein_coding	ENSG00000158769	F11R	0	9417	ENST00000602966	ENSG00000158769	F11R	0	1846	1	0	0	1	0	0	0.288889	0.711111	0
1460	chr1	161008102	161009286	1185	63	63	2269	106	0.0467166	0.0119048	UMR	2	2	0	12425	ENST00000486084	protein_coding	ENSG00000215845	TSTD1	0	9426	ENST00000486084	ENSG00000215845	TSTD1	0	1847	1	0	0	1	0	0	0.382278	0.617722	0
1461	chr1	161014003	161016770	2768	79	79	2843	69	0.0242701	0.00980392	UMR	1	1	0	12437	ENST00000529476	protein_coding	ENSG00000158773	USF1	0	9438	ENST00000529476	ENSG00000158773	USF1	5172	1847	1	0	0	1	0	0	0	0	1
1462	chr1	161037802	161040146	2345	31	31	1072	77	0.0718284	0.0416667	UMR	1	1	0	12444	ENST00000471492	protein_coding	ENSG00000186517	ARHGAP30	0	9445	ENST00000471492	ENSG00000186517	ARHGAP30	9200	1848	1	0	0	1	0	0	0	0	1
1463	chr1	161066729	161068762	2034	76	76	2359	133	0.0563798	0.0273133	UMR	1	1	0	12456	ENST00000494418	protein_coding	ENSG00000162755	KLHDC9	0	9456	ENST00000494418	ENSG00000162755	KLHDC9	0	1849	1	0	0	1	0	0	0.344149	0.655851	0
1464	chr1	161087010	161089017	2008	86	86	3448	224	0.0649652	0.0107527	UMR	2	2	0	12474	ENST00000461376	protein_coding	ENSG00000158793	NIT1	0	9474	ENST00000461376	ENSG00000158793	NIT1	0	1850	1	0	0	1	0	0	0.194223	0.805777	0
1465	chr1	161101408	161103551	2144	100	100	3313	109	0.0329007	0.0107527	UMR	1	1	0	12488	ENST00000496632	protein_coding	ENSG00000158796	DEDD	0	9488	ENST00000496632	ENSG00000158796	DEDD	0	1851	1	0	0	1	0	0	0.200093	0.799907	0
1466	chr1	161122985	161124336	1352	49	49	1829	69	0.0377255	0.00757576	UMR	1	1	0	12495	ENST00000463735	protein_coding	ENSG00000143222	UFC1	0	9494	ENST00000463735	ENSG00000143222	UFC1	4802	1853	1	0	0	1	0	0	0	0	1
1467	chr1	161129004	161129980	977	66	66	2783	65	0.0233561	0.00980392	UMR	2	1	0	12501	ENST00000368001	protein_coding	ENSG00000143258	USP21	0	9499	ENST00000368001	ENSG00000143258	USP21	0	1853	1	0	0	1	0	0	0.563971	0.436029	0
1468	chr1	161135261	161137219	1959	87	87	3005	82	0.0272879	0	UMR	1	1	0	12519	ENST00000462866	protein_coding	ENSG00000143224	PPOX	0	9517	ENST00000462866	ENSG00000143224	PPOX	0	1854	1	0	0	1	0	0	0.349668	0.650332	0
1469	chr1	161146542	161147702	1161	58	58	2080	84	0.0403846	0.00952381	UMR	1	1	0	12538	ENST00000467863	protein_coding	ENSG00000158850	B4GALT3	0	9536	ENST00000467863	ENSG00000158850	B4GALT3	0	1855	1	0	0	1	0	0	0.335917	0.664083	0
1470	chr1	161171708	161172792	1085	56	56	2631	116	0.0440897	0.010101	UMR	1	1	0	12550	ENST00000478866	protein_coding	ENSG00000158864	NDUFS2	0	9548	ENST00000478866	ENSG00000158864	NDUFS2	0	1856	1	0	0	1	0	0	0.411982	0.588018	0
1471	chr1	161195376	161196797	1422	31	31	1064	98	0.0921053	0.0466962	UMR	1	1	0	12578	ENST00000367987	protein_coding	ENSG00000158882	TOMM40L	0	9576	ENST00000367987	ENSG00000158882	TOMM40L	23119	1856	1	0	0	1	0	0	0	0	1
1472	chr1	161228092	161229294	1203	69	69	2346	191	0.0814152	0.0285714	UMR	1	1	0	12616	ENST00000504449	protein_coding	ENSG00000248485	PCP4L1	0	9613	ENST00000504449	ENSG00000248485	PCP4L1	0	1857	1	0	0	1	0	0	0.458022	0.541978	0
1473	chr1	161274486	161276391	1906	51	51	1615	91	0.0563467	0.0185185	UMR	1	1	0	12623	ENST00000488271	protein_coding	ENSG00000158887	MPZ	0	9620	ENST00000488271	ENSG00000158887	MPZ	7384	1858	1	0	0	1	0	0	0	0	1
1474	chr1	161283704	161284922	1219	63	63	2710	102	0.0376384	0.0182957	UMR	1	1	0	12631	ENST00000504963	protein_coding	ENSG00000143252	SDHC	0	9628	ENST00000504963	ENSG00000143252	SDHC	0	1859	1	0	0	1	0	0	0.463495	0.536505	0
1475	chr1	161359329	161360662	1334	86	96	2868	157	0.054742	0.030303	UMR	0	0	10180	12637	ENST00000436212	pseudogene	ENSG00000236484	RRM2P2	21664	9631	ENST00000367974	ENSG00000188931	C1orf192	0	1860	0	0	1	0	0	1	0.282609	0.717391	0
1476	chr1	161368707	161370452	1746	98	98	4280	219	0.0511682	0.00833333	UMR	0	0	626	12638	ENST00000384194	snRNA	ENSG00000206921	RNU6-481P	31042	9631	ENST00000367974	ENSG00000188931	C1orf192	0	1861	0.786942	0	0.213058	0	0	1	0.612257	0.387743	0
1477	chr1	161391606	161392488	883	41	45	1066	157	0.14728	0.0961039	UMR	0	0	15747	12639	ENST00000400984	pseudogene	ENSG00000215840	RP11-122G18.7	53941	9631	ENST00000367974	ENSG00000188931	C1orf192	17654	1862	0	0	1	0	0	1	0	0	1
1478	chr1	161397044	161398252	1209	32	32	1362	434	0.318649	0.319368	UMR	0	0	21185	12639	ENST00000400984	pseudogene	ENSG00000215840	RP11-122G18.7	59379	9631	ENST00000367974	ENSG00000188931	C1orf192	11890	1862	0	0	1	0	0	1	0	0	1
1479	chr1	161409610	161412506	2897	145	310	2342	190	0.0811272	0.0185185	UMR	0	0	33751	12639	ENST00000400984	pseudogene	ENSG00000215840	RP11-122G18.7	62713	9632	ENST00000367972	ENSG00000143226	FCGR2A	0	1862	0	0	1	0	0	1	0.816017	0.183983	0
1480	chr1	161424028	161427304	3277	58	357	1107	267	0.241192	0.182321	UMR	0	0	47915	12640	ENST00000367972	protein_coding	ENSG00000143226	FCGR2A	47915	9632	ENST00000367972	ENSG00000143226	FCGR2A	0	1862	0	0	1	0	0	1	1	0	0
1481	chr1	161427353	161428514	1162	35	85	924	318	0.344156	0.342136	UMR	0	0	46705	12640	ENST00000367972	protein_coding	ENSG00000143226	FCGR2A	46705	9632	ENST00000367972	ENSG00000143226	FCGR2A	0	1862	0	0	1	0	0	1	1	0	0
1482	chr1	161435896	161441962	6067	21	480	343	114	0.332362	0.333333	UMR	0	0	33257	12640	ENST00000367972	protein_coding	ENSG00000143226	FCGR2A	33257	9632	ENST00000367972	ENSG00000143226	FCGR2A	0	1862	0	0	1	0	0	1	1	0	0
1483	chr1	161493542	161495178	1637	117	131	4027	152	0.0377452	0.0104167	UMR	1	1	0	12655	ENST00000309758	protein_coding	ENSG00000173110	HSPA6	0	9646	ENST00000309758	ENSG00000173110	HSPA6	0	1863	1	0	0	1	0	0	0.704948	0.295052	0
1484	chr1	161498318	161501500	3183	99	99	4251	292	0.0686897	0.0128205	UMR	0	0	4281	12655	ENST00000309758	protein_coding	ENSG00000173110	HSPA6	4281	9646	ENST00000309758	ENSG00000173110	HSPA6	0	1864	0	1	0	0	0	1	0.101791	0.863336	0.0348728
1485	chr1	161509249	161510834	1586	57	57	3048	193	0.0633202	0.0113516	UMR	0	0	1300	12656	ENST00000416185	pseudogene	ENSG00000224203	RPS23P10	8685	9653	ENST00000476031	ENSG00000203747	FCGR3A	8496	1864	0.440731	0.559269	0	0	0	1	0	0	1
1486	chr1	161575592	161576287	696	56	69	1386	505	0.364358	0.330427	UMR	1	0	0	12686	ENST00000445535	pseudogene	ENSG00000225217	HSPA7	23752	9668	ENST00000533780	ENSG00000162747	FCGR3B	0	1865	1	0	0	0	1	0	1	0	0
1487	chr1	161581348	161582878	1531	73	73	2890	123	0.0425606	0.00666667	UMR	0	0	5266	12686	ENST00000445535	pseudogene	ENSG00000225217	HSPA7	17161	9668	ENST00000533780	ENSG00000162747	FCGR3B	0	1866	0	1	0	0	1	0	0.22469	0.77531	0
1488	chr1	161590746	161594004	3259	67	67	2920	203	0.0695205	0.0368126	UMR	0	0	1370	12687	ENST00000448848	pseudogene	ENSG00000231586	RPS23P9	6035	9668	ENST00000533780	ENSG00000162747	FCGR3B	8368	1866	0.193004	0.806996	0	0	1	0	0	0	1
1489	chr1	161695597	161697909	2313	164	164	5342	92	0.017222	0.00952381	UMR	1	1	0	12720	ENST00000495397	protein_coding	ENSG00000162746	FCRLB	0	9692	ENST00000495397	ENSG00000162746	FCRLB	0	1867	0.905318	0.0946822	0	0.905318	0.0946822	0	0.718115	0.281885	0
1490	chr1	161719298	161720400	1103	68	68	2775	67	0.0241441	0.00900901	UMR	1	1	0	12725	ENST00000490591	protein_coding	ENSG00000081721	DUSP12	0	9696	ENST00000490591	ENSG00000081721	DUSP12	0	1868	1	0	0	1	0	0	0.600181	0.399819	0
1491	chr1	161734860	161736880	2021	66	66	2392	176	0.0735786	0.0159091	UMR	2	1	0	12728	ENST00000367942	protein_coding	ENSG00000118217	ATF6	0	9698	ENST00000367942	ENSG00000118217	ATF6	14783	1868	1	0	0	1	0	0	0	0	1
1492	chr1	161993178	161994448	1271	95	95	3297	121	0.0367	0.0111111	UMR	1	1	0	12735	ENST00000367940	protein_coding	ENSG00000162745	OLFML2B	0	9703	ENST00000367940	ENSG00000162745	OLFML2B	0	1870	1	0	0	1	0	0	0.75059	0.24941	0
1493	chr1	162039042	162040843	1802	130	130	3343	125	0.0373916	0.016902	UMR	1	1	0	12740	ENST00000430120	protein_coding	ENSG00000198929	NOS1AP	0	9707	ENST00000430120	ENSG00000198929	NOS1AP	0	1871	1	0	0	1	0	0	0.334073	0.665927	0
1494	chr1	162467196	162468788	1593	75	75	2304	98	0.0425347	0.00877193	UMR	1	1	0	12762	ENST00000282169	protein_coding	ENSG00000152332	UHMK1	0	9724	ENST00000282169	ENSG00000152332	UHMK1	0	1873	1	0	0	1	0	0	0.268675	0.731325	0
1495	chr1	162530646	162532650	2005	133	133	3417	199	0.0582382	0.0133333	UMR	2	1	0	12767	ENST00000476240	protein_coding	ENSG00000117143	UAP1	0	9727	ENST00000476240	ENSG00000117143	UAP1	0	1874	1	0	0	1	0	0	0.497257	0.502743	0
1496	chr1	162760133	162761427	1295	58	59	1414	12	0.00848656	0	UMR	1	1	0	12786	ENST00000367913	protein_coding	ENSG00000132196	HSD17B7	0	9744	ENST00000367913	ENSG00000132196	HSD17B7	0	1875	1	0	0	1	0	0	0.364479	0.635521	0
1497	chr1	162791884	162792780	897	48	48	1641	147	0.0895795	0.0432424	UMR	0	0	1804	12796	ENST00000451015	pseudogene	ENSG00000230739	RP11-331H2.4	19175	9748	ENST00000488656	ENSG00000132196	HSD17B7	0	1876	0.218506	0	0.781494	0	0	1	0.443701	0.556299	0
1498	chr1	163290884	163292646	1763	72	72	2841	41	0.0144315	0.00813008	UMR	3	2	0	12839	ENST00000497990	protein_coding	ENSG00000143228	NUF2	0	9783	ENST00000497990	ENSG00000143228	NUF2	0	1877	1	0	0	1	0	0	0.307431	0.692569	0
1499	chr1	164290090	164290996	907	54	54	2002	204	0.101898	0.0616698	UMR	0	0	21245	12849	ENST00000435192	pseudogene	ENSG00000225719	NMNAT1P2	233824	9787	ENST00000467023	ENSG00000185630	PBX1	0	1879	0	0	1	0	0	1	0.277839	0.722161	0
1500	chr1	164526707	164531089	4383	75	75	2148	90	0.0418994	0.0175439	UMR	1	1	0	12861	ENST00000605467	protein_coding	ENSG00000185630	PBX1	0	9796	ENST00000605467	ENSG00000185630	PBX1	14451	1880	1	0	0	1	0	0	0	0	1
1501	chr1	165086418	165087296	879	37	37	1333	102	0.0765191	0.045045	UMR	0	0	44636	12882	ENST00000516550	snoRNA	ENSG00000252359	SNORD112	95220	9811	ENST00000489443	ENSG00000162761	LMX1A	0	1881	0	0	1	0	0	1	0.307167	0.692833	0
1502	chr1	165204189	165205864	1676	97	97	3209	228	0.0710502	0.0232323	UMR	0	0	16536	12889	ENST00000426178	antisense	ENSG00000238022	RP11-38C18.3	21671	9811	ENST00000489443	ENSG00000162761	LMX1A	0	1882	0	1	0	0	1	0	0.600239	0.399761	0
1503	chr1	165319778	165327260	7483	357	357	13490	961	0.071238	0.0512821	UMR	1	1	0	12886	ENST00000367893	protein_coding	ENSG00000162761	LMX1A	0	9812	ENST00000367893	ENSG00000162761	LMX1A	0	1885	0.571696	0.428304	0	0.571696	0.428304	0	0.411199	0.588801	0
1504	chr1	165344778	165346876	2099	68	68	2270	197	0.0867841	0.0387373	UMR	0	0	18825	12883	ENST00000342310	protein_coding	ENSG00000162761	LMX1A	18825	9809	ENST00000342310	ENSG00000162761	LMX1A	18449	1885	0	0	1	0	0	1	0	0	1
1505	chr1	165412924	165414754	1831	52	52	1944	149	0.0766461	0.0445623	UMR	1	1	0	12892	ENST00000465764	protein_coding	ENSG00000143171	RXRG	0	9815	ENST00000465764	ENSG00000143171	RXRG	86595	1885	1	0	0	1	0	0	0	0	1
1506	chr1	165566718	165568148	1431	48	48	1790	100	0.0558659	0.00952381	UMR	1	0	0	12903	ENST00000452618	lincRNA	ENSG00000236206	RP11-306I1.2	31949	9817	ENST00000367889	ENSG00000143198	MGST3	0	1886	1	0	0	0	0	1	0.185185	0.814815	0
1507	chr1	165599497	165602164	2668	123	123	4273	264	0.0617833	0.0104167	UMR	1	1	0	12913	ENST00000367886	protein_coding	ENSG00000143198	MGST3	0	9826	ENST00000367886	ENSG00000143198	MGST3	0	1887	1	0	0	1	0	0	0.378936	0.621064	0
1508	chr1	165666902	165668314	1413	78	78	2572	111	0.0431571	0.0109319	UMR	2	1	0	12927	ENST00000400982	pseudogene	ENSG00000215838	RP11-466F5.6	0	9836	ENST00000471457	ENSG00000143149	ALDH9A1	0	1888	1	0	0	1	0	0	0.193206	0.806794	0
1509	chr1	165737670	165739098	1429	64	64	2759	121	0.0438565	0.00900901	UMR	2	1	0	12937	ENST00000423121	antisense	ENSG00000224358	RP11-466F5.8	0	9843	ENST00000465705	ENSG00000143183	TMCO1	0	1889	1	0	0	1	0	0	0.361791	0.638209	0
1510	chr1	165796194	165799350	3157	177	177	5987	230	0.0384166	0.0111111	UMR	2	2	0	12941	ENST00000372212	protein_coding	ENSG00000143179	UCK2	0	9845	ENST00000372212	ENSG00000143179	UCK2	0	1890	0.907507	0.0924929	0	0.907507	0.0924929	0	0.326259	0.673741	0
1511	chr1	166133886	166136878	2993	237	237	6967	259	0.0371753	0.0175439	UMR	2	1	0	12960	ENST00000451784	sense_intronic	ENSG00000230898	RP11-9L18.3	0	9857	ENST00000338353	ENSG00000188859	FAM78B	0	1892	1	0	0	1	0	0	0.731707	0.268293	0
1512	chr1	166808005	166810488	2484	159	161	4506	364	0.0807812	0.0252789	UMR	1	1	0	12979	ENST00000367875	protein_coding	ENSG00000143157	POGK	0	9863	ENST00000367875	ENSG00000143157	POGK	0	1893	1	0	0	1	0	0	0.403784	0.596216	0
1513	chr1	166844781	166846778	1998	99	99	3158	109	0.0345155	0.010101	UMR	1	1	0	12981	ENST00000367874	protein_coding	ENSG00000152382	TADA1	0	9865	ENST00000367874	ENSG00000152382	TADA1	0	1894	1	0	0	1	0	0	0.388889	0.611111	0
1514	chr1	166853358	166853920	563	41	41	1416	250	0.176554	0.142982	UMR	0	0	7793	12981	ENST00000367874	protein_coding	ENSG00000152382	TADA1	7793	9865	ENST00000367874	ENSG00000152382	TADA1	0	1895	0	0	1	0	0	1	0.769094	0.230906	0
1515	chr1	166889652	166890646	995	115	115	3313	386	0.116511	0.0641026	UMR	0	0	12334	12983	ENST00000414590	lincRNA	ENSG00000237096	RP4-782G3.1	44087	9865	ENST00000367874	ENSG00000152382	TADA1	0	1896	0	1	0	0	1	0	0.874372	0.125628	0
1516	chr1	166916612	166917318	707	45	45	1374	100	0.0727802	0.0208333	UMR	0	0	27242	12984	ENST00000271417	protein_coding	ENSG00000143195	ILDR2	27242	9866	ENST00000271417	ENSG00000143195	ILDR2	0	1897	0	1	0	0	1	0	0.49505	0.50495	0
1517	chr1	166943960	166945782	1823	125	125	3792	145	0.0382384	0.0133333	UMR	1	1	0	12990	ENST00000526687	protein_coding	ENSG00000143195	ILDR2	0	9872	ENST00000526687	ENSG00000143195	ILDR2	0	1898	1	0	0	1	0	0	0.27153	0.72847	0
1518	chr1	167090274	167091128	855	61	61	2623	320	0.121998	0.0502758	UMR	0	0	4027	13005	ENST00000485151	protein_coding	ENSG00000198842	DUSP27	4027	9884	ENST00000485151	ENSG00000198842	DUSP27	0	1900	0	1	0	0	1	0	0.508772	0.491228	0
1519	chr1	167188639	167192222	3584	241	241	6047	166	0.0274516	0.0151515	UMR	2	1	0	13023	ENST00000541643	protein_coding	ENSG00000143190	POU2F1	0	9896	ENST00000541643	ENSG00000143190	POU2F1	0	1901	0.977679	0.0223214	0	0.977679	0.0223214	0	0.622489	0.377511	0
1520	chr1	167408184	167409134	951	55	55	2102	539	0.256422	0.23975	UMR	1	1	0	13036	ENST00000470379	protein_coding	ENSG00000198821	CD247	0	9908	ENST00000470379	ENSG00000198821	CD247	0	1902	1	0	0	1	0	0	0.654048	0.345952	0
1521	chr1	167423764	167425838	2075	124	124	4016	145	0.0361056	0.00980392	UMR	0	0	2059	13038	ENST00000417969	sense_intronic	ENSG00000233411	RP11-104L21.2	14886	9908	ENST00000470379	ENSG00000198821	CD247	0	1903	0	1	0	0	1	0	0.543614	0.456386	0
1522	chr1	167522219	167523741	1523	106	106	3470	98	0.0282421	0.0116995	UMR	1	1	0	13042	ENST00000370509	protein_coding	ENSG00000143162	CREG1	0	9911	ENST00000370509	ENSG00000143162	CREG1	0	1904	1	0	0	1	0	0	0.394616	0.605384	0
1523	chr1	167596844	167602927	6084	115	116	3821	295	0.0772049	0.00952381	UMR	2	1	0	13050	ENST00000537350	protein_coding	ENSG00000198771	RCSD1	0	9917	ENST00000537350	ENSG00000198771	RCSD1	0	1905	0.752959	0.247041	0	0.707922	0.212196	0.0798817	0.0616371	0.657462	0.280901
1524	chr1	167682493	167686018	3526	161	161	5566	155	0.0278476	0.00854701	UMR	0	0	4410	13051	ENST00000487858	protein_coding	ENSG00000197965	MPZL1	4410	9918	ENST00000487858	ENSG00000197965	MPZL1	0	1907	0	0	1	0	0	1	0.185196	0.814804	0
1525	chr1	167690218	167692407	2190	120	120	4121	220	0.0533851	0.010101	UMR	1	1	0	13057	ENST00000474859	protein_coding	ENSG00000197965	MPZL1	0	9924	ENST00000474859	ENSG00000197965	MPZL1	0	1908	1	0	0	1	0	0	0.399087	0.600913	0
1526	chr1	167789208	167789798	591	31	31	985	36	0.0365482	0.0253831	UMR	2	0	0	13068	ENST00000451545	antisense	ENSG00000232194	RP1-313L4.3	27928	9931	ENST00000485964	ENSG00000143199	ADCY10	0	1909	1	0	0	0	1	0	0.424704	0.575296	0
1527	chr1	167904104	167907547	3444	164	164	5114	68	0.0132968	0	UMR	2	2	0	13079	ENST00000455334	protein_coding	ENSG00000143164	DCAF6	0	9944	ENST00000455334	ENSG00000143164	DCAF6	0	1910	1	0	0	1	0	0	0.515099	0.484901	0
1528	chr1	168104930	168106888	1959	160	160	4113	203	0.0493557	0.0251662	UMR	1	1	0	13094	ENST00000361697	protein_coding	ENSG00000143147	GPR161	0	9957	ENST00000361697	ENSG00000143147	GPR161	0	1912	1	0	0	1	0	0	0.429811	0.570189	0
1529	chr1	168147796	168149257	1462	75	75	2756	48	0.0174165	0.0144928	UMR	1	1	0	13098	ENST00000367830	protein_coding	ENSG00000143155	TIPRL	0	9961	ENST00000367830	ENSG00000143155	TIPRL	0	1913	1	0	0	1	0	0	0.461012	0.538988	0
1530	chr1	168194814	168196107	1294	96	96	2857	111	0.0388519	0.0211581	UMR	1	1	0	13104	ENST00000367825	protein_coding	ENSG00000213064	SFT2D2	0	9965	ENST00000367825	ENSG00000213064	SFT2D2	0	1914	1	0	0	1	0	0	0.690881	0.309119	0
1531	chr1	169074695	169077549	2855	197	197	5256	194	0.0369102	0.0138889	UMR	1	1	0	13134	ENST00000499679	protein_coding	ENSG00000143153	ATP1B1	0	9976	ENST00000499679	ENSG00000143153	ATP1B1	0	1915	1	0	0	1	0	0	0.576182	0.423818	0
1532	chr1	169336500	169338418	1919	70	70	2898	94	0.0324362	0.0103525	UMR	2	2	0	13155	ENST00000426663	protein_coding	ENSG00000117475	BLZF1	0	9996	ENST00000426663	ENSG00000117475	BLZF1	58203	1916	1	0	0	1	0	0	0	0	1
1533	chr1	169396178	169397148	971	34	34	1326	47	0.0354449	0.0191235	UMR	1	1	0	13160	ENST00000456107	protein_coding	ENSG00000117477	CCDC181	0	10001	ENST00000456107	ENSG00000117477	CCDC181	0	1916	1	0	0	1	0	0	0.255407	0.744593	0
1534	chr1	169429284	169430082	799	37	37	1380	244	0.176812	0.151446	UMR	2	1	0	13162	ENST00000437857	lincRNA	ENSG00000234437	RP1-206D15.3	0	9999	ENST00000545005	ENSG00000117477	CCDC181	24476	1917	1	0	0	1	0	0	0	0	1
1535	chr1	169454079	169456338	2260	113	113	3655	88	0.0240766	0.0104167	UMR	2	1	0	13166	ENST00000392097	pseudogene	ENSG00000213062	AL021068.1	0	10003	ENST00000367804	ENSG00000117479	SLC19A2	0	1917	1	0	0	1	0	0	0.450885	0.549115	0
1536	chr1	169676246	169681531	5286	33	33	1268	321	0.253155	0.268065	UMR	1	1	0	13197	ENST00000466340	protein_coding	ENSG00000188404	SELL	0	10034	ENST00000466340	ENSG00000188404	SELL	82442	1918	1	0	0	1	0	0	0	0	1
1537	chr1	169763237	169765202	1966	67	67	2627	75	0.0285497	0.00833333	UMR	2	2	0	13212	ENST00000454472	protein_coding	ENSG00000171806	METTL18	0	10048	ENST00000454472	ENSG00000171806	METTL18	0	1918	1	0	0	1	0	0	0.190234	0.809766	0
1538	chr1	169861818	169863851	2034	114	114	4381	146	0.0333257	0.0114943	UMR	1	1	0	13217	ENST00000470238	protein_coding	ENSG00000000457	SCYL3	0	10053	ENST00000470238	ENSG00000000457	SCYL3	0	1919	1	0	0	1	0	0	0.131268	0.868732	0
1539	chr1	170043228	170044428	1201	45	45	1474	44	0.0298507	0.0114943	UMR	1	1	0	13223	ENST00000538366	protein_coding	ENSG00000075945	KIFAP3	0	10058	ENST00000538366	ENSG00000075945	KIFAP3	0	1920	1	0	0	1	0	0	0.322231	0.677769	0
1540	chr1	170500188	170502275	2088	70	70	2471	185	0.0748685	0.016343	UMR	2	1	0	13246	ENST00000498166	protein_coding	ENSG00000120370	GORAB	0	10065	ENST00000498166	ENSG00000120370	GORAB	128181	1921	1	0	0	1	0	0	0	0	1
1541	chr1	170628774	170636445	7672	322	324	11252	1468	0.130466	0.0732141	UMR	1	1	0	13255	ENST00000497230	protein_coding	ENSG00000116132	PRRX1	0	10072	ENST00000497230	ENSG00000116132	PRRX1	0	1922	0.857273	0	0.142727	0.678962	0.178311	0.142727	0.169317	0.795881	0.0348019
1542	chr1	170636921	170640912	3992	102	102	4380	605	0.138128	0.111162	UMR	0	0	398	13260	ENST00000606154	lincRNA	ENSG00000271811	RP1-79C4.4	3842	10072	ENST00000497230	ENSG00000116132	PRRX1	2742	1922	0.401052	0.598948	0	0	1	0	0	0	1
1543	chr1	171220302	171221192	891	36	36	1548	142	0.0917313	0.068631	UMR	1	0	0	13289	ENST00000455124	antisense	ENSG00000231424	RP1-45C12.1	2611	10101	ENST00000402921	ENSG00000010932	FMO1	233325	1923	1	0	0	0	1	0	0	0	1
1544	chr1	171453989	171456736	2748	76	76	2589	78	0.0301275	0.00854701	UMR	1	1	0	13316	ENST00000467601	protein_coding	ENSG00000117523	PRRC2C	0	10117	ENST00000467601	ENSG00000117523	PRRC2C	0	1923	0.999272	0.000727802	0	0.999272	0.000727802	0	0.262737	0.737263	0
1545	chr1	171710106	171712642	2537	106	106	3471	152	0.0437914	0.00757576	UMR	1	1	0	13332	ENST00000482519	protein_coding	ENSG00000117533	VAMP4	0	10129	ENST00000482519	ENSG00000117533	VAMP4	0	1925	1	0	0	1	0	0	0.300355	0.699645	0
1546	chr1	171749946	171751606	1661	89	89	3836	240	0.0625652	0.0137472	UMR	1	1	0	13341	ENST00000361735	protein_coding	ENSG00000010165	METTL13	0	10134	ENST00000361735	ENSG00000010165	METTL13	0	1926	1	0	0	1	0	0	0.322095	0.677905	0
1547	chr1	171810074	171812304	2231	132	132	4001	175	0.0437391	0.0162698	UMR	1	1	0	13353	ENST00000520906	protein_coding	ENSG00000197959	DNM3	0	10142	ENST00000520906	ENSG00000197959	DNM3	0	1928	1	0	0	1	0	0	0.384581	0.615419	0
1548	chr1	172412424	172413486	1063	43	43	1612	49	0.030397	0.0111111	UMR	1	1	0	13370	ENST00000478184	protein_coding	ENSG00000135845	PIGC	0	10153	ENST00000478184	ENSG00000135845	PIGC	0	1929	1	0	0	1	0	0	0.389464	0.610536	0
1549	chr1	172500369	172503818	3450	135	135	4606	101	0.0219279	0.0119048	UMR	1	1	0	13380	ENST00000608566	protein_coding	ENSG00000094975	SUCO	0	10163	ENST00000608566	ENSG00000094975	SUCO	0	1930	1	0	0	1	0	0	0.184058	0.815942	0
1550	chr1	173170320	173177198	6879	36	36	1267	248	0.195738	0.238589	UMR	1	1	0	13398	ENST00000488053	protein_coding	ENSG00000117586	TNFSF4	0	10174	ENST00000488053	ENSG00000117586	TNFSF4	268780	1931	0.654456	0.345544	0	0.654456	0.345544	0	0	0	1
1551	chr1	173445558	173447943	2386	142	142	3847	163	0.0423707	0	UMR	1	1	0	13405	ENST00000460950	protein_coding	ENSG00000117592	PRDX6	0	10176	ENST00000460950	ENSG00000117592	PRDX6	0	1931	1	0	0	1	0	0	0.472339	0.527661	0
1552	chr1	173638514	173639186	673	36	36	1114	101	0.0906643	0.0647083	UMR	1	1	0	13414	ENST00000367712	protein_coding	ENSG00000183831	ANKRD45	0	10184	ENST00000367712	ENSG00000183831	ANKRD45	0	1932	1	0	0	1	0	0	0.569094	0.430906	0
1553	chr1	173683864	173685173	1310	54	54	2376	25	0.0105219	0.00701832	UMR	1	1	0	13421	ENST00000493170	protein_coding	ENSG00000076321	KLHL20	0	10189	ENST00000493170	ENSG00000076321	KLHL20	0	1933	1	0	0	1	0	0	0.319084	0.680916	0
1554	chr1	173792582	173794741	2160	103	103	4501	168	0.037325	0.0104167	UMR	2	2	0	13436	ENST00000239457	protein_coding	ENSG00000117593	DARS2	0	10201	ENST00000239457	ENSG00000117593	DARS2	0	1934	1	0	0	1	0	0	0.373611	0.626389	0
1555	chr1	173834496	173838516	4021	129	129	4692	159	0.0338875	0.0118226	UMR	3	1	0	13481	ENST00000367701	protein_coding	ENSG00000185278	ZBTB37	0	10208	ENST00000367701	ENSG00000185278	ZBTB37	0	1935	1	0	0	0.819945	0	0.180055	0.185277	0.646357	0.168366
1556	chr1	173990118	173992270	2153	129	129	3945	187	0.0474018	0.0140491	UMR	2	1	0	13494	ENST00000424181	lincRNA	ENSG00000224977	RP11-160H22.3	0	10212	ENST00000367696	ENSG00000135870	RC3H1	0	1936	1	0	0	1	0	0	0.484905	0.515095	0
1557	chr1	174127622	174129676	2055	138	138	4657	136	0.0292033	0.00952381	UMR	2	1	0	13504	ENST00000457696	protein_coding	ENSG00000152061	RABGAP1L	0	10221	ENST00000457696	ENSG00000152061	RABGAP1L	0	1937	1	0	0	1	0	0	0.483212	0.516788	0
1558	chr1	174967679	174970555	2877	155	155	5342	228	0.0426806	0.00952381	UMR	1	1	0	13543	ENST00000405362	protein_coding	ENSG00000116161	CACYBP	0	10249	ENST00000405362	ENSG00000116161	CACYBP	0	1938	1	0	0	1	0	0	0.394161	0.605839	0
1559	chr1	174991251	174992951	1701	47	47	1780	34	0.0191011	0.00740741	UMR	2	1	0	13548	ENST00000383932	misc_RNA	ENSG00000206659	Y_RNA	0	10253	ENST00000367677	ENSG00000120333	MRPS14	0	1939	1	0	0	1	0	0	0.25338	0.74662	0
1560	chr1	175160623	175162532	1910	78	82	2609	125	0.0479111	0.0123457	UMR	1	1	0	13555	ENST00000563563	protein_coding	ENSG00000235750	KIAA0040	0	10259	ENST00000563563	ENSG00000235750	KIAA0040	0	1941	1	0	0	1	0	0	0.242932	0.757068	0
1561	chr1	175568206	175568762	557	41	41	1674	332	0.198327	0.187496	UMR	0	0	42251	13562	ENST00000455447	sense_intronic	ENSG00000235628	TNR-IT1	143989	10261	ENST00000263525	ENSG00000116147	TNR	0	1942	0	1	0	0	1	0	0.692998	0.307002	0
1562	chr1	176174361	176177298	2938	163	163	5306	110	0.0207312	0.00854701	UMR	2	1	0	13578	ENST00000456125	antisense	ENSG00000236021	RP11-195C7.1	0	10272	ENST00000474194	ENSG00000143207	RFWD2	0	1943	1	0	0	1	0	0	0.374404	0.625596	0
1563	chr1	177132828	177134600	1773	75	75	2436	212	0.0870279	0.0668688	UMR	1	1	0	13595	ENST00000281881	protein_coding	ENSG00000152092	ASTN1	0	10282	ENST00000281881	ENSG00000152092	ASTN1	0	1944	1	0	0	1	0	0	0.256063	0.743937	0
1564	chr1	177139530	177141236	1707	59	59	2231	151	0.0676827	0.0540936	UMR	1	1	0	13598	ENST00000361539	protein_coding	ENSG00000198797	BRINP2	0	10284	ENST00000361539	ENSG00000198797	BRINP2	0	1945	1	0	0	1	0	0	0.118922	0.881078	0
1565	chr1	177150298	177151603	1306	47	47	1853	141	0.0760928	0.0194257	UMR	0	0	3984	13601	ENST00000410817	miRNA	ENSG00000222749	AL021398.1	9664	10284	ENST00000361539	ENSG00000198797	BRINP2	0	1946	0	1	0	0	1	0	0.26876	0.73124	0
1566	chr1	178006588	178007660	1073	64	64	1960	173	0.0882653	0.0531528	UMR	2	0	0	13621	ENST00000481349	pseudogene	ENSG00000242193	RP11-568K15.1	53149	10291	ENST00000528461	ENSG00000120341	SEC16B	0	1947	1	0	0	0	0	1	0.423113	0.576887	0
1567	chr1	178062220	178064782	2563	145	145	4267	159	0.0372627	0.027027	UMR	2	1	0	13626	ENST00000367649	protein_coding	ENSG00000075391	RASAL2	0	10296	ENST00000367649	ENSG00000075391	RASAL2	0	1948	1	0	0	1	0	0	0.44245	0.55755	0
1568	chr1	178455801	178456271	471	45	45	1289	334	0.259116	0.24751	UMR	0	0	6058	13633	ENST00000564300	sense_overlapping	ENSG00000260938	RP4-593C16.3	25940	10301	ENST00000319416	ENSG00000240021	TEX35	0	1949	0	0	1	0	0	1	1	0	0
1569	chr1	178510878	178512736	1859	109	109	4003	229	0.0572071	0.0191098	UMR	2	2	0	13646	ENST00000367636	protein_coding	ENSG00000184909	C1ORF220	0	10312	ENST00000367636	ENSG00000184909	C1ORF220	0	1950	1	0	0	1	0	0	0.534696	0.465304	0
1570	chr1	178693757	178696018	2262	190	191	4718	191	0.0404833	0.0136912	UMR	2	1	0	13654	ENST00000324778	protein_coding	ENSG00000116191	RALGPS2	0	10316	ENST00000324778	ENSG00000116191	RALGPS2	0	1951	1	0	0	1	0	0	0.48939	0.51061	0
1571	chr1	178994517	178996526	2010	165	165	4643	149	0.0320913	0.0123457	UMR	1	1	0	13666	ENST00000263733	protein_coding	ENSG00000116199	FAM20B	0	10326	ENST00000263733	ENSG00000116199	FAM20B	0	1952	1	0	0	1	0	0	0.553731	0.446269	0
1572	chr1	179050478	179052422	1945	116	116	4162	45	0.0108121	0.00953159	UMR	1	1	0	13672	ENST00000472001	protein_coding	ENSG00000186283	TOR3A	0	10331	ENST00000472001	ENSG00000186283	TOR3A	0	1953	1	0	0	1	0	0	0.448843	0.551157	0
1573	chr1	179197650	179199446	1797	117	117	2609	67	0.0256803	0.0144928	UMR	1	1	0	13683	ENST00000392043	protein_coding	ENSG00000143322	ABL2	0	10342	ENST00000392043	ENSG00000143322	ABL2	0	1954	1	0	0	1	0	0	0.577073	0.422927	0
1574	chr1	179262366	179263813	1448	84	84	2713	76	0.0280133	0.010101	UMR	1	1	0	13699	ENST00000426956	protein_coding	ENSG00000057252	SOAT1	0	10350	ENST00000426956	ENSG00000057252	SOAT1	0	1955	1	0	0	1	0	0	0.379834	0.620166	0
1575	chr1	179334514	179335912	1399	68	68	2481	106	0.0427247	0.00833333	UMR	1	1	0	13710	ENST00000461179	protein_coding	ENSG00000162779	AXDND1	0	10360	ENST00000461179	ENSG00000162779	AXDND1	0	1956	1	0	0	1	0	0	0.388849	0.611151	0
1576	chr1	179544618	179546140	1523	86	86	2436	247	0.101396	0.0821053	UMR	2	1	0	13721	ENST00000516066	snRNA	ENSG00000251875	RNU5F-2P	0	10367	ENST00000367616	ENSG00000116218	NPHS2	0	1957	1	0	0	1	0	0	0.385424	0.614576	0
1577	chr1	179554789	179555882	1094	56	56	1377	131	0.0951344	0.0692666	UMR	1	0	0	13722	ENST00000427215	pseudogene	ENSG00000227141	RP11-545A16.3	4865	10368	ENST00000367614	ENSG00000162782	TDRD5	0	1958	1	0	0	0	0	1	0.337294	0.662706	0
1578	chr1	179560650	179561472	823	70	70	2235	323	0.144519	0.0946966	UMR	1	1	0	13726	ENST00000444136	protein_coding	ENSG00000162782	TDRD5	0	10370	ENST00000444136	ENSG00000162782	TDRD5	0	1959	1	0	0	1	0	0	0.876063	0.123937	0
1579	chr1	179711542	179713746	2205	203	203	6552	518	0.0790598	0.0338511	UMR	1	1	0	13731	ENST00000341785	protein_coding	ENSG00000143340	FAM163A	0	10372	ENST00000341785	ENSG00000143340	FAM163A	0	1960	1	0	0	1	0	0	0.815873	0.184127	0
1580	chr1	179783498	179784964	1467	55	55	2093	90	0.0430005	0.00952381	UMR	0	0	1594	13732	ENST00000453051	antisense	ENSG00000229407	RP11-12M5.3	49346	10379	ENST00000553856	ENSG00000258664	IFRG15	61915	1961	0.276755	0.723245	0	0	1	0	0	0	1
1581	chr1	179846434	179847370	937	39	39	1579	44	0.0278657	0.00793651	UMR	1	1	0	13740	ENST00000483123	protein_coding	ENSG00000169905	TOR1AIP2	0	10378	ENST00000483123	ENSG00000169905	TOR1AIP2	0	1961	1	0	0	1	0	0	0.242263	0.757737	0
1582	chr1	179850832	179853790	2959	125	125	4583	97	0.0211652	0.00952381	UMR	2	1	0	13753	ENST00000524653	protein_coding	ENSG00000143337	TOR1AIP1	0	10390	ENST00000524653	ENSG00000143337	TOR1AIP1	0	1962	1	0	0	1	0	0	0.300439	0.699561	0
1583	chr1	179922749	179925330	2582	109	109	4314	135	0.0312935	0.0122417	UMR	2	1	0	13759	ENST00000491495	protein_coding	ENSG00000135837	CEP350	0	10393	ENST00000491495	ENSG00000135837	CEP350	0	1963	1	0	0	1	0	0	0.27227	0.72773	0
1584	chr1	180123010	180124910	1901	139	139	4224	152	0.0359848	0.0111111	UMR	1	1	0	13774	ENST00000367600	protein_coding	ENSG00000116260	QSOX1	0	10405	ENST00000367600	ENSG00000116260	QSOX1	0	1964	1	0	0	1	0	0	0.541294	0.458706	0
1585	chr1	180196906	180209350	12445	605	608	21457	1471	0.0685557	0.040404	UMR	1	1	0	13777	ENST00000558139	protein_coding	ENSG00000121454	LHX4	0	10408	ENST00000558139	ENSG00000121454	LHX4	0	1965	0.322378	0.636239	0.0413821	0.322378	0.636239	0.0413821	0.550904	0.258256	0.19084
1586	chr1	180470912	180472803	1892	108	108	3990	85	0.0213033	0.00980392	UMR	1	1	0	13783	ENST00000367595	protein_coding	ENSG00000135847	ACBD6	0	10412	ENST00000367595	ENSG00000135847	ACBD6	0	1966	1	0	0	1	0	0	0.503171	0.496829	0
1587	chr1	180600746	180602901	2156	87	87	2479	46	0.0185559	0.0119048	UMR	1	1	0	13790	ENST00000367589	protein_coding	ENSG00000143324	XPR1	0	10414	ENST00000367589	ENSG00000143324	XPR1	0	1967	1	0	0	1	0	0	0.365955	0.634045	0
1588	chr1	180881030	180882623	1594	155	155	4441	228	0.0513398	0.0289855	UMR	1	1	0	13799	ENST00000367588	protein_coding	ENSG00000135835	KIAA1614	0	10419	ENST00000367588	ENSG00000135835	KIAA1614	0	1968	1	0	0	1	0	0	0.800502	0.199498	0
1589	chr1	180922496	180923669	1174	99	99	2874	558	0.194154	0.179442	UMR	0	0	353	13804	ENST00000415647	antisense	ENSG00000232586	RP11-46A10.4	12166	10422	ENST00000461346	ENSG00000135835	KIAA1614	0	1970	1	0	0	0	0	1	0.642249	0.357751	0
1590	chr1	180990615	180992658	2044	89	89	2157	23	0.010663	0.00900901	UMR	1	1	0	13810	ENST00000542060	protein_coding	ENSG00000135823	STX6	0	10426	ENST00000542060	ENSG00000135823	STX6	0	1972	1	0	0	1	0	0	0.32681	0.67319	0
1591	chr1	181056066	181060188	4123	244	244	8273	472	0.0570531	0.0107527	UMR	1	1	0	13819	ENST00000367577	protein_coding	ENSG00000162783	IER5	0	10435	ENST00000367577	ENSG00000162783	IER5	0	1973	1	0	0	0.866359	0.0824642	0.0511763	0.405772	0.594228	0
1592	chr1	181073742	181075183	1442	131	142	2916	149	0.0510974	0.0123457	UMR	0	0	13496	13820	ENST00000606938	lincRNA	ENSG00000272198	RP11-309G3.3	16103	10435	ENST00000367577	ENSG00000162783	IER5	0	1974	0	0	1	0	0	1	0.752427	0.247573	0
1593	chr1	181158996	181159628	633	40	40	1226	110	0.0897227	0.0238064	UMR	0	0	656	13823	ENST00000456771	lincRNA	ENSG00000225359	RP11-540K16.2	101357	10435	ENST00000367577	ENSG00000162783	IER5	83993	1974	1	0	0	0	0	1	0	0	1
1594	chr1	181286184	181288620	2437	109	109	3666	200	0.0545554	0.0365613	UMR	0	0	80659	13824	ENST00000319701	lincRNA	ENSG00000179452	RP11-380B22.1	93617	10436	ENST00000524607	ENSG00000198216	CACNA1E	0	1975	0	0	1	0	0	1	0.235125	0.764875	0
1595	chr1	181451055	181453236	2182	142	142	4658	482	0.103478	0.062672	UMR	1	1	0	13833	ENST00000367573	protein_coding	ENSG00000198216	CACNA1E	0	10444	ENST00000367573	ENSG00000198216	CACNA1E	0	1978	1	0	0	1	0	0	0.506416	0.493584	0
1596	chr1	181454202	181455586	1385	56	56	2094	256	0.122254	0.0773232	UMR	0	0	1320	13833	ENST00000367573	protein_coding	ENSG00000198216	CACNA1E	1320	10444	ENST00000367573	ENSG00000198216	CACNA1E	0	1979	0.490253	0.509747	0	0.490253	0.509747	0	0.20722	0.79278	0
1597	chr1	181998172	181999588	1417	72	72	2291	38	0.0165866	0.0154725	UMR	0	0	31258	13837	ENST00000339948	protein_coding	ENSG00000179930	ZNF648	31258	10445	ENST00000339948	ENSG00000179930	ZNF648	0	1981	0	0	1	0	0	1	0.293578	0.706422	0
1598	chr1	182025806	182026549	744	73	73	2877	504	0.175182	0.145272	UMR	0	0	4297	13837	ENST00000339948	protein_coding	ENSG00000179930	ZNF648	4297	10445	ENST00000339948	ENSG00000179930	ZNF648	0	1982	0	1	0	0	1	0	0.948925	0.0510753	0
1599	chr1	182358217	182361828	3612	211	211	6695	281	0.0419716	0.0144928	UMR	1	1	0	13860	ENST00000462444	protein_coding	ENSG00000135821	GLUL	0	10457	ENST00000462444	ENSG00000135821	GLUL	0	1983	1	0	0	1	0	0	0.516611	0.483389	0
1600	chr1	182572740	182574000	1261	55	55	2176	106	0.0487132	0.0263158	UMR	1	1	0	13882	ENST00000367558	protein_coding	ENSG00000143333	RGS16	0	10476	ENST00000367558	ENSG00000143333	RGS16	0	1984	1	0	0	1	0	0	0.305313	0.694687	0
1601	chr1	182583574	182585999	2426	104	104	3484	130	0.0373134	0.0133333	UMR	1	0	0	13883	ENST00000566297	lincRNA	ENSG00000261504	RP11-317P15.4	10030	10476	ENST00000367558	ENSG00000143333	RGS16	0	1985	1	0	0	0	0	1	0.15169	0.84831	0
1602	chr1	182758185	182759459	1275	95	95	2899	88	0.0303553	0.0107527	UMR	1	1	0	13900	ENST00000367554	protein_coding	ENSG00000135838	NPL	0	10489	ENST00000367554	ENSG00000135838	NPL	0	1986	1	0	0	1	0	0	0.550588	0.449412	0
1603	chr1	182807978	182809717	1740	134	134	4295	113	0.0263097	0.00877193	UMR	1	1	0	13908	ENST00000483416	protein_coding	ENSG00000135829	DHX9	0	10497	ENST00000483416	ENSG00000135829	DHX9	0	1987	1	0	0	1	0	0	0.465517	0.534483	0
1604	chr1	182921699	182922388	690	69	69	1948	585	0.300308	0.261026	UMR	1	1	0	13920	ENST00000497549	protein_coding	ENSG00000157060	SHCBP1L	0	10509	ENST00000497549	ENSG00000157060	SHCBP1L	0	1988	1	0	0	1	0	0	0.824638	0.175362	0
1605	chr1	182991336	182994130	2795	201	204	5566	201	0.0361121	0.0209871	UMR	1	1	0	13927	ENST00000258341	protein_coding	ENSG00000135862	LAMC1	0	10510	ENST00000258341	ENSG00000135862	LAMC1	0	1989	1	0	0	1	0	0	0.560286	0.439714	0
1606	chr1	183155076	183155648	573	32	32	1005	121	0.120398	0.106761	UMR	1	1	0	13935	ENST00000264144	protein_coding	ENSG00000058085	LAMC2	0	10517	ENST00000264144	ENSG00000058085	LAMC2	161705	1989	1	0	0	1	0	0	0	0	1
1607	chr1	183385822	183387926	2105	125	125	4505	375	0.0832408	0.0600255	UMR	1	1	0	13939	ENST00000287713	protein_coding	ENSG00000157064	NMNAT2	0	10521	ENST00000287713	ENSG00000157064	NMNAT2	0	1990	1	0	0	1	0	0	0.790499	0.209501	0
1608	chr1	183439114	183442622	3509	194	195	5542	101	0.0182245	0.00900901	UMR	2	1	0	13956	ENST00000502375	protein_coding	ENSG00000116698	SMG7	0	10535	ENST00000502375	ENSG00000116698	SMG7	0	1991	1	0	0	0.932459	0	0.0675406	0.542605	0.457395	0
1609	chr1	183601516	183605766	4251	137	137	4800	165	0.034375	0.0128205	UMR	2	2	0	13976	ENST00000536277	protein_coding	ENSG00000143344	RGL1	0	10553	ENST00000536277	ENSG00000143344	RGL1	0	1992	1	0	0	1	0	0	0.247001	0.572336	0.180663
1610	chr1	183774020	183775574	1555	63	63	2230	96	0.0430493	0.0190476	UMR	1	1	0	13978	ENST00000539189	protein_coding	ENSG00000143344	RGL1	0	10555	ENST00000539189	ENSG00000143344	RGL1	0	1993	1	0	0	1	0	0	0.143408	0.856592	0
1611	chr1	184005106	184007170	2065	153	153	4838	241	0.049814	0.0222222	UMR	1	1	0	13986	ENST00000361927	protein_coding	ENSG00000198756	COLGALT2	0	10561	ENST00000361927	ENSG00000198756	COLGALT2	0	1994	1	0	0	1	0	0	0.681356	0.318644	0
1612	chr1	184020220	184021842	1623	69	69	2632	60	0.0227964	0.00546448	UMR	1	1	0	13993	ENST00000462677	protein_coding	ENSG00000198860	TSEN15	0	10568	ENST00000462677	ENSG00000198860	TSEN15	0	1995	1	0	0	1	0	0	0.168207	0.831793	0
1613	chr1	184355304	184358370	3067	174	174	4818	172	0.0356995	0.0123457	UMR	2	1	0	14000	ENST00000235307	protein_coding	ENSG00000116667	C1orf21	0	10570	ENST00000235307	ENSG00000116667	C1orf21	0	1996	0.941637	0.0583632	0	0.941637	0.0583632	0	0.455168	0.544832	0
1614	chr1	184632994	184633634	641	34	34	1319	188	0.142532	0.0503779	UMR	0	0	13433	14006	ENST00000516981	snoRNA	ENSG00000252790	SNORD112	45968	10577	ENST00000466392	ENSG00000116406	EDEM3	0	1997	0	0	1	0	0	1	0.641186	0.358814	0
1615	chr1	184722264	184725198	2935	151	151	5093	114	0.0223837	0.010101	UMR	1	1	0	14011	ENST00000474725	protein_coding	ENSG00000116406	EDEM3	0	10578	ENST00000474725	ENSG00000116406	EDEM3	0	1998	1	0	0	1	0	0	0.404089	0.595911	0
1616	chr1	184941886	184943999	2114	116	116	3485	148	0.0424677	0.0151515	UMR	1	1	0	14014	ENST00000367511	protein_coding	ENSG00000135842	FAM129A	0	10581	ENST00000367511	ENSG00000135842	FAM129A	0	1999	1	0	0	1	0	0	0.432829	0.567171	0
1617	chr1	185014078	185016498	2421	153	153	4618	167	0.0361628	0.020202	UMR	1	1	0	14024	ENST00000453650	protein_coding	ENSG00000121481	RNF2	0	10588	ENST00000453650	ENSG00000121481	RNF2	0	2000	1	0	0	1	0	0	0.351508	0.648492	0
1618	chr1	185124446	185127581	3136	125	125	4042	106	0.0262246	0.00952381	UMR	2	2	0	14033	ENST00000450350	protein_coding	ENSG00000116668	SWT1	0	10596	ENST00000450350	ENSG00000116668	SWT1	0	2001	1	0	0	1	0	0	0.27264	0.72736	0
1619	chr1	185283284	185287434	4151	195	195	6591	274	0.0415718	0.00833333	UMR	2	1	0	14051	ENST00000609881	lincRNA	ENSG00000273004	GS1-279B7.2	0	10599	ENST00000459929	ENSG00000116679	IVNS1ABP	0	2002	0.729945	0.270055	0	0.729945	0.270055	0	0.338714	0.650205	0.0110817
1620	chr1	185702883	185704526	1644	58	58	1844	166	0.0900217	0.0131988	UMR	1	1	0	14065	ENST00000367492	protein_coding	ENSG00000143341	HMCN1	0	10608	ENST00000367492	ENSG00000143341	HMCN1	0	2003	1	0	0	1	0	0	0.124088	0.875912	0
1621	chr1	186342858	186345756	2899	116	116	4176	80	0.0191571	0.00925926	UMR	2	2	0	14089	ENST00000287859	protein_coding	ENSG00000157181	C1orf27	0	10630	ENST00000287859	ENSG00000157181	C1orf27	0	2004	1	0	0	1	0	0	0.249741	0.750259	0
1622	chr1	186648852	186650894	2043	78	78	2674	131	0.0489903	0.0285955	UMR	2	1	0	14108	ENST00000608917	lincRNA	ENSG00000273129	RP5-973M2.2	0	10644	ENST00000559800	ENSG00000073756	PTGS2	0	2005	1	0	0	1	0	0	0.377386	0.622614	0
1623	chr1	186797459	186799674	2216	31	31	893	91	0.101904	0.0717593	UMR	1	1	0	14110	ENST00000442353	protein_coding	ENSG00000116711	PLA2G4A	0	10646	ENST00000442353	ENSG00000116711	PLA2G4A	147377	2005	1	0	0	1	0	0	0	0	1
1624	chr1	190443724	190448904	5181	113	113	4145	337	0.0813028	0.0723039	UMR	2	1	0	14144	ENST00000424735	lincRNA	ENSG00000237457	RP11-547I7.2	0	10651	ENST00000445957	ENSG00000162670	BRINP3	2328728	2006	1	0	0	0.97182	0	0.0281799	0	0	1
1625	chr1	192776377	192778920	2544	107	107	3638	246	0.0676196	0.0173189	UMR	1	1	0	14183	ENST00000487236	protein_coding	ENSG00000116741	RGS2	0	10670	ENST00000487236	ENSG00000116741	RGS2	0	2006	1	0	0	1	0	0	0.222484	0.777516	0
1626	chr1	193027510	193029858	2349	127	127	4827	89	0.018438	0.00900901	UMR	2	2	0	14213	ENST00000367444	protein_coding	ENSG00000116747	TROVE2	0	10696	ENST00000367444	ENSG00000116747	TROVE2	0	2007	1	0	0	1	0	0	0.446999	0.553001	0
1627	chr1	193073376	193075220	1845	106	106	3818	170	0.0445259	0.0111645	UMR	1	1	0	14219	ENST00000472197	protein_coding	ENSG00000023572	GLRX2	0	10701	ENST00000472197	ENSG00000023572	GLRX2	0	2008	1	0	0	1	0	0	0.327371	0.672629	0
1628	chr1	193090436	193092283	1848	104	104	3569	125	0.0350238	0.00925926	UMR	1	1	0	14221	ENST00000482484	protein_coding	ENSG00000134371	CDC73	0	10703	ENST00000482484	ENSG00000134371	CDC73	0	2009	1	0	0	1	0	0	0.268398	0.731602	0
1629	chr1	196576871	196578693	1823	57	57	1945	95	0.0488432	0.023752	UMR	1	1	0	14243	ENST00000610076	protein_coding	ENSG00000162687	KCNT2	0	10712	ENST00000610076	ENSG00000162687	KCNT2	0	2010	1	0	0	1	0	0	0.16621	0.83379	0
1630	chr1	196846666	196847659	994	30	30	936	121	0.129274	0.120518	UMR	0	0	9484	14270	ENST00000367416	protein_coding	ENSG00000134365	CFHR4	9484	10738	ENST00000367416	ENSG00000134365	CFHR4	0	2011	0	1	0	0	1	0	0.261569	0.738431	0
1631	chr1	197114326	197116402	2077	84	84	3256	66	0.0202703	0.00981241	UMR	1	1	0	14278	ENST00000294732	protein_coding	ENSG00000066279	ASPM	0	10746	ENST00000294732	ENSG00000066279	ASPM	53603	2012	1	0	0	1	0	0	0	0	1
1632	chr1	197169284	197171865	2582	96	96	3495	68	0.0194564	0.00817384	UMR	2	2	0	14283	ENST00000535699	protein_coding	ENSG00000134376	CRB1	0	10750	ENST00000535699	ENSG00000134376	CRB1	0	2012	1	0	0	1	0	0	0.27653	0.72347	0
1633	chr1	197742768	197745280	2513	128	128	3594	239	0.0664997	0.0476343	UMR	1	1	0	14309	ENST00000477581	protein_coding	ENSG00000213047	DENND1B	0	10773	ENST00000477581	ENSG00000213047	DENND1B	0	2013	1	0	0	1	0	0	0.341027	0.658973	0
1634	chr1	197871320	197872628	1309	98	98	3239	77	0.0237728	0.00980392	UMR	1	1	0	14316	ENST00000436652	protein_coding	ENSG00000203724	C1orf53	0	10775	ENST00000436652	ENSG00000203724	C1orf53	0	2014	1	0	0	1	0	0	0.543163	0.456837	0
1635	chr1	197873479	197891126	17648	540	540	20509	1891	0.0922034	0.0610963	UMR	2	2	0	14325	ENST00000367387	protein_coding	ENSG00000143355	LHX9	0	10784	ENST00000367387	ENSG00000143355	LHX9	0	2018	0.717362	0.147212	0.135426	0.717362	0.147212	0.135426	0.169934	0.619447	0.210619
1636	chr1	198125307	198128926	3620	194	194	6746	141	0.0209013	0.00980392	UMR	1	1	0	14329	ENST00000367383	protein_coding	ENSG00000151414	NEK7	0	10788	ENST00000367383	ENSG00000151414	NEK7	0	2020	0.81326	0.18674	0	0.81326	0.18674	0	0.321271	0.678729	0
1637	chr1	198902693	198906766	4074	36	36	1203	156	0.129676	0.0759123	UMR	1	0	0	14363	ENST00000436880	lincRNA	ENSG00000229989	MIR181A1HG	220773	10815	ENST00000491302	ENSG00000081237	PTPRC	774328	2020	0.546883	0.453117	0	0	0	1	0	0	1
1638	chr1	199997758	199999100	1343	75	75	2651	174	0.0656356	0.0226575	UMR	0	0	746	14385	ENST00000447034	protein_coding	ENSG00000116833	NR5A2	746	10819	ENST00000447034	ENSG00000116833	NR5A2	5374	2021	0.932986	0.0670141	0	0.932986	0.0670141	0	0	0	1
1639	chr1	200003088	200006269	3182	133	133	4889	703	0.143792	0.115479	UMR	0	0	5447	14386	ENST00000544748	protein_coding	ENSG00000116833	NR5A2	5447	10820	ENST00000544748	ENSG00000116833	NR5A2	0	2021	0	1	0	0	1	0	0.144249	0.855751	0
1640	chr1	200006956	200012803	5848	297	297	10304	846	0.082104	0.0342262	UMR	1	1	0	14386	ENST00000544748	protein_coding	ENSG00000116833	NR5A2	0	10820	ENST00000544748	ENSG00000116833	NR5A2	0	2025	0.527873	0.472127	0	0.527873	0.472127	0	0.298564	0.701436	0
1641	chr1	200270866	200272156	1291	53	53	2035	109	0.0535627	0.00617284	UMR	0	0	12938	14393	ENST00000608159	lincRNA	ENSG00000273093	RP11-532L16.3	106963	10824	ENST00000367352	ENSG00000162702	ZNF281	0	2027	0	0	1	0	0	1	0.202943	0.797057	0
1642	chr1	200378286	200380067	1782	106	106	3126	119	0.0380678	0.0138889	UMR	1	1	0	14399	ENST00000367352	protein_coding	ENSG00000162702	ZNF281	0	10824	ENST00000367352	ENSG00000162702	ZNF281	0	2028	1	0	0	1	0	0	0.261504	0.738496	0
1643	chr1	200589212	200590742	1531	79	79	2609	108	0.0413952	0.0157407	UMR	1	1	0	14401	ENST00000367350	protein_coding	ENSG00000118193	KIF14	0	10825	ENST00000367350	ENSG00000118193	KIF14	0	2029	1	0	0	1	0	0	0.373612	0.626388	0
1644	chr1	200637880	200639952	2073	105	107	2529	93	0.0367734	0.0114943	UMR	2	1	0	14411	ENST00000568695	lincRNA	ENSG00000260088	RP11-92G12.3	0	10834	ENST00000436897	ENSG00000118197	DDX59	0	2030	1	0	0	1	0	0	0.404245	0.595755	0
1645	chr1	200707468	200710191	2724	152	152	3408	232	0.0680751	0.017402	UMR	1	1	0	14414	ENST00000236925	protein_coding	ENSG00000118200	CAMSAP2	0	10837	ENST00000236925	ENSG00000118200	CAMSAP2	0	2031	1	0	0	1	0	0	0.403451	0.596549	0
1646	chr1	200842327	200843364	1038	112	112	3605	670	0.185853	0.181545	UMR	0	0	243	14419	ENST00000304244	protein_coding	ENSG00000170128	GPR25	243	10841	ENST00000304244	ENSG00000170128	GPR25	0	2032	1	0	0	1	0	0	1	0	0
1647	chr1	200859890	200861846	1957	91	91	2971	384	0.129249	0.0782104	UMR	1	1	0	14422	ENST00000367342	protein_coding	ENSG00000163362	C1orf106	0	10844	ENST00000367342	ENSG00000163362	C1orf106	0	2033	1	0	0	1	0	0	0.255493	0.744507	0
1648	chr1	200991630	200993282	1653	120	122	3051	137	0.0449033	0.0162698	UMR	2	1	0	14435	ENST00000458003	lincRNA	ENSG00000229191	RP11-168O16.1	0	10852	ENST00000422435	ENSG00000116852	KIF21B	0	2036	1	0	0	1	0	0	0.336963	0.663037	0
1649	chr1	201082960	201084398	1439	111	113	2920	253	0.0866438	0.0323232	UMR	0	0	397	14440	ENST00000458416	protein_coding	ENSG00000232237	ASCL5	397	10857	ENST00000458416	ENSG00000232237	ASCL5	0	2037	1	0	0	1	0	0	0.653231	0.346769	0
1650	chr1	201122691	201124049	1359	65	65	1865	140	0.075067	0.0151515	UMR	1	1	0	14451	ENST00000414605	protein_coding	ENSG00000116857	TMEM9	0	10868	ENST00000414605	ENSG00000116857	TMEM9	0	2038	1	0	0	1	0	0	0.368653	0.631347	0
1651	chr1	201139758	201140815	1058	66	66	2402	90	0.0374688	0.0104463	UMR	1	1	0	14442	ENST00000367333	protein_coding	ENSG00000116857	TMEM9	0	10859	ENST00000367333	ENSG00000116857	TMEM9	0	2039	1	0	0	1	0	0	0.595463	0.404537	0
1652	chr1	201252113	201253410	1298	91	91	3118	602	0.193072	0.131626	UMR	1	1	0	14462	ENST00000352845	protein_coding	ENSG00000081277	PKP1	0	10878	ENST00000352845	ENSG00000081277	PKP1	0	2041	1	0	0	1	0	0	0.738059	0.261941	0
1653	chr1	201368058	201369286	1229	91	91	2626	280	0.106626	0.0637199	UMR	1	1	0	14493	ENST00000367313	protein_coding	ENSG00000159166	LAD1	0	10909	ENST00000367313	ENSG00000159166	LAD1	0	2042	1	0	0	1	0	0	0.384052	0.615948	0
1654	chr1	201437600	201438820	1221	121	121	3603	149	0.0413544	0.0185185	UMR	1	1	0	14507	ENST00000367309	protein_coding	ENSG00000174307	PHLDA3	0	10921	ENST00000367309	ENSG00000174307	PHLDA3	0	2043	1	0	0	1	0	0	0.859132	0.140868	0
1655	chr1	201449242	201451546	2305	106	106	3756	204	0.0543131	0.0361582	UMR	0	0	10080	14509	ENST00000533402	protein_coding	ENSG00000159176	CSRP1	10080	10923	ENST00000533402	ENSG00000159176	CSRP1	0	2044	0	0	1	0	0	1	0.0976139	0.902386	0
1656	chr1	201474545	201476718	2174	90	90	3196	231	0.0722778	0.0279537	UMR	2	1	0	14527	ENST00000454651	antisense	ENSG00000224536	RP11-134G8.7	0	10940	ENST00000481851	ENSG00000159176	CSRP1	0	2045	1	0	0	1	0	0	0.290248	0.709752	0
1657	chr1	201507356	201509854	2499	148	148	4798	140	0.0291788	0.0208333	UMR	0	0	18171	14529	ENST00000482594	pseudogene	ENSG00000242150	RP11-134G8.6	28771	10922	ENST00000367306	ENSG00000159176	CSRP1	0	2046	0	0	1	0	0	1	0.615446	0.384554	0
1658	chr1	201617124	201618242	1119	99	99	2387	246	0.103058	0.034188	UMR	1	1	0	14536	ENST00000367300	protein_coding	ENSG00000134369	NAV1	0	10947	ENST00000367300	ENSG00000134369	NAV1	0	2047	1	0	0	1	0	0	1	0	0
1659	chr1	201618963	201619758	796	60	60	1958	476	0.243105	0.24251	UMR	0	0	1512	14534	ENST00000295624	protein_coding	ENSG00000134369	NAV1	1512	10945	ENST00000295624	ENSG00000134369	NAV1	0	2047	0.611809	0.388191	0	0.611809	0.388191	0	1	0	0
1660	chr1	201708540	201710338	1799	87	87	2999	176	0.0586862	0.025641	UMR	1	1	0	14538	ENST00000367295	protein_coding	ENSG00000134369	NAV1	0	10949	ENST00000367295	ENSG00000134369	NAV1	0	2048	1	0	0	1	0	0	0.356865	0.643135	0
1661	chr1	201798080	201799386	1307	67	67	2186	62	0.0283623	0.0119048	UMR	2	1	0	14552	ENST00000464348	protein_coding	ENSG00000198700	IPO9	0	10955	ENST00000464348	ENSG00000198700	IPO9	0	2049	1	0	0	1	0	0	0.371079	0.628921	0
1662	chr1	201857576	201858694	1119	72	72	2363	282	0.11934	0.0393642	UMR	1	1	0	14557	ENST00000481699	protein_coding	ENSG00000198892	SHISA4	0	10960	ENST00000481699	ENSG00000198892	SHISA4	58877	2049	1	0	0	1	0	0	0	0	1
1663	chr1	201915084	201916475	1392	36	36	1551	179	0.115409	0.0545119	UMR	1	1	0	14560	ENST00000367288	protein_coding	ENSG00000163431	LMOD1	0	10961	ENST00000367288	ENSG00000163431	LMOD1	7861	2050	1	0	0	1	0	0	0	0	1
1664	chr1	201923988	201925643	1656	72	72	2780	99	0.0356115	0.00854701	UMR	1	1	0	14563	ENST00000484647	protein_coding	ENSG00000134375	TIMM17A	0	10964	ENST00000484647	ENSG00000134375	TIMM17A	0	2050	1	0	0	1	0	0	0.432971	0.567029	0
1665	chr1	201951350	201952850	1501	116	116	3520	93	0.0264205	0.0106061	UMR	1	1	0	14576	ENST00000492849	protein_coding	ENSG00000176393	RNPEP	0	10975	ENST00000492849	ENSG00000176393	RNPEP	0	2051	1	0	0	1	0	0	0.549634	0.450366	0
1666	chr1	202112122	202114868	2747	170	170	5750	119	0.0206957	0.0119048	UMR	1	1	0	14598	ENST00000272217	protein_coding	ENSG00000143862	ARL8A	0	10990	ENST00000272217	ENSG00000143862	ARL8A	0	2052	1	0	0	1	0	0	0.361121	0.638879	0
1667	chr1	202128368	202132626	4259	85	85	2963	279	0.0941613	0.0570707	UMR	1	1	0	14621	ENST00000468385	protein_coding	ENSG00000143851	PTPN7	0	11013	ENST00000468385	ENSG00000143851	PTPN7	14224	2052	1	0	0	1	0	0	0	0	1
1668	chr1	202161991	202163546	1556	81	81	2521	309	0.12257	0.0411111	UMR	1	1	0	14625	ENST00000367278	protein_coding	ENSG00000133067	LGR6	0	11014	ENST00000367278	ENSG00000133067	LGR6	0	2053	1	0	0	1	0	0	0.277635	0.722365	0
1669	chr1	202182910	202183882	973	59	59	1807	154	0.0852241	0.0353342	UMR	1	1	0	14629	ENST00000439764	protein_coding	ENSG00000133067	LGR6	0	11018	ENST00000439764	ENSG00000133067	LGR6	0	2054	1	0	0	1	0	0	0.34224	0.65776	0
1670	chr1	202310326	202311737	1412	65	65	2035	77	0.0378378	0.0141908	UMR	1	1	0	14636	ENST00000487227	protein_coding	ENSG00000077152	UBE2T	0	11023	ENST00000487227	ENSG00000077152	UBE2T	0	2055	1	0	0	1	0	0	0.19051	0.80949	0
1671	chr1	202317412	202318934	1523	74	74	2875	29	0.010087	0.00757576	UMR	1	1	0	14642	ENST00000476364	protein_coding	ENSG00000077157	PPP1R12B	0	11029	ENST00000476364	ENSG00000077157	PPP1R12B	0	2056	1	0	0	1	0	0	0.353907	0.646093	0
1672	chr1	202611169	202614682	3514	173	173	5392	452	0.0838279	0.030303	UMR	1	1	0	14663	ENST00000367267	protein_coding	ENSG00000143858	SYT2	0	11043	ENST00000367267	ENSG00000143858	SYT2	0	2057	0.970973	0.0290268	0	0.970973	0.0290268	0	0.390154	0.609846	0
1673	chr1	202678184	202679999	1816	101	101	2979	147	0.0493454	0.0246914	UMR	1	1	0	14664	ENST00000367268	protein_coding	ENSG00000143858	SYT2	0	11044	ENST00000367268	ENSG00000143858	SYT2	0	2058	1	0	0	1	0	0	0.488987	0.511013	0
1674	chr1	202774572	202778036	3465	189	190	4700	147	0.0312766	0.0119048	UMR	1	1	0	14676	ENST00000467487	protein_coding	ENSG00000117139	KDM5B	0	11054	ENST00000467487	ENSG00000117139	KDM5B	0	2059	1	0	0	1	0	0	0.497547	0.502453	0
1675	chr1	202779364	202781058	1695	105	105	4078	177	0.0434036	0.0104167	UMR	2	0	0	14682	ENST00000425295	antisense	ENSG00000228288	PCAT6	765	11045	ENST00000367265	ENSG00000117139	KDM5B	0	2060	1	0	0	0.728024	0	0.271976	0.527434	0.472566	0
1676	chr1	202829958	202831487	1530	97	97	3397	98	0.028849	0.0111111	UMR	2	0	0	14689	ENST00000456105	lincRNA	ENSG00000234996	RP11-480I12.7	26775	11057	ENST00000367262	ENSG00000183155	RABIF	0	2061	1	0	0	0	0	1	0.563399	0.436601	0
1677	chr1	202857138	202858735	1598	99	99	3412	61	0.0178781	0.0119048	UMR	1	1	0	14691	ENST00000367262	protein_coding	ENSG00000183155	RABIF	0	11057	ENST00000367262	ENSG00000183155	RABIF	0	2062	1	0	0	1	0	0	0.444931	0.555069	0
1678	chr1	202895666	202896865	1200	67	67	1968	69	0.035061	0.0185185	UMR	1	1	0	14692	ENST00000367261	protein_coding	ENSG00000117153	KLHL12	0	11058	ENST00000367261	ENSG00000117153	KLHL12	0	2063	1	0	0	1	0	0	0.266667	0.733333	0
1679	chr1	202926482	202928292	1811	102	102	3130	72	0.0230032	0.0107527	UMR	1	1	0	14703	ENST00000426229	protein_coding	ENSG00000159346	ADIPOR1	0	11067	ENST00000426229	ENSG00000159346	ADIPOR1	0	2064	1	0	0	1	0	0	0.329652	0.670348	0
1680	chr1	202935885	202938683	2799	97	98	2849	146	0.0512461	0.0180708	UMR	1	1	0	14710	ENST00000478009	protein_coding	ENSG00000159348	CYB5R1	0	11074	ENST00000478009	ENSG00000159348	CYB5R1	0	2065	0.901393	0	0.0986066	0.901393	0	0.0986066	0.073955	0.772061	0.153984
1681	chr1	202975264	202977757	2494	118	118	3969	106	0.026707	0.0111235	UMR	1	1	0	14716	ENST00000468449	protein_coding	ENSG00000163444	TMEM183A	0	11077	ENST00000468449	ENSG00000163444	TMEM183A	0	2066	1	0	0	1	0	0	0.280674	0.719326	0
1682	chr1	202995354	202996593	1240	88	88	2528	226	0.0893987	0.0289488	UMR	1	1	0	14719	ENST00000367240	protein_coding	ENSG00000143847	PPFIA4	0	11080	ENST00000367240	ENSG00000143847	PPFIA4	0	2067	1	0	0	1	0	0	0.575	0.425	0
1683	chr1	203044474	203045822	1349	90	90	2701	110	0.0407257	0.0262346	UMR	1	1	0	14732	ENST00000594572	protein_coding	ENSG00000143847	PPFIA4	0	11093	ENST00000594572	ENSG00000143847	PPFIA4	0	2068	1	0	0	1	0	0	0.495182	0.504818	0
1684	chr1	203095378	203097900	2523	78	78	2835	330	0.116402	0.0490178	UMR	2	1	0	14741	ENST00000421055	antisense	ENSG00000234775	RP11-335O13.7	0	11098	ENST00000367235	ENSG00000163485	ADORA1	0	2069	1	0	0	1	0	0	0.104241	0.895759	0
1685	chr1	203242038	203243388	1351	51	51	2109	333	0.157895	0.155729	UMR	1	1	0	14758	ENST00000460619	protein_coding	ENSG00000133063	CHIT1	0	11117	ENST00000460619	ENSG00000133063	CHIT1	0	2070	1	0	0	1	0	0	0.221318	0.778682	0
1686	chr1	203258454	203260015	1562	42	42	1435	195	0.135889	0.0470688	UMR	0	0	1555	14761	ENST00000433008	lincRNA	ENSG00000231507	RP11-134P9.3	14603	11118	ENST00000475157	ENSG00000159388	BTG2	14290	2071	0.284251	0	0.715749	0	0	1	0	0	1
1687	chr1	203273676	203278852	5177	160	160	5170	490	0.0947776	0.010101	UMR	2	1	0	14766	ENST00000290551	protein_coding	ENSG00000159388	BTG2	0	11119	ENST00000290551	ENSG00000159388	BTG2	0	2071	0.577168	0.399266	0.0235658	0.577168	0.399266	0.0235658	0.199536	0.508016	0.292447
1688	chr1	203295991	203297536	1546	80	80	2482	106	0.0427075	0.00925926	UMR	0	0	7763	14767	ENST00000365430	snRNA	ENSG00000202300	RNU6-487P	21326	11119	ENST00000290551	ENSG00000159388	BTG2	0	2072	0	0	1	0	0	1	0.421734	0.578266	0
1689	chr1	203456632	203457238	607	32	32	1152	103	0.0894097	0.0438339	UMR	0	0	6032	14774	ENST00000367222	protein_coding	ENSG00000188770	OPTC	6032	11124	ENST00000367222	ENSG00000188770	OPTC	0	2074	0	1	0	0	1	0	0.453048	0.546952	0
1690	chr1	203594407	203599286	4880	133	133	4567	150	0.0328443	0.0111111	UMR	1	1	0	14779	ENST00000391954	protein_coding	ENSG00000058668	ATP2B4	0	11129	ENST00000391954	ENSG00000058668	ATP2B4	0	2075	0.721516	0.278484	0	0.721516	0.278484	0	0.0782787	0.498566	0.423156
1691	chr1	203619351	203619971	621	37	37	922	74	0.0802603	0.0508772	UMR	0	0	6916	14785	ENST00000451818	pseudogene	ENSG00000236035	RP11-90O23.1	23422	11127	ENST00000367218	ENSG00000058668	ATP2B4	20497	2075	0	1	0	0	1	0	0	0	1
1692	chr1	203764386	203765940	1555	76	76	2419	30	0.0124018	0.0101382	UMR	2	2	0	14803	ENST00000550078	protein_coding	ENSG00000257315	ZBED6	0	11151	ENST00000550078	ENSG00000257315	ZBED6	0	2076	1	0	0	1	0	0	0.466238	0.533762	0
1693	chr1	203830340	203832028	1689	61	61	2270	51	0.022467	0.00833333	UMR	1	1	0	14810	ENST00000469451	protein_coding	ENSG00000182004	SNRPE	0	11156	ENST00000469451	ENSG00000182004	SNRPE	0	2077	1	0	0	1	0	0	0.233274	0.766726	0
1694	chr1	204041700	204044689	2990	242	242	7328	454	0.0619541	0.0222346	UMR	1	1	0	14824	ENST00000525442	protein_coding	ENSG00000143842	SOX13	0	11162	ENST00000525442	ENSG00000143842	SOX13	0	2078	1	0	0	1	0	0	0.757525	0.242475	0
1695	chr1	204120422	204121800	1379	128	128	3294	227	0.0689132	0.0211795	UMR	1	1	0	14842	ENST00000429525	protein_coding	ENSG00000143845	ETNK2	0	11179	ENST00000429525	ENSG00000143845	ETNK2	0	2079	1	0	0	1	0	0	0.498912	0.501088	0
1696	chr1	204158394	204160000	1607	49	49	1440	292	0.202778	0.031746	UMR	0	0	5613	14847	ENST00000367194	protein_coding	ENSG00000170498	KISS1	5613	11182	ENST00000367194	ENSG00000170498	KISS1	0	2080	0	0.331052	0.668948	0	0.331052	0.668948	0.146235	0.853765	0
1697	chr1	204182936	204183643	708	36	36	1415	157	0.110954	0.067479	UMR	1	1	0	14848	ENST00000308302	protein_coding	ENSG00000174567	GOLT1A	0	11183	ENST00000308302	ENSG00000174567	GOLT1A	23102	2080	1	0	0	1	0	0	0	0	1
1698	chr1	204328104	204329900	1797	31	31	1199	171	0.142619	0.115741	UMR	1	1	0	14851	ENST00000414478	protein_coding	ENSG00000143850	PLEKHA6	0	11186	ENST00000414478	ENSG00000143850	PLEKHA6	16832	2082	1	0	0	1	0	0	0	0	1
1699	chr1	204332394	204333386	993	33	33	1281	91	0.0710383	0.00877193	UMR	0	0	3349	14850	ENST00000272203	protein_coding	ENSG00000143850	PLEKHA6	3349	11185	ENST00000272203	ENSG00000143850	PLEKHA6	13346	2082	0	1	0	0	1	0	0	0	1
1700	chr1	204346838	204347874	1037	60	60	1954	58	0.0296827	0.0106773	UMR	1	0	0	14856	ENST00000443515	antisense	ENSG00000226330	RP11-739N20.2	44	11188	ENST00000564627	ENSG00000143850	PLEKHA6	0	2082	1	0	0	1	0	0	0.571842	0.428158	0
1701	chr1	204375928	204381513	5586	138	139	4822	66	0.0136873	0.00694444	UMR	1	1	0	14858	ENST00000367188	protein_coding	ENSG00000158615	PPP1R15B	0	11189	ENST00000367188	ENSG00000158615	PPP1R15B	0	2083	0.464554	0.535446	0	0.464554	0.535446	0	0.15145	0.421411	0.427139
1702	chr1	204462563	204464945	2383	113	113	3337	88	0.026371	0.0070922	UMR	1	1	0	14866	ENST00000429009	protein_coding	ENSG00000133056	PIK3C2B	0	11197	ENST00000429009	ENSG00000133056	PIK3C2B	0	2084	1	0	0	1	0	0	0.332774	0.667226	0
1703	chr1	204475010	204477236	2227	66	66	2641	127	0.0480878	0.016423	UMR	0	0	8274	14867	ENST00000470797	protein_coding	ENSG00000198625	MDM4	8274	11198	ENST00000470797	ENSG00000198625	MDM4	8237	2085	0	0	1	0	0	1	0	0	1
1704	chr1	204485081	204486310	1230	61	61	2537	134	0.0528183	0.0151515	UMR	1	1	0	14874	ENST00000367183	protein_coding	ENSG00000198625	MDM4	0	11205	ENST00000367183	ENSG00000198625	MDM4	0	2085	1	0	0	1	0	0	0.291057	0.708943	0
1705	chr1	204653323	204655104	1782	139	139	3964	184	0.0464178	0.0394872	UMR	1	1	0	14886	ENST00000496057	protein_coding	ENSG00000170382	LRRN2	0	11214	ENST00000496057	ENSG00000170382	LRRN2	0	2086	1	0	0	1	0	0	0.422559	0.577441	0
1706	chr1	204797370	204798462	1093	72	72	1821	124	0.0680945	0.0356367	UMR	1	1	0	14903	ENST00000403080	protein_coding	ENSG00000163531	NFASC	0	11226	ENST00000403080	ENSG00000163531	NFASC	0	2087	1	0	0	1	0	0	0.292772	0.707228	0
1707	chr1	205011750	205012720	971	48	48	1439	100	0.0694927	0.0508596	UMR	1	1	0	14926	ENST00000331830	protein_coding	ENSG00000184144	CNTN2	0	11247	ENST00000331830	ENSG00000184144	CNTN2	26064	2089	1	0	0	1	0	0	0	0	1
1708	chr1	205090133	205092132	2000	60	60	2371	74	0.0312105	0	UMR	1	1	0	14937	ENST00000484379	protein_coding	ENSG00000117222	RBBP5	0	11257	ENST00000484379	ENSG00000117222	RBBP5	50979	2089	1	0	0	1	0	0	0	0	1
1709	chr1	205179424	205181625	2202	118	118	3700	153	0.0413514	0.0138889	UMR	1	1	0	14942	ENST00000367162	protein_coding	ENSG00000133059	DSTYK	0	11260	ENST00000367162	ENSG00000133059	DSTYK	0	2090	1	0	0	1	0	0	0.430064	0.569936	0
1710	chr1	205196090	205199804	3715	159	162	4945	301	0.0608696	0.0104167	UMR	1	1	0	14946	ENST00000495538	protein_coding	ENSG00000133069	TMCC2	0	11263	ENST00000495538	ENSG00000133069	TMCC2	0	2092	1	0	0	1	0	0	0.212113	0.787887	0
1711	chr1	205289693	205291185	1493	89	89	3457	92	0.0266127	0.010101	UMR	1	1	0	14953	ENST00000367157	protein_coding	ENSG00000163545	NUAK2	0	11269	ENST00000367157	ENSG00000163545	NUAK2	0	2095	1	0	0	1	0	0	0.537843	0.462157	0
1712	chr1	205312214	205313787	1574	131	131	3790	364	0.0960422	0.0476799	UMR	1	1	0	14960	ENST00000607826	protein_coding	ENSG00000162873	KLHDC8A	0	11276	ENST00000607826	ENSG00000162873	KLHDC8A	0	2096	1	0	0	1	0	0	0.688056	0.311944	0
1713	chr1	205399744	205400318	575	34	34	1027	53	0.0516066	0.01192	UMR	0	0	8529	14974	ENST00000367151	protein_coding	ENSG00000186007	LEMD1	8529	11288	ENST00000367151	ENSG00000186007	LEMD1	24511	2097	0	1	0	0	1	0	0	0	1
1714	chr1	205423470	205427049	3580	190	190	5327	208	0.0390464	0.0230478	UMR	2	1	0	14978	ENST00000442318	lincRNA	ENSG00000224717	RP11-576D8.4	0	11287	ENST00000495594	ENSG00000186007	LEMD1	0	2097	1	0	0	1	0	0	0.482402	0.517598	0
1715	chr1	205473463	205474770	1308	56	57	1627	49	0.0301168	0.0128205	UMR	1	1	0	14989	ENST00000419301	protein_coding	ENSG00000117266	CDK18	0	11301	ENST00000419301	ENSG00000117266	CDK18	0	2098	1	0	0	1	0	0	0.17737	0.82263	0
1716	chr1	205537459	205538881	1423	111	111	2468	150	0.060778	0.0288515	UMR	1	1	0	15008	ENST00000536357	protein_coding	ENSG00000174514	MFSD4	0	11319	ENST00000536357	ENSG00000174514	MFSD4	0	2100	1	0	0	1	0	0	0.486297	0.513703	0
1717	chr1	205560742	205561676	935	43	43	1484	15	0.0101078	0	UMR	1	1	0	15010	ENST00000471425	protein_coding	ENSG00000174514	MFSD4	0	11321	ENST00000471425	ENSG00000174514	MFSD4	0	2101	1	0	0	1	0	0	0.410695	0.589305	0
1718	chr1	205599470	205601863	2394	170	170	4881	87	0.0178242	0.0121252	UMR	1	1	0	15014	ENST00000289703	protein_coding	ENSG00000158711	ELK4	0	11324	ENST00000289703	ENSG00000158711	ELK4	0	2102	1	0	0	1	0	0	0.392231	0.607769	0
1719	chr1	205647420	205650058	2639	139	139	2910	434	0.149141	0.0190476	UMR	1	1	0	15018	ENST00000367145	protein_coding	ENSG00000158715	SLC45A3	0	11327	ENST00000367145	ENSG00000158715	SLC45A3	0	2104	0.936718	0.0632815	0	0.936718	0.0632815	0	0.351648	0.648352	0
1720	chr1	205716981	205720032	3052	135	135	4037	105	0.0260094	0.0173189	UMR	1	1	0	15019	ENST00000367142	protein_coding	ENSG00000069275	NUCKS1	0	11328	ENST00000367142	ENSG00000069275	NUCKS1	0	2105	0.861402	0.138598	0	0.861402	0.138598	0	0.362713	0.637287	0
1721	chr1	205743394	205745124	1731	74	74	2321	101	0.0435157	0.0119048	UMR	1	1	0	15031	ENST00000533111	protein_coding	ENSG00000117280	RAB7L1	0	11339	ENST00000533111	ENSG00000117280	RAB7L1	0	2106	1	0	0	1	0	0	0.443674	0.556326	0
1722	chr1	205781441	205783371	1931	116	116	3273	110	0.0336083	0.0119048	UMR	1	1	0	15035	ENST00000484000	protein_coding	ENSG00000133065	SLC41A1	0	11343	ENST00000484000	ENSG00000133065	SLC41A1	0	2107	1	0	0	1	0	0	0.590368	0.409632	0
1723	chr1	206135234	206139724	4491	163	284	2772	100	0.036075	0.00666667	UMR	2	1	0	15056	ENST00000607379	protein_coding	ENSG00000196550	FAM72A	0	11361	ENST00000607379	ENSG00000196550	FAM72A	0	2109	1	0	0	1	0	0	0.7613	0.2387	0
1724	chr1	206223070	206224296	1227	72	72	2560	194	0.0757812	0.0215034	UMR	2	1	0	15060	ENST00000367126	protein_coding	ENSG00000198049	AVPR1B	0	11362	ENST00000367126	ENSG00000198049	AVPR1B	0	2110	1	0	0	1	0	0	0.400163	0.599837	0
1725	chr1	206680018	206681556	1539	142	142	3679	118	0.0320739	0.015873	UMR	1	1	0	15093	ENST00000367117	protein_coding	ENSG00000136653	RASSF5	0	11388	ENST00000367117	ENSG00000136653	RASSF5	0	2111	1	0	0	1	0	0	0.784925	0.215075	0
1726	chr1	206730003	206733080	3078	89	89	2741	98	0.0357534	0.0128205	UMR	1	1	0	15094	ENST00000304534	protein_coding	ENSG00000136653	RASSF5	0	11389	ENST00000304534	ENSG00000136653	RASSF5	0	2112	0.808967	0.191033	0	0.808967	0.191033	0	0.166017	0.778103	0.0558804
1727	chr1	206785181	206786179	999	46	46	1518	66	0.0434783	0.0119048	UMR	1	1	0	15105	ENST00000474408	protein_coding	ENSG00000143486	EIF2D	0	11399	ENST00000474408	ENSG00000143486	EIF2D	0	2113	1	0	0	1	0	0	0.226226	0.773774	0
1728	chr1	206807560	206809845	2286	127	127	4082	109	0.0267026	0.0133333	UMR	2	1	0	15111	ENST00000367106	protein_coding	ENSG00000143479	DYRK3	0	11404	ENST00000367106	ENSG00000143479	DYRK3	0	2114	1	0	0	1	0	0	0.290464	0.709536	0
1729	chr1	206857656	206860633	2978	191	191	4667	169	0.0362117	0.0123457	UMR	1	1	0	15114	ENST00000367103	protein_coding	ENSG00000162889	MAPKAPK2	0	11406	ENST00000367103	ENSG00000162889	MAPKAPK2	0	2115	0.915379	0.0846206	0	0.915379	0.0846206	0	0.523842	0.476158	0
1730	chr1	207082444	207083374	931	77	77	2269	145	0.0639048	0.0296443	UMR	1	1	0	15135	ENST00000474041	protein_coding	ENSG00000162894	FAIM3	0	11425	ENST00000474041	ENSG00000162894	FAIM3	0	2116	1	0	0	1	0	0	0.546724	0.453276	0
1731	chr1	207223105	207224698	1594	63	63	2226	68	0.0305481	0.00980392	UMR	1	1	0	15159	ENST00000315927	protein_coding	ENSG00000180667	YOD1	0	11446	ENST00000315927	ENSG00000180667	YOD1	0	2117	1	0	0	1	0	0	0.226474	0.773526	0
1732	chr1	207225945	207226920	976	55	55	2151	78	0.0362622	0.0107527	UMR	2	2	0	15166	ENST00000367079	protein_coding	ENSG00000123836	PFKFB2	0	11453	ENST00000367079	ENSG00000123836	PFKFB2	0	2118	1	0	0	1	0	0	0.574795	0.425205	0
1733	chr1	207494008	207496092	2085	108	108	3347	135	0.0403346	0.0128205	UMR	1	1	0	15198	ENST00000343420	protein_coding	ENSG00000196352	CD55	0	11480	ENST00000343420	ENSG00000196352	CD55	0	2119	1	0	0	1	0	0	0.393765	0.606235	0
1734	chr1	207627029	207628419	1391	77	77	2361	64	0.0271072	0.0166667	UMR	1	1	0	15205	ENST00000479186	protein_coding	ENSG00000117322	CR2	0	11487	ENST00000479186	ENSG00000117322	CR2	0	2120	1	0	0	1	0	0	0.538462	0.461538	0
1735	chr1	207669060	207670222	1163	70	70	2238	95	0.0424486	0.0123457	UMR	1	1	0	15219	ENST00000529814	protein_coding	ENSG00000203710	CR1	0	11501	ENST00000529814	ENSG00000203710	CR1	0	2121	1	0	0	1	0	0	0.325021	0.674979	0
1736	chr1	207817972	207818892	921	64	64	1986	304	0.153072	0.0477778	UMR	2	1	0	15229	ENST00000441364	pseudogene	ENSG00000244703	CD46P1	0	11503	ENST00000508064	ENSG00000197721	CR1L	0	2122	1	0	0	1	0	0	0.546145	0.453855	0
1737	chr1	207842502	207843346	845	61	61	1999	222	0.111056	0.0906433	UMR	1	1	0	15227	ENST00000530905	protein_coding	ENSG00000197721	CR1L	0	11505	ENST00000530905	ENSG00000197721	CR1L	0	2123	1	0	0	1	0	0	0.537278	0.462722	0
1738	chr1	207924742	207926590	1849	96	96	3858	120	0.0311042	0.00983796	UMR	1	1	0	15244	ENST00000480003	protein_coding	ENSG00000117335	CD46	0	11520	ENST00000480003	ENSG00000117335	CD46	0	2124	1	0	0	1	0	0	0.42888	0.57112	0
1739	chr1	208040870	208042930	2061	119	119	3722	182	0.0488984	0.0215953	UMR	1	0	0	15256	ENST00000415882	processed_transcript	ENSG00000203709	C1orf132	20906	11528	ENST00000367036	ENSG00000174059	CD34	0	2125	1	0	0	0	0	1	0.415332	0.584668	0
1740	chr1	208080964	208085812	4849	109	109	3743	541	0.144536	0.0428744	UMR	1	1	0	15262	ENST00000537704	protein_coding	ENSG00000174059	CD34	0	11531	ENST00000537704	ENSG00000174059	CD34	0	2126	0.691277	0.308723	0	0.691277	0.308723	0	0.0855847	0.680346	0.234069
1741	chr1	208132143	208133437	1295	97	97	3043	258	0.0847848	0.056705	UMR	0	0	47395	15260	ENST00000310833	protein_coding	ENSG00000174059	CD34	47395	11529	ENST00000310833	ENSG00000174059	CD34	0	2127	0	0	1	0	0	1	0.610039	0.389961	0
1742	chr1	208136438	208137416	979	78	78	2258	54	0.023915	0.0144928	UMR	0	0	51690	15260	ENST00000310833	protein_coding	ENSG00000174059	CD34	51690	11529	ENST00000310833	ENSG00000174059	CD34	0	2128	0	0	1	0	0	1	0.52809	0.47191	0
1743	chr1	208416232	208419160	2929	210	210	6401	220	0.0343696	0.0135461	UMR	1	1	0	15268	ENST00000486969	protein_coding	ENSG00000076356	PLXNA2	0	11537	ENST00000486969	ENSG00000076356	PLXNA2	0	2129	1	0	0	1	0	0	0.521338	0.478662	0
1744	chr1	209380840	209381734	895	39	39	1527	109	0.0713818	0.0219002	UMR	0	0	23806	15277	ENST00000429208	pseudogene	ENSG00000224540	RP11-385M4.3	375327	11538	ENST00000009105	ENSG00000008118	CAMK1G	23111	2130	0	0	1	0	0	1	0	0	1
1745	chr1	209404953	209405314	362	49	49	992	289	0.291331	0.288596	UMR	0	0	226	15277	ENST00000429208	pseudogene	ENSG00000224540	RP11-385M4.3	351747	11538	ENST00000009105	ENSG00000008118	CAMK1G	0	2130	1	0	0	0	0	1	1	0	0
1746	chr1	209846040	209849563	3524	98	98	3218	371	0.115289	0.0738823	UMR	2	1	0	15307	ENST00000367029	protein_coding	ENSG00000123689	G0S2	0	11547	ENST00000367029	ENSG00000123689	G0S2	0	2132	0.84336	0.15664	0	0.794268	0	0.205732	0.279512	0.605846	0.114642
1747	chr1	209920980	209921562	583	33	33	1443	108	0.0748441	0.0362863	UMR	0	0	3261	15311	ENST00000429195	pseudogene	ENSG00000236136	ADORA2BP	7814	11551	ENST00000400959	ENSG00000009790	TRAF3IP3	0	2133	0	0	1	0	0	1	0.627787	0.372213	0
1748	chr1	209941638	209943779	2142	37	37	1686	131	0.0776987	0.0368985	UMR	1	1	0	15324	ENST00000477431	protein_coding	ENSG00000009790	TRAF3IP3	0	11563	ENST00000477431	ENSG00000009790	TRAF3IP3	13942	2134	1	0	0	1	0	0	0	0	1
1749	chr1	209957366	209958487	1122	51	51	2139	75	0.0350631	0.00854701	UMR	1	1	0	15330	ENST00000294811	protein_coding	ENSG00000162757	C1orf74	0	11569	ENST00000294811	ENSG00000162757	C1orf74	0	2134	1	0	0	1	0	0	0.397504	0.602496	0
1750	chr1	209979038	209979915	878	52	52	1617	182	0.112554	0.0718629	UMR	1	1	0	15332	ENST00000542854	protein_coding	ENSG00000117595	IRF6	0	11571	ENST00000542854	ENSG00000117595	IRF6	0	2135	1	0	0	1	0	0	0.398633	0.601367	0
1751	chr1	210000840	210002033	1194	66	66	2484	73	0.0293881	0.00314465	UMR	1	1	0	15336	ENST00000491415	protein_coding	ENSG00000117597	DIEXF	0	11574	ENST00000491415	ENSG00000117597	DIEXF	0	2136	1	0	0	1	0	0	0.250419	0.749581	0
1752	chr1	210110654	210112322	1669	133	133	3131	253	0.0808049	0.0654762	UMR	1	1	0	15343	ENST00000472886	protein_coding	ENSG00000143469	SYT14	0	11581	ENST00000472886	ENSG00000143469	SYT14	0	2137	1	0	0	1	0	0	0.524266	0.475734	0
1753	chr1	210405080	210407840	2761	189	195	4956	175	0.0353107	0.0190476	UMR	2	1	0	15350	ENST00000367012	protein_coding	ENSG00000082497	SERTAD4	0	11585	ENST00000367012	ENSG00000082497	SERTAD4	0	2139	1	0	0	1	0	0	0.555596	0.444404	0
1754	chr1	210423752	210426549	2798	142	142	4795	435	0.0907195	0.0271392	UMR	0	0	12428	15353	ENST00000483884	protein_coding	ENSG00000082497	SERTAD4	12428	11588	ENST00000483884	ENSG00000082497	SERTAD4	16114	2139	0	0	1	0	0	1	0	0	1
1755	chr1	210464860	210466368	1509	69	69	1965	134	0.0681934	0.0196078	UMR	0	0	10660	15356	ENST00000451327	pseudogene	ENSG00000233455	RP4-667H12.4	35227	11589	ENST00000413764	ENSG00000054392	HHAT	0	2140	0	0	1	0	0	1	0.333333	0.666667	0
1756	chr1	210484047	210485222	1176	25	31	810	57	0.0703704	0.017094	UMR	0	0	7017	15356	ENST00000451327	pseudogene	ENSG00000233455	RP4-667H12.4	16373	11589	ENST00000413764	ENSG00000054392	HHAT	16911	2141	0	0	1	0	0	1	0	0	1
1757	chr1	210501784	210503005	1222	102	102	3617	61	0.0168648	0.0111111	UMR	1	1	0	15365	ENST00000367010	protein_coding	ENSG00000054392	HHAT	0	11597	ENST00000367010	ENSG00000054392	HHAT	0	2141	1	0	0	1	0	0	0.540098	0.459902	0
1758	chr1	211306332	211307990	1659	105	105	3146	188	0.0597584	0.031746	UMR	2	1	0	15373	ENST00000438597	sense_intronic	ENSG00000234233	KCNH1-IT1	0	11601	ENST00000367007	ENSG00000143473	KCNH1	0	2143	1	0	0	1	0	0	0.607595	0.392405	0
1759	chr1	211430816	211434648	3833	221	222	5828	131	0.0224777	0.0119048	UMR	1	1	0	15389	ENST00000367005	protein_coding	ENSG00000117625	RCOR3	0	11611	ENST00000367005	ENSG00000117625	RCOR3	0	2145	1	0	0	1	0	0	0.52935	0.47065	0
1760	chr1	211499700	211501290	1591	108	108	3154	111	0.0351934	0.0163316	UMR	1	1	0	15401	ENST00000261464	protein_coding	ENSG00000082512	TRAF5	0	11623	ENST00000261464	ENSG00000082512	TRAF5	0	2146	1	0	0	1	0	0	0.30484	0.69516	0
1761	chr1	211555728	211556695	968	60	60	2618	120	0.0458365	0.014749	UMR	1	0	0	15406	ENST00000448567	processed_transcript	ENSG00000153363	LINC00467	13456	11625	ENST00000473385	ENSG00000082512	TRAF5	0	2147	1	0	0	0	0	1	0.405992	0.594008	0
1762	chr1	211589964	211590736	773	48	48	1717	675	0.393128	0.379019	UMR	1	0	0	15407	ENST00000441817	pseudogene	ENSG00000236809	SNX25P1	47692	11625	ENST00000473385	ENSG00000082512	TRAF5	0	2148	1	0	0	0	0	1	0.426908	0.573092	0
1763	chr1	211652371	211652808	438	36	36	1263	264	0.209026	0.172826	UMR	0	0	12564	15410	ENST00000484910	protein_coding	ENSG00000198570	RD3	12564	11626	ENST00000484910	ENSG00000198570	RD3	0	2149	0	1	0	0	1	0	0.876712	0.123288	0
1764	chr1	211688418	211689282	865	71	71	2414	145	0.0600663	0.0199049	UMR	0	0	22158	15411	ENST00000367002	protein_coding	ENSG00000198570	RD3	22158	11627	ENST00000367002	ENSG00000198570	RD3	0	2150	0	0	1	0	0	1	0.743353	0.256647	0
1765	chr1	211750465	211753458	2994	229	229	6955	121	0.0173976	0.010101	UMR	1	1	0	15413	ENST00000367001	protein_coding	ENSG00000170385	SLC30A1	0	11628	ENST00000367001	ENSG00000170385	SLC30A1	0	2151	1	0	0	1	0	0	0.686707	0.313293	0
1766	chr1	211848132	211849549	1418	66	66	2460	115	0.046748	0.0160136	UMR	2	1	0	15425	ENST00000415202	antisense	ENSG00000231057	RP11-122M14.1	0	11633	ENST00000366998	ENSG00000117650	NEK2	0	2152	1	0	0	1	0	0	0.377292	0.622708	0
1767	chr1	212002842	212004610	1769	151	151	4300	320	0.0744186	0.015873	UMR	2	1	0	15436	ENST00000430623	antisense	ENSG00000229258	RP11-552D8.1	0	11637	ENST00000488600	ENSG00000123684	LPGAT1	0	2153	1	0	0	1	0	0	0.479932	0.520068	0
1768	chr1	212207875	212210803	2929	108	108	4360	99	0.0227064	0.00844017	UMR	2	2	0	15452	ENST00000475419	protein_coding	ENSG00000143476	DTL	0	11649	ENST00000475419	ENSG00000143476	DTL	0	2154	1	0	0	1	0	0	0.179925	0.820075	0
[truncated: 18,750 more rows]
