# Supplementary material for: Methylome and transcriptome maps of human visceral and subcutaneous adipocytes reveal key epigenetic differences at developmental genes
Source: Sci Rep. 2019 Jul 2;9:9511. doi: 10.1038/s41598-019-45777-w (PMC6606599; doi:10.1038/s41598-019-45777-w)
Supplement: Supplementary file 19 — Supplementary_Table S18 [file 41598_2019_45777_MOESM19_ESM.xlsx]

## Sheet: VA LMRs
Table S18. VA Low-Methylated Regions (LMRs)
	chr	start	end	width	nCG.segmentation	nCG	T	M	pmeth	median.meth	type	nGeneTSS	nProtGeneTSS	distanceTSS	TSS	tx_id	tx_type	gene_id	gene_name	distanceTSS_prot	TSS_prot	tx_id_prot	gene_id_prot	gene_name_prot	distanceCpGi	CpGi	promoter	genebody	intergenic	promoter_prot	genebody_prot	intergenic_prot	CpGisland	CpGshores	nonCpG
1	chr1	237572	238020	449	5	6	211	28	0.132701	0.126652	LMR	0	0	537	36	ENST00000448958	lincRNA	ENSG00000228463	AP006222.2	98192	2	ENST00000423372	ENSG00000237683	AL627309.1	89770	3	1	0	0	0	0	1	0	0	1
2	chr1	248516	249638	1123	5	15	66	11	0.166667	0.151786	LMR	0	0	9482	38	ENST00000335577	lincRNA	ENSG00000228463	AP006222.2	109136	2	ENST00000423372	ENSG00000237683	AL627309.1	78152	3	0	1	0	0	0	1	0	0	1
3	chr1	565086	566464	1379	26	26	15880	902	0.056801	0.368896	LMR	1	0	0	79	ENST00000414273	pseudogene	ENSG00000237973	hsa-mir-6723	55588	4	ENST00000332831	ENSG00000185097	OR4F16	18436	7	1	0	0	0	0	1	0	0	1
4	chr1	567118	567884	767	29	29	82529	1132	0.0137164	0.0306814	LMR	0	0	252	80	ENST00000427426	pseudogene	ENSG00000229344	RP5-857K21.7	54168	4	ENST00000332831	ENSG00000185097	OR4F16	20468	7	1	0	0	0	0	1	0	0	1
5	chr1	568738	569164	427	6	6	387	150	0.387597	0.428928	LMR	2	0	0	82	ENST00000514057	pseudogene	ENSG00000248527	MTATP6P1	52888	4	ENST00000332831	ENSG00000185097	OR4F16	22088	7	1	0	0	0	0	1	0	0	1
6	chr1	569702	570142	441	10	10	1490	428	0.287248	0.331341	LMR	1	0	0	83	ENST00000416718	pseudogene	ENSG00000198744	RP5-857K21.11	51910	4	ENST00000332831	ENSG00000185097	OR4F16	23052	7	1	0	0	0	0	1	0	0	1
7	chr1	730412	730770	359	6	6	325	122	0.375385	0.380391	LMR	0	0	8366	117	ENST00000599533	protein_coding	ENSG00000269831	AL669831.1	8366	5	ENST00000599533	ENSG00000269831	AL669831.1	15864	8	0	1	0	0	0	1	0	0	1
8	chr1	793422	794539	1118	28	28	2272	423	0.18618	0.178296	LMR	0	0	6693	132	ENST00000425657	processed_transcript	ENSG00000228794	LINC01128	23503	6	ENST00000594233	ENSG00000269308	AL645608.2	4210	10	0	1	0	0	0	1	0	0	1
9	chr1	802740	803282	543	6	6	357	115	0.322129	0.319188	LMR	0	0	2298	134	ENST00000432963	lincRNA	ENSG00000230368	FAM41C	14760	6	ENST00000594233	ENSG00000269308	AL645608.2	401	11	0	0	1	0	0	1	0	1	0
10	chr1	807824	808683	860	12	12	973	347	0.356629	0.361248	LMR	1	0	0	136	ENST00000415481	pseudogene	ENSG00000234711	TUBB8P11	9359	6	ENST00000594233	ENSG00000269308	AL645608.2	2195	12	1	0	0	0	0	1	0	0	1
11	chr1	842174	842416	243	7	7	492	169	0.343496	0.326841	LMR	0	0	1959	138	ENST00000607769	lincRNA	ENSG00000272438	RP11-54O7.16	17843	7	ENST00000420190	ENSG00000187634	SAMD11	1554	13	0.164609	0.835391	0	0	0	1	0	1	0
12	chr1	848108	848474	367	15	15	1729	520	0.300752	0.273976	LMR	0	0	1076	140	ENST00000398216	lincRNA	ENSG00000241180	RP11-54O7.2	11785	7	ENST00000420190	ENSG00000187634	SAMD11	2224	14	1	0	0	0	0	1	0	0	1
13	chr1	855142	855266	125	5	5	314	132	0.420382	0.428951	LMR	0	0	69	142	ENST00000417705	lincRNA	ENSG00000223764	RP11-54O7.3	4993	7	ENST00000420190	ENSG00000187634	SAMD11	168	15	1	0	0	0	0	1	0	1	0
14	chr1	863224	863326	103	5	5	319	124	0.388715	0.398144	LMR	0	0	2105	146	ENST00000342066	protein_coding	ENSG00000187634	SAMD11	2105	9	ENST00000342066	ENSG00000187634	SAMD11	1591	16	0	1	0	0	1	0	0	1	0
15	chr1	867239	867540	302	6	6	459	134	0.291939	0.250234	LMR	0	0	793	153	ENST00000598827	protein_coding	ENSG00000268179	AL645608.1	793	16	ENST00000598827	ENSG00000268179	AL645608.1	1792	17	1	0	0	1	0	0	0	0.688742	0.311258
16	chr1	871646	871708	63	5	5	180	82	0.455556	0.404882	LMR	0	0	2946	148	ENST00000455979	protein_coding	ENSG00000187634	SAMD11	2946	11	ENST00000455979	ENSG00000187634	SAMD11	0	17	0	1	0	0	1	0	1	0	0
17	chr1	912898	912950	53	5	5	46	20	0.434783	0.45	LMR	0	0	876	171	ENST00000479361	protein_coding	ENSG00000187642	C1orf170	876	34	ENST00000479361	ENSG00000187642	C1orf170	0	22	1	0	0	1	0	0	1	0	0
18	chr1	916061	916191	131	9	9	520	189	0.363462	0.356963	LMR	0	0	1281	170	ENST00000341290	protein_coding	ENSG00000187642	C1orf170	1281	33	ENST00000341290	ENSG00000187642	C1orf170	2907	22	1	0	0	1	0	0	0	0	1
19	chr1	917487	917686	200	7	7	606	238	0.392739	0.37958	LMR	1	1	0	169	ENST00000433179	protein_coding	ENSG00000187642	C1orf170	0	32	ENST00000433179	ENSG00000187642	C1orf170	2040	23	1	0	0	1	0	0	0	0	1
20	chr1	919354	919912	559	23	23	1495	89	0.0595318	0.0153846	LMR	0	0	1856	169	ENST00000433179	protein_coding	ENSG00000187642	C1orf170	1856	32	ENST00000433179	ENSG00000187642	C1orf170	0	23	0.255814	0	0.744186	0.255814	0	0.744186	0.332737	0.667263	0
21	chr1	931172	931830	659	19	19	1277	283	0.221613	0.244149	LMR	0	0	1600	172	ENST00000606034	lincRNA	ENSG00000272512	RP11-54O7.17	3530	38	ENST00000484667	ENSG00000188290	HES4	1557	24	0.60698	0.128983	0.264036	0	0	1	0	0.672231	0.327769
22	chr1	932062	932248	187	6	6	176	81	0.460227	0.418223	LMR	0	0	1182	172	ENST00000606034	lincRNA	ENSG00000272512	RP11-54O7.17	3112	38	ENST00000484667	ENSG00000188290	HES4	1139	24	1	0	0	0	0	1	0	1	0
23	chr1	949774	949973	200	12	12	864	371	0.429398	0.446332	LMR	0	0	970	179	ENST00000379389	protein_coding	ENSG00000187608	ISG15	970	39	ENST00000379389	ENSG00000187608	ISG15	0	26	1	0	0	1	0	0	0.39	0.61	0
24	chr1	960366	961111	746	22	22	1267	348	0.274665	0.263176	LMR	0	0	4862	180	ENST00000379370	protein_coding	ENSG00000188157	AGRN	4862	40	ENST00000379370	ENSG00000188157	AGRN	2684	28	0	1	0	0	1	0	0	0	1
25	chr1	967926	968030	105	5	5	441	166	0.376417	0.378642	LMR	0	0	1455	181	ENST00000477585	protein_coding	ENSG00000188157	AGRN	1455	41	ENST00000477585	ENSG00000188157	AGRN	0	29	1	0	0	1	0	0	0.609524	0.390476	0
26	chr1	1001276	1001566	291	10	10	686	188	0.274052	0.224968	LMR	0	0	1377	195	ENST00000451054	pseudogene	ENSG00000217801	RP11-465B22.3	8120	49	ENST00000453464	ENSG00000237330	RNF223	1097	38	1	0	0	0	0	1	0	1	0
27	chr1	1003256	1003336	81	7	7	480	211	0.439583	0.45158	LMR	0	0	3357	195	ENST00000451054	pseudogene	ENSG00000217801	RP11-465B22.3	6350	49	ENST00000453464	ENSG00000237330	RNF223	0	38	0	1	0	0	0	1	1	0	0
28	chr1	1008105	1008233	129	5	5	318	132	0.415094	0.398684	LMR	0	0	1453	197	ENST00000453464	protein_coding	ENSG00000237330	RNF223	1453	49	ENST00000453464	ENSG00000237330	RNF223	2786	38	1	0	0	1	0	0	0	0	1
29	chr1	1010559	1011132	574	15	15	982	390	0.397149	0.383868	LMR	0	0	871	197	ENST00000453464	protein_coding	ENSG00000237330	RNF223	871	49	ENST00000453464	ENSG00000237330	RNF223	377	39	1	0	0	1	0	0	0	1	0
30	chr1	1058636	1058772	137	5	5	378	108	0.285714	0.282358	LMR	0	0	6894	215	ENST00000475119	protein_coding	ENSG00000131591	C1orf159	6894	67	ENST00000475119	ENSG00000131591	C1orf159	6190	49	0	0	1	0	0	1	0	0	1
31	chr1	1068744	1069190	447	20	20	1330	221	0.166165	0.161173	LMR	0	0	3206	220	ENST00000416774	lincRNA	ENSG00000223823	RP11-465B22.5	17002	67	ENST00000475119	ENSG00000131591	C1orf159	3179	50	0	0	1	0	0	1	0	0	1
32	chr1	1077035	1077310	276	14	14	1034	426	0.411992	0.427575	LMR	0	0	4637	220	ENST00000416774	lincRNA	ENSG00000223823	RP11-465B22.5	25293	67	ENST00000475119	ENSG00000131591	C1orf159	4187	50	0	1	0	0	0	1	0	0	1
33	chr1	1080212	1080335	124	6	6	324	101	0.311728	0.256247	LMR	0	0	7814	220	ENST00000416774	lincRNA	ENSG00000223823	RP11-465B22.5	28470	67	ENST00000475119	ENSG00000131591	C1orf159	7364	50	0	0	1	0	0	1	0	0	1
34	chr1	1097190	1097330	141	8	8	586	205	0.349829	0.356934	LMR	0	0	5153	221	ENST00000384997	miRNA	ENSG00000207730	MIR200B	11933	72	ENST00000506177	ENSG00000162571	TTLL10	713	52	0	0	1	0	0	1	0	1	0
35	chr1	1097930	1098114	185	14	14	752	196	0.260638	0.272664	LMR	0	0	4369	221	ENST00000384997	miRNA	ENSG00000207730	MIR200B	11149	72	ENST00000506177	ENSG00000162571	TTLL10	0	52	0	0	1	0	0	1	0.383784	0.616216	0
36	chr1	1098240	1098283	44	5	5	279	91	0.326165	0.328571	LMR	0	0	4200	221	ENST00000384997	miRNA	ENSG00000207730	MIR200B	10980	72	ENST00000506177	ENSG00000162571	TTLL10	0	52	0	0	1	0	0	1	1	0	0
37	chr1	1099997	1100234	238	22	22	1447	578	0.399447	0.414048	LMR	0	0	2249	221	ENST00000384997	miRNA	ENSG00000207730	MIR200B	9029	72	ENST00000506177	ENSG00000162571	TTLL10	0	52	0	0	1	0	0	1	1	0	0
38	chr1	1101602	1101958	357	13	13	526	165	0.313688	0.284822	LMR	0	0	525	221	ENST00000384997	miRNA	ENSG00000207730	MIR200B	7305	72	ENST00000506177	ENSG00000162571	TTLL10	1017	52	1	0	0	0	0	1	0	1	0
39	chr1	1105474	1106125	652	20	20	1319	223	0.169067	0.0974589	LMR	0	0	736	224	ENST00000606993	lincRNA	ENSG00000272141	RP11-465B22.8	3138	72	ENST00000506177	ENSG00000162571	TTLL10	3189	53	1	0	0	0	0	1	0	0	1
40	chr1	1111476	1112328	853	26	26	2175	491	0.225747	0.232749	LMR	0	0	2189	228	ENST00000379289	protein_coding	ENSG00000162571	TTLL10	2189	74	ENST00000379289	ENSG00000162571	TTLL10	1330	53	0	1	0	0	1	0	0	0.785463	0.214537
41	chr1	1115282	1115594	313	14	14	1142	430	0.376532	0.387343	LMR	0	0	204	229	ENST00000379288	protein_coding	ENSG00000162571	TTLL10	204	75	ENST00000379288	ENSG00000162571	TTLL10	0	54	1	0	0	1	0	0	0.0638978	0.936102	0
42	chr1	1115803	1116080	278	18	18	1073	402	0.374651	0.394954	LMR	1	1	0	231	ENST00000514695	protein_coding	ENSG00000162571	TTLL10	0	77	ENST00000514695	ENSG00000162571	TTLL10	0	54	1	0	0	1	0	0	0.733813	0.266187	0
43	chr1	1143046	1143189	144	5	5	301	31	0.10299	0.102251	LMR	0	0	974	234	ENST00000379268	protein_coding	ENSG00000186891	TNFRSF18	974	80	ENST00000379268	ENSG00000186891	TNFRSF18	895	57	1	0	0	1	0	0	0	1	0
44	chr1	1148416	1148558	143	5	5	367	157	0.427793	0.425306	LMR	0	0	319	239	ENST00000453580	protein_coding	ENSG00000186827	TNFRSF4	319	85	ENST00000453580	ENSG00000186827	TNFRSF4	497	60	1	0	0	1	0	0	0	1	0
45	chr1	1150597	1150766	170	5	5	212	53	0.25	0.1523	LMR	0	0	1078	238	ENST00000497869	protein_coding	ENSG00000186827	TNFRSF4	1078	84	ENST00000497869	ENSG00000186827	TNFRSF4	1072	60	1	0	0	1	0	0	0	1	0
46	chr1	1168194	1168295	102	13	13	1004	304	0.302789	0.292852	LMR	0	0	564	248	ENST00000379198	protein_coding	ENSG00000176022	B3GALT6	564	94	ENST00000379198	ENSG00000176022	B3GALT6	0	66	1	0	0	1	0	0	1	0	0
47	chr1	1173919	1174196	278	19	19	1580	749	0.474051	0.463196	LMR	0	0	4341	250	ENST00000478606	protein_coding	ENSG00000184163	FAM132A	4341	96	ENST00000478606	ENSG00000184163	FAM132A	0	67	0	0	1	0	0	1	1	0	0
48	chr1	1179292	1179522	231	15	15	913	407	0.445783	0.458611	LMR	0	0	275	252	ENST00000468365	protein_coding	ENSG00000184163	FAM132A	275	98	ENST00000468365	ENSG00000184163	FAM132A	1084	68	1	0	0	1	0	0	0	1	0
49	chr1	1179648	1179896	249	18	18	1176	547	0.465136	0.451392	LMR	1	1	0	252	ENST00000468365	protein_coding	ENSG00000184163	FAM132A	0	98	ENST00000468365	ENSG00000184163	FAM132A	1440	68	1	0	0	1	0	0	0	1	0
50	chr1	1185538	1185854	317	14	14	707	126	0.178218	0.146636	LMR	0	0	859	254	ENST00000565563	lincRNA	ENSG00000260179	RP5-902P8.12	3435	97	ENST00000330388	ENSG00000184163	FAM132A	3067	69	1	0	0	0	0	1	0	0	1
51	chr1	1196520	1196733	214	5	5	346	124	0.358382	0.353644	LMR	0	0	2215	272	ENST00000471154	protein_coding	ENSG00000160087	UBE2J2	2215	117	ENST00000471154	ENSG00000160087	UBE2J2	5720	71	0	1	0	0	1	0	0	0	1
52	chr1	1206056	1206486	431	8	8	568	202	0.355634	0.35733	LMR	0	0	2364	276	ENST00000488418	protein_coding	ENSG00000160087	UBE2J2	2364	121	ENST00000488418	ENSG00000160087	UBE2J2	2029	73	0	1	0	0	1	0	0	0	1
53	chr1	1216996	1217390	395	14	14	865	295	0.34104	0.365362	LMR	1	1	0	282	ENST00000470022	protein_coding	ENSG00000162572	SCNN1D	0	125	ENST00000470022	ENSG00000162572	SCNN1D	7053	73	1	0	0	1	0	0	0	0	1
54	chr1	1219017	1219596	580	9	10	438	82	0.187215	0.15879	LMR	0	0	1440	285	ENST00000400928	protein_coding	ENSG00000162572	SCNN1D	1440	128	ENST00000400928	ENSG00000162572	SCNN1D	9074	73	0.963793	0.0362069	0	0.963793	0.0362069	0	0	0	1
55	chr1	1221828	1222248	421	21	21	1379	361	0.261784	0.243464	LMR	0	0	240	286	ENST00000379099	protein_coding	ENSG00000162572	SCNN1D	240	129	ENST00000379099	ENSG00000162572	SCNN1D	6532	74	1	0	0	1	0	0	0	0	1
56	chr1	1222434	1222524	91	5	5	359	165	0.45961	0.42645	LMR	1	1	0	286	ENST00000379099	protein_coding	ENSG00000162572	SCNN1D	0	129	ENST00000379099	ENSG00000162572	SCNN1D	6256	74	1	0	0	1	0	0	0	0	1
57	chr1	1225668	1225816	149	5	5	445	147	0.330337	0.322709	LMR	0	0	3178	286	ENST00000379099	protein_coding	ENSG00000162572	SCNN1D	3178	129	ENST00000379099	ENSG00000162572	SCNN1D	2964	74	0	1	0	0	1	0	0	0	1
58	chr1	1229122	1229192	71	5	5	129	49	0.379845	0.430958	LMR	0	0	1195	291	ENST00000470659	protein_coding	ENSG00000131584	ACAP3	1195	134	ENST00000470659	ENSG00000131584	ACAP3	0	74	1	0	0	1	0	0	1	0	0
59	chr1	1229325	1229376	52	9	9	313	105	0.335463	0.343783	LMR	0	0	1011	291	ENST00000470659	protein_coding	ENSG00000131584	ACAP3	1011	134	ENST00000470659	ENSG00000131584	ACAP3	0	74	1	0	0	1	0	0	1	0	0
60	chr1	1238748	1238927	180	7	7	379	157	0.414248	0.381353	LMR	0	0	1353	297	ENST00000478065	protein_coding	ENSG00000131584	ACAP3	1353	140	ENST00000478065	ENSG00000131584	ACAP3	3473	75	1	0	0	1	0	0	0	0	1
61	chr1	1251055	1251147	93	5	10	55	20	0.363636	0.361953	LMR	1	1	0	331	ENST00000533916	protein_coding	ENSG00000127054	CPSF3L	0	174	ENST00000533916	ENSG00000127054	CPSF3L	2561	76	1	0	0	1	0	0	0	0	1
62	chr1	1256318	1256474	157	7	7	648	190	0.29321	0.279903	LMR	0	0	32	340	ENST00000525603	protein_coding	ENSG00000127054	CPSF3L	32	183	ENST00000525603	ENSG00000127054	CPSF3L	1769	77	1	0	0	1	0	0	0	1	0
63	chr1	1266000	1266386	387	8	8	652	190	0.291411	0.321863	LMR	0	0	307	357	ENST00000339381	protein_coding	ENSG00000169962	TAS1R3	307	199	ENST00000339381	ENSG00000169962	TAS1R3	570	80	1	0	0	1	0	0	0	1	0
64	chr1	1268958	1269162	205	8	8	627	273	0.435407	0.438507	LMR	0	0	2263	357	ENST00000339381	protein_coding	ENSG00000169962	TAS1R3	2263	199	ENST00000339381	ENSG00000169962	TAS1R3	0	82	0	1	0	0	1	0	0.141463	0.858537	0
65	chr1	1281614	1281830	217	7	7	448	141	0.314732	0.275104	LMR	0	0	2504	360	ENST00000472445	protein_coding	ENSG00000107404	DVL1	2504	202	ENST00000472445	ENSG00000107404	DVL1	2103	85	0	1	0	0	1	0	0	0	1
66	chr1	1289845	1289905	61	8	8	572	254	0.444056	0.445702	LMR	1	1	0	366	ENST00000473097	protein_coding	ENSG00000162576	MXRA8	0	208	ENST00000473097	ENSG00000162576	MXRA8	0	86	1	0	0	1	0	0	1	0	0
67	chr1	1290382	1290470	89	10	10	551	186	0.337568	0.331061	LMR	1	1	0	368	ENST00000476718	protein_coding	ENSG00000162576	MXRA8	0	210	ENST00000476718	ENSG00000162576	MXRA8	0	86	1	0	0	1	0	0	1	0	0
68	chr1	1297155	1297796	642	19	19	1552	270	0.173969	0.173526	LMR	1	1	0	364	ENST00000477278	protein_coding	ENSG00000162576	MXRA8	0	206	ENST00000477278	ENSG00000162576	MXRA8	6028	86	1	0	0	1	0	0	0	0	1
69	chr1	1306976	1307928	953	26	26	1931	297	0.153806	0.136085	LMR	0	0	2595	375	ENST00000489799	protein_coding	ENSG00000175756	AURKAIP1	2595	217	ENST00000489799	ENSG00000175756	AURKAIP1	1212	87	0	0	1	0	0	1	0	0.826863	0.173137
70	chr1	1358192	1358320	129	5	5	428	147	0.343458	0.367223	LMR	0	0	1042	415	ENST00000427211	protein_coding	ENSG00000235098	ANKRD65	1042	254	ENST00000427211	ENSG00000235098	ANKRD65	2191	91	1	0	0	1	0	0	0	0	1
71	chr1	1361170	1361418	249	7	7	534	211	0.395131	0.419518	LMR	0	0	89	421	ENST00000378821	protein_coding	ENSG00000205116	TMEM88B	89	259	ENST00000378821	ENSG00000205116	TMEM88B	142	92	1	0	0	1	0	0	0	1	0
72	chr1	1361565	1361636	72	5	5	310	140	0.451613	0.454991	LMR	0	0	56	421	ENST00000378821	protein_coding	ENSG00000205116	TMEM88B	56	259	ENST00000378821	ENSG00000205116	TMEM88B	0	92	1	0	0	1	0	0	1	0	0
73	chr1	1376116	1376819	704	22	22	1670	353	0.211377	0.229844	LMR	0	0	5000	430	ENST00000471398	protein_coding	ENSG00000179403	VWA1	5000	264	ENST00000471398	ENSG00000179403	VWA1	531	95	0	1	0	0	1	0	0	1	0
74	chr1	1377330	1377611	282	10	10	864	348	0.402778	0.399545	LMR	0	0	6214	430	ENST00000471398	protein_coding	ENSG00000179403	VWA1	6214	264	ENST00000471398	ENSG00000179403	VWA1	1745	95	0	1	0	0	1	0	0	0.904255	0.0957447
75	chr1	1389622	1389762	141	9	9	306	120	0.392157	0.367152	LMR	0	0	4327	432	ENST00000475091	protein_coding	ENSG00000215915	ATAD3C	4327	266	ENST00000475091	ENSG00000215915	ATAD3C	0	96	0	1	0	0	1	0	1	0	0
76	chr1	1391468	1391622	155	5	5	97	31	0.319588	0.29741	LMR	0	0	6173	432	ENST00000475091	protein_coding	ENSG00000215915	ATAD3C	6173	266	ENST00000475091	ENSG00000215915	ATAD3C	1578	96	0	1	0	0	1	0	0	1	0
77	chr1	1397616	1398126	511	19	19	1635	330	0.201835	0.179524	LMR	1	1	0	433	ENST00000484537	protein_coding	ENSG00000215915	ATAD3C	0	267	ENST00000484537	ENSG00000215915	ATAD3C	1277	97	1	0	0	1	0	0	0	1	0
78	chr1	1444276	1444448	173	8	8	551	175	0.317604	0.334842	LMR	0	0	3082	440	ENST00000378756	protein_coding	ENSG00000197785	ATAD3A	3082	274	ENST00000378756	ENSG00000197785	ATAD3A	140	102	0	0	1	0	0	1	0	1	0
79	chr1	1468998	1469158	161	7	7	450	157	0.348889	0.335749	LMR	0	0	6578	447	ENST00000378733	protein_coding	ENSG00000205090	TMEM240	6578	281	ENST00000378733	ENSG00000205090	TMEM240	1446	109	0	1	0	0	1	0	0	1	0
80	chr1	1485694	1486596	903	19	19	1320	400	0.30303	0.275497	LMR	0	0	3826	450	ENST00000378726	protein_coding	ENSG00000160075	SSU72	3826	284	ENST00000378726	ENSG00000160075	SSU72	2936	113	0	1	0	0	1	0	0	0	1
81	chr1	1490294	1490644	351	9	9	872	159	0.182339	0.19918	LMR	0	0	8426	450	ENST00000378726	protein_coding	ENSG00000160075	SSU72	8426	284	ENST00000378726	ENSG00000160075	SSU72	499	113	0	1	0	0	1	0	0	1	0
82	chr1	1512992	1513403	412	6	6	519	98	0.188825	0.216554	LMR	0	0	1732	455	ENST00000426195	pseudogene	ENSG00000236684	AL645728.3	2636	287	ENST00000366221	ENSG00000215014	AL645728.1	2244	115	0.650485	0	0.349515	0	0	1	0	0	1
83	chr1	1521436	1521940	505	14	14	1149	308	0.268059	0.262425	LMR	0	0	6299	455	ENST00000426195	pseudogene	ENSG00000236684	AL645728.3	11080	287	ENST00000366221	ENSG00000215014	AL645728.1	10688	115	0	0	1	0	0	1	0	0	1
84	chr1	1532286	1533243	958	26	26	1628	309	0.189803	0.153725	LMR	0	0	2232	456	ENST00000422725	protein_coding	ENSG00000228594	C1orf233	2232	288	ENST00000422725	ENSG00000228594	C1orf233	1088	116	0	0	1	0	0	1	0	0.951983	0.0480167
85	chr1	1546370	1547152	783	13	13	983	283	0.287894	0.284114	LMR	0	0	3642	458	ENST00000520777	protein_coding	ENSG00000197530	MIB2	3642	289	ENST00000520777	ENSG00000197530	MIB2	3301	117	0	0	1	0	0	1	0	0	1
86	chr1	1580385	1580544	160	19	19	392	150	0.382653	0.390572	LMR	0	0	78	503	ENST00000513088	protein_coding	ENSG00000248333	CDK11B	78	334	ENST00000513088	ENSG00000248333	CDK11B	0	124	1	0	0	1	0	0	1	0	0
87	chr1	1617669	1618087	419	12	12	823	272	0.330498	0.277864	LMR	0	0	5995	510	ENST00000378662	protein_coding	ENSG00000189339	SLC35E2B	5995	340	ENST00000378662	ENSG00000189339	SLC35E2B	5523	129	0	1	0	0	1	0	0	0	1
88	chr1	1626372	1626790	419	9	9	347	98	0.282421	0.254045	LMR	0	0	2204	511	ENST00000234800	protein_coding	ENSG00000189339	SLC35E2B	2204	341	ENST00000234800	ENSG00000189339	SLC35E2B	1304	129	0	0	1	0	0	1	0	1	0
89	chr1	1659376	1660599	1224	18	21	1080	311	0.287963	0.306322	LMR	0	0	3321	544	ENST00000417099	pseudogene	ENSG00000227775	RP1-283E3.4	3609	363	ENST00000378635	ENSG00000008128	CDK11A	3144	133	0	1	0	0	1	0	0	0	1
90	chr1	1690248	1690564	317	17	17	1518	629	0.414361	0.423986	LMR	0	0	166	555	ENST00000342348	protein_coding	ENSG00000008130	NADK	166	376	ENST00000342348	ENSG00000008130	NADK	1203	137	1	0	0	1	0	0	0	1	0
91	chr1	1695520	1695702	183	7	7	509	223	0.438114	0.441245	LMR	0	0	5438	555	ENST00000342348	protein_coding	ENSG00000008130	NADK	5438	376	ENST00000342348	ENSG00000008130	NADK	3456	137	0	1	0	0	1	0	0	0	1
92	chr1	1711390	1712103	714	13	13	999	395	0.395395	0.404379	LMR	1	1	0	569	ENST00000480542	protein_coding	ENSG00000008130	NADK	0	390	ENST00000480542	ENSG00000008130	NADK	807	138	1	0	0	1	0	0	0	1	0
93	chr1	1719572	1719955	384	6	6	489	208	0.425358	0.368239	LMR	0	0	5680	571	ENST00000461893	protein_coding	ENSG00000078369	GNB1	5680	392	ENST00000461893	ENSG00000078369	GNB1	5430	139	0	1	0	0	1	0	0	0	1
94	chr1	1765352	1765692	341	5	5	425	150	0.352941	0.360043	LMR	0	0	1627	575	ENST00000437146	protein_coding	ENSG00000078369	GNB1	1627	396	ENST00000437146	ENSG00000078369	GNB1	51210	139	1	0	0	1	0	0	0	0	1
95	chr1	1778389	1779148	760	5	5	441	134	0.303855	0.377291	LMR	0	0	14664	575	ENST00000437146	protein_coding	ENSG00000078369	GNB1	14664	396	ENST00000437146	ENSG00000078369	GNB1	42257	140	0	1	0	0	1	0	0	0	1
96	chr1	1789849	1791100	1252	21	21	1730	398	0.230058	0.20435	LMR	0	0	26124	575	ENST00000437146	protein_coding	ENSG00000078369	GNB1	26124	396	ENST00000437146	ENSG00000078369	GNB1	30305	140	0	1	0	0	1	0	0	0	1
97	chr1	1812267	1812574	308	6	6	439	112	0.255125	0.263878	LMR	0	0	9265	574	ENST00000434686	protein_coding	ENSG00000078369	GNB1	9265	395	ENST00000434686	ENSG00000078369	GNB1	8831	140	0	1	0	0	1	0	0	0	1
98	chr1	1825772	1826878	1107	24	24	1938	390	0.201238	0.200386	LMR	0	0	2861	578	ENST00000412228	antisense	ENSG00000231050	RP1-140A9.1	3276	391	ENST00000378609	ENSG00000078369	GNB1	2499	140	0	0	1	0	0	1	0	0	1
99	chr1	1828718	1828997	280	8	8	590	218	0.369492	0.342314	LMR	0	0	5807	578	ENST00000412228	antisense	ENSG00000231050	RP1-140A9.1	6222	391	ENST00000378609	ENSG00000078369	GNB1	5445	140	0	0	1	0	0	1	0	0	1
100	chr1	1830674	1830954	281	6	6	468	191	0.40812	0.413653	LMR	0	0	7763	578	ENST00000412228	antisense	ENSG00000231050	RP1-140A9.1	8178	391	ENST00000378609	ENSG00000078369	GNB1	7401	140	0	0	1	0	0	1	0	0	1
101	chr1	1837544	1838294	751	14	14	1391	149	0.107117	0.059365	LMR	0	0	7971	579	ENST00000307786	protein_coding	ENSG00000169885	CALML6	7971	399	ENST00000307786	ENSG00000169885	CALML6	1664	141	0	0	1	0	0	1	0	0.447403	0.552597
102	chr1	1838922	1839201	280	6	6	466	192	0.412017	0.410178	LMR	0	0	7064	579	ENST00000307786	protein_coding	ENSG00000169885	CALML6	7064	399	ENST00000307786	ENSG00000169885	CALML6	757	141	0	0	1	0	0	1	0	1	0
103	chr1	1855809	1856134	326	16	16	1047	401	0.382999	0.319209	LMR	0	0	2707	590	ENST00000412120	protein_coding	ENSG00000142609	C1orf222	2707	410	ENST00000412120	ENSG00000142609	C1orf222	3112	143	0	1	0	0	1	0	0	0	1
104	chr1	1859518	1859874	357	12	12	865	298	0.344509	0.319607	LMR	0	0	149	589	ENST00000464311	protein_coding	ENSG00000142609	C1orf222	149	409	ENST00000464311	ENSG00000142609	C1orf222	0	143	1	0	0	1	0	0	0.0168067	0.983193	0
105	chr1	1869042	1869186	145	5	5	371	123	0.331536	0.316383	LMR	0	0	9673	589	ENST00000464311	protein_coding	ENSG00000142609	C1orf222	9673	409	ENST00000464311	ENSG00000142609	C1orf222	5529	144	0	1	0	0	1	0	0	0	1
106	chr1	1873194	1873382	189	5	5	460	171	0.371739	0.369232	LMR	0	0	13771	591	ENST00000493964	protein_coding	ENSG00000142609	C1orf222	13771	411	ENST00000493964	ENSG00000142609	C1orf222	1333	144	0	1	0	0	1	0	0	1	0
107	chr1	1877908	1878654	747	18	18	1486	320	0.215343	0.212416	LMR	0	0	8499	591	ENST00000493964	protein_coding	ENSG00000142609	C1orf222	8499	411	ENST00000493964	ENSG00000142609	C1orf222	2030	145	0	1	0	0	1	0	0	0	1
108	chr1	1896589	1897079	491	11	11	880	297	0.3375	0.368016	LMR	0	0	885	596	ENST00000604159	protein_coding	ENSG00000142609	C1orf222	885	416	ENST00000604159	ENSG00000142609	C1orf222	0	147	1	0	0	1	0	0	0.0814664	0.918534	0
109	chr1	1897502	1897602	101	7	7	506	183	0.36166	0.360167	LMR	0	0	362	596	ENST00000604159	protein_coding	ENSG00000142609	C1orf222	362	416	ENST00000604159	ENSG00000142609	C1orf222	0	148	1	0	0	1	0	0	0.207921	0.792079	0
110	chr1	1897752	1898106	355	22	22	1768	533	0.301471	0.3009	LMR	1	1	0	596	ENST00000604159	protein_coding	ENSG00000142609	C1orf222	0	416	ENST00000604159	ENSG00000142609	C1orf222	0	148	1	0	0	1	0	0	0.0985915	0.901408	0
111	chr1	1921340	1922638	1299	26	26	2053	639	0.311252	0.298858	LMR	1	1	0	598	ENST00000378590	protein_coding	ENSG00000142609	C1orf222	0	418	ENST00000378590	ENSG00000142609	C1orf222	7539	149	1	0	0	1	0	0	0	0	1
112	chr1	1944800	1944926	127	6	6	714	323	0.452381	0.438312	LMR	0	0	2042	600	ENST00000443930	antisense	ENSG00000233542	RP11-547D24.1	5853	420	ENST00000378585	ENSG00000187730	GABRD	5485	151	0	1	0	0	0	1	0	0	1
113	chr1	1979169	1979280	112	5	5	304	134	0.440789	0.413734	LMR	0	0	1809	602	ENST00000445600	antisense	ENSG00000226969	RP11-547D24.3	2628	421	ENST00000378567	ENSG00000067606	PRKCZ	1971	158	1	0	0	0	0	1	0	0.258929	0.741071
114	chr1	2006096	2006169	74	5	5	389	136	0.349614	0.317176	LMR	1	1	0	613	ENST00000461465	protein_coding	ENSG00000067606	PRKCZ	0	430	ENST00000461465	ENSG00000067606	PRKCZ	530	160	1	0	0	1	0	0	0	1	0
115	chr1	2006613	2006677	65	5	5	295	114	0.386441	0.413882	LMR	0	0	5	615	ENST00000496325	protein_coding	ENSG00000067606	PRKCZ	5	432	ENST00000496325	ENSG00000067606	PRKCZ	1047	160	1	0	0	1	0	0	0	1	0
116	chr1	2019756	2020182	427	17	17	1390	417	0.3	0.324603	LMR	0	0	6068	616	ENST00000481140	protein_coding	ENSG00000067606	PRKCZ	6068	433	ENST00000481140	ENSG00000067606	PRKCZ	5023	161	0	1	0	0	1	0	0	0	1
117	chr1	2023095	2023302	208	13	13	1247	389	0.311949	0.325089	LMR	0	0	9407	616	ENST00000481140	protein_coding	ENSG00000067606	PRKCZ	9407	433	ENST00000481140	ENSG00000067606	PRKCZ	1903	161	0	1	0	0	1	0	0	0.466346	0.533654
118	chr1	2031136	2031426	291	9	9	730	270	0.369863	0.406977	LMR	0	0	4728	617	ENST00000482686	protein_coding	ENSG00000067606	PRKCZ	4728	434	ENST00000482686	ENSG00000067606	PRKCZ	4910	161	0	1	0	0	1	0	0	0	1
119	chr1	2035977	2036270	294	15	15	1149	490	0.426458	0.427944	LMR	1	1	0	619	ENST00000486681	protein_coding	ENSG00000067606	PRKCZ	0	436	ENST00000486681	ENSG00000067606	PRKCZ	2285	162	1	0	0	1	0	0	0	0	1
120	chr1	2040064	2040395	332	14	14	1278	289	0.226135	0.213505	LMR	0	0	2697	620	ENST00000470986	protein_coding	ENSG00000067606	PRKCZ	2697	437	ENST00000470986	ENSG00000067606	PRKCZ	602	163	0	1	0	0	1	0	0	1	0
121	chr1	2055240	2055336	97	8	8	203	81	0.399015	0.40684	LMR	0	0	7595	621	ENST00000470511	protein_coding	ENSG00000067606	PRKCZ	7595	438	ENST00000470511	ENSG00000067606	PRKCZ	8374	164	0	1	0	0	1	0	0	0	1
122	chr1	2066883	2067452	570	14	14	1223	389	0.31807	0.311001	LMR	0	0	181	625	ENST00000419838	protein_coding	ENSG00000067606	PRKCZ	181	442	ENST00000419838	ENSG00000067606	PRKCZ	216	167	1	0	0	1	0	0	0	1	0
123	chr1	2101532	2101945	414	10	10	894	323	0.361298	0.389506	LMR	0	0	1117	630	ENST00000472017	protein_coding	ENSG00000067606	PRKCZ	1117	447	ENST00000472017	ENSG00000067606	PRKCZ	14487	169	1	0	0	1	0	0	0	0	1
124	chr1	2107536	2107653	118	5	5	516	235	0.455426	0.437568	LMR	0	0	7121	630	ENST00000472017	protein_coding	ENSG00000067606	PRKCZ	7121	447	ENST00000472017	ENSG00000067606	PRKCZ	8779	169	0	1	0	0	1	0	0	0	1
125	chr1	2111060	2111266	207	7	7	602	238	0.395349	0.377217	LMR	0	0	4047	632	ENST00000333854	antisense	ENSG00000182873	RP11-181G12.2	9970	463	ENST00000597060	ENSG00000269554	AL590822.2	5166	169	0	1	0	0	1	0	0	0	1
126	chr1	2121991	2122095	105	7	7	566	212	0.374558	0.386687	LMR	0	0	753	650	ENST00000597060	protein_coding	ENSG00000269554	AL590822.2	753	463	ENST00000597060	ENSG00000269554	AL590822.2	172	170	1	0	0	1	0	0	0	1	0
127	chr1	2123650	2124134	485	13	13	1105	208	0.188235	0.211809	LMR	0	0	1412	640	ENST00000497675	protein_coding	ENSG00000162585	C1orf86	1412	453	ENST00000497675	ENSG00000162585	C1orf86	1831	170	1	0	0	1	0	0	0	0.525773	0.474227
128	chr1	2130482	2131316	835	27	27	2208	149	0.0674819	0.025345	LMR	0	0	29	643	ENST00000401813	protein_coding	ENSG00000162585	C1orf86	29	456	ENST00000401813	ENSG00000162585	C1orf86	3839	171	1	0	0	1	0	0	0	0	1
129	chr1	2140830	2141259	430	13	13	1107	323	0.29178	0.276583	LMR	0	0	1657	635	ENST00000469733	protein_coding	ENSG00000162585	C1orf86	1657	448	ENST00000469733	ENSG00000162585	C1orf86	2940	173	0.795349	0.204651	0	0.795349	0.204651	0	0	0	1
130	chr1	2169022	2169434	413	16	16	1447	330	0.228058	0.212314	LMR	0	0	5103	655	ENST00000508416	protein_coding	ENSG00000157933	SKI	5103	466	ENST00000508416	ENSG00000157933	SKI	7848	174	0	1	0	0	1	0	0	0	1
131	chr1	2171450	2172114	665	18	18	1414	354	0.250354	0.235557	LMR	0	0	7320	656	ENST00000478223	protein_coding	ENSG00000157933	SKI	7320	467	ENST00000478223	ENSG00000157933	SKI	10276	174	0	1	0	0	1	0	0	0	1
132	chr1	2173500	2173639	140	5	5	382	146	0.382199	0.364638	LMR	0	0	5795	656	ENST00000478223	protein_coding	ENSG00000157933	SKI	5795	467	ENST00000478223	ENSG00000157933	SKI	12326	174	0	1	0	0	1	0	0	0	1
133	chr1	2174900	2175072	173	5	5	491	189	0.384929	0.379633	LMR	0	0	4362	656	ENST00000478223	protein_coding	ENSG00000157933	SKI	4362	467	ENST00000478223	ENSG00000157933	SKI	13726	174	0	1	0	0	1	0	0	0	1
134	chr1	2177700	2178351	652	20	20	1731	279	0.161179	0.167824	LMR	0	0	1083	656	ENST00000478223	protein_coding	ENSG00000157933	SKI	1083	467	ENST00000478223	ENSG00000157933	SKI	16526	174	1	0	0	1	0	0	0	0	1
135	chr1	2181944	2182130	187	5	5	478	206	0.430962	0.42182	LMR	0	0	2508	656	ENST00000478223	protein_coding	ENSG00000157933	SKI	2508	467	ENST00000478223	ENSG00000157933	SKI	20770	174	0	1	0	0	1	0	0	0	1
136	chr1	2183200	2183519	320	15	15	1136	292	0.257042	0.250384	LMR	0	0	3764	656	ENST00000478223	protein_coding	ENSG00000157933	SKI	3764	467	ENST00000478223	ENSG00000157933	SKI	22026	174	0	1	0	0	1	0	0	0	1
137	chr1	2198871	2199192	322	10	10	748	182	0.243316	0.256841	LMR	0	0	19435	656	ENST00000478223	protein_coding	ENSG00000157933	SKI	19435	467	ENST00000478223	ENSG00000157933	SKI	12828	175	0	1	0	0	1	0	0	0	1
138	chr1	2201748	2202188	441	17	17	1388	396	0.285303	0.280114	LMR	0	0	22312	656	ENST00000478223	protein_coding	ENSG00000157933	SKI	22312	467	ENST00000478223	ENSG00000157933	SKI	9832	175	0	1	0	0	1	0	0	0	1
139	chr1	2203513	2203810	298	10	10	748	135	0.180481	0.176717	LMR	0	0	24077	656	ENST00000478223	protein_coding	ENSG00000157933	SKI	24077	467	ENST00000478223	ENSG00000157933	SKI	8210	175	0	1	0	0	1	0	0	0	1
140	chr1	2204208	2204292	85	6	6	245	101	0.412245	0.431666	LMR	0	0	24772	656	ENST00000478223	protein_coding	ENSG00000157933	SKI	24772	467	ENST00000478223	ENSG00000157933	SKI	7728	175	0	1	0	0	1	0	0	0	1
141	chr1	2205587	2205872	286	9	9	653	247	0.378254	0.422691	LMR	0	0	26151	656	ENST00000478223	protein_coding	ENSG00000157933	SKI	26151	467	ENST00000478223	ENSG00000157933	SKI	6148	175	0	1	0	0	1	0	0	0	1
142	chr1	2206714	2206856	143	6	6	425	167	0.392941	0.362286	LMR	0	0	27278	656	ENST00000478223	protein_coding	ENSG00000157933	SKI	27278	467	ENST00000478223	ENSG00000157933	SKI	5164	175	0	1	0	0	1	0	0	0	1
143	chr1	2207104	2207626	523	12	12	919	304	0.330794	0.302607	LMR	0	0	27458	657	ENST00000507179	protein_coding	ENSG00000157933	SKI	27458	468	ENST00000507179	ENSG00000157933	SKI	4394	175	0	1	0	0	1	0	0	0	1
144	chr1	2220954	2221098	145	5	5	153	45	0.294118	0.295284	LMR	0	0	13986	657	ENST00000507179	protein_coding	ENSG00000157933	SKI	13986	468	ENST00000507179	ENSG00000157933	SKI	1100	176	0	1	0	0	1	0	0	1	0
145	chr1	2225561	2226006	446	15	15	1024	350	0.341797	0.335034	LMR	0	0	9078	657	ENST00000507179	protein_coding	ENSG00000157933	SKI	9078	468	ENST00000507179	ENSG00000157933	SKI	2991	176	0	1	0	0	1	0	0	0	1
146	chr1	2230650	2231347	698	22	22	1534	491	0.320078	0.311157	LMR	0	0	3737	657	ENST00000507179	protein_coding	ENSG00000157933	SKI	3737	468	ENST00000507179	ENSG00000157933	SKI	963	177	0	1	0	0	1	0	0	1	0
147	chr1	2241840	2242112	273	11	11	846	195	0.230496	0.24768	LMR	0	0	6754	657	ENST00000507179	protein_coding	ENSG00000157933	SKI	6754	468	ENST00000507179	ENSG00000157933	SKI	2770	179	0	0	1	0	0	1	0	0	1
148	chr1	2245372	2245605	234	7	7	566	132	0.233216	0.256208	LMR	0	0	10286	657	ENST00000507179	protein_coding	ENSG00000157933	SKI	10286	468	ENST00000507179	ENSG00000157933	SKI	109	180	0	0	1	0	0	1	0	1	0
149	chr1	2247860	2248140	281	9	9	682	245	0.359238	0.341564	LMR	0	0	9991	669	ENST00000607720	sense_intronic	ENSG00000272161	RP4-713A8.1	10440	480	ENST00000600779	ENSG00000269753	AL589739.1	773	180	0	0	1	0	0	1	0	1	0
150	chr1	2251520	2251907	388	16	16	1154	394	0.341421	0.334645	LMR	0	0	6224	669	ENST00000607720	sense_intronic	ENSG00000272161	RP4-713A8.1	6673	480	ENST00000600779	ENSG00000269753	AL589739.1	1816	182	0	0	1	0	0	1	0	0.770619	0.229381
151	chr1	2252650	2252848	199	11	11	904	340	0.376106	0.370771	LMR	0	0	5283	669	ENST00000607720	sense_intronic	ENSG00000272161	RP4-713A8.1	5732	480	ENST00000600779	ENSG00000269753	AL589739.1	875	182	0	0.788945	0.211055	0	0.788945	0.211055	0	1	0
152	chr1	2284496	2285296	801	20	20	1762	735	0.41714	0.40599	LMR	0	0	236	671	ENST00000602865	processed_transcript	ENSG00000269896	RP4-740C4.6	22020	472	ENST00000607342	ENSG00000116151	MORN1	7838	186	1	0	0	0	1	0	0	0	1
153	chr1	2286384	2286501	118	5	5	371	162	0.436658	0.388014	LMR	0	0	2124	671	ENST00000602865	processed_transcript	ENSG00000269896	RP4-740C4.6	20815	472	ENST00000607342	ENSG00000116151	MORN1	9726	186	0	1	0	0	1	0	0	0	1
154	chr1	2314156	2314346	191	5	5	405	123	0.303704	0.30998	LMR	0	0	2213	663	ENST00000419785	protein_coding	ENSG00000116151	MORN1	2213	474	ENST00000419785	ENSG00000116151	MORN1	2007	188	0	1	0	0	1	0	0	0	1
155	chr1	2347864	2348204	341	10	10	748	262	0.350267	0.365332	LMR	0	0	2627	690	ENST00000508384	protein_coding	ENSG00000157911	PEX10	2627	494	ENST00000508384	ENSG00000157911	PEX10	1707	193	0	0	1	0	0	1	0	0.859238	0.140762
156	chr1	2349594	2350237	644	25	25	2091	612	0.292683	0.252137	LMR	0	0	4357	690	ENST00000508384	protein_coding	ENSG00000157911	PEX10	4357	494	ENST00000508384	ENSG00000157911	PEX10	3437	193	0	0	1	0	0	1	0	0	1
157	chr1	2362518	2363329	812	25	25	1868	607	0.324946	0.301815	LMR	0	0	5098	695	ENST00000609981	protein_coding	ENSG00000149527	PLCH2	5098	499	ENST00000609981	ENSG00000149527	PLCH2	2350	194	0	1	0	0	1	0	0	0	1
158	chr1	2363741	2364634	894	27	27	2083	383	0.183869	0.152466	LMR	0	0	6321	695	ENST00000609981	protein_coding	ENSG00000149527	PLCH2	6321	499	ENST00000609981	ENSG00000149527	PLCH2	3573	194	0	1	0	0	1	0	0	0	1
159	chr1	2365712	2365962	251	7	7	538	167	0.310409	0.296296	LMR	0	0	8292	695	ENST00000609981	protein_coding	ENSG00000149527	PLCH2	8292	499	ENST00000609981	ENSG00000149527	PLCH2	5544	194	0	1	0	0	1	0	0	0	1
160	chr1	2372982	2373532	551	15	15	1078	335	0.310761	0.298763	LMR	0	0	15562	695	ENST00000609981	protein_coding	ENSG00000149527	PLCH2	15562	499	ENST00000609981	ENSG00000149527	PLCH2	908	195	0	1	0	0	1	0	0	1	0
161	chr1	2377814	2378624	811	22	22	1715	338	0.197085	0.155157	LMR	0	0	20273	696	ENST00000449969	protein_coding	ENSG00000149527	PLCH2	20273	500	ENST00000449969	ENSG00000149527	PLCH2	1999	196	0	1	0	0	1	0	0	0.00123305	0.998767
162	chr1	2381286	2381529	244	6	6	473	197	0.41649	0.439248	LMR	0	0	17368	696	ENST00000449969	protein_coding	ENSG00000149527	PLCH2	17368	500	ENST00000449969	ENSG00000149527	PLCH2	5471	196	0	1	0	0	1	0	0	0	1
163	chr1	2381665	2381896	232	10	10	675	274	0.405926	0.415212	LMR	0	0	17001	696	ENST00000449969	protein_coding	ENSG00000149527	PLCH2	17001	500	ENST00000449969	ENSG00000149527	PLCH2	5773	197	0	1	0	0	1	0	0	0	1
164	chr1	2387356	2387516	161	5	5	386	118	0.305699	0.290285	LMR	0	0	11381	696	ENST00000449969	protein_coding	ENSG00000149527	PLCH2	11381	500	ENST00000449969	ENSG00000149527	PLCH2	153	197	0	1	0	0	1	0	0	1	0
165	chr1	2389779	2389966	188	5	5	502	230	0.458167	0.441388	LMR	0	0	8931	696	ENST00000449969	protein_coding	ENSG00000149527	PLCH2	8931	500	ENST00000449969	ENSG00000149527	PLCH2	1692	197	0	1	0	0	1	0	0	1	0
166	chr1	2390222	2390416	195	9	9	859	301	0.350407	0.334387	LMR	0	0	8481	696	ENST00000449969	protein_coding	ENSG00000149527	PLCH2	8481	500	ENST00000449969	ENSG00000149527	PLCH2	2135	197	0	1	0	0	1	0	0	0	1
167	chr1	2391179	2391630	452	23	23	1965	396	0.201527	0.205802	LMR	0	0	7267	696	ENST00000449969	protein_coding	ENSG00000149527	PLCH2	7267	500	ENST00000449969	ENSG00000149527	PLCH2	3092	197	0	1	0	0	1	0	0	0	1
168	chr1	2396534	2396842	309	5	5	418	125	0.299043	0.267132	LMR	0	0	2055	696	ENST00000449969	protein_coding	ENSG00000149527	PLCH2	2055	500	ENST00000449969	ENSG00000149527	PLCH2	1983	198	0	1	0	0	1	0	0	0.0550162	0.944984
169	chr1	2400622	2401196	575	15	15	835	344	0.411976	0.468401	LMR	0	0	1723	696	ENST00000449969	protein_coding	ENSG00000149527	PLCH2	1723	500	ENST00000449969	ENSG00000149527	PLCH2	1566	198	0.48	0.52	0	0.48	0.52	0	0	0.754783	0.245217
170	chr1	2401785	2402569	785	25	25	1756	402	0.228929	0.20369	LMR	0	0	2886	696	ENST00000449969	protein_coding	ENSG00000149527	PLCH2	2886	500	ENST00000449969	ENSG00000149527	PLCH2	2729	198	0	1	0	0	1	0	0	0	1
171	chr1	2403502	2403938	437	18	18	1181	396	0.335309	0.346596	LMR	0	0	3815	697	ENST00000419816	protein_coding	ENSG00000149527	PLCH2	3815	501	ENST00000419816	ENSG00000149527	PLCH2	4446	198	0	1	0	0	1	0	0	0	1
172	chr1	2405488	2405894	407	15	15	996	292	0.293173	0.308826	LMR	0	0	1859	697	ENST00000419816	protein_coding	ENSG00000149527	PLCH2	1859	501	ENST00000419816	ENSG00000149527	PLCH2	3863	199	0.346437	0.653563	0	0.346437	0.653563	0	0	0	1
173	chr1	2406306	2406764	459	15	15	1043	285	0.27325	0.255171	LMR	0	0	989	697	ENST00000419816	protein_coding	ENSG00000149527	PLCH2	989	501	ENST00000419816	ENSG00000149527	PLCH2	2993	199	1	0	0	1	0	0	0	0	1
174	chr1	2425856	2426026	171	9	9	802	318	0.396509	0.421456	LMR	1	0	0	706	ENST00000442305	antisense	ENSG00000229393	RP3-395M20.3	3194	507	ENST00000473964	ENSG00000149527	PLCH2	7622	202	1	0	0	0	1	0	0	0	1
175	chr1	2431467	2431878	412	10	10	759	281	0.370224	0.373254	LMR	0	0	1380	704	ENST00000462379	protein_coding	ENSG00000149527	PLCH2	1380	508	ENST00000462379	ENSG00000149527	PLCH2	1770	202	1	0	0	1	0	0	0	0.558252	0.441748
176	chr1	2432119	2432455	337	7	7	260	105	0.403846	0.311786	LMR	0	0	2032	704	ENST00000462379	protein_coding	ENSG00000149527	PLCH2	2032	508	ENST00000462379	ENSG00000149527	PLCH2	1193	202	0	1	0	0	1	0	0	1	0
177	chr1	2434032	2434144	113	5	5	392	165	0.420918	0.38936	LMR	0	0	3945	704	ENST00000462379	protein_coding	ENSG00000149527	PLCH2	3945	508	ENST00000462379	ENSG00000149527	PLCH2	0	202	0	1	0	0	1	0	0.300885	0.699115	0
178	chr1	2437870	2438014	145	6	6	378	119	0.314815	0.358388	LMR	0	0	6437	711	ENST00000471361	protein_coding	ENSG00000157881	PANK4	6437	513	ENST00000471361	ENSG00000157881	PANK4	1783	205	0	0	1	0	0	1	0	1	0
179	chr1	2438237	2438837	601	15	15	1231	377	0.306255	0.30682	LMR	0	0	5614	711	ENST00000471361	protein_coding	ENSG00000157881	PANK4	5614	513	ENST00000471361	ENSG00000157881	PANK4	960	205	0	0	1	0	0	1	0	1	0
180	chr1	2464118	2464623	506	18	18	947	321	0.338965	0.366682	LMR	0	0	2433	719	ENST00000378453	protein_coding	ENSG00000197921	HES5	2433	521	ENST00000378453	ENSG00000197921	HES5	2107	212	0	0	1	0	0	1	0	0	1
181	chr1	2473071	2473250	180	8	8	651	279	0.428571	0.441214	LMR	0	0	4653	720	ENST00000606645	lincRNA	ENSG00000272449	RP3-395M20.12	11386	521	ENST00000378453	ENSG00000197921	HES5	484	214	0	0	1	0	0	1	0	1	0
182	chr1	2475050	2475467	418	23	23	1750	585	0.334286	0.330447	LMR	0	0	2436	720	ENST00000606645	lincRNA	ENSG00000272449	RP3-395M20.12	11610	522	ENST00000426449	ENSG00000157873	TNFRSF14	2096	215	0	0	1	0	0	1	0	0	1
183	chr1	2475840	2476262	423	12	12	1024	280	0.273438	0.253509	LMR	0	0	1641	720	ENST00000606645	lincRNA	ENSG00000272449	RP3-395M20.12	10815	522	ENST00000426449	ENSG00000157873	TNFRSF14	1301	215	0.8487	0	0.1513	0	0	1	0	1	0
184	chr1	2476416	2476574	159	5	5	400	125	0.3125	0.311725	LMR	0	0	1329	720	ENST00000606645	lincRNA	ENSG00000272449	RP3-395M20.12	10503	522	ENST00000426449	ENSG00000157873	TNFRSF14	989	215	1	0	0	0	0	1	0	1	0
185	chr1	2481718	2481987	270	7	7	327	117	0.357798	0.410817	LMR	0	0	1049	724	ENST00000448624	processed_transcript	ENSG00000238164	RP3-395M20.8	5090	522	ENST00000426449	ENSG00000157873	TNFRSF14	3354	215	1	0	0	0	0	1	0	0	1
186	chr1	2496537	2496872	336	10	10	824	260	0.315534	0.308448	LMR	0	0	976	743	ENST00000456687	antisense	ENSG00000225931	RP3-395M20.7	3296	537	ENST00000480305	ENSG00000157873	TNFRSF14	18173	215	1	0	0	0	0.848214	0.151786	0	0	1
187	chr1	2497621	2497903	283	10	10	722	222	0.307479	0.300624	LMR	1	0	0	743	ENST00000456687	antisense	ENSG00000225931	RP3-395M20.7	4380	537	ENST00000480305	ENSG00000157873	TNFRSF14	19257	215	1	0	0	0	0	1	0	0	1
188	chr1	2499381	2500006	626	13	22	552	150	0.271739	0.275598	LMR	0	0	1531	743	ENST00000456687	antisense	ENSG00000225931	RP3-395M20.7	6140	537	ENST00000480305	ENSG00000157873	TNFRSF14	17391	216	0.747604	0.252396	0	0	0	1	0	0	1
189	chr1	2508070	2508452	383	10	10	683	184	0.2694	0.235697	LMR	0	0	4546	744	ENST00000424215	antisense	ENSG00000228037	RP3-395M20.9	9477	538	ENST00000493183	ENSG00000157870	FAM213B	8945	216	0	0	1	0	0	1	0	0	1
190	chr1	2509512	2510238	727	20	20	1741	468	0.268811	0.254474	LMR	0	0	2760	744	ENST00000424215	antisense	ENSG00000228037	RP3-395M20.9	7691	538	ENST00000493183	ENSG00000157870	FAM213B	7159	216	0	0	1	0	0	1	0	0	1
191	chr1	2524212	2524538	327	12	12	1045	318	0.304306	0.289839	LMR	1	1	0	766	ENST00000464195	protein_coding	ENSG00000142606	MMEL1	0	559	ENST00000464195	ENSG00000142606	MMEL1	2701	217	1	0	0	1	0	0	0	0	1
192	chr1	2524898	2525168	271	6	6	375	109	0.290667	0.323501	LMR	0	0	343	767	ENST00000469962	protein_coding	ENSG00000142606	MMEL1	343	560	ENST00000469962	ENSG00000142606	MMEL1	2071	217	1	0	0	1	0	0	0	0	1
193	chr1	2525283	2525905	623	20	20	1710	456	0.266667	0.269988	LMR	1	1	0	767	ENST00000469962	protein_coding	ENSG00000142606	MMEL1	0	560	ENST00000469962	ENSG00000142606	MMEL1	1334	217	1	0	0	1	0	0	0	1	0
194	chr1	2542244	2542876	633	28	28	2400	270	0.1125	0.0448719	LMR	1	1	0	768	ENST00000509374	protein_coding	ENSG00000142606	MMEL1	0	561	ENST00000509374	ENSG00000142606	MMEL1	4357	218	1	0	0	1	0	0	0	0	1
195	chr1	2563413	2563741	329	7	7	431	135	0.313225	0.298277	LMR	0	0	265	770	ENST00000427302	antisense	ENSG00000237058	RP13-436F16.1	676	562	ENST00000511099	ENSG00000142606	MMEL1	2357	219	1	0	0	1	0	0	0	0	1
196	chr1	2565081	2565796	716	15	15	1363	356	0.261189	0.252875	LMR	0	0	599	761	ENST00000288709	protein_coding	ENSG00000142606	MMEL1	599	554	ENST00000288709	ENSG00000142606	MMEL1	4025	219	1	0	0	1	0	0	0	0	1
197	chr1	2570768	2570876	109	5	5	370	136	0.367568	0.332292	LMR	0	0	274	771	ENST00000579787	protein_coding	ENSG00000215912	TTC34	274	563	ENST00000579787	ENSG00000215912	TTC34	3154	220	1	0	0	1	0	0	0	0	1
198	chr1	2585620	2585995	376	8	8	3376	1066	0.315758	0.26792	LMR	0	0	14468	771	ENST00000579787	protein_coding	ENSG00000215912	TTC34	14468	563	ENST00000579787	ENSG00000215912	TTC34	10755	220	0	1	0	0	1	0	0	0	1
199	chr1	2587276	2587435	160	5	5	2022	590	0.29179	0.292516	LMR	0	0	16124	771	ENST00000579787	protein_coding	ENSG00000215912	TTC34	16124	563	ENST00000579787	ENSG00000215912	TTC34	12411	220	0	1	0	0	1	0	0	0	1
200	chr1	2604104	2604673	570	6	13	39	12	0.307692	0.283779	LMR	0	0	32952	771	ENST00000579787	protein_coding	ENSG00000215912	TTC34	32952	563	ENST00000579787	ENSG00000215912	TTC34	29239	220	0	1	0	0	1	0	0	0	1
201	chr1	2607134	2607953	820	6	19	76	24	0.315789	0.317492	LMR	0	0	35982	771	ENST00000579787	protein_coding	ENSG00000215912	TTC34	35982	563	ENST00000579787	ENSG00000215912	TTC34	32269	220	0	1	0	0	1	0	0	0	1
202	chr1	2608786	2609245	460	8	10	214	56	0.261682	0.185535	LMR	0	0	37634	771	ENST00000579787	protein_coding	ENSG00000215912	TTC34	37634	563	ENST00000579787	ENSG00000215912	TTC34	33921	220	0	1	0	0	1	0	0	0	1
203	chr1	2613826	2614358	533	5	11	25	5	0.2	0.266667	LMR	0	0	42674	771	ENST00000579787	protein_coding	ENSG00000215912	TTC34	42674	563	ENST00000579787	ENSG00000215912	TTC34	38961	220	0	1	0	0	1	0	0	0	1
204	chr1	2614974	2615240	267	5	5	823	335	0.407047	0.400032	LMR	0	0	43822	771	ENST00000579787	protein_coding	ENSG00000215912	TTC34	43822	563	ENST00000579787	ENSG00000215912	TTC34	40109	220	0	1	0	0	1	0	0	0	1
205	chr1	2616073	2616568	496	12	12	1963	681	0.346918	0.358363	LMR	0	0	44921	771	ENST00000579787	protein_coding	ENSG00000215912	TTC34	44921	563	ENST00000579787	ENSG00000215912	TTC34	41208	220	0	1	0	0	1	0	0	0	1
206	chr1	2619427	2619618	192	6	6	1516	441	0.290897	0.322331	LMR	0	0	48275	771	ENST00000579787	protein_coding	ENSG00000215912	TTC34	48275	563	ENST00000579787	ENSG00000215912	TTC34	44562	220	0	1	0	0	1	0	0	0	1
207	chr1	2620110	2620730	621	16	16	3041	900	0.295955	0.291502	LMR	0	0	48958	771	ENST00000579787	protein_coding	ENSG00000215912	TTC34	48958	563	ENST00000579787	ENSG00000215912	TTC34	45245	220	0	1	0	0	1	0	0	0	1
208	chr1	2621350	2621854	505	11	11	1204	400	0.332226	0.337885	LMR	0	0	50198	771	ENST00000579787	protein_coding	ENSG00000215912	TTC34	50198	563	ENST00000579787	ENSG00000215912	TTC34	46485	220	0	1	0	0	1	0	0	0	1
209	chr1	2622476	2622732	257	5	5	469	197	0.420043	0.405523	LMR	0	0	51324	771	ENST00000579787	protein_coding	ENSG00000215912	TTC34	51324	563	ENST00000579787	ENSG00000215912	TTC34	47611	220	0	1	0	0	1	0	0	0	1
210	chr1	2623404	2623726	323	9	9	781	338	0.432778	0.436189	LMR	0	0	52252	771	ENST00000579787	protein_coding	ENSG00000215912	TTC34	52252	563	ENST00000579787	ENSG00000215912	TTC34	48539	220	0	1	0	0	1	0	0	0	1
211	chr1	2624344	2624996	653	14	14	1063	398	0.374412	0.412903	LMR	0	0	53192	771	ENST00000579787	protein_coding	ENSG00000215912	TTC34	53192	563	ENST00000579787	ENSG00000215912	TTC34	49479	220	0	1	0	0	1	0	0	0	1
212	chr1	2625395	2625760	366	11	11	785	302	0.384713	0.364124	LMR	0	0	54243	771	ENST00000579787	protein_coding	ENSG00000215912	TTC34	54243	563	ENST00000579787	ENSG00000215912	TTC34	50530	220	0	1	0	0	1	0	0	0	1
213	chr1	2626082	2626762	681	16	16	1164	430	0.369416	0.39534	LMR	0	0	54930	771	ENST00000579787	protein_coding	ENSG00000215912	TTC34	54930	563	ENST00000579787	ENSG00000215912	TTC34	51217	220	0	1	0	0	1	0	0	0	1
214	chr1	2628380	2629732	1353	29	29	7622	2797	0.366964	0.287141	LMR	0	0	57228	771	ENST00000579787	protein_coding	ENSG00000215912	TTC34	57228	563	ENST00000579787	ENSG00000215912	TTC34	53515	220	0	1	0	0	1	0	0	0	1
215	chr1	2630685	2630808	124	5	5	416	161	0.387019	0.367086	LMR	0	0	59533	771	ENST00000579787	protein_coding	ENSG00000215912	TTC34	59533	563	ENST00000579787	ENSG00000215912	TTC34	55820	220	0	1	0	0	1	0	0	0	1
216	chr1	2632045	2632608	564	13	13	802	199	0.24813	0.292398	LMR	0	0	60893	771	ENST00000579787	protein_coding	ENSG00000215912	TTC34	60893	563	ENST00000579787	ENSG00000215912	TTC34	57180	220	0	1	0	0	1	0	0	0	1
217	chr1	2685112	2686350	1239	6	10	221	45	0.20362	0.199698	LMR	0	0	19885	773	ENST00000401095	protein_coding	ENSG00000215912	TTC34	19885	565	ENST00000401095	ENSG00000215912	TTC34	19675	221	0	1	0	0	1	0	0	0	1
218	chr1	2692736	2695322	2587	21	26	1497	496	0.331329	0.366563	LMR	0	0	10913	773	ENST00000401095	protein_coding	ENSG00000215912	TTC34	10913	565	ENST00000401095	ENSG00000215912	TTC34	10703	221	0	1	0	0	1	0	0	0	1
219	chr1	2703136	2703647	512	18	18	1500	250	0.166667	0.0889844	LMR	0	0	2588	773	ENST00000401095	protein_coding	ENSG00000215912	TTC34	2588	565	ENST00000401095	ENSG00000215912	TTC34	2378	221	0	1	0	0	1	0	0	0	1
220	chr1	2710340	2711566	1227	5	5	391	152	0.388747	0.390107	LMR	0	0	4059	774	ENST00000574621	protein_coding	ENSG00000215912	TTC34	4059	566	ENST00000574621	ENSG00000215912	TTC34	3378	221	0	1	0	0	1	0	0	0	1
221	chr1	2713687	2714322	636	12	12	1095	320	0.292237	0.289714	LMR	0	0	3963	772	ENST00000401094	protein_coding	ENSG00000215912	TTC34	3963	564	ENST00000401094	ENSG00000215912	TTC34	2419	222	0	1	0	0	1	0	0	0	1
222	chr1	2717935	2718529	595	15	15	909	141	0.155116	0.0758464	LMR	1	1	0	772	ENST00000401094	protein_coding	ENSG00000215912	TTC34	0	564	ENST00000401094	ENSG00000215912	TTC34	701	222	1	0	0	1	0	0	0	1	0
223	chr1	2718684	2718952	269	5	5	395	129	0.326582	0.343513	LMR	0	0	397	772	ENST00000401094	protein_coding	ENSG00000215912	TTC34	397	564	ENST00000401094	ENSG00000215912	TTC34	1450	222	1	0	0	1	0	0	0	1	0
224	chr1	2720736	2720974	239	6	6	436	117	0.268349	0.266624	LMR	0	0	2449	772	ENST00000401094	protein_coding	ENSG00000215912	TTC34	2449	564	ENST00000401094	ENSG00000215912	TTC34	3502	222	0	0	1	0	0	1	0	0	1
225	chr1	2721726	2722324	599	24	24	1539	447	0.290448	0.29972	LMR	0	0	3439	772	ENST00000401094	protein_coding	ENSG00000215912	TTC34	3439	564	ENST00000401094	ENSG00000215912	TTC34	4492	222	0	0	1	0	0	1	0	0	1
226	chr1	2727228	2727610	383	7	7	551	214	0.388385	0.35591	LMR	0	0	1646	775	ENST00000457440	lincRNA	ENSG00000233234	RP11-740P5.2	8941	564	ENST00000401094	ENSG00000215912	TTC34	9994	222	0.924282	0	0.075718	0	0	1	0	0	1
227	chr1	2738223	2738970	748	29	29	2449	291	0.118824	0.0510292	LMR	0	0	6659	776	ENST00000429389	lincRNA	ENSG00000231630	RP11-740P5.3	19936	564	ENST00000401094	ENSG00000215912	TTC34	20989	222	0	0	1	0	0	1	0	0	1
228	chr1	2750856	2751186	331	14	14	1099	418	0.380346	0.38036	LMR	0	0	19292	776	ENST00000429389	lincRNA	ENSG00000231630	RP11-740P5.3	32569	564	ENST00000401094	ENSG00000215912	TTC34	20940	223	0	0	1	0	0	1	0	0	1
229	chr1	2757033	2757308	276	6	6	410	145	0.353659	0.361076	LMR	0	0	25469	776	ENST00000429389	lincRNA	ENSG00000231630	RP11-740P5.3	38746	564	ENST00000401094	ENSG00000215912	TTC34	14818	223	0	0	1	0	0	1	0	0	1
230	chr1	2767212	2767560	349	11	11	745	260	0.348993	0.335645	LMR	0	0	35648	776	ENST00000429389	lincRNA	ENSG00000231630	RP11-740P5.3	48925	564	ENST00000401094	ENSG00000215912	TTC34	4566	223	0	0	1	0	0	1	0	0	1
231	chr1	2773275	2773411	137	6	6	430	141	0.327907	0.339184	LMR	0	0	41711	776	ENST00000429389	lincRNA	ENSG00000231630	RP11-740P5.3	54988	564	ENST00000401094	ENSG00000215912	TTC34	609	223	0	0	1	0	0	1	0	1	0
232	chr1	2778778	2779257	480	22	22	1929	447	0.231726	0.205923	LMR	0	0	47214	776	ENST00000429389	lincRNA	ENSG00000231630	RP11-740P5.3	60491	564	ENST00000401094	ENSG00000215912	TTC34	1416	224	0	0	1	0	0	1	0	1	0
233	chr1	2783545	2783732	188	5	5	492	152	0.308943	0.317949	LMR	0	0	51981	776	ENST00000429389	lincRNA	ENSG00000231630	RP11-740P5.3	65258	564	ENST00000401094	ENSG00000215912	TTC34	6183	224	0	0	1	0	0	1	0	0	1
234	chr1	2791122	2791994	873	29	29	1843	465	0.252306	0.251304	LMR	0	0	59558	776	ENST00000429389	lincRNA	ENSG00000231630	RP11-740P5.3	72835	564	ENST00000401094	ENSG00000215912	TTC34	13760	224	0	0	1	0	0	1	0	0	1
235	chr1	2792410	2792947	538	29	29	2316	314	0.135579	0.146805	LMR	0	0	60846	776	ENST00000429389	lincRNA	ENSG00000231630	RP11-740P5.3	74123	564	ENST00000401094	ENSG00000215912	TTC34	15048	224	0	0	1	0	0	1	0	0	1
236	chr1	2797821	2798014	194	5	5	434	182	0.419355	0.401271	LMR	0	0	66257	776	ENST00000429389	lincRNA	ENSG00000231630	RP11-740P5.3	79534	564	ENST00000401094	ENSG00000215912	TTC34	20459	224	0	0	1	0	0	1	0	0	1
237	chr1	2798664	2798939	276	6	6	545	130	0.238532	0.252173	LMR	0	0	67100	776	ENST00000429389	lincRNA	ENSG00000231630	RP11-740P5.3	80377	564	ENST00000401094	ENSG00000215912	TTC34	21302	224	0	0	1	0	0	1	0	0	1
238	chr1	2799464	2799890	427	24	24	2098	259	0.123451	0.0823135	LMR	0	0	67900	776	ENST00000429389	lincRNA	ENSG00000231630	RP11-740P5.3	81177	564	ENST00000401094	ENSG00000215912	TTC34	22102	224	0	0	1	0	0	1	0	0	1
239	chr1	2802845	2803281	437	11	11	793	326	0.411097	0.409562	LMR	0	0	71281	776	ENST00000429389	lincRNA	ENSG00000231630	RP11-740P5.3	84558	564	ENST00000401094	ENSG00000215912	TTC34	24504	225	0	0	1	0	0	1	0	0	1
240	chr1	2808636	2809336	701	28	28	2303	578	0.250977	0.275934	LMR	0	0	77072	776	ENST00000429389	lincRNA	ENSG00000231630	RP11-740P5.3	90349	564	ENST00000401094	ENSG00000215912	TTC34	18449	225	0	0	1	0	0	1	0	0	1
241	chr1	2831254	2831902	649	11	11	822	270	0.328467	0.313862	LMR	0	0	99690	776	ENST00000429389	lincRNA	ENSG00000231630	RP11-740P5.3	106143	567	ENST00000378404	ENSG00000169717	ACTRT2	2959	225	0	0	1	0	0	1	0	0	1
242	chr1	2838699	2838784	86	7	7	437	183	0.418764	0.393579	LMR	0	0	99261	777	ENST00000378404	protein_coding	ENSG00000169717	ACTRT2	99261	567	ENST00000378404	ENSG00000169717	ACTRT2	8272	226	0	0	1	0	0	1	0	0	1
243	chr1	2842462	2842768	307	8	8	511	127	0.248532	0.281683	LMR	0	0	95277	777	ENST00000378404	protein_coding	ENSG00000169717	ACTRT2	95277	567	ENST00000378404	ENSG00000169717	ACTRT2	4288	226	0	0	1	0	0	1	0	0	1
244	chr1	2845292	2845454	163	8	8	799	266	0.332916	0.337343	LMR	0	0	92591	777	ENST00000378404	protein_coding	ENSG00000169717	ACTRT2	92591	567	ENST00000378404	ENSG00000169717	ACTRT2	1602	226	0	0	1	0	0	1	0	1	0
245	chr1	2847298	2847755	458	18	18	1399	565	0.40386	0.406804	LMR	0	0	90290	777	ENST00000378404	protein_coding	ENSG00000169717	ACTRT2	90290	567	ENST00000378404	ENSG00000169717	ACTRT2	9	226	0	0	1	0	0	1	0	1	0
246	chr1	2850158	2850329	172	7	7	503	174	0.345924	0.358217	LMR	0	0	87716	777	ENST00000378404	protein_coding	ENSG00000169717	ACTRT2	87716	567	ENST00000378404	ENSG00000169717	ACTRT2	336	227	0	0	1	0	0	1	0	1	0
247	chr1	2862907	2863090	184	8	8	684	262	0.383041	0.412587	LMR	0	0	74955	777	ENST00000378404	protein_coding	ENSG00000169717	ACTRT2	74955	567	ENST00000378404	ENSG00000169717	ACTRT2	12033	227	0	0	1	0	0	1	0	0	1
248	chr1	2863832	2864590	759	17	17	1357	373	0.274871	0.264998	LMR	0	0	73455	777	ENST00000378404	protein_coding	ENSG00000169717	ACTRT2	73455	567	ENST00000378404	ENSG00000169717	ACTRT2	11955	228	0	0	1	0	0	1	0	0	1
249	chr1	2883305	2883951	647	19	19	1479	389	0.263016	0.256224	LMR	0	0	54094	777	ENST00000378404	protein_coding	ENSG00000169717	ACTRT2	54094	567	ENST00000378404	ENSG00000169717	ACTRT2	1111	229	0	0	1	0	0	1	0	1	0
250	chr1	2884744	2885396	653	29	29	2724	847	0.31094	0.284822	LMR	0	0	52649	777	ENST00000378404	protein_coding	ENSG00000169717	ACTRT2	52649	567	ENST00000378404	ENSG00000169717	ACTRT2	0	229	0	0	1	0	0	1	0.339969	0.660031	0
251	chr1	2890146	2890804	659	12	12	899	175	0.194661	0.170943	LMR	0	0	47241	777	ENST00000378404	protein_coding	ENSG00000169717	ACTRT2	47241	567	ENST00000378404	ENSG00000169717	ACTRT2	3222	230	0	0	1	0	0	1	0	0	1
252	chr1	2901654	2902224	571	18	18	1309	218	0.166539	0.136927	LMR	0	0	35821	777	ENST00000378404	protein_coding	ENSG00000169717	ACTRT2	35821	567	ENST00000378404	ENSG00000169717	ACTRT2	14730	230	0	0	1	0	0	1	0	0	1
253	chr1	2922370	2922594	225	5	5	356	138	0.38764	0.364173	LMR	0	0	15451	777	ENST00000378404	protein_coding	ENSG00000169717	ACTRT2	15451	567	ENST00000378404	ENSG00000169717	ACTRT2	3616	231	0	0	1	0	0	1	0	0	1
254	chr1	2931278	2931628	351	14	14	1148	381	0.331882	0.333539	LMR	0	0	6417	777	ENST00000378404	protein_coding	ENSG00000169717	ACTRT2	6417	567	ENST00000378404	ENSG00000169717	ACTRT2	1901	232	0	0	1	0	0	1	0	0.282051	0.717949
255	chr1	2934000	2934126	127	5	5	453	207	0.456954	0.474725	LMR	0	0	3919	777	ENST00000378404	protein_coding	ENSG00000169717	ACTRT2	3919	567	ENST00000378404	ENSG00000169717	ACTRT2	4507	233	0	0	1	0	0	1	0	0	1
256	chr1	2937948	2938172	225	5	5	436	126	0.288991	0.275033	LMR	1	1	0	777	ENST00000378404	protein_coding	ENSG00000169717	ACTRT2	0	567	ENST00000378404	ENSG00000169717	ACTRT2	461	233	1	0	0	1	0	0	0	1	0
257	chr1	2945172	2945701	530	24	24	1945	437	0.224679	0.184898	LMR	0	0	7125	777	ENST00000378404	protein_coding	ENSG00000169717	ACTRT2	7125	567	ENST00000378404	ENSG00000169717	ACTRT2	6128	233	0	0	1	0	0	1	0	0	1
258	chr1	2954460	2955091	632	13	13	1061	429	0.404336	0.390149	LMR	0	0	16413	777	ENST00000378404	protein_coding	ENSG00000169717	ACTRT2	16413	567	ENST00000378404	ENSG00000169717	ACTRT2	15416	233	0	0	1	0	0	1	0	0	1
259	chr1	2976493	2976923	431	9	9	818	325	0.397311	0.413838	LMR	0	0	1391	780	ENST00000413472	antisense	ENSG00000177133	LINC00982	8808	568	ENST00000511072	ENSG00000142611	PRDM16	2352	234	1	0	0	0	0	1	0	0	1
260	chr1	2996958	2997434	477	18	18	1318	571	0.433232	0.426664	LMR	0	0	11182	792	ENST00000514189	protein_coding	ENSG00000142611	PRDM16	11182	574	ENST00000514189	ENSG00000142611	PRDM16	0	237	0	1	0	0	1	0	0.339623	0.660377	0
261	chr1	3003110	3003783	674	26	26	1894	632	0.333685	0.347813	LMR	0	0	17334	792	ENST00000514189	protein_coding	ENSG00000142611	PRDM16	17334	574	ENST00000514189	ENSG00000142611	PRDM16	3131	238	0	1	0	0	1	0	0	0	1
262	chr1	3004288	3004852	565	11	11	948	309	0.325949	0.322416	LMR	0	0	18512	792	ENST00000514189	protein_coding	ENSG00000142611	PRDM16	18512	574	ENST00000514189	ENSG00000142611	PRDM16	4309	238	0	1	0	0	1	0	0	0	1
263	chr1	3017715	3017925	211	9	9	724	137	0.189227	0.198765	LMR	0	0	31939	792	ENST00000514189	protein_coding	ENSG00000142611	PRDM16	31939	574	ENST00000514189	ENSG00000142611	PRDM16	10254	239	0	1	0	0	1	0	0	0	1
264	chr1	3022042	3022574	533	20	20	1490	371	0.248993	0.222073	LMR	0	0	27698	799	ENST00000440516	antisense	ENSG00000226286	RP1-163G9.2	36266	574	ENST00000514189	ENSG00000142611	PRDM16	5605	239	0	1	0	0	1	0	0	0	1
265	chr1	3025830	3026350	521	14	14	1320	220	0.166667	0.167	LMR	0	0	23922	799	ENST00000440516	antisense	ENSG00000226286	RP1-163G9.2	40054	574	ENST00000514189	ENSG00000142611	PRDM16	1829	239	0	1	0	0	1	0	0	0.328215	0.671785
266	chr1	3027174	3027454	281	7	7	589	196	0.332767	0.342748	LMR	0	0	22818	799	ENST00000440516	antisense	ENSG00000226286	RP1-163G9.2	41398	574	ENST00000514189	ENSG00000142611	PRDM16	725	239	0	1	0	0	1	0	0	1	0
267	chr1	3030308	3030558	251	5	5	278	107	0.384892	0.373403	LMR	0	0	19714	799	ENST00000440516	antisense	ENSG00000226286	RP1-163G9.2	44532	574	ENST00000514189	ENSG00000142611	PRDM16	1750	239	0	1	0	0	1	0	0	0.996016	0.00398406
268	chr1	3036530	3037004	475	17	17	1096	422	0.385036	0.37489	LMR	0	0	13268	799	ENST00000440516	antisense	ENSG00000226286	RP1-163G9.2	50754	574	ENST00000514189	ENSG00000142611	PRDM16	1063	240	0	1	0	0	1	0	0	1	0
269	chr1	3043473	3044306	834	25	25	2182	605	0.277269	0.240016	LMR	0	0	5966	799	ENST00000440516	antisense	ENSG00000226286	RP1-163G9.2	57697	574	ENST00000514189	ENSG00000142611	PRDM16	5129	240	0	1	0	0	1	0	0	0	1
270	chr1	3050180	3050598	419	11	11	773	240	0.310479	0.337915	LMR	1	0	0	799	ENST00000440516	antisense	ENSG00000226286	RP1-163G9.2	64404	574	ENST00000514189	ENSG00000142611	PRDM16	5943	241	1	0	0	0	1	0	0	0	1
271	chr1	3055464	3055630	167	6	6	380	127	0.334211	0.307963	LMR	0	0	5190	799	ENST00000440516	antisense	ENSG00000226286	RP1-163G9.2	69688	574	ENST00000514189	ENSG00000142611	PRDM16	911	241	0	1	0	0	1	0	0	1	0
272	chr1	3058615	3059088	474	19	19	1657	452	0.272782	0.258905	LMR	0	0	8341	799	ENST00000440516	antisense	ENSG00000226286	RP1-163G9.2	72839	574	ENST00000514189	ENSG00000142611	PRDM16	0	242	0	1	0	0	1	0	0.0801688	0.919831	0
273	chr1	3071994	3072726	733	26	26	1983	370	0.186586	0.111536	LMR	0	0	21720	799	ENST00000440516	antisense	ENSG00000226286	RP1-163G9.2	81768	576	ENST00000512462	ENSG00000142611	PRDM16	0	243	0	1	0	0	1	0	0.335607	0.664393	0
274	chr1	3072912	3073441	530	6	6	401	179	0.446384	0.444862	LMR	0	0	22638	799	ENST00000440516	antisense	ENSG00000226286	RP1-163G9.2	81053	576	ENST00000512462	ENSG00000142611	PRDM16	672	243	0	1	0	0	1	0	0	1	0
275	chr1	3077794	3077918	125	6	6	370	173	0.467568	0.444997	LMR	0	0	27520	799	ENST00000440516	antisense	ENSG00000226286	RP1-163G9.2	76576	576	ENST00000512462	ENSG00000142611	PRDM16	3016	244	0	1	0	0	1	0	0	0	1
276	chr1	3078945	3079367	423	20	20	1479	651	0.440162	0.437657	LMR	0	0	28671	799	ENST00000440516	antisense	ENSG00000226286	RP1-163G9.2	75127	576	ENST00000512462	ENSG00000142611	PRDM16	1567	244	0	1	0	0	1	0	0	1	0
277	chr1	3080944	3081359	416	29	29	2008	800	0.398406	0.400383	LMR	0	0	30670	799	ENST00000440516	antisense	ENSG00000226286	RP1-163G9.2	73135	576	ENST00000512462	ENSG00000142611	PRDM16	0	244	0	1	0	0	1	0	0.838942	0.161058	0
278	chr1	3086352	3086457	106	9	9	593	179	0.301855	0.267894	LMR	0	0	36078	799	ENST00000440516	antisense	ENSG00000226286	RP1-163G9.2	68037	576	ENST00000512462	ENSG00000142611	PRDM16	5059	244	0	1	0	0	1	0	0	0	1
279	chr1	3091072	3091958	887	26	26	2192	242	0.110401	0.0954906	LMR	0	0	40798	799	ENST00000440516	antisense	ENSG00000226286	RP1-163G9.2	62536	576	ENST00000512462	ENSG00000142611	PRDM16	9779	244	0	1	0	0	1	0	0	0	1
280	chr1	3099998	3100636	639	29	29	1985	553	0.278589	0.264007	LMR	0	0	49724	799	ENST00000440516	antisense	ENSG00000226286	RP1-163G9.2	53858	576	ENST00000512462	ENSG00000142611	PRDM16	1904	245	0	1	0	0	1	0	0	0.150235	0.849765
281	chr1	3115334	3115774	441	18	18	1566	559	0.35696	0.369501	LMR	0	0	38720	794	ENST00000512462	protein_coding	ENSG00000142611	PRDM16	38720	576	ENST00000512462	ENSG00000142611	PRDM16	3424	247	0	1	0	0	1	0	0	0	1
282	chr1	3118004	3118212	209	5	5	386	153	0.396373	0.41251	LMR	0	0	36282	794	ENST00000512462	protein_coding	ENSG00000142611	PRDM16	36282	576	ENST00000512462	ENSG00000142611	PRDM16	6094	247	0	1	0	0	1	0	0	0	1
283	chr1	3120944	3121170	227	6	6	436	190	0.43578	0.402227	LMR	0	0	33324	794	ENST00000512462	protein_coding	ENSG00000142611	PRDM16	33324	576	ENST00000512462	ENSG00000142611	PRDM16	9034	247	0	1	0	0	1	0	0	0	1
284	chr1	3121310	3121776	467	21	21	1402	452	0.322397	0.313294	LMR	0	0	32718	794	ENST00000512462	protein_coding	ENSG00000142611	PRDM16	32718	576	ENST00000512462	ENSG00000142611	PRDM16	9400	247	0	1	0	0	1	0	0	0	1
285	chr1	3123858	3124046	189	5	5	412	118	0.286408	0.292268	LMR	0	0	30448	794	ENST00000512462	protein_coding	ENSG00000142611	PRDM16	30448	576	ENST00000512462	ENSG00000142611	PRDM16	11948	247	0	1	0	0	1	0	0	0	1
286	chr1	3132188	3132512	325	17	17	1191	330	0.277078	0.29591	LMR	0	0	21982	794	ENST00000512462	protein_coding	ENSG00000142611	PRDM16	21982	576	ENST00000512462	ENSG00000142611	PRDM16	15333	248	0	1	0	0	1	0	0	0	1
287	chr1	3138705	3139159	455	11	11	608	225	0.370066	0.414812	LMR	0	0	15335	794	ENST00000512462	protein_coding	ENSG00000142611	PRDM16	15335	576	ENST00000512462	ENSG00000142611	PRDM16	8686	248	0	1	0	0	1	0	0	0	1
288	chr1	3142962	3143075	114	5	5	494	203	0.410931	0.418847	LMR	0	0	11419	794	ENST00000512462	protein_coding	ENSG00000142611	PRDM16	11419	576	ENST00000512462	ENSG00000142611	PRDM16	4770	248	0	1	0	0	1	0	0	0	1
289	chr1	3143522	3144012	491	20	20	1747	549	0.314253	0.306171	LMR	0	0	10482	794	ENST00000512462	protein_coding	ENSG00000142611	PRDM16	10482	576	ENST00000512462	ENSG00000142611	PRDM16	3833	248	0	1	0	0	1	0	0	0	1
290	chr1	3146074	3146465	392	7	7	558	235	0.421147	0.420455	LMR	0	0	8029	794	ENST00000512462	protein_coding	ENSG00000142611	PRDM16	8029	576	ENST00000512462	ENSG00000142611	PRDM16	1380	248	0	1	0	0	1	0	0	1	0
291	chr1	3147040	3147239	200	6	6	400	156	0.39	0.409234	LMR	0	0	7255	794	ENST00000512462	protein_coding	ENSG00000142611	PRDM16	7255	576	ENST00000512462	ENSG00000142611	PRDM16	606	248	0	1	0	0	1	0	0	1	0
292	chr1	3148610	3148754	145	8	8	580	201	0.346552	0.344932	LMR	0	0	5740	794	ENST00000512462	protein_coding	ENSG00000142611	PRDM16	5740	576	ENST00000512462	ENSG00000142611	PRDM16	528	248	0	1	0	0	1	0	0	1	0
293	chr1	3162132	3162691	560	15	15	1175	427	0.363404	0.352954	LMR	0	0	1435	795	ENST00000463591	protein_coding	ENSG00000142611	PRDM16	1435	577	ENST00000463591	ENSG00000142611	PRDM16	1278	251	1	0	0	1	0	0	0	1	0
294	chr1	3166336	3166989	654	22	22	1545	401	0.259547	0.250618	LMR	0	0	5639	795	ENST00000463591	protein_coding	ENSG00000142611	PRDM16	5639	577	ENST00000463591	ENSG00000142611	PRDM16	1692	251	0	1	0	0	1	0	0	0.470948	0.529052
295	chr1	3174840	3175800	961	27	27	1960	517	0.263776	0.235686	LMR	0	0	14143	795	ENST00000463591	protein_coding	ENSG00000142611	PRDM16	14143	577	ENST00000463591	ENSG00000142611	PRDM16	7021	252	0	1	0	0	1	0	0	0	1
296	chr1	3182558	3182626	69	6	6	446	169	0.378924	0.371495	LMR	0	0	21861	795	ENST00000463591	protein_coding	ENSG00000142611	PRDM16	21861	577	ENST00000463591	ENSG00000142611	PRDM16	195	252	0	1	0	0	1	0	0	1	0
297	chr1	3183056	3183182	127	8	8	655	285	0.435115	0.446382	LMR	0	0	22359	795	ENST00000463591	protein_coding	ENSG00000142611	PRDM16	22359	577	ENST00000463591	ENSG00000142611	PRDM16	0	252	0	1	0	0	1	0	1	0	0
298	chr1	3187580	3187802	223	11	11	881	336	0.381385	0.361085	LMR	0	0	26883	795	ENST00000463591	protein_coding	ENSG00000142611	PRDM16	26883	577	ENST00000463591	ENSG00000142611	PRDM16	2755	253	0	1	0	0	1	0	0	0	1
299	chr1	3192328	3192457	130	5	5	354	142	0.40113	0.39362	LMR	0	0	31631	795	ENST00000463591	protein_coding	ENSG00000142611	PRDM16	31631	577	ENST00000463591	ENSG00000142611	PRDM16	2919	254	0	1	0	0	1	0	0	0	1
300	chr1	3193490	3193604	115	7	7	461	194	0.420824	0.422073	LMR	0	0	32793	795	ENST00000463591	protein_coding	ENSG00000142611	PRDM16	32793	577	ENST00000463591	ENSG00000142611	PRDM16	1772	254	0	1	0	0	1	0	0	1	0
301	chr1	3229206	3229385	180	6	6	480	218	0.454167	0.478132	LMR	0	0	2545	800	ENST00000607061	lincRNA	ENSG00000272235	RP11-22L13.1	68509	577	ENST00000463591	ENSG00000142611	PRDM16	10530	256	0	1	0	0	1	0	0	0	1
302	chr1	3237082	3237784	703	15	15	1238	429	0.346527	0.351208	LMR	0	0	10421	800	ENST00000607061	lincRNA	ENSG00000272235	RP11-22L13.1	75270	578	ENST00000509860	ENSG00000142611	PRDM16	2131	256	0	1	0	0	1	0	0	0	1
303	chr1	3238714	3239032	319	10	10	722	161	0.222992	0.241029	LMR	0	0	12053	800	ENST00000607061	lincRNA	ENSG00000272235	RP11-22L13.1	74022	578	ENST00000509860	ENSG00000142611	PRDM16	883	256	0	1	0	0	1	0	0	1	0
304	chr1	3251764	3252345	582	16	16	1511	491	0.32495	0.318219	LMR	0	0	25103	800	ENST00000607061	lincRNA	ENSG00000272235	RP11-22L13.1	60709	578	ENST00000509860	ENSG00000142611	PRDM16	11502	256	0	1	0	0	1	0	0	0	1
305	chr1	3265754	3266034	281	14	14	1021	356	0.348678	0.29026	LMR	0	0	39093	800	ENST00000607061	lincRNA	ENSG00000272235	RP11-22L13.1	47020	578	ENST00000509860	ENSG00000142611	PRDM16	8995	257	0	1	0	0	1	0	0	0	1
306	chr1	3266191	3266598	408	12	12	637	222	0.348509	0.361964	LMR	0	0	39530	800	ENST00000607061	lincRNA	ENSG00000272235	RP11-22L13.1	46456	578	ENST00000509860	ENSG00000142611	PRDM16	8431	257	0	1	0	0	1	0	0	0	1
307	chr1	3267040	3267704	665	17	17	1350	402	0.297778	0.291409	LMR	0	0	40379	800	ENST00000607061	lincRNA	ENSG00000272235	RP11-22L13.1	45350	578	ENST00000509860	ENSG00000142611	PRDM16	7325	257	0	1	0	0	1	0	0	0	1
308	chr1	3272900	3273205	306	15	15	1321	514	0.389099	0.357583	LMR	0	0	39849	796	ENST00000509860	protein_coding	ENSG00000142611	PRDM16	39849	578	ENST00000509860	ENSG00000142611	PRDM16	1824	257	0	1	0	0	1	0	0	0.575163	0.424837
309	chr1	3273888	3274214	327	12	12	762	235	0.308399	0.311332	LMR	0	0	38840	796	ENST00000509860	protein_coding	ENSG00000142611	PRDM16	38840	578	ENST00000509860	ENSG00000142611	PRDM16	815	257	0	1	0	0	1	0	0	1	0
310	chr1	3275970	3276226	257	7	7	566	213	0.376325	0.430076	LMR	0	0	36828	796	ENST00000509860	protein_coding	ENSG00000142611	PRDM16	36828	578	ENST00000509860	ENSG00000142611	PRDM16	685	257	0	1	0	0	1	0	0	1	0
311	chr1	3282272	3282524	253	13	13	800	251	0.31375	0.331557	LMR	0	0	30530	796	ENST00000509860	protein_coding	ENSG00000142611	PRDM16	30530	578	ENST00000509860	ENSG00000142611	PRDM16	6987	257	0	1	0	0	1	0	0	0	1
312	chr1	3285797	3286926	1130	19	19	1664	588	0.353365	0.396878	LMR	0	0	26128	796	ENST00000509860	protein_coding	ENSG00000142611	PRDM16	26128	578	ENST00000509860	ENSG00000142611	PRDM16	10512	257	0	1	0	0	1	0	0	0	1
313	chr1	3290267	3290466	200	7	7	613	222	0.362153	0.352033	LMR	0	0	22588	796	ENST00000509860	protein_coding	ENSG00000142611	PRDM16	22588	578	ENST00000509860	ENSG00000142611	PRDM16	14982	257	0	1	0	0	1	0	0	0	1
314	chr1	3301060	3301500	441	14	14	1052	352	0.334601	0.347192	LMR	0	0	11554	796	ENST00000509860	protein_coding	ENSG00000142611	PRDM16	11554	578	ENST00000509860	ENSG00000142611	PRDM16	5569	258	0	1	0	0	1	0	0	0	1
315	chr1	3305972	3306204	233	5	5	432	203	0.469907	0.419342	LMR	0	0	6850	796	ENST00000509860	protein_coding	ENSG00000142611	PRDM16	6850	578	ENST00000509860	ENSG00000142611	PRDM16	865	258	0	1	0	0	1	0	0	1	0
316	chr1	3306346	3306756	411	15	15	1093	426	0.389753	0.367595	LMR	0	0	6298	796	ENST00000509860	protein_coding	ENSG00000142611	PRDM16	6298	578	ENST00000509860	ENSG00000142611	PRDM16	313	258	0	1	0	0	1	0	0	1	0
317	chr1	3308260	3308896	637	25	25	1968	423	0.214939	0.184146	LMR	0	0	4158	796	ENST00000509860	protein_coding	ENSG00000142611	PRDM16	4158	578	ENST00000509860	ENSG00000142611	PRDM16	974	258	0	1	0	0	1	0	0	1	0
318	chr1	3313848	3314080	233	5	5	382	155	0.405759	0.410055	LMR	0	0	792	796	ENST00000509860	protein_coding	ENSG00000142611	PRDM16	792	578	ENST00000509860	ENSG00000142611	PRDM16	2812	259	1	0	0	1	0	0	0	0	1
319	chr1	3318654	3319351	698	17	17	1479	257	0.173766	0.162237	LMR	0	0	5598	796	ENST00000509860	protein_coding	ENSG00000142611	PRDM16	5598	578	ENST00000509860	ENSG00000142611	PRDM16	1918	260	0	1	0	0	1	0	0	0.117479	0.882521
320	chr1	3320157	3320753	597	23	23	1638	531	0.324176	0.28607	LMR	0	0	7101	796	ENST00000509860	protein_coding	ENSG00000142611	PRDM16	7101	578	ENST00000509860	ENSG00000142611	PRDM16	516	260	0	1	0	0	1	0	0	1	0
321	chr1	3326016	3326184	169	8	8	507	219	0.431953	0.378694	LMR	0	0	12960	796	ENST00000509860	protein_coding	ENSG00000142611	PRDM16	12960	578	ENST00000509860	ENSG00000142611	PRDM16	1807	261	0	1	0	0	1	0	0	1	0
322	chr1	3326738	3326988	251	8	8	672	99	0.147321	0.161916	LMR	0	0	13682	796	ENST00000509860	protein_coding	ENSG00000142611	PRDM16	13682	578	ENST00000509860	ENSG00000142611	PRDM16	1003	261	0	1	0	0	1	0	0	1	0
323	chr1	3332050	3332330	281	19	19	1626	660	0.405904	0.42559	LMR	0	0	9152	797	ENST00000378389	protein_coding	ENSG00000142611	PRDM16	9152	579	ENST00000378389	ENSG00000142611	PRDM16	0	263	0	1	0	0	1	0	0.633452	0.366548	0
324	chr1	3337811	3338479	669	19	19	1804	672	0.372506	0.385049	LMR	0	0	3003	797	ENST00000378389	protein_coding	ENSG00000142611	PRDM16	3003	579	ENST00000378389	ENSG00000142611	PRDM16	3533	264	0	1	0	0	1	0	0	0	1
325	chr1	3339981	3340314	334	15	15	1189	433	0.364172	0.376957	LMR	0	0	1168	797	ENST00000378389	protein_coding	ENSG00000142611	PRDM16	1168	579	ENST00000378389	ENSG00000142611	PRDM16	1698	264	1	0	0	1	0	0	0	0.904192	0.0958084
326	chr1	3345507	3345826	320	8	8	636	288	0.45283	0.44593	LMR	0	0	3726	798	ENST00000606170	protein_coding	ENSG00000142611	PRDM16	3726	580	ENST00000606170	ENSG00000142611	PRDM16	2700	264	0	1	0	0	1	0	0	0	1
327	chr1	3348004	3348306	303	9	9	697	237	0.340029	0.37316	LMR	0	0	6223	798	ENST00000606170	protein_coding	ENSG00000142611	PRDM16	6223	580	ENST00000606170	ENSG00000142611	PRDM16	3059	265	0	1	0	0	1	0	0	0	1
328	chr1	3348658	3349443	786	28	28	1849	627	0.339102	0.303163	LMR	0	0	6877	798	ENST00000606170	protein_coding	ENSG00000142611	PRDM16	6877	580	ENST00000606170	ENSG00000142611	PRDM16	1922	265	0	1	0	0	1	0	0	0.0992366	0.900763
329	chr1	3352336	3352509	174	11	11	678	255	0.376106	0.314256	LMR	0	0	10555	798	ENST00000606170	protein_coding	ENSG00000142611	PRDM16	10555	580	ENST00000606170	ENSG00000142611	PRDM16	703	265	0	1	0	0	1	0	0	1	0
330	chr1	3357684	3358522	839	20	21	1547	567	0.366516	0.383158	LMR	0	0	12467	801	ENST00000378378	protein_coding	ENSG00000130762	ARHGEF16	12467	581	ENST00000378378	ENSG00000130762	ARHGEF16	6051	265	0	0	1	0	0	1	0	0	1
331	chr1	3359810	3359955	146	5	5	451	186	0.412417	0.395262	LMR	0	0	11034	801	ENST00000378378	protein_coding	ENSG00000130762	ARHGEF16	11034	581	ENST00000378378	ENSG00000130762	ARHGEF16	8177	265	0	0	1	0	0	1	0	0	1
332	chr1	3374789	3375106	318	5	5	477	157	0.32914	0.32453	LMR	0	0	3798	801	ENST00000378378	protein_coding	ENSG00000130762	ARHGEF16	3798	581	ENST00000378378	ENSG00000130762	ARHGEF16	3105	266	0	1	0	0	1	0	0	0	1
333	chr1	3376562	3376742	181	6	6	552	242	0.438406	0.418325	LMR	0	0	5571	801	ENST00000378378	protein_coding	ENSG00000130762	ARHGEF16	5571	581	ENST00000378378	ENSG00000130762	ARHGEF16	4878	266	0	1	0	0	1	0	0	0	1
334	chr1	3377294	3377551	258	8	8	638	225	0.352665	0.362125	LMR	0	0	5017	802	ENST00000378373	protein_coding	ENSG00000130762	ARHGEF16	5017	582	ENST00000378373	ENSG00000130762	ARHGEF16	5610	266	0	1	0	0	1	0	0	0	1
335	chr1	3387922	3388668	747	26	26	2177	494	0.226918	0.223854	LMR	1	1	0	807	ENST00000413250	protein_coding	ENSG00000130762	ARHGEF16	0	587	ENST00000413250	ENSG00000130762	ARHGEF16	6033	267	1	0	0	1	0	0	0	0	1
336	chr1	3390062	3390452	391	13	13	1078	394	0.365492	0.387107	LMR	0	0	728	808	ENST00000485984	protein_coding	ENSG00000130762	ARHGEF16	728	588	ENST00000485984	ENSG00000130762	ARHGEF16	4249	267	1	0	0	1	0	0	0	0	1
337	chr1	3394364	3394479	116	6	6	313	121	0.386581	0.368848	LMR	0	0	5030	808	ENST00000485984	protein_coding	ENSG00000130762	ARHGEF16	5030	588	ENST00000485984	ENSG00000130762	ARHGEF16	222	267	0	1	0	0	1	0	0	1	0
338	chr1	3400455	3400733	279	14	14	955	126	0.131937	0.139346	LMR	0	0	3076	809	ENST00000606489	lincRNA	ENSG00000272088	RP11-168F9.2	9316	591	ENST00000494257	ENSG00000162591	MEGF6	5263	267	0	0	1	0	0	1	0	0	1
339	chr1	3418672	3418905	234	7	7	434	93	0.214286	0.199697	LMR	0	0	5390	814	ENST00000491842	protein_coding	ENSG00000162591	MEGF6	5390	593	ENST00000491842	ENSG00000162591	MEGF6	6671	268	0	1	0	0	1	0	0	0	1
340	chr1	3420726	3421334	609	28	28	2101	679	0.323179	0.306101	LMR	0	0	7444	814	ENST00000491842	protein_coding	ENSG00000162591	MEGF6	7444	593	ENST00000491842	ENSG00000162591	MEGF6	4242	268	0	1	0	0	1	0	0	0	1
341	chr1	3453032	3453466	435	17	17	1124	436	0.3879	0.373169	LMR	0	0	5019	810	ENST00000294599	protein_coding	ENSG00000162591	MEGF6	5019	589	ENST00000294599	ENSG00000162591	MEGF6	5081	272	0	1	0	0	1	0	0	0	1
342	chr1	3456651	3456866	216	11	11	925	298	0.322162	0.276052	LMR	0	0	8638	810	ENST00000294599	protein_coding	ENSG00000162591	MEGF6	8638	589	ENST00000294599	ENSG00000162591	MEGF6	3008	273	0	1	0	0	1	0	0	0	1
343	chr1	3458362	3458930	569	23	23	1504	506	0.336436	0.421824	LMR	0	0	10349	810	ENST00000294599	protein_coding	ENSG00000162591	MEGF6	10349	589	ENST00000294599	ENSG00000162591	MEGF6	944	273	0	1	0	0	1	0	0	1	0
344	chr1	3459958	3460256	299	18	18	1180	458	0.388136	0.394231	LMR	0	0	11945	810	ENST00000294599	protein_coding	ENSG00000162591	MEGF6	11945	589	ENST00000294599	ENSG00000162591	MEGF6	0	273	0	1	0	0	1	0	1	0	0
345	chr1	3462272	3462817	546	12	12	816	281	0.344363	0.327184	LMR	0	0	14259	810	ENST00000294599	protein_coding	ENSG00000162591	MEGF6	14259	589	ENST00000294599	ENSG00000162591	MEGF6	2002	273	0	1	0	0	1	0	0	0	1
346	chr1	3464828	3465090	263	13	13	859	314	0.365541	0.334443	LMR	0	0	12263	817	ENST00000385042	miRNA	ENSG00000207776	MIR551A	16815	589	ENST00000294599	ENSG00000162591	MEGF6	4558	273	0	1	0	0	1	0	0	0	1
347	chr1	3476843	3477441	599	17	17	1165	429	0.36824	0.376706	LMR	1	0	0	817	ENST00000385042	miRNA	ENSG00000207776	MIR551A	28830	589	ENST00000294599	ENSG00000162591	MEGF6	16573	273	1	0	0	0	1	0	0	0	1
348	chr1	3478325	3478566	242	6	6	489	164	0.335378	0.260434	LMR	0	0	970	817	ENST00000385042	miRNA	ENSG00000207776	MIR551A	30312	589	ENST00000294599	ENSG00000162591	MEGF6	18055	273	1	0	0	0	1	0	0	0	1
349	chr1	3481844	3482112	269	7	7	515	143	0.27767	0.234162	LMR	0	0	4489	817	ENST00000385042	miRNA	ENSG00000207776	MIR551A	33831	589	ENST00000294599	ENSG00000162591	MEGF6	17790	274	0	1	0	0	1	0	0	0	1
350	chr1	3490043	3490614	572	14	14	1104	373	0.337862	0.330785	LMR	0	0	12688	817	ENST00000385042	miRNA	ENSG00000207776	MIR551A	37226	592	ENST00000485002	ENSG00000162591	MEGF6	9288	274	0	1	0	0	1	0	0	0	1
351	chr1	3497996	3498572	577	11	11	825	305	0.369697	0.385122	LMR	0	0	20641	817	ENST00000385042	miRNA	ENSG00000207776	MIR551A	29268	592	ENST00000485002	ENSG00000162591	MEGF6	1330	274	0	1	0	0	1	0	0	1	0
352	chr1	3535220	3536418	1199	27	27	2085	362	0.173621	0.127937	LMR	0	0	4888	818	ENST00000435049	antisense	ENSG00000238260	RP11-46F15.2	5147	596	ENST00000378344	ENSG00000158109	TPRG1L	4349	278	0	0	1	0	0	1	0	0	1
353	chr1	3537590	3538086	497	11	11	660	74	0.112121	0.0125786	LMR	0	0	3220	818	ENST00000435049	antisense	ENSG00000238260	RP11-46F15.2	3479	596	ENST00000378344	ENSG00000158109	TPRG1L	2681	278	0	0	1	0	0	1	0	0	1
354	chr1	3574206	3574336	131	7	7	490	189	0.385714	0.372696	LMR	0	0	4880	828	ENST00000465916	protein_coding	ENSG00000116213	WRAP73	4880	605	ENST00000465916	ENSG00000116213	WRAP73	4569	281	0	1	0	0	1	0	0	0	1
355	chr1	3574835	3575141	307	10	10	672	192	0.285714	0.274933	LMR	0	0	5509	828	ENST00000465916	protein_coding	ENSG00000116213	WRAP73	5509	605	ENST00000465916	ENSG00000116213	WRAP73	5198	281	0	1	0	0	1	0	0	0	1
356	chr1	3585264	3585730	467	21	21	1773	164	0.0924986	0.0918526	LMR	1	0	0	845	ENST00000443034	antisense	ENSG00000227589	RP5-1092A11.5	13199	613	ENST00000603362	ENSG00000078900	TP73	15627	281	1	0	0	0	1	0	0	0	1
357	chr1	3586222	3586359	138	5	5	391	161	0.411765	0.422465	LMR	0	0	885	845	ENST00000443034	antisense	ENSG00000227589	RP5-1092A11.5	12570	613	ENST00000603362	ENSG00000078900	TP73	16585	281	1	0	0	0	1	0	0	0	1
358	chr1	3588308	3588646	339	12	12	981	348	0.35474	0.3474	LMR	0	0	2971	845	ENST00000443034	antisense	ENSG00000227589	RP5-1092A11.5	10283	613	ENST00000603362	ENSG00000078900	TP73	18450	282	0	1	0	0	1	0	0	0	1
359	chr1	3590798	3590932	135	6	6	374	159	0.425134	0.398911	LMR	0	0	5461	845	ENST00000443034	antisense	ENSG00000227589	RP5-1092A11.5	7997	613	ENST00000603362	ENSG00000078900	TP73	16164	282	0	1	0	0	1	0	0	0	1
360	chr1	3591102	3591430	329	10	10	740	254	0.343243	0.369195	LMR	0	0	5765	845	ENST00000443034	antisense	ENSG00000227589	RP5-1092A11.5	7499	613	ENST00000603362	ENSG00000078900	TP73	15666	282	0	1	0	0	1	0	0	0	1
361	chr1	3594918	3595192	275	10	10	934	382	0.408994	0.4125	LMR	0	0	3737	836	ENST00000603362	protein_coding	ENSG00000078900	TP73	3737	613	ENST00000603362	ENSG00000078900	TP73	11904	282	0	1	0	0	1	0	0	0	1
362	chr1	3604875	3605636	762	29	29	2160	703	0.325463	0.318204	LMR	0	0	1599	838	ENST00000378285	protein_coding	ENSG00000078900	TP73	1599	615	ENST00000378285	ENSG00000078900	TP73	1460	282	0.526247	0.473753	0	0.526247	0.473753	0	0	0.708661	0.291339
363	chr1	3612075	3612768	694	26	26	2111	458	0.216959	0.252419	LMR	0	0	1841	842	ENST00000604194	protein_coding	ENSG00000078900	TP73	1841	619	ENST00000604194	ENSG00000078900	TP73	4521	282	0.229107	0.770893	0	0.229107	0.770893	0	0	0	1
364	chr1	3614512	3614754	243	6	6	602	225	0.373754	0.359498	LMR	1	1	0	843	ENST00000378290	protein_coding	ENSG00000078900	TP73	0	620	ENST00000378290	ENSG00000078900	TP73	6958	282	1	0	0	1	0	0	0	0	1
365	chr1	3619966	3620513	548	17	17	1361	379	0.278472	0.240855	LMR	0	0	5343	843	ENST00000378290	protein_coding	ENSG00000078900	TP73	5343	620	ENST00000378290	ENSG00000078900	TP73	2805	283	0	1	0	0	1	0	0	0	1
366	chr1	3628874	3629069	196	6	6	483	181	0.374741	0.373397	LMR	0	0	1792	846	ENST00000416554	antisense	ENSG00000235131	RP5-1092A11.2	14251	620	ENST00000378290	ENSG00000078900	TP73	5352	283	1	0	0	0	1	0	0	0	1
367	chr1	3629562	3629988	427	8	8	605	235	0.38843	0.384953	LMR	0	0	873	846	ENST00000416554	antisense	ENSG00000235131	RP5-1092A11.2	14053	621	ENST00000604566	ENSG00000078900	TP73	4645	284	1	0	0	0	1	0	0	0	1
368	chr1	3630848	3631246	399	8	8	537	220	0.409683	0.429751	LMR	1	0	0	846	ENST00000416554	antisense	ENSG00000235131	RP5-1092A11.2	12795	621	ENST00000604566	ENSG00000078900	TP73	3387	284	1	0	0	0	1	0	0	0	1
369	chr1	3640900	3641378	479	9	9	786	72	0.0916031	0.0454749	LMR	0	0	2663	844	ENST00000604566	protein_coding	ENSG00000078900	TP73	2663	621	ENST00000604566	ENSG00000078900	TP73	5798	284	0	1	0	0	1	0	0	0	1
370	chr1	3643885	3644197	313	11	11	909	165	0.181518	0.178546	LMR	1	1	0	844	ENST00000604566	protein_coding	ENSG00000078900	TP73	0	621	ENST00000604566	ENSG00000078900	TP73	5097	285	1	0	0	1	0	0	0	0	1
371	chr1	3646849	3647136	288	6	6	506	166	0.328063	0.307487	LMR	0	0	2806	844	ENST00000604566	protein_coding	ENSG00000078900	TP73	2806	621	ENST00000604566	ENSG00000078900	TP73	2158	285	0	1	0	0	1	0	0	0	1
372	chr1	3648192	3648464	273	8	8	562	221	0.393238	0.39569	LMR	0	0	4149	844	ENST00000604566	protein_coding	ENSG00000078900	TP73	4149	621	ENST00000604566	ENSG00000078900	TP73	830	285	0	1	0	0	1	0	0	1	0
373	chr1	3648842	3649030	189	6	6	408	135	0.330882	0.363377	LMR	0	0	4799	844	ENST00000604566	protein_coding	ENSG00000078900	TP73	4799	621	ENST00000604566	ENSG00000078900	TP73	264	285	0	1	0	0	1	0	0	1	0
374	chr1	3667342	3667746	405	6	6	474	166	0.350211	0.36182	LMR	0	0	1215	854	ENST00000294600	protein_coding	ENSG00000162592	CCDC27	1215	622	ENST00000294600	ENSG00000162592	CCDC27	3256	286	1	0	0	1	0	0	0	0	1
375	chr1	3692648	3692838	191	5	5	386	82	0.212435	0.25177	LMR	0	0	3020	858	ENST00000561886	protein_coding	ENSG00000235169	SMIM1	3020	626	ENST00000561886	ENSG00000235169	SMIM1	2963	287	0	0	1	0	0	1	0	0	1
376	chr1	3707122	3707528	407	12	12	970	392	0.404124	0.403198	LMR	0	0	5539	859	ENST00000378251	protein_coding	ENSG00000130764	LRRC47	5539	627	ENST00000378251	ENSG00000130764	LRRC47	3213	288	0	1	0	0	1	0	0	0	1
377	chr1	3710060	3710487	428	10	10	840	329	0.391667	0.410992	LMR	0	0	2580	859	ENST00000378251	protein_coding	ENSG00000130764	LRRC47	2580	627	ENST00000378251	ENSG00000130764	LRRC47	1911	289	0	1	0	0	1	0	0	0.207944	0.792056
378	chr1	3718003	3718558	556	14	14	1065	67	0.0629108	0.0302092	LMR	0	0	4934	859	ENST00000378251	protein_coding	ENSG00000130764	LRRC47	4934	627	ENST00000378251	ENSG00000130764	LRRC47	4768	289	0	0	1	0	0	1	0	0	1
379	chr1	3728060	3728182	123	6	6	400	168	0.42	0.382172	LMR	0	0	4839	865	ENST00000484420	protein_coding	ENSG00000116198	CEP104	4839	631	ENST00000484420	ENSG00000116198	CEP104	3276	290	0	0	1	0	0	1	0	0	1
380	chr1	3840982	3841809	828	14	14	1167	353	0.302485	0.29097	LMR	0	0	24001	893	ENST00000439488	lincRNA	ENSG00000236423	LINC01134	24124	655	ENST00000474140	ENSG00000198912	C1orf174	16525	296	0	0	1	0	0	1	0	0	1
381	chr1	4014334	4015180	847	26	26	2066	508	0.245886	0.235803	LMR	0	0	5293	896	ENST00000425194	lincRNA	ENSG00000226374	RP13-614K11.2	197476	655	ENST00000474140	ENSG00000198912	C1orf174	177453	297	0	1	0	0	0	1	0	0	1
382	chr1	4031377	4031912	536	5	5	422	162	0.383886	0.436492	LMR	0	0	22336	896	ENST00000425194	lincRNA	ENSG00000226374	RP13-614K11.2	214519	655	ENST00000474140	ENSG00000198912	C1orf174	160721	297	0	0	1	0	0	1	0	0	1
383	chr1	4039065	4039400	336	9	9	710	290	0.408451	0.41566	LMR	0	0	30024	896	ENST00000425194	lincRNA	ENSG00000226374	RP13-614K11.2	222207	655	ENST00000474140	ENSG00000198912	C1orf174	153233	297	0	0	1	0	0	1	0	0	1
384	chr1	4041592	4042185	594	9	9	613	176	0.287113	0.208511	LMR	0	0	32551	896	ENST00000425194	lincRNA	ENSG00000226374	RP13-614K11.2	224734	655	ENST00000474140	ENSG00000198912	C1orf174	150448	297	0	0	1	0	0	1	0	0	1
385	chr1	4059595	4059706	112	7	7	370	124	0.335135	0.326207	LMR	0	0	50554	896	ENST00000425194	lincRNA	ENSG00000226374	RP13-614K11.2	242737	655	ENST00000474140	ENSG00000198912	C1orf174	132927	297	0	0	1	0	0	1	0	0	1
386	chr1	4062886	4063274	389	12	12	1222	422	0.345336	0.333537	LMR	0	0	53845	896	ENST00000425194	lincRNA	ENSG00000226374	RP13-614K11.2	246028	655	ENST00000474140	ENSG00000198912	C1orf174	129359	297	0	0	1	0	0	1	0	0	1
387	chr1	4070974	4071266	293	13	13	963	358	0.371755	0.365417	LMR	0	0	61933	896	ENST00000425194	lincRNA	ENSG00000226374	RP13-614K11.2	254116	655	ENST00000474140	ENSG00000198912	C1orf174	121367	297	0	0	1	0	0	1	0	0	1
388	chr1	4079323	4079488	166	9	9	581	239	0.41136	0.388567	LMR	0	0	70282	896	ENST00000425194	lincRNA	ENSG00000226374	RP13-614K11.2	262465	655	ENST00000474140	ENSG00000198912	C1orf174	113145	297	0	0	1	0	0	1	0	0	1
389	chr1	4087218	4087990	773	22	22	1818	580	0.319032	0.297645	LMR	0	0	78177	896	ENST00000425194	lincRNA	ENSG00000226374	RP13-614K11.2	270360	655	ENST00000474140	ENSG00000198912	C1orf174	104643	297	0	0	1	0	0	1	0	0	1
390	chr1	4093472	4094166	695	16	16	1281	420	0.327869	0.353868	LMR	0	0	84431	896	ENST00000425194	lincRNA	ENSG00000226374	RP13-614K11.2	276614	655	ENST00000474140	ENSG00000198912	C1orf174	98467	297	0	0	1	0	0	1	0	0	1
391	chr1	4108584	4109820	1237	19	19	1563	500	0.319898	0.2745	LMR	0	0	99543	896	ENST00000425194	lincRNA	ENSG00000226374	RP13-614K11.2	291726	655	ENST00000474140	ENSG00000198912	C1orf174	82813	297	0	0	1	0	0	1	0	0	1
392	chr1	4114584	4115527	944	19	19	1568	294	0.1875	0.169302	LMR	0	0	105543	896	ENST00000425194	lincRNA	ENSG00000226374	RP13-614K11.2	297726	655	ENST00000474140	ENSG00000198912	C1orf174	77106	297	0	0	1	0	0	1	0	0	1
393	chr1	4128142	4128806	665	20	20	1801	706	0.392004	0.380349	LMR	0	0	107152	897	ENST00000449232	pseudogene	ENSG00000229280	RP11-374C13.1	311284	655	ENST00000474140	ENSG00000198912	C1orf174	63827	297	0	0	1	0	0	1	0	0	1
394	chr1	4132652	4133686	1035	17	17	1267	474	0.374112	0.400588	LMR	0	0	102272	897	ENST00000449232	pseudogene	ENSG00000229280	RP11-374C13.1	315794	655	ENST00000474140	ENSG00000198912	C1orf174	58947	297	0	0	1	0	0	1	0	0	1
395	chr1	4146638	4146800	163	5	5	380	163	0.428947	0.447184	LMR	0	0	89158	897	ENST00000449232	pseudogene	ENSG00000229280	RP11-374C13.1	329780	655	ENST00000474140	ENSG00000198912	C1orf174	45833	297	0	0	1	0	0	1	0	0	1
396	chr1	4160904	4162386	1483	12	12	1147	304	0.265039	0.166242	LMR	0	0	73572	897	ENST00000449232	pseudogene	ENSG00000229280	RP11-374C13.1	344046	655	ENST00000474140	ENSG00000198912	C1orf174	30247	297	0	0	1	0	0	1	0	0	1
397	chr1	4180778	4180930	153	6	6	579	194	0.33506	0.329432	LMR	0	0	55028	897	ENST00000449232	pseudogene	ENSG00000229280	RP11-374C13.1	363920	655	ENST00000474140	ENSG00000198912	C1orf174	11703	297	0	0	1	0	0	1	0	0	1
398	chr1	4193956	4194350	395	10	10	707	235	0.33239	0.30457	LMR	0	0	41608	897	ENST00000449232	pseudogene	ENSG00000229280	RP11-374C13.1	377098	655	ENST00000474140	ENSG00000198912	C1orf174	712	297	0	0	1	0	0	1	0	1	0
399	chr1	4197598	4198860	1263	22	22	1621	360	0.222085	0.216252	LMR	0	0	37098	897	ENST00000449232	pseudogene	ENSG00000229280	RP11-374C13.1	380740	655	ENST00000474140	ENSG00000198912	C1orf174	4354	297	0	0	1	0	0	1	0	0	1
400	chr1	4207519	4207788	270	8	8	687	276	0.401747	0.394413	LMR	0	0	28170	897	ENST00000449232	pseudogene	ENSG00000229280	RP11-374C13.1	390661	655	ENST00000474140	ENSG00000198912	C1orf174	13599	298	0	0	1	0	0	1	0	0	1
401	chr1	4216465	4216810	346	7	7	556	171	0.307554	0.265478	LMR	0	0	19148	897	ENST00000449232	pseudogene	ENSG00000229280	RP11-374C13.1	399607	655	ENST00000474140	ENSG00000198912	C1orf174	4577	298	0	0	1	0	0	1	0	0	1
402	chr1	4221548	4221772	225	13	13	850	287	0.337647	0.3314	LMR	0	0	14186	897	ENST00000449232	pseudogene	ENSG00000229280	RP11-374C13.1	404690	655	ENST00000474140	ENSG00000198912	C1orf174	0	298	0	0	1	0	0	1	0.555556	0.444444	0
403	chr1	4224042	4224471	430	6	6	487	210	0.431211	0.436142	LMR	0	0	11487	897	ENST00000449232	pseudogene	ENSG00000229280	RP11-374C13.1	407184	655	ENST00000474140	ENSG00000198912	C1orf174	2369	298	0	0	1	0	0	1	0	0	1
404	chr1	4225600	4226009	410	8	8	670	282	0.420896	0.439249	LMR	0	0	9949	897	ENST00000449232	pseudogene	ENSG00000229280	RP11-374C13.1	408742	655	ENST00000474140	ENSG00000198912	C1orf174	3927	298	0	0	1	0	0	1	0	0	1
405	chr1	4233336	4233882	547	10	10	797	264	0.331242	0.314258	LMR	0	0	2076	897	ENST00000449232	pseudogene	ENSG00000229280	RP11-374C13.1	416478	655	ENST00000474140	ENSG00000198912	C1orf174	11663	298	0	0	1	0	0	1	0	0	1
406	chr1	4273446	4274040	595	18	18	1594	457	0.2867	0.298528	LMR	0	0	37486	897	ENST00000449232	pseudogene	ENSG00000229280	RP11-374C13.1	440751	656	ENST00000378190	ENSG00000196581	AJAP1	51773	298	0	0	1	0	0	1	0	0	1
407	chr1	4327530	4327941	412	5	5	481	132	0.274428	0.26378	LMR	0	0	91570	897	ENST00000449232	pseudogene	ENSG00000229280	RP11-374C13.1	386850	656	ENST00000378190	ENSG00000196581	AJAP1	105857	298	0	0	1	0	0	1	0	0	1
408	chr1	4329564	4329952	389	6	6	470	116	0.246809	0.201775	LMR	0	0	93604	897	ENST00000449232	pseudogene	ENSG00000229280	RP11-374C13.1	384839	656	ENST00000378190	ENSG00000196581	AJAP1	107891	298	0	0	1	0	0	1	0	0	1
409	chr1	4333436	4334280	845	7	7	457	156	0.341357	0.302676	LMR	0	0	97476	897	ENST00000449232	pseudogene	ENSG00000229280	RP11-374C13.1	380511	656	ENST00000378190	ENSG00000196581	AJAP1	111763	298	0	0	1	0	0	1	0	0	1
410	chr1	4336209	4336881	673	9	9	588	187	0.318027	0.281153	LMR	0	0	100249	897	ENST00000449232	pseudogene	ENSG00000229280	RP11-374C13.1	377910	656	ENST00000378190	ENSG00000196581	AJAP1	114536	298	0	0	1	0	0	1	0	0	1
411	chr1	4352618	4353668	1051	14	14	1187	420	0.353833	0.353228	LMR	0	0	116658	897	ENST00000449232	pseudogene	ENSG00000229280	RP11-374C13.1	361123	656	ENST00000378190	ENSG00000196581	AJAP1	130945	298	0	0	1	0	0	1	0	0	1
412	chr1	4361110	4361529	420	8	8	545	187	0.343119	0.369464	LMR	0	0	110581	898	ENST00000423197	lincRNA	ENSG00000235054	RP5-1166F10.1	353262	656	ENST00000378190	ENSG00000196581	AJAP1	139437	298	0	0	1	0	0	1	0	0	1
413	chr1	4371512	4371970	459	8	8	731	308	0.421341	0.405934	LMR	0	0	100140	898	ENST00000423197	lincRNA	ENSG00000235054	RP5-1166F10.1	342821	656	ENST00000378190	ENSG00000196581	AJAP1	149839	298	0	0	1	0	0	1	0	0	1
414	chr1	4391234	4391505	272	7	7	561	175	0.311943	0.300761	LMR	0	0	80605	898	ENST00000423197	lincRNA	ENSG00000235054	RP5-1166F10.1	323286	656	ENST00000378190	ENSG00000196581	AJAP1	169561	298	0	0	1	0	0	1	0	0	1
415	chr1	4401524	4401824	301	6	6	555	225	0.405405	0.43273	LMR	0	0	70286	898	ENST00000423197	lincRNA	ENSG00000235054	RP5-1166F10.1	312967	656	ENST00000378190	ENSG00000196581	AJAP1	179851	298	0	0	1	0	0	1	0	0	1
416	chr1	4416284	4416532	249	5	5	438	191	0.436073	0.414482	LMR	0	0	55578	898	ENST00000423197	lincRNA	ENSG00000235054	RP5-1166F10.1	298259	656	ENST00000378190	ENSG00000196581	AJAP1	194611	298	0	0	1	0	0	1	0	0	1
417	chr1	4480622	4482933	2312	23	23	1881	472	0.25093	0.218954	LMR	0	0	8510	898	ENST00000423197	lincRNA	ENSG00000235054	RP5-1166F10.1	231858	656	ENST00000378190	ENSG00000196581	AJAP1	231056	299	0	1	0	0	0	1	0	0	1
418	chr1	4506853	4507231	379	8	8	781	296	0.379001	0.403395	LMR	0	0	34741	898	ENST00000423197	lincRNA	ENSG00000235054	RP5-1166F10.1	207560	656	ENST00000378190	ENSG00000196581	AJAP1	206758	299	0	0	1	0	0	1	0	0	1
419	chr1	4508058	4508708	651	10	10	794	245	0.308564	0.310043	LMR	0	0	35946	898	ENST00000423197	lincRNA	ENSG00000235054	RP5-1166F10.1	206083	656	ENST00000378190	ENSG00000196581	AJAP1	205281	299	0	0	1	0	0	1	0	0	1
420	chr1	4533881	4534673	793	5	5	356	164	0.460674	0.430458	LMR	0	0	61769	898	ENST00000423197	lincRNA	ENSG00000235054	RP5-1166F10.1	180118	656	ENST00000378190	ENSG00000196581	AJAP1	179316	299	0	0	1	0	0	1	0	0	1
421	chr1	4545206	4546198	993	10	10	727	197	0.270977	0.290518	LMR	0	0	66006	899	ENST00000438791	lincRNA	ENSG00000227169	RP1-37J18.1	168593	656	ENST00000378190	ENSG00000196581	AJAP1	167791	299	0	0	1	0	0	1	0	0	1
422	chr1	4548410	4548834	425	5	5	376	141	0.375	0.352636	LMR	0	0	63370	899	ENST00000438791	lincRNA	ENSG00000227169	RP1-37J18.1	165957	656	ENST00000378190	ENSG00000196581	AJAP1	165155	299	0	0	1	0	0	1	0	0	1
423	chr1	4554644	4555308	665	11	11	762	157	0.206037	0.234202	LMR	0	0	56896	899	ENST00000438791	lincRNA	ENSG00000227169	RP1-37J18.1	159483	656	ENST00000378190	ENSG00000196581	AJAP1	158681	299	0	0	1	0	0	1	0	0	1
424	chr1	4562746	4563066	321	7	7	532	209	0.392857	0.409886	LMR	0	0	49138	899	ENST00000438791	lincRNA	ENSG00000227169	RP1-37J18.1	151725	656	ENST00000378190	ENSG00000196581	AJAP1	150923	299	0	0	1	0	0	1	0	0	1
425	chr1	4568722	4569351	630	5	5	256	105	0.410156	0.395282	LMR	0	0	42853	899	ENST00000438791	lincRNA	ENSG00000227169	RP1-37J18.1	145440	656	ENST00000378190	ENSG00000196581	AJAP1	144638	299	0	0	1	0	0	1	0	0	1
426	chr1	4572498	4573506	1009	12	12	905	105	0.116022	0.102727	LMR	0	0	38698	899	ENST00000438791	lincRNA	ENSG00000227169	RP1-37J18.1	141285	656	ENST00000378190	ENSG00000196581	AJAP1	140483	299	0	0	1	0	0	1	0	0	1
427	chr1	4586406	4587170	765	11	11	903	291	0.322259	0.334962	LMR	0	0	25034	899	ENST00000438791	lincRNA	ENSG00000227169	RP1-37J18.1	127621	656	ENST00000378190	ENSG00000196581	AJAP1	126819	299	0	0	1	0	0	1	0	0	1
428	chr1	4587956	4588156	201	9	9	682	292	0.428152	0.427381	LMR	0	0	24048	899	ENST00000438791	lincRNA	ENSG00000227169	RP1-37J18.1	126635	656	ENST00000378190	ENSG00000196581	AJAP1	125833	299	0	0	1	0	0	1	0	0	1
429	chr1	4621129	4621926	798	15	15	1581	309	0.195446	0.129123	LMR	0	0	8923	899	ENST00000438791	lincRNA	ENSG00000227169	RP1-37J18.1	92865	656	ENST00000378190	ENSG00000196581	AJAP1	92063	299	0	0	1	0	0	1	0	0	1
430	chr1	4623978	4624462	485	10	10	963	113	0.117342	0.0961953	LMR	0	0	7145	900	ENST00000420522	lincRNA	ENSG00000232596	RP1-37J18.2	90329	656	ENST00000378190	ENSG00000196581	AJAP1	89527	299	0	0	1	0	0	1	0	0	1
431	chr1	4626452	4627077	626	5	5	492	180	0.365854	0.374033	LMR	0	0	4530	900	ENST00000420522	lincRNA	ENSG00000232596	RP1-37J18.2	87714	656	ENST00000378190	ENSG00000196581	AJAP1	86912	299	0	0	1	0	0	1	0	0	1
432	chr1	4633210	4633909	700	5	5	367	178	0.485014	0.484273	LMR	0	0	1601	900	ENST00000420522	lincRNA	ENSG00000232596	RP1-37J18.2	80882	656	ENST00000378190	ENSG00000196581	AJAP1	80080	299	0.568571	0.431429	0	0	0	1	0	0	1
433	chr1	4660294	4660708	415	19	19	1376	428	0.311047	0.341067	LMR	0	0	28685	900	ENST00000420522	lincRNA	ENSG00000232596	RP1-37J18.2	54083	656	ENST00000378190	ENSG00000196581	AJAP1	53281	299	0	0	1	0	0	1	0	0	1
434	chr1	4663231	4663839	609	10	10	892	391	0.438341	0.420747	LMR	0	0	31622	900	ENST00000420522	lincRNA	ENSG00000232596	RP1-37J18.2	50952	656	ENST00000378190	ENSG00000196581	AJAP1	50150	299	0	0	1	0	0	1	0	0	1
435	chr1	4665054	4666152	1099	11	11	956	263	0.275105	0.285246	LMR	0	0	33445	900	ENST00000420522	lincRNA	ENSG00000232596	RP1-37J18.2	48639	656	ENST00000378190	ENSG00000196581	AJAP1	47837	299	0	0	1	0	0	1	0	0	1
436	chr1	4694480	4694993	514	9	9	898	332	0.36971	0.37887	LMR	0	0	19798	901	ENST00000378190	protein_coding	ENSG00000196581	AJAP1	19798	656	ENST00000378190	ENSG00000196581	AJAP1	18996	299	0	0	1	0	0	1	0	0	1
437	chr1	4698021	4698710	690	28	28	2420	827	0.341736	0.3342	LMR	0	0	16081	901	ENST00000378190	protein_coding	ENSG00000196581	AJAP1	16081	656	ENST00000378190	ENSG00000196581	AJAP1	15279	299	0	0	1	0	0	1	0	0	1
438	chr1	4710590	4711302	713	8	8	539	191	0.35436	0.342484	LMR	0	0	3489	901	ENST00000378190	protein_coding	ENSG00000196581	AJAP1	3489	656	ENST00000378190	ENSG00000196581	AJAP1	2687	299	0	0	1	0	0	1	0	0	1
439	chr1	4712504	4713046	543	23	23	1712	122	0.0712617	0.0216931	LMR	0	0	1745	901	ENST00000378190	protein_coding	ENSG00000196581	AJAP1	1745	656	ENST00000378190	ENSG00000196581	AJAP1	943	299	0.469613	0	0.530387	0.469613	0	0.530387	0	1	0
440	chr1	4766548	4766740	193	5	5	407	127	0.312039	0.32423	LMR	0	0	4474	903	ENST00000466761	protein_coding	ENSG00000196581	AJAP1	4474	658	ENST00000466761	ENSG00000196581	AJAP1	4912	301	0	1	0	0	1	0	0	0	1
441	chr1	4786808	4787052	245	8	8	678	200	0.294985	0.308849	LMR	0	0	15592	903	ENST00000466761	protein_coding	ENSG00000196581	AJAP1	15592	658	ENST00000466761	ENSG00000196581	AJAP1	14262	301	0	1	0	0	1	0	0	0	1
442	chr1	4789608	4790438	831	18	18	1371	417	0.304158	0.297372	LMR	0	0	18392	903	ENST00000466761	protein_coding	ENSG00000196581	AJAP1	18392	658	ENST00000466761	ENSG00000196581	AJAP1	17062	301	0	1	0	0	1	0	0	0	1
443	chr1	4793728	4793913	186	5	5	388	168	0.43299	0.441938	LMR	0	0	22512	903	ENST00000466761	protein_coding	ENSG00000196581	AJAP1	22512	658	ENST00000466761	ENSG00000196581	AJAP1	21182	301	0	1	0	0	1	0	0	0	1
444	chr1	4815297	4816000	704	9	9	685	164	0.239416	0.270849	LMR	0	0	44081	903	ENST00000466761	protein_coding	ENSG00000196581	AJAP1	44081	658	ENST00000466761	ENSG00000196581	AJAP1	16351	302	0	1	0	0	1	0	0	0	1
445	chr1	4838186	4838538	353	5	5	440	49	0.111364	0.129044	LMR	0	0	66970	903	ENST00000466761	protein_coding	ENSG00000196581	AJAP1	66970	658	ENST00000466761	ENSG00000196581	AJAP1	5632	302	0	1	0	0	1	0	0	0	1
446	chr1	4861494	4862332	839	14	14	1301	405	0.311299	0.313863	LMR	0	0	90278	903	ENST00000466761	protein_coding	ENSG00000196581	AJAP1	90278	658	ENST00000466761	ENSG00000196581	AJAP1	28940	302	0	0	1	0	0	1	0	0	1
447	chr1	4890816	4891144	329	6	6	408	125	0.306373	0.307281	LMR	0	0	119600	903	ENST00000466761	protein_coding	ENSG00000196581	AJAP1	119600	658	ENST00000466761	ENSG00000196581	AJAP1	58262	302	0	0	1	0	0	1	0	0	1
448	chr1	4896152	4898128	1977	21	21	1826	684	0.374589	0.339682	LMR	0	0	124936	903	ENST00000466761	protein_coding	ENSG00000196581	AJAP1	124936	658	ENST00000466761	ENSG00000196581	AJAP1	63598	302	0	0	1	0	0	1	0	0	1
449	chr1	4914529	4914859	331	6	6	556	177	0.318345	0.287629	LMR	0	0	143313	903	ENST00000466761	protein_coding	ENSG00000196581	AJAP1	143313	658	ENST00000466761	ENSG00000196581	AJAP1	81975	302	0	0	1	0	0	1	0	0	1
450	chr1	4940782	4941126	345	5	5	363	88	0.242424	0.263355	LMR	0	0	169566	903	ENST00000466761	protein_coding	ENSG00000196581	AJAP1	169566	658	ENST00000466761	ENSG00000196581	AJAP1	108228	302	0	0	1	0	0	1	0	0	1
451	chr1	4954556	4955635	1080	15	15	945	194	0.205291	0.234129	LMR	0	0	183340	903	ENST00000466761	protein_coding	ENSG00000196581	AJAP1	183340	658	ENST00000466761	ENSG00000196581	AJAP1	122002	302	0	0	1	0	0	1	0	0	1
452	chr1	5025463	5026323	861	6	6	440	138	0.313636	0.302624	LMR	0	0	124635	904	ENST00000443270	lincRNA	ENSG00000231510	RP11-542C10.1	254247	658	ENST00000466761	ENSG00000196581	AJAP1	192909	302	0	0	1	0	0	1	0	0	1
453	chr1	5037916	5038145	230	5	5	562	164	0.291815	0.279504	LMR	0	0	112813	904	ENST00000443270	lincRNA	ENSG00000231510	RP11-542C10.1	266700	658	ENST00000466761	ENSG00000196581	AJAP1	205362	302	0	0	1	0	0	1	0	0	1
454	chr1	5046409	5046895	487	6	6	495	99	0.2	0.185227	LMR	0	0	104063	904	ENST00000443270	lincRNA	ENSG00000231510	RP11-542C10.1	275193	658	ENST00000466761	ENSG00000196581	AJAP1	213855	302	0	0	1	0	0	1	0	0	1
455	chr1	5080305	5080834	530	6	6	485	206	0.424742	0.425394	LMR	0	0	70124	904	ENST00000443270	lincRNA	ENSG00000231510	RP11-542C10.1	309089	658	ENST00000466761	ENSG00000196581	AJAP1	247751	302	0	0	1	0	0	1	0	0	1
456	chr1	5174794	5175062	269	5	5	291	108	0.371134	0.427602	LMR	0	0	23834	904	ENST00000443270	lincRNA	ENSG00000231510	RP11-542C10.1	403578	658	ENST00000466761	ENSG00000196581	AJAP1	342240	302	0	0	1	0	0	1	0	0	1
457	chr1	5255432	5255820	389	6	6	392	156	0.397959	0.364367	LMR	0	0	104472	904	ENST00000443270	lincRNA	ENSG00000231510	RP11-542C10.1	484216	658	ENST00000466761	ENSG00000196581	AJAP1	422878	302	0	0	1	0	0	1	0	0	1
458	chr1	5285460	5286455	996	18	18	1669	394	0.23607	0.226247	LMR	0	0	134500	904	ENST00000443270	lincRNA	ENSG00000231510	RP11-542C10.1	514244	658	ENST00000466761	ENSG00000196581	AJAP1	452906	302	0	0	1	0	0	1	0	0	1
459	chr1	5304170	5304418	249	5	5	193	64	0.331606	0.386349	LMR	0	0	153210	904	ENST00000443270	lincRNA	ENSG00000231510	RP11-542C10.1	532954	658	ENST00000466761	ENSG00000196581	AJAP1	467638	303	0	0	1	0	0	1	0	0	1
460	chr1	5327324	5328069	746	11	11	981	138	0.140673	0.112544	LMR	0	0	176364	904	ENST00000443270	lincRNA	ENSG00000231510	RP11-542C10.1	556108	658	ENST00000466761	ENSG00000196581	AJAP1	443987	303	0	0	1	0	0	1	0	0	1
461	chr1	5347313	5347814	502	7	7	553	197	0.356239	0.350553	LMR	0	0	196353	904	ENST00000443270	lincRNA	ENSG00000231510	RP11-542C10.1	576097	658	ENST00000466761	ENSG00000196581	AJAP1	424242	303	0	0	1	0	0	1	0	0	1
462	chr1	5371865	5372070	206	5	5	510	151	0.296078	0.283462	LMR	0	0	180967	905	ENST00000564261	lincRNA	ENSG00000260972	RP1-58B11.1	555641	659	ENST00000460696	ENSG00000131697	NPHP4	399986	303	0	0	1	0	0	1	0	0	1
463	chr1	5473354	5473650	297	9	9	847	299	0.353011	0.341956	LMR	0	0	79387	905	ENST00000564261	lincRNA	ENSG00000260972	RP1-58B11.1	454061	659	ENST00000460696	ENSG00000131697	NPHP4	298406	303	0	0	1	0	0	1	0	0	1
464	chr1	5482998	5483722	725	14	14	1422	215	0.151195	0.140681	LMR	0	0	69315	905	ENST00000564261	lincRNA	ENSG00000260972	RP1-58B11.1	443989	659	ENST00000460696	ENSG00000131697	NPHP4	288334	303	0	0	1	0	0	1	0	0	1
465	chr1	5484568	5485820	1253	24	24	2164	353	0.163124	0.134758	LMR	0	0	67217	905	ENST00000564261	lincRNA	ENSG00000260972	RP1-58B11.1	441891	659	ENST00000460696	ENSG00000131697	NPHP4	286236	303	0	0	1	0	0	1	0	0	1
466	chr1	5490821	5491972	1152	19	19	1611	591	0.366853	0.359516	LMR	0	0	61065	905	ENST00000564261	lincRNA	ENSG00000260972	RP1-58B11.1	435739	659	ENST00000460696	ENSG00000131697	NPHP4	280084	303	0	0	1	0	0	1	0	0	1
467	chr1	5507062	5508164	1103	17	17	1506	573	0.380478	0.378383	LMR	0	0	44873	905	ENST00000564261	lincRNA	ENSG00000260972	RP1-58B11.1	419547	659	ENST00000460696	ENSG00000131697	NPHP4	263892	303	0	0	1	0	0	1	0	0	1
468	chr1	5512884	5513476	593	6	6	512	199	0.388672	0.346032	LMR	0	0	39561	905	ENST00000564261	lincRNA	ENSG00000260972	RP1-58B11.1	414235	659	ENST00000460696	ENSG00000131697	NPHP4	258580	303	0	0	1	0	0	1	0	0	1
469	chr1	5515795	5516576	782	15	15	1463	326	0.22283	0.182813	LMR	0	0	36461	905	ENST00000564261	lincRNA	ENSG00000260972	RP1-58B11.1	411135	659	ENST00000460696	ENSG00000131697	NPHP4	255480	303	0	0	1	0	0	1	0	0	1
470	chr1	5520125	5520562	438	7	7	591	239	0.404399	0.416277	LMR	0	0	32475	905	ENST00000564261	lincRNA	ENSG00000260972	RP1-58B11.1	407149	659	ENST00000460696	ENSG00000131697	NPHP4	251494	303	0	0	1	0	0	1	0	0	1
471	chr1	5524392	5524573	182	5	5	443	144	0.325056	0.302327	LMR	0	0	28464	905	ENST00000564261	lincRNA	ENSG00000260972	RP1-58B11.1	403138	659	ENST00000460696	ENSG00000131697	NPHP4	247483	303	0	0	1	0	0	1	0	0	1
472	chr1	5525396	5526171	776	13	13	1183	455	0.384615	0.370723	LMR	0	0	26866	905	ENST00000564261	lincRNA	ENSG00000260972	RP1-58B11.1	401540	659	ENST00000460696	ENSG00000131697	NPHP4	245885	303	0	0	1	0	0	1	0	0	1
473	chr1	5541852	5542408	557	12	12	925	324	0.35027	0.346244	LMR	0	0	10629	905	ENST00000564261	lincRNA	ENSG00000260972	RP1-58B11.1	385303	659	ENST00000460696	ENSG00000131697	NPHP4	229648	303	0	0	1	0	0	1	0	0	1
474	chr1	5542738	5543063	326	6	6	425	84	0.197647	0.195949	LMR	0	0	9974	905	ENST00000564261	lincRNA	ENSG00000260972	RP1-58B11.1	384648	659	ENST00000460696	ENSG00000131697	NPHP4	228993	303	0	0	1	0	0	1	0	0	1
475	chr1	5544990	5545302	313	7	7	612	120	0.196078	0.206827	LMR	0	0	7735	905	ENST00000564261	lincRNA	ENSG00000260972	RP1-58B11.1	382409	659	ENST00000460696	ENSG00000131697	NPHP4	226754	303	0	0	1	0	0	1	0	0	1
476	chr1	5550828	5551072	245	10	10	668	213	0.318862	0.305206	LMR	0	0	1965	905	ENST00000564261	lincRNA	ENSG00000260972	RP1-58B11.1	376639	659	ENST00000460696	ENSG00000131697	NPHP4	220984	303	0.142857	0	0.857143	0	0	1	0	0	1
477	chr1	5553719	5555058	1340	20	20	1645	567	0.344681	0.325871	LMR	0	0	680	905	ENST00000564261	lincRNA	ENSG00000260972	RP1-58B11.1	372653	659	ENST00000460696	ENSG00000131697	NPHP4	216998	303	0.984328	0	0.0156716	0	0	1	0	0	1
478	chr1	5562419	5562934	516	14	14	1284	317	0.246885	0.228068	LMR	0	0	9380	905	ENST00000564261	lincRNA	ENSG00000260972	RP1-58B11.1	364777	659	ENST00000460696	ENSG00000131697	NPHP4	209122	303	0	0	1	0	0	1	0	0	1
479	chr1	5564379	5564816	438	9	9	717	261	0.364017	0.395664	LMR	0	0	11340	905	ENST00000564261	lincRNA	ENSG00000260972	RP1-58B11.1	362895	659	ENST00000460696	ENSG00000131697	NPHP4	207240	303	0	0	1	0	0	1	0	0	1
480	chr1	5566929	5567760	832	25	25	1276	279	0.218652	0.181134	LMR	0	0	13890	905	ENST00000564261	lincRNA	ENSG00000260972	RP1-58B11.1	359951	659	ENST00000460696	ENSG00000131697	NPHP4	204296	303	0	0	1	0	0	1	0	0	1
481	chr1	5569823	5570424	602	14	14	995	145	0.145729	0.117243	LMR	0	0	16784	905	ENST00000564261	lincRNA	ENSG00000260972	RP1-58B11.1	357287	659	ENST00000460696	ENSG00000131697	NPHP4	201632	303	0	0	1	0	0	1	0	0	1
482	chr1	5573940	5574979	1040	16	16	1392	213	0.153017	0.224873	LMR	0	0	20901	905	ENST00000564261	lincRNA	ENSG00000260972	RP1-58B11.1	352732	659	ENST00000460696	ENSG00000131697	NPHP4	197077	303	0	0	1	0	0	1	0	0	1
483	chr1	5582054	5582834	781	16	16	1287	558	0.433566	0.426651	LMR	0	0	29015	905	ENST00000564261	lincRNA	ENSG00000260972	RP1-58B11.1	344877	659	ENST00000460696	ENSG00000131697	NPHP4	189222	303	0	0	1	0	0	1	0	0	1
484	chr1	5611646	5612061	416	6	6	536	111	0.20709	0.204124	LMR	0	0	12069	906	ENST00000579887	miRNA	ENSG00000264341	MIR4417	315650	659	ENST00000460696	ENSG00000131697	NPHP4	159995	303	0	0	1	0	0	1	0	0	1
485	chr1	5653982	5654558	577	7	7	409	135	0.330073	0.331238	LMR	0	0	29850	906	ENST00000579887	miRNA	ENSG00000264341	MIR4417	273153	659	ENST00000460696	ENSG00000131697	NPHP4	117498	303	0	1	0	0	0	1	0	0	1
486	chr1	5657846	5658550	705	11	11	1011	218	0.215628	0.196373	LMR	0	0	33714	906	ENST00000579887	miRNA	ENSG00000264341	MIR4417	269161	659	ENST00000460696	ENSG00000131697	NPHP4	113506	303	0	1	0	0	0	1	0	0	1
487	chr1	5660664	5660894	231	5	5	337	132	0.391691	0.368238	LMR	0	0	36532	906	ENST00000579887	miRNA	ENSG00000264341	MIR4417	266817	659	ENST00000460696	ENSG00000131697	NPHP4	111162	303	0	1	0	0	0	1	0	0	1
488	chr1	5662656	5663056	401	5	5	276	82	0.297101	0.299749	LMR	0	0	38524	906	ENST00000579887	miRNA	ENSG00000264341	MIR4417	264655	659	ENST00000460696	ENSG00000131697	NPHP4	109000	303	0	1	0	0	0	1	0	0	1
489	chr1	5680869	5681503	635	5	5	422	99	0.234597	0.220755	LMR	0	0	46851	907	ENST00000413887	lincRNA	ENSG00000236948	RP11-154H17.1	246208	659	ENST00000460696	ENSG00000131697	NPHP4	90553	303	0	1	0	0	0	1	0	0	1
490	chr1	5707202	5707568	367	6	6	503	174	0.345924	0.359054	LMR	0	0	20786	907	ENST00000413887	lincRNA	ENSG00000236948	RP11-154H17.1	220143	659	ENST00000460696	ENSG00000131697	NPHP4	64488	303	0	1	0	0	0	1	0	0	1
491	chr1	5710507	5710682	176	6	6	365	175	0.479452	0.482282	LMR	0	0	17672	907	ENST00000413887	lincRNA	ENSG00000236948	RP11-154H17.1	217029	659	ENST00000460696	ENSG00000131697	NPHP4	61374	303	0	1	0	0	0	1	0	0	1
492	chr1	5712276	5713389	1114	21	21	2007	422	0.210264	0.193206	LMR	0	0	14965	907	ENST00000413887	lincRNA	ENSG00000236948	RP11-154H17.1	214322	659	ENST00000460696	ENSG00000131697	NPHP4	58667	303	0	1	0	0	0	1	0	0	1
493	chr1	5720104	5720650	547	9	9	662	156	0.23565	0.246353	LMR	0	0	7704	907	ENST00000413887	lincRNA	ENSG00000236948	RP11-154H17.1	207061	659	ENST00000460696	ENSG00000131697	NPHP4	51406	303	0	1	0	0	0	1	0	0	1
494	chr1	5727934	5728084	151	7	7	444	162	0.364865	0.331427	LMR	0	0	270	907	ENST00000413887	lincRNA	ENSG00000236948	RP11-154H17.1	199627	659	ENST00000460696	ENSG00000131697	NPHP4	43972	303	1	0	0	0	0	1	0	0	1
495	chr1	5730422	5731046	625	8	8	1998	642	0.321321	0.355643	LMR	0	0	2066	907	ENST00000413887	lincRNA	ENSG00000236948	RP11-154H17.1	196665	659	ENST00000460696	ENSG00000131697	NPHP4	41010	303	0	0	1	0	0	1	0	0	1
496	chr1	5731898	5732816	919	8	8	1862	558	0.299678	0.296786	LMR	0	0	3542	907	ENST00000413887	lincRNA	ENSG00000236948	RP11-154H17.1	194895	659	ENST00000460696	ENSG00000131697	NPHP4	39240	303	0	0	1	0	0	1	0	0	1
497	chr1	5745094	5745680	587	10	10	891	376	0.421998	0.437656	LMR	0	0	16738	907	ENST00000413887	lincRNA	ENSG00000236948	RP11-154H17.1	182031	659	ENST00000460696	ENSG00000131697	NPHP4	26376	303	0	0	1	0	0	1	0	0	1
498	chr1	5752114	5752738	625	14	14	1187	458	0.385847	0.383337	LMR	0	0	23758	907	ENST00000413887	lincRNA	ENSG00000236948	RP11-154H17.1	174973	659	ENST00000460696	ENSG00000131697	NPHP4	19318	303	0	0	1	0	0	1	0	0	1
499	chr1	5777421	5778130	710	17	17	1501	195	0.129913	0.117966	LMR	0	0	49065	907	ENST00000413887	lincRNA	ENSG00000236948	RP11-154H17.1	149581	659	ENST00000460696	ENSG00000131697	NPHP4	4907	303	0	0	1	0	0	1	0	0	1
500	chr1	5780588	5780920	333	7	7	642	185	0.288162	0.295434	LMR	0	0	52232	907	ENST00000413887	lincRNA	ENSG00000236948	RP11-154H17.1	146791	659	ENST00000460696	ENSG00000131697	NPHP4	8074	303	0	0	1	0	0	1	0	0	1
501	chr1	5787466	5788182	717	8	8	758	194	0.255937	0.250471	LMR	0	0	59110	907	ENST00000413887	lincRNA	ENSG00000236948	RP11-154H17.1	139529	659	ENST00000460696	ENSG00000131697	NPHP4	5375	304	0	0	1	0	0	1	0	0	1
502	chr1	5804844	5805502	659	17	17	1245	389	0.31245	0.336248	LMR	0	0	70516	908	ENST00000401226	miRNA	ENSG00000216045	AL356693.1	122209	659	ENST00000460696	ENSG00000131697	NPHP4	11059	304	0	0	1	0	0	1	0	0	1
503	chr1	5805677	5806561	885	20	20	1702	363	0.213278	0.208566	LMR	0	0	69457	908	ENST00000401226	miRNA	ENSG00000216045	AL356693.1	121150	659	ENST00000460696	ENSG00000131697	NPHP4	11892	304	0	0	1	0	0	1	0	0	1
504	chr1	5811338	5811638	301	9	9	718	245	0.341226	0.337	LMR	0	0	64380	908	ENST00000401226	miRNA	ENSG00000216045	AL356693.1	116073	659	ENST00000460696	ENSG00000131697	NPHP4	17553	304	0	0	1	0	0	1	0	0	1
505	chr1	5814165	5814296	132	5	5	383	158	0.412533	0.444554	LMR	0	0	61722	908	ENST00000401226	miRNA	ENSG00000216045	AL356693.1	113415	659	ENST00000460696	ENSG00000131697	NPHP4	20380	304	0	0	1	0	0	1	0	0	1
506	chr1	5824510	5824896	387	8	8	632	188	0.297468	0.27077	LMR	0	0	51122	908	ENST00000401226	miRNA	ENSG00000216045	AL356693.1	102815	659	ENST00000460696	ENSG00000131697	NPHP4	30725	304	0	0	1	0	0	1	0	0	1
507	chr1	5825552	5826238	687	9	9	791	169	0.213654	0.243368	LMR	0	0	49780	908	ENST00000401226	miRNA	ENSG00000216045	AL356693.1	101473	659	ENST00000460696	ENSG00000131697	NPHP4	31767	304	0	0	1	0	0	1	0	0	1
508	chr1	5829286	5829784	499	7	7	723	281	0.388658	0.367966	LMR	0	0	46234	908	ENST00000401226	miRNA	ENSG00000216045	AL356693.1	97927	659	ENST00000460696	ENSG00000131697	NPHP4	35501	304	0	0	1	0	0	1	0	0	1
509	chr1	5830968	5831741	774	23	23	2209	121	0.0547759	0.0446249	LMR	0	0	44277	908	ENST00000401226	miRNA	ENSG00000216045	AL356693.1	95970	659	ENST00000460696	ENSG00000131697	NPHP4	37183	304	0	0	1	0	0	1	0	0	1
510	chr1	5841296	5841710	415	7	7	623	195	0.313002	0.261071	LMR	0	0	34308	908	ENST00000401226	miRNA	ENSG00000216045	AL356693.1	86001	659	ENST00000460696	ENSG00000131697	NPHP4	47511	304	0	0	1	0	0	1	0	0	1
511	chr1	5870772	5872007	1236	25	26	1755	665	0.378917	0.360073	LMR	0	0	4011	908	ENST00000401226	miRNA	ENSG00000216045	AL356693.1	55704	659	ENST00000460696	ENSG00000131697	NPHP4	65150	305	0	0	1	0	0	1	0	0	1
512	chr1	5886530	5886925	396	11	11	889	306	0.344207	0.378987	LMR	0	0	10510	908	ENST00000401226	miRNA	ENSG00000216045	AL356693.1	40786	659	ENST00000460696	ENSG00000131697	NPHP4	50232	305	0	0	1	0	0	1	0	0	1
513	chr1	5890791	5891232	442	10	10	744	91	0.122312	0.107733	LMR	0	0	14771	908	ENST00000401226	miRNA	ENSG00000216045	AL356693.1	36479	659	ENST00000460696	ENSG00000131697	NPHP4	45925	305	0	0	1	0	0	1	0	0	1
514	chr1	5891768	5892870	1103	18	18	1553	359	0.231165	0.190782	LMR	0	0	15748	908	ENST00000401226	miRNA	ENSG00000216045	AL356693.1	34841	659	ENST00000460696	ENSG00000131697	NPHP4	44287	305	0	0	1	0	0	1	0	0	1
515	chr1	5896226	5897356	1131	24	24	1976	454	0.229757	0.270897	LMR	0	0	20206	908	ENST00000401226	miRNA	ENSG00000216045	AL356693.1	30355	659	ENST00000460696	ENSG00000131697	NPHP4	39801	305	0	0	1	0	0	1	0	0	1
516	chr1	5903662	5903790	129	5	5	393	168	0.427481	0.425085	LMR	0	0	19010	909	ENST00000582517	miRNA	ENSG00000264101	MIR4689	23921	659	ENST00000460696	ENSG00000131697	NPHP4	33367	305	0	0	1	0	0	1	0	0	1
517	chr1	5904236	5904502	267	5	5	324	116	0.358025	0.394522	LMR	0	0	18298	909	ENST00000582517	miRNA	ENSG00000264101	MIR4689	23209	659	ENST00000460696	ENSG00000131697	NPHP4	32655	305	0	0	1	0	0	1	0	0	1
518	chr1	5907376	5907798	423	17	17	1686	189	0.1121	0.0711938	LMR	0	0	15002	909	ENST00000582517	miRNA	ENSG00000264101	MIR4689	19913	659	ENST00000460696	ENSG00000131697	NPHP4	29359	305	0	0	1	0	0	1	0	0	1
519	chr1	5917782	5917872	91	5	5	435	149	0.342529	0.360927	LMR	0	0	4928	909	ENST00000582517	miRNA	ENSG00000264101	MIR4689	9839	659	ENST00000460696	ENSG00000131697	NPHP4	19285	305	0	0	1	0	0	1	0	0	1
520	chr1	5975708	5976344	637	9	9	664	189	0.284639	0.34385	LMR	0	0	10323	919	ENST00000466897	protein_coding	ENSG00000131697	NPHP4	10323	668	ENST00000466897	ENSG00000131697	NPHP4	24678	306	0	1	0	0	1	0	0	0	1
521	chr1	6002660	6003747	1088	8	8	680	287	0.422059	0.423583	LMR	0	0	37275	919	ENST00000466897	protein_coding	ENSG00000131697	NPHP4	37275	668	ENST00000466897	ENSG00000131697	NPHP4	47848	307	0	1	0	0	1	0	0	0	1
522	chr1	6027529	6027893	365	6	6	611	267	0.436989	0.427566	LMR	0	0	23632	921	ENST00000378111	protein_coding	ENSG00000069424	KCNAB2	23632	669	ENST00000378111	ENSG00000069424	KCNAB2	23702	307	0	1	0	0	1	0	0	0	1
523	chr1	6040446	6041364	919	26	26	1951	602	0.30856	0.300558	LMR	0	0	10161	921	ENST00000378111	protein_coding	ENSG00000069424	KCNAB2	10161	669	ENST00000378111	ENSG00000069424	KCNAB2	10231	307	0	1	0	0	1	0	0	0	1
524	chr1	6094083	6094957	875	21	21	1773	368	0.207558	0.180666	LMR	1	1	0	934	ENST00000164247	protein_coding	ENSG00000069424	KCNAB2	0	682	ENST00000164247	ENSG00000069424	KCNAB2	7588	308	1	0	0	1	0	0	0	0	1
525	chr1	6097374	6097841	468	9	9	884	332	0.375566	0.397269	LMR	0	0	1396	935	ENST00000459822	protein_coding	ENSG00000069424	KCNAB2	1396	683	ENST00000459822	ENSG00000069424	KCNAB2	10879	308	1	0	0	1	0	0	0	0	1
526	chr1	6101560	6101742	183	8	8	611	175	0.286416	0.257923	LMR	0	0	160	941	ENST00000594544	protein_coding	ENSG00000268332	AL035406.1	160	689	ENST00000594544	ENSG00000268332	AL035406.1	9867	309	1	0	0	1	0	0	0	0	1
527	chr1	6112544	6113394	851	18	18	1874	189	0.100854	0.0783054	LMR	0	0	6369	938	ENST00000458166	protein_coding	ENSG00000069424	KCNAB2	6369	686	ENST00000458166	ENSG00000069424	KCNAB2	707	309	0	1	0	0	1	0	0	1	0
528	chr1	6118533	6119200	668	17	17	1232	202	0.163961	0.148629	LMR	0	0	12358	938	ENST00000458166	protein_coding	ENSG00000069424	KCNAB2	12358	686	ENST00000458166	ENSG00000069424	KCNAB2	6696	309	0	1	0	0	1	0	0	0	1
529	chr1	6125257	6125498	242	11	11	1064	378	0.355263	0.35141	LMR	0	0	16822	939	ENST00000462676	protein_coding	ENSG00000069424	KCNAB2	16822	687	ENST00000462676	ENSG00000069424	KCNAB2	6137	310	0	1	0	0	1	0	0	0	1
530	chr1	6142412	6143100	689	14	14	1220	359	0.294262	0.273464	LMR	0	0	90	939	ENST00000462676	protein_coding	ENSG00000069424	KCNAB2	90	687	ENST00000462676	ENSG00000069424	KCNAB2	10426	310	1	0	0	1	0	0	0	0	1
531	chr1	6143390	6143570	181	7	7	566	215	0.379859	0.429401	LMR	0	0	1068	939	ENST00000462676	protein_coding	ENSG00000069424	KCNAB2	1068	687	ENST00000462676	ENSG00000069424	KCNAB2	11404	310	1	0	0	1	0	0	0	0	1
532	chr1	6143748	6144066	319	8	8	682	275	0.403226	0.391728	LMR	0	0	1426	939	ENST00000462676	protein_coding	ENSG00000069424	KCNAB2	1426	687	ENST00000462676	ENSG00000069424	KCNAB2	11762	310	1	0	0	1	0	0	0	0	1
533	chr1	6146984	6147474	491	14	14	1073	400	0.372787	0.363271	LMR	0	0	4662	939	ENST00000462676	protein_coding	ENSG00000069424	KCNAB2	4662	687	ENST00000462676	ENSG00000069424	KCNAB2	14998	310	0	1	0	0	1	0	0	0	1
534	chr1	6153177	6153396	220	7	7	532	180	0.338346	0.322529	LMR	0	0	2919	940	ENST00000481789	protein_coding	ENSG00000069424	KCNAB2	2919	688	ENST00000481789	ENSG00000069424	KCNAB2	21191	310	0	1	0	0	1	0	0	0	1
535	chr1	6158416	6158856	441	19	19	1707	588	0.344464	0.346322	LMR	0	0	2099	940	ENST00000481789	protein_coding	ENSG00000069424	KCNAB2	2099	688	ENST00000481789	ENSG00000069424	KCNAB2	26430	310	0	1	0	0	1	0	0	0	1
536	chr1	6161740	6161994	255	5	5	215	60	0.27907	0.326923	LMR	0	0	4837	944	ENST00000475121	protein_coding	ENSG00000116254	CHD5	4837	692	ENST00000475121	ENSG00000116254	CHD5	25749	311	0	0.556863	0.443137	0	0.556863	0.443137	0	0	1
537	chr1	6162082	6162544	463	15	15	983	395	0.401831	0.383807	LMR	0	0	4287	944	ENST00000475121	protein_coding	ENSG00000116254	CHD5	4287	692	ENST00000475121	ENSG00000116254	CHD5	25199	311	0	1	0	0	1	0	0	0	1
538	chr1	6163766	6163972	207	6	6	440	124	0.281818	0.295259	LMR	0	0	2859	944	ENST00000475121	protein_coding	ENSG00000116254	CHD5	2859	692	ENST00000475121	ENSG00000116254	CHD5	23771	311	0	1	0	0	1	0	0	0	1
539	chr1	6168975	6169504	530	9	9	655	173	0.264122	0.268316	LMR	0	0	2142	944	ENST00000475121	protein_coding	ENSG00000116254	CHD5	2142	692	ENST00000475121	ENSG00000116254	CHD5	18239	311	0	1	0	0	1	0	0	0	1
540	chr1	6195194	6195346	153	7	7	613	259	0.422512	0.394515	LMR	0	0	3394	946	ENST00000377999	protein_coding	ENSG00000116254	CHD5	3394	694	ENST00000377999	ENSG00000116254	CHD5	6073	312	0	1	0	0	1	0	0	0	1
541	chr1	6198452	6198684	233	5	5	482	177	0.36722	0.367986	LMR	0	0	5479	945	ENST00000462991	protein_coding	ENSG00000116254	CHD5	5479	693	ENST00000462991	ENSG00000116254	CHD5	3434	313	0	1	0	0	1	0	0	0	1
542	chr1	6201718	6201935	218	5	5	474	136	0.28692	0.322439	LMR	0	0	2228	945	ENST00000462991	protein_coding	ENSG00000116254	CHD5	2228	693	ENST00000462991	ENSG00000116254	CHD5	183	313	0	1	0	0	1	0	0	1	0
543	chr1	6204944	6205515	572	8	8	571	188	0.329247	0.3183	LMR	0	0	779	945	ENST00000462991	protein_coding	ENSG00000116254	CHD5	779	693	ENST00000462991	ENSG00000116254	CHD5	2584	313	1	0	0	1	0	0	0	0	1
544	chr1	6221183	6222088	906	24	24	1806	321	0.177741	0.146512	LMR	0	0	17018	945	ENST00000462991	protein_coding	ENSG00000116254	CHD5	17018	693	ENST00000462991	ENSG00000116254	CHD5	12143	314	0	1	0	0	1	0	0	0	1
545	chr1	6222912	6223055	144	5	5	409	121	0.295844	0.289029	LMR	0	0	17027	947	ENST00000496404	protein_coding	ENSG00000116254	CHD5	17027	695	ENST00000496404	ENSG00000116254	CHD5	13872	314	0	1	0	0	1	0	0	0	1
546	chr1	6231008	6231236	229	6	6	359	133	0.370474	0.37568	LMR	0	0	8846	947	ENST00000496404	protein_coding	ENSG00000116254	CHD5	8846	695	ENST00000496404	ENSG00000116254	CHD5	8001	315	0	1	0	0	1	0	0	0	1
547	chr1	6231618	6231960	343	6	6	480	165	0.34375	0.301617	LMR	0	0	8122	947	ENST00000496404	protein_coding	ENSG00000116254	CHD5	8122	695	ENST00000496404	ENSG00000116254	CHD5	7277	315	0	1	0	0	1	0	0	0	1
548	chr1	6233865	6234246	382	5	5	337	115	0.341246	0.378696	LMR	0	0	5836	947	ENST00000496404	protein_coding	ENSG00000116254	CHD5	5836	695	ENST00000496404	ENSG00000116254	CHD5	4991	315	0	1	0	0	1	0	0	0	1
549	chr1	6282740	6283177	438	13	13	946	280	0.295983	0.304911	LMR	0	0	384	969	ENST00000495791	protein_coding	ENSG00000116237	ICMT	384	716	ENST00000495791	ENSG00000116237	ICMT	12351	320	1	0	0	1	0	0	0	0	1
550	chr1	6323070	6324096	1027	24	24	1813	650	0.358522	0.381171	LMR	0	0	2034	976	ENST00000377893	protein_coding	ENSG00000158292	GPR153	2034	721	ENST00000377893	ENSG00000158292	GPR153	2127	325	0	0	1	0	0	1	0	0	1
551	chr1	6336292	6336816	525	26	26	2137	413	0.193262	0.193902	LMR	0	0	15256	976	ENST00000377893	protein_coding	ENSG00000158292	GPR153	15256	721	ENST00000377893	ENSG00000158292	GPR153	3132	326	0	1	0	0	1	0	0	0	1
552	chr1	6347398	6348142	745	14	14	1164	376	0.323024	0.318655	LMR	0	0	7421	986	ENST00000481175	protein_coding	ENSG00000097021	ACOT7	7421	731	ENST00000481175	ENSG00000097021	ACOT7	5985	327	0	1	0	0	1	0	0	0	1
553	chr1	6352062	6352348	287	6	6	544	251	0.461397	0.447559	LMR	0	0	3215	986	ENST00000481175	protein_coding	ENSG00000097021	ACOT7	3215	731	ENST00000481175	ENSG00000097021	ACOT7	10649	327	0	1	0	0	1	0	0	0	1
554	chr1	6390468	6390724	257	7	7	499	211	0.422846	0.376067	LMR	0	0	21584	985	ENST00000473466	protein_coding	ENSG00000097021	ACOT7	21584	730	ENST00000473466	ENSG00000097021	ACOT7	49055	327	0	1	0	0	1	0	0	0	1
555	chr1	6402154	6402442	289	8	8	544	201	0.369485	0.348388	LMR	0	0	9866	985	ENST00000473466	protein_coding	ENSG00000097021	ACOT7	9866	730	ENST00000473466	ENSG00000097021	ACOT7	50372	328	0	1	0	0	1	0	0	0	1
556	chr1	6403552	6403885	334	6	6	425	103	0.242353	0.231777	LMR	0	0	8423	985	ENST00000473466	protein_coding	ENSG00000097021	ACOT7	8423	730	ENST00000473466	ENSG00000097021	ACOT7	48929	328	0	1	0	0	1	0	0	0	1
557	chr1	6410560	6410734	175	6	6	604	190	0.31457	0.333513	LMR	0	0	1574	985	ENST00000473466	protein_coding	ENSG00000097021	ACOT7	1574	730	ENST00000473466	ENSG00000097021	ACOT7	42080	328	1	0	0	1	0	0	0	0	1
558	chr1	6413738	6414202	465	9	9	614	200	0.325733	0.3033	LMR	0	0	1428	985	ENST00000473466	protein_coding	ENSG00000097021	ACOT7	1428	730	ENST00000473466	ENSG00000097021	ACOT7	38612	328	1	0	0	1	0	0	0	0	1
559	chr1	6418977	6420327	1351	24	24	1875	364	0.194133	0.203799	LMR	1	1	0	978	ENST00000377842	protein_coding	ENSG00000097021	ACOT7	0	723	ENST00000377842	ENSG00000097021	ACOT7	32487	328	1	0	0	1	0	0	0	0	1
560	chr1	6423134	6423526	393	14	14	1068	136	0.127341	0.0789444	LMR	0	0	2366	979	ENST00000377845	protein_coding	ENSG00000097021	ACOT7	2366	724	ENST00000377845	ENSG00000097021	ACOT7	29288	328	0	1	0	0	1	0	0	0	1
561	chr1	6445768	6446060	293	9	9	723	231	0.319502	0.327979	LMR	1	1	0	980	ENST00000377855	protein_coding	ENSG00000097021	ACOT7	0	725	ENST00000377855	ENSG00000097021	ACOT7	6754	328	1	0	0	1	0	0	0	0	1
562	chr1	6464708	6465266	559	25	25	1613	173	0.107254	0.0746868	LMR	0	0	10256	983	ENST00000361521	protein_coding	ENSG00000097021	ACOT7	10256	728	ENST00000361521	ENSG00000097021	ACOT7	10522	328	0	0	1	0	0	1	0	0	1
563	chr1	6474338	6475023	686	21	21	1955	241	0.123274	0.104722	LMR	0	0	1667	991	ENST00000471190	protein_coding	ENSG00000069812	HES2	1667	735	ENST00000471190	ENSG00000069812	HES2	4034	329	0.485423	0.514577	0	0.485423	0.514577	0	0	0	1
564	chr1	6475522	6475698	177	6	6	567	193	0.340388	0.280923	LMR	0	0	992	991	ENST00000471190	protein_coding	ENSG00000069812	HES2	992	735	ENST00000471190	ENSG00000069812	HES2	3359	329	1	0	0	1	0	0	0	0	1
565	chr1	6489952	6490526	575	14	14	1133	274	0.241836	0.254785	LMR	1	0	0	1005	ENST00000585139	miRNA	ENSG00000265392	MIR4252	5103	739	ENST00000377828	ENSG00000187017	ESPN	4624	330	1	0	0	0	1	0	0	0	1
566	chr1	6497141	6497412	272	6	6	497	134	0.269618	0.284314	LMR	0	0	3025	996	ENST00000418286	protein_coding	ENSG00000187017	ESPN	3025	740	ENST00000418286	ENSG00000187017	ESPN	2756	331	0	1	0	0	1	0	0	0	1
567	chr1	6498080	6498613	534	6	6	569	71	0.12478	0.136119	LMR	0	0	1824	996	ENST00000418286	protein_coding	ENSG00000187017	ESPN	1824	740	ENST00000418286	ENSG00000187017	ESPN	1555	331	0.329588	0.670412	0	0.329588	0.670412	0	0	0.833333	0.166667
568	chr1	6505253	6505541	289	10	10	738	184	0.249322	0.242997	LMR	0	0	1524	1006	ENST00000419034	antisense	ENSG00000231868	RP1-202O8.2	2561	741	ENST00000461727	ENSG00000187017	ESPN	1666	332	1	0	0	0	1	0	0	1	0
569	chr1	6516291	6516402	112	5	5	416	176	0.423077	0.378425	LMR	0	0	4165	1004	ENST00000468561	protein_coding	ENSG00000187017	ESPN	4165	748	ENST00000468561	ENSG00000187017	ESPN	0	334	0	1	0	0	1	0	0.3125	0.6875	0
570	chr1	6530944	6531015	72	5	6	200	55	0.275	0.27807	LMR	0	0	627	1031	ENST00000487949	protein_coding	ENSG00000171680	PLEKHG5	627	773	ENST00000487949	ENSG00000171680	PLEKHG5	0	337	1	0	0	1	0	0	1	0	0
571	chr1	6531696	6531742	47	6	6	326	106	0.325153	0.31332	LMR	0	0	52	1031	ENST00000487949	protein_coding	ENSG00000171680	PLEKHG5	52	773	ENST00000487949	ENSG00000171680	PLEKHG5	0	337	1	0	0	1	0	0	1	0	0
572	chr1	6558987	6559219	233	5	5	381	145	0.380577	0.42832	LMR	0	0	1502	1040	ENST00000544978	protein_coding	ENSG00000171680	PLEKHG5	1502	782	ENST00000544978	ENSG00000171680	PLEKHG5	1114	340	1	0	0	1	0	0	0	1	0
573	chr1	6560795	6561126	332	15	15	1047	464	0.443171	0.421335	LMR	0	0	3310	1040	ENST00000544978	protein_coding	ENSG00000171680	PLEKHG5	3310	782	ENST00000544978	ENSG00000171680	PLEKHG5	2922	340	0	1	0	0	1	0	0	0	1
574	chr1	6561998	6562702	705	21	21	1728	471	0.272569	0.274234	LMR	0	0	4513	1040	ENST00000544978	protein_coding	ENSG00000171680	PLEKHG5	4513	782	ENST00000544978	ENSG00000171680	PLEKHG5	4125	340	0	1	0	0	1	0	0	0	1
575	chr1	6570215	6570412	198	5	5	413	115	0.27845	0.295238	LMR	0	0	9656	1028	ENST00000377748	protein_coding	ENSG00000171680	PLEKHG5	9656	770	ENST00000377748	ENSG00000171680	PLEKHG5	12342	340	0	1	0	0	1	0	0	0	1
576	chr1	6577670	6577969	300	9	9	597	191	0.319933	0.296982	LMR	0	0	2099	1028	ENST00000377748	protein_coding	ENSG00000171680	PLEKHG5	2099	770	ENST00000377748	ENSG00000171680	PLEKHG5	19797	340	0	1	0	0	1	0	0	0	1
577	chr1	6579520	6580764	1245	25	25	2235	539	0.241163	0.241294	LMR	1	1	0	1038	ENST00000377737	protein_coding	ENSG00000171680	PLEKHG5	0	780	ENST00000377737	ENSG00000171680	PLEKHG5	21647	340	1	0	0	1	0	0	0	0	1
578	chr1	6615313	6615571	259	8	8	762	328	0.430446	0.415543	LMR	1	1	0	1050	ENST00000351136	protein_coding	ENSG00000173662	TAS1R1	0	790	ENST00000351136	ENSG00000173662	TAS1R1	477	341	1	0	0	1	0	0	0	1	0
579	chr1	6631596	6632238	643	5	5	365	155	0.424658	0.44394	LMR	0	0	594	1051	ENST00000411823	protein_coding	ENSG00000173662	TAS1R1	594	791	ENST00000411823	ENSG00000173662	TAS1R1	7189	342	1	0	0	1	0	0	0	0	1
580	chr1	6651368	6651628	261	9	9	885	375	0.423729	0.418615	LMR	0	0	2620	1060	ENST00000466941	protein_coding	ENSG00000204859	ZBTB48	2620	800	ENST00000466941	ENSG00000204859	ZBTB48	1769	343	0	1	0	0	1	0	0	0.885057	0.114943
581	chr1	6656522	6657004	483	7	7	551	170	0.30853	0.323422	LMR	0	0	2871	1064	ENST00000496707	protein_coding	ENSG00000162413	KLHL21	2871	804	ENST00000496707	ENSG00000162413	KLHL21	2121	344	0	1	0	0	1	0	0	0	1
582	chr1	6676292	6676735	444	13	13	842	316	0.375297	0.377773	LMR	0	0	1624	1065	ENST00000463043	protein_coding	ENSG00000162413	KLHL21	1624	805	ENST00000463043	ENSG00000162413	KLHL21	550	346	0.844595	0.155405	0	0.844595	0.155405	0	0	1	0
583	chr1	6693222	6693314	93	5	5	354	146	0.412429	0.391766	LMR	0	0	4766	1075	ENST00000480647	protein_coding	ENSG00000041988	THAP3	4766	815	ENST00000480647	ENSG00000041988	THAP3	7530	347	0	1	0	0	1	0	0	0	1
584	chr1	6694736	6694946	211	8	8	620	215	0.346774	0.392083	LMR	0	0	6280	1075	ENST00000480647	protein_coding	ENSG00000041988	THAP3	6280	815	ENST00000480647	ENSG00000041988	THAP3	9044	347	0	1	0	0	1	0	0	0	1
585	chr1	6698138	6698822	685	20	20	1644	345	0.209854	0.180458	LMR	0	0	6294	1076	ENST00000465508	protein_coding	ENSG00000007923	DNAJC11	6294	816	ENST00000465508	ENSG00000007923	DNAJC11	12446	347	0	1	0	0	1	0	0	0	1
586	chr1	6751461	6752211	751	5	5	437	149	0.340961	0.361756	LMR	0	0	9650	1084	ENST00000426784	protein_coding	ENSG00000007923	DNAJC11	9650	824	ENST00000426784	ENSG00000007923	DNAJC11	9084	348	0	1	0	0	1	0	0	0	1
587	chr1	6764280	6764712	433	7	7	470	118	0.251064	0.253055	LMR	0	0	2295	1078	ENST00000377577	protein_coding	ENSG00000007923	DNAJC11	2295	818	ENST00000377577	ENSG00000007923	DNAJC11	2148	348	0	0	1	0	0	1	0	0	1
588	chr1	6784476	6784931	456	5	5	449	181	0.403118	0.38109	LMR	1	0	0	1091	ENST00000414210	lincRNA	ENSG00000228750	RP11-242F24.1	22491	818	ENST00000377577	ENSG00000007923	DNAJC11	22344	348	1	0	0	0	0	1	0	0	1
589	chr1	6787545	6787918	374	7	7	565	168	0.297345	0.32846	LMR	1	0	0	1092	ENST00000421469	lincRNA	ENSG00000228750	RP11-242F24.1	25560	818	ENST00000377577	ENSG00000007923	DNAJC11	25413	348	1	0	0	0	0	1	0	0	1
590	chr1	6790380	6790818	439	11	11	863	227	0.263036	0.300122	LMR	0	0	2792	1092	ENST00000421469	lincRNA	ENSG00000228750	RP11-242F24.1	28395	818	ENST00000377577	ENSG00000007923	DNAJC11	28248	348	0	0	1	0	0	1	0	0	1
591	chr1	6795247	6795817	571	26	26	1640	349	0.212805	0.179939	LMR	0	0	7659	1092	ENST00000421469	lincRNA	ENSG00000228750	RP11-242F24.1	33262	818	ENST00000377577	ENSG00000007923	DNAJC11	33115	348	0	0	1	0	0	1	0	0	1
592	chr1	6799144	6799206	63	7	7	307	101	0.32899	0.342732	LMR	0	0	11556	1092	ENST00000421469	lincRNA	ENSG00000228750	RP11-242F24.1	37159	818	ENST00000377577	ENSG00000007923	DNAJC11	37012	348	0	0	1	0	0	1	0	0	1
593	chr1	6803654	6804388	735	12	12	910	76	0.0835165	0.0982697	LMR	0	0	8390	1093	ENST00000459253	snoRNA	ENSG00000239166	snoU13	40995	830	ENST00000303635	ENSG00000171735	CAMTA1	39925	349	0	0	1	0	0	1	0	0	1
594	chr1	6817771	6818130	360	12	12	914	265	0.289934	0.299064	LMR	0	0	4991	1093	ENST00000459253	snoRNA	ENSG00000239166	snoU13	27253	830	ENST00000303635	ENSG00000171735	CAMTA1	26183	349	0	0	1	0	0	1	0	0	1
595	chr1	6830622	6832034	1413	26	26	2490	625	0.251004	0.16975	LMR	0	0	12868	1094	ENST00000442889	antisense	ENSG00000237436	RP11-312B8.1	13349	830	ENST00000303635	ENSG00000171735	CAMTA1	12279	349	0	0	1	0	0	1	0	0	1
596	chr1	6871603	6871914	312	8	8	653	140	0.214395	0.209675	LMR	0	0	4554	1103	ENST00000486138	protein_coding	ENSG00000171735	CAMTA1	4554	838	ENST00000486138	ENSG00000171735	CAMTA1	25236	349	0	1	0	0	1	0	0	0	1
597	chr1	6966678	6967422	745	13	13	1042	302	0.289827	0.300535	LMR	0	0	32561	1108	ENST00000467267	protein_coding	ENSG00000171735	CAMTA1	32561	843	ENST00000467267	ENSG00000171735	CAMTA1	54579	350	0	1	0	0	1	0	0	0	1
598	chr1	6972248	6972770	523	6	6	550	172	0.312727	0.320676	LMR	0	0	38131	1108	ENST00000467267	protein_coding	ENSG00000171735	CAMTA1	38131	843	ENST00000467267	ENSG00000171735	CAMTA1	49231	350	0	1	0	0	1	0	0	0	1
599	chr1	6982648	6983088	441	9	9	819	231	0.282051	0.299732	LMR	0	0	48531	1108	ENST00000467267	protein_coding	ENSG00000171735	CAMTA1	48531	843	ENST00000467267	ENSG00000171735	CAMTA1	38913	350	0	1	0	0	1	0	0	0	1
600	chr1	6994854	6996318	1465	27	27	2203	426	0.193373	0.13088	LMR	0	0	60737	1108	ENST00000467267	protein_coding	ENSG00000171735	CAMTA1	60737	843	ENST00000467267	ENSG00000171735	CAMTA1	25683	350	0	1	0	0	1	0	0	0	1
601	chr1	7014468	7014790	323	6	6	471	176	0.373673	0.376953	LMR	0	0	59548	1113	ENST00000456701	antisense	ENSG00000237365	RP11-334N17.1	80351	843	ENST00000467267	ENSG00000171735	CAMTA1	7211	350	0	1	0	0	1	0	0	0	1
602	chr1	7020180	7021236	1057	15	15	1183	240	0.202874	0.162199	LMR	0	0	53102	1113	ENST00000456701	antisense	ENSG00000237365	RP11-334N17.1	86063	843	ENST00000467267	ENSG00000171735	CAMTA1	765	350	0	1	0	0	1	0	0	1	0
603	chr1	7033979	7034450	472	6	6	446	149	0.334081	0.314517	LMR	0	0	39888	1113	ENST00000456701	antisense	ENSG00000237365	RP11-334N17.1	99862	843	ENST00000467267	ENSG00000171735	CAMTA1	11670	350	0	1	0	0	1	0	0	0	1
604	chr1	7036042	7036296	255	6	6	559	236	0.422182	0.403064	LMR	0	0	38042	1113	ENST00000456701	antisense	ENSG00000237365	RP11-334N17.1	101925	843	ENST00000467267	ENSG00000171735	CAMTA1	13733	350	0	1	0	0	1	0	0	0	1
605	chr1	7044872	7045591	720	15	15	1442	436	0.302358	0.295356	LMR	0	0	28747	1113	ENST00000456701	antisense	ENSG00000237365	RP11-334N17.1	110755	843	ENST00000467267	ENSG00000171735	CAMTA1	22563	350	0	1	0	0	1	0	0	0	1
606	chr1	7049450	7050282	833	7	7	553	123	0.222423	0.172252	LMR	0	0	24056	1113	ENST00000456701	antisense	ENSG00000237365	RP11-334N17.1	115333	843	ENST00000467267	ENSG00000171735	CAMTA1	27141	350	0	1	0	0	1	0	0	0	1
607	chr1	7085218	7085380	163	5	5	517	187	0.361702	0.312688	LMR	0	0	10878	1113	ENST00000456701	antisense	ENSG00000237365	RP11-334N17.1	151101	843	ENST00000467267	ENSG00000171735	CAMTA1	37139	351	0	1	0	0	1	0	0	0	1
608	chr1	7101220	7101575	356	9	9	784	269	0.343112	0.300191	LMR	0	0	26880	1113	ENST00000456701	antisense	ENSG00000237365	RP11-334N17.1	167103	843	ENST00000467267	ENSG00000171735	CAMTA1	20944	351	0	1	0	0	1	0	0	0	1
609	chr1	7110848	7111094	247	8	8	570	230	0.403509	0.393735	LMR	0	0	36508	1113	ENST00000456701	antisense	ENSG00000237365	RP11-334N17.1	176731	843	ENST00000467267	ENSG00000171735	CAMTA1	11425	351	0	1	0	0	1	0	0	0	1
610	chr1	7111226	7111362	137	5	5	481	153	0.318087	0.34502	LMR	0	0	36886	1113	ENST00000456701	antisense	ENSG00000237365	RP11-334N17.1	177109	843	ENST00000467267	ENSG00000171735	CAMTA1	11157	351	0	1	0	0	1	0	0	0	1
611	chr1	7120606	7121226	621	19	19	1701	678	0.398589	0.372279	LMR	0	0	46266	1113	ENST00000456701	antisense	ENSG00000237365	RP11-334N17.1	186489	843	ENST00000467267	ENSG00000171735	CAMTA1	1293	351	0	1	0	0	1	0	0	1	0
612	chr1	7135290	7135780	491	7	7	589	105	0.178268	0.181174	LMR	0	0	60950	1113	ENST00000456701	antisense	ENSG00000237365	RP11-334N17.1	201173	843	ENST00000467267	ENSG00000171735	CAMTA1	12562	351	0	1	0	0	1	0	0	0	1
613	chr1	7144152	7144662	511	7	7	505	217	0.429703	0.444136	LMR	0	0	69812	1113	ENST00000456701	antisense	ENSG00000237365	RP11-334N17.1	210035	843	ENST00000467267	ENSG00000171735	CAMTA1	21424	351	0	1	0	0	1	0	0	0	1
614	chr1	7153482	7153772	291	9	9	778	207	0.266067	0.281357	LMR	0	0	79142	1113	ENST00000456701	antisense	ENSG00000237365	RP11-334N17.1	219365	843	ENST00000467267	ENSG00000171735	CAMTA1	30754	351	0	1	0	0	1	0	0	0	1
615	chr1	7154982	7155340	359	5	5	262	82	0.312977	0.304678	LMR	0	0	80642	1113	ENST00000456701	antisense	ENSG00000237365	RP11-334N17.1	220865	843	ENST00000467267	ENSG00000171735	CAMTA1	32254	351	0	1	0	0	1	0	0	0	1
616	chr1	7159801	7160679	879	21	21	2040	459	0.225	0.209053	LMR	0	0	85461	1113	ENST00000456701	antisense	ENSG00000237365	RP11-334N17.1	225684	843	ENST00000467267	ENSG00000171735	CAMTA1	37073	351	0	1	0	0	1	0	0	0	1
617	chr1	7164246	7164996	751	6	6	488	101	0.206967	0.202797	LMR	0	0	89906	1113	ENST00000456701	antisense	ENSG00000237365	RP11-334N17.1	230129	843	ENST00000467267	ENSG00000171735	CAMTA1	41518	351	0	1	0	0	1	0	0	0	1
618	chr1	7177460	7178300	841	13	13	1269	160	0.126084	0.0900819	LMR	0	0	101119	1114	ENST00000384328	snRNA	ENSG00000207056	RNU1-8P	243343	843	ENST00000467267	ENSG00000171735	CAMTA1	54732	351	0	1	0	0	1	0	0	0	1
619	chr1	7181772	7181886	115	5	5	402	152	0.378109	0.36696	LMR	0	0	97533	1114	ENST00000384328	snRNA	ENSG00000207056	RNU1-8P	247655	843	ENST00000467267	ENSG00000171735	CAMTA1	59044	351	0	1	0	0	1	0	0	0	1
620	chr1	7184721	7185259	539	16	16	1531	518	0.338341	0.325734	LMR	0	0	94160	1114	ENST00000384328	snRNA	ENSG00000207056	RNU1-8P	250604	843	ENST00000467267	ENSG00000171735	CAMTA1	61993	351	0	1	0	0	1	0	0	0	1
621	chr1	7187698	7188242	545	10	10	878	276	0.314351	0.334108	LMR	0	0	91177	1114	ENST00000384328	snRNA	ENSG00000207056	RNU1-8P	253581	843	ENST00000467267	ENSG00000171735	CAMTA1	64970	351	0	1	0	0	1	0	0	0	1
622	chr1	7209622	7210102	481	21	21	2021	240	0.118753	0.0958184	LMR	0	0	69317	1114	ENST00000384328	snRNA	ENSG00000207056	RNU1-8P	275505	843	ENST00000467267	ENSG00000171735	CAMTA1	86894	351	0	1	0	0	1	0	0	0	1
623	chr1	7211586	7211918	333	7	7	553	184	0.332731	0.330453	LMR	0	0	67501	1114	ENST00000384328	snRNA	ENSG00000207056	RNU1-8P	277469	843	ENST00000467267	ENSG00000171735	CAMTA1	88858	351	0	1	0	0	1	0	0	0	1
624	chr1	7212727	7213114	388	10	10	1081	400	0.370028	0.353445	LMR	0	0	66305	1114	ENST00000384328	snRNA	ENSG00000207056	RNU1-8P	278610	843	ENST00000467267	ENSG00000171735	CAMTA1	89999	351	0	1	0	0	1	0	0	0	1
625	chr1	7232926	7233247	322	11	11	1018	374	0.367387	0.379173	LMR	0	0	46172	1114	ENST00000384328	snRNA	ENSG00000207056	RNU1-8P	298809	843	ENST00000467267	ENSG00000171735	CAMTA1	110198	351	0	1	0	0	1	0	0	0	1
626	chr1	7237976	7238650	675	9	9	636	119	0.187107	0.174296	LMR	0	0	40769	1114	ENST00000384328	snRNA	ENSG00000207056	RNU1-8P	303859	843	ENST00000467267	ENSG00000171735	CAMTA1	115248	351	0	1	0	0	1	0	0	0	1
627	chr1	7245978	7246812	835	7	7	544	231	0.424632	0.429659	LMR	0	0	32607	1114	ENST00000384328	snRNA	ENSG00000207056	RNU1-8P	311861	843	ENST00000467267	ENSG00000171735	CAMTA1	123250	351	0	1	0	0	1	0	0	0	1
628	chr1	7254285	7255051	767	9	9	640	232	0.3625	0.347771	LMR	0	0	24368	1114	ENST00000384328	snRNA	ENSG00000207056	RNU1-8P	320168	843	ENST00000467267	ENSG00000171735	CAMTA1	131557	351	0	1	0	0	1	0	0	0	1
629	chr1	7257001	7257580	580	7	7	611	243	0.397709	0.391445	LMR	0	0	21839	1114	ENST00000384328	snRNA	ENSG00000207056	RNU1-8P	322884	843	ENST00000467267	ENSG00000171735	CAMTA1	134273	351	0	1	0	0	1	0	0	0	1
630	chr1	7259153	7259702	550	22	22	1457	555	0.38092	0.427598	LMR	0	0	19717	1114	ENST00000384328	snRNA	ENSG00000207056	RNU1-8P	325036	843	ENST00000467267	ENSG00000171735	CAMTA1	136425	351	0	1	0	0	1	0	0	0	1
631	chr1	7269232	7269880	649	6	6	523	145	0.277247	0.266741	LMR	0	0	9539	1114	ENST00000384328	snRNA	ENSG00000207056	RNU1-8P	335115	843	ENST00000467267	ENSG00000171735	CAMTA1	146504	351	0	1	0	0	1	0	0	0	1
632	chr1	7278340	7278845	506	7	7	402	58	0.144279	0.137855	LMR	0	0	574	1114	ENST00000384328	snRNA	ENSG00000207056	RNU1-8P	344223	843	ENST00000467267	ENSG00000171735	CAMTA1	155612	351	1	0	0	0	1	0	0	0	1
633	chr1	7296026	7296262	237	6	6	514	183	0.356031	0.35054	LMR	0	0	16605	1114	ENST00000384328	snRNA	ENSG00000207056	RNU1-8P	361909	843	ENST00000467267	ENSG00000171735	CAMTA1	173298	351	0	1	0	0	1	0	0	0	1
634	chr1	7322915	7323139	225	7	7	622	285	0.458199	0.455249	LMR	0	0	43494	1114	ENST00000384328	snRNA	ENSG00000207056	RNU1-8P	388798	843	ENST00000467267	ENSG00000171735	CAMTA1	200187	351	0	1	0	0	1	0	0	0	1
635	chr1	7339283	7340060	778	14	14	1368	344	0.251462	0.228761	LMR	0	0	59862	1114	ENST00000384328	snRNA	ENSG00000207056	RNU1-8P	405166	843	ENST00000467267	ENSG00000171735	CAMTA1	216555	351	0	1	0	0	1	0	0	0	1
636	chr1	7351302	7352867	1566	24	24	2162	753	0.348289	0.360029	LMR	0	0	71881	1114	ENST00000384328	snRNA	ENSG00000207056	RNU1-8P	417185	843	ENST00000467267	ENSG00000171735	CAMTA1	228574	351	0	1	0	0	1	0	0	0	1
637	chr1	7358734	7359982	1249	15	15	1297	213	0.164225	0.120823	LMR	0	0	69020	1115	ENST00000427317	sense_intronic	ENSG00000237402	CAMTA1-IT1	424617	843	ENST00000467267	ENSG00000171735	CAMTA1	236006	351	0	1	0	0	1	0	0	0	1
638	chr1	7394208	7395025	818	14	14	1291	418	0.32378	0.379705	LMR	0	0	33977	1115	ENST00000427317	sense_intronic	ENSG00000237402	CAMTA1-IT1	401442	844	ENST00000495233	ENSG00000171735	CAMTA1	271480	351	0	1	0	0	1	0	0	0	1
639	chr1	7401592	7401898	307	6	6	590	123	0.208475	0.207805	LMR	0	0	27104	1115	ENST00000427317	sense_intronic	ENSG00000237402	CAMTA1-IT1	394569	844	ENST00000495233	ENSG00000171735	CAMTA1	278864	351	0	1	0	0	1	0	0	0	1
640	chr1	7434029	7434636	608	13	13	973	236	0.242549	0.238439	LMR	0	0	5025	1115	ENST00000427317	sense_intronic	ENSG00000237402	CAMTA1-IT1	361831	844	ENST00000495233	ENSG00000171735	CAMTA1	288764	352	0	1	0	0	1	0	0	0	1
641	chr1	7439210	7439950	741	17	17	1562	179	0.114597	0.0977538	LMR	0	0	9528	1117	ENST00000411708	antisense	ENSG00000237728	RP3-453P22.2	356517	844	ENST00000495233	ENSG00000171735	CAMTA1	283450	352	0	1	0	0	1	0	0	0	1
642	chr1	7486758	7486892	135	5	5	444	196	0.441441	0.435006	LMR	0	0	14721	1118	ENST00000440032	antisense	ENSG00000225126	RP4-549F15.1	309575	844	ENST00000495233	ENSG00000171735	CAMTA1	236508	352	0	1	0	0	1	0	0	0	1
643	chr1	7501444	7501672	229	8	8	715	313	0.437762	0.457362	LMR	1	0	0	1118	ENST00000440032	antisense	ENSG00000225126	RP4-549F15.1	294795	844	ENST00000495233	ENSG00000171735	CAMTA1	221728	352	1	0	0	0	1	0	0	0	1
644	chr1	7530930	7531304	375	10	10	910	188	0.206593	0.18189	LMR	0	0	29315	1118	ENST00000440032	antisense	ENSG00000225126	RP4-549F15.1	265163	844	ENST00000495233	ENSG00000171735	CAMTA1	192096	352	0	1	0	0	1	0	0	0	1
645	chr1	7537192	7537638	447	12	12	1116	401	0.359319	0.349347	LMR	0	0	35577	1118	ENST00000440032	antisense	ENSG00000225126	RP4-549F15.1	258829	844	ENST00000495233	ENSG00000171735	CAMTA1	185762	352	0	1	0	0	1	0	0	0	1
646	chr1	7538483	7539328	846	18	18	1491	446	0.299128	0.314625	LMR	0	0	36868	1118	ENST00000440032	antisense	ENSG00000225126	RP4-549F15.1	257139	844	ENST00000495233	ENSG00000171735	CAMTA1	184072	352	0	1	0	0	1	0	0	0	1
647	chr1	7551334	7552133	800	19	19	1558	223	0.143132	0.0970225	LMR	0	0	49719	1118	ENST00000440032	antisense	ENSG00000225126	RP4-549F15.1	244334	844	ENST00000495233	ENSG00000171735	CAMTA1	171267	352	0	1	0	0	1	0	0	0	1
648	chr1	7553917	7554036	120	5	5	341	129	0.378299	0.376282	LMR	0	0	52302	1118	ENST00000440032	antisense	ENSG00000225126	RP4-549F15.1	242431	844	ENST00000495233	ENSG00000171735	CAMTA1	169364	352	0	1	0	0	1	0	0	0	1
649	chr1	7561147	7561484	338	8	8	557	177	0.317774	0.32773	LMR	0	0	59532	1118	ENST00000440032	antisense	ENSG00000225126	RP4-549F15.1	234983	844	ENST00000495233	ENSG00000171735	CAMTA1	161916	352	0	1	0	0	1	0	0	0	1
650	chr1	7562321	7562770	450	10	10	931	303	0.325456	0.353372	LMR	0	0	60706	1118	ENST00000440032	antisense	ENSG00000225126	RP4-549F15.1	233697	844	ENST00000495233	ENSG00000171735	CAMTA1	160630	352	0	1	0	0	1	0	0	0	1
651	chr1	7594029	7594916	888	25	25	1994	439	0.22016	0.21033	LMR	0	0	92414	1118	ENST00000440032	antisense	ENSG00000225126	RP4-549F15.1	201551	844	ENST00000495233	ENSG00000171735	CAMTA1	128484	352	0	1	0	0	1	0	0	0	1
652	chr1	7596185	7596582	398	7	7	601	191	0.317804	0.327217	LMR	0	0	94570	1118	ENST00000440032	antisense	ENSG00000225126	RP4-549F15.1	199885	844	ENST00000495233	ENSG00000171735	CAMTA1	126818	352	0	1	0	0	1	0	0	0	1
653	chr1	7609426	7610204	779	7	7	472	111	0.235169	0.268682	LMR	0	0	107811	1118	ENST00000440032	antisense	ENSG00000225126	RP4-549F15.1	186263	844	ENST00000495233	ENSG00000171735	CAMTA1	113196	352	0	1	0	0	1	0	0	0	1
654	chr1	7612444	7612902	459	11	11	931	236	0.253491	0.245505	LMR	0	0	110829	1118	ENST00000440032	antisense	ENSG00000225126	RP4-549F15.1	183565	844	ENST00000495233	ENSG00000171735	CAMTA1	110498	352	0	1	0	0	1	0	0	0	1
655	chr1	7617278	7617938	661	13	13	1039	289	0.278152	0.299828	LMR	0	0	115663	1118	ENST00000440032	antisense	ENSG00000225126	RP4-549F15.1	178529	844	ENST00000495233	ENSG00000171735	CAMTA1	105462	352	0	1	0	0	1	0	0	0	1
656	chr1	7634480	7634856	377	13	13	1190	358	0.30084	0.281904	LMR	0	0	120047	1119	ENST00000602640	lincRNA	ENSG00000270171	RP11-338N10.1	161611	844	ENST00000495233	ENSG00000171735	CAMTA1	88544	352	0	1	0	0	1	0	0	0	1
657	chr1	7637486	7637666	181	5	5	431	162	0.37587	0.36186	LMR	0	0	117237	1119	ENST00000602640	lincRNA	ENSG00000270171	RP11-338N10.1	158801	844	ENST00000495233	ENSG00000171735	CAMTA1	85734	352	0	1	0	0	1	0	0	0	1
658	chr1	7641192	7641666	475	7	7	678	165	0.243363	0.23538	LMR	0	0	113237	1119	ENST00000602640	lincRNA	ENSG00000270171	RP11-338N10.1	154801	844	ENST00000495233	ENSG00000171735	CAMTA1	81734	352	0	1	0	0	1	0	0	0	1
659	chr1	7642036	7642408	373	11	11	1020	376	0.368627	0.349896	LMR	0	0	112495	1119	ENST00000602640	lincRNA	ENSG00000270171	RP11-338N10.1	154059	844	ENST00000495233	ENSG00000171735	CAMTA1	80992	352	0	1	0	0	1	0	0	0	1
660	chr1	7646203	7646538	336	14	14	1116	291	0.260753	0.26804	LMR	0	0	108365	1119	ENST00000602640	lincRNA	ENSG00000270171	RP11-338N10.1	149929	844	ENST00000495233	ENSG00000171735	CAMTA1	76862	352	0	1	0	0	1	0	0	0	1
661	chr1	7674638	7675074	437	8	8	704	212	0.301136	0.279316	LMR	0	0	79829	1119	ENST00000602640	lincRNA	ENSG00000270171	RP11-338N10.1	121393	844	ENST00000495233	ENSG00000171735	CAMTA1	48326	352	0	1	0	0	1	0	0	0	1
662	chr1	7675676	7677254	1579	23	23	2137	478	0.223678	0.227068	LMR	0	0	77649	1119	ENST00000602640	lincRNA	ENSG00000270171	RP11-338N10.1	119213	844	ENST00000495233	ENSG00000171735	CAMTA1	46146	352	0	1	0	0	1	0	0	0	1
663	chr1	7680680	7682182	1503	28	28	2530	859	0.339526	0.337091	LMR	0	0	72721	1119	ENST00000602640	lincRNA	ENSG00000270171	RP11-338N10.1	114285	844	ENST00000495233	ENSG00000171735	CAMTA1	41218	352	0	1	0	0	1	0	0	0	1
664	chr1	7692134	7692910	777	24	24	1742	405	0.232491	0.232372	LMR	0	0	61993	1119	ENST00000602640	lincRNA	ENSG00000270171	RP11-338N10.1	103557	844	ENST00000495233	ENSG00000171735	CAMTA1	30490	352	0	1	0	0	1	0	0	0	1
665	chr1	7703590	7703880	291	7	7	553	247	0.446655	0.434309	LMR	0	0	51023	1119	ENST00000602640	lincRNA	ENSG00000270171	RP11-338N10.1	92587	844	ENST00000495233	ENSG00000171735	CAMTA1	19520	352	0	1	0	0	1	0	0	0	1
666	chr1	7705622	7705786	165	5	5	389	129	0.33162	0.304545	LMR	0	0	49117	1119	ENST00000602640	lincRNA	ENSG00000270171	RP11-338N10.1	90681	844	ENST00000495233	ENSG00000171735	CAMTA1	17614	352	0	1	0	0	1	0	0	0	1
667	chr1	7707367	7707781	415	15	15	1165	79	0.0678112	0.00497512	LMR	0	0	47122	1119	ENST00000602640	lincRNA	ENSG00000270171	RP11-338N10.1	88686	844	ENST00000495233	ENSG00000171735	CAMTA1	15619	352	0	1	0	0	1	0	0	0	1
668	chr1	7709058	7709744	687	13	13	1107	353	0.31888	0.358613	LMR	0	0	45159	1119	ENST00000602640	lincRNA	ENSG00000270171	RP11-338N10.1	86723	844	ENST00000495233	ENSG00000171735	CAMTA1	13656	352	0	1	0	0	1	0	0	0	1
669	chr1	7710992	7711091	100	5	5	390	188	0.482051	0.446807	LMR	0	0	43812	1119	ENST00000602640	lincRNA	ENSG00000270171	RP11-338N10.1	85376	844	ENST00000495233	ENSG00000171735	CAMTA1	12309	352	0	1	0	0	1	0	0	0	1
670	chr1	7712103	7712532	430	7	7	494	172	0.348178	0.333812	LMR	0	0	42371	1119	ENST00000602640	lincRNA	ENSG00000270171	RP11-338N10.1	83935	844	ENST00000495233	ENSG00000171735	CAMTA1	10868	352	0	1	0	0	1	0	0	0	1
671	chr1	7717584	7717650	67	5	5	234	81	0.346154	0.410494	LMR	0	0	37253	1119	ENST00000602640	lincRNA	ENSG00000270171	RP11-338N10.1	78817	844	ENST00000495233	ENSG00000171735	CAMTA1	5750	352	0	1	0	0	1	0	0	0	1
672	chr1	7727604	7728178	575	9	9	784	26	0.0331633	0.0114943	LMR	0	0	26725	1119	ENST00000602640	lincRNA	ENSG00000270171	RP11-338N10.1	68289	844	ENST00000495233	ENSG00000171735	CAMTA1	2428	352	0	1	0	0	1	0	0	0	1
673	chr1	7746704	7746870	167	8	8	769	369	0.479844	0.460361	LMR	0	0	8033	1119	ENST00000602640	lincRNA	ENSG00000270171	RP11-338N10.1	49597	844	ENST00000495233	ENSG00000171735	CAMTA1	5586	353	0	1	0	0	1	0	0	0	1
674	chr1	7749589	7749988	400	7	7	533	148	0.277674	0.284243	LMR	0	0	4915	1119	ENST00000602640	lincRNA	ENSG00000270171	RP11-338N10.1	46479	844	ENST00000495233	ENSG00000171735	CAMTA1	8471	353	0	1	0	0	1	0	0	0	1
675	chr1	7786784	7786956	173	5	5	476	184	0.386555	0.347956	LMR	0	0	9511	1109	ENST00000495233	protein_coding	ENSG00000171735	CAMTA1	9511	844	ENST00000495233	ENSG00000171735	CAMTA1	20927	354	0	1	0	0	1	0	0	0	1
676	chr1	7812648	7813412	765	14	14	1140	98	0.0859649	0.023923	LMR	0	0	7626	1111	ENST00000476864	protein_coding	ENSG00000171735	CAMTA1	7626	846	ENST00000476864	ENSG00000171735	CAMTA1	17966	355	0	1	0	0	1	0	0	0	1
677	chr1	7916542	7916698	157	7	7	277	105	0.379061	0.353346	LMR	0	0	2969	1134	ENST00000377516	protein_coding	ENSG00000049247	UTS2	2969	857	ENST00000377516	ENSG00000049247	UTS2	29065	358	0	0	1	0	0	1	0	0	1
678	chr1	7962678	7963481	804	19	19	1661	199	0.119807	0.0636574	LMR	0	0	31678	1138	ENST00000474475	protein_coding	ENSG00000049249	TNFRSF9	31678	861	ENST00000474475	ENSG00000049249	TNFRSF9	38927	359	0	0	1	0	0	1	0	0	1
679	chr1	7987078	7987392	315	5	5	460	134	0.291304	0.305125	LMR	0	0	7767	1138	ENST00000474475	protein_coding	ENSG00000049249	TNFRSF9	7767	861	ENST00000474475	ENSG00000049249	TNFRSF9	15016	359	0	1	0	0	1	0	0	0	1
680	chr1	8000601	8001192	592	8	8	660	200	0.30303	0.275198	LMR	1	1	0	1137	ENST00000377507	protein_coding	ENSG00000049249	TNFRSF9	0	860	ENST00000377507	ENSG00000049249	TNFRSF9	1216	359	1	0	0	1	0	0	0	1	0
681	chr1	8042390	8042718	329	9	9	973	83	0.0853032	0.0403294	LMR	0	0	324	1151	ENST00000363474	misc_RNA	ENSG00000200344	Y_RNA	16978	872	ENST00000469225	ENSG00000116288	PARK7	20163	361	1	0	0	0	1	0	0	0	1
682	chr1	8073868	8074325	458	6	6	443	183	0.413093	0.430345	LMR	0	0	1367	1154	ENST00000467067	protein_coding	ENSG00000116285	ERRFI1	1367	875	ENST00000467067	ENSG00000116285	ERRFI1	11229	362	1	0	0	1	0	0	0	0	1
683	chr1	8075049	8078449	3401	23	23	1767	418	0.236559	0.29406	LMR	1	1	0	1154	ENST00000467067	protein_coding	ENSG00000116285	ERRFI1	0	875	ENST00000467067	ENSG00000116285	ERRFI1	7105	362	0.777418	0.222582	0	0.777418	0.222582	0	0	0	1
684	chr1	8087343	8089601	2259	27	27	1887	584	0.309486	0.310473	LMR	0	0	544	1157	ENST00000445300	lincRNA	ENSG00000238290	RP11-431K24.1	974	874	ENST00000377482	ENSG00000116285	ERRFI1	488	362	0.64409	0.35591	0	0.453741	0	0.546259	0	0.669323	0.330677
685	chr1	8107726	8109004	1279	8	8	636	125	0.196541	0.222133	LMR	0	0	9518	1158	ENST00000399343	pseudogene	ENSG00000232848	CTA-215D11.4	21357	874	ENST00000377482	ENSG00000116285	ERRFI1	20871	362	0	1	0	0	0	1	0	0	1
686	chr1	8123600	8124115	516	5	5	533	115	0.21576	0.220291	LMR	0	0	5076	1158	ENST00000399343	pseudogene	ENSG00000232848	CTA-215D11.4	37231	874	ENST00000377482	ENSG00000116285	ERRFI1	36745	362	0	1	0	0	0	1	0	0	1
687	chr1	8133627	8134010	384	5	5	520	174	0.334615	0.332819	LMR	0	0	15103	1158	ENST00000399343	pseudogene	ENSG00000232848	CTA-215D11.4	47258	874	ENST00000377482	ENSG00000116285	ERRFI1	46772	362	0	1	0	0	0	1	0	0	1
688	chr1	8137027	8137554	528	11	11	812	238	0.293103	0.262077	LMR	0	0	18503	1158	ENST00000399343	pseudogene	ENSG00000232848	CTA-215D11.4	50658	874	ENST00000377482	ENSG00000116285	ERRFI1	50172	362	0	1	0	0	0	1	0	0	1
689	chr1	8143650	8144347	698	9	9	789	192	0.243346	0.250508	LMR	0	0	25126	1158	ENST00000399343	pseudogene	ENSG00000232848	CTA-215D11.4	57281	874	ENST00000377482	ENSG00000116285	ERRFI1	56795	362	0	1	0	0	0	1	0	0	1
690	chr1	8154995	8155262	268	8	8	807	313	0.387856	0.371457	LMR	0	0	36471	1158	ENST00000399343	pseudogene	ENSG00000232848	CTA-215D11.4	68626	874	ENST00000377482	ENSG00000116285	ERRFI1	68140	362	0	1	0	0	0	1	0	0	1
691	chr1	8156391	8157090	700	9	9	692	210	0.303468	0.320875	LMR	0	0	37867	1158	ENST00000399343	pseudogene	ENSG00000232848	CTA-215D11.4	70022	874	ENST00000377482	ENSG00000116285	ERRFI1	69536	362	0	1	0	0	0	1	0	0	1
692	chr1	8173330	8173934	605	8	8	547	210	0.383912	0.363816	LMR	0	0	54806	1158	ENST00000399343	pseudogene	ENSG00000232848	CTA-215D11.4	86961	874	ENST00000377482	ENSG00000116285	ERRFI1	86475	362	0	1	0	0	0	1	0	0	1
693	chr1	8176709	8177868	1160	22	22	1605	312	0.194393	0.188332	LMR	0	0	58185	1158	ENST00000399343	pseudogene	ENSG00000232848	CTA-215D11.4	90340	874	ENST00000377482	ENSG00000116285	ERRFI1	89854	362	0	1	0	0	0	1	0	0	1
694	chr1	8193380	8194559	1180	12	12	851	210	0.246769	0.258446	LMR	0	0	55324	1159	ENST00000453364	pseudogene	ENSG00000229305	RP11-431K24.2	107011	874	ENST00000377482	ENSG00000116285	ERRFI1	77437	363	0	0	1	0	0	1	0	0	1
695	chr1	8197454	8198237	784	14	14	1245	276	0.221687	0.241588	LMR	0	0	51646	1159	ENST00000453364	pseudogene	ENSG00000229305	RP11-431K24.2	111085	874	ENST00000377482	ENSG00000116285	ERRFI1	73759	363	0	0	1	0	0	1	0	0	1
696	chr1	8214812	8215024	213	9	9	737	216	0.29308	0.290695	LMR	0	0	34859	1159	ENST00000453364	pseudogene	ENSG00000229305	RP11-431K24.2	128443	874	ENST00000377482	ENSG00000116285	ERRFI1	56972	363	0	0	1	0	0	1	0	0	1
697	chr1	8229722	8230312	591	9	9	769	91	0.118336	0.0855442	LMR	0	0	19571	1159	ENST00000453364	pseudogene	ENSG00000229305	RP11-431K24.2	143353	874	ENST00000377482	ENSG00000116285	ERRFI1	41684	363	0	0	1	0	0	1	0	0	1
698	chr1	8234488	8235052	565	5	5	451	92	0.203991	0.240191	LMR	0	0	14831	1159	ENST00000453364	pseudogene	ENSG00000229305	RP11-431K24.2	142833	878	ENST00000471889	ENSG00000162426	SLC45A1	36944	363	0	0	1	0	0	1	0	0	1
699	chr1	8257670	8258066	397	11	11	968	194	0.200413	0.180976	LMR	0	0	7785	1159	ENST00000453364	pseudogene	ENSG00000229305	RP11-431K24.2	119819	878	ENST00000471889	ENSG00000162426	SLC45A1	13930	363	0	0	1	0	0	1	0	0	1
700	chr1	8262228	8262940	713	18	18	1629	422	0.259055	0.284608	LMR	0	0	3716	1160	ENST00000364105	snRNA	ENSG00000200975	RNU1-7P	114945	878	ENST00000471889	ENSG00000162426	SLC45A1	9056	363	0	0	1	0	0	1	0	0	1
701	chr1	8272029	8272340	312	15	15	1161	355	0.305771	0.322862	LMR	0	0	3296	1161	ENST00000452982	lincRNA	ENSG00000227634	RP11-431K24.3	105545	878	ENST00000471889	ENSG00000162426	SLC45A1	0	363	0	1	0	0	0	1	0.557692	0.442308	0
702	chr1	8292290	8292661	372	10	10	747	198	0.26506	0.235524	LMR	0	0	11700	1162	ENST00000424689	lincRNA	ENSG00000233645	RP11-431K24.4	85224	878	ENST00000471889	ENSG00000162426	SLC45A1	14467	364	0	0	1	0	0	1	0	0	1
703	chr1	8298204	8298496	293	6	6	472	183	0.387712	0.394926	LMR	0	0	17614	1162	ENST00000424689	lincRNA	ENSG00000233645	RP11-431K24.4	79389	878	ENST00000471889	ENSG00000162426	SLC45A1	20381	364	0	0	1	0	0	1	0	0	1
704	chr1	8298929	8299280	352	8	8	534	189	0.353933	0.31353	LMR	0	0	18339	1162	ENST00000424689	lincRNA	ENSG00000233645	RP11-431K24.4	78605	878	ENST00000471889	ENSG00000162426	SLC45A1	21106	364	0	0	1	0	0	1	0	0	1
705	chr1	8299734	8300016	283	8	8	599	210	0.350584	0.331217	LMR	0	0	19144	1162	ENST00000424689	lincRNA	ENSG00000233645	RP11-431K24.4	77869	878	ENST00000471889	ENSG00000162426	SLC45A1	21911	364	0	0	1	0	0	1	0	0	1
706	chr1	8319074	8319916	843	11	11	1085	297	0.273733	0.255805	LMR	0	0	15521	1163	ENST00000585092	misc_RNA	ENSG00000265414	RN7SL729P	57969	878	ENST00000471889	ENSG00000162426	SLC45A1	41251	364	0	0	1	0	0	1	0	0	1
707	chr1	8354164	8354817	654	22	22	1697	423	0.249263	0.252235	LMR	0	0	1840	1164	ENST00000516168	snRNA	ENSG00000251977	RNU6-991P	23068	878	ENST00000471889	ENSG00000162426	SLC45A1	22967	365	0.243119	0	0.756881	0	0	1	0	0	1
708	chr1	8374246	8375500	1255	25	25	1783	537	0.301178	0.361929	LMR	0	0	2385	1165	ENST00000471889	protein_coding	ENSG00000162426	SLC45A1	2385	878	ENST00000471889	ENSG00000162426	SLC45A1	2284	365	0	0	1	0	0	1	0	0	1
709	chr1	8406948	8407334	387	8	8	697	177	0.253945	0.261099	LMR	0	0	7807	1173	ENST00000467350	protein_coding	ENSG00000142599	RERE	7807	885	ENST00000467350	ENSG00000142599	RERE	2845	370	0	0	1	0	0	1	0	0	1
710	chr1	8409057	8409506	450	14	14	960	161	0.167708	0.131085	LMR	0	0	5635	1173	ENST00000467350	protein_coding	ENSG00000142599	RERE	5635	885	ENST00000467350	ENSG00000142599	RERE	4954	370	0	0	1	0	0	1	0	0	1
711	chr1	8409956	8410516	561	14	14	1127	238	0.21118	0.212699	LMR	0	0	4625	1173	ENST00000467350	protein_coding	ENSG00000142599	RERE	4625	885	ENST00000467350	ENSG00000142599	RERE	5853	370	0	0	1	0	0	1	0	0	1
712	chr1	8412692	8412846	155	6	6	425	172	0.404706	0.424408	LMR	0	0	2295	1173	ENST00000467350	protein_coding	ENSG00000142599	RERE	2295	885	ENST00000467350	ENSG00000142599	RERE	5476	371	0	1	0	0	1	0	0	0	1
713	chr1	8413012	8413838	827	20	20	1692	586	0.346336	0.351775	LMR	0	0	1303	1173	ENST00000467350	protein_coding	ENSG00000142599	RERE	1303	885	ENST00000467350	ENSG00000142599	RERE	4484	371	0.842805	0.157195	0	0.842805	0.157195	0	0	0	1
714	chr1	8423502	8424189	688	12	12	833	319	0.382953	0.363502	LMR	0	0	597	1177	ENST00000505225	protein_coding	ENSG00000142599	RERE	597	889	ENST00000505225	ENSG00000142599	RERE	4644	371	1	0	0	1	0	0	0	0	1
715	chr1	8430586	8431626	1041	13	13	1279	361	0.282252	0.262002	LMR	0	0	5687	1178	ENST00000464367	protein_coding	ENSG00000142599	RERE	5687	890	ENST00000464367	ENSG00000142599	RERE	11728	371	0	1	0	0	1	0	0	0	1
716	chr1	8433392	8434624	1233	23	23	2099	236	0.112434	0.116023	LMR	0	0	8493	1178	ENST00000464367	protein_coding	ENSG00000142599	RERE	8493	890	ENST00000464367	ENSG00000142599	RERE	14534	371	0	1	0	0	1	0	0	0	1
717	chr1	8438995	8439549	555	11	11	838	300	0.357995	0.340832	LMR	0	0	14096	1178	ENST00000464367	protein_coding	ENSG00000142599	RERE	14096	890	ENST00000464367	ENSG00000142599	RERE	20137	371	0	1	0	0	1	0	0	0	1
718	chr1	8455794	8458136	2343	18	18	1385	304	0.219495	0.20003	LMR	0	0	25342	1180	ENST00000460659	protein_coding	ENSG00000142599	RERE	25342	892	ENST00000460659	ENSG00000142599	RERE	25253	372	0	1	0	0	1	0	0	0	1
719	chr1	8468006	8470024	2019	21	21	1655	240	0.145015	0.115908	LMR	0	0	13454	1180	ENST00000460659	protein_coding	ENSG00000142599	RERE	13454	892	ENST00000460659	ENSG00000142599	RERE	13365	372	0	1	0	0	1	0	0	0	1
720	chr1	8471966	8472754	789	10	10	871	257	0.295063	0.284913	LMR	0	0	10724	1180	ENST00000460659	protein_coding	ENSG00000142599	RERE	10724	892	ENST00000460659	ENSG00000142599	RERE	10635	372	0	1	0	0	1	0	0	0	1
721	chr1	8475620	8475981	362	5	5	379	130	0.343008	0.344868	LMR	0	0	7497	1180	ENST00000460659	protein_coding	ENSG00000142599	RERE	7497	892	ENST00000460659	ENSG00000142599	RERE	7408	372	0	1	0	0	1	0	0	0	1
722	chr1	8476978	8477476	499	5	5	456	163	0.357456	0.392318	LMR	0	0	6002	1180	ENST00000460659	protein_coding	ENSG00000142599	RERE	6002	892	ENST00000460659	ENSG00000142599	RERE	5913	372	0	1	0	0	1	0	0	0	1
723	chr1	8479319	8479849	531	6	6	639	176	0.27543	0.285071	LMR	0	0	3629	1180	ENST00000460659	protein_coding	ENSG00000142599	RERE	3629	892	ENST00000460659	ENSG00000142599	RERE	3540	372	0	1	0	0	1	0	0	0	1
724	chr1	8498774	8499648	875	8	8	742	129	0.173854	0.176963	LMR	0	0	13075	1190	ENST00000444276	antisense	ENSG00000232912	RP5-1115A15.1	13501	891	ENST00000488215	ENSG00000142599	RERE	14434	372	0	1	0	0	1	0	0	0	1
725	chr1	8508929	8509672	744	11	11	1034	317	0.306576	0.321193	LMR	0	0	23230	1190	ENST00000444276	antisense	ENSG00000232912	RP5-1115A15.1	23656	891	ENST00000488215	ENSG00000142599	RERE	24589	372	0	1	0	0	1	0	0	0	1
726	chr1	8515952	8516746	795	8	8	722	248	0.34349	0.322153	LMR	0	0	30253	1190	ENST00000444276	antisense	ENSG00000232912	RP5-1115A15.1	30679	891	ENST00000488215	ENSG00000142599	RERE	31612	372	0	1	0	0	1	0	0	0	1
727	chr1	8523280	8524002	723	8	8	680	98	0.144118	0.178364	LMR	0	0	37581	1190	ENST00000444276	antisense	ENSG00000232912	RP5-1115A15.1	38007	891	ENST00000488215	ENSG00000142599	RERE	38940	372	0	1	0	0	1	0	0	0	1
728	chr1	8570074	8571050	977	10	10	720	181	0.251389	0.23891	LMR	0	0	927	1191	ENST00000408156	snoRNA	ENSG00000221083	SNORA77	14947	884	ENST00000377464	ENSG00000142599	RERE	85734	372	1	0	0	0	1	0	0	0	1
729	chr1	8584979	8587458	2480	24	24	1990	239	0.120101	0.0642866	LMR	1	1	0	1185	ENST00000507012	protein_coding	ENSG00000142599	RERE	0	897	ENST00000507012	ENSG00000142599	RERE	100639	372	1	0	0	1	0	0	0	0	1
730	chr1	8631284	8632055	772	6	6	481	81	0.168399	0.16384	LMR	0	0	18844	1186	ENST00000469251	protein_coding	ENSG00000142599	RERE	18844	898	ENST00000469251	ENSG00000142599	RERE	130950	373	0	1	0	0	1	0	0	0	1
731	chr1	8657984	8659000	1017	17	17	1448	425	0.293508	0.305905	LMR	0	0	7083	1186	ENST00000469251	protein_coding	ENSG00000142599	RERE	7083	898	ENST00000469251	ENSG00000142599	RERE	104005	373	0	1	0	0	1	0	0	0	1
732	chr1	8688334	8689651	1318	7	7	565	179	0.316814	0.322896	LMR	0	0	3894	1187	ENST00000514428	protein_coding	ENSG00000142599	RERE	3894	899	ENST00000514428	ENSG00000142599	RERE	73354	373	0	1	0	0	1	0	0	0	1
733	chr1	8720499	8722227	1729	13	13	1201	250	0.20816	0.169991	LMR	0	0	4068	1174	ENST00000400907	protein_coding	ENSG00000142599	RERE	4068	886	ENST00000400907	ENSG00000142599	RERE	40778	373	0	1	0	0	1	0	0	0	1
734	chr1	8731025	8731856	832	9	9	683	136	0.199122	0.203306	LMR	0	0	14594	1174	ENST00000400907	protein_coding	ENSG00000142599	RERE	14594	886	ENST00000400907	ENSG00000142599	RERE	31149	373	0	1	0	0	1	0	0	0	1
735	chr1	8741119	8741308	190	5	5	349	152	0.43553	0.459192	LMR	0	0	21969	1188	ENST00000468247	protein_coding	ENSG00000142599	RERE	21969	900	ENST00000468247	ENSG00000142599	RERE	21697	373	0	1	0	0	1	0	0	0	1
736	chr1	8746936	8747620	685	7	7	692	125	0.180636	0.16005	LMR	0	0	15657	1188	ENST00000468247	protein_coding	ENSG00000142599	RERE	15657	900	ENST00000468247	ENSG00000142599	RERE	15385	373	0	1	0	0	1	0	0	0	1
737	chr1	8772118	8773276	1159	7	7	580	110	0.189655	0.170119	LMR	0	0	8839	1188	ENST00000468247	protein_coding	ENSG00000142599	RERE	8839	900	ENST00000468247	ENSG00000142599	RERE	8568	373	0	1	0	0	1	0	0	0	1
738	chr1	8786402	8787082	681	13	13	1055	206	0.195261	0.208217	LMR	0	0	23123	1188	ENST00000468247	protein_coding	ENSG00000142599	RERE	23123	900	ENST00000468247	ENSG00000142599	RERE	22852	373	0	1	0	0	1	0	0	0	1
739	chr1	8882666	8883476	811	6	6	387	18	0.0465116	0.0830533	LMR	0	0	4963	1176	ENST00000400908	protein_coding	ENSG00000142599	RERE	4963	888	ENST00000400908	ENSG00000142599	RERE	4573	375	0	0	1	0	0	1	0	0	1
740	chr1	8896230	8896788	559	12	12	1043	325	0.311601	0.275091	LMR	0	0	5163	1198	ENST00000436229	pseudogene	ENSG00000229716	RP11-185B14.1	18527	888	ENST00000400908	ENSG00000142599	RERE	18137	375	0	0	1	0	0	1	0	0	1
741	chr1	8904582	8905022	441	7	7	592	245	0.413851	0.404534	LMR	0	0	13515	1198	ENST00000436229	pseudogene	ENSG00000229716	RP11-185B14.1	26333	902	ENST00000464920	ENSG00000074800	ENO1	26489	375	0	0	1	0	0	1	0	0	1
742	chr1	8908737	8909253	517	14	14	1313	185	0.140899	0.0929681	LMR	0	0	17670	1198	ENST00000436229	pseudogene	ENSG00000229716	RP11-185B14.1	22102	902	ENST00000464920	ENSG00000074800	ENO1	28845	376	0	0	1	0	0	1	0	0	1
743	chr1	8914774	8915126	353	5	5	442	146	0.330317	0.307297	LMR	0	0	16229	1200	ENST00000464920	protein_coding	ENSG00000074800	ENO1	16229	902	ENST00000464920	ENSG00000074800	ENO1	22972	376	0	0	1	0	0	1	0	0	1
744	chr1	8943527	8944008	482	5	5	358	133	0.371508	0.346071	LMR	1	0	0	1207	ENST00000364855	snRNA	ENSG00000201725	RNU6-304P	4218	906	ENST00000489867	ENSG00000074800	ENO1	4117	376	1	0	0	0	0	1	0	0	1
745	chr1	8949380	8950740	1361	24	24	1482	321	0.216599	0.231908	LMR	0	0	2727	1208	ENST00000425872	pseudogene	ENSG00000238249	HMGN2P17	10071	906	ENST00000489867	ENSG00000074800	ENO1	9970	376	0	0	1	0	0	1	0	0	1
746	chr1	8978062	8978560	499	6	6	587	148	0.252129	0.232809	LMR	0	0	8260	1211	ENST00000431968	pseudogene	ENSG00000232663	RP3-477M7.6	27365	907	ENST00000549778	ENSG00000131686	CA6	38652	376	0	0	1	0	0	1	0	0	1
747	chr1	9023046	9023288	243	8	8	685	151	0.220438	0.259327	LMR	0	0	16644	1218	ENST00000583026	misc_RNA	ENSG00000265141	RN7SL451P	17099	911	ENST00000377436	ENSG00000131686	CA6	75992	377	0	1	0	0	1	0	0	0	1
748	chr1	9046328	9046570	243	6	6	583	156	0.267581	0.242239	LMR	0	0	6394	1218	ENST00000583026	misc_RNA	ENSG00000265141	RN7SL451P	39833	913	ENST00000400906	ENSG00000197241	SLC2A7	52710	377	0	0	1	0	0	1	0	0	1
749	chr1	9047914	9048518	605	7	7	533	122	0.228893	0.231844	LMR	0	0	7980	1218	ENST00000583026	misc_RNA	ENSG00000265141	RN7SL451P	37885	913	ENST00000400906	ENSG00000197241	SLC2A7	50762	377	0	0	1	0	0	1	0	0	1
750	chr1	9065146	9065550	405	12	12	1189	135	0.113541	0.0725089	LMR	0	0	20853	1219	ENST00000400906	protein_coding	ENSG00000197241	SLC2A7	20853	913	ENST00000400906	ENSG00000197241	SLC2A7	33730	377	0	1	0	0	1	0	0	0	1
751	chr1	9070282	9070460	179	6	6	378	101	0.267196	0.199284	LMR	0	0	15943	1219	ENST00000400906	protein_coding	ENSG00000197241	SLC2A7	15943	913	ENST00000400906	ENSG00000197241	SLC2A7	28820	377	0	1	0	0	1	0	0	0	1
752	chr1	9078490	9078796	307	10	10	804	186	0.231343	0.222948	LMR	0	0	7607	1219	ENST00000400906	protein_coding	ENSG00000197241	SLC2A7	7607	913	ENST00000400906	ENSG00000197241	SLC2A7	20484	377	0	1	0	0	1	0	0	0	1
753	chr1	9080062	9080454	393	7	7	610	192	0.314754	0.32351	LMR	0	0	5949	1219	ENST00000400906	protein_coding	ENSG00000197241	SLC2A7	5949	913	ENST00000400906	ENSG00000197241	SLC2A7	18826	377	0	1	0	0	1	0	0	0	1
754	chr1	9124264	9124798	535	8	8	645	127	0.196899	0.183282	LMR	0	0	4805	1222	ENST00000535586	protein_coding	ENSG00000142583	SLC2A5	4805	916	ENST00000535586	ENSG00000142583	SLC2A5	6804	378	0	1	0	0	1	0	0	0	1
755	chr1	9127062	9127604	543	17	17	1263	322	0.254949	0.296854	LMR	0	0	1999	1222	ENST00000535586	protein_coding	ENSG00000142583	SLC2A5	1999	916	ENST00000535586	ENSG00000142583	SLC2A5	3998	378	0.00184162	0.998158	0	0.00184162	0.998158	0	0	0	1
756	chr1	9128875	9130167	1293	14	14	1232	272	0.220779	0.213228	LMR	1	1	0	1231	ENST00000473209	protein_coding	ENSG00000142583	SLC2A5	0	925	ENST00000473209	ENSG00000142583	SLC2A5	1435	378	1	0	0	1	0	0	0	0.436968	0.563032
757	chr1	9143279	9143606	328	7	7	546	188	0.344322	0.353922	LMR	0	0	523	1232	ENST00000516595	snoRNA	ENSG00000252404	SCARNA16	4895	924	ENST00000464985	ENSG00000142583	SLC2A5	11369	378	1	0	0	0	1	0	0	0	1
758	chr1	9145054	9145410	357	6	6	500	205	0.41	0.375071	LMR	0	0	2298	1232	ENST00000516595	snoRNA	ENSG00000252404	SCARNA16	3091	924	ENST00000464985	ENSG00000142583	SLC2A5	13144	378	0	1	0	0	1	0	0	0	1
759	chr1	9167094	9167546	453	7	7	535	175	0.327103	0.222753	LMR	0	0	3882	1235	ENST00000465853	protein_coding	ENSG00000180758	GPR157	3882	928	ENST00000465853	ENSG00000180758	GPR157	20957	379	0	1	0	0	1	0	0	0	1
760	chr1	9170724	9171200	477	11	11	1089	83	0.0762167	0.0243891	LMR	0	0	228	1235	ENST00000465853	protein_coding	ENSG00000180758	GPR157	228	928	ENST00000465853	ENSG00000180758	GPR157	17303	379	1	0	0	1	0	0	0	0	1
761	chr1	9194920	9195412	493	11	11	937	386	0.411953	0.409099	LMR	0	0	5690	1233	ENST00000377411	protein_coding	ENSG00000180758	GPR157	5690	926	ENST00000377411	ENSG00000180758	GPR157	5176	379	0	0	1	0	0	1	0	0	1
762	chr1	9202345	9202669	325	8	8	499	52	0.104208	0.0278121	LMR	0	0	9166	1237	ENST00000385130	miRNA	ENSG00000207865	MIR34A	13115	926	ENST00000377411	ENSG00000180758	GPR157	12601	379	0	0	1	0	0	1	0	0	1
763	chr1	9209925	9210185	261	8	8	637	236	0.370487	0.405459	LMR	0	0	1650	1237	ENST00000385130	miRNA	ENSG00000207865	MIR34A	20695	926	ENST00000377411	ENSG00000180758	GPR157	20181	379	1	0	0	0	0	1	0	0	1
764	chr1	9210999	9211902	904	28	28	2424	798	0.329208	0.320523	LMR	1	0	0	1237	ENST00000385130	miRNA	ENSG00000207865	MIR34A	21769	926	ENST00000377411	ENSG00000180758	GPR157	21255	379	1	0	0	0	0	1	0	0	1
765	chr1	9214232	9214448	217	5	5	221	86	0.38914	0.377349	LMR	0	0	2395	1237	ENST00000385130	miRNA	ENSG00000207865	MIR34A	25002	926	ENST00000377411	ENSG00000180758	GPR157	24488	379	0	0	1	0	0	1	0	0	1
766	chr1	9223558	9224422	865	16	16	1220	245	0.20082	0.19145	LMR	0	0	11721	1237	ENST00000385130	miRNA	ENSG00000207865	MIR34A	34328	926	ENST00000377411	ENSG00000180758	GPR157	17745	380	0	0	1	0	0	1	0	0	1
767	chr1	9246668	9247148	481	7	7	398	117	0.29397	0.28499	LMR	0	0	4404	1239	ENST00000412639	lincRNA	ENSG00000234546	RP3-510D11.2	47685	930	ENST00000377403	ENSG00000049239	H6PD	2840	380	0	1	0	0	0	1	0	0	1
768	chr1	9256252	9257060	809	28	28	2617	290	0.110814	0.0222447	LMR	0	0	5617	1238	ENST00000437157	lincRNA	ENSG00000228526	RP3-510D11.1	37773	930	ENST00000377403	ENSG00000049239	H6PD	1505	381	0	1	0	0	0	1	0	0.611867	0.388133
769	chr1	9293226	9293818	593	15	15	1288	240	0.186335	0.157083	LMR	0	0	1015	1240	ENST00000377403	protein_coding	ENSG00000049239	H6PD	1015	930	ENST00000377403	ENSG00000049239	H6PD	583	382	1	0	0	1	0	0	0	1	0
770	chr1	9299400	9300338	939	15	15	1222	395	0.323241	0.328988	LMR	1	1	0	1241	ENST00000602477	protein_coding	ENSG00000049239	H6PD	0	931	ENST00000602477	ENSG00000049239	H6PD	4281	382	1	0	0	1	0	0	0	0	1
771	chr1	9302186	9303115	930	16	16	1257	408	0.324582	0.257393	LMR	0	0	2282	1241	ENST00000602477	protein_coding	ENSG00000049239	H6PD	2282	931	ENST00000602477	ENSG00000049239	H6PD	7067	382	0	1	0	0	1	0	0	0	1
772	chr1	9327128	9327515	388	18	18	1565	132	0.084345	0.0593506	LMR	0	0	1538	1242	ENST00000495451	protein_coding	ENSG00000049239	H6PD	1538	932	ENST00000495451	ENSG00000049239	H6PD	2111	384	1	0	0	1	0	0	0	0	1
773	chr1	9338158	9338646	489	7	7	611	178	0.291326	0.266783	LMR	1	0	0	1243	ENST00000517032	miRNA	ENSG00000252841	Z98044.1	12568	932	ENST00000495451	ENSG00000049239	H6PD	13141	384	1	0	0	0	0	1	0	0	1
774	chr1	9340322	9340926	605	28	28	1596	92	0.0576441	0.0359848	LMR	0	0	1871	1243	ENST00000517032	miRNA	ENSG00000252841	Z98044.1	12012	933	ENST00000328089	ENSG00000171621	SPSB1	15305	384	0.21157	0	0.78843	0	0	1	0	0	1
775	chr1	9342008	9342363	356	9	9	890	313	0.351685	0.321315	LMR	0	0	3557	1243	ENST00000517032	miRNA	ENSG00000252841	Z98044.1	10575	933	ENST00000328089	ENSG00000171621	SPSB1	16991	384	0	0	1	0	0	1	0	0	1
776	chr1	9349746	9350822	1077	9	9	672	145	0.215774	0.163879	LMR	0	0	2116	1244	ENST00000328089	protein_coding	ENSG00000171621	SPSB1	2116	933	ENST00000328089	ENSG00000171621	SPSB1	24729	384	0	0	1	0	0	1	0	0	1
777	chr1	9362796	9363652	857	9	9	792	247	0.311869	0.309451	LMR	0	0	8208	1245	ENST00000450402	protein_coding	ENSG00000171621	SPSB1	8208	934	ENST00000450402	ENSG00000171621	SPSB1	37779	384	0	1	0	0	1	0	0	0	1
778	chr1	9375676	9375984	309	6	6	486	177	0.364198	0.354823	LMR	0	0	21088	1245	ENST00000450402	protein_coding	ENSG00000171621	SPSB1	21088	934	ENST00000450402	ENSG00000171621	SPSB1	40142	385	0	1	0	0	1	0	0	0	1
779	chr1	9377753	9378491	739	28	28	2122	432	0.203582	0.183249	LMR	0	0	23165	1245	ENST00000450402	protein_coding	ENSG00000171621	SPSB1	23165	934	ENST00000450402	ENSG00000171621	SPSB1	37635	385	0	1	0	0	1	0	0	0	1
780	chr1	9380700	9381220	521	15	15	1033	325	0.314618	0.292749	LMR	0	0	26112	1245	ENST00000450402	protein_coding	ENSG00000171621	SPSB1	26112	934	ENST00000450402	ENSG00000171621	SPSB1	34906	385	0	1	0	0	1	0	0	0	1
781	chr1	9381488	9381921	434	14	14	1239	409	0.330105	0.332633	LMR	0	0	26900	1245	ENST00000450402	protein_coding	ENSG00000171621	SPSB1	26900	934	ENST00000450402	ENSG00000171621	SPSB1	34205	385	0	1	0	0	1	0	0	0	1
782	chr1	9384792	9385071	280	14	14	1008	440	0.436508	0.435286	LMR	0	0	26418	1246	ENST00000357898	protein_coding	ENSG00000171621	SPSB1	26418	935	ENST00000357898	ENSG00000171621	SPSB1	31055	385	0	1	0	0	1	0	0	0	1
783	chr1	9386626	9386968	343	7	7	590	147	0.249153	0.254224	LMR	0	0	24521	1246	ENST00000357898	protein_coding	ENSG00000171621	SPSB1	24521	935	ENST00000357898	ENSG00000171621	SPSB1	29158	385	0	1	0	0	1	0	0	0	1
784	chr1	9398982	9399224	243	10	10	909	270	0.29703	0.305574	LMR	0	0	12265	1246	ENST00000357898	protein_coding	ENSG00000171621	SPSB1	12265	935	ENST00000357898	ENSG00000171621	SPSB1	16902	385	0	1	0	0	1	0	0	0	1
785	chr1	9400299	9400674	376	12	12	986	332	0.336714	0.329557	LMR	0	0	10815	1246	ENST00000357898	protein_coding	ENSG00000171621	SPSB1	10815	935	ENST00000357898	ENSG00000171621	SPSB1	15452	385	0	1	0	0	1	0	0	0	1
786	chr1	9401522	9401802	281	5	5	360	96	0.266667	0.287112	LMR	0	0	9687	1246	ENST00000357898	protein_coding	ENSG00000171621	SPSB1	9687	935	ENST00000357898	ENSG00000171621	SPSB1	14324	385	0	1	0	0	1	0	0	0	1
787	chr1	9410393	9410647	255	8	8	654	272	0.415902	0.403211	LMR	0	0	842	1246	ENST00000357898	protein_coding	ENSG00000171621	SPSB1	842	935	ENST00000357898	ENSG00000171621	SPSB1	5479	385	1	0	0	1	0	0	0	0	1
788	chr1	9412524	9412764	241	10	10	847	299	0.353011	0.354429	LMR	0	0	1033	1246	ENST00000357898	protein_coding	ENSG00000171621	SPSB1	1033	935	ENST00000357898	ENSG00000171621	SPSB1	3362	385	1	0	0	1	0	0	0	0	1
789	chr1	9421740	9422306	567	12	12	740	162	0.218919	0.128278	LMR	0	0	5973	1247	ENST00000377399	protein_coding	ENSG00000171621	SPSB1	5973	936	ENST00000377399	ENSG00000171621	SPSB1	5201	386	0	1	0	0	1	0	0	0	1
790	chr1	9431396	9432412	1017	22	22	1747	373	0.213509	0.207487	LMR	0	0	15629	1247	ENST00000377399	protein_coding	ENSG00000171621	SPSB1	15629	936	ENST00000377399	ENSG00000171621	SPSB1	3661	386	0	0	1	0	0	1	0	0	1
791	chr1	9444838	9445318	481	17	17	1439	484	0.336345	0.352344	LMR	0	0	29071	1247	ENST00000377399	protein_coding	ENSG00000171621	SPSB1	29071	936	ENST00000377399	ENSG00000171621	SPSB1	17103	386	0	0	1	0	0	1	0	0	1
792	chr1	9458100	9458644	545	13	13	935	306	0.327273	0.312479	LMR	0	0	39192	1248	ENST00000517147	rRNA	ENSG00000252956	RNA5SP40	42333	936	ENST00000377399	ENSG00000171621	SPSB1	30293	387	0	0	1	0	0	1	0	0	1
793	chr1	9460056	9460312	257	7	7	603	230	0.381426	0.384015	LMR	0	0	37524	1248	ENST00000517147	rRNA	ENSG00000252956	RNA5SP40	44289	936	ENST00000377399	ENSG00000171621	SPSB1	28625	387	0	0	1	0	0	1	0	0	1
794	chr1	9461948	9462088	141	6	6	457	202	0.442013	0.415869	LMR	0	0	35748	1248	ENST00000517147	rRNA	ENSG00000252956	RNA5SP40	46181	936	ENST00000377399	ENSG00000171621	SPSB1	26849	387	0	0	1	0	0	1	0	0	1
795	chr1	9483991	9484476	486	5	5	414	139	0.335749	0.382406	LMR	0	0	13360	1248	ENST00000517147	rRNA	ENSG00000252956	RNA5SP40	68224	936	ENST00000377399	ENSG00000171621	SPSB1	4461	387	0	0	1	0	0	1	0	0	1
796	chr1	9494357	9494820	464	8	8	751	251	0.334221	0.354403	LMR	0	0	3016	1248	ENST00000517147	rRNA	ENSG00000252956	RNA5SP40	78590	936	ENST00000377399	ENSG00000171621	SPSB1	5107	387	0	0	1	0	0	1	0	0	1
797	chr1	9497938	9499175	1238	26	26	2305	612	0.26551	0.297188	LMR	0	0	100	1248	ENST00000517147	rRNA	ENSG00000252956	RNA5SP40	82171	936	ENST00000377399	ENSG00000171621	SPSB1	8688	387	1	0	0	0	0	1	0	0	1
798	chr1	9504077	9504438	362	11	11	985	288	0.292386	0.317797	LMR	0	0	6239	1248	ENST00000517147	rRNA	ENSG00000252956	RNA5SP40	88310	936	ENST00000377399	ENSG00000171621	SPSB1	14827	387	0	0	1	0	0	1	0	0	1
799	chr1	9508636	9509786	1151	19	19	1373	364	0.265113	0.181727	LMR	0	0	10798	1248	ENST00000517147	rRNA	ENSG00000252956	RNA5SP40	89754	937	ENST00000302692	ENSG00000171612	SLC25A33	19386	387	0	0	1	0	0	1	0	0	1
800	chr1	9513871	9514452	582	11	11	890	325	0.365169	0.345799	LMR	0	0	16033	1248	ENST00000517147	rRNA	ENSG00000252956	RNA5SP40	85088	937	ENST00000302692	ENSG00000171612	SLC25A33	24621	387	0	0	1	0	0	1	0	0	1
801	chr1	9515481	9516106	626	22	22	1703	409	0.240164	0.278238	LMR	0	0	17643	1248	ENST00000517147	rRNA	ENSG00000252956	RNA5SP40	83434	937	ENST00000302692	ENSG00000171612	SLC25A33	26231	387	0	0	1	0	0	1	0	0	1
802	chr1	9519930	9520359	430	8	8	741	159	0.214575	0.209287	LMR	0	0	22092	1248	ENST00000517147	rRNA	ENSG00000252956	RNA5SP40	79181	937	ENST00000302692	ENSG00000171612	SLC25A33	30680	387	0	0	1	0	0	1	0	0	1
803	chr1	9527010	9527852	843	24	24	1977	736	0.372281	0.376817	LMR	0	0	29172	1248	ENST00000517147	rRNA	ENSG00000252956	RNA5SP40	71688	937	ENST00000302692	ENSG00000171612	SLC25A33	27527	388	0	0	1	0	0	1	0	0	1
804	chr1	9531716	9532122	407	14	14	1154	412	0.357019	0.359039	LMR	0	0	31407	1249	ENST00000441033	lincRNA	ENSG00000235263	RP13-392I16.1	67418	937	ENST00000302692	ENSG00000171612	SLC25A33	23257	388	0	0	1	0	0	1	0	0	1
805	chr1	9532795	9533536	742	18	18	1375	399	0.290182	0.277235	LMR	0	0	29993	1249	ENST00000441033	lincRNA	ENSG00000235263	RP13-392I16.1	66004	937	ENST00000302692	ENSG00000171612	SLC25A33	21843	388	0	0	1	0	0	1	0	0	1
806	chr1	9535238	9535720	483	15	15	1237	486	0.392886	0.382324	LMR	0	0	27809	1249	ENST00000441033	lincRNA	ENSG00000235263	RP13-392I16.1	63820	937	ENST00000302692	ENSG00000171612	SLC25A33	19659	388	0	0	1	0	0	1	0	0	1
807	chr1	9546887	9547294	408	12	12	997	377	0.378134	0.383213	LMR	0	0	16235	1249	ENST00000441033	lincRNA	ENSG00000235263	RP13-392I16.1	52246	937	ENST00000302692	ENSG00000171612	SLC25A33	8085	388	0	0	1	0	0	1	0	0	1
808	chr1	9550988	9551480	493	12	12	1211	98	0.0809249	0.00715488	LMR	0	0	12049	1249	ENST00000441033	lincRNA	ENSG00000235263	RP13-392I16.1	48060	937	ENST00000302692	ENSG00000171612	SLC25A33	3899	388	0	0	1	0	0	1	0	0	1
809	chr1	9563388	9563661	274	9	9	668	247	0.36976	0.38222	LMR	1	0	0	1249	ENST00000441033	lincRNA	ENSG00000235263	RP13-392I16.1	35879	937	ENST00000302692	ENSG00000171612	SLC25A33	7735	388	1	0	0	0	0	1	0	0	1
810	chr1	9580528	9580727	200	6	6	431	150	0.348028	0.348899	LMR	0	0	16997	1249	ENST00000441033	lincRNA	ENSG00000235263	RP13-392I16.1	18813	937	ENST00000302692	ENSG00000171612	SLC25A33	18623	389	0	0	1	0	0	1	0	0	1
811	chr1	9602423	9603018	596	11	11	943	320	0.339343	0.390793	LMR	0	0	2881	1250	ENST00000302692	protein_coding	ENSG00000171612	SLC25A33	2881	937	ENST00000302692	ENSG00000171612	SLC25A33	1978	389	0	1	0	0	1	0	0	0.0369128	0.963087
812	chr1	9621318	9621979	662	6	6	543	112	0.206262	0.180329	LMR	0	0	14505	1251	ENST00000435277	pseudogene	ENSG00000231181	RP13-15M17.1	21776	937	ENST00000302692	ENSG00000171612	SLC25A33	20873	389	0	1	0	0	1	0	0	0	1
813	chr1	9653336	9653766	431	7	7	525	243	0.462857	0.458916	LMR	0	0	3188	1255	ENST00000416541	protein_coding	ENSG00000188807	TMEM201	3188	941	ENST00000416541	ENSG00000188807	TMEM201	3818	390	0	1	0	0	1	0	0	0	1
814	chr1	9675678	9675966	289	7	7	665	99	0.148872	0.108384	LMR	0	0	7891	1257	ENST00000508400	protein_coding	ENSG00000188807	TMEM201	7891	943	ENST00000508400	ENSG00000188807	TMEM201	4809	391	0	0	1	0	0	1	0	0	1
815	chr1	9679054	9679481	428	10	10	866	370	0.427252	0.40701	LMR	0	0	11267	1257	ENST00000508400	protein_coding	ENSG00000188807	TMEM201	11267	943	ENST00000508400	ENSG00000188807	TMEM201	7644	392	0	0	1	0	0	1	0	0	1
816	chr1	9689830	9690310	481	19	19	1298	358	0.275809	0.282059	LMR	0	0	21479	1258	ENST00000536656	protein_coding	ENSG00000171608	PIK3CD	21479	944	ENST00000536656	ENSG00000171608	PIK3CD	2462	392	0	0	1	0	0	1	0	0	1
817	chr1	9704775	9705148	374	5	5	308	86	0.279221	0.306887	LMR	0	0	6641	1258	ENST00000536656	protein_coding	ENSG00000171608	PIK3CD	6641	944	ENST00000536656	ENSG00000171608	PIK3CD	6632	393	0	0	1	0	0	1	0	0	1
818	chr1	9719292	9719832	541	8	8	529	125	0.236295	0.260023	LMR	0	0	2851	1266	ENST00000426570	pseudogene	ENSG00000233268	RP11-558F24.2	4647	951	ENST00000377320	ENSG00000179840	C1orf200	6290	393	0	1	0	0	1	0	0	0	1
819	chr1	9722305	9722560	256	8	8	713	183	0.256662	0.253066	LMR	0	0	123	1266	ENST00000426570	pseudogene	ENSG00000233268	RP11-558F24.2	7660	951	ENST00000377320	ENSG00000179840	C1orf200	9303	393	1	0	0	0	1	0	0	0	1
820	chr1	9762442	9762672	231	5	5	281	75	0.266904	0.320398	LMR	0	0	7583	1261	ENST00000361110	protein_coding	ENSG00000171608	PIK3CD	7583	947	ENST00000361110	ENSG00000171608	PIK3CD	12213	394	0	1	0	0	1	0	0	0	1
821	chr1	9779298	9779468	171	6	6	564	151	0.26773	0.26736	LMR	0	0	1170	1264	ENST00000543390	protein_coding	ENSG00000171608	PIK3CD	1170	950	ENST00000543390	ENSG00000171608	PIK3CD	3300	395	1	0	0	1	0	0	0	0	1
822	chr1	9785222	9785363	142	5	5	415	113	0.272289	0.258826	LMR	0	0	7094	1264	ENST00000543390	protein_coding	ENSG00000171608	PIK3CD	7094	950	ENST00000543390	ENSG00000171608	PIK3CD	4929	396	0	1	0	0	1	0	0	0	1
823	chr1	9830474	9830570	97	5	5	379	183	0.48285	0.475137	LMR	0	0	10309	1274	ENST00000603781	pseudogene	ENSG00000271264	RP11-558F24.6	18834	954	ENST00000435891	ENSG00000171603	CLSTN1	7656	398	0	1	0	0	1	0	0	0	1
824	chr1	9852595	9852834	240	6	6	533	113	0.212008	0.253438	LMR	0	0	11714	1274	ENST00000603781	pseudogene	ENSG00000271264	RP11-558F24.6	31207	955	ENST00000361311	ENSG00000171603	CLSTN1	29777	398	0	1	0	0	1	0	0	0	1
825	chr1	9858278	9858966	689	7	7	689	184	0.267054	0.221044	LMR	0	0	17397	1274	ENST00000603781	pseudogene	ENSG00000271264	RP11-558F24.6	25075	955	ENST00000361311	ENSG00000171603	CLSTN1	24045	399	0	1	0	0	1	0	0	0	1
826	chr1	9895548	9896292	745	17	17	1336	256	0.191617	0.208982	LMR	0	0	10963	1268	ENST00000377298	protein_coding	ENSG00000171603	CLSTN1	10963	952	ENST00000377298	ENSG00000171603	CLSTN1	10880	399	0	0	1	0	0	1	0	0	1
827	chr1	9902182	9903386	1205	26	26	2058	593	0.288144	0.297176	LMR	0	0	4989	1280	ENST00000454104	antisense	ENSG00000223989	RP11-84A14.5	17597	952	ENST00000377298	ENSG00000171603	CLSTN1	17514	399	0	0	1	0	0	1	0	0	1
828	chr1	9904236	9904706	471	12	12	700	242	0.345714	0.345001	LMR	0	0	3669	1280	ENST00000454104	antisense	ENSG00000223989	RP11-84A14.5	19651	952	ENST00000377298	ENSG00000171603	CLSTN1	19568	399	0	0	1	0	0	1	0	0	1
829	chr1	9912524	9912765	242	6	6	543	199	0.366483	0.358391	LMR	0	0	4147	1280	ENST00000454104	antisense	ENSG00000223989	RP11-84A14.5	19384	959	ENST00000537447	ENSG00000178585	CTNNBIP1	27856	399	0	1	0	0	1	0	0	0	1
830	chr1	9927519	9927862	344	7	7	751	74	0.0985353	0.0572391	LMR	0	0	4287	1276	ENST00000537447	protein_coding	ENSG00000178585	CTNNBIP1	4287	959	ENST00000537447	ENSG00000178585	CTNNBIP1	41983	400	0	1	0	0	1	0	0	0	1
831	chr1	9934866	9935625	760	24	24	2282	650	0.284838	0.279028	LMR	0	0	2608	1279	ENST00000377256	protein_coding	ENSG00000178585	CTNNBIP1	2608	962	ENST00000377256	ENSG00000178585	CTNNBIP1	34220	400	0	1	0	0	1	0	0	0	1
832	chr1	9950298	9950945	648	7	7	569	193	0.339192	0.371324	LMR	0	0	2349	1278	ENST00000377258	protein_coding	ENSG00000178585	CTNNBIP1	2349	961	ENST00000377258	ENSG00000178585	CTNNBIP1	18900	400	0	1	0	0	1	0	0	0	1
833	chr1	10010275	10010858	584	12	12	1081	247	0.228492	0.225243	LMR	0	0	2898	1293	ENST00000365545	misc_RNA	ENSG00000202415	RN7SKP269	6728	972	ENST00000492735	ENSG00000173614	NMNAT1	6689	402	0	1	0	0	1	0	0	0	1
834	chr1	10075684	10076250	567	8	8	830	225	0.271084	0.289926	LMR	0	0	2341	1298	ENST00000450492	pseudogene	ENSG00000225786	AL590639.1	16639	976	ENST00000253251	ENSG00000130939	UBE4B	16282	404	0	0.696649	0.303351	0	0.696649	0.303351	0	0	1
835	chr1	10106351	10106910	560	6	6	461	143	0.310195	0.299103	LMR	0	0	7928	1310	ENST00000456484	pseudogene	ENSG00000224340	RP11-496H15.2	12696	979	ENST00000343090	ENSG00000130939	UBE4B	12946	404	0	1	0	0	1	0	0	0	1
836	chr1	10126814	10127704	891	10	10	852	216	0.253521	0.248968	LMR	0	0	8084	1311	ENST00000416729	pseudogene	ENSG00000233623	PGAM1P11	33159	979	ENST00000343090	ENSG00000130939	UBE4B	33409	404	0	1	0	0	1	0	0	0	1
837	chr1	10256687	10257596	910	6	6	454	109	0.240088	0.179722	LMR	0	0	13266	1313	ENST00000377093	protein_coding	ENSG00000054523	KIF1B	13266	987	ENST00000377093	ENSG00000054523	KIF1B	12419	405	0	0	1	0	0	1	0	0	1
838	chr1	10277873	10278795	923	13	13	997	297	0.297894	0.230662	LMR	0	0	6198	1315	ENST00000377086	protein_coding	ENSG00000054523	KIF1B	6198	989	ENST00000377086	ENSG00000054523	KIF1B	6566	405	0	1	0	0	1	0	0	0	1
839	chr1	10292100	10292685	586	7	7	549	156	0.284153	0.282613	LMR	1	1	0	1317	ENST00000377081	protein_coding	ENSG00000054523	KIF1B	0	991	ENST00000377081	ENSG00000054523	KIF1B	20793	405	1	0	0	1	0	0	0	0	1
840	chr1	10335348	10336006	659	7	7	518	178	0.343629	0.335461	LMR	0	0	2609	1318	ENST00000495136	protein_coding	ENSG00000054523	KIF1B	2609	992	ENST00000495136	ENSG00000054523	KIF1B	50177	406	0	1	0	0	1	0	0	0	1
841	chr1	10399616	10400200	585	8	8	847	262	0.309327	0.320625	LMR	0	0	4632	1320	ENST00000465635	protein_coding	ENSG00000054523	KIF1B	4632	994	ENST00000465635	ENSG00000054523	KIF1B	13225	406	0	1	0	0	1	0	0	0	1
842	chr1	10437336	10437899	564	13	13	1183	219	0.185123	0.181999	LMR	0	0	12111	1322	ENST00000470616	protein_coding	ENSG00000054523	KIF1B	12111	996	ENST00000470616	ENSG00000054523	KIF1B	20649	407	0	1	0	0	1	0	0	0	1
843	chr1	10438523	10438834	312	7	7	507	142	0.280079	0.27278	LMR	0	0	11224	1326	ENST00000579866	misc_RNA	ENSG00000265945	RN7SL721P	13298	996	ENST00000470616	ENSG00000054523	KIF1B	19714	407	0	1	0	0	1	0	0	0	1
844	chr1	10447363	10448680	1318	8	8	625	137	0.2192	0.220427	LMR	0	0	1378	1326	ENST00000579866	misc_RNA	ENSG00000265945	RN7SL721P	9968	997	ENST00000491493	ENSG00000142657	PGD	9868	407	0.471927	0	0.528073	0	0	1	0	0	1
845	chr1	10483744	10484588	845	18	18	1521	604	0.397107	0.398186	LMR	0	0	4874	1338	ENST00000496718	protein_coding	ENSG00000142657	PGD	4874	1008	ENST00000496718	ENSG00000142657	PGD	5612	408	0	0	1	0	0	1	0	0	1
846	chr1	10485632	10485774	143	6	6	533	212	0.397749	0.413059	LMR	0	0	4384	1340	ENST00000602787	protein_coding	ENSG00000175279	APITD1	4384	1009	ENST00000602787	ENSG00000175279	APITD1	4426	408	0	0	1	0	0	1	0	0	1
847	chr1	10488061	10488615	555	7	7	608	120	0.197368	0.203915	LMR	0	0	1543	1340	ENST00000602787	protein_coding	ENSG00000175279	APITD1	1543	1009	ENST00000602787	ENSG00000175279	APITD1	1585	408	0.823423	0	0.176577	0.823423	0	0.176577	0	0.747748	0.252252
848	chr1	10510436	10511863	1428	29	29	2320	432	0.186207	0.132451	LMR	0	0	464	1352	ENST00000320498	protein_coding	ENSG00000241563	CORT	464	1021	ENST00000320498	ENSG00000241563	CORT	19363	408	1	0	0	1	0	0	0	0	1
849	chr1	10554775	10555607	833	18	18	1744	143	0.0819954	0.0253637	LMR	0	0	19735	1360	ENST00000491661	protein_coding	ENSG00000142655	PEX14	19735	1028	ENST00000491661	ENSG00000142655	PEX14	19602	410	0	1	0	0	1	0	0	0	1
850	chr1	10567491	10568179	689	6	6	427	60	0.140515	0.140435	LMR	0	0	27765	1361	ENST00000492696	protein_coding	ENSG00000142655	PEX14	27765	1029	ENST00000492696	ENSG00000142655	PEX14	32318	410	0	1	0	0	1	0	0	0	1
851	chr1	10570248	10571300	1053	11	11	908	258	0.284141	0.269967	LMR	0	0	24644	1361	ENST00000492696	protein_coding	ENSG00000142655	PEX14	24644	1029	ENST00000492696	ENSG00000142655	PEX14	35075	410	0	1	0	0	1	0	0	0	1
852	chr1	10579026	10579273	248	6	6	375	148	0.394667	0.39694	LMR	0	0	16671	1361	ENST00000492696	protein_coding	ENSG00000142655	PEX14	16671	1029	ENST00000492696	ENSG00000142655	PEX14	43853	410	0	1	0	0	1	0	0	0	1
853	chr1	10588452	10589070	619	10	10	945	162	0.171429	0.177053	LMR	0	0	6874	1361	ENST00000492696	protein_coding	ENSG00000142655	PEX14	6874	1029	ENST00000492696	ENSG00000142655	PEX14	53279	410	0	1	0	0	1	0	0	0	1
854	chr1	10598477	10599283	807	16	16	1245	434	0.348594	0.326431	LMR	0	0	2531	1361	ENST00000492696	protein_coding	ENSG00000142655	PEX14	2531	1029	ENST00000492696	ENSG00000142655	PEX14	63304	410	0	1	0	0	1	0	0	0	1
855	chr1	10600468	10601026	559	7	7	555	177	0.318919	0.317605	LMR	0	0	4522	1361	ENST00000492696	protein_coding	ENSG00000142655	PEX14	4522	1029	ENST00000492696	ENSG00000142655	PEX14	65295	410	0	1	0	0	1	0	0	0	1
856	chr1	10688804	10689176	373	6	6	528	141	0.267045	0.254017	LMR	0	0	9643	1364	ENST00000478524	protein_coding	ENSG00000130940	CASZ1	9643	1031	ENST00000478524	ENSG00000130940	CASZ1	9123	411	0	1	0	0	1	0	0	0	1
857	chr1	10694700	10694950	251	6	6	390	137	0.351282	0.34628	LMR	0	0	3869	1364	ENST00000478524	protein_coding	ENSG00000130940	CASZ1	3869	1031	ENST00000478524	ENSG00000130940	CASZ1	3349	411	0	0	1	0	0	1	0	0	1
858	chr1	10695089	10695851	763	22	22	1715	510	0.297376	0.281902	LMR	0	0	2968	1364	ENST00000478524	protein_coding	ENSG00000130940	CASZ1	2968	1031	ENST00000478524	ENSG00000130940	CASZ1	2448	411	0	0	1	0	0	1	0	0	1
859	chr1	10709480	10710130	651	26	26	1737	590	0.339666	0.336224	LMR	0	0	1026	1367	ENST00000490176	protein_coding	ENSG00000130940	CASZ1	1026	1034	ENST00000490176	ENSG00000130940	CASZ1	1339	414	1	0	0	1	0	0	0	1	0
860	chr1	10717323	10717756	434	16	16	1207	428	0.354598	0.369276	LMR	0	0	3698	1369	ENST00000492173	protein_coding	ENSG00000130940	CASZ1	3698	1036	ENST00000492173	ENSG00000130940	CASZ1	2111	417	0	1	0	0	1	0	0	0	1
861	chr1	10723356	10724148	793	24	24	1585	491	0.309779	0.327462	LMR	0	0	1900	1369	ENST00000492173	protein_coding	ENSG00000130940	CASZ1	1900	1036	ENST00000492173	ENSG00000130940	CASZ1	1039	418	0.124842	0.875158	0	0.124842	0.875158	0	0	1	0
862	chr1	10724430	10724707	278	10	10	893	263	0.294513	0.278925	LMR	0	0	2974	1369	ENST00000492173	protein_coding	ENSG00000130940	CASZ1	2974	1036	ENST00000492173	ENSG00000130940	CASZ1	480	418	0	1	0	0	1	0	0	1	0
863	chr1	10726072	10726218	147	6	6	519	178	0.342967	0.340567	LMR	0	0	4616	1369	ENST00000492173	protein_coding	ENSG00000130940	CASZ1	4616	1036	ENST00000492173	ENSG00000130940	CASZ1	454	418	0	1	0	0	1	0	0	1	0
864	chr1	10729415	10729578	164	5	5	287	124	0.432056	0.442424	LMR	0	0	7959	1369	ENST00000492173	protein_coding	ENSG00000130940	CASZ1	7959	1036	ENST00000492173	ENSG00000130940	CASZ1	3797	418	0	1	0	0	1	0	0	0	1
865	chr1	10731198	10731687	490	16	16	1146	480	0.418848	0.418028	LMR	0	0	9742	1369	ENST00000492173	protein_coding	ENSG00000130940	CASZ1	9742	1036	ENST00000492173	ENSG00000130940	CASZ1	5580	418	0	1	0	0	1	0	0	0	1
866	chr1	10731932	10732166	235	6	6	410	143	0.34878	0.342838	LMR	0	0	10476	1369	ENST00000492173	protein_coding	ENSG00000130940	CASZ1	10476	1036	ENST00000492173	ENSG00000130940	CASZ1	6314	418	0	1	0	0	1	0	0	0	1
867	chr1	10732282	10732762	481	24	24	1421	532	0.374384	0.3628	LMR	0	0	10826	1369	ENST00000492173	protein_coding	ENSG00000130940	CASZ1	10826	1036	ENST00000492173	ENSG00000130940	CASZ1	6664	418	0	1	0	0	1	0	0	0	1
868	chr1	10737142	10737296	155	6	6	315	149	0.473016	0.453098	LMR	0	0	15686	1369	ENST00000492173	protein_coding	ENSG00000130940	CASZ1	15686	1036	ENST00000492173	ENSG00000130940	CASZ1	11524	418	0	1	0	0	1	0	0	0	1
869	chr1	10739636	10740069	434	6	6	402	77	0.191542	0.191148	LMR	0	0	13899	1370	ENST00000478728	protein_coding	ENSG00000130940	CASZ1	13899	1037	ENST00000478728	ENSG00000130940	CASZ1	13704	419	0	1	0	0	1	0	0	0	1
870	chr1	10742306	10742470	165	5	5	417	150	0.359712	0.309013	LMR	0	0	11498	1370	ENST00000478728	protein_coding	ENSG00000130940	CASZ1	11498	1037	ENST00000478728	ENSG00000130940	CASZ1	11303	419	0	1	0	0	1	0	0	0	1
871	chr1	10746763	10746986	224	7	7	484	158	0.326446	0.33421	LMR	0	0	6982	1370	ENST00000478728	protein_coding	ENSG00000130940	CASZ1	6982	1037	ENST00000478728	ENSG00000130940	CASZ1	6787	419	0	1	0	0	1	0	0	0	1
872	chr1	10748130	10748286	157	5	5	416	183	0.439904	0.430678	LMR	0	0	5682	1370	ENST00000478728	protein_coding	ENSG00000130940	CASZ1	5682	1037	ENST00000478728	ENSG00000130940	CASZ1	5487	419	0	1	0	0	1	0	0	0	1
873	chr1	10759188	10759412	225	5	5	317	85	0.268139	0.29681	LMR	0	0	4651	1368	ENST00000496432	protein_coding	ENSG00000130940	CASZ1	4651	1035	ENST00000496432	ENSG00000130940	CASZ1	935	421	0	1	0	0	1	0	0	1	0
874	chr1	10761554	10761694	141	5	5	339	166	0.489676	0.465199	LMR	0	0	3937	1371	ENST00000472814	protein_coding	ENSG00000130940	CASZ1	3937	1038	ENST00000472814	ENSG00000130940	CASZ1	2755	422	0	1	0	0	1	0	0	0	1
875	chr1	10768955	10769575	621	23	23	1541	466	0.302401	0.285905	LMR	0	0	3322	1371	ENST00000472814	protein_coding	ENSG00000130940	CASZ1	3322	1038	ENST00000472814	ENSG00000130940	CASZ1	4029	422	0	1	0	0	1	0	0	0	1
876	chr1	10772792	10773102	311	15	15	1261	498	0.394925	0.397878	LMR	0	0	7159	1371	ENST00000472814	protein_coding	ENSG00000130940	CASZ1	7159	1038	ENST00000472814	ENSG00000130940	CASZ1	7866	422	0	1	0	0	1	0	0	0	1
877	chr1	10774460	10774686	227	10	10	787	343	0.435832	0.447023	LMR	0	0	8827	1371	ENST00000472814	protein_coding	ENSG00000130940	CASZ1	8827	1038	ENST00000472814	ENSG00000130940	CASZ1	9534	422	0	1	0	0	1	0	0	0	1
878	chr1	10781885	10782136	252	7	7	550	235	0.427273	0.426047	LMR	0	0	16252	1371	ENST00000472814	protein_coding	ENSG00000130940	CASZ1	16252	1038	ENST00000472814	ENSG00000130940	CASZ1	16959	422	0	1	0	0	1	0	0	0	1
879	chr1	10784978	10785948	971	22	22	1741	512	0.294084	0.28797	LMR	0	0	19345	1371	ENST00000472814	protein_coding	ENSG00000130940	CASZ1	19345	1038	ENST00000472814	ENSG00000130940	CASZ1	20052	422	0	1	0	0	1	0	0	0	1
880	chr1	10795314	10795816	503	18	18	1408	325	0.230824	0.234594	LMR	0	0	29681	1371	ENST00000472814	protein_coding	ENSG00000130940	CASZ1	29681	1038	ENST00000472814	ENSG00000130940	CASZ1	30388	422	0	1	0	0	1	0	0	0	1
881	chr1	10796732	10797744	1013	27	27	2178	579	0.26584	0.255522	LMR	0	0	31099	1371	ENST00000472814	protein_coding	ENSG00000130940	CASZ1	31099	1038	ENST00000472814	ENSG00000130940	CASZ1	31806	422	0	1	0	0	1	0	0	0	1
882	chr1	10803517	10804405	889	23	23	1319	265	0.20091	0.16287	LMR	0	0	37884	1371	ENST00000472814	protein_coding	ENSG00000130940	CASZ1	37884	1038	ENST00000472814	ENSG00000130940	CASZ1	38591	422	0	1	0	0	1	0	0	0	1
883	chr1	10811490	10811742	253	8	8	517	193	0.373308	0.382216	LMR	0	0	44962	1363	ENST00000377022	protein_coding	ENSG00000130940	CASZ1	44962	1030	ENST00000377022	ENSG00000130940	CASZ1	42152	423	0	1	0	0	1	0	0	0	1
884	chr1	10813224	10813686	463	12	12	953	311	0.326338	0.352102	LMR	0	0	43018	1363	ENST00000377022	protein_coding	ENSG00000130940	CASZ1	43018	1030	ENST00000377022	ENSG00000130940	CASZ1	40208	423	0	1	0	0	1	0	0	0	1
885	chr1	10815810	10816620	811	27	27	2062	348	0.168768	0.14431	LMR	0	0	40084	1363	ENST00000377022	protein_coding	ENSG00000130940	CASZ1	40084	1030	ENST00000377022	ENSG00000130940	CASZ1	37274	423	0	1	0	0	1	0	0	0	1
886	chr1	10825732	10826278	547	12	12	706	202	0.286119	0.288664	LMR	0	0	30426	1363	ENST00000377022	protein_coding	ENSG00000130940	CASZ1	30426	1030	ENST00000377022	ENSG00000130940	CASZ1	27616	423	0	1	0	0	1	0	0	0	1
887	chr1	10831954	10832099	146	5	5	446	188	0.421525	0.377718	LMR	0	0	24605	1363	ENST00000377022	protein_coding	ENSG00000130940	CASZ1	24605	1030	ENST00000377022	ENSG00000130940	CASZ1	21795	423	0	1	0	0	1	0	0	0	1
888	chr1	10845212	10845850	639	14	14	1067	370	0.346767	0.410166	LMR	0	0	10854	1363	ENST00000377022	protein_coding	ENSG00000130940	CASZ1	10854	1030	ENST00000377022	ENSG00000130940	CASZ1	8044	423	0	1	0	0	1	0	0	0	1
889	chr1	10847838	10848150	313	5	5	424	169	0.398585	0.377351	LMR	0	0	8554	1363	ENST00000377022	protein_coding	ENSG00000130940	CASZ1	8554	1030	ENST00000377022	ENSG00000130940	CASZ1	5744	423	0	1	0	0	1	0	0	0	1
890	chr1	10848604	10849026	423	13	13	1000	284	0.284	0.285382	LMR	0	0	7678	1363	ENST00000377022	protein_coding	ENSG00000130940	CASZ1	7678	1030	ENST00000377022	ENSG00000130940	CASZ1	4868	423	0	1	0	0	1	0	0	0	1
891	chr1	10863074	10863462	389	9	9	730	263	0.360274	0.348837	LMR	0	0	6366	1366	ENST00000344008	protein_coding	ENSG00000130940	CASZ1	6366	1033	ENST00000344008	ENSG00000130940	CASZ1	6109	423	0	0	1	0	0	1	0	0	1
892	chr1	10868036	10868280	245	7	7	424	119	0.28066	0.285337	LMR	0	0	11328	1366	ENST00000344008	protein_coding	ENSG00000130940	CASZ1	11328	1033	ENST00000344008	ENSG00000130940	CASZ1	11071	423	0	0	1	0	0	1	0	0	1
893	chr1	10868904	10869202	299	9	9	626	215	0.34345	0.333772	LMR	0	0	12196	1366	ENST00000344008	protein_coding	ENSG00000130940	CASZ1	12196	1033	ENST00000344008	ENSG00000130940	CASZ1	11939	423	0	0	1	0	0	1	0	0	1
894	chr1	10869290	10869744	455	6	6	371	145	0.390836	0.367444	LMR	0	0	12582	1366	ENST00000344008	protein_coding	ENSG00000130940	CASZ1	12582	1033	ENST00000344008	ENSG00000130940	CASZ1	12325	423	0	0	1	0	0	1	0	0	1
895	chr1	10882954	10883348	395	15	15	975	323	0.331282	0.344089	LMR	0	0	26246	1366	ENST00000344008	protein_coding	ENSG00000130940	CASZ1	26246	1033	ENST00000344008	ENSG00000130940	CASZ1	12547	424	0	0	1	0	0	1	0	0	1
896	chr1	10885093	10885262	170	9	9	712	187	0.26264	0.275663	LMR	0	0	28385	1366	ENST00000344008	protein_coding	ENSG00000130940	CASZ1	28385	1033	ENST00000344008	ENSG00000130940	CASZ1	10633	424	0	0	1	0	0	1	0	0	1
897	chr1	10888254	10888760	507	20	20	1790	548	0.306145	0.313941	LMR	0	0	31546	1366	ENST00000344008	protein_coding	ENSG00000130940	CASZ1	31546	1033	ENST00000344008	ENSG00000130940	CASZ1	7135	424	0	0	1	0	0	1	0	0	1
898	chr1	10890318	10890645	328	8	8	521	207	0.397313	0.354067	LMR	0	0	33610	1366	ENST00000344008	protein_coding	ENSG00000130940	CASZ1	33610	1033	ENST00000344008	ENSG00000130940	CASZ1	5250	424	0	0	1	0	0	1	0	0	1
899	chr1	10897420	10897603	184	6	6	463	176	0.38013	0.375697	LMR	0	0	40712	1366	ENST00000344008	protein_coding	ENSG00000130940	CASZ1	40712	1033	ENST00000344008	ENSG00000130940	CASZ1	1302	424	0	0	1	0	0	1	0	1	0
900	chr1	10915894	10916300	407	6	6	335	121	0.361194	0.345022	LMR	0	0	39517	1373	ENST00000450782	pseudogene	ENSG00000225158	HSPE1P24	59186	1033	ENST00000344008	ENSG00000130940	CASZ1	19776	424	0	0	1	0	0	1	0	0	1
901	chr1	10920819	10921028	210	5	5	449	125	0.278396	0.281509	LMR	0	0	34789	1373	ENST00000450782	pseudogene	ENSG00000225158	HSPE1P24	64111	1033	ENST00000344008	ENSG00000130940	CASZ1	24701	424	0	0	1	0	0	1	0	0	1
902	chr1	10923450	10924732	1283	27	27	1806	479	0.265227	0.208333	LMR	0	0	31085	1373	ENST00000450782	pseudogene	ENSG00000225158	HSPE1P24	66742	1033	ENST00000344008	ENSG00000130940	CASZ1	27332	424	0	0	1	0	0	1	0	0	1
903	chr1	10950172	10950830	659	18	18	1463	436	0.298018	0.274689	LMR	0	0	4987	1373	ENST00000450782	pseudogene	ENSG00000225158	HSPE1P24	57096	1043	ENST00000468348	ENSG00000175262	C1orf127	54054	424	0	0	1	0	0	1	0	0	1
904	chr1	10958029	10958952	924	20	20	1298	517	0.398305	0.402987	LMR	0	0	2210	1373	ENST00000450782	pseudogene	ENSG00000225158	HSPE1P24	48974	1043	ENST00000468348	ENSG00000175262	C1orf127	61911	424	0	0	1	0	0	1	0	0	1
905	chr1	10965204	10965483	280	9	9	360	105	0.291667	0.275926	LMR	0	0	9385	1373	ENST00000450782	pseudogene	ENSG00000225158	HSPE1P24	42443	1043	ENST00000468348	ENSG00000175262	C1orf127	69086	424	0	0	1	0	0	1	0	0	1
906	chr1	10965814	10966005	192	5	5	175	73	0.417143	0.340605	LMR	0	0	9995	1373	ENST00000450782	pseudogene	ENSG00000225158	HSPE1P24	41921	1043	ENST00000468348	ENSG00000175262	C1orf127	69696	424	0	0	1	0	0	1	0	0	1
907	chr1	10970078	10970290	213	6	6	443	78	0.176072	0.167003	LMR	0	0	14259	1373	ENST00000450782	pseudogene	ENSG00000225158	HSPE1P24	37636	1043	ENST00000468348	ENSG00000175262	C1orf127	73960	424	0	0	1	0	0	1	0	0	1
908	chr1	11000011	11000498	488	15	15	1019	288	0.28263	0.327879	LMR	0	0	7428	1378	ENST00000468348	protein_coding	ENSG00000175262	C1orf127	7428	1043	ENST00000468348	ENSG00000175262	C1orf127	71821	425	0	0	1	0	0	1	0	0	1
909	chr1	11001704	11002708	1005	28	28	2237	199	0.0889584	0.0502669	LMR	0	0	5218	1378	ENST00000468348	protein_coding	ENSG00000175262	C1orf127	5218	1043	ENST00000468348	ENSG00000175262	C1orf127	69611	425	0	0	1	0	0	1	0	0	1
910	chr1	11003032	11003264	233	6	6	217	89	0.410138	0.398025	LMR	0	0	4662	1378	ENST00000468348	protein_coding	ENSG00000175262	C1orf127	4662	1043	ENST00000468348	ENSG00000175262	C1orf127	69055	425	0	0	1	0	0	1	0	0	1
911	chr1	11003947	11004898	952	25	25	2012	107	0.0531809	0.0238332	LMR	0	0	3028	1378	ENST00000468348	protein_coding	ENSG00000175262	C1orf127	3028	1043	ENST00000468348	ENSG00000175262	C1orf127	67421	425	0	0	1	0	0	1	0	0	1
912	chr1	11006236	11006664	429	17	17	1223	362	0.295993	0.300005	LMR	0	0	1262	1378	ENST00000468348	protein_coding	ENSG00000175262	C1orf127	1262	1043	ENST00000468348	ENSG00000175262	C1orf127	65655	425	1	0	0	1	0	0	0	0	1
913	chr1	11017283	11017434	152	5	5	429	166	0.386946	0.382934	LMR	0	0	6823	1375	ENST00000418570	protein_coding	ENSG00000175262	C1orf127	6823	1040	ENST00000418570	ENSG00000175262	C1orf127	54885	425	0	1	0	0	1	0	0	0	1
914	chr1	11021040	11021516	477	20	20	1645	88	0.0534954	0.0136804	LMR	0	0	2741	1375	ENST00000418570	protein_coding	ENSG00000175262	C1orf127	2741	1040	ENST00000418570	ENSG00000175262	C1orf127	50803	425	0	1	0	0	1	0	0	0	1
915	chr1	11025356	11026590	1235	17	17	1187	315	0.265375	0.316117	LMR	0	0	1097	1375	ENST00000418570	protein_coding	ENSG00000175262	C1orf127	1097	1040	ENST00000418570	ENSG00000175262	C1orf127	45729	425	0.730364	0.269636	0	0.730364	0.269636	0	0	0	1
916	chr1	11028135	11028751	617	14	14	1365	226	0.165568	0.140449	LMR	0	0	3876	1375	ENST00000418570	protein_coding	ENSG00000175262	C1orf127	3876	1040	ENST00000418570	ENSG00000175262	C1orf127	43568	425	0	1	0	0	1	0	0	0	1
917	chr1	11033616	11033970	355	9	9	680	222	0.326471	0.302778	LMR	0	0	2301	1379	ENST00000520253	protein_coding	ENSG00000175262	C1orf127	2301	1044	ENST00000520253	ENSG00000175262	C1orf127	38349	425	0	1	0	0	1	0	0	0	1
918	chr1	11035892	11036035	144	6	6	592	201	0.339527	0.335188	LMR	0	0	236	1379	ENST00000520253	protein_coding	ENSG00000175262	C1orf127	236	1044	ENST00000520253	ENSG00000175262	C1orf127	36284	425	1	0	0	1	0	0	0	0	1
919	chr1	11039467	11039834	368	6	6	499	130	0.260521	0.254154	LMR	0	0	2259	1376	ENST00000377004	protein_coding	ENSG00000175262	C1orf127	2259	1041	ENST00000377004	ENSG00000175262	C1orf127	32485	425	0	1	0	0	1	0	0	0	1
920	chr1	11040060	11041464	1405	29	29	2517	486	0.193087	0.170826	LMR	0	0	629	1376	ENST00000377004	protein_coding	ENSG00000175262	C1orf127	629	1041	ENST00000377004	ENSG00000175262	C1orf127	30855	425	0.975801	0.0241993	0	0.975801	0.0241993	0	0	0	1
921	chr1	11097523	11098336	814	14	14	1337	97	0.0725505	0	LMR	0	0	4918	1394	ENST00000478645	protein_coding	ENSG00000009724	MASP2	4918	1056	ENST00000478645	ENSG00000009724	MASP2	20694	426	0	1	0	0	1	0	0	0	1
922	chr1	11105505	11106100	596	23	23	1981	509	0.256941	0.221039	LMR	0	0	1179	1393	ENST00000400897	protein_coding	ENSG00000009724	MASP2	1179	1055	ENST00000400897	ENSG00000009724	MASP2	12930	426	1	0	0	1	0	0	0	0	1
923	chr1	11111668	11112161	494	10	10	897	359	0.400223	0.405952	LMR	0	0	3099	1398	ENST00000475189	protein_coding	ENSG00000116649	SRM	3099	1059	ENST00000475189	ENSG00000116649	SRM	6869	426	0	0	1	0	0	1	0	0	1
924	chr1	11204806	11205340	535	7	7	631	208	0.329635	0.306716	LMR	1	1	0	1424	ENST00000495435	protein_coding	ENSG00000198793	MTOR	0	1082	ENST00000495435	ENSG00000198793	MTOR	44669	427	1	0	0	1	0	0	0	0	1
925	chr1	11210337	11210990	654	5	5	375	130	0.346667	0.387918	LMR	0	0	1416	1428	ENST00000517277	snRNA	ENSG00000253086	RNU6-537P	5254	1082	ENST00000495435	ENSG00000198793	MTOR	50200	427	0.892966	0.107034	0	0	1	0	0	0	1
926	chr1	11212224	11212605	382	5	5	393	153	0.389313	0.329798	LMR	1	0	0	1428	ENST00000517277	snRNA	ENSG00000253086	RNU6-537P	7141	1082	ENST00000495435	ENSG00000198793	MTOR	52087	427	1	0	0	0	1	0	0	0	1
927	chr1	11217456	11219129	1674	14	14	1192	418	0.350671	0.351649	LMR	0	0	5048	1428	ENST00000517277	snRNA	ENSG00000253086	RNU6-537P	12373	1082	ENST00000495435	ENSG00000198793	MTOR	57319	427	0	1	0	0	1	0	0	0	1
928	chr1	11238284	11239090	807	5	5	433	155	0.357968	0.342038	LMR	0	0	8613	1429	ENST00000607349	snoRNA	ENSG00000271794	snoU13	10307	1084	ENST00000376819	ENSG00000171819	ANGPTL7	78147	427	0	1	0	0	1	0	0	0	1
929	chr1	11341822	11342557	736	8	8	660	129	0.195455	0.205926	LMR	0	0	2413	1438	ENST00000433562	pseudogene	ENSG00000238199	UBE2V2P3	7830	1089	ENST00000483738	ENSG00000120942	UBIAD1	8274	429	0	1	0	0	1	0	0	0	1
930	chr1	11374806	11375423	618	16	16	1386	311	0.224387	0.218827	LMR	0	0	35397	1438	ENST00000433562	pseudogene	ENSG00000238199	UBE2V2P3	40814	1089	ENST00000483738	ENSG00000120942	UBIAD1	41258	429	0	0	1	0	0	1	0	0	1
931	chr1	11376654	11377194	541	10	10	822	227	0.276156	0.268458	LMR	0	0	37245	1438	ENST00000433562	pseudogene	ENSG00000238199	UBE2V2P3	42662	1089	ENST00000483738	ENSG00000120942	UBIAD1	43106	429	0	0	1	0	0	1	0	0	1
932	chr1	11380114	11380708	595	15	15	1350	167	0.123704	0.0698022	LMR	0	0	40705	1438	ENST00000433562	pseudogene	ENSG00000238199	UBE2V2P3	46122	1089	ENST00000483738	ENSG00000120942	UBIAD1	46566	429	0	0	1	0	0	1	0	0	1
933	chr1	11384698	11385070	373	11	11	910	306	0.336264	0.335913	LMR	0	0	45289	1438	ENST00000433562	pseudogene	ENSG00000238199	UBE2V2P3	50706	1089	ENST00000483738	ENSG00000120942	UBIAD1	51150	429	0	0	1	0	0	1	0	0	1
934	chr1	11388602	11389042	441	8	8	637	234	0.367347	0.349372	LMR	0	0	49193	1438	ENST00000433562	pseudogene	ENSG00000238199	UBE2V2P3	54610	1089	ENST00000483738	ENSG00000120942	UBIAD1	55054	429	0	0	1	0	0	1	0	0	1
935	chr1	11393750	11394019	270	6	6	519	121	0.233141	0.217184	LMR	0	0	54341	1438	ENST00000433562	pseudogene	ENSG00000238199	UBE2V2P3	59758	1089	ENST00000483738	ENSG00000120942	UBIAD1	60202	429	0	0	1	0	0	1	0	0	1
936	chr1	11394324	11394688	365	8	8	601	128	0.212978	0.209761	LMR	0	0	54915	1438	ENST00000433562	pseudogene	ENSG00000238199	UBE2V2P3	60332	1089	ENST00000483738	ENSG00000120942	UBIAD1	60776	429	0	0	1	0	0	1	0	0	1
937	chr1	11397595	11398368	774	18	18	1247	226	0.181235	0.135746	LMR	0	0	58186	1438	ENST00000433562	pseudogene	ENSG00000238199	UBE2V2P3	63603	1089	ENST00000483738	ENSG00000120942	UBIAD1	64047	429	0	0	1	0	0	1	0	0	1
938	chr1	11402004	11403117	1114	13	13	1022	375	0.366928	0.356349	LMR	0	0	62595	1438	ENST00000433562	pseudogene	ENSG00000238199	UBE2V2P3	68012	1089	ENST00000483738	ENSG00000120942	UBIAD1	68456	429	0	0	1	0	0	1	0	0	1
939	chr1	11404835	11405244	410	7	7	528	190	0.359848	0.363757	LMR	0	0	65426	1438	ENST00000433562	pseudogene	ENSG00000238199	UBE2V2P3	70843	1089	ENST00000483738	ENSG00000120942	UBIAD1	71287	429	0	0	1	0	0	1	0	0	1
940	chr1	11405931	11406314	384	11	11	862	291	0.337587	0.33163	LMR	0	0	66522	1438	ENST00000433562	pseudogene	ENSG00000238199	UBE2V2P3	71939	1089	ENST00000483738	ENSG00000120942	UBIAD1	72383	429	0	0	1	0	0	1	0	0	1
941	chr1	11410224	11410985	762	21	21	1488	405	0.272177	0.225658	LMR	0	0	70815	1438	ENST00000433562	pseudogene	ENSG00000238199	UBE2V2P3	76232	1089	ENST00000483738	ENSG00000120942	UBIAD1	76676	429	0	0	1	0	0	1	0	0	1
942	chr1	11413102	11413644	543	8	8	601	225	0.374376	0.367443	LMR	0	0	72233	1439	ENST00000435243	pseudogene	ENSG00000224338	RP11-149P14.1	79110	1089	ENST00000483738	ENSG00000120942	UBIAD1	79554	429	0	0	1	0	0	1	0	0	1
943	chr1	11415121	11416644	1524	28	28	1879	300	0.159659	0.116236	LMR	0	0	69233	1439	ENST00000435243	pseudogene	ENSG00000224338	RP11-149P14.1	81129	1089	ENST00000483738	ENSG00000120942	UBIAD1	81573	429	0	0	1	0	0	1	0	0	1
944	chr1	11422573	11422720	148	5	5	467	168	0.359743	0.358092	LMR	0	0	63157	1439	ENST00000435243	pseudogene	ENSG00000224338	RP11-149P14.1	88581	1089	ENST00000483738	ENSG00000120942	UBIAD1	89025	429	0	0	1	0	0	1	0	0	1
945	chr1	11435497	11435886	390	8	8	714	278	0.389356	0.413251	LMR	0	0	49991	1439	ENST00000435243	pseudogene	ENSG00000224338	RP11-149P14.1	101505	1089	ENST00000483738	ENSG00000120942	UBIAD1	101949	429	0	0	1	0	0	1	0	0	1
946	chr1	11439692	11440274	583	8	8	832	223	0.268029	0.276335	LMR	0	0	45603	1439	ENST00000435243	pseudogene	ENSG00000224338	RP11-149P14.1	98948	1090	ENST00000423056	ENSG00000204624	PTCHD2	98395	430	0	0	1	0	0	1	0	0	1
947	chr1	11443770	11444887	1118	15	15	1372	518	0.377551	0.372326	LMR	0	0	40990	1439	ENST00000435243	pseudogene	ENSG00000224338	RP11-149P14.1	94335	1090	ENST00000423056	ENSG00000204624	PTCHD2	93782	430	0	0	1	0	0	1	0	0	1
948	chr1	11445412	11445726	315	7	7	514	149	0.289883	0.298986	LMR	0	0	40151	1439	ENST00000435243	pseudogene	ENSG00000224338	RP11-149P14.1	93496	1090	ENST00000423056	ENSG00000204624	PTCHD2	92943	430	0	0	1	0	0	1	0	0	1
949	chr1	11447816	11448284	469	9	9	816	169	0.207108	0.117472	LMR	0	0	37593	1439	ENST00000435243	pseudogene	ENSG00000224338	RP11-149P14.1	90938	1090	ENST00000423056	ENSG00000204624	PTCHD2	90385	430	0	0	1	0	0	1	0	0	1
950	chr1	11450590	11450836	247	5	5	458	106	0.231441	0.228833	LMR	0	0	35041	1439	ENST00000435243	pseudogene	ENSG00000224338	RP11-149P14.1	88386	1090	ENST00000423056	ENSG00000204624	PTCHD2	87833	430	0	0	1	0	0	1	0	0	1
951	chr1	11454733	11455371	639	10	10	775	246	0.317419	0.312306	LMR	0	0	30506	1439	ENST00000435243	pseudogene	ENSG00000224338	RP11-149P14.1	83851	1090	ENST00000423056	ENSG00000204624	PTCHD2	83298	430	0	0	1	0	0	1	0	0	1
952	chr1	11457550	11457882	333	7	7	582	118	0.202749	0.214645	LMR	0	0	27995	1439	ENST00000435243	pseudogene	ENSG00000224338	RP11-149P14.1	81340	1090	ENST00000423056	ENSG00000204624	PTCHD2	80787	430	0	0	1	0	0	1	0	0	1
953	chr1	11467190	11467678	489	5	5	418	139	0.332536	0.28663	LMR	0	0	18199	1439	ENST00000435243	pseudogene	ENSG00000224338	RP11-149P14.1	71544	1090	ENST00000423056	ENSG00000204624	PTCHD2	70991	430	0	0	1	0	0	1	0	0	1
954	chr1	11473489	11474656	1168	15	15	1082	242	0.22366	0.211008	LMR	0	0	11221	1439	ENST00000435243	pseudogene	ENSG00000224338	RP11-149P14.1	64566	1090	ENST00000423056	ENSG00000204624	PTCHD2	64013	430	0	0	1	0	0	1	0	0	1
955	chr1	11476960	11477615	656	5	5	435	159	0.365517	0.392555	LMR	0	0	8262	1439	ENST00000435243	pseudogene	ENSG00000224338	RP11-149P14.1	61607	1090	ENST00000423056	ENSG00000204624	PTCHD2	61054	430	0	0	1	0	0	1	0	0	1
956	chr1	11498926	11499552	627	12	12	822	169	0.205596	0.19426	LMR	0	0	13047	1439	ENST00000435243	pseudogene	ENSG00000224338	RP11-149P14.1	39670	1090	ENST00000423056	ENSG00000204624	PTCHD2	39117	430	0	0	1	0	0	1	0	0	1
957	chr1	11501572	11502550	979	10	10	774	255	0.329457	0.330415	LMR	0	0	15693	1439	ENST00000435243	pseudogene	ENSG00000224338	RP11-149P14.1	36672	1090	ENST00000423056	ENSG00000204624	PTCHD2	36119	430	0	0	1	0	0	1	0	0	1
958	chr1	11504122	11504654	533	6	6	513	196	0.382066	0.371758	LMR	0	0	18243	1439	ENST00000435243	pseudogene	ENSG00000224338	RP11-149P14.1	34568	1090	ENST00000423056	ENSG00000204624	PTCHD2	34015	430	0	0	1	0	0	1	0	0	1
959	chr1	11514133	11514724	592	19	19	1519	388	0.255431	0.266152	LMR	0	0	24498	1440	ENST00000423056	protein_coding	ENSG00000204624	PTCHD2	24498	1090	ENST00000423056	ENSG00000204624	PTCHD2	23945	430	0	0	1	0	0	1	0	0	1
960	chr1	11516171	11516404	234	7	7	483	190	0.393375	0.402808	LMR	0	0	22818	1440	ENST00000423056	protein_coding	ENSG00000204624	PTCHD2	22818	1090	ENST00000423056	ENSG00000204624	PTCHD2	22265	430	0	0	1	0	0	1	0	0	1
961	chr1	11518985	11519346	362	12	12	802	203	0.253117	0.232711	LMR	0	0	19876	1440	ENST00000423056	protein_coding	ENSG00000204624	PTCHD2	19876	1090	ENST00000423056	ENSG00000204624	PTCHD2	19323	430	0	0	1	0	0	1	0	0	1
962	chr1	11521565	11522171	607	8	8	636	259	0.407233	0.375513	LMR	0	0	17051	1440	ENST00000423056	protein_coding	ENSG00000204624	PTCHD2	17051	1090	ENST00000423056	ENSG00000204624	PTCHD2	16498	430	0	0	1	0	0	1	0	0	1
963	chr1	11522838	11523012	175	7	7	578	225	0.389273	0.383793	LMR	0	0	16210	1440	ENST00000423056	protein_coding	ENSG00000204624	PTCHD2	16210	1090	ENST00000423056	ENSG00000204624	PTCHD2	15657	430	0	0	1	0	0	1	0	0	1
964	chr1	11529020	11529530	511	7	7	530	199	0.375472	0.373015	LMR	0	0	9692	1440	ENST00000423056	protein_coding	ENSG00000204624	PTCHD2	9692	1090	ENST00000423056	ENSG00000204624	PTCHD2	9139	430	0	0	1	0	0	1	0	0	1
965	chr1	11536816	11537848	1033	7	7	520	224	0.430769	0.427801	LMR	0	0	1374	1440	ENST00000423056	protein_coding	ENSG00000204624	PTCHD2	1374	1090	ENST00000423056	ENSG00000204624	PTCHD2	821	430	0.606002	0	0.393998	0.606002	0	0.393998	0	1	0
966	chr1	11540527	11540636	110	7	7	509	195	0.383104	0.356331	LMR	0	0	1231	1441	ENST00000294484	protein_coding	ENSG00000204624	PTCHD2	1231	1091	ENST00000294484	ENSG00000204624	PTCHD2	184	430	1	0	0	1	0	0	0	1	0
967	chr1	11546132	11546862	731	10	10	855	215	0.251462	0.223427	LMR	0	0	6836	1441	ENST00000294484	protein_coding	ENSG00000204624	PTCHD2	6836	1091	ENST00000294484	ENSG00000204624	PTCHD2	5789	430	0	1	0	0	1	0	0	0	1
968	chr1	11547514	11547958	445	5	5	420	138	0.328571	0.343987	LMR	0	0	8218	1441	ENST00000294484	protein_coding	ENSG00000204624	PTCHD2	8218	1091	ENST00000294484	ENSG00000204624	PTCHD2	7171	430	0	1	0	0	1	0	0	0	1
969	chr1	11559148	11560168	1021	21	21	1650	747	0.452727	0.460082	LMR	0	0	19852	1441	ENST00000294484	protein_coding	ENSG00000204624	PTCHD2	19852	1091	ENST00000294484	ENSG00000204624	PTCHD2	1198	431	0	1	0	0	1	0	0	0.785504	0.214496
970	chr1	11597308	11597640	333	6	6	497	213	0.428571	0.417722	LMR	0	0	3574	1443	ENST00000304391	protein_coding	ENSG00000204624	PTCHD2	3574	1093	ENST00000304391	ENSG00000204624	PTCHD2	685	433	0	1	0	0	1	0	0	1	0
971	chr1	11600004	11600364	361	10	10	757	244	0.322325	0.30969	LMR	0	0	6270	1443	ENST00000304391	protein_coding	ENSG00000204624	PTCHD2	6270	1093	ENST00000304391	ENSG00000204624	PTCHD2	3381	433	0	0	1	0	0	1	0	0	1
972	chr1	11610770	11611302	533	11	11	774	46	0.0594315	0.0712054	LMR	0	0	17036	1443	ENST00000304391	protein_coding	ENSG00000204624	PTCHD2	17036	1093	ENST00000304391	ENSG00000204624	PTCHD2	14147	433	0	0	1	0	0	1	0	0	1
973	chr1	11614752	11615475	724	5	5	349	130	0.372493	0.395642	LMR	0	0	21018	1443	ENST00000304391	protein_coding	ENSG00000204624	PTCHD2	21018	1093	ENST00000304391	ENSG00000204624	PTCHD2	18129	433	0	0	1	0	0	1	0	0	1
974	chr1	11617648	11618992	1345	14	14	1151	264	0.229366	0.199233	LMR	0	0	23914	1443	ENST00000304391	protein_coding	ENSG00000204624	PTCHD2	23914	1093	ENST00000304391	ENSG00000204624	PTCHD2	21025	433	0	0	1	0	0	1	0	0	1
975	chr1	11623429	11624214	786	17	17	1579	172	0.10893	0.057667	LMR	0	0	29695	1443	ENST00000304391	protein_coding	ENSG00000204624	PTCHD2	29695	1093	ENST00000304391	ENSG00000204624	PTCHD2	26806	433	0	0	1	0	0	1	0	0	1
976	chr1	11626611	11627111	501	13	13	1079	330	0.305839	0.28215	LMR	0	0	32877	1443	ENST00000304391	protein_coding	ENSG00000204624	PTCHD2	32877	1093	ENST00000304391	ENSG00000204624	PTCHD2	29988	433	0	0	1	0	0	1	0	0	1
977	chr1	11630952	11631073	122	6	6	383	104	0.27154	0.212984	LMR	0	0	37218	1443	ENST00000304391	protein_coding	ENSG00000204624	PTCHD2	37218	1093	ENST00000304391	ENSG00000204624	PTCHD2	34329	433	0	0	1	0	0	1	0	0	1
978	chr1	11632320	11632738	419	5	5	418	86	0.205742	0.250791	LMR	0	0	36849	1444	ENST00000453135	lincRNA	ENSG00000235643	RP1-69M21.2	38586	1093	ENST00000304391	ENSG00000204624	PTCHD2	35697	433	0	0	1	0	0	1	0	0	1
979	chr1	11648584	11649078	495	5	5	437	107	0.244851	0.284124	LMR	0	0	20509	1444	ENST00000453135	lincRNA	ENSG00000235643	RP1-69M21.2	54850	1093	ENST00000304391	ENSG00000204624	PTCHD2	51961	433	0	0	1	0	0	1	0	0	1
980	chr1	11653906	11654719	814	18	18	1436	219	0.152507	0.150758	LMR	0	0	14868	1444	ENST00000453135	lincRNA	ENSG00000235643	RP1-69M21.2	56050	1095	ENST00000471501	ENSG00000116661	FBXO2	54048	434	0	0	1	0	0	1	0	0	1
981	chr1	11662328	11662646	319	6	6	507	204	0.402367	0.353817	LMR	0	0	6941	1444	ENST00000453135	lincRNA	ENSG00000235643	RP1-69M21.2	48123	1095	ENST00000471501	ENSG00000116661	FBXO2	46121	434	0	0	1	0	0	1	0	0	1
982	chr1	11671823	11672281	459	6	6	485	152	0.313402	0.380415	LMR	0	0	2234	1444	ENST00000453135	lincRNA	ENSG00000235643	RP1-69M21.2	38488	1095	ENST00000471501	ENSG00000116661	FBXO2	36486	434	0	1	0	0	0	1	0	0	1
983	chr1	11680674	11680929	256	7	7	551	223	0.404719	0.385399	LMR	0	0	11085	1444	ENST00000453135	lincRNA	ENSG00000235643	RP1-69M21.2	29840	1095	ENST00000471501	ENSG00000116661	FBXO2	27838	434	0	0	1	0	0	1	0	0	1
984	chr1	11686234	11686734	501	5	5	312	131	0.419872	0.397716	LMR	0	0	16645	1444	ENST00000453135	lincRNA	ENSG00000235643	RP1-69M21.2	24035	1095	ENST00000471501	ENSG00000116661	FBXO2	22033	434	0	0	1	0	0	1	0	0	1
985	chr1	11689284	11690286	1003	16	16	1122	287	0.255793	0.206498	LMR	0	0	19695	1444	ENST00000453135	lincRNA	ENSG00000235643	RP1-69M21.2	20483	1095	ENST00000471501	ENSG00000116661	FBXO2	18481	434	0	0	1	0	0	1	0	0	1
986	chr1	11695888	11696330	443	16	16	1336	203	0.151946	0.151207	LMR	0	0	14439	1446	ENST00000471501	protein_coding	ENSG00000116661	FBXO2	14439	1095	ENST00000471501	ENSG00000116661	FBXO2	12437	434	0	0	1	0	0	1	0	0	1
987	chr1	11700438	11701161	724	13	13	1041	261	0.25072	0.295394	LMR	0	0	9608	1446	ENST00000471501	protein_coding	ENSG00000116661	FBXO2	9608	1095	ENST00000471501	ENSG00000116661	FBXO2	7606	434	0	0	1	0	0	1	0	0	1
988	chr1	11702092	11702852	761	9	9	771	163	0.211414	0.217806	LMR	0	0	7917	1446	ENST00000471501	protein_coding	ENSG00000116661	FBXO2	7917	1095	ENST00000471501	ENSG00000116661	FBXO2	5915	434	0	0	1	0	0	1	0	0	1
989	chr1	11705753	11706150	398	6	6	505	75	0.148515	0.118232	LMR	0	0	4619	1446	ENST00000471501	protein_coding	ENSG00000116661	FBXO2	4619	1095	ENST00000471501	ENSG00000116661	FBXO2	2617	434	0	0	1	0	0	1	0	0	1
990	chr1	11744316	11744672	357	5	5	363	110	0.30303	0.327644	LMR	0	0	3044	1463	ENST00000376692	protein_coding	ENSG00000116670	MAD2L2	3044	1112	ENST00000376692	ENSG00000116670	MAD2L2	2598	438	0	1	0	0	1	0	0	0	1
991	chr1	11760638	11761314	677	26	26	1932	476	0.246377	0.208322	LMR	0	0	8851	1471	ENST00000294485	protein_coding	ENSG00000162490	DRAXIN	8851	1120	ENST00000294485	ENSG00000162490	DRAXIN	7986	439	0	1	0	0	1	0	0	0	1
992	chr1	11761497	11762078	582	20	20	1340	314	0.234328	0.259263	LMR	0	0	9710	1471	ENST00000294485	protein_coding	ENSG00000162490	DRAXIN	9710	1120	ENST00000294485	ENSG00000162490	DRAXIN	8845	439	0	1	0	0	1	0	0	0	1
993	chr1	11767858	11768136	279	5	5	465	187	0.402151	0.374685	LMR	0	0	16071	1471	ENST00000294485	protein_coding	ENSG00000162490	DRAXIN	16071	1120	ENST00000294485	ENSG00000162490	DRAXIN	11430	440	0	1	0	0	1	0	0	0	1
994	chr1	11771242	11771535	294	5	5	495	146	0.294949	0.317568	LMR	0	0	19455	1471	ENST00000294485	protein_coding	ENSG00000162490	DRAXIN	19455	1120	ENST00000294485	ENSG00000162490	DRAXIN	8031	440	0	1	0	0	1	0	0	0	1
995	chr1	11775090	11775803	714	20	20	1629	551	0.338244	0.345448	LMR	0	0	20337	1472	ENST00000376637	protein_coding	ENSG00000177674	AGTRAP	20337	1121	ENST00000376637	ENSG00000177674	AGTRAP	3763	440	0	1	0	0	1	0	0	0	1
996	chr1	11789659	11790107	449	14	14	1027	403	0.392405	0.381798	LMR	0	0	6033	1472	ENST00000376637	protein_coding	ENSG00000177674	AGTRAP	6033	1121	ENST00000376637	ENSG00000177674	AGTRAP	5868	441	0	0	1	0	0	1	0	0	1
997	chr1	11790684	11790990	307	6	6	568	222	0.390845	0.398116	LMR	0	0	5150	1472	ENST00000376637	protein_coding	ENSG00000177674	AGTRAP	5150	1121	ENST00000376637	ENSG00000177674	AGTRAP	4985	441	0	0	1	0	0	1	0	0	1
998	chr1	11791474	11792408	935	23	23	1671	147	0.0879713	0.0428826	LMR	0	0	3732	1472	ENST00000376637	protein_coding	ENSG00000177674	AGTRAP	3732	1121	ENST00000376637	ENSG00000177674	AGTRAP	3567	441	0	0	1	0	0	1	0	0	1
999	chr1	11812772	11813090	319	5	5	331	140	0.422961	0.419493	LMR	0	0	5202	1485	ENST00000471765	protein_coding	ENSG00000177674	AGTRAP	5202	1134	ENST00000471765	ENSG00000177674	AGTRAP	9049	442	0	1	0	0	1	0	0	0	1
1000	chr1	11813782	11814165	384	5	5	460	133	0.28913	0.295482	LMR	0	0	6212	1485	ENST00000471765	protein_coding	ENSG00000177674	AGTRAP	6212	1134	ENST00000471765	ENSG00000177674	AGTRAP	7974	442	0	1	0	0	1	0	0	0	1
1001	chr1	11847170	11847942	773	19	19	1471	213	0.144799	0.120045	LMR	1	1	0	1493	ENST00000482358	protein_coding	ENSG00000215910	C1orf167	0	1142	ENST00000482358	ENSG00000215910	C1orf167	17520	443	1	0	0	1	0	0	0	0	1
1002	chr1	11850718	11851332	615	19	19	1287	302	0.234654	0.214078	LMR	0	0	2848	1493	ENST00000482358	protein_coding	ENSG00000215910	C1orf167	2848	1142	ENST00000482358	ENSG00000215910	C1orf167	14130	443	0	1	0	0	1	0	0	0	1
1003	chr1	11898727	11899146	420	12	12	887	69	0.0777903	0.0142857	LMR	0	0	1927	1513	ENST00000446542	antisense	ENSG00000242349	NPPA-AS1	8693	1161	ENST00000376480	ENSG00000175206	NPPA	0	444	0.17381	0.82619	0	0	1	0	0.0142857	0.985714	0
1004	chr1	11902254	11902475	222	5	5	402	137	0.340796	0.323156	LMR	0	0	1179	1513	ENST00000446542	antisense	ENSG00000242349	NPPA-AS1	5364	1161	ENST00000376480	ENSG00000175206	NPPA	3521	444	1	0	0	0	1	0	0	0	1
1005	chr1	11908140	11908683	544	17	17	1143	465	0.406824	0.448174	LMR	1	1	0	1516	ENST00000376476	protein_coding	ENSG00000175206	NPPA	0	1162	ENST00000376476	ENSG00000175206	NPPA	9407	444	1	0	0	1	0	0	0	0	1
1006	chr1	11909971	11910497	527	9	9	797	215	0.269762	0.252043	LMR	0	0	1568	1516	ENST00000376476	protein_coding	ENSG00000175206	NPPA	1568	1162	ENST00000376476	ENSG00000175206	NPPA	8618	445	0.817837	0	0.182163	0.817837	0	0.182163	0	0	1
1007	chr1	11912869	11913422	554	8	8	737	143	0.19403	0.202033	LMR	0	0	4466	1516	ENST00000376476	protein_coding	ENSG00000175206	NPPA	4466	1162	ENST00000376476	ENSG00000175206	NPPA	5693	445	0	0	1	0	0	1	0	0	1
1008	chr1	11914552	11914830	279	5	5	465	133	0.286022	0.28888	LMR	0	0	4157	1517	ENST00000376468	protein_coding	ENSG00000120937	NPPB	4157	1163	ENST00000376468	ENSG00000120937	NPPB	4285	445	0	0	1	0	0	1	0	0	1
1009	chr1	11916846	11917522	677	8	8	646	104	0.160991	0.143596	LMR	0	0	1465	1517	ENST00000376468	protein_coding	ENSG00000120937	NPPB	1465	1163	ENST00000376468	ENSG00000120937	NPPB	1593	445	0.790251	0	0.209749	0.790251	0	0.209749	0	0.601182	0.398818
1010	chr1	11922762	11923272	511	5	5	378	76	0.201058	0.143981	LMR	0	0	3773	1517	ENST00000376468	protein_coding	ENSG00000120937	NPPB	3773	1163	ENST00000376468	ENSG00000120937	NPPB	3206	445	0	0	1	0	0	1	0	0	1
1011	chr1	11928471	11928984	514	8	8	567	176	0.310406	0.323362	LMR	0	0	8842	1518	ENST00000438808	pseudogene	ENSG00000224904	RP5-934G17.6	9482	1163	ENST00000376468	ENSG00000120937	NPPB	8915	445	0	0	1	0	0	1	0	0	1
1012	chr1	11931831	11933007	1177	16	16	1293	583	0.450889	0.408984	LMR	0	0	4819	1518	ENST00000438808	pseudogene	ENSG00000224904	RP5-934G17.6	12842	1163	ENST00000376468	ENSG00000120937	NPPB	12275	445	0	0	1	0	0	1	0	0	1
1013	chr1	11934306	11934514	209	8	8	596	219	0.36745	0.346727	LMR	0	0	3312	1518	ENST00000438808	pseudogene	ENSG00000224904	RP5-934G17.6	15317	1163	ENST00000376468	ENSG00000120937	NPPB	14750	445	0	0	1	0	0	1	0	0	1
1014	chr1	11940748	11941710	963	12	12	974	313	0.321355	0.306331	LMR	0	0	2920	1518	ENST00000438808	pseudogene	ENSG00000224904	RP5-934G17.6	21759	1163	ENST00000376468	ENSG00000120937	NPPB	21192	445	0	0	1	0	0	1	0	0	1
1015	chr1	11943010	11943250	241	5	5	442	131	0.29638	0.316795	LMR	0	0	5182	1518	ENST00000438808	pseudogene	ENSG00000224904	RP5-934G17.6	24021	1163	ENST00000376468	ENSG00000120937	NPPB	23454	445	0	0	1	0	0	1	0	0	1
1016	chr1	11947016	11947263	248	5	5	355	159	0.447887	0.382582	LMR	0	0	9188	1518	ENST00000438808	pseudogene	ENSG00000224904	RP5-934G17.6	28027	1163	ENST00000376468	ENSG00000120937	NPPB	27460	445	0	0	1	0	0	1	0	0	1
1017	chr1	11948782	11949139	358	6	6	417	153	0.366906	0.425825	LMR	0	0	10954	1518	ENST00000438808	pseudogene	ENSG00000224904	RP5-934G17.6	29793	1163	ENST00000376468	ENSG00000120937	NPPB	29226	445	0	0	1	0	0	1	0	0	1
1018	chr1	11953938	11954938	1001	7	7	450	92	0.204444	0.142406	LMR	0	0	13270	1519	ENST00000362477	snRNA	ENSG00000199347	RNU5E-1	31541	1164	ENST00000376572	ENSG00000116685	KIAA2013	30705	446	0	0	1	0	0	1	0	0	1
1019	chr1	11972792	11973114	323	10	10	849	322	0.37927	0.352307	LMR	0	0	2807	1520	ENST00000364931	snRNA	ENSG00000201801	RNU5E-4P	13365	1164	ENST00000376572	ENSG00000116685	KIAA2013	12529	446	0	0	1	0	0	1	0	0	1
1020	chr1	11973449	11973752	304	8	8	708	132	0.186441	0.159254	LMR	0	0	3464	1520	ENST00000364931	snRNA	ENSG00000201801	RNU5E-4P	12727	1164	ENST00000376572	ENSG00000116685	KIAA2013	11891	446	0	0	1	0	0	1	0	0	1
1021	chr1	11978900	11979396	497	11	11	979	293	0.299285	0.294332	LMR	0	0	7083	1521	ENST00000376572	protein_coding	ENSG00000116685	KIAA2013	7083	1164	ENST00000376572	ENSG00000116685	KIAA2013	6247	446	0	0	1	0	0	1	0	0	1
1022	chr1	11980672	11980899	228	6	6	628	219	0.348726	0.356628	LMR	0	0	5580	1521	ENST00000376572	protein_coding	ENSG00000116685	KIAA2013	5580	1164	ENST00000376572	ENSG00000116685	KIAA2013	4744	446	0	1	0	0	1	0	0	0	1
1023	chr1	11989792	11991461	1670	19	19	1296	311	0.239969	0.304426	LMR	0	0	2800	1523	ENST00000485046	protein_coding	ENSG00000083444	PLOD1	2800	1166	ENST00000485046	ENSG00000083444	PLOD1	3157	446	0	0	1	0	0	1	0	0	1
1024	chr1	11998926	11999444	519	9	9	618	182	0.294498	0.252233	LMR	0	0	4115	1528	ENST00000196061	protein_coding	ENSG00000083444	PLOD1	4115	1171	ENST00000196061	ENSG00000083444	PLOD1	3956	447	0	1	0	0	1	0	0	0	1
1025	chr1	12021212	12021725	514	5	5	443	171	0.386005	0.404458	LMR	0	0	3019	1530	ENST00000491536	protein_coding	ENSG00000083444	PLOD1	3019	1173	ENST00000491536	ENSG00000083444	PLOD1	18388	448	0	1	0	0	1	0	0	0	1
1026	chr1	12091422	12091574	153	5	5	268	76	0.283582	0.263282	LMR	0	0	237	1547	ENST00000478299	protein_coding	ENSG00000116691	MIIP	237	1189	ENST00000478299	ENSG00000116691	MIIP	11518	449	1	0	0	1	0	0	0	0	1
1027	chr1	12092372	12092696	325	6	6	441	141	0.319728	0.316584	LMR	0	0	1187	1547	ENST00000478299	protein_coding	ENSG00000116691	MIIP	1187	1189	ENST00000478299	ENSG00000116691	MIIP	12468	449	1	0	0	1	0	0	0	0	1
1028	chr1	12097646	12097946	301	6	6	389	142	0.365039	0.421698	LMR	0	0	574	1549	ENST00000496974	misc_RNA	ENSG00000243539	RN7SL649P	6461	1189	ENST00000478299	ENSG00000116691	MIIP	17742	449	1	0	0	0	0	1	0	0	1
1029	chr1	12098914	12099659	746	7	7	542	212	0.391144	0.383333	LMR	0	0	1842	1549	ENST00000496974	misc_RNA	ENSG00000243539	RN7SL649P	7729	1189	ENST00000478299	ENSG00000116691	MIIP	19010	449	0.210456	0	0.789544	0	0	1	0	0	1
1030	chr1	12100485	12100986	502	5	5	459	135	0.294118	0.281062	LMR	0	0	3413	1549	ENST00000496974	misc_RNA	ENSG00000243539	RN7SL649P	9300	1189	ENST00000478299	ENSG00000116691	MIIP	20581	449	0	0	1	0	0	1	0	0	1
1031	chr1	12104333	12104668	336	6	6	599	199	0.33222	0.340572	LMR	0	0	7261	1549	ENST00000496974	misc_RNA	ENSG00000243539	RN7SL649P	13148	1189	ENST00000478299	ENSG00000116691	MIIP	18820	450	0	0	1	0	0	1	0	0	1
1032	chr1	12111864	12112715	852	15	15	1250	303	0.2424	0.242222	LMR	0	0	10718	1550	ENST00000263932	protein_coding	ENSG00000120949	TNFRSF8	10718	1190	ENST00000263932	ENSG00000120949	TNFRSF8	10773	450	0	0	1	0	0	1	0	0	1
1033	chr1	12113092	12113889	798	13	13	1080	338	0.312963	0.289434	LMR	0	0	9544	1550	ENST00000263932	protein_coding	ENSG00000120949	TNFRSF8	9544	1190	ENST00000263932	ENSG00000120949	TNFRSF8	9599	450	0	0	1	0	0	1	0	0	1
1034	chr1	12127516	12128909	1394	22	22	1430	275	0.192308	0.177764	LMR	0	0	3988	1551	ENST00000514649	protein_coding	ENSG00000120949	TNFRSF8	3988	1191	ENST00000514649	ENSG00000120949	TNFRSF8	3367	450	0	1	0	0	1	0	0	0	1
1035	chr1	12135149	12135424	276	5	5	471	96	0.203822	0.189618	LMR	0	0	2616	1555	ENST00000364265	snRNA	ENSG00000201135	RNU6-777P	11621	1191	ENST00000514649	ENSG00000120949	TNFRSF8	11000	450	0	1	0	0	1	0	0	0	1
1036	chr1	12135685	12136351	667	16	16	1097	306	0.278943	0.279291	LMR	0	0	1689	1555	ENST00000364265	snRNA	ENSG00000201135	RNU6-777P	12157	1191	ENST00000514649	ENSG00000120949	TNFRSF8	11536	450	0.466267	0.533733	0	0	1	0	0	0	1
1037	chr1	12139438	12139980	543	12	12	819	149	0.181929	0.185171	LMR	0	0	623	1556	ENST00000439324	pseudogene	ENSG00000227875	RP11-426M1.2	15910	1191	ENST00000514649	ENSG00000120949	TNFRSF8	15289	450	1	0	0	0	1	0	0	0	1
1038	chr1	12143936	12144344	409	6	6	515	189	0.36699	0.346567	LMR	0	0	3331	1556	ENST00000439324	pseudogene	ENSG00000227875	RP11-426M1.2	20408	1191	ENST00000514649	ENSG00000120949	TNFRSF8	19787	450	0	1	0	0	1	0	0	0	1
1039	chr1	12184640	12184750	111	5	5	386	149	0.38601	0.483977	LMR	0	0	1205	1553	ENST00000413146	protein_coding	ENSG00000120949	TNFRSF8	1205	1193	ENST00000413146	ENSG00000120949	TNFRSF8	42126	451	1	0	0	1	0	0	0	0	1
1040	chr1	12184840	12185362	523	11	11	919	168	0.182807	0.201584	LMR	0	0	593	1553	ENST00000413146	protein_coding	ENSG00000120949	TNFRSF8	593	1193	ENST00000413146	ENSG00000120949	TNFRSF8	41514	451	1	0	0	1	0	0	0	0	1
1041	chr1	12185694	12186022	329	6	6	504	185	0.367063	0.38286	LMR	1	1	0	1554	ENST00000479933	protein_coding	ENSG00000120949	TNFRSF8	0	1194	ENST00000479933	ENSG00000120949	TNFRSF8	40854	451	1	0	0	1	0	0	0	0	1
1042	chr1	12190730	12191056	327	5	5	474	172	0.362869	0.331343	LMR	0	0	4738	1554	ENST00000479933	protein_coding	ENSG00000120949	TNFRSF8	4738	1194	ENST00000479933	ENSG00000120949	TNFRSF8	35820	451	0	1	0	0	1	0	0	0	1
1043	chr1	12193127	12193550	424	11	11	779	321	0.412067	0.390102	LMR	0	0	7135	1554	ENST00000479933	protein_coding	ENSG00000120949	TNFRSF8	7135	1194	ENST00000479933	ENSG00000120949	TNFRSF8	33326	451	0	1	0	0	1	0	0	0	1
1044	chr1	12195542	12196120	579	8	8	488	87	0.178279	0.15893	LMR	0	0	9550	1554	ENST00000479933	protein_coding	ENSG00000120949	TNFRSF8	9550	1194	ENST00000479933	ENSG00000120949	TNFRSF8	30756	451	0	1	0	0	1	0	0	0	1
1045	chr1	12203625	12204118	494	17	17	1439	194	0.134816	0.0617565	LMR	0	0	17633	1554	ENST00000479933	protein_coding	ENSG00000120949	TNFRSF8	17633	1194	ENST00000479933	ENSG00000120949	TNFRSF8	22758	451	0	1	0	0	1	0	0	0	1
1046	chr1	12213530	12213836	307	5	5	375	126	0.336	0.289438	LMR	0	0	13223	1557	ENST00000376259	protein_coding	ENSG00000028137	TNFRSF1B	13223	1195	ENST00000376259	ENSG00000028137	TNFRSF1B	13040	451	0	0	1	0	0	1	0	0	1
1047	chr1	12218482	12218782	301	7	7	563	160	0.284192	0.291864	LMR	0	0	8277	1557	ENST00000376259	protein_coding	ENSG00000028137	TNFRSF1B	8277	1195	ENST00000376259	ENSG00000028137	TNFRSF1B	8094	451	0	0	1	0	0	1	0	0	1
1048	chr1	12221572	12222446	875	8	8	620	52	0.083871	0.0641462	LMR	0	0	4613	1557	ENST00000376259	protein_coding	ENSG00000028137	TNFRSF1B	4613	1195	ENST00000376259	ENSG00000028137	TNFRSF1B	4430	451	0	0	1	0	0	1	0	0	1
1049	chr1	12228375	12228940	566	11	11	865	303	0.350289	0.3431	LMR	0	0	1314	1557	ENST00000376259	protein_coding	ENSG00000028137	TNFRSF1B	1314	1195	ENST00000376259	ENSG00000028137	TNFRSF1B	662	451	1	0	0	1	0	0	0	1	0
1050	chr1	12235142	12235381	240	7	7	441	136	0.30839	0.342175	LMR	0	0	8081	1557	ENST00000376259	protein_coding	ENSG00000028137	TNFRSF1B	8081	1195	ENST00000376259	ENSG00000028137	TNFRSF1B	7429	451	0	1	0	0	1	0	0	0	1
1051	chr1	12238192	12238687	496	16	16	1247	316	0.253408	0.242618	LMR	0	0	11131	1557	ENST00000376259	protein_coding	ENSG00000028137	TNFRSF1B	11131	1195	ENST00000376259	ENSG00000028137	TNFRSF1B	10479	451	0	1	0	0	1	0	0	0	1
1052	chr1	12243661	12245047	1387	22	22	1757	392	0.223108	0.143646	LMR	0	0	6722	1561	ENST00000584158	miRNA	ENSG00000263676	MIR4632	6847	1198	ENST00000489921	ENSG00000028137	TNFRSF1B	6730	452	0	1	0	0	1	0	0	0	1
1053	chr1	12268760	12269590	831	15	15	1383	364	0.263196	0.237888	LMR	0	0	11575	1562	ENST00000453852	pseudogene	ENSG00000225196	RP5-1118D24.2	16864	1198	ENST00000489921	ENSG00000028137	TNFRSF1B	16774	452	0	0.632972	0.367028	0	0.632972	0.367028	0	0	1
1054	chr1	12399286	12400502	1217	6	6	544	198	0.363971	0.360267	LMR	0	0	4419	1571	ENST00000469054	protein_coding	ENSG00000048707	VPS13D	4419	1206	ENST00000469054	ENSG00000048707	VPS13D	108086	454	0	1	0	0	1	0	0	0	1
1055	chr1	12404209	12405796	1588	15	15	1324	406	0.306647	0.347717	LMR	1	1	0	1571	ENST00000469054	protein_coding	ENSG00000048707	VPS13D	0	1206	ENST00000469054	ENSG00000048707	VPS13D	113009	454	1	0	0	1	0	0	0	0	1
1056	chr1	12465648	12467717	2070	20	20	1709	470	0.275015	0.285211	LMR	1	1	0	1574	ENST00000476045	protein_coding	ENSG00000048707	VPS13D	0	1209	ENST00000476045	ENSG00000048707	VPS13D	132630	455	1	0	0	1	0	0	0	0	1
1057	chr1	12493364	12494461	1098	16	16	1627	314	0.192993	0.126351	LMR	0	0	23439	1576	ENST00000543766	protein_coding	ENSG00000048707	VPS13D	23439	1211	ENST00000543766	ENSG00000048707	VPS13D	105886	455	0	1	0	0	1	0	0	0	1
1058	chr1	12507990	12509923	1934	14	14	1112	308	0.276978	0.279054	LMR	0	0	15071	1577	ENST00000471923	protein_coding	ENSG00000048707	VPS13D	15071	1212	ENST00000471923	ENSG00000048707	VPS13D	90424	455	0	1	0	0	1	0	0	0	1
1059	chr1	12513842	12515238	1397	11	11	987	362	0.366768	0.39246	LMR	0	0	9756	1577	ENST00000471923	protein_coding	ENSG00000048707	VPS13D	9756	1212	ENST00000471923	ENSG00000048707	VPS13D	85109	455	0	1	0	0	1	0	0	0	1
1060	chr1	12516847	12518390	1544	8	8	685	184	0.268613	0.252962	LMR	0	0	6604	1577	ENST00000471923	protein_coding	ENSG00000048707	VPS13D	6604	1212	ENST00000471923	ENSG00000048707	VPS13D	81957	455	0	1	0	0	1	0	0	0	1
1061	chr1	12520915	12521710	796	7	7	560	141	0.251786	0.198547	LMR	0	0	3284	1577	ENST00000471923	protein_coding	ENSG00000048707	VPS13D	3284	1212	ENST00000471923	ENSG00000048707	VPS13D	78637	455	0	1	0	0	1	0	0	0	1
1062	chr1	12524119	12525146	1028	9	9	783	232	0.296296	0.288555	LMR	1	1	0	1577	ENST00000471923	protein_coding	ENSG00000048707	VPS13D	0	1212	ENST00000471923	ENSG00000048707	VPS13D	75201	455	1	0	0	1	0	0	0	0	1
1063	chr1	12533992	12536143	2152	25	25	2206	701	0.31777	0.321774	LMR	0	0	2460	1578	ENST00000543710	protein_coding	ENSG00000048707	VPS13D	2460	1213	ENST00000543710	ENSG00000048707	VPS13D	64204	455	0	1	0	0	1	0	0	0	1
1064	chr1	12537955	12538916	962	25	25	2110	187	0.0886256	0.0599383	LMR	1	1	0	1578	ENST00000543710	protein_coding	ENSG00000048707	VPS13D	0	1213	ENST00000543710	ENSG00000048707	VPS13D	61431	455	1	0	0	1	0	0	0	0	1
1065	chr1	12546222	12546886	665	14	14	1184	296	0.25	0.254152	LMR	0	0	7617	1578	ENST00000543710	protein_coding	ENSG00000048707	VPS13D	7617	1213	ENST00000543710	ENSG00000048707	VPS13D	53461	455	0	1	0	0	1	0	0	0	1
1066	chr1	12559520	12560406	887	14	14	1100	439	0.399091	0.42167	LMR	0	0	2239	1579	ENST00000473099	protein_coding	ENSG00000048707	VPS13D	2239	1214	ENST00000473099	ENSG00000048707	VPS13D	39941	455	0	1	0	0	1	0	0	0	1
1067	chr1	12578778	12579770	993	23	23	1801	382	0.212104	0.162097	LMR	0	0	7995	1581	ENST00000416696	lincRNA	ENSG00000229484	RP5-888M10.2	21497	1214	ENST00000473099	ENSG00000048707	VPS13D	20577	455	0	0	1	0	0	1	0	0	1
1068	chr1	12585398	12586032	635	7	7	603	238	0.394693	0.369481	LMR	0	0	1733	1581	ENST00000416696	lincRNA	ENSG00000229484	RP5-888M10.2	28117	1214	ENST00000473099	ENSG00000048707	VPS13D	14315	455	0.420472	0	0.579528	0	0	1	0	0	1
1069	chr1	12588386	12588677	292	6	6	504	144	0.285714	0.266239	LMR	0	0	619	1581	ENST00000416696	lincRNA	ENSG00000229484	RP5-888M10.2	31105	1214	ENST00000473099	ENSG00000048707	VPS13D	11670	455	1	0	0	0	0	1	0	0	1
1070	chr1	12601464	12602099	636	11	11	816	261	0.319853	0.3272	LMR	0	0	13697	1581	ENST00000416696	lincRNA	ENSG00000229484	RP5-888M10.2	44183	1214	ENST00000473099	ENSG00000048707	VPS13D	907	455	0	0	1	0	0	1	0	1	0
1071	chr1	12606922	12607549	628	15	15	1031	233	0.225994	0.181169	LMR	0	0	19155	1581	ENST00000416696	lincRNA	ENSG00000229484	RP5-888M10.2	48771	1217	ENST00000430996	ENSG00000162496	DHRS3	6365	455	0	0	1	0	0	1	0	0	1
1072	chr1	12616207	12617082	876	12	12	848	160	0.188679	0.186692	LMR	0	0	13017	1586	ENST00000408413	snRNA	ENSG00000221340	RNU6ATAC18P	39238	1217	ENST00000430996	ENSG00000162496	DHRS3	15650	455	0	0	1	0	0	1	0	0	1
1073	chr1	12624956	12625636	681	6	6	511	174	0.340509	0.299707	LMR	0	0	4463	1586	ENST00000408413	snRNA	ENSG00000221340	RNU6ATAC18P	30684	1217	ENST00000430996	ENSG00000162496	DHRS3	24399	455	0	0	1	0	0	1	0	0	1
1074	chr1	12640120	12640666	547	16	16	1462	539	0.368673	0.381062	LMR	0	0	10019	1586	ENST00000408413	snRNA	ENSG00000221340	RNU6ATAC18P	15654	1217	ENST00000430996	ENSG00000162496	DHRS3	15260	456	0	1	0	0	1	0	0	0	1
1075	chr1	12648792	12649022	231	7	7	487	209	0.429158	0.380075	LMR	0	0	7298	1584	ENST00000430996	protein_coding	ENSG00000162496	DHRS3	7298	1217	ENST00000430996	ENSG00000162496	DHRS3	6904	456	0	1	0	0	1	0	0	0	1
1076	chr1	12650607	12651764	1158	28	28	2507	616	0.245712	0.233957	LMR	0	0	4556	1584	ENST00000430996	protein_coding	ENSG00000162496	DHRS3	4556	1217	ENST00000430996	ENSG00000162496	DHRS3	4162	456	0	1	0	0	1	0	0	0	1
1077	chr1	12653562	12654439	878	13	13	1153	358	0.310494	0.292784	LMR	0	0	1881	1584	ENST00000430996	protein_coding	ENSG00000162496	DHRS3	1881	1217	ENST00000430996	ENSG00000162496	DHRS3	1487	456	0.135535	0.864465	0	0.135535	0.864465	0	0	0.584282	0.415718
1078	chr1	12658966	12659484	519	8	8	653	203	0.310873	0.317166	LMR	0	0	2644	1584	ENST00000430996	protein_coding	ENSG00000162496	DHRS3	2644	1217	ENST00000430996	ENSG00000162496	DHRS3	2717	456	0	1	0	0	1	0	0	0	1
1079	chr1	12660218	12660662	445	8	8	687	148	0.215429	0.178594	LMR	0	0	3896	1584	ENST00000430996	protein_coding	ENSG00000162496	DHRS3	3896	1217	ENST00000430996	ENSG00000162496	DHRS3	3969	456	0	1	0	0	1	0	0	0	1
1080	chr1	12662029	12662546	518	7	7	578	166	0.287197	0.238984	LMR	0	0	5707	1584	ENST00000430996	protein_coding	ENSG00000162496	DHRS3	5707	1217	ENST00000430996	ENSG00000162496	DHRS3	5780	456	0	1	0	0	1	0	0	0	1
1081	chr1	12664216	12664731	516	7	7	582	134	0.230241	0.238383	LMR	0	0	7894	1584	ENST00000430996	protein_coding	ENSG00000162496	DHRS3	7894	1217	ENST00000430996	ENSG00000162496	DHRS3	7967	456	0	1	0	0	1	0	0	0	1
1082	chr1	12681824	12682827	1004	21	21	1734	478	0.275663	0.255657	LMR	0	0	2573	1587	ENST00000606790	lincRNA	ENSG00000272482	RP11-474O21.5	4086	1215	ENST00000376223	ENSG00000162496	DHRS3	3181	457	0	0	1	0	0	1	0	0	1
1083	chr1	12696325	12697007	683	8	8	584	144	0.246575	0.254747	LMR	0	0	7558	1588	ENST00000376221	protein_coding	ENSG00000204518	AADACL4	7558	1219	ENST00000376221	ENSG00000204518	AADACL4	17682	457	0	0	1	0	0	1	0	0	1
1084	chr1	12709934	12710645	712	7	7	531	162	0.305085	0.312865	LMR	0	0	5367	1588	ENST00000376221	protein_coding	ENSG00000204518	AADACL4	5367	1219	ENST00000376221	ENSG00000204518	AADACL4	31291	457	0	1	0	0	1	0	0	0	1
1085	chr1	12718834	12719379	546	11	11	1067	31	0.0290534	0.0143369	LMR	0	0	14267	1588	ENST00000376221	protein_coding	ENSG00000204518	AADACL4	14267	1219	ENST00000376221	ENSG00000204518	AADACL4	40191	457	0	1	0	0	1	0	0	0	1
1086	chr1	12753197	12753752	556	10	10	768	182	0.236979	0.220011	LMR	0	0	271	1589	ENST00000436879	pseudogene	ENSG00000226166	RP11-474O21.2	22365	1220	ENST00000332530	ENSG00000188984	AADACL3	74554	457	1	0	0	0	0	1	0	0	1
1087	chr1	12788864	12790718	1855	5	5	374	127	0.339572	0.43653	LMR	0	0	8974	1592	ENST00000458803	snoRNA	ENSG00000238771	snoU13	12717	1221	ENST00000359318	ENSG00000188984	AADACL3	110221	457	0	0	1	0	0	1	0	0	1
1088	chr1	12830204	12830712	509	6	6	484	150	0.309917	0.409085	LMR	0	0	4271	1596	ENST00000357726	protein_coding	ENSG00000116726	PRAMEF12	4271	1225	ENST00000357726	ENSG00000116726	PRAMEF12	151561	457	0	0	1	0	0	1	0	0	1
1089	chr1	12871580	12872756	1177	5	5	422	172	0.407583	0.407224	LMR	0	0	10265	1599	ENST00000438401	lincRNA	ENSG00000228338	RP5-845O24.8	16739	1227	ENST00000400814	ENSG00000116721	PRAMEF1	192937	457	0	0	1	0	0	1	0	0	1
1090	chr1	13784880	13785568	689	8	8	521	141	0.270633	0.309556	LMR	0	0	42071	1657	ENST00000602960	protein_coding	ENSG00000204478	PRAMEF20	42071	1263	ENST00000602960	ENSG00000204478	PRAMEF20	53937	458	0	0	1	0	0	1	0	0	1
1091	chr1	13789096	13789870	775	16	16	1297	290	0.223593	0.215165	LMR	0	0	46287	1657	ENST00000602960	protein_coding	ENSG00000204478	PRAMEF20	46287	1263	ENST00000602960	ENSG00000204478	PRAMEF20	49635	458	0	0	1	0	0	1	0	0	1
1092	chr1	13814129	13814444	316	5	5	470	162	0.344681	0.332067	LMR	0	0	25270	1659	ENST00000563570	antisense	ENSG00000259961	RP4-597A16.2	26098	1264	ENST00000376085	ENSG00000162494	LRRC38	25061	458	0	1	0	0	1	0	0	0	1
1093	chr1	13831144	13832176	1033	18	18	1477	323	0.218687	0.175695	LMR	0	0	7538	1659	ENST00000563570	antisense	ENSG00000259961	RP4-597A16.2	8366	1264	ENST00000376085	ENSG00000162494	LRRC38	7329	458	0	1	0	0	1	0	0	0	1
1094	chr1	13832372	13832545	174	5	5	199	63	0.316583	0.314217	LMR	0	0	7169	1659	ENST00000563570	antisense	ENSG00000259961	RP4-597A16.2	7997	1264	ENST00000376085	ENSG00000162494	LRRC38	6960	458	0	1	0	0	1	0	0	0	1
1095	chr1	13843739	13844129	391	14	14	1172	159	0.135666	0.0917191	LMR	0	0	3195	1658	ENST00000376085	protein_coding	ENSG00000162494	LRRC38	3195	1264	ENST00000376085	ENSG00000162494	LRRC38	3125	458	0	0	1	0	0	1	0	0	1
1096	chr1	13870246	13870716	471	13	13	1090	313	0.287156	0.287649	LMR	0	0	10779	1660	ENST00000401091	pseudogene	ENSG00000215909	RP4-597A16.3	29702	1264	ENST00000376085	ENSG00000162494	LRRC38	10694	459	0	0	1	0	0	1	0	0	1
1097	chr1	13903249	13903495	247	6	6	516	195	0.377907	0.378409	LMR	0	0	6464	1661	ENST00000294489	protein_coding	ENSG00000162493	PDPN	6464	1265	ENST00000294489	ENSG00000162493	PDPN	6111	460	0	0	1	0	0	1	0	0	1
1098	chr1	13912582	13912978	397	8	8	699	211	0.30186	0.313328	LMR	0	0	606	1670	ENST00000488631	protein_coding	ENSG00000162493	PDPN	606	1274	ENST00000488631	ENSG00000162493	PDPN	1713	461	1	0	0	1	0	0	0	0.722922	0.277078
1099	chr1	13919896	13921008	1113	11	11	893	112	0.12542	0.131297	LMR	0	0	7920	1670	ENST00000488631	protein_coding	ENSG00000162493	PDPN	7920	1274	ENST00000488631	ENSG00000162493	PDPN	9027	461	0	1	0	0	1	0	0	0	1
1100	chr1	13945914	13946816	903	12	12	1067	337	0.315839	0.336952	LMR	0	0	2962	1671	ENST00000411020	rRNA	ENSG00000222952	RNA5SP41	33938	1274	ENST00000488631	ENSG00000162493	PDPN	35045	461	0	0	1	0	0	1	0	0	1
1101	chr1	13988824	13989410	587	5	5	356	86	0.241573	0.265628	LMR	0	0	2418	1673	ENST00000441809	lincRNA	ENSG00000237445	CTA-520D8.2	37282	1275	ENST00000484063	ENSG00000116731	PRDM2	37071	462	0	0	1	0	0	1	0	0	1
1102	chr1	13990665	13991446	782	6	6	451	202	0.447894	0.400376	LMR	0	0	4259	1673	ENST00000441809	lincRNA	ENSG00000237445	CTA-520D8.2	35246	1275	ENST00000484063	ENSG00000116731	PRDM2	35035	462	0	0	1	0	0	1	0	0	1
1103	chr1	13992000	13992508	509	9	9	937	38	0.040555	0.0442478	LMR	0	0	5594	1673	ENST00000441809	lincRNA	ENSG00000237445	CTA-520D8.2	34184	1275	ENST00000484063	ENSG00000116731	PRDM2	33973	462	0	0	1	0	0	1	0	0	1
1104	chr1	14090760	14091572	813	6	6	509	195	0.383104	0.377693	LMR	0	0	6648	1688	ENST00000487453	protein_coding	ENSG00000116731	PRDM2	6648	1288	ENST00000487453	ENSG00000116731	PRDM2	14301	463	0	1	0	0	1	0	0	0	1
1105	chr1	14140212	14140322	111	7	7	559	109	0.194991	0.211341	LMR	0	0	41990	1688	ENST00000487453	protein_coding	ENSG00000116731	PRDM2	41990	1288	ENST00000487453	ENSG00000116731	PRDM2	63753	463	0	1	0	0	1	0	0	0	1
1106	chr1	14155313	14155666	354	10	10	927	237	0.255663	0.244669	LMR	0	0	57091	1688	ENST00000487453	protein_coding	ENSG00000116731	PRDM2	57091	1288	ENST00000487453	ENSG00000116731	PRDM2	63684	464	0	0	1	0	0	1	0	0	1
1107	chr1	14215190	14215564	375	6	6	484	123	0.254132	0.251572	LMR	0	0	116968	1688	ENST00000487453	protein_coding	ENSG00000116731	PRDM2	116968	1288	ENST00000487453	ENSG00000116731	PRDM2	3786	464	0	0	1	0	0	1	0	0	1
1108	chr1	14275300	14276012	713	8	8	876	294	0.335616	0.328757	LMR	0	0	174817	1689	ENST00000516342	snRNA	ENSG00000252151	RNU6-1265P	177078	1288	ENST00000487453	ENSG00000116731	PRDM2	55562	464	0	0	1	0	0	1	0	0	1
1109	chr1	14286894	14287426	533	12	12	1113	109	0.0979335	0.0251141	LMR	0	0	163403	1689	ENST00000516342	snRNA	ENSG00000252151	RNU6-1265P	188672	1288	ENST00000487453	ENSG00000116731	PRDM2	67156	464	0	0	1	0	0	1	0	0	1
1110	chr1	14292213	14292780	568	8	8	585	128	0.218803	0.198063	LMR	0	0	158049	1689	ENST00000516342	snRNA	ENSG00000252151	RNU6-1265P	193991	1288	ENST00000487453	ENSG00000116731	PRDM2	72475	464	0	0	1	0	0	1	0	0	1
1111	chr1	14342037	14342740	704	8	8	513	179	0.348928	0.381306	LMR	0	0	108089	1689	ENST00000516342	snRNA	ENSG00000252151	RNU6-1265P	243815	1288	ENST00000487453	ENSG00000116731	PRDM2	122299	464	0	0	1	0	0	1	0	0	1
1112	chr1	14346956	14348108	1153	6	6	466	98	0.2103	0.231452	LMR	0	0	102721	1689	ENST00000516342	snRNA	ENSG00000252151	RNU6-1265P	248734	1288	ENST00000487453	ENSG00000116731	PRDM2	127218	464	0	0	1	0	0	1	0	0	1
1113	chr1	14435084	14435411	328	6	6	634	177	0.27918	0.279435	LMR	0	0	15418	1689	ENST00000516342	snRNA	ENSG00000252151	RNU6-1265P	336862	1288	ENST00000487453	ENSG00000116731	PRDM2	215346	464	0	0	1	0	0	1	0	0	1
1114	chr1	14465154	14465359	206	5	5	414	177	0.427536	0.437991	LMR	0	0	14323	1689	ENST00000516342	snRNA	ENSG00000252151	RNU6-1265P	366932	1288	ENST00000487453	ENSG00000116731	PRDM2	245416	464	0	0	1	0	0	1	0	0	1
1115	chr1	14467186	14467900	715	17	17	1332	333	0.25	0.239646	LMR	0	0	16355	1689	ENST00000516342	snRNA	ENSG00000252151	RNU6-1265P	368964	1288	ENST00000487453	ENSG00000116731	PRDM2	247448	464	0	0	1	0	0	1	0	0	1
1116	chr1	14468972	14469293	322	6	6	457	163	0.356674	0.365282	LMR	0	0	18141	1689	ENST00000516342	snRNA	ENSG00000252151	RNU6-1265P	370750	1288	ENST00000487453	ENSG00000116731	PRDM2	249234	464	0	0	1	0	0	1	0	0	1
1117	chr1	14510782	14511325	544	7	7	592	220	0.371622	0.339793	LMR	0	0	38287	1690	ENST00000449215	lincRNA	ENSG00000231606	RP11-344F13.1	412560	1288	ENST00000487453	ENSG00000116731	PRDM2	291044	464	0	0	1	0	0	1	0	0	1
1118	chr1	14548550	14548852	303	5	5	334	120	0.359281	0.303342	LMR	0	0	760	1690	ENST00000449215	lincRNA	ENSG00000231606	RP11-344F13.1	376347	1289	ENST00000491547	ENSG00000189337	KAZN	328812	464	1	0	0	0	0	1	0	0	1
1119	chr1	14564924	14565728	805	10	10	729	258	0.353909	0.362633	LMR	0	0	15310	1690	ENST00000449215	lincRNA	ENSG00000231606	RP11-344F13.1	359471	1289	ENST00000491547	ENSG00000189337	KAZN	345186	464	0	0	1	0	0	1	0	0	1
1120	chr1	14580472	14581176	705	7	7	646	143	0.221362	0.248948	LMR	0	0	30858	1690	ENST00000449215	lincRNA	ENSG00000231606	RP11-344F13.1	344023	1289	ENST00000491547	ENSG00000189337	KAZN	343434	465	0	0	1	0	0	1	0	0	1
1121	chr1	14585552	14586578	1027	24	24	2244	802	0.357398	0.364244	LMR	0	0	35938	1690	ENST00000449215	lincRNA	ENSG00000231606	RP11-344F13.1	338621	1289	ENST00000491547	ENSG00000189337	KAZN	338032	465	0	0	1	0	0	1	0	0	1
1122	chr1	14609358	14609791	434	6	6	562	208	0.370107	0.330362	LMR	0	0	59744	1690	ENST00000449215	lincRNA	ENSG00000231606	RP11-344F13.1	315408	1289	ENST00000491547	ENSG00000189337	KAZN	314819	465	0	0	1	0	0	1	0	0	1
1123	chr1	14630853	14631649	797	9	9	960	213	0.221875	0.206831	LMR	0	0	45868	1691	ENST00000447908	lincRNA	ENSG00000234593	RP4-704D23.1	293550	1289	ENST00000491547	ENSG00000189337	KAZN	292961	465	0	0	1	0	0	1	0	0	1
1124	chr1	14687518	14687869	352	6	6	439	115	0.261959	0.284694	LMR	0	0	9999	1691	ENST00000447908	lincRNA	ENSG00000234593	RP4-704D23.1	237330	1289	ENST00000491547	ENSG00000189337	KAZN	236741	465	0	0	1	0	0	1	0	0	1
1125	chr1	14763809	14764712	904	18	18	1526	608	0.398427	0.400662	LMR	0	0	86290	1691	ENST00000447908	lincRNA	ENSG00000234593	RP4-704D23.1	160487	1289	ENST00000491547	ENSG00000189337	KAZN	159898	465	0	0	1	0	0	1	0	0	1
1126	chr1	14813065	14813879	815	7	7	585	125	0.213675	0.178795	LMR	0	0	111320	1692	ENST00000491547	protein_coding	ENSG00000189337	KAZN	111320	1289	ENST00000491547	ENSG00000189337	KAZN	110731	465	0	0	1	0	0	1	0	0	1
1127	chr1	14839422	14839984	563	7	7	593	147	0.247892	0.204058	LMR	0	0	85215	1692	ENST00000491547	protein_coding	ENSG00000189337	KAZN	85215	1289	ENST00000491547	ENSG00000189337	KAZN	84626	465	0	0	1	0	0	1	0	0	1
1128	chr1	14848194	14849576	1383	15	15	1291	277	0.214562	0.226781	LMR	0	0	75623	1692	ENST00000491547	protein_coding	ENSG00000189337	KAZN	75623	1289	ENST00000491547	ENSG00000189337	KAZN	75034	465	0	0	1	0	0	1	0	0	1
1129	chr1	14878832	14878962	131	6	6	422	148	0.350711	0.32265	LMR	0	0	46237	1692	ENST00000491547	protein_coding	ENSG00000189337	KAZN	46237	1289	ENST00000491547	ENSG00000189337	KAZN	45648	465	0	0	1	0	0	1	0	0	1
1130	chr1	14880174	14880678	505	8	8	627	278	0.443381	0.459178	LMR	0	0	44521	1692	ENST00000491547	protein_coding	ENSG00000189337	KAZN	44521	1289	ENST00000491547	ENSG00000189337	KAZN	43932	465	0	0	1	0	0	1	0	0	1
1131	chr1	14928609	14929402	794	10	10	953	129	0.135362	0.122669	LMR	0	0	3395	1694	ENST00000503743	protein_coding	ENSG00000189337	KAZN	3395	1291	ENST00000503743	ENSG00000189337	KAZN	2615	465	0	1	0	0	1	0	0	0	1
1132	chr1	14953717	14954220	504	10	10	935	368	0.393583	0.395012	LMR	0	0	28503	1694	ENST00000503743	protein_coding	ENSG00000189337	KAZN	28503	1291	ENST00000503743	ENSG00000189337	KAZN	27723	465	0	1	0	0	1	0	0	0	1
1133	chr1	14954704	14954956	253	5	5	401	110	0.274314	0.309552	LMR	0	0	29490	1694	ENST00000503743	protein_coding	ENSG00000189337	KAZN	29490	1291	ENST00000503743	ENSG00000189337	KAZN	28710	465	0	1	0	0	1	0	0	0	1
1134	chr1	14974335	14975290	956	6	6	511	196	0.383562	0.363888	LMR	0	0	43818	1700	ENST00000416175	pseudogene	ENSG00000235829	TBCAP2	49121	1291	ENST00000503743	ENSG00000189337	KAZN	48341	465	0	1	0	0	1	0	0	0	1
1135	chr1	14987293	14988115	823	10	10	906	308	0.339956	0.344183	LMR	0	0	30993	1700	ENST00000416175	pseudogene	ENSG00000235829	TBCAP2	62079	1291	ENST00000503743	ENSG00000189337	KAZN	61299	465	0	1	0	0	1	0	0	0	1
1136	chr1	15009564	15010046	483	12	12	1143	299	0.261592	0.266987	LMR	0	0	9062	1700	ENST00000416175	pseudogene	ENSG00000235829	TBCAP2	84350	1291	ENST00000503743	ENSG00000189337	KAZN	83570	465	0	1	0	0	1	0	0	0	1
1137	chr1	15020446	15021004	559	7	7	552	86	0.155797	0.15362	LMR	0	0	1336	1700	ENST00000416175	pseudogene	ENSG00000235829	TBCAP2	95232	1291	ENST00000503743	ENSG00000189337	KAZN	94452	465	1	0	0	0	1	0	0	0	1
1138	chr1	15026886	15027400	515	6	6	523	162	0.309751	0.303807	LMR	0	0	7776	1700	ENST00000416175	pseudogene	ENSG00000235829	TBCAP2	101672	1291	ENST00000503743	ENSG00000189337	KAZN	100183	466	0	1	0	0	1	0	0	0	1
1139	chr1	15059445	15060164	720	20	20	1531	509	0.332462	0.346754	LMR	0	0	40335	1700	ENST00000416175	pseudogene	ENSG00000235829	TBCAP2	134231	1291	ENST00000503743	ENSG00000189337	KAZN	67419	466	0	1	0	0	1	0	0	0	1
1140	chr1	15072240	15072538	299	7	7	632	255	0.403481	0.399794	LMR	0	0	53130	1700	ENST00000416175	pseudogene	ENSG00000235829	TBCAP2	147026	1291	ENST00000503743	ENSG00000189337	KAZN	55045	466	0	1	0	0	1	0	0	0	1
1141	chr1	15106190	15107220	1031	10	10	859	276	0.321304	0.316164	LMR	0	0	87080	1700	ENST00000416175	pseudogene	ENSG00000235829	TBCAP2	143405	1293	ENST00000361144	ENSG00000189337	KAZN	20363	466	0	1	0	0	1	0	0	0	1
1142	chr1	15121411	15121810	400	5	5	459	170	0.37037	0.376322	LMR	0	0	102301	1700	ENST00000416175	pseudogene	ENSG00000235829	TBCAP2	128815	1293	ENST00000361144	ENSG00000189337	KAZN	5773	466	0	1	0	0	1	0	0	0	1
1143	chr1	15127320	15127763	444	20	20	1404	382	0.27208	0.262896	LMR	0	0	108210	1700	ENST00000416175	pseudogene	ENSG00000235829	TBCAP2	122862	1293	ENST00000361144	ENSG00000189337	KAZN	0	466	0	1	0	0	1	0	0.405405	0.594595	0
1144	chr1	15137625	15138246	622	8	8	617	186	0.301459	0.312465	LMR	0	0	112379	1696	ENST00000361144	protein_coding	ENSG00000189337	KAZN	112379	1293	ENST00000361144	ENSG00000189337	KAZN	9755	466	0	1	0	0	1	0	0	0	1
1145	chr1	15152528	15153182	655	17	17	1427	437	0.306237	0.317937	LMR	0	0	97443	1696	ENST00000361144	protein_coding	ENSG00000189337	KAZN	97443	1293	ENST00000361144	ENSG00000189337	KAZN	24658	466	0	1	0	0	1	0	0	0	1
1146	chr1	15221359	15221896	538	8	8	649	176	0.271186	0.29041	LMR	0	0	28729	1696	ENST00000361144	protein_coding	ENSG00000189337	KAZN	28729	1293	ENST00000361144	ENSG00000189337	KAZN	28477	467	0	1	0	0	1	0	0	0	1
1147	chr1	15237424	15238104	681	11	11	977	335	0.342886	0.326896	LMR	0	0	12521	1696	ENST00000361144	protein_coding	ENSG00000189337	KAZN	12521	1293	ENST00000361144	ENSG00000189337	KAZN	12269	467	0	1	0	0	1	0	0	0	1
1148	chr1	15247599	15247869	271	6	6	541	173	0.319778	0.335676	LMR	0	0	2756	1696	ENST00000361144	protein_coding	ENSG00000189337	KAZN	2756	1293	ENST00000361144	ENSG00000189337	KAZN	2504	467	0	1	0	0	1	0	0	0	1
1149	chr1	15255950	15256255	306	8	8	587	180	0.306644	0.321564	LMR	0	0	40	1697	ENST00000376028	protein_coding	ENSG00000189337	KAZN	40	1294	ENST00000376028	ENSG00000189337	KAZN	4404	467	1	0	0	1	0	0	0	0	1
1150	chr1	15257076	15257438	363	9	9	722	282	0.390582	0.38354	LMR	0	0	779	1697	ENST00000376028	protein_coding	ENSG00000189337	KAZN	779	1294	ENST00000376028	ENSG00000189337	KAZN	5530	467	1	0	0	1	0	0	0	0	1
1151	chr1	15269275	15270022	748	12	12	832	148	0.177885	0.211548	LMR	0	0	2392	1699	ENST00000400797	protein_coding	ENSG00000189337	KAZN	2392	1296	ENST00000400797	ENSG00000189337	KAZN	17729	467	0	1	0	0	1	0	0	0	1
1152	chr1	15273464	15273786	323	8	8	370	122	0.32973	0.353191	LMR	0	0	1048	1699	ENST00000400797	protein_coding	ENSG00000189337	KAZN	1048	1296	ENST00000400797	ENSG00000189337	KAZN	21918	467	1	0	0	1	0	0	0	0	1
1153	chr1	15294917	15295374	458	8	8	766	167	0.218016	0.211168	LMR	0	0	22501	1699	ENST00000400797	protein_coding	ENSG00000189337	KAZN	22501	1296	ENST00000400797	ENSG00000189337	KAZN	43371	467	0	1	0	0	1	0	0	0	1
1154	chr1	15297903	15298561	659	16	16	1064	263	0.24718	0.231579	LMR	0	0	25487	1699	ENST00000400797	protein_coding	ENSG00000189337	KAZN	25487	1296	ENST00000400797	ENSG00000189337	KAZN	46357	467	0	1	0	0	1	0	0	0	1
1155	chr1	15307242	15307700	459	13	13	970	268	0.276289	0.260794	LMR	0	0	34826	1699	ENST00000400797	protein_coding	ENSG00000189337	KAZN	34826	1296	ENST00000400797	ENSG00000189337	KAZN	55696	467	0	1	0	0	1	0	0	0	1
1156	chr1	15314346	15315100	755	15	15	1279	260	0.203284	0.181355	LMR	0	0	41930	1699	ENST00000400797	protein_coding	ENSG00000189337	KAZN	41930	1296	ENST00000400797	ENSG00000189337	KAZN	59963	468	0	1	0	0	1	0	0	0	1
1157	chr1	15322708	15323088	381	6	6	465	160	0.344086	0.355836	LMR	0	0	50292	1699	ENST00000400797	protein_coding	ENSG00000189337	KAZN	50292	1296	ENST00000400797	ENSG00000189337	KAZN	51975	468	0	1	0	0	1	0	0	0	1
1158	chr1	15326030	15326298	269	7	7	570	220	0.385965	0.380818	LMR	0	0	53614	1699	ENST00000400797	protein_coding	ENSG00000189337	KAZN	53614	1296	ENST00000400797	ENSG00000189337	KAZN	48765	468	0	1	0	0	1	0	0	0	1
1159	chr1	15334706	15335662	957	17	17	1336	586	0.438623	0.427458	LMR	0	0	62290	1699	ENST00000400797	protein_coding	ENSG00000189337	KAZN	62290	1296	ENST00000400797	ENSG00000189337	KAZN	39401	468	0	1	0	0	1	0	0	0	1
1160	chr1	15340900	15341398	499	11	11	1045	336	0.321531	0.300403	LMR	0	0	68484	1699	ENST00000400797	protein_coding	ENSG00000189337	KAZN	68484	1296	ENST00000400797	ENSG00000189337	KAZN	33665	468	0	1	0	0	1	0	0	0	1
1161	chr1	15354064	15354322	259	6	6	434	69	0.158986	0.109572	LMR	0	0	81648	1699	ENST00000400797	protein_coding	ENSG00000189337	KAZN	81648	1296	ENST00000400797	ENSG00000189337	KAZN	20741	468	0	1	0	0	1	0	0	0	1
1162	chr1	15373004	15373474	471	9	9	733	120	0.163711	0.129353	LMR	0	0	100588	1699	ENST00000400797	protein_coding	ENSG00000189337	KAZN	100588	1296	ENST00000400797	ENSG00000189337	KAZN	1589	468	0	1	0	0	1	0	0	0.872611	0.127389
1163	chr1	15407614	15407960	347	7	7	557	223	0.400359	0.391293	LMR	0	0	70937	1701	ENST00000404665	processed_transcript	ENSG00000175147	TMEM51-AS1	71067	1297	ENST00000428417	ENSG00000171729	TMEM51	32200	468	0	1	0	0	1	0	0	0	1
1164	chr1	15415090	15415292	203	5	5	412	139	0.337379	0.341034	LMR	0	0	63605	1701	ENST00000404665	processed_transcript	ENSG00000175147	TMEM51-AS1	63735	1297	ENST00000428417	ENSG00000171729	TMEM51	39676	468	0	1	0	0	1	0	0	0	1
1165	chr1	15426520	15427356	837	17	17	1545	268	0.173463	0.11558	LMR	0	0	51541	1701	ENST00000404665	processed_transcript	ENSG00000175147	TMEM51-AS1	51671	1297	ENST00000428417	ENSG00000171729	TMEM51	51106	468	0	1	0	0	1	0	0	0	1
1166	chr1	15438786	15439090	305	10	10	492	185	0.376016	0.398682	LMR	0	0	39807	1701	ENST00000404665	processed_transcript	ENSG00000175147	TMEM51-AS1	39937	1297	ENST00000428417	ENSG00000171729	TMEM51	40129	469	0	1	0	0	1	0	0	0	1
1167	chr1	15455010	15455562	553	10	10	838	157	0.187351	0.221287	LMR	0	0	23335	1701	ENST00000404665	processed_transcript	ENSG00000175147	TMEM51-AS1	23465	1297	ENST00000428417	ENSG00000171729	TMEM51	23657	469	0	1	0	0	0	1	0	0	1
1168	chr1	15468356	15468891	536	8	8	657	182	0.277017	0.25274	LMR	0	0	10006	1701	ENST00000404665	processed_transcript	ENSG00000175147	TMEM51-AS1	10136	1297	ENST00000428417	ENSG00000171729	TMEM51	10328	469	0	1	0	0	0	1	0	0	1
1169	chr1	15482568	15483045	478	8	8	506	173	0.341897	0.340931	LMR	0	0	2282	1708	ENST00000376008	protein_coding	ENSG00000171729	TMEM51	2282	1302	ENST00000376008	ENSG00000171729	TMEM51	1096	469	0	1	0	0	1	0	0	1	0
1170	chr1	15541100	15541440	341	20	20	1615	519	0.321362	0.312542	LMR	0	0	21758	1711	ENST00000400795	pseudogene	ENSG00000215720	RP1-21O18.3	32327	1305	ENST00000358897	ENSG00000142621	FHAD1	0	470	0	1	0	0	1	0	0.759531	0.240469	0
1171	chr1	15572098	15573004	907	13	13	1028	364	0.354086	0.336396	LMR	0	0	763	1712	ENST00000358897	protein_coding	ENSG00000142621	FHAD1	763	1305	ENST00000358897	ENSG00000142621	FHAD1	616	471	1	0	0	1	0	0	0	1	0
1172	chr1	15581096	15582124	1029	5	5	377	110	0.291777	0.289563	LMR	0	0	2814	1716	ENST00000375998	protein_coding	ENSG00000142621	FHAD1	2814	1309	ENST00000375998	ENSG00000142621	FHAD1	7142	471	0	1	0	0	1	0	0	0	1
1173	chr1	15587940	15588464	525	11	11	904	331	0.36615	0.357555	LMR	0	0	9658	1716	ENST00000375998	protein_coding	ENSG00000142621	FHAD1	9658	1309	ENST00000375998	ENSG00000142621	FHAD1	13986	471	0	1	0	0	1	0	0	0	1
1174	chr1	15598862	15599462	601	20	20	1889	224	0.118581	0.056743	LMR	0	0	14078	1717	ENST00000462113	protein_coding	ENSG00000142621	FHAD1	14078	1310	ENST00000462113	ENSG00000142621	FHAD1	24908	471	0	1	0	0	1	0	0	0	1
1175	chr1	15631244	15631574	331	8	8	625	50	0.08	0.0684013	LMR	0	0	682	1718	ENST00000375996	protein_coding	ENSG00000142621	FHAD1	682	1311	ENST00000375996	ENSG00000142621	FHAD1	57290	471	1	0	0	1	0	0	0	0	1
1176	chr1	15650092	15650452	361	7	7	631	37	0.0586371	0.0151557	LMR	0	0	512	1724	ENST00000459961	protein_coding	ENSG00000142621	FHAD1	512	1317	ENST00000459961	ENSG00000142621	FHAD1	76138	471	1	0	0	1	0	0	0	0	1
1177	chr1	15651196	15651420	225	8	8	684	197	0.288012	0.249369	LMR	0	0	230	1724	ENST00000459961	protein_coding	ENSG00000142621	FHAD1	230	1317	ENST00000459961	ENSG00000142621	FHAD1	77242	471	1	0	0	1	0	0	0	0	1
1178	chr1	15653103	15653553	451	16	16	1266	380	0.300158	0.285335	LMR	1	1	0	1725	ENST00000472131	protein_coding	ENSG00000142621	FHAD1	0	1318	ENST00000472131	ENSG00000142621	FHAD1	79149	471	1	0	0	1	0	0	0	0	1
1179	chr1	15664104	15664907	804	17	17	1449	327	0.225673	0.221322	LMR	0	0	2143	1739	ENST00000439788	antisense	ENSG00000236045	RP3-467K16.7	3349	1320	ENST00000444385	ENSG00000142621	FHAD1	71126	472	0	1	0	0	1	0	0	0	1
1180	chr1	15670188	15670618	431	11	11	867	311	0.358708	0.364705	LMR	1	0	0	1738	ENST00000428747	antisense	ENSG00000233485	RP3-467K16.2	975	1321	ENST00000529606	ENSG00000142621	FHAD1	65415	472	1	0	0	1	0	0	0	0	1
1181	chr1	15697230	15698308	1079	25	25	2037	444	0.217968	0.175627	LMR	0	0	3887	1734	ENST00000477846	protein_coding	ENSG00000142621	FHAD1	3887	1327	ENST00000477846	ENSG00000142621	FHAD1	37725	472	0	1	0	0	1	0	0	0	1
1182	chr1	15710956	15711284	329	9	9	785	285	0.363057	0.375733	LMR	0	0	1082	1736	ENST00000472086	protein_coding	ENSG00000142621	FHAD1	1082	1329	ENST00000472086	ENSG00000142621	FHAD1	24749	472	1	0	0	1	0	0	0	0	1
1183	chr1	15712632	15713208	577	18	18	1521	238	0.156476	0.13919	LMR	0	0	2758	1736	ENST00000472086	protein_coding	ENSG00000142621	FHAD1	2758	1329	ENST00000472086	ENSG00000142621	FHAD1	22825	472	0	1	0	0	1	0	0	0	1
1184	chr1	15733338	15734234	897	10	10	843	136	0.161329	0.14642	LMR	0	0	1694	1740	ENST00000427824	lincRNA	ENSG00000228140	RP3-467K16.4	2156	1331	ENST00000375980	ENSG00000142634	EFHD2	1799	472	0.341137	0.658863	0	0	0	1	0	0.22408	0.77592
1185	chr1	15742514	15743068	555	11	11	967	206	0.21303	0.243113	LMR	0	0	5752	1742	ENST00000445566	protein_coding	ENSG00000142634	EFHD2	5752	1332	ENST00000445566	ENSG00000142634	EFHD2	5285	472	0	1	0	0	1	0	0	0	1
1186	chr1	15747916	15748473	558	12	12	1028	435	0.423152	0.41886	LMR	0	0	11154	1742	ENST00000445566	protein_coding	ENSG00000142634	EFHD2	11154	1332	ENST00000445566	ENSG00000142634	EFHD2	10687	472	0	1	0	0	1	0	0	0	1
1187	chr1	15753362	15754052	691	26	26	2039	466	0.228543	0.230639	LMR	0	0	10882	1743	ENST00000375949	protein_coding	ENSG00000162438	CTRC	10882	1333	ENST00000375949	ENSG00000162438	CTRC	16133	472	0	1	0	0	1	0	0	0	1
1188	chr1	15757660	15757956	297	7	7	577	90	0.155979	0.112678	LMR	0	0	6978	1743	ENST00000375949	protein_coding	ENSG00000162438	CTRC	6978	1333	ENST00000375949	ENSG00000162438	CTRC	20431	472	0	0	1	0	0	1	0	0	1
1189	chr1	15786835	15787169	335	5	5	349	118	0.338109	0.369369	LMR	0	0	3592	1749	ENST00000497590	protein_coding	ENSG00000142615	CELA2A	3592	1339	ENST00000497590	ENSG00000142615	CELA2A	49606	472	0	1	0	0	1	0	0	0	1
1190	chr1	15828034	15828120	87	5	5	396	145	0.366162	0.353009	LMR	0	0	5426	1758	ENST00000424908	protein_coding	ENSG00000132906	CASP9	5426	1348	ENST00000424908	ENSG00000132906	CASP9	22373	473	0	1	0	0	1	0	0	0	1
1191	chr1	15923182	15923747	566	7	7	637	174	0.273155	0.249432	LMR	0	0	6373	1777	ENST00000428945	antisense	ENSG00000237301	RP4-680D5.2	11576	1364	ENST00000375826	ENSG00000116771	AGMAT	6076	477	0	1	0	0	0	1	0	0	1
1192	chr1	16017948	16018239	292	8	8	774	232	0.299742	0.290073	LMR	0	0	6911	1792	ENST00000462455	protein_coding	ENSG00000116786	PLEKHM2	6911	1374	ENST00000462455	ENSG00000116786	PLEKHM2	6445	479	0	1	0	0	1	0	0	0	1
1193	chr1	16026948	16027360	413	6	6	465	194	0.417204	0.38593	LMR	0	0	15911	1792	ENST00000462455	protein_coding	ENSG00000116786	PLEKHM2	15911	1374	ENST00000462455	ENSG00000116786	PLEKHM2	15445	479	0	1	0	0	1	0	0	0	1
1194	chr1	16029796	16030844	1049	19	19	1412	172	0.121813	0.101435	LMR	0	0	18759	1792	ENST00000462455	protein_coding	ENSG00000116786	PLEKHM2	18759	1374	ENST00000462455	ENSG00000116786	PLEKHM2	18293	479	0	1	0	0	1	0	0	0	1
1195	chr1	16062403	16062724	322	6	6	423	167	0.394799	0.371491	LMR	0	0	175	1796	ENST00000294454	protein_coding	ENSG00000162461	SLC25A34	175	1376	ENST00000294454	ENSG00000162461	SLC25A34	3897	481	1	0	0	1	0	0	0	0	1
1196	chr1	16067798	16068360	563	10	10	830	135	0.162651	0.0443289	LMR	0	0	556	1800	ENST00000375782	protein_coding	ENSG00000162460	TMEM82	556	1379	ENST00000375782	ENSG00000162460	TMEM82	2268	482	1	0	0	1	0	0	0	0	1
1197	chr1	16068774	16069272	499	14	14	977	233	0.238485	0.197469	LMR	1	1	0	1801	ENST00000465575	protein_coding	ENSG00000162460	TMEM82	0	1380	ENST00000465575	ENSG00000162460	TMEM82	1356	482	1	0	0	1	0	0	0	1	0
1198	chr1	16076158	16076601	444	7	7	562	165	0.293594	0.277974	LMR	1	0	0	1799	ENST00000418525	antisense	ENSG00000224459	RP11-169K16.4	6500	1381	ENST00000496928	ENSG00000162458	FBLIM1	2636	483	1	0	0	0	0	1	0	0	1
1199	chr1	16086990	16087720	731	13	13	1053	213	0.202279	0.203564	LMR	0	0	1697	1813	ENST00000431771	protein_coding	ENSG00000162458	FBLIM1	1697	1392	ENST00000431771	ENSG00000162458	FBLIM1	1127	484	0.413133	0.586867	0	0.413133	0.586867	0	0	1	0
1200	chr1	16118462	16118892	431	14	14	1247	100	0.0801925	0.0301974	LMR	0	0	398	1818	ENST00000431782	pseudogene	ENSG00000224321	RP11-169K16.6	14893	1396	ENST00000509138	ENSG00000162458	FBLIM1	32599	484	1	0	0	0	0	1	0	0	1
1201	chr1	16123090	16123577	488	5	5	392	138	0.352041	0.374444	LMR	0	0	3798	1818	ENST00000431782	pseudogene	ENSG00000224321	RP11-169K16.6	19521	1396	ENST00000509138	ENSG00000162458	FBLIM1	37227	484	0	0	1	0	0	1	0	0	1
1202	chr1	16157314	16157812	499	14	14	1278	345	0.269953	0.267023	LMR	0	0	2586	1822	ENST00000321418	pseudogene	ENSG00000178715	RP11-169K16.8	16546	1397	ENST00000375759	ENSG00000065526	SPEN	3448	485	0	0	1	0	0	1	0	0	1
1203	chr1	16211878	16213570	1693	21	21	1822	111	0.0609221	0.0290669	LMR	0	0	8806	1828	ENST00000442985	protein_coding	ENSG00000065526	SPEN	8806	1400	ENST00000442985	ENSG00000065526	SPEN	35760	488	0	1	0	0	1	0	0	0	1
1204	chr1	16265882	16266270	389	9	9	663	166	0.250377	0.23701	LMR	0	0	803	1829	ENST00000487496	protein_coding	ENSG00000065526	SPEN	803	1401	ENST00000487496	ENSG00000065526	SPEN	3630	490	1	0	0	1	0	0	0	0	1
1205	chr1	16277435	16277986	552	11	11	777	202	0.259974	0.254147	LMR	0	0	1481	1848	ENST00000494020	protein_coding	ENSG00000116809	ZBTB17	1481	1418	ENST00000494020	ENSG00000116809	ZBTB17	5852	491	0.940217	0.0597826	0	0.940217	0.0597826	0	0	0	1
1206	chr1	16291944	16293170	1227	19	19	1743	544	0.312106	0.287694	LMR	0	0	2956	1849	ENST00000416882	pseudogene	ENSG00000234607	RP11-5P18.1	9403	1406	ENST00000537142	ENSG00000116809	ZBTB17	8732	492	0	1	0	0	1	0	0	0	1
1207	chr1	16321087	16321400	314	5	5	443	156	0.352144	0.35117	LMR	0	0	4720	1851	ENST00000505954	pseudogene	ENSG00000224966	TBC1D3P6	9330	1419	ENST00000329454	ENSG00000183888	C1orf64	18414	492	0	0.509554	0.490446	0	0	1	0	0	1
1208	chr1	16335490	16335984	495	6	6	474	97	0.204641	0.197784	LMR	0	0	2323	1853	ENST00000437156	antisense	ENSG00000233078	RP11-5P18.5	4758	1419	ENST00000329454	ENSG00000183888	C1orf64	32817	492	0	0	1	0	0	1	0	0	1
1209	chr1	16341304	16341722	419	9	9	644	240	0.372671	0.372261	LMR	0	0	2597	1858	ENST00000463576	protein_coding	ENSG00000173641	HSPB7	2597	1424	ENST00000463576	ENSG00000173641	HSPB7	38631	492	0	1	0	0	1	0	0	0	1
1210	chr1	16342533	16342630	98	5	5	379	139	0.366755	0.361343	LMR	0	0	1689	1858	ENST00000463576	protein_coding	ENSG00000173641	HSPB7	1689	1424	ENST00000463576	ENSG00000173641	HSPB7	39860	492	1	0	0	1	0	0	0	0	1
1211	chr1	16347910	16348410	501	7	7	602	273	0.453488	0.428503	LMR	1	1	0	1865	ENST00000495784	protein_coding	ENSG00000186510	CLCNKA	0	1431	ENST00000495784	ENSG00000186510	CLCNKA	45237	492	1	0	0	1	0	0	0	0	1
1212	chr1	16354924	16355100	177	7	7	426	147	0.34507	0.346711	LMR	0	0	1589	1869	ENST00000491433	protein_coding	ENSG00000186510	CLCNKA	1589	1435	ENST00000491433	ENSG00000186510	CLCNKA	44548	493	1	0	0	1	0	0	0	0	1
1213	chr1	16359290	16359710	421	8	8	668	133	0.199102	0.190002	LMR	0	0	5955	1869	ENST00000491433	protein_coding	ENSG00000186510	CLCNKA	5955	1435	ENST00000491433	ENSG00000186510	CLCNKA	39938	493	0	1	0	0	1	0	0	0	1
1214	chr1	16362112	16362494	383	7	7	525	236	0.449524	0.451178	LMR	0	0	4029	1870	ENST00000447882	pseudogene	ENSG00000232456	RP11-5P18.10	7777	1436	ENST00000375679	ENSG00000184908	CLCNKB	37154	493	0	1	0	0	0	1	0	0	1
1215	chr1	16382580	16382978	399	10	10	722	88	0.121884	0.0824531	LMR	0	0	3761	1873	ENST00000431772	protein_coding	ENSG00000184908	CLCNKB	3761	1438	ENST00000431772	ENSG00000184908	CLCNKB	16670	493	0	1	0	0	1	0	0	0	1
1216	chr1	16385331	16385616	286	5	5	352	133	0.377841	0.340952	LMR	0	0	6512	1873	ENST00000431772	protein_coding	ENSG00000184908	CLCNKB	6512	1438	ENST00000431772	ENSG00000184908	CLCNKB	14032	493	0	1	0	0	1	0	0	0	1
1217	chr1	16390489	16391450	962	19	19	1560	497	0.31859	0.338379	LMR	0	0	8670	1874	ENST00000375662	protein_coding	ENSG00000185519	FAM131C	8670	1439	ENST00000375662	ENSG00000185519	FAM131C	8198	493	0	1	0	0	1	0	0	0	1
1218	chr1	16401764	16402016	253	6	6	362	109	0.301105	0.294177	LMR	0	0	1636	1875	ENST00000494078	protein_coding	ENSG00000185519	FAM131C	1636	1440	ENST00000494078	ENSG00000185519	FAM131C	1691	493	1	0	0	1	0	0	0	1	0
1219	chr1	16404979	16405939	961	16	16	1012	170	0.167984	0.233164	LMR	0	0	4851	1875	ENST00000494078	protein_coding	ENSG00000185519	FAM131C	4851	1440	ENST00000494078	ENSG00000185519	FAM131C	4906	493	0	0	1	0	0	1	0	0	1
1220	chr1	16428122	16428600	479	9	9	841	278	0.330559	0.308725	LMR	0	0	27994	1875	ENST00000494078	protein_coding	ENSG00000185519	FAM131C	27994	1440	ENST00000494078	ENSG00000185519	FAM131C	28049	493	0	0	1	0	0	1	0	0	1
1221	chr1	16438126	16438954	829	15	15	1364	381	0.279326	0.293098	LMR	0	0	21102	1877	ENST00000462805	protein_coding	ENSG00000142627	EPHA2	21102	1442	ENST00000462805	ENSG00000142627	EPHA2	25422	494	0	0	1	0	0	1	0	0	1
1222	chr1	16439368	16439803	436	6	6	459	124	0.270153	0.325626	LMR	0	0	20253	1877	ENST00000462805	protein_coding	ENSG00000142627	EPHA2	20253	1442	ENST00000462805	ENSG00000142627	EPHA2	24573	494	0	0	1	0	0	1	0	0	1
1223	chr1	16467493	16468400	908	16	16	996	356	0.35743	0.328387	LMR	0	0	4544	1878	ENST00000480202	protein_coding	ENSG00000142627	EPHA2	4544	1443	ENST00000480202	ENSG00000142627	EPHA2	2871	494	0	1	0	0	1	0	0	0	1
1224	chr1	16477675	16478004	330	5	5	465	132	0.283871	0.304149	LMR	0	0	3701	1880	ENST00000424774	antisense	ENSG00000227959	RP11-276H7.2	4542	1444	ENST00000461614	ENSG00000142627	EPHA2	2350	495	0	1	0	0	1	0	0	0	1
1225	chr1	16489001	16489129	129	10	10	596	220	0.369128	0.352047	LMR	0	0	3239	1881	ENST00000426353	antisense	ENSG00000224621	RP11-276H7.3	6418	1441	ENST00000358432	ENSG00000142627	EPHA2	4932	497	0	0	1	0	0	1	0	0	1
1226	chr1	16490618	16491077	460	9	9	740	192	0.259459	0.270513	LMR	0	0	4856	1881	ENST00000426353	antisense	ENSG00000224621	RP11-276H7.3	8035	1441	ENST00000358432	ENSG00000142627	EPHA2	2984	497	0	0	1	0	0	1	0	0	1
1227	chr1	16499912	16500270	359	6	6	421	199	0.472684	0.474938	LMR	0	0	14150	1881	ENST00000426353	antisense	ENSG00000224621	RP11-276H7.3	17329	1441	ENST00000358432	ENSG00000142627	EPHA2	5406	497	0	0	1	0	0	1	0	0	1
1228	chr1	16501346	16501654	309	11	11	796	306	0.384422	0.397118	LMR	0	0	15584	1881	ENST00000426353	antisense	ENSG00000224621	RP11-276H7.3	18763	1441	ENST00000358432	ENSG00000142627	EPHA2	6840	497	0	0	1	0	0	1	0	0	1
1229	chr1	16509658	16509943	286	10	10	743	227	0.305518	0.324491	LMR	0	0	14405	1882	ENST00000457809	antisense	ENSG00000234166	ARHGEF19-AS1	23077	1448	ENST00000478210	ENSG00000142632	ARHGEF19	15152	497	0	0	1	0	0	1	0	0	1
1230	chr1	16514154	16514763	610	11	11	1165	67	0.0575107	0.0505255	LMR	0	0	9585	1882	ENST00000457809	antisense	ENSG00000234166	ARHGEF19-AS1	18257	1448	ENST00000478210	ENSG00000142632	ARHGEF19	18154	498	0	0	1	0	0	1	0	0	1
1231	chr1	16515402	16516007	606	10	10	780	148	0.189744	0.169278	LMR	0	0	8341	1882	ENST00000457809	antisense	ENSG00000234166	ARHGEF19-AS1	17013	1448	ENST00000478210	ENSG00000142632	ARHGEF19	16910	498	0	0	1	0	0	1	0	0	1
1232	chr1	16516490	16517164	675	10	10	751	246	0.327563	0.331824	LMR	0	0	7184	1882	ENST00000457809	antisense	ENSG00000234166	ARHGEF19-AS1	15856	1448	ENST00000478210	ENSG00000142632	ARHGEF19	15753	498	0	0	1	0	0	1	0	0	1
1233	chr1	16529448	16529646	199	5	5	420	151	0.359524	0.342417	LMR	0	0	3374	1886	ENST00000478210	protein_coding	ENSG00000142632	ARHGEF19	3374	1448	ENST00000478210	ENSG00000142632	ARHGEF19	3271	498	0	1	0	0	1	0	0	0	1
1234	chr1	16538984	16539506	523	10	10	694	197	0.283862	0.272398	LMR	1	1	0	1884	ENST00000270747	protein_coding	ENSG00000142632	ARHGEF19	0	1446	ENST00000270747	ENSG00000142632	ARHGEF19	4177	499	1	0	0	1	0	0	0	0	1
1235	chr1	16554910	16554940	31	5	5	342	153	0.447368	0.437742	LMR	0	0	387	1891	ENST00000602586	pseudogene	ENSG00000237276	ANO7P1	1097	1451	ENST00000375605	ENSG00000204377	C1orf134	1249	500	1	0	0	1	0	0	0	1	0
1236	chr1	16570718	16571204	487	5	5	428	38	0.088785	0.0597473	LMR	0	0	2824	1895	ENST00000421314	pseudogene	ENSG00000233929	MT1XP1	7060	1452	ENST00000375599	ENSG00000132881	RSG1	6918	501	0	0	1	0	0	1	0	0	1
1237	chr1	16574912	16577360	2449	16	16	1442	312	0.216366	0.209747	LMR	0	0	2561	1897	ENST00000456164	protein_coding	ENSG00000037637	FBXO42	2561	1455	ENST00000456164	ENSG00000037637	FBXO42	11112	501	0	1	0	0	1	0	0	0	1
1238	chr1	16689849	16690236	388	7	7	627	16	0.0255183	0.0357753	LMR	0	0	3341	1901	ENST00000401088	protein_coding	ENSG00000055070	SZRD1	3341	1459	ENST00000401088	ENSG00000055070	SZRD1	3385	503	0	1	0	0	1	0	0	0	1
1239	chr1	16691112	16691899	788	6	6	433	116	0.267898	0.257114	LMR	0	0	1678	1901	ENST00000401088	protein_coding	ENSG00000055070	SZRD1	1678	1459	ENST00000401088	ENSG00000055070	SZRD1	1722	503	0.408629	0.591371	0	0.408629	0.591371	0	0	0.352792	0.647208
1240	chr1	16713726	16714216	491	8	8	767	101	0.131682	0.0958178	LMR	0	0	16252	1912	ENST00000491418	protein_coding	ENSG00000187144	SPATA21	16252	1469	ENST00000491418	ENSG00000187144	SPATA21	19455	503	0	1	0	0	1	0	0	0	1
1241	chr1	16719502	16719815	314	5	5	451	181	0.40133	0.306351	LMR	0	0	10653	1912	ENST00000491418	protein_coding	ENSG00000187144	SPATA21	10653	1469	ENST00000491418	ENSG00000187144	SPATA21	25231	503	0	1	0	0	1	0	0	0	1
1242	chr1	16723794	16724098	305	5	5	295	89	0.301695	0.341343	LMR	0	0	6370	1912	ENST00000491418	protein_coding	ENSG00000187144	SPATA21	6370	1469	ENST00000491418	ENSG00000187144	SPATA21	29523	503	0	1	0	0	1	0	0	0	1
1243	chr1	16770518	16770777	260	6	6	499	118	0.236473	0.201064	LMR	0	0	3250	1928	ENST00000513161	protein_coding	ENSG00000157191	NECAP2	3250	1485	ENST00000513161	ENSG00000157191	NECAP2	2714	504	0	1	0	0	1	0	0	0	1
1244	chr1	16833158	16834007	850	9	9	1349	415	0.307635	0.300276	LMR	0	0	6772	1937	ENST00000383925	snRNA	ENSG00000206652	RNU1-1	31553	1487	ENST00000601199	ENSG00000268674	FAM231B	6777	507	0	0	1	0	0	1	0	0	1
1245	chr1	16845530	16846158	629	6	6	443	150	0.3386	0.337915	LMR	0	0	1030	1939	ENST00000452795	lincRNA	ENSG00000224174	RP4-798A10.4	19402	1487	ENST00000601199	ENSG00000268674	FAM231B	1122	508	1	0	0	0	0	1	0	1	0
1246	chr1	16870920	16871148	229	6	6	158	57	0.360759	0.370128	LMR	0	0	4260	1944	ENST00000577341	miRNA	ENSG00000266584	AL355149.1	5358	1487	ENST00000601199	ENSG00000268674	FAM231B	3253	510	0	0	1	0	0	1	0	0	1
1247	chr1	16872306	16872668	363	15	15	1782	515	0.289001	0.276087	LMR	0	0	2740	1944	ENST00000577341	miRNA	ENSG00000266584	AL355149.1	6744	1487	ENST00000601199	ENSG00000268674	FAM231B	1733	510	0	0	1	0	0	1	0	0.735537	0.264463
1248	chr1	16887216	16887786	571	6	6	1570	622	0.396178	0.382685	LMR	0	0	8189	1943	ENST00000438396	pseudogene	ENSG00000225710	RP5-875O13.6	13264	1491	ENST00000420031	ENSG00000219481	NBPF1	12402	510	0	0	1	0	0	1	0	0	1
1249	chr1	16917936	16918755	820	9	9	1998	209	0.104605	0.0409324	LMR	0	0	10788	1952	ENST00000599908	protein_coding	ENSG00000219481	NBPF1	10788	1495	ENST00000599908	ENSG00000219481	NBPF1	20701	511	0	1	0	0	1	0	0	0	1
1250	chr1	16947548	16947701	154	6	6	1737	646	0.371906	0.321165	LMR	0	0	3661	1954	ENST00000607700	lincRNA	ENSG00000271732	RP5-1182A14.5	7490	1494	ENST00000599069	ENSG00000219481	NBPF1	7093	511	0	1	0	0	0	1	0	0	1
1251	chr1	17003224	17003578	355	7	7	535	170	0.317757	0.316492	LMR	0	0	3725	1962	ENST00000434336	protein_coding	ENSG00000237847	FAM231A	3725	1497	ENST00000434336	ENSG00000237847	FAM231A	3164	516	0	0	1	0	0	1	0	0	1
1252	chr1	17004676	17005000	325	11	11	1045	225	0.215311	0.2076	LMR	0	0	2749	1963	ENST00000584111	miRNA	ENSG00000264742	AL021920.1	5177	1497	ENST00000434336	ENSG00000237847	FAM231A	1742	516	0	0	1	0	0	1	0	0.793846	0.206154
1253	chr1	17024310	17024857	548	12	12	1285	346	0.269261	0.252712	LMR	0	0	5505	1965	ENST00000414828	pseudogene	ENSG00000268869	ESPNP	24811	1497	ENST00000434336	ENSG00000237847	FAM231A	1025	518	0	1	0	0	0	1	0	1	0
1254	chr1	17029649	17030529	881	13	13	2190	550	0.251142	0.27491	LMR	0	0	6584	1968	ENST00000535711	pseudogene	ENSG00000268869	ESPNP	30150	1497	ENST00000434336	ENSG00000237847	FAM231A	1706	519	0	1	0	0	0	1	0	0.333712	0.666288
1255	chr1	17035501	17035760	260	5	5	903	252	0.27907	0.269953	LMR	0	0	1353	1968	ENST00000535711	pseudogene	ENSG00000268869	ESPNP	25195	1498	ENST00000600179	ENSG00000268991	FAM231C	772	520	1	0	0	0	0	1	0	1	0
1256	chr1	17036264	17036884	621	7	7	1129	154	0.136404	0.174815	LMR	0	0	229	1968	ENST00000535711	pseudogene	ENSG00000268869	ESPNP	24071	1498	ENST00000600179	ENSG00000268991	FAM231C	1535	520	1	0	0	0	0	1	0	0.748792	0.251208
1257	chr1	17043964	17044576	613	13	13	1847	638	0.345425	0.330712	LMR	0	0	2075	1966	ENST00000270691	pseudogene	ENSG00000268869	ESPNP	16379	1498	ENST00000600179	ENSG00000268991	FAM231C	6915	521	0	1	0	0	0	1	0	0	1
1258	chr1	17051552	17051752	201	18	18	2414	986	0.408451	0.416608	LMR	0	0	4899	1966	ENST00000270691	pseudogene	ENSG00000268869	ESPNP	9203	1498	ENST00000600179	ENSG00000268991	FAM231C	0	521	0	0	1	0	0	1	1	0	0
1259	chr1	17055036	17055358	323	9	9	971	365	0.375901	0.297364	LMR	0	0	5597	1969	ENST00000600179	protein_coding	ENSG00000268991	FAM231C	5597	1498	ENST00000600179	ENSG00000268991	FAM231C	3144	521	0	0	1	0	0	1	0	0	1
1260	chr1	17074964	17075361	398	5	5	600	195	0.325	0.35753	LMR	0	0	1366	1984	ENST00000457096	pseudogene	ENSG00000227684	CROCCP4	8195	1499	ENST00000466256	ENSG00000058453	CROCC	43	523	1	0	0	0	1	0	0	1	0
1261	chr1	17188426	17188614	189	9	9	426	137	0.321596	0.258219	LMR	0	0	2909	1993	ENST00000583661	miRNA	ENSG00000263811	MIR3675	59830	1500	ENST00000375541	ENSG00000058453	CROCC	1902	525	0	1	0	0	1	0	0	0.518519	0.481481
1262	chr1	17193234	17193986	753	5	5	225	67	0.297778	0.293417	LMR	0	0	3453	1994	ENST00000438002	lincRNA	ENSG00000228549	U1	54458	1500	ENST00000375541	ENSG00000058453	CROCC	3575	526	0	1	0	0	1	0	0	0	1
1263	chr1	17200395	17200666	272	5	5	589	161	0.273345	0.282858	LMR	0	0	191	1998	ENST00000362684	lincRNA	ENSG00000228549	U1	47778	1500	ENST00000375541	ENSG00000058453	CROCC	345	527	1	0	0	0	1	0	0	1	0
1264	chr1	17247896	17248680	785	17	17	1939	334	0.172254	0.091861	LMR	1	1	0	1971	ENST00000375541	protein_coding	ENSG00000058453	CROCC	0	1500	ENST00000375541	ENSG00000058453	CROCC	6925	531	1	0	0	1	0	0	0	0	1
1265	chr1	17278138	17278726	589	18	18	1607	444	0.276291	0.325884	LMR	0	0	925	1980	ENST00000497654	protein_coding	ENSG00000058453	CROCC	925	1509	ENST00000497654	ENSG00000058453	CROCC	3092	532	1	0	0	1	0	0	0	0	1
1266	chr1	17282486	17282634	149	7	7	610	284	0.465574	0.463707	LMR	0	0	2833	1980	ENST00000497654	protein_coding	ENSG00000058453	CROCC	2833	1509	ENST00000497654	ENSG00000058453	CROCC	429	532	0	1	0	0	1	0	0	1	0
1267	chr1	17293570	17294126	557	7	7	405	84	0.207407	0.227778	LMR	0	0	1046	1981	ENST00000465021	protein_coding	ENSG00000058453	CROCC	1046	1510	ENST00000465021	ENSG00000058453	CROCC	454	534	1	0	0	1	0	0	0	1	0
1268	chr1	17300936	17301538	603	5	15	98	27	0.27551	0.302903	LMR	0	0	3232	2005	ENST00000375534	protein_coding	ENSG00000117122	MFAP2	3232	1512	ENST00000375534	ENSG00000117122	MFAP2	5013	535	0	0.898839	0.101161	0	0.898839	0.101161	0	0	1
1269	chr1	17301848	17302082	235	6	6	445	129	0.289888	0.265418	LMR	0	0	2688	2005	ENST00000375534	protein_coding	ENSG00000117122	MFAP2	2688	1512	ENST00000375534	ENSG00000117122	MFAP2	4469	535	0	1	0	0	1	0	0	0	1
1270	chr1	17305177	17305750	574	14	14	1246	369	0.296148	0.316927	LMR	1	0	0	2012	ENST00000446261	antisense	ENSG00000226526	RP1-37C10.3	367	1517	ENST00000478684	ENSG00000117122	MFAP2	801	535	1	0	0	1	0	0	0	1	0
1271	chr1	17311034	17311876	843	14	14	1063	253	0.238006	0.187161	LMR	0	0	3703	2007	ENST00000375535	protein_coding	ENSG00000117122	MFAP2	3703	1514	ENST00000375535	ENSG00000117122	MFAP2	3670	535	0	1	0	0	0	1	0	0	1
1272	chr1	17340502	17340768	267	9	9	729	257	0.352538	0.326387	LMR	0	0	2078	2015	ENST00000452699	protein_coding	ENSG00000159363	ATP13A2	2078	1521	ENST00000452699	ENSG00000159363	ATP13A2	1911	537	0	0	1	0	0	1	0	0.333333	0.666667
1273	chr1	17371677	17373082	1406	14	14	1286	298	0.231726	0.204142	LMR	1	1	0	2031	ENST00000491274	protein_coding	ENSG00000117118	SDHB	0	1537	ENST00000491274	ENSG00000117118	SDHB	7374	538	1	0	0	1	0	0	0	0	1
1274	chr1	17386070	17386565	496	7	7	684	68	0.0994152	0.0895495	LMR	0	0	5404	2027	ENST00000375499	protein_coding	ENSG00000117118	SDHB	5404	1533	ENST00000375499	ENSG00000117118	SDHB	5347	538	0	0	1	0	0	1	0	0	1
1275	chr1	17390054	17390866	813	9	9	735	246	0.334694	0.352707	LMR	0	0	9388	2027	ENST00000375499	protein_coding	ENSG00000117118	SDHB	9388	1533	ENST00000375499	ENSG00000117118	SDHB	9331	538	0	0	1	0	0	1	0	0	1
1276	chr1	17417784	17418208	425	6	6	520	187	0.359615	0.339355	LMR	0	0	7862	2037	ENST00000466151	protein_coding	ENSG00000117115	PADI2	7862	1543	ENST00000466151	ENSG00000117115	PADI2	27443	539	0	1	0	0	1	0	0	0	1
1277	chr1	17440416	17440819	404	6	6	466	90	0.193133	0.221406	LMR	0	0	5110	2035	ENST00000375486	protein_coding	ENSG00000117115	PADI2	5110	1541	ENST00000375486	ENSG00000117115	PADI2	4832	539	0	1	0	0	1	0	0	0	1
1278	chr1	17447759	17448212	454	8	8	758	249	0.328496	0.344497	LMR	0	0	1810	2038	ENST00000444885	protein_coding	ENSG00000117115	PADI2	1810	1544	ENST00000444885	ENSG00000117115	PADI2	1670	539	0.4163	0	0.5837	0.4163	0	0.5837	0	0.726872	0.273128
1279	chr1	17449116	17449686	571	7	7	610	222	0.363934	0.312789	LMR	0	0	3167	2038	ENST00000444885	protein_coding	ENSG00000117115	PADI2	3167	1544	ENST00000444885	ENSG00000117115	PADI2	3027	539	0	0	1	0	0	1	0	0	1
1280	chr1	17452216	17452834	619	19	19	1904	186	0.0976891	0.04271	LMR	0	0	6267	2038	ENST00000444885	protein_coding	ENSG00000117115	PADI2	6267	1544	ENST00000444885	ENSG00000117115	PADI2	6127	539	0	0	1	0	0	1	0	0	1
1281	chr1	17454796	17455296	501	6	6	532	120	0.225564	0.229524	LMR	0	0	8847	2038	ENST00000444885	protein_coding	ENSG00000117115	PADI2	8847	1544	ENST00000444885	ENSG00000117115	PADI2	8707	539	0	0	1	0	0	1	0	0	1
1282	chr1	17494866	17495370	505	6	6	422	141	0.334123	0.322927	LMR	0	0	10173	2040	ENST00000516371	misc_RNA	ENSG00000252180	Y_RNA	36250	1546	ENST00000375471	ENSG00000142623	PADI1	18790	540	0	0	1	0	0	1	0	0	1
1283	chr1	17508378	17509060	683	5	5	388	150	0.386598	0.379124	LMR	0	0	7217	2041	ENST00000412427	lincRNA	ENSG00000204362	RP11-380J14.1	22560	1546	ENST00000375471	ENSG00000142623	PADI1	32302	540	0	0	1	0	0	1	0	0	1
1284	chr1	17511496	17511808	313	5	5	353	145	0.410765	0.332813	LMR	0	0	4469	2041	ENST00000412427	lincRNA	ENSG00000204362	RP11-380J14.1	19812	1546	ENST00000375471	ENSG00000142623	PADI1	35420	540	0	0	1	0	0	1	0	0	1
1285	chr1	17512741	17512992	252	6	6	396	95	0.239899	0.239543	LMR	0	0	3285	2041	ENST00000412427	lincRNA	ENSG00000204362	RP11-380J14.1	18628	1546	ENST00000375471	ENSG00000142623	PADI1	36665	540	0	0	1	0	0	1	0	0	1
1286	chr1	17516416	17516814	399	5	5	366	101	0.275956	0.272166	LMR	0	0	137	2041	ENST00000412427	lincRNA	ENSG00000204362	RP11-380J14.1	14806	1546	ENST00000375471	ENSG00000142623	PADI1	40340	540	1	0	0	0	0	1	0	0	1
1287	chr1	17518076	17518260	185	5	5	283	75	0.265018	0.205489	LMR	0	0	1797	2041	ENST00000412427	lincRNA	ENSG00000204362	RP11-380J14.1	13360	1546	ENST00000375471	ENSG00000142623	PADI1	42000	540	1	0	0	0	0	1	0	0	1
1288	chr1	17526667	17526929	263	8	8	612	205	0.334967	0.351178	LMR	0	0	4691	2042	ENST00000375471	protein_coding	ENSG00000142623	PADI1	4691	1546	ENST00000375471	ENSG00000142623	PADI1	50591	540	0	0	1	0	0	1	0	0	1
1289	chr1	17528066	17528798	733	8	8	626	158	0.252396	0.250575	LMR	0	0	2822	2042	ENST00000375471	protein_coding	ENSG00000142623	PADI1	2822	1546	ENST00000375471	ENSG00000142623	PADI1	51990	540	0	0	1	0	0	1	0	0	1
1290	chr1	17539118	17540038	921	19	19	1382	297	0.214906	0.247194	LMR	0	0	7496	2042	ENST00000375471	protein_coding	ENSG00000142623	PADI1	7496	1546	ENST00000375471	ENSG00000142623	PADI1	63042	540	0	1	0	0	1	0	0	0	1
1291	chr1	17544966	17545828	863	11	11	823	179	0.217497	0.217818	LMR	0	0	4153	2043	ENST00000483501	protein_coding	ENSG00000142623	PADI1	4153	1547	ENST00000483501	ENSG00000142623	PADI1	68890	540	0	1	0	0	1	0	0	0	1
1292	chr1	17560228	17560694	467	6	6	495	84	0.169697	0.168673	LMR	0	0	377	2046	ENST00000536552	protein_coding	ENSG00000142623	PADI1	377	1550	ENST00000536552	ENSG00000142623	PADI1	84152	540	1	0	0	1	0	0	0	0	1
1293	chr1	17563494	17564006	513	16	16	1336	179	0.133982	0.0484676	LMR	0	0	2120	2047	ENST00000460293	protein_coding	ENSG00000142623	PADI1	2120	1551	ENST00000460293	ENSG00000142623	PADI1	87418	540	0	1	0	0	1	0	0	0	1
1294	chr1	17600756	17600932	177	5	5	431	136	0.315545	0.376421	LMR	0	0	3451	2049	ENST00000582732	miRNA	ENSG00000266634	MIR3972	25162	1552	ENST00000375460	ENSG00000142619	PADI3	124680	540	0	1	0	0	1	0	0	0	1
1295	chr1	17604901	17605426	526	5	5	367	101	0.275204	0.2879	LMR	0	0	516	2049	ENST00000582732	miRNA	ENSG00000266634	MIR3972	29263	1553	ENST00000375453	ENSG00000159339	PADI4	128825	540	1	0	0	0	1	0	0	0	1
1296	chr1	17615827	17616720	894	10	10	744	229	0.307796	0.339449	LMR	0	0	11442	2049	ENST00000582732	miRNA	ENSG00000266634	MIR3972	17969	1553	ENST00000375453	ENSG00000159339	PADI4	117715	541	0	0	1	0	0	1	0	0	1
1297	chr1	17620520	17620884	365	7	7	531	142	0.26742	0.295088	LMR	0	0	13805	2050	ENST00000375453	protein_coding	ENSG00000159339	PADI4	13805	1553	ENST00000375453	ENSG00000159339	PADI4	113551	541	0	0	1	0	0	1	0	0	1
1298	chr1	17630794	17631920	1127	14	14	1240	489	0.394355	0.353271	LMR	0	0	2769	2050	ENST00000375453	protein_coding	ENSG00000159339	PADI4	2769	1553	ENST00000375453	ENSG00000159339	PADI4	102515	541	0	0	1	0	0	1	0	0	1
1299	chr1	17635270	17636093	824	5	5	348	90	0.258621	0.283943	LMR	0	0	577	2051	ENST00000375448	protein_coding	ENSG00000159339	PADI4	577	1554	ENST00000375448	ENSG00000159339	PADI4	98342	541	1	0	0	1	0	0	0	0	1
1300	chr1	17641698	17642610	913	10	10	662	238	0.359517	0.355172	LMR	0	0	7005	2051	ENST00000375448	protein_coding	ENSG00000159339	PADI4	7005	1554	ENST00000375448	ENSG00000159339	PADI4	91825	541	0	1	0	0	1	0	0	0	1
1301	chr1	17651948	17652858	911	6	6	536	195	0.363806	0.379418	LMR	0	0	17255	2051	ENST00000375448	protein_coding	ENSG00000159339	PADI4	17255	1554	ENST00000375448	ENSG00000159339	PADI4	81577	541	0	1	0	0	1	0	0	0	1
1302	chr1	17662394	17663292	899	18	18	1356	312	0.230088	0.171132	LMR	0	0	9236	2052	ENST00000468945	protein_coding	ENSG00000159339	PADI4	9236	1555	ENST00000468945	ENSG00000159339	PADI4	71143	541	0	1	0	0	1	0	0	0	1
1303	chr1	17674480	17674626	147	6	6	419	172	0.410501	0.396245	LMR	0	0	57	2053	ENST00000487048	protein_coding	ENSG00000159339	PADI4	57	1556	ENST00000487048	ENSG00000159339	PADI4	59809	541	1	0	0	1	0	0	0	0	1
1304	chr1	17683174	17683562	389	8	8	612	166	0.271242	0.295931	LMR	0	0	7103	2055	ENST00000602074	protein_coding	ENSG00000269468	AC004824.2	7103	1558	ENST00000602074	ENSG00000269468	AC004824.2	50873	541	0	1	0	0	1	0	0	0	1
1305	chr1	17685553	17686267	715	18	18	1178	457	0.387946	0.330812	LMR	0	0	9482	2055	ENST00000602074	protein_coding	ENSG00000269468	AC004824.2	9482	1558	ENST00000602074	ENSG00000269468	AC004824.2	48168	541	0	1	0	0	1	0	0	0	1
1306	chr1	17695056	17695723	668	9	9	729	208	0.285322	0.292941	LMR	0	0	2967	2056	ENST00000434762	processed_transcript	ENSG00000256049	PADI6	18985	1558	ENST00000602074	ENSG00000269468	AC004824.2	38712	541	0	0	1	0	0	1	0	0	1
1307	chr1	17703854	17704576	723	17	17	1631	313	0.191907	0.203363	LMR	0	0	5162	2056	ENST00000434762	processed_transcript	ENSG00000256049	PADI6	27783	1558	ENST00000602074	ENSG00000269468	AC004824.2	29859	541	0	1	0	0	0	1	0	0	1
1308	chr1	17730446	17731042	597	13	13	871	404	0.463835	0.449786	LMR	0	0	2213	2058	ENST00000439577	antisense	ENSG00000227751	RP1-20B21.4	4499	1560	ENST00000474892	ENSG00000179051	RCC2	3393	541	0	0	1	0	0	1	0	0	1
1309	chr1	17732560	17732956	397	9	9	946	234	0.247357	0.223	LMR	0	0	299	2058	ENST00000439577	antisense	ENSG00000227751	RP1-20B21.4	2585	1560	ENST00000474892	ENSG00000179051	RCC2	1479	541	1	0	0	0	0	1	0	1	0
1310	chr1	17746403	17746687	285	20	20	1535	185	0.120521	0.109408	LMR	0	0	6212	2062	ENST00000583469	miRNA	ENSG00000266727	AC004824.1	10860	1560	ENST00000474892	ENSG00000179051	RCC2	0	542	0	1	0	0	1	0	0.508772	0.491228	0
1311	chr1	17750182	17750604	423	11	11	1051	415	0.394862	0.391887	LMR	0	0	9991	2062	ENST00000583469	miRNA	ENSG00000266727	AC004824.1	14452	1561	ENST00000375433	ENSG00000179051	RCC2	3634	542	0	1	0	0	1	0	0	0	1
1312	chr1	17767974	17768520	547	6	6	493	153	0.310345	0.320131	LMR	0	0	1753	2059	ENST00000375436	protein_coding	ENSG00000179051	RCC2	1753	1559	ENST00000375436	ENSG00000179051	RCC2	2162	543	0.449726	0	0.550274	0.449726	0	0.550274	0	0	1
1313	chr1	17778876	17779010	135	5	5	372	157	0.422043	0.393986	LMR	0	0	2616	2063	ENST00000458798	snoRNA	ENSG00000239020	snoU13	12655	1559	ENST00000375436	ENSG00000179051	RCC2	13064	543	0	0	1	0	0	1	0	0	1
1314	chr1	17803769	17804214	446	6	6	417	76	0.182254	0.175083	LMR	0	0	27509	2063	ENST00000458798	snoRNA	ENSG00000239020	snoU13	37548	1559	ENST00000375436	ENSG00000179051	RCC2	37957	543	0	0	1	0	0	1	0	0	1
1315	chr1	17820424	17821244	821	6	6	382	125	0.327225	0.275729	LMR	0	0	44164	2063	ENST00000458798	snoRNA	ENSG00000239020	snoU13	45085	1562	ENST00000361221	ENSG00000074964	ARHGEF10L	44619	544	0	0	1	0	0	1	0	0	1
1316	chr1	17828738	17829488	751	15	15	1346	136	0.10104	0.00634921	LMR	0	0	36841	2064	ENST00000361221	protein_coding	ENSG00000074964	ARHGEF10L	36841	1562	ENST00000361221	ENSG00000074964	ARHGEF10L	36375	544	0	0	1	0	0	1	0	0	1
1317	chr1	17842756	17843286	531	9	9	524	127	0.242366	0.204015	LMR	0	0	23043	2064	ENST00000361221	protein_coding	ENSG00000074964	ARHGEF10L	23043	1562	ENST00000361221	ENSG00000074964	ARHGEF10L	22577	544	0	0	1	0	0	1	0	0	1
1318	chr1	17853825	17854380	556	9	9	684	157	0.229532	0.244392	LMR	0	0	11949	2064	ENST00000361221	protein_coding	ENSG00000074964	ARHGEF10L	11949	1562	ENST00000361221	ENSG00000074964	ARHGEF10L	11483	544	0	0	1	0	0	1	0	0	1
1319	chr1	17858138	17858926	789	9	9	751	194	0.258322	0.212223	LMR	0	0	7403	2064	ENST00000361221	protein_coding	ENSG00000074964	ARHGEF10L	7403	1562	ENST00000361221	ENSG00000074964	ARHGEF10L	6937	544	0	0	1	0	0	1	0	0	1
1320	chr1	17871443	17872274	832	6	6	499	141	0.282565	0.288273	LMR	0	0	5112	2064	ENST00000361221	protein_coding	ENSG00000074964	ARHGEF10L	5112	1562	ENST00000361221	ENSG00000074964	ARHGEF10L	4812	544	0	1	0	0	1	0	0	0	1
1321	chr1	17878210	17878614	405	7	7	728	208	0.285714	0.334208	LMR	0	0	11879	2064	ENST00000361221	protein_coding	ENSG00000074964	ARHGEF10L	11879	1562	ENST00000361221	ENSG00000074964	ARHGEF10L	11579	544	0	1	0	0	1	0	0	0	1
1322	chr1	17880432	17880648	217	6	6	500	172	0.344	0.365093	LMR	0	0	14101	2064	ENST00000361221	protein_coding	ENSG00000074964	ARHGEF10L	14101	1562	ENST00000361221	ENSG00000074964	ARHGEF10L	13801	544	0	1	0	0	1	0	0	0	1
1323	chr1	17887968	17888558	591	13	13	1058	279	0.263705	0.238095	LMR	0	0	18489	2067	ENST00000375415	protein_coding	ENSG00000074964	ARHGEF10L	18489	1565	ENST00000375415	ENSG00000074964	ARHGEF10L	21337	544	0	1	0	0	1	0	0	0	1
1324	chr1	17892080	17892302	223	7	7	515	169	0.328155	0.272913	LMR	0	0	14745	2067	ENST00000375415	protein_coding	ENSG00000074964	ARHGEF10L	14745	1565	ENST00000375415	ENSG00000074964	ARHGEF10L	25449	544	0	1	0	0	1	0	0	0	1
1325	chr1	17895546	17896661	1116	18	18	1602	124	0.0774032	0.0518558	LMR	0	0	10386	2067	ENST00000375415	protein_coding	ENSG00000074964	ARHGEF10L	10386	1565	ENST00000375415	ENSG00000074964	ARHGEF10L	28915	544	0	1	0	0	1	0	0	0	1
1326	chr1	17899944	17900750	807	13	13	699	208	0.297568	0.223175	LMR	0	0	6297	2067	ENST00000375415	protein_coding	ENSG00000074964	ARHGEF10L	6297	1565	ENST00000375415	ENSG00000074964	ARHGEF10L	33313	544	0	1	0	0	1	0	0	0	1
1327	chr1	17914180	17915432	1253	16	16	1053	231	0.219373	0.152624	LMR	1	1	0	2068	ENST00000375420	protein_coding	ENSG00000074964	ARHGEF10L	0	1566	ENST00000375420	ENSG00000074964	ARHGEF10L	34020	545	1	0	0	1	0	0	0	0	1
1328	chr1	17920502	17920892	391	5	5	451	191	0.423503	0.454027	LMR	0	0	5590	2068	ENST00000375420	protein_coding	ENSG00000074964	ARHGEF10L	5590	1566	ENST00000375420	ENSG00000074964	ARHGEF10L	28560	545	0	1	0	0	1	0	0	0	1
1329	chr1	17932486	17932804	319	7	7	642	206	0.320872	0.284343	LMR	0	0	3819	2069	ENST00000482892	protein_coding	ENSG00000074964	ARHGEF10L	3819	1567	ENST00000482892	ENSG00000074964	ARHGEF10L	16648	545	0	1	0	0	1	0	0	0	1
1330	chr1	17933354	17933658	305	6	6	512	83	0.162109	0.16024	LMR	0	0	4687	2069	ENST00000482892	protein_coding	ENSG00000074964	ARHGEF10L	4687	1567	ENST00000482892	ENSG00000074964	ARHGEF10L	15794	545	0	1	0	0	1	0	0	0	1
1331	chr1	17944667	17944896	230	8	8	484	170	0.35124	0.339872	LMR	1	1	0	2072	ENST00000167825	protein_coding	ENSG00000074964	ARHGEF10L	0	1570	ENST00000167825	ENSG00000074964	ARHGEF10L	4556	545	1	0	0	1	0	0	0	0	1
1332	chr1	17945148	17945398	251	5	5	375	161	0.429333	0.441359	LMR	0	0	298	2072	ENST00000167825	protein_coding	ENSG00000074964	ARHGEF10L	298	1570	ENST00000167825	ENSG00000074964	ARHGEF10L	4054	545	1	0	0	1	0	0	0	0	1
1333	chr1	17951002	17951640	639	8	8	584	178	0.304795	0.289738	LMR	0	0	861	2073	ENST00000475356	protein_coding	ENSG00000074964	ARHGEF10L	861	1571	ENST00000475356	ENSG00000074964	ARHGEF10L	1331	545	1	0	0	1	0	0	0	1	0
1334	chr1	17956514	17956922	409	8	8	687	224	0.326055	0.291943	LMR	0	0	3829	2074	ENST00000482359	protein_coding	ENSG00000074964	ARHGEF10L	3829	1572	ENST00000482359	ENSG00000074964	ARHGEF10L	6843	545	0	1	0	0	1	0	0	0	1
1335	chr1	17987996	17988391	396	8	8	546	175	0.320513	0.324321	LMR	0	0	21747	2075	ENST00000466782	protein_coding	ENSG00000074964	ARHGEF10L	21747	1573	ENST00000466782	ENSG00000074964	ARHGEF10L	35090	546	0	1	0	0	1	0	0	0	1
1336	chr1	18017350	18017976	627	10	10	528	186	0.352273	0.355217	LMR	0	0	2565	2076	ENST00000495593	protein_coding	ENSG00000074964	ARHGEF10L	2565	1574	ENST00000495593	ENSG00000074964	ARHGEF10L	5505	546	0	1	0	0	1	0	0	0	1
1337	chr1	18022874	18023252	379	6	6	459	55	0.119826	0.127516	LMR	0	0	2331	2076	ENST00000495593	protein_coding	ENSG00000074964	ARHGEF10L	2331	1574	ENST00000495593	ENSG00000074964	ARHGEF10L	229	546	0	1	0	0	1	0	0	1	0
1338	chr1	18044278	18044710	433	6	6	468	206	0.440171	0.331551	LMR	0	0	95	2077	ENST00000430540	lincRNA	ENSG00000236648	RP11-473A10.2	23735	1574	ENST00000495593	ENSG00000074964	ARHGEF10L	20485	546	1	0	0	0	0	1	0	0	1
1339	chr1	18069118	18070165	1048	17	17	1380	170	0.123188	0.0838768	LMR	0	0	11642	2078	ENST00000375406	protein_coding	ENSG00000117148	ACTL8	11642	1575	ENST00000375406	ENSG00000117148	ACTL8	45325	546	0	1	0	0	0	1	0	0	1
1340	chr1	18081724	18081845	122	5	5	424	89	0.209906	0.118437	LMR	1	1	0	2078	ENST00000375406	protein_coding	ENSG00000117148	ACTL8	0	1575	ENST00000375406	ENSG00000117148	ACTL8	57931	546	1	0	0	1	0	0	0	0	1
1341	chr1	18091135	18091330	196	6	6	468	136	0.290598	0.296586	LMR	0	0	9326	2078	ENST00000375406	protein_coding	ENSG00000117148	ACTL8	9326	1575	ENST00000375406	ENSG00000117148	ACTL8	61048	547	0	1	0	0	1	0	0	0	1
1342	chr1	18092089	18092915	827	13	13	1201	401	0.333888	0.333706	LMR	0	0	10280	2078	ENST00000375406	protein_coding	ENSG00000117148	ACTL8	10280	1575	ENST00000375406	ENSG00000117148	ACTL8	59463	547	0	1	0	0	1	0	0	0	1
1343	chr1	18095086	18095838	753	12	12	1073	391	0.364399	0.385003	LMR	0	0	13277	2078	ENST00000375406	protein_coding	ENSG00000117148	ACTL8	13277	1575	ENST00000375406	ENSG00000117148	ACTL8	56540	547	0	1	0	0	1	0	0	0	1
1344	chr1	18103002	18103193	192	5	5	390	158	0.405128	0.363552	LMR	0	0	21193	2078	ENST00000375406	protein_coding	ENSG00000117148	ACTL8	21193	1575	ENST00000375406	ENSG00000117148	ACTL8	49185	547	0	1	0	0	1	0	0	0	1
1345	chr1	18107000	18107607	608	8	8	527	181	0.343454	0.363615	LMR	0	0	25191	2078	ENST00000375406	protein_coding	ENSG00000117148	ACTL8	25191	1575	ENST00000375406	ENSG00000117148	ACTL8	44771	547	0	1	0	0	1	0	0	0	1
1346	chr1	18125952	18126492	541	8	8	573	181	0.315881	0.296917	LMR	0	0	44143	2078	ENST00000375406	protein_coding	ENSG00000117148	ACTL8	44143	1575	ENST00000375406	ENSG00000117148	ACTL8	25886	547	0	1	0	0	1	0	0	0	1
1347	chr1	18128560	18128830	271	5	5	347	156	0.449568	0.443671	LMR	0	0	46751	2078	ENST00000375406	protein_coding	ENSG00000117148	ACTL8	46751	1575	ENST00000375406	ENSG00000117148	ACTL8	23548	547	0	1	0	0	1	0	0	0	1
1348	chr1	18132470	18132996	527	7	7	518	189	0.364865	0.366964	LMR	0	0	50661	2078	ENST00000375406	protein_coding	ENSG00000117148	ACTL8	50661	1575	ENST00000375406	ENSG00000117148	ACTL8	19382	547	0	1	0	0	1	0	0	0	1
1349	chr1	18145504	18146081	578	15	15	1299	362	0.278676	0.25359	LMR	0	0	63695	2078	ENST00000375406	protein_coding	ENSG00000117148	ACTL8	63695	1575	ENST00000375406	ENSG00000117148	ACTL8	6297	547	0	1	0	0	1	0	0	0	1
1350	chr1	18152572	18152902	331	17	17	1402	289	0.206134	0.267344	LMR	0	0	70763	2078	ENST00000375406	protein_coding	ENSG00000117148	ACTL8	70763	1575	ENST00000375406	ENSG00000117148	ACTL8	0	547	0	1	0	0	1	0	0.818731	0.181269	0
1351	chr1	18158012	18158396	385	5	5	458	61	0.133188	0.145059	LMR	0	0	76203	2078	ENST00000375406	protein_coding	ENSG00000117148	ACTL8	76203	1575	ENST00000375406	ENSG00000117148	ACTL8	5169	547	0	0	1	0	0	1	0	0	1
1352	chr1	18160852	18161384	533	6	6	547	205	0.374771	0.369736	LMR	0	0	79043	2078	ENST00000375406	protein_coding	ENSG00000117148	ACTL8	79043	1575	ENST00000375406	ENSG00000117148	ACTL8	8009	547	0	0	1	0	0	1	0	0	1
1353	chr1	18163789	18163994	206	5	5	449	134	0.298441	0.286841	LMR	0	0	81980	2078	ENST00000375406	protein_coding	ENSG00000117148	ACTL8	81980	1575	ENST00000375406	ENSG00000117148	ACTL8	10946	547	0	0	1	0	0	1	0	0	1
1354	chr1	18169308	18169782	475	5	5	386	110	0.284974	0.276544	LMR	0	0	87499	2078	ENST00000375406	protein_coding	ENSG00000117148	ACTL8	87499	1575	ENST00000375406	ENSG00000117148	ACTL8	16465	547	0	0	1	0	0	1	0	0	1
1355	chr1	18170388	18171124	737	11	11	740	149	0.201351	0.168702	LMR	0	0	88579	2078	ENST00000375406	protein_coding	ENSG00000117148	ACTL8	88579	1575	ENST00000375406	ENSG00000117148	ACTL8	17545	547	0	0	1	0	0	1	0	0	1
1356	chr1	18171894	18172572	679	6	6	442	164	0.371041	0.345875	LMR	0	0	90085	2078	ENST00000375406	protein_coding	ENSG00000117148	ACTL8	90085	1575	ENST00000375406	ENSG00000117148	ACTL8	19051	547	0	0	1	0	0	1	0	0	1
1357	chr1	18184346	18184862	517	7	7	595	177	0.297479	0.307713	LMR	0	0	102537	2078	ENST00000375406	protein_coding	ENSG00000117148	ACTL8	102537	1575	ENST00000375406	ENSG00000117148	ACTL8	31503	547	0	0	1	0	0	1	0	0	1
1358	chr1	18188146	18188772	627	6	6	581	198	0.340792	0.318579	LMR	0	0	106337	2078	ENST00000375406	protein_coding	ENSG00000117148	ACTL8	106337	1575	ENST00000375406	ENSG00000117148	ACTL8	35303	547	0	0	1	0	0	1	0	0	1
1359	chr1	18195802	18196330	529	9	9	798	316	0.39599	0.397328	LMR	0	0	113993	2078	ENST00000375406	protein_coding	ENSG00000117148	ACTL8	113993	1575	ENST00000375406	ENSG00000117148	ACTL8	42959	547	0	0	1	0	0	1	0	0	1
1360	chr1	18201158	18202160	1003	9	9	661	174	0.263238	0.256093	LMR	0	0	119349	2078	ENST00000375406	protein_coding	ENSG00000117148	ACTL8	119349	1575	ENST00000375406	ENSG00000117148	ACTL8	48315	547	0	0	1	0	0	1	0	0	1
1361	chr1	18205452	18205928	477	5	5	445	119	0.267416	0.296633	LMR	0	0	123643	2078	ENST00000375406	protein_coding	ENSG00000117148	ACTL8	123643	1575	ENST00000375406	ENSG00000117148	ACTL8	52609	547	0	0	1	0	0	1	0	0	1
1362	chr1	18208252	18208682	431	8	8	551	133	0.241379	0.237516	LMR	0	0	126443	2078	ENST00000375406	protein_coding	ENSG00000117148	ACTL8	126443	1575	ENST00000375406	ENSG00000117148	ACTL8	55409	547	0	0	1	0	0	1	0	0	1
1363	chr1	18213263	18213790	528	6	6	422	167	0.395735	0.355641	LMR	0	0	131454	2078	ENST00000375406	protein_coding	ENSG00000117148	ACTL8	131454	1575	ENST00000375406	ENSG00000117148	ACTL8	60420	547	0	0	1	0	0	1	0	0	1
1364	chr1	18214307	18214852	546	14	14	1240	364	0.293548	0.315235	LMR	0	0	132498	2078	ENST00000375406	protein_coding	ENSG00000117148	ACTL8	132498	1575	ENST00000375406	ENSG00000117148	ACTL8	61464	547	0	0	1	0	0	1	0	0	1
1365	chr1	18216826	18217369	544	17	17	1398	287	0.205293	0.163329	LMR	0	0	135017	2078	ENST00000375406	protein_coding	ENSG00000117148	ACTL8	135017	1575	ENST00000375406	ENSG00000117148	ACTL8	63983	547	0	0	1	0	0	1	0	0	1
1366	chr1	18230566	18231213	648	7	7	613	120	0.195759	0.206494	LMR	0	0	148757	2078	ENST00000375406	protein_coding	ENSG00000117148	ACTL8	148757	1575	ENST00000375406	ENSG00000117148	ACTL8	77723	547	0	0	1	0	0	1	0	0	1
1367	chr1	18234311	18235102	792	6	6	601	193	0.321131	0.297718	LMR	0	0	152502	2078	ENST00000375406	protein_coding	ENSG00000117148	ACTL8	152502	1575	ENST00000375406	ENSG00000117148	ACTL8	81468	547	0	0	1	0	0	1	0	0	1
1368	chr1	18236168	18236884	717	9	9	676	154	0.227811	0.154268	LMR	0	0	154359	2078	ENST00000375406	protein_coding	ENSG00000117148	ACTL8	154359	1575	ENST00000375406	ENSG00000117148	ACTL8	83325	547	0	0	1	0	0	1	0	0	1
1369	chr1	18241784	18243214	1431	18	18	1873	243	0.129738	0.0856871	LMR	0	0	148936	2079	ENST00000569711	lincRNA	ENSG00000261781	RP11-174G17.2	159975	1575	ENST00000375406	ENSG00000117148	ACTL8	88941	547	0	0	1	0	0	1	0	0	1
1370	chr1	18245876	18247070	1195	12	12	870	254	0.291954	0.340361	LMR	0	0	145080	2079	ENST00000569711	lincRNA	ENSG00000261781	RP11-174G17.2	164067	1575	ENST00000375406	ENSG00000117148	ACTL8	93033	547	0	0	1	0	0	1	0	0	1
1371	chr1	18249324	18250369	1046	12	12	1044	182	0.17433	0.210744	LMR	0	0	141781	2079	ENST00000569711	lincRNA	ENSG00000261781	RP11-174G17.2	167515	1575	ENST00000375406	ENSG00000117148	ACTL8	96481	547	0	0	1	0	0	1	0	0	1
1372	chr1	18251766	18252420	655	12	12	870	89	0.102299	0.0831965	LMR	0	0	139730	2079	ENST00000569711	lincRNA	ENSG00000261781	RP11-174G17.2	169957	1575	ENST00000375406	ENSG00000117148	ACTL8	98923	547	0	0	1	0	0	1	0	0	1
1373	chr1	18254502	18254799	298	6	6	360	66	0.183333	0.157143	LMR	0	0	137351	2079	ENST00000569711	lincRNA	ENSG00000261781	RP11-174G17.2	172693	1575	ENST00000375406	ENSG00000117148	ACTL8	101659	547	0	0	1	0	0	1	0	0	1
1374	chr1	18256587	18257577	991	8	8	644	206	0.319876	0.324969	LMR	0	0	134573	2079	ENST00000569711	lincRNA	ENSG00000261781	RP11-174G17.2	174778	1575	ENST00000375406	ENSG00000117148	ACTL8	103744	547	0	0	1	0	0	1	0	0	1
1375	chr1	18259426	18261184	1759	28	28	2214	569	0.257001	0.242328	LMR	0	0	130966	2079	ENST00000569711	lincRNA	ENSG00000261781	RP11-174G17.2	173055	1576	ENST00000251296	ENSG00000117154	IGSF21	106583	547	0	0	1	0	0	1	0	0	1
1376	chr1	18266432	18266645	214	6	6	522	183	0.350575	0.322726	LMR	0	0	125505	2079	ENST00000569711	lincRNA	ENSG00000261781	RP11-174G17.2	167594	1576	ENST00000251296	ENSG00000117154	IGSF21	113589	547	0	0	1	0	0	1	0	0	1
1377	chr1	18275208	18276092	885	15	15	1102	518	0.470054	0.454144	LMR	0	0	116058	2079	ENST00000569711	lincRNA	ENSG00000261781	RP11-174G17.2	158147	1576	ENST00000251296	ENSG00000117154	IGSF21	122365	547	0	0	1	0	0	1	0	0	1
1378	chr1	18279088	18279614	527	13	13	968	290	0.299587	0.310298	LMR	0	0	112536	2079	ENST00000569711	lincRNA	ENSG00000261781	RP11-174G17.2	154625	1576	ENST00000251296	ENSG00000117154	IGSF21	126245	547	0	0	1	0	0	1	0	0	1
1379	chr1	18282016	18282718	703	5	5	442	166	0.375566	0.360308	LMR	0	0	109432	2079	ENST00000569711	lincRNA	ENSG00000261781	RP11-174G17.2	151521	1576	ENST00000251296	ENSG00000117154	IGSF21	129173	547	0	0	1	0	0	1	0	0	1
1380	chr1	18283808	18284586	779	8	8	617	186	0.301459	0.258161	LMR	0	0	107564	2079	ENST00000569711	lincRNA	ENSG00000261781	RP11-174G17.2	149653	1576	ENST00000251296	ENSG00000117154	IGSF21	130965	547	0	0	1	0	0	1	0	0	1
1381	chr1	18290998	18291444	447	5	5	367	80	0.217984	0.290676	LMR	0	0	100706	2079	ENST00000569711	lincRNA	ENSG00000261781	RP11-174G17.2	142795	1576	ENST00000251296	ENSG00000117154	IGSF21	138155	547	0	0	1	0	0	1	0	0	1
1382	chr1	18292839	18293192	354	6	6	363	106	0.292011	0.229577	LMR	0	0	98958	2079	ENST00000569711	lincRNA	ENSG00000261781	RP11-174G17.2	141047	1576	ENST00000251296	ENSG00000117154	IGSF21	139996	547	0	0	1	0	0	1	0	0	1
1383	chr1	18303844	18304118	275	6	6	492	193	0.392276	0.394275	LMR	0	0	88032	2079	ENST00000569711	lincRNA	ENSG00000261781	RP11-174G17.2	130121	1576	ENST00000251296	ENSG00000117154	IGSF21	129987	548	0	0	1	0	0	1	0	0	1
1384	chr1	18308062	18308876	815	5	5	462	179	0.387446	0.438901	LMR	0	0	83274	2079	ENST00000569711	lincRNA	ENSG00000261781	RP11-174G17.2	125363	1576	ENST00000251296	ENSG00000117154	IGSF21	125229	548	0	0	1	0	0	1	0	0	1
1385	chr1	18311054	18311543	490	10	10	974	204	0.209446	0.313441	LMR	0	0	80607	2079	ENST00000569711	lincRNA	ENSG00000261781	RP11-174G17.2	122696	1576	ENST00000251296	ENSG00000117154	IGSF21	122562	548	0	0	1	0	0	1	0	0	1
1386	chr1	18335464	18336714	1251	17	17	1383	229	0.165582	0.0980996	LMR	0	0	55436	2079	ENST00000569711	lincRNA	ENSG00000261781	RP11-174G17.2	97525	1576	ENST00000251296	ENSG00000117154	IGSF21	97391	548	0	0	1	0	0	1	0	0	1
1387	chr1	18339425	18339918	494	7	7	452	158	0.349558	0.290127	LMR	0	0	52232	2079	ENST00000569711	lincRNA	ENSG00000261781	RP11-174G17.2	94321	1576	ENST00000251296	ENSG00000117154	IGSF21	94187	548	0	0	1	0	0	1	0	0	1
1388	chr1	18344529	18345245	717	8	8	743	277	0.372813	0.368575	LMR	0	0	46905	2079	ENST00000569711	lincRNA	ENSG00000261781	RP11-174G17.2	88994	1576	ENST00000251296	ENSG00000117154	IGSF21	88860	548	0	0	1	0	0	1	0	0	1
1389	chr1	18355121	18355397	277	6	6	482	209	0.43361	0.435119	LMR	0	0	36753	2079	ENST00000569711	lincRNA	ENSG00000261781	RP11-174G17.2	78842	1576	ENST00000251296	ENSG00000117154	IGSF21	78708	548	0	0	1	0	0	1	0	0	1
1390	chr1	18359062	18359557	496	9	9	826	232	0.280872	0.253738	LMR	0	0	32593	2079	ENST00000569711	lincRNA	ENSG00000261781	RP11-174G17.2	74682	1576	ENST00000251296	ENSG00000117154	IGSF21	74548	548	0	0	1	0	0	1	0	0	1
1391	chr1	18371740	18372200	461	5	5	528	203	0.38447	0.400082	LMR	0	0	19950	2079	ENST00000569711	lincRNA	ENSG00000261781	RP11-174G17.2	62039	1576	ENST00000251296	ENSG00000117154	IGSF21	61905	548	0	0	1	0	0	1	0	0	1
1392	chr1	18385142	18385304	163	5	5	415	143	0.344578	0.358669	LMR	0	0	6846	2079	ENST00000569711	lincRNA	ENSG00000261781	RP11-174G17.2	48935	1576	ENST00000251296	ENSG00000117154	IGSF21	48801	548	0	0	1	0	0	1	0	0	1
1393	chr1	18390548	18391537	990	13	13	962	161	0.16736	0.12486	LMR	0	0	613	2079	ENST00000569711	lincRNA	ENSG00000261781	RP11-174G17.2	42702	1576	ENST00000251296	ENSG00000117154	IGSF21	42568	548	1	0	0	0	0	1	0	0	1
1394	chr1	18404494	18404919	426	5	5	425	157	0.369412	0.343582	LMR	0	0	12342	2079	ENST00000569711	lincRNA	ENSG00000261781	RP11-174G17.2	29320	1576	ENST00000251296	ENSG00000117154	IGSF21	29186	548	0	0	1	0	0	1	0	0	1
1395	chr1	18413393	18415495	2103	18	18	1398	423	0.302575	0.325686	LMR	0	0	18744	2080	ENST00000251296	protein_coding	ENSG00000117154	IGSF21	18744	1576	ENST00000251296	ENSG00000117154	IGSF21	18610	548	0	0	1	0	0	1	0	0	1
1396	chr1	18417096	18419013	1918	20	20	1549	445	0.287282	0.27115	LMR	0	0	15226	2080	ENST00000251296	protein_coding	ENSG00000117154	IGSF21	15226	1576	ENST00000251296	ENSG00000117154	IGSF21	15092	548	0	0	1	0	0	1	0	0	1
1397	chr1	18426912	18427729	818	12	12	1309	151	0.115355	0.0411356	LMR	0	0	6510	2080	ENST00000251296	protein_coding	ENSG00000117154	IGSF21	6510	1576	ENST00000251296	ENSG00000117154	IGSF21	6376	548	0	0	1	0	0	1	0	0	1
1398	chr1	18431094	18431499	406	8	8	610	177	0.290164	0.28324	LMR	0	0	2740	2080	ENST00000251296	protein_coding	ENSG00000117154	IGSF21	2740	1576	ENST00000251296	ENSG00000117154	IGSF21	2606	548	0	0	1	0	0	1	0	0	1
1399	chr1	18441756	18442722	967	5	5	393	164	0.417303	0.36021	LMR	0	0	7515	2080	ENST00000251296	protein_coding	ENSG00000117154	IGSF21	7515	1576	ENST00000251296	ENSG00000117154	IGSF21	4082	550	0	1	0	0	1	0	0	0	1
1400	chr1	18444328	18444902	575	10	10	695	180	0.258993	0.276282	LMR	0	0	10087	2080	ENST00000251296	protein_coding	ENSG00000117154	IGSF21	10087	1576	ENST00000251296	ENSG00000117154	IGSF21	6654	550	0	1	0	0	1	0	0	0	1
1401	chr1	18457414	18457653	240	6	6	492	174	0.353659	0.377609	LMR	0	0	23173	2080	ENST00000251296	protein_coding	ENSG00000117154	IGSF21	23173	1576	ENST00000251296	ENSG00000117154	IGSF21	19740	550	0	1	0	0	1	0	0	0	1
1402	chr1	18459164	18459912	749	12	12	975	265	0.271795	0.265337	LMR	0	0	24923	2080	ENST00000251296	protein_coding	ENSG00000117154	IGSF21	24923	1576	ENST00000251296	ENSG00000117154	IGSF21	21490	550	0	1	0	0	1	0	0	0	1
1403	chr1	18460212	18460988	777	8	8	586	212	0.361775	0.369277	LMR	0	0	25971	2080	ENST00000251296	protein_coding	ENSG00000117154	IGSF21	25971	1576	ENST00000251296	ENSG00000117154	IGSF21	22538	550	0	1	0	0	1	0	0	0	1
1404	chr1	18465824	18466340	517	9	9	810	285	0.351852	0.343967	LMR	0	0	31583	2080	ENST00000251296	protein_coding	ENSG00000117154	IGSF21	31583	1576	ENST00000251296	ENSG00000117154	IGSF21	28150	550	0	1	0	0	1	0	0	0	1
1405	chr1	18471358	18471691	334	7	7	587	242	0.412266	0.381604	LMR	0	0	34148	2084	ENST00000419667	antisense	ENSG00000230035	RP11-174G17	37117	1576	ENST00000251296	ENSG00000117154	IGSF21	33684	550	0	1	0	0	1	0	0	0	1
1406	chr1	18488058	18488242	185	5	5	598	215	0.359532	0.350885	LMR	0	0	17597	2084	ENST00000419667	antisense	ENSG00000230035	RP11-174G17	53817	1576	ENST00000251296	ENSG00000117154	IGSF21	50384	550	0	1	0	0	1	0	0	0	1
1407	chr1	18497720	18498172	453	6	6	421	136	0.32304	0.336676	LMR	0	0	7667	2084	ENST00000419667	antisense	ENSG00000230035	RP11-174G17	63479	1576	ENST00000251296	ENSG00000117154	IGSF21	60046	550	0	1	0	0	1	0	0	0	1
1408	chr1	18502326	18503623	1298	15	15	1455	485	0.333333	0.342852	LMR	0	0	2216	2084	ENST00000419667	antisense	ENSG00000230035	RP11-174G17	68085	1576	ENST00000251296	ENSG00000117154	IGSF21	64652	550	0	1	0	0	1	0	0	0	1
1409	chr1	18504620	18505340	721	14	14	860	295	0.343023	0.333811	LMR	0	0	499	2084	ENST00000419667	antisense	ENSG00000230035	RP11-174G17	70379	1576	ENST00000251296	ENSG00000117154	IGSF21	66946	550	1	0	0	0	1	0	0	0	1
1410	chr1	18509112	18509663	552	11	11	896	215	0.239955	0.228712	LMR	0	0	3271	2084	ENST00000419667	antisense	ENSG00000230035	RP11-174G17	74871	1576	ENST00000251296	ENSG00000117154	IGSF21	71438	550	0	1	0	0	1	0	0	0	1
1411	chr1	18517057	18518508	1452	26	26	2214	936	0.422764	0.394727	LMR	0	0	11216	2084	ENST00000419667	antisense	ENSG00000230035	RP11-174G17	82816	1576	ENST00000251296	ENSG00000117154	IGSF21	79383	550	0	1	0	0	1	0	0	0	1
1412	chr1	18518947	18519383	437	6	6	535	136	0.254206	0.304043	LMR	0	0	13106	2084	ENST00000419667	antisense	ENSG00000230035	RP11-174G17	84706	1576	ENST00000251296	ENSG00000117154	IGSF21	81273	550	0	1	0	0	1	0	0	0	1
1413	chr1	18523225	18523682	458	15	15	1381	361	0.261405	0.247792	LMR	0	0	17384	2084	ENST00000419667	antisense	ENSG00000230035	RP11-174G17	81656	1577	ENST00000412684	ENSG00000117154	IGSF21	85551	550	0	1	0	0	1	0	0	0	1
1414	chr1	18524672	18525448	777	15	15	1150	322	0.28	0.293437	LMR	0	0	18831	2084	ENST00000419667	antisense	ENSG00000230035	RP11-174G17	79890	1577	ENST00000412684	ENSG00000117154	IGSF21	86998	550	0	1	0	0	1	0	0	0	1
1415	chr1	18526000	18526433	434	13	13	908	207	0.227974	0.225351	LMR	0	0	20159	2084	ENST00000419667	antisense	ENSG00000230035	RP11-174G17	78905	1577	ENST00000412684	ENSG00000117154	IGSF21	88326	550	0	1	0	0	1	0	0	0	1
1416	chr1	18527205	18527686	482	7	7	552	184	0.333333	0.321711	LMR	0	0	21364	2084	ENST00000419667	antisense	ENSG00000230035	RP11-174G17	77652	1577	ENST00000412684	ENSG00000117154	IGSF21	89531	550	0	1	0	0	1	0	0	0	1
1417	chr1	18530784	18532098	1315	13	13	1153	285	0.247181	0.22658	LMR	0	0	24943	2084	ENST00000419667	antisense	ENSG00000230035	RP11-174G17	73240	1577	ENST00000412684	ENSG00000117154	IGSF21	93110	550	0	1	0	0	1	0	0	0	1
1418	chr1	18534188	18534940	753	6	6	290	96	0.331034	0.367511	LMR	0	0	28347	2084	ENST00000419667	antisense	ENSG00000230035	RP11-174G17	70398	1577	ENST00000412684	ENSG00000117154	IGSF21	96514	550	0	1	0	0	1	0	0	0	1
1419	chr1	18557064	18557948	885	13	13	946	237	0.250529	0.161683	LMR	0	0	47390	2081	ENST00000412684	protein_coding	ENSG00000117154	IGSF21	47390	1577	ENST00000412684	ENSG00000117154	IGSF21	119390	550	0	1	0	0	1	0	0	0	1
1420	chr1	18565596	18566016	421	6	6	451	126	0.279379	0.261453	LMR	0	0	39322	2081	ENST00000412684	protein_coding	ENSG00000117154	IGSF21	39322	1577	ENST00000412684	ENSG00000117154	IGSF21	125858	551	0	1	0	0	1	0	0	0	1
1421	chr1	18574700	18575146	447	8	8	548	201	0.366788	0.371499	LMR	0	0	30192	2081	ENST00000412684	protein_coding	ENSG00000117154	IGSF21	30192	1577	ENST00000412684	ENSG00000117154	IGSF21	116728	551	0	1	0	0	1	0	0	0	1
1422	chr1	18576362	18576912	551	6	6	397	105	0.264484	0.286765	LMR	0	0	28426	2081	ENST00000412684	protein_coding	ENSG00000117154	IGSF21	28426	1577	ENST00000412684	ENSG00000117154	IGSF21	114962	551	0	1	0	0	1	0	0	0	1
1423	chr1	18582171	18583186	1016	12	12	1086	138	0.127072	0.0466911	LMR	0	0	22152	2081	ENST00000412684	protein_coding	ENSG00000117154	IGSF21	22152	1577	ENST00000412684	ENSG00000117154	IGSF21	108688	551	0	1	0	0	1	0	0	0	1
1424	chr1	18588358	18588760	403	5	5	432	181	0.418981	0.402124	LMR	0	0	16578	2081	ENST00000412684	protein_coding	ENSG00000117154	IGSF21	16578	1577	ENST00000412684	ENSG00000117154	IGSF21	103114	551	0	1	0	0	1	0	0	0	1
1425	chr1	18589262	18589834	573	8	8	541	155	0.286506	0.275592	LMR	0	0	15504	2081	ENST00000412684	protein_coding	ENSG00000117154	IGSF21	15504	1577	ENST00000412684	ENSG00000117154	IGSF21	102040	551	0	1	0	0	1	0	0	0	1
1426	chr1	18605316	18605778	463	6	6	491	125	0.254582	0.251627	LMR	1	1	0	2081	ENST00000412684	protein_coding	ENSG00000117154	IGSF21	0	1577	ENST00000412684	ENSG00000117154	IGSF21	86096	551	1	0	0	1	0	0	0	0	1
1427	chr1	18609565	18610180	616	11	11	908	164	0.180617	0.150978	LMR	0	0	4225	2081	ENST00000412684	protein_coding	ENSG00000117154	IGSF21	4225	1577	ENST00000412684	ENSG00000117154	IGSF21	81694	551	0	1	0	0	1	0	0	0	1
1428	chr1	18611329	18611826	498	9	9	588	167	0.284014	0.320788	LMR	0	0	5989	2081	ENST00000412684	protein_coding	ENSG00000117154	IGSF21	5989	1577	ENST00000412684	ENSG00000117154	IGSF21	80048	551	0	1	0	0	1	0	0	0	1
1429	chr1	18615196	18615831	636	12	12	810	277	0.341975	0.321137	LMR	0	0	9856	2081	ENST00000412684	protein_coding	ENSG00000117154	IGSF21	9856	1577	ENST00000412684	ENSG00000117154	IGSF21	76043	551	0	1	0	0	1	0	0	0	1
1430	chr1	18617396	18617575	180	5	5	394	112	0.284264	0.312105	LMR	0	0	12056	2081	ENST00000412684	protein_coding	ENSG00000117154	IGSF21	12056	1577	ENST00000412684	ENSG00000117154	IGSF21	74299	551	0	1	0	0	1	0	0	0	1
1431	chr1	18621218	18621811	594	15	15	1012	292	0.288538	0.289698	LMR	0	0	15878	2081	ENST00000412684	protein_coding	ENSG00000117154	IGSF21	15878	1577	ENST00000412684	ENSG00000117154	IGSF21	70063	551	0	1	0	0	1	0	0	0	1
1432	chr1	18624783	18625488	706	15	15	1312	296	0.22561	0.276946	LMR	0	0	19443	2081	ENST00000412684	protein_coding	ENSG00000117154	IGSF21	19443	1577	ENST00000412684	ENSG00000117154	IGSF21	66386	551	0	1	0	0	1	0	0	0	1
1433	chr1	18640442	18640884	443	6	6	494	186	0.376518	0.374742	LMR	0	0	35102	2081	ENST00000412684	protein_coding	ENSG00000117154	IGSF21	35102	1577	ENST00000412684	ENSG00000117154	IGSF21	50990	551	0	1	0	0	1	0	0	0	1
1434	chr1	18645754	18646814	1061	12	12	1134	285	0.251323	0.234717	LMR	0	0	40414	2081	ENST00000412684	protein_coding	ENSG00000117154	IGSF21	40414	1577	ENST00000412684	ENSG00000117154	IGSF21	45060	551	0	1	0	0	1	0	0	0	1
1435	chr1	18652730	18653411	682	7	7	569	81	0.142355	0.131637	LMR	0	0	34449	2082	ENST00000497331	protein_coding	ENSG00000117154	IGSF21	34449	1578	ENST00000497331	ENSG00000117154	IGSF21	38463	551	0	1	0	0	1	0	0	0	1
1436	chr1	18677211	18677395	185	7	7	511	190	0.37182	0.357354	LMR	0	0	10465	2082	ENST00000497331	protein_coding	ENSG00000117154	IGSF21	10465	1578	ENST00000497331	ENSG00000117154	IGSF21	14479	551	0	1	0	0	1	0	0	0	1
1437	chr1	18679332	18679756	425	13	13	1058	343	0.324197	0.31898	LMR	0	0	8104	2082	ENST00000497331	protein_coding	ENSG00000117154	IGSF21	8104	1578	ENST00000497331	ENSG00000117154	IGSF21	12118	551	0	1	0	0	1	0	0	0	1
1438	chr1	18684240	18684544	305	5	5	331	139	0.41994	0.401361	LMR	0	0	3316	2082	ENST00000497331	protein_coding	ENSG00000117154	IGSF21	3316	1578	ENST00000497331	ENSG00000117154	IGSF21	7330	551	0	1	0	0	1	0	0	0	1
1439	chr1	18710644	18712524	1881	18	18	1548	238	0.153747	0.0714065	LMR	1	0	0	2085	ENST00000420211	lincRNA	ENSG00000225387	RP11-422P22.1	8192	1579	ENST00000473951	ENSG00000117154	IGSF21	7147	552	1	0	0	0	0	1	0	0	1
1440	chr1	18733706	18733982	277	7	7	654	186	0.284404	0.307998	LMR	0	0	21382	2085	ENST00000420211	lincRNA	ENSG00000225387	RP11-422P22.1	31254	1579	ENST00000473951	ENSG00000117154	IGSF21	30209	552	0	0	1	0	0	1	0	0	1
1441	chr1	18735416	18735980	565	5	5	442	154	0.348416	0.342041	LMR	0	0	23092	2085	ENST00000420211	lincRNA	ENSG00000225387	RP11-422P22.1	32964	1579	ENST00000473951	ENSG00000117154	IGSF21	31919	552	0	0	1	0	0	1	0	0	1
1442	chr1	18785477	18785596	120	5	5	464	182	0.392241	0.374407	LMR	0	0	21827	2086	ENST00000400664	protein_coding	ENSG00000179023	KLHDC7A	21827	1580	ENST00000400664	ENSG00000179023	KLHDC7A	23277	553	0	0	1	0	0	1	0	0	1
1443	chr1	18786398	18786788	391	5	5	427	190	0.444965	0.42731	LMR	0	0	20635	2086	ENST00000400664	protein_coding	ENSG00000179023	KLHDC7A	20635	1580	ENST00000400664	ENSG00000179023	KLHDC7A	22085	553	0	0	1	0	0	1	0	0	1
1444	chr1	18805856	18806212	357	8	8	747	307	0.410977	0.4277	LMR	0	0	1211	2086	ENST00000400664	protein_coding	ENSG00000179023	KLHDC7A	1211	1580	ENST00000400664	ENSG00000179023	KLHDC7A	2661	553	1	0	0	1	0	0	0	0	1
1445	chr1	18806688	18807458	771	11	11	898	292	0.325167	0.31679	LMR	1	1	0	2086	ENST00000400664	protein_coding	ENSG00000179023	KLHDC7A	0	1580	ENST00000400664	ENSG00000179023	KLHDC7A	1415	553	1	0	0	1	0	0	0	0.758755	0.241245
1446	chr1	18815105	18815576	472	5	5	464	141	0.303879	0.323563	LMR	0	0	7680	2086	ENST00000400664	protein_coding	ENSG00000179023	KLHDC7A	7680	1580	ENST00000400664	ENSG00000179023	KLHDC7A	5437	553	0	0	1	0	0	1	0	0	1
1447	chr1	18859873	18861394	1522	23	23	1709	487	0.284962	0.270647	LMR	0	0	20260	2087	ENST00000596113	pseudogene	ENSG00000235282	RP1-8B22.1	52448	1580	ENST00000400664	ENSG00000179023	KLHDC7A	50205	553	0	0	1	0	0	1	0	0	1
1448	chr1	18868910	18869372	463	8	8	499	154	0.308617	0.316849	LMR	0	0	29297	2087	ENST00000596113	pseudogene	ENSG00000235282	RP1-8B22.1	61485	1580	ENST00000400664	ENSG00000179023	KLHDC7A	59242	553	0	0	1	0	0	1	0	0	1
1449	chr1	18875034	18875447	414	6	6	475	154	0.324211	0.284074	LMR	0	0	35421	2087	ENST00000596113	pseudogene	ENSG00000235282	RP1-8B22.1	67609	1580	ENST00000400664	ENSG00000179023	KLHDC7A	65366	553	0	0	1	0	0	1	0	0	1
1450	chr1	18881074	18881374	301	5	5	394	124	0.314721	0.331652	LMR	0	0	40533	2089	ENST00000450125	pseudogene	ENSG00000225478	RP1-8B22.2	73649	1580	ENST00000400664	ENSG00000179023	KLHDC7A	71406	553	0	0	1	0	0	1	0	0	1
1451	chr1	18888516	18888910	395	8	8	643	212	0.329705	0.325597	LMR	0	0	32997	2089	ENST00000450125	pseudogene	ENSG00000225478	RP1-8B22.2	68589	1581	ENST00000375375	ENSG00000009709	PAX7	67985	554	0	0	1	0	0	1	0	0	1
1452	chr1	18891086	18891834	749	6	6	554	142	0.256318	0.256485	LMR	0	0	30073	2089	ENST00000450125	pseudogene	ENSG00000225478	RP1-8B22.2	65665	1581	ENST00000375375	ENSG00000009709	PAX7	65061	554	0	0	1	0	0	1	0	0	1
1453	chr1	18902050	18902609	560	14	14	851	172	0.202115	0.172834	LMR	0	0	19298	2089	ENST00000450125	pseudogene	ENSG00000225478	RP1-8B22.2	54890	1581	ENST00000375375	ENSG00000009709	PAX7	54286	554	0	0	1	0	0	1	0	0	1
1454	chr1	18907923	18908278	356	15	15	1136	98	0.0862676	0.0626003	LMR	0	0	13629	2089	ENST00000450125	pseudogene	ENSG00000225478	RP1-8B22.2	49221	1581	ENST00000375375	ENSG00000009709	PAX7	48617	554	0	0	1	0	0	1	0	0	1
1455	chr1	18909598	18910889	1292	13	13	1249	353	0.282626	0.283368	LMR	0	0	11018	2089	ENST00000450125	pseudogene	ENSG00000225478	RP1-8B22.2	46610	1581	ENST00000375375	ENSG00000009709	PAX7	46006	554	0	0	1	0	0	1	0	0	1
1456	chr1	18923676	18924449	774	18	18	1507	133	0.0882548	0.0907903	LMR	0	0	1767	2089	ENST00000450125	pseudogene	ENSG00000225478	RP1-8B22.2	33050	1581	ENST00000375375	ENSG00000009709	PAX7	32446	554	0.299742	0	0.700258	0	0	1	0	0	1
1457	chr1	18925391	18926384	994	19	19	1587	216	0.136106	0.0736653	LMR	0	0	3482	2089	ENST00000450125	pseudogene	ENSG00000225478	RP1-8B22.2	31115	1581	ENST00000375375	ENSG00000009709	PAX7	30511	554	0	0	1	0	0	1	0	0	1
1458	chr1	18938460	18938945	486	9	9	862	160	0.185615	0.155347	LMR	0	0	16551	2089	ENST00000450125	pseudogene	ENSG00000225478	RP1-8B22.2	18554	1581	ENST00000375375	ENSG00000009709	PAX7	17950	554	0	0	1	0	0	1	0	0	1
1459	chr1	18977946	18979721	1776	19	20	1244	171	0.13746	0.0820185	LMR	0	0	19927	2092	ENST00000400661	protein_coding	ENSG00000009709	PAX7	19927	1583	ENST00000400661	ENSG00000009709	PAX7	4641	560	0	1	0	0	1	0	0	0	1
1460	chr1	18980063	18980986	924	21	21	1860	396	0.212903	0.195448	LMR	0	0	22044	2092	ENST00000400661	protein_coding	ENSG00000009709	PAX7	22044	1583	ENST00000400661	ENSG00000009709	PAX7	6758	560	0	1	0	0	1	0	0	0	1
1461	chr1	18988184	18988816	633	13	13	993	246	0.247734	0.262366	LMR	0	0	30165	2092	ENST00000400661	protein_coding	ENSG00000009709	PAX7	30165	1583	ENST00000400661	ENSG00000009709	PAX7	14879	560	0	1	0	0	1	0	0	0	1
1462	chr1	19000248	19000884	637	10	10	789	318	0.403042	0.400493	LMR	0	0	42229	2092	ENST00000400661	protein_coding	ENSG00000009709	PAX7	42229	1583	ENST00000400661	ENSG00000009709	PAX7	26943	560	0	1	0	0	1	0	0	0	1
1463	chr1	19001899	19002368	470	11	11	936	343	0.366453	0.382873	LMR	0	0	43880	2092	ENST00000400661	protein_coding	ENSG00000009709	PAX7	43880	1583	ENST00000400661	ENSG00000009709	PAX7	28594	560	0	1	0	0	1	0	0	0	1
1464	chr1	19002636	19003395	760	11	11	722	241	0.333795	0.354578	LMR	0	0	44617	2092	ENST00000400661	protein_coding	ENSG00000009709	PAX7	44617	1583	ENST00000400661	ENSG00000009709	PAX7	29331	560	0	1	0	0	1	0	0	0	1
1465	chr1	19010972	19011106	135	9	9	781	294	0.37644	0.369684	LMR	0	0	52953	2092	ENST00000400661	protein_coding	ENSG00000009709	PAX7	52953	1583	ENST00000400661	ENSG00000009709	PAX7	32284	561	0	1	0	0	1	0	0	0	1
1466	chr1	19024780	19025466	687	13	13	921	230	0.249729	0.237598	LMR	0	0	66761	2092	ENST00000400661	protein_coding	ENSG00000009709	PAX7	66761	1583	ENST00000400661	ENSG00000009709	PAX7	17924	561	0	1	0	0	1	0	0	0	1
1467	chr1	19029515	19029886	372	18	18	1607	506	0.314872	0.302059	LMR	0	0	71496	2092	ENST00000400661	protein_coding	ENSG00000009709	PAX7	71496	1583	ENST00000400661	ENSG00000009709	PAX7	13504	561	0	1	0	0	1	0	0	0	1
1468	chr1	19032340	19032756	417	12	12	1100	347	0.315455	0.315627	LMR	0	0	74321	2092	ENST00000400661	protein_coding	ENSG00000009709	PAX7	74321	1583	ENST00000400661	ENSG00000009709	PAX7	10634	561	0	1	0	0	1	0	0	0	1
1469	chr1	19045560	19045868	309	5	5	485	124	0.25567	0.254862	LMR	0	0	87541	2092	ENST00000400661	protein_coding	ENSG00000009709	PAX7	87541	1583	ENST00000400661	ENSG00000009709	PAX7	1731	561	0	1	0	0	1	0	0	0.87055	0.12945
1470	chr1	19046492	19046847	356	7	7	600	222	0.37	0.324332	LMR	0	0	88473	2092	ENST00000400661	protein_coding	ENSG00000009709	PAX7	88473	1583	ENST00000400661	ENSG00000009709	PAX7	2663	561	0	1	0	0	1	0	0	0	1
1471	chr1	19047687	19048052	366	7	7	460	198	0.430435	0.37356	LMR	0	0	89668	2092	ENST00000400661	protein_coding	ENSG00000009709	PAX7	89668	1583	ENST00000400661	ENSG00000009709	PAX7	3858	561	0	1	0	0	1	0	0	0	1
1472	chr1	19050379	19050811	433	17	17	1393	352	0.252692	0.293233	LMR	0	0	92360	2092	ENST00000400661	protein_coding	ENSG00000009709	PAX7	92360	1583	ENST00000400661	ENSG00000009709	PAX7	6550	561	0	1	0	0	1	0	0	0	1
1473	chr1	19051424	19052267	844	27	27	1770	508	0.287006	0.237522	LMR	0	0	93405	2092	ENST00000400661	protein_coding	ENSG00000009709	PAX7	93405	1583	ENST00000400661	ENSG00000009709	PAX7	7595	561	0	1	0	0	1	0	0	0	1
1474	chr1	19052782	19053414	633	7	7	618	211	0.341424	0.321364	LMR	0	0	94763	2092	ENST00000400661	protein_coding	ENSG00000009709	PAX7	94763	1583	ENST00000400661	ENSG00000009709	PAX7	8953	561	0	1	0	0	1	0	0	0	1
1475	chr1	19054280	19054628	349	7	7	445	144	0.323596	0.318541	LMR	0	0	96261	2092	ENST00000400661	protein_coding	ENSG00000009709	PAX7	96261	1583	ENST00000400661	ENSG00000009709	PAX7	10451	561	0	1	0	0	1	0	0	0	1
1476	chr1	19057034	19057849	816	21	21	1296	398	0.307099	0.296269	LMR	0	0	99015	2092	ENST00000400661	protein_coding	ENSG00000009709	PAX7	99015	1583	ENST00000400661	ENSG00000009709	PAX7	13205	561	0	1	0	0	1	0	0	0	1
1477	chr1	19059163	19059488	326	5	5	311	94	0.302251	0.275089	LMR	0	0	101144	2092	ENST00000400661	protein_coding	ENSG00000009709	PAX7	101144	1583	ENST00000400661	ENSG00000009709	PAX7	15334	561	0	1	0	0	1	0	0	0	1
1478	chr1	19064728	19065160	433	9	9	597	198	0.331658	0.339105	LMR	0	0	106709	2092	ENST00000400661	protein_coding	ENSG00000009709	PAX7	106709	1583	ENST00000400661	ENSG00000009709	PAX7	20899	561	0	1	0	0	1	0	0	0	1
1479	chr1	19095554	19096132	579	10	10	619	172	0.277868	0.250155	LMR	0	0	90043	2093	ENST00000375371	protein_coding	ENSG00000179002	TAS1R2	90043	1584	ENST00000375371	ENSG00000179002	TAS1R2	14588	562	0	0	1	0	0	1	0	0	1
1480	chr1	19105020	19105336	317	5	5	451	94	0.208426	0.224029	LMR	0	0	80839	2093	ENST00000375371	protein_coding	ENSG00000179002	TAS1R2	80839	1584	ENST00000375371	ENSG00000179002	TAS1R2	5384	562	0	0	1	0	0	1	0	0	1
1481	chr1	19120426	19121208	783	16	16	1302	388	0.298003	0.292077	LMR	0	0	64967	2093	ENST00000375371	protein_coding	ENSG00000179002	TAS1R2	64967	1584	ENST00000375371	ENSG00000179002	TAS1R2	9493	562	0	0	1	0	0	1	0	0	1
1482	chr1	19130106	19130673	568	11	11	842	239	0.283848	0.223791	LMR	0	0	55502	2093	ENST00000375371	protein_coding	ENSG00000179002	TAS1R2	55502	1584	ENST00000375371	ENSG00000179002	TAS1R2	19173	562	0	0	1	0	0	1	0	0	1
1483	chr1	19131799	19131991	193	7	7	566	227	0.40106	0.404177	LMR	0	0	54184	2093	ENST00000375371	protein_coding	ENSG00000179002	TAS1R2	54184	1584	ENST00000375371	ENSG00000179002	TAS1R2	20866	562	0	0	1	0	0	1	0	0	1
1484	chr1	19140843	19141548	706	13	13	859	245	0.285215	0.293166	LMR	0	0	44627	2093	ENST00000375371	protein_coding	ENSG00000179002	TAS1R2	44627	1584	ENST00000375371	ENSG00000179002	TAS1R2	29910	562	0	0	1	0	0	1	0	0	1
1485	chr1	19144583	19145255	673	13	13	998	313	0.313627	0.324229	LMR	0	0	40920	2093	ENST00000375371	protein_coding	ENSG00000179002	TAS1R2	40920	1584	ENST00000375371	ENSG00000179002	TAS1R2	33650	562	0	0	1	0	0	1	0	0	1
1486	chr1	19145686	19145998	313	10	10	785	309	0.393631	0.39887	LMR	0	0	40177	2093	ENST00000375371	protein_coding	ENSG00000179002	TAS1R2	40177	1584	ENST00000375371	ENSG00000179002	TAS1R2	34753	562	0	0	1	0	0	1	0	0	1
1487	chr1	19146810	19146967	158	5	5	427	98	0.229508	0.257149	LMR	0	0	39208	2093	ENST00000375371	protein_coding	ENSG00000179002	TAS1R2	39208	1584	ENST00000375371	ENSG00000179002	TAS1R2	33978	563	0	0	1	0	0	1	0	0	1
1488	chr1	19147200	19147663	464	14	14	1150	132	0.114783	0.0249258	LMR	0	0	38512	2093	ENST00000375371	protein_coding	ENSG00000179002	TAS1R2	38512	1584	ENST00000375371	ENSG00000179002	TAS1R2	33282	563	0	0	1	0	0	1	0	0	1
1489	chr1	19157152	19157299	148	7	7	614	200	0.325733	0.306198	LMR	0	0	28876	2093	ENST00000375371	protein_coding	ENSG00000179002	TAS1R2	28876	1584	ENST00000375371	ENSG00000179002	TAS1R2	23646	563	0	0	1	0	0	1	0	0	1
1490	chr1	19175336	19176496	1161	18	18	1467	310	0.211316	0.186999	LMR	0	0	9679	2093	ENST00000375371	protein_coding	ENSG00000179002	TAS1R2	9679	1584	ENST00000375371	ENSG00000179002	TAS1R2	4449	563	0	1	0	0	1	0	0	0	1
1491	chr1	19201708	19202159	452	14	14	1275	216	0.169412	0.109381	LMR	0	0	7609	2101	ENST00000577305	miRNA	ENSG00000265606	MIR4695	9953	1590	ENST00000454547	ENSG00000159423	ALDH4A1	1715	564	0	1	0	0	1	0	0	0.630531	0.369469
1492	chr1	19208807	19209360	554	12	12	1017	333	0.327434	0.32372	LMR	0	0	408	2101	ENST00000577305	miRNA	ENSG00000265606	MIR4695	2752	1590	ENST00000454547	ENSG00000159423	ALDH4A1	266	565	1	0	0	0	1	0	0	1	0
1493	chr1	19210551	19210948	398	8	8	725	225	0.310345	0.249076	LMR	0	0	781	2101	ENST00000577305	miRNA	ENSG00000265606	MIR4695	1164	1590	ENST00000454547	ENSG00000159423	ALDH4A1	636	565	1	0	0	1	0	0	0	1	0
1494	chr1	19221134	19221593	460	6	6	519	175	0.337187	0.369451	LMR	0	0	2048	2102	ENST00000408735	miRNA	ENSG00000221662	MIR1290	3748	1589	ENST00000538309	ENSG00000159423	ALDH4A1	7235	566	0	1	0	0	1	0	0	0	1
1495	chr1	19233376	19234734	1359	26	26	2018	678	0.335976	0.333366	LMR	0	0	3751	2104	ENST00000355609	protein_coding	ENSG00000169991	IFFO2	3751	1593	ENST00000355609	ENSG00000169991	IFFO2	3741	566	0	1	0	0	1	0	0	0	1
1496	chr1	19239376	19240230	855	21	21	1512	270	0.178571	0.162115	LMR	0	0	889	2104	ENST00000355609	protein_coding	ENSG00000169991	IFFO2	889	1593	ENST00000355609	ENSG00000169991	IFFO2	9741	566	1	0	0	1	0	0	0	0	1
1497	chr1	19248658	19249538	881	15	15	1002	252	0.251497	0.169646	LMR	0	0	1042	2094	ENST00000494072	protein_coding	ENSG00000255275	RP13-279N23.2	1042	1585	ENST00000494072	ENSG00000255275	RP13-279N23.2	19023	566	1	0	0	1	0	0	0	0	1
1498	chr1	19250336	19250666	331	11	11	743	144	0.193809	0.198136	LMR	0	0	2720	2094	ENST00000494072	protein_coding	ENSG00000255275	RP13-279N23.2	2720	1585	ENST00000494072	ENSG00000255275	RP13-279N23.2	20701	566	0	1	0	0	1	0	0	0	1
1499	chr1	19252901	19253461	561	11	11	801	239	0.298377	0.258071	LMR	0	0	5285	2094	ENST00000494072	protein_coding	ENSG00000255275	RP13-279N23.2	5285	1585	ENST00000494072	ENSG00000255275	RP13-279N23.2	23266	566	0	1	0	0	1	0	0	0	1
1500	chr1	19275017	19275302	286	5	5	379	101	0.266491	0.293777	LMR	0	0	6889	2105	ENST00000416166	protein_coding	ENSG00000169991	IFFO2	6889	1594	ENST00000416166	ENSG00000169991	IFFO2	6646	567	0	1	0	0	1	0	0	0	1
1501	chr1	19288468	19289116	649	7	7	519	194	0.373796	0.387191	LMR	0	0	5287	2103	ENST00000455833	protein_coding	ENSG00000169991	IFFO2	5287	1592	ENST00000455833	ENSG00000169991	IFFO2	4584	567	0	0	1	0	0	1	0	0	1
1502	chr1	19299532	19299822	291	5	5	315	103	0.326984	0.334739	LMR	0	0	16351	2103	ENST00000455833	protein_coding	ENSG00000169991	IFFO2	16351	1592	ENST00000455833	ENSG00000169991	IFFO2	15648	567	0	0	1	0	0	1	0	0	1
1503	chr1	19337540	19337992	453	16	16	1714	184	0.107351	0.0564153	LMR	0	0	54359	2103	ENST00000455833	protein_coding	ENSG00000169991	IFFO2	54359	1592	ENST00000455833	ENSG00000169991	IFFO2	53656	567	0	0	1	0	0	1	0	0	1
1504	chr1	19360592	19360692	101	5	5	255	102	0.4	0.397095	LMR	0	0	41312	2106	ENST00000606379	3prime_overlapping_ncrna	ENSG00000272084	RP5-1126H10.2	43628	1603	ENST00000486515	ENSG00000127481	UBR4	76708	567	0	0	1	0	0	1	0	0	1
1505	chr1	19362452	19363230	779	17	17	1147	250	0.21796	0.203435	LMR	0	0	38774	2106	ENST00000606379	3prime_overlapping_ncrna	ENSG00000272084	RP5-1126H10.2	41090	1603	ENST00000486515	ENSG00000127481	UBR4	78568	567	0	0	1	0	0	1	0	0	1
1506	chr1	19369654	19370186	533	11	11	876	238	0.271689	0.294592	LMR	0	0	31818	2106	ENST00000606379	3prime_overlapping_ncrna	ENSG00000272084	RP5-1126H10.2	34134	1603	ENST00000486515	ENSG00000127481	UBR4	85770	567	0	0	1	0	0	1	0	0	1
1507	chr1	19372366	19372757	392	8	8	690	181	0.262319	0.26329	LMR	0	0	29247	2106	ENST00000606379	3prime_overlapping_ncrna	ENSG00000272084	RP5-1126H10.2	31563	1603	ENST00000486515	ENSG00000127481	UBR4	88482	567	0	0	1	0	0	1	0	0	1
1508	chr1	19375900	19376212	313	6	6	606	218	0.359736	0.375046	LMR	0	0	25792	2106	ENST00000606379	3prime_overlapping_ncrna	ENSG00000272084	RP5-1126H10.2	28108	1603	ENST00000486515	ENSG00000127481	UBR4	92016	567	0	0	1	0	0	1	0	0	1
1509	chr1	19380869	19381049	181	6	6	519	215	0.414258	0.440426	LMR	0	0	20955	2106	ENST00000606379	3prime_overlapping_ncrna	ENSG00000272084	RP5-1126H10.2	23271	1603	ENST00000486515	ENSG00000127481	UBR4	96985	567	0	0	1	0	0	1	0	0	1
1510	chr1	19381458	19381832	375	10	10	686	207	0.301749	0.322107	LMR	0	0	20172	2106	ENST00000606379	3prime_overlapping_ncrna	ENSG00000272084	RP5-1126H10.2	22488	1603	ENST00000486515	ENSG00000127481	UBR4	97574	567	0	0	1	0	0	1	0	0	1
1511	chr1	19384560	19385333	774	18	18	1238	363	0.293215	0.296624	LMR	0	0	16671	2106	ENST00000606379	3prime_overlapping_ncrna	ENSG00000272084	RP5-1126H10.2	18987	1603	ENST00000486515	ENSG00000127481	UBR4	100676	567	0	0	1	0	0	1	0	0	1
1512	chr1	19385607	19386089	483	7	7	516	189	0.366279	0.310284	LMR	0	0	15915	2106	ENST00000606379	3prime_overlapping_ncrna	ENSG00000272084	RP5-1126H10.2	18231	1603	ENST00000486515	ENSG00000127481	UBR4	101723	567	0	0	1	0	0	1	0	0	1
1513	chr1	19393334	19394180	847	25	25	1935	768	0.396899	0.429249	LMR	0	0	7824	2106	ENST00000606379	3prime_overlapping_ncrna	ENSG00000272084	RP5-1126H10.2	10140	1603	ENST00000486515	ENSG00000127481	UBR4	109450	567	0	0	1	0	0	1	0	0	1
1514	chr1	19397469	19397788	320	7	7	459	184	0.400871	0.389588	LMR	0	0	4216	2106	ENST00000606379	3prime_overlapping_ncrna	ENSG00000272084	RP5-1126H10.2	6532	1603	ENST00000486515	ENSG00000127481	UBR4	113585	567	0	0	1	0	0	1	0	0	1
1515	chr1	19407944	19408486	543	13	13	1103	250	0.226655	0.229789	LMR	0	0	143	2114	ENST00000459947	protein_coding	ENSG00000127481	UBR4	143	1602	ENST00000459947	ENSG00000127481	UBR4	124060	567	1	0	0	1	0	0	0	0	1
1516	chr1	19483081	19483548	468	5	5	407	114	0.280098	0.302052	LMR	0	0	1547	2128	ENST00000497018	protein_coding	ENSG00000127481	UBR4	1547	1616	ENST00000497018	ENSG00000127481	UBR4	52603	568	0.965812	0.034188	0	0.965812	0.034188	0	0	0	1
1517	chr1	19567660	19568089	430	6	6	492	131	0.26626	0.279652	LMR	0	0	461	2141	ENST00000467423	protein_coding	ENSG00000127463	EMC1	461	1627	ENST00000467423	ENSG00000127463	EMC1	9795	569	1	0	0	1	0	0	0	0	1
1518	chr1	19668052	19668258	207	8	8	652	145	0.222393	0.246505	LMR	0	0	16803	2165	ENST00000432465	protein_coding	ENSG00000040487	PQLC2	16803	1645	ENST00000432465	ENSG00000040487	PQLC2	2775	573	0	1	0	0	1	0	0	0	1
1519	chr1	19668628	19668990	363	9	9	726	305	0.42011	0.446786	LMR	0	0	17379	2165	ENST00000432465	protein_coding	ENSG00000040487	PQLC2	17379	1645	ENST00000432465	ENSG00000040487	PQLC2	3351	573	0	1	0	0	1	0	0	0	1
1520	chr1	19712402	19713020	619	14	14	1094	199	0.181901	0.176052	LMR	0	0	110	2175	ENST00000457768	protein_coding	ENSG00000077549	CAPZB	110	1654	ENST00000457768	ENSG00000077549	CAPZB	47125	573	1	0	0	1	0	0	0	0	1
1521	chr1	19717373	19718328	956	25	25	2154	279	0.129526	0.140345	LMR	0	0	5081	2175	ENST00000457768	protein_coding	ENSG00000077549	CAPZB	5081	1654	ENST00000457768	ENSG00000077549	CAPZB	52096	573	0	1	0	0	1	0	0	0	1
1522	chr1	19740822	19741758	937	5	5	447	120	0.268456	0.251569	LMR	0	0	4486	2169	ENST00000375144	protein_coding	ENSG00000077549	CAPZB	4486	1648	ENST00000375144	ENSG00000077549	CAPZB	69945	574	0	1	0	0	1	0	0	0	1
1523	chr1	19749546	19749987	442	6	6	466	157	0.33691	0.332548	LMR	0	0	890	2178	ENST00000481521	misc_RNA	ENSG00000240490	RN7SL277P	2907	1655	ENST00000489607	ENSG00000077549	CAPZB	61716	574	1	0	0	0	1	0	0	0	1
1524	chr1	19751185	19753077	1893	20	20	1569	655	0.417463	0.385127	LMR	0	0	306	2178	ENST00000481521	misc_RNA	ENSG00000240490	RN7SL277P	4546	1655	ENST00000489607	ENSG00000077549	CAPZB	58626	574	0.894348	0.105652	0	0	1	0	0	0	1
1525	chr1	19753988	19754286	299	8	8	749	285	0.380507	0.380476	LMR	0	0	3109	2178	ENST00000481521	misc_RNA	ENSG00000240490	RN7SL277P	7349	1655	ENST00000489607	ENSG00000077549	CAPZB	57417	574	0	1	0	0	1	0	0	0	1
1526	chr1	19759874	19760234	361	5	5	427	166	0.388759	0.41565	LMR	0	0	8995	2178	ENST00000481521	misc_RNA	ENSG00000240490	RN7SL277P	13235	1655	ENST00000489607	ENSG00000077549	CAPZB	51469	574	0	1	0	0	1	0	0	0	1
1527	chr1	19761450	19762032	583	6	6	399	71	0.177945	0.190159	LMR	0	0	10571	2178	ENST00000481521	misc_RNA	ENSG00000240490	RN7SL277P	14811	1655	ENST00000489607	ENSG00000077549	CAPZB	49671	574	0	1	0	0	1	0	0	0	1
1528	chr1	19772522	19772784	263	8	8	777	291	0.374517	0.37462	LMR	0	0	21643	2178	ENST00000481521	misc_RNA	ENSG00000240490	RN7SL277P	25883	1655	ENST00000489607	ENSG00000077549	CAPZB	38919	574	0	1	0	0	1	0	0	0	1
1529	chr1	19775347	19775894	548	16	16	1478	449	0.303789	0.289494	LMR	0	0	24468	2178	ENST00000481521	misc_RNA	ENSG00000240490	RN7SL277P	28708	1655	ENST00000489607	ENSG00000077549	CAPZB	35809	574	0	1	0	0	1	0	0	0	1
1530	chr1	19781024	19781832	809	12	12	1020	230	0.22549	0.219946	LMR	0	0	28746	2173	ENST00000413711	protein_coding	ENSG00000077549	CAPZB	28746	1652	ENST00000413711	ENSG00000077549	CAPZB	29871	574	0	1	0	0	1	0	0	0	1
1531	chr1	19795714	19796536	823	11	11	682	200	0.293255	0.34097	LMR	0	0	14042	2173	ENST00000413711	protein_coding	ENSG00000077549	CAPZB	14042	1652	ENST00000413711	ENSG00000077549	CAPZB	15167	574	0	1	0	0	1	0	0	0	1
1532	chr1	19814568	19814964	397	6	6	398	169	0.424623	0.381689	LMR	0	0	2501	2167	ENST00000401084	protein_coding	ENSG00000077549	CAPZB	2501	1646	ENST00000401084	ENSG00000077549	CAPZB	1923	574	0	0	1	0	0	1	0	0.193955	0.806045
1533	chr1	19821306	19821856	551	8	8	549	103	0.187614	0.167714	LMR	0	0	9239	2167	ENST00000401084	protein_coding	ENSG00000077549	CAPZB	9239	1646	ENST00000401084	ENSG00000077549	CAPZB	8661	574	0	0	1	0	0	1	0	0	1
1534	chr1	19831005	19832526	1522	14	14	1168	223	0.190925	0.176094	LMR	0	0	4560	2179	ENST00000364739	snRNA	ENSG00000201609	RNU4-28P	18938	1646	ENST00000401084	ENSG00000077549	CAPZB	18360	574	0	0	1	0	0	1	0	0	1
1535	chr1	19835381	19835676	296	5	5	440	165	0.375	0.410634	LMR	0	0	1410	2179	ENST00000364739	snRNA	ENSG00000201609	RNU4-28P	23314	1646	ENST00000401084	ENSG00000077549	CAPZB	22736	574	1	0	0	0	0	1	0	0	1
1536	chr1	19840862	19841366	505	8	8	724	264	0.364641	0.34825	LMR	0	0	3774	2179	ENST00000364739	snRNA	ENSG00000201609	RNU4-28P	28795	1646	ENST00000401084	ENSG00000077549	CAPZB	28217	574	0	0	1	0	0	1	0	0	1
1537	chr1	19856224	19856698	475	6	6	551	146	0.264973	0.21852	LMR	0	0	2069	2180	ENST00000458906	snoRNA	ENSG00000239027	snoU13	44157	1646	ENST00000401084	ENSG00000077549	CAPZB	43579	574	0	0	1	0	0	1	0	0	1
1538	chr1	19889959	19891166	1208	20	20	1519	158	0.104016	0.090803	LMR	0	0	31190	2180	ENST00000458906	snoRNA	ENSG00000239027	snoU13	32306	1657	ENST00000602662	ENSG00000270136	MINOS1-NBL1	32175	575	0	0	1	0	0	1	0	0	1
1539	chr1	19946866	19947684	819	5	5	481	138	0.286902	0.275925	LMR	0	0	12257	2195	ENST00000457263	pseudogene	ENSG00000226396	RPS14P3	19363	1670	ENST00000428975	ENSG00000158747	NBL1	22571	576	0	1	0	0	1	0	0	0	1
1540	chr1	19952424	19952714	291	5	5	364	146	0.401099	0.444444	LMR	0	0	14333	2196	ENST00000428975	protein_coding	ENSG00000158747	NBL1	14333	1670	ENST00000428975	ENSG00000158747	NBL1	17541	576	0	1	0	0	1	0	0	0	1
1541	chr1	19974151	19974369	219	8	8	478	86	0.179916	0.18192	LMR	0	0	46	2204	ENST00000427894	protein_coding	ENSG00000158747	NBL1	46	1678	ENST00000427894	ENSG00000158747	NBL1	2227	576	1	0	0	1	0	0	0	0	1
1542	chr1	19975252	19975449	198	5	5	232	73	0.314655	0.282139	LMR	0	0	1147	2204	ENST00000427894	protein_coding	ENSG00000158747	NBL1	1147	1678	ENST00000427894	ENSG00000158747	NBL1	3328	576	1	0	0	1	0	0	0	0	1
1543	chr1	19976901	19978072	1172	22	22	1807	227	0.125623	0.124416	LMR	0	0	2796	2204	ENST00000427894	protein_coding	ENSG00000158747	NBL1	2796	1678	ENST00000427894	ENSG00000158747	NBL1	4977	576	0	1	0	0	1	0	0	0	1
1544	chr1	19978844	19979130	287	8	8	552	212	0.384058	0.350129	LMR	0	0	4739	2204	ENST00000427894	protein_coding	ENSG00000158747	NBL1	4739	1678	ENST00000427894	ENSG00000158747	NBL1	6920	576	0	1	0	0	1	0	0	0	1
1545	chr1	19980184	19980574	391	10	10	850	107	0.125882	0.0961789	LMR	0	0	6079	2204	ENST00000427894	protein_coding	ENSG00000158747	NBL1	6079	1678	ENST00000427894	ENSG00000158747	NBL1	8260	576	0	1	0	0	1	0	0	0	1
1546	chr1	19985926	19986702	777	23	23	1609	175	0.108763	0.0379945	LMR	0	0	5077	2205	ENST00000289753	protein_coding	ENSG00000158748	HTR6	5077	1679	ENST00000289753	ENSG00000158748	HTR6	4444	577	0	0	1	0	0	1	0	0	1
1547	chr1	19988080	19989030	951	11	11	981	179	0.182467	0.129046	LMR	0	0	2749	2205	ENST00000289753	protein_coding	ENSG00000158748	HTR6	2749	1679	ENST00000289753	ENSG00000158748	HTR6	2116	577	0	0	1	0	0	1	0	0	1
1548	chr1	19998598	19999216	619	6	6	423	105	0.248227	0.255018	LMR	0	0	6817	2205	ENST00000289753	protein_coding	ENSG00000158748	HTR6	6817	1679	ENST00000289753	ENSG00000158748	HTR6	5809	577	0	1	0	0	1	0	0	0	1
1549	chr1	20002882	20003926	1045	19	19	1787	213	0.119194	0.11412	LMR	0	0	11101	2205	ENST00000289753	protein_coding	ENSG00000158748	HTR6	11101	1679	ENST00000289753	ENSG00000158748	HTR6	1584	578	0	1	0	0	1	0	0	0.398086	0.601914
1550	chr1	20030656	20031540	885	18	18	2019	261	0.129272	0.117876	LMR	0	0	2952	2210	ENST00000494342	protein_coding	ENSG00000162542	TMCO4	2952	1684	ENST00000494342	ENSG00000162542	TMCO4	24790	578	0	1	0	0	1	0	0	0	1
1551	chr1	20042023	20042454	432	8	8	659	77	0.116844	0.0968661	LMR	0	0	14319	2210	ENST00000494342	protein_coding	ENSG00000162542	TMCO4	14319	1684	ENST00000494342	ENSG00000162542	TMCO4	36157	578	0	1	0	0	1	0	0	0	1
1552	chr1	20061801	20062696	896	14	14	1238	300	0.242326	0.203814	LMR	0	0	2215	2208	ENST00000489814	protein_coding	ENSG00000162542	TMCO4	2215	1682	ENST00000489814	ENSG00000162542	TMCO4	55935	578	0	1	0	0	1	0	0	0	1
1553	chr1	20088750	20088976	227	5	5	491	113	0.230143	0.303541	LMR	0	0	8943	2213	ENST00000462171	protein_coding	ENSG00000162542	TMCO4	8943	1687	ENST00000462171	ENSG00000162542	TMCO4	37053	579	0	1	0	0	1	0	0	0	1
1554	chr1	20131338	20131760	423	5	5	390	135	0.346154	0.354995	LMR	0	0	4899	2212	ENST00000496528	protein_coding	ENSG00000162542	TMCO4	4899	1686	ENST00000496528	ENSG00000162542	TMCO4	4557	579	0	0	1	0	0	1	0	0	1
1555	chr1	20139674	20140097	424	9	9	686	235	0.342566	0.301864	LMR	0	0	762	2216	ENST00000454736	antisense	ENSG00000235434	RP11-91K11.2	1673	1689	ENST00000375121	ENSG00000178828	RNF186	12893	579	1	0	0	0.771226	0	0.228774	0	0	1
1556	chr1	20171348	20172056	709	11	11	678	121	0.178466	0.178763	LMR	0	0	29576	2215	ENST00000375121	protein_coding	ENSG00000178828	RNF186	29576	1689	ENST00000375121	ENSG00000178828	RNF186	36751	580	0	0	1	0	0	1	0	0	1
1557	chr1	20173925	20174135	211	7	7	592	257	0.434122	0.425195	LMR	0	0	32153	2215	ENST00000375121	protein_coding	ENSG00000178828	RNF186	32153	1689	ENST00000375121	ENSG00000178828	RNF186	34672	580	0	0	1	0	0	1	0	0	1
1558	chr1	20176808	20177024	217	5	5	215	85	0.395349	0.358171	LMR	0	0	31981	2217	ENST00000375120	protein_coding	ENSG00000169914	OTUD3	31981	1690	ENST00000375120	ENSG00000169914	OTUD3	31783	580	0	0	1	0	0	1	0	0	1
1559	chr1	20185413	20185728	316	5	5	434	130	0.299539	0.315312	LMR	0	0	23277	2217	ENST00000375120	protein_coding	ENSG00000169914	OTUD3	23277	1690	ENST00000375120	ENSG00000169914	OTUD3	23079	580	0	0	1	0	0	1	0	0	1
1560	chr1	20198684	20199006	323	6	6	479	179	0.373695	0.365849	LMR	0	0	9999	2217	ENST00000375120	protein_coding	ENSG00000169914	OTUD3	9999	1690	ENST00000375120	ENSG00000169914	OTUD3	9801	580	0	0	1	0	0	1	0	0	1
1561	chr1	20244364	20244934	571	7	7	498	76	0.15261	0.139303	LMR	0	0	5175	2220	ENST00000375116	protein_coding	ENSG00000188784	PLA2G2E	5175	1693	ENST00000375116	ENSG00000188784	PLA2G2E	34901	580	0	0	1	0	0	1	0	0	1
1562	chr1	20268416	20268950	535	5	5	458	176	0.384279	0.380945	LMR	0	0	18305	2220	ENST00000375116	protein_coding	ENSG00000188784	PLA2G2E	18305	1693	ENST00000375116	ENSG00000188784	PLA2G2E	58953	580	0	0	1	0	0	1	0	0	1
1563	chr1	20273058	20273876	819	7	7	610	265	0.434426	0.447553	LMR	0	0	22947	2220	ENST00000375116	protein_coding	ENSG00000188784	PLA2G2E	22947	1693	ENST00000375116	ENSG00000188784	PLA2G2E	63595	580	0	0	1	0	0	1	0	0	1
1564	chr1	20294079	20294810	732	12	12	1186	383	0.322934	0.334861	LMR	0	0	2651	2221	ENST00000488028	misc_RNA	ENSG00000242688	RN7SL304P	10749	1700	ENST00000461140	ENSG00000188257	PLA2G2A	84616	580	0	0	1	0	0	1	0	0	1
1565	chr1	20301346	20302230	885	8	8	580	150	0.258621	0.246493	LMR	0	0	3329	2228	ENST00000461140	protein_coding	ENSG00000188257	PLA2G2A	3329	1700	ENST00000461140	ENSG00000188257	PLA2G2A	91883	580	0	0.345763	0.654237	0	0.345763	0.654237	0	0	1
1566	chr1	20306150	20306492	343	5	5	420	141	0.335714	0.324429	LMR	0	0	42	2224	ENST00000496748	protein_coding	ENSG00000188257	PLA2G2A	42	1696	ENST00000496748	ENSG00000188257	PLA2G2A	96687	580	1	0	0	1	0	0	0	0	1
1567	chr1	20308128	20308918	791	8	8	579	213	0.367876	0.33502	LMR	0	0	1195	2222	ENST00000400520	protein_coding	ENSG00000188257	PLA2G2A	1195	1694	ENST00000400520	ENSG00000188257	PLA2G2A	98665	580	1	0	0	1	0	0	0	0	1
1568	chr1	20324514	20325938	1425	12	12	762	225	0.295276	0.284058	LMR	0	0	17581	2222	ENST00000400520	protein_coding	ENSG00000188257	PLA2G2A	17581	1694	ENST00000400520	ENSG00000188257	PLA2G2A	115051	580	0	0	1	0	0	1	0	0	1
1569	chr1	20327336	20327872	537	5	5	425	173	0.407059	0.360091	LMR	0	0	20403	2222	ENST00000400520	protein_coding	ENSG00000188257	PLA2G2A	20403	1694	ENST00000400520	ENSG00000188257	PLA2G2A	117873	580	0	0	1	0	0	1	0	0	1
1570	chr1	20396192	20396878	687	14	14	1075	260	0.24186	0.235068	LMR	1	1	0	2236	ENST00000478803	protein_coding	ENSG00000127472	PLA2G5	0	1708	ENST00000478803	ENSG00000127472	PLA2G5	115482	581	1	0	0	1	0	0	0	0	1
1571	chr1	20400927	20401526	600	12	12	995	255	0.256281	0.225984	LMR	0	0	4138	2236	ENST00000478803	protein_coding	ENSG00000127472	PLA2G5	4138	1708	ENST00000478803	ENSG00000127472	PLA2G5	110834	581	0	1	0	0	1	0	0	0	1
1572	chr1	20411123	20411460	338	5	5	386	129	0.334197	0.343869	LMR	0	0	14334	2236	ENST00000478803	protein_coding	ENSG00000127472	PLA2G5	14334	1708	ENST00000478803	ENSG00000127472	PLA2G5	100900	581	0	1	0	0	1	0	0	0	1
1573	chr1	20420349	20421794	1446	10	10	1012	306	0.302372	0.314299	LMR	0	0	23560	2236	ENST00000478803	protein_coding	ENSG00000127472	PLA2G5	23560	1708	ENST00000478803	ENSG00000127472	PLA2G5	90566	581	0	0	1	0	0	1	0	0	1
1574	chr1	20427425	20427758	334	8	8	541	73	0.134935	0.0727062	LMR	0	0	18291	2237	ENST00000375105	protein_coding	ENSG00000117215	PLA2G2D	18291	1709	ENST00000375105	ENSG00000117215	PLA2G2D	84602	581	0	0	1	0	0	1	0	0	1
1575	chr1	20437250	20437510	261	7	7	631	268	0.424723	0.422097	LMR	0	0	8539	2237	ENST00000375105	protein_coding	ENSG00000117215	PLA2G2D	8539	1709	ENST00000375105	ENSG00000117215	PLA2G2D	74850	581	0	0	1	0	0	1	0	0	1
1576	chr1	20450802	20451402	601	6	6	464	133	0.286638	0.306276	LMR	0	0	4751	2237	ENST00000375105	protein_coding	ENSG00000117215	PLA2G2D	4751	1709	ENST00000375105	ENSG00000117215	PLA2G2D	60958	581	0	0	1	0	0	1	0	0	1
1577	chr1	20471400	20471685	286	5	5	554	181	0.326715	0.355083	LMR	0	0	5576	2239	ENST00000465062	protein_coding	ENSG00000158786	PLA2G2F	5576	1711	ENST00000465062	ENSG00000158786	PLA2G2F	40675	581	0	1	0	0	1	0	0	0	1
1578	chr1	20480164	20480495	332	7	7	314	135	0.429936	0.432782	LMR	0	0	335	2240	ENST00000417884	lincRNA	ENSG00000227066	RP3-340N1.2	14340	1711	ENST00000465062	ENSG00000158786	PLA2G2F	31865	581	1	0	0	0	0	1	0	0	1
1579	chr1	20491293	20491490	198	6	6	568	213	0.375	0.386472	LMR	0	0	7107	2241	ENST00000431027	lincRNA	ENSG00000227066	RP3-340N1.2	10171	1713	ENST00000495760	ENSG00000187980	PLA2G2C	20870	581	0	1	0	0	1	0	0	0	1
1580	chr1	20492594	20492939	346	14	14	1260	394	0.312698	0.311256	LMR	0	0	8408	2241	ENST00000431027	lincRNA	ENSG00000227066	RP3-340N1.2	8722	1713	ENST00000495760	ENSG00000187980	PLA2G2C	19421	581	0	1	0	0	1	0	0	0	1
1581	chr1	20521192	20521904	713	15	15	1195	304	0.254393	0.300603	LMR	0	0	8212	2245	ENST00000442226	antisense	ENSG00000225986	UBXN10-AS1	8613	1715	ENST00000375099	ENSG00000162543	UBXN10	8394	581	0	1	0	0	1	0	0	0	1
1582	chr1	20537188	20538244	1057	15	15	1277	512	0.40094	0.40054	LMR	0	0	24208	2245	ENST00000442226	antisense	ENSG00000225986	UBXN10-AS1	24609	1715	ENST00000375099	ENSG00000162543	UBXN10	24390	581	0	0	1	0	0	1	0	0	1
1583	chr1	20538970	20539867	898	26	26	2189	241	0.110096	0.0518304	LMR	0	0	25990	2245	ENST00000442226	antisense	ENSG00000225986	UBXN10-AS1	26391	1715	ENST00000375099	ENSG00000162543	UBXN10	26172	581	0	0	1	0	0	1	0	0	1
1584	chr1	20550212	20550738	527	16	16	1119	360	0.321716	0.272849	LMR	0	0	18849	2247	ENST00000435552	lincRNA	ENSG00000228105	RP3-340N1.6	37633	1715	ENST00000375099	ENSG00000162543	UBXN10	18717	582	0	0	1	0	0	1	0	0	1
1585	chr1	20559010	20559470	461	8	8	774	273	0.352713	0.339472	LMR	0	0	10117	2247	ENST00000435552	lincRNA	ENSG00000228105	RP3-340N1.6	46431	1715	ENST00000375099	ENSG00000162543	UBXN10	9985	582	0	0	1	0	0	1	0	0	1
1586	chr1	20560310	20560786	477	8	8	711	196	0.275668	0.284453	LMR	0	0	8801	2247	ENST00000435552	lincRNA	ENSG00000228105	RP3-340N1.6	47731	1715	ENST00000375099	ENSG00000162543	UBXN10	8669	582	0	0	1	0	0	1	0	0	1
1587	chr1	20576727	20577860	1134	11	11	1037	341	0.328833	0.31138	LMR	0	0	7138	2247	ENST00000435552	lincRNA	ENSG00000228105	RP3-340N1.6	39551	1716	ENST00000485375	ENSG00000158816	VWA5B1	6909	582	0	0	1	0	0	1	0	0	1
1588	chr1	20598332	20599224	893	7	7	540	163	0.301852	0.31367	LMR	0	0	18187	2248	ENST00000485375	protein_coding	ENSG00000158816	VWA5B1	18187	1716	ENST00000485375	ENSG00000158816	VWA5B1	28514	582	0	0	1	0	0	1	0	0	1
1589	chr1	20602018	20602256	239	5	5	376	132	0.351064	0.342825	LMR	0	0	15155	2248	ENST00000485375	protein_coding	ENSG00000158816	VWA5B1	15155	1716	ENST00000485375	ENSG00000158816	VWA5B1	32200	582	0	0	1	0	0	1	0	0	1
1590	chr1	20608308	20609152	845	5	5	467	201	0.430407	0.433288	LMR	0	0	8259	2248	ENST00000485375	protein_coding	ENSG00000158816	VWA5B1	8259	1716	ENST00000485375	ENSG00000158816	VWA5B1	38490	582	0	0	1	0	0	1	0	0	1
1591	chr1	20648117	20648979	863	14	14	1302	263	0.201997	0.218505	LMR	0	0	700	2258	ENST00000444923	antisense	ENSG00000226664	RP4-745E8.2	10428	1724	ENST00000467486	ENSG00000158816	VWA5B1	20587	583	1	0	0	0	1	0	0	0	1
1592	chr1	20651910	20653023	1114	6	6	494	178	0.360324	0.370245	LMR	0	0	2229	2258	ENST00000444923	antisense	ENSG00000226664	RP4-745E8.2	6384	1724	ENST00000467486	ENSG00000158816	VWA5B1	16543	583	0	1	0	0	1	0	0	0	1
1593	chr1	20684952	20685614	663	10	10	1024	157	0.15332	0.15517	LMR	0	0	25540	2257	ENST00000525343	protein_coding	ENSG00000158816	VWA5B1	25540	1725	ENST00000525343	ENSG00000158816	VWA5B1	6968	584	0	0	1	0	0	1	0	0	1
1594	chr1	20688282	20688794	513	8	8	675	103	0.152593	0.130824	LMR	0	0	28870	2257	ENST00000525343	protein_coding	ENSG00000158816	VWA5B1	28870	1725	ENST00000525343	ENSG00000158816	VWA5B1	3788	584	0	1	0	0	0	1	0	0	1
1595	chr1	20694744	20695196	453	7	7	570	159	0.278947	0.253443	LMR	0	0	35332	2257	ENST00000525343	protein_coding	ENSG00000158816	VWA5B1	35332	1725	ENST00000525343	ENSG00000158816	VWA5B1	1209	584	0	1	0	0	0	1	0	1	0
1596	chr1	20697240	20697444	205	5	5	407	168	0.412776	0.432953	LMR	0	0	37828	2257	ENST00000525343	protein_coding	ENSG00000158816	VWA5B1	37828	1725	ENST00000525343	ENSG00000158816	VWA5B1	3705	584	0	1	0	0	0	1	0	0	1
1597	chr1	20698004	20698858	855	7	7	462	119	0.257576	0.314957	LMR	0	0	38592	2257	ENST00000525343	protein_coding	ENSG00000158816	VWA5B1	38592	1725	ENST00000525343	ENSG00000158816	VWA5B1	4469	584	0	1	0	0	0	1	0	0	1
1598	chr1	20699556	20700290	735	10	10	815	284	0.348466	0.367685	LMR	0	0	39455	2262	ENST00000421114	lincRNA	ENSG00000226487	RP4-749H3.2	40144	1725	ENST00000525343	ENSG00000158816	VWA5B1	6021	584	0	1	0	0	0	1	0	0	1
1599	chr1	20703235	20703812	578	8	8	718	86	0.119777	0.0440131	LMR	0	0	35933	2262	ENST00000421114	lincRNA	ENSG00000226487	RP4-749H3.2	43823	1725	ENST00000525343	ENSG00000158816	VWA5B1	9700	584	0	1	0	0	0	1	0	0	1
1600	chr1	20707178	20707715	538	9	9	777	221	0.284427	0.26033	LMR	0	0	32030	2262	ENST00000421114	lincRNA	ENSG00000226487	RP4-749H3.2	47766	1725	ENST00000525343	ENSG00000158816	VWA5B1	13643	584	0	1	0	0	0	1	0	0	1
1601	chr1	20713205	20713729	525	6	6	432	93	0.215278	0.205763	LMR	0	0	26016	2262	ENST00000421114	lincRNA	ENSG00000226487	RP4-749H3.2	53793	1725	ENST00000525343	ENSG00000158816	VWA5B1	19670	584	0	1	0	0	0	1	0	0	1
1602	chr1	20726163	20727327	1165	18	18	1506	273	0.181275	0.210277	LMR	0	0	12418	2262	ENST00000421114	lincRNA	ENSG00000226487	RP4-749H3.2	66751	1725	ENST00000525343	ENSG00000158816	VWA5B1	32628	584	0	1	0	0	0	1	0	0	1
1603	chr1	20729211	20729669	459	6	6	513	120	0.233918	0.23978	LMR	0	0	10076	2262	ENST00000421114	lincRNA	ENSG00000226487	RP4-749H3.2	69799	1725	ENST00000525343	ENSG00000158816	VWA5B1	35676	584	0	1	0	0	0	1	0	0	1
1604	chr1	20732250	20733288	1039	13	13	913	186	0.203724	0.21308	LMR	0	0	6457	2262	ENST00000421114	lincRNA	ENSG00000226487	RP4-749H3.2	72838	1725	ENST00000525343	ENSG00000158816	VWA5B1	38715	584	0	1	0	0	0	1	0	0	1
1605	chr1	20756933	20758247	1315	22	22	1589	345	0.217118	0.229663	LMR	1	0	0	2261	ENST00000423486	lincRNA	ENSG00000236963	LINC01141	52890	1727	ENST00000489020	ENSG00000162545	CAMK2N1	52215	585	1	0	0	0	0	1	0	0	1
1606	chr1	20767267	20767605	339	5	5	450	59	0.131111	0.150811	LMR	0	0	9539	2261	ENST00000423486	lincRNA	ENSG00000236963	LINC01141	43532	1727	ENST00000489020	ENSG00000162545	CAMK2N1	42857	585	0	0	1	0	0	1	0	0	1
1607	chr1	20775172	20775620	449	9	9	537	170	0.316574	0.336063	LMR	0	0	17444	2261	ENST00000423486	lincRNA	ENSG00000236963	LINC01141	35517	1727	ENST00000489020	ENSG00000162545	CAMK2N1	34842	585	0	0	1	0	0	1	0	0	1
1608	chr1	20794064	20794656	593	5	5	492	156	0.317073	0.341688	LMR	0	0	16481	2264	ENST00000489020	protein_coding	ENSG00000162545	CAMK2N1	16481	1727	ENST00000489020	ENSG00000162545	CAMK2N1	15806	585	0	0	1	0	0	1	0	0	1
1609	chr1	20796892	20797331	440	5	5	392	180	0.459184	0.449828	LMR	0	0	13806	2264	ENST00000489020	protein_coding	ENSG00000162545	CAMK2N1	13806	1727	ENST00000489020	ENSG00000162545	CAMK2N1	13131	585	0	0	1	0	0	1	0	0	1
1610	chr1	20799654	20800124	471	20	20	2171	153	0.0704744	0.0297952	LMR	0	0	11013	2264	ENST00000489020	protein_coding	ENSG00000162545	CAMK2N1	11013	1727	ENST00000489020	ENSG00000162545	CAMK2N1	10338	585	0	0	1	0	0	1	0	0	1
1611	chr1	20803852	20804901	1050	13	13	977	291	0.297851	0.268547	LMR	0	0	6236	2264	ENST00000489020	protein_coding	ENSG00000162545	CAMK2N1	6236	1727	ENST00000489020	ENSG00000162545	CAMK2N1	5561	585	0	0	1	0	0	1	0	0	1
1612	chr1	20848456	20849359	904	17	17	1517	182	0.119974	0.0263228	LMR	0	0	3122	2266	ENST00000443195	pseudogene	ENSG00000215520	RPS4XP4	13801	1728	ENST00000264198	ENSG00000090432	MUL1	13572	586	0	0	1	0	0	1	0	0	1
1613	chr1	20860992	20861664	673	8	8	737	239	0.324288	0.323041	LMR	0	0	8509	2266	ENST00000443195	pseudogene	ENSG00000215520	RPS4XP4	17267	1729	ENST00000332947	ENSG00000183114	FAM43B	17230	587	0	0	1	0	0	1	0	0	1
1614	chr1	20901701	20902200	500	13	13	1018	52	0.0510806	0.0132494	LMR	0	0	13240	2268	ENST00000375071	protein_coding	ENSG00000158825	CDA	13240	1730	ENST00000375071	ENSG00000158825	CDA	21108	587	0	0	1	0	0	1	0	0	1
1615	chr1	20942596	20943481	886	18	18	1760	258	0.146591	0.0998318	LMR	0	0	16466	2270	ENST00000321556	protein_coding	ENSG00000158828	PINK1	16466	1732	ENST00000321556	ENSG00000158828	PINK1	16564	588	0	1	0	0	1	0	0	0	1
1616	chr1	20957058	20957727	670	5	5	372	133	0.357527	0.243166	LMR	0	0	2220	2270	ENST00000321556	protein_coding	ENSG00000158828	PINK1	2220	1732	ENST00000321556	ENSG00000158828	PINK1	2318	588	0	0	1	0	0	1	0	0	1
1617	chr1	20966566	20966985	420	5	5	469	65	0.138593	0.181416	LMR	0	0	1943	2271	ENST00000492302	protein_coding	ENSG00000158828	PINK1	1943	1733	ENST00000492302	ENSG00000158828	PINK1	6014	588	0.133333	0.866667	0	0.133333	0.866667	0	0	0	1
1618	chr1	20980728	20980978	251	12	12	742	270	0.363881	0.358139	LMR	0	0	1150	2278	ENST00000475210	protein_coding	ENSG00000244038	DDOST	1150	1738	ENST00000475210	ENSG00000244038	DDOST	6538	589	1	0	0	1	0	0	0	0	1
1619	chr1	21054487	21054840	354	10	10	767	270	0.352021	0.365368	LMR	0	0	2827	2297	ENST00000519434	protein_coding	ENSG00000189410	SH2D5	2827	1756	ENST00000519434	ENSG00000189410	SH2D5	3166	593	0	1	0	0	1	0	0	0	1
1620	chr1	21339419	21340010	592	7	7	532	174	0.327068	0.312159	LMR	0	0	8991	2334	ENST00000420703	pseudogene	ENSG00000233072	RPS15AP6	30480	1787	ENST00000476088	ENSG00000075151	EIF4G3	163105	595	0	1	0	0	1	0	0	0	1
1621	chr1	21348734	21349476	743	5	5	454	73	0.160793	0.220254	LMR	0	0	18306	2334	ENST00000420703	pseudogene	ENSG00000233072	RPS15AP6	27918	1774	ENST00000374935	ENSG00000075151	EIF4G3	153639	595	0	1	0	0	1	0	0	0	1
1622	chr1	21395516	21396484	969	5	5	386	113	0.292746	0.264962	LMR	0	0	3761	2335	ENST00000431514	pseudogene	ENSG00000236073	RP11-487E1.2	18028	1771	ENST00000264211	ENSG00000075151	EIF4G3	106631	595	0	1	0	0	1	0	0	0	1
1623	chr1	21416448	21417843	1396	7	7	524	172	0.328244	0.377041	LMR	0	0	746	2327	ENST00000374927	protein_coding	ENSG00000075151	EIF4G3	746	1784	ENST00000374927	ENSG00000075151	EIF4G3	85272	595	0.897564	0.102436	0	0.897564	0.102436	0	0	0	1
1624	chr1	21497362	21498547	1186	6	6	432	97	0.224537	0.140807	LMR	0	0	2682	2326	ENST00000356916	protein_coding	ENSG00000075151	EIF4G3	2682	1783	ENST00000356916	ENSG00000075151	EIF4G3	4568	595	0	1	0	0	1	0	0	0	1
1625	chr1	21521470	21522065	596	8	8	753	24	0.0318725	0.013818	LMR	0	0	18092	2328	ENST00000438975	protein_coding	ENSG00000075151	EIF4G3	18092	1785	ENST00000438975	ENSG00000075151	EIF4G3	17633	595	0	0	1	0	0	1	0	0	1
1626	chr1	21580508	21581446	939	12	12	940	248	0.26383	0.265799	LMR	0	0	1763	2346	ENST00000528294	protein_coding	ENSG00000117298	ECE1	1763	1797	ENST00000528294	ENSG00000117298	ECE1	28576	596	0.252396	0.747604	0	0.252396	0.747604	0	0	0	1
1627	chr1	21581752	21582057	306	6	6	553	81	0.146474	0.147765	LMR	0	0	1152	2346	ENST00000528294	protein_coding	ENSG00000117298	ECE1	1152	1797	ENST00000528294	ENSG00000117298	ECE1	29820	596	1	0	0	1	0	0	0	0	1
1628	chr1	21600188	21600670	483	14	14	1288	450	0.349379	0.351079	LMR	0	0	5371	2339	ENST00000357071	protein_coding	ENSG00000117298	ECE1	5371	1790	ENST00000357071	ENSG00000117298	ECE1	15710	597	0	1	0	0	1	0	0	0	1
1629	chr1	21603660	21604060	401	7	7	634	182	0.287066	0.332626	LMR	0	0	1981	2339	ENST00000357071	protein_coding	ENSG00000117298	ECE1	1981	1790	ENST00000357071	ENSG00000117298	ECE1	12320	597	0.0473815	0.952618	0	0.0473815	0.952618	0	0	0	1
1630	chr1	21604822	21605096	275	5	5	499	148	0.296593	0.273611	LMR	0	0	945	2339	ENST00000357071	protein_coding	ENSG00000117298	ECE1	945	1790	ENST00000357071	ENSG00000117298	ECE1	11284	597	1	0	0	1	0	0	0	0	1
1631	chr1	21606529	21607034	506	5	5	376	136	0.361702	0.361357	LMR	1	1	0	2347	ENST00000473505	protein_coding	ENSG00000117298	ECE1	0	1798	ENST00000473505	ENSG00000117298	ECE1	9346	597	1	0	0	1	0	0	0	0	1
1632	chr1	21624574	21624875	302	11	11	1043	412	0.395014	0.391502	LMR	0	0	616	2348	ENST00000481130	protein_coding	ENSG00000117298	ECE1	616	1799	ENST00000481130	ENSG00000117298	ECE1	7472	597	1	0	0	1	0	0	0	0	1
1633	chr1	21634498	21635836	1339	13	13	1054	281	0.266603	0.286667	LMR	0	0	9005	2348	ENST00000481130	protein_coding	ENSG00000117298	ECE1	9005	1799	ENST00000481130	ENSG00000117298	ECE1	17396	597	0	1	0	0	1	0	0	0	1
1634	chr1	21636478	21636884	407	9	9	703	296	0.421053	0.415287	LMR	0	0	10985	2348	ENST00000481130	protein_coding	ENSG00000117298	ECE1	10985	1799	ENST00000481130	ENSG00000117298	ECE1	19376	597	0	1	0	0	1	0	0	0	1
1635	chr1	21640397	21641287	891	16	16	1324	451	0.340634	0.349285	LMR	0	0	14904	2348	ENST00000481130	protein_coding	ENSG00000117298	ECE1	14904	1799	ENST00000481130	ENSG00000117298	ECE1	23295	597	0	1	0	0	1	0	0	0	1
1636	chr1	21643629	21644279	651	17	17	1538	477	0.310143	0.283412	LMR	0	0	18136	2348	ENST00000481130	protein_coding	ENSG00000117298	ECE1	18136	1799	ENST00000481130	ENSG00000117298	ECE1	26527	597	0	1	0	0	1	0	0	0	1
1637	chr1	21645106	21645682	577	18	18	1482	329	0.221997	0.202185	LMR	0	0	19613	2348	ENST00000481130	protein_coding	ENSG00000117298	ECE1	19613	1799	ENST00000481130	ENSG00000117298	ECE1	25678	598	0	1	0	0	1	0	0	0	1
1638	chr1	21645906	21646389	484	9	9	796	281	0.353015	0.36081	LMR	0	0	20413	2348	ENST00000481130	protein_coding	ENSG00000117298	ECE1	20413	1799	ENST00000481130	ENSG00000117298	ECE1	24971	598	0	1	0	0	1	0	0	0	1
1639	chr1	21649088	21649988	901	13	13	1100	320	0.290909	0.3144	LMR	0	0	21641	2350	ENST00000463334	protein_coding	ENSG00000117298	ECE1	21641	1801	ENST00000463334	ENSG00000117298	ECE1	21372	598	0	1	0	0	1	0	0	0	1
1640	chr1	21650712	21651804	1093	18	18	1649	229	0.138872	0.0627043	LMR	0	0	19825	2350	ENST00000463334	protein_coding	ENSG00000117298	ECE1	19825	1801	ENST00000463334	ENSG00000117298	ECE1	19556	598	0	1	0	0	1	0	0	0	1
1641	chr1	21653449	21654036	588	10	10	960	359	0.373958	0.380041	LMR	0	0	17593	2350	ENST00000463334	protein_coding	ENSG00000117298	ECE1	17593	1801	ENST00000463334	ENSG00000117298	ECE1	17324	598	0	1	0	0	1	0	0	0	1
1642	chr1	21658338	21658843	506	6	6	403	128	0.317618	0.236492	LMR	0	0	12786	2350	ENST00000463334	protein_coding	ENSG00000117298	ECE1	12786	1801	ENST00000463334	ENSG00000117298	ECE1	12517	598	0	1	0	0	1	0	0	0	1
1643	chr1	21660656	21661744	1089	28	28	2273	489	0.215134	0.242275	LMR	0	0	9885	2350	ENST00000463334	protein_coding	ENSG00000117298	ECE1	9885	1801	ENST00000463334	ENSG00000117298	ECE1	9616	598	0	1	0	0	1	0	0	0	1
1644	chr1	21663563	21663849	287	7	7	673	263	0.390788	0.411571	LMR	0	0	7780	2350	ENST00000463334	protein_coding	ENSG00000117298	ECE1	7780	1801	ENST00000463334	ENSG00000117298	ECE1	7511	598	0	1	0	0	1	0	0	0	1
1645	chr1	21664368	21666042	1675	20	20	1672	389	0.232656	0.22171	LMR	0	0	5587	2350	ENST00000463334	protein_coding	ENSG00000117298	ECE1	5587	1801	ENST00000463334	ENSG00000117298	ECE1	5318	598	0	1	0	0	1	0	0	0	1
1646	chr1	21668774	21670112	1339	26	26	2053	492	0.239649	0.238264	LMR	0	0	1517	2350	ENST00000463334	protein_coding	ENSG00000117298	ECE1	1517	1801	ENST00000463334	ENSG00000117298	ECE1	1248	598	0.360717	0.639283	0	0.360717	0.639283	0	0	0.561613	0.438387
1647	chr1	21694753	21695384	632	13	13	922	175	0.189805	0.18891	LMR	0	0	22755	2338	ENST00000415912	protein_coding	ENSG00000117298	ECE1	22755	1789	ENST00000415912	ENSG00000117298	ECE1	22433	598	0	0	1	0	0	1	0	0	1
1648	chr1	21697131	21697562	432	5	5	426	57	0.133803	0.116764	LMR	0	0	25133	2338	ENST00000415912	protein_coding	ENSG00000117298	ECE1	25133	1789	ENST00000415912	ENSG00000117298	ECE1	24811	598	0	0	1	0	0	1	0	0	1
1649	chr1	21710032	21711610	1579	15	15	1442	503	0.348821	0.314698	LMR	0	0	12869	2353	ENST00000486095	pseudogene	ENSG00000236216	PPP1R11P1	38034	1789	ENST00000415912	ENSG00000117298	ECE1	37712	598	0	0	1	0	0	1	0	0	1
1650	chr1	21724108	21724636	529	13	13	899	155	0.172414	0.185536	LMR	1	0	0	2354	ENST00000537790	pseudogene	ENSG00000236216	PPP1R11P1	41984	1802	ENST00000454000	ENSG00000142794	NBPF3	30161	599	1	0	0	0	0	1	0	0	1
1651	chr1	21747813	21748262	450	9	9	838	247	0.294749	0.31084	LMR	0	0	4997	2357	ENST00000423921	lincRNA	ENSG00000236009	RP11-293F5.1	18358	1802	ENST00000454000	ENSG00000142794	NBPF3	6535	599	0	0	1	0	0	1	0	0	1
1652	chr1	21795182	21795332	151	5	5	466	92	0.197425	0.218631	LMR	0	0	4537	2373	ENST00000469876	protein_coding	ENSG00000142794	NBPF3	4537	1812	ENST00000469876	ENSG00000142794	NBPF3	8468	602	0	1	0	0	1	0	0	0	1
1653	chr1	21818115	21819180	1066	9	9	725	212	0.292414	0.274959	LMR	0	0	16677	2376	ENST00000539907	protein_coding	ENSG00000162551	ALPL	16677	1814	ENST00000539907	ENSG00000162551	ALPL	16368	603	0	0	1	0	0	1	0	0	1
1654	chr1	21851291	21851808	518	12	12	834	335	0.401679	0.393866	LMR	0	0	15400	2379	ENST00000468526	protein_coding	ENSG00000162551	ALPL	15400	1817	ENST00000468526	ENSG00000162551	ALPL	14946	603	0	1	0	0	1	0	0	0	1
1655	chr1	21861042	21861642	601	8	8	681	199	0.292217	0.273727	LMR	0	0	16129	2380	ENST00000374832	protein_coding	ENSG00000162551	ALPL	16129	1818	ENST00000374832	ENSG00000162551	ALPL	24697	603	0	1	0	0	1	0	0	0	1
1656	chr1	21885510	21885802	293	11	11	882	311	0.352608	0.379714	LMR	0	0	4934	2381	ENST00000425315	protein_coding	ENSG00000162551	ALPL	4934	1819	ENST00000425315	ENSG00000162551	ALPL	44377	604	0	1	0	0	1	0	0	0	1
1657	chr1	21913260	21913797	538	21	21	1618	195	0.120519	0.100391	LMR	0	0	294	2384	ENST00000457706	antisense	ENSG00000233431	RP11-63N8.3	12288	1821	ENST00000374829	ENSG00000162551	ALPL	16382	604	1	0	0	0	0	1	0	0	1
1658	chr1	21921134	21921318	185	5	5	291	115	0.395189	0.398202	LMR	0	0	2092	2385	ENST00000408854	miRNA	ENSG00000221781	AL359815.1	20162	1821	ENST00000374829	ENSG00000162551	ALPL	8861	604	0	0	1	0	0	1	0	0	1
1659	chr1	21922102	21922357	256	7	7	507	101	0.199211	0.20255	LMR	0	0	3060	2385	ENST00000408854	miRNA	ENSG00000221781	AL359815.1	21130	1821	ENST00000374829	ENSG00000162551	ALPL	7822	604	0	0	1	0	0	1	0	0	1
1660	chr1	21934130	21934760	631	24	24	2062	251	0.121726	0.0849665	LMR	0	0	11773	2388	ENST00000374763	protein_coding	ENSG00000076864	RAP1GAP	11773	1824	ENST00000374763	ENSG00000076864	RAP1GAP	3749	604	0	1	0	0	1	0	0	0	1
1661	chr1	21945245	21946134	890	25	25	1596	301	0.188596	0.187062	LMR	0	0	399	2388	ENST00000374763	protein_coding	ENSG00000076864	RAP1GAP	399	1824	ENST00000374763	ENSG00000076864	RAP1GAP	2540	605	1	0	0	1	0	0	0	0	1
1662	chr1	21946595	21947496	902	29	29	1969	400	0.203149	0.245946	LMR	0	0	60	2388	ENST00000374763	protein_coding	ENSG00000076864	RAP1GAP	60	1824	ENST00000374763	ENSG00000076864	RAP1GAP	1178	605	1	0	0	1	0	0	0	0.911308	0.0886918
1663	chr1	21957439	21957858	420	10	10	861	245	0.284553	0.267145	LMR	0	0	8427	2395	ENST00000599760	protein_coding	ENSG00000076864	RAP1GAP	8427	1831	ENST00000599760	ENSG00000076864	RAP1GAP	8175	605	0	1	0	0	1	0	0	0	1
1664	chr1	21958632	21959102	471	11	11	840	160	0.190476	0.209235	LMR	0	0	9620	2395	ENST00000599760	protein_coding	ENSG00000076864	RAP1GAP	9620	1831	ENST00000599760	ENSG00000076864	RAP1GAP	9368	605	0	1	0	0	1	0	0	0	1
1665	chr1	21974378	21974796	419	12	12	1050	167	0.159048	0.131459	LMR	0	0	3516	2389	ENST00000471600	protein_coding	ENSG00000076864	RAP1GAP	3516	1825	ENST00000471600	ENSG00000076864	RAP1GAP	3305	606	0	1	0	0	1	0	0	0	1
1666	chr1	21989932	21990722	791	13	13	971	369	0.380021	0.381737	LMR	0	0	3451	2398	ENST00000482984	protein_coding	ENSG00000076864	RAP1GAP	3451	1834	ENST00000482984	ENSG00000076864	RAP1GAP	3829	607	0	1	0	0	1	0	0	0	1
1667	chr1	21992925	21993355	431	13	13	923	336	0.36403	0.390142	LMR	0	0	818	2398	ENST00000482984	protein_coding	ENSG00000076864	RAP1GAP	818	1834	ENST00000482984	ENSG00000076864	RAP1GAP	1708	608	1	0	0	1	0	0	0	0.677494	0.322506
1668	chr1	21998470	21998709	240	5	5	428	86	0.200935	0.208895	LMR	0	0	2668	2396	ENST00000317967	protein_coding	ENSG00000076864	RAP1GAP	2668	1832	ENST00000317967	ENSG00000076864	RAP1GAP	2060	609	0	0	1	0	0	1	0	0	1
1669	chr1	21999300	22000442	1143	13	13	1089	196	0.179982	0.0802875	LMR	0	0	3498	2396	ENST00000317967	protein_coding	ENSG00000076864	RAP1GAP	3498	1832	ENST00000317967	ENSG00000076864	RAP1GAP	2890	609	0	0	1	0	0	1	0	0	1
1670	chr1	22091150	22091790	641	6	6	455	69	0.151648	0.193789	LMR	0	0	2971	2415	ENST00000434488	pseudogene	ENSG00000231978	RP11-132G19.3	16465	1847	ENST00000374730	ENSG00000090686	USP48	17339	610	0	1	0	0	1	0	0	0	1
1671	chr1	22142508	22142758	251	6	6	463	153	0.330454	0.279247	LMR	0	0	3651	2417	ENST00000543870	protein_coding	ENSG00000187942	LDLRAD2	3651	1852	ENST00000543870	ENSG00000187942	LDLRAD2	1100	611	0	1	0	0	1	0	0	1	0
1672	chr1	22145290	22145470	181	7	7	211	31	0.146919	0.146338	LMR	0	0	2519	2418	ENST00000484271	protein_coding	ENSG00000187942	LDLRAD2	2519	1853	ENST00000484271	ENSG00000187942	LDLRAD2	3882	611	0	1	0	0	1	0	0	0	1
1673	chr1	22148952	22149244	293	8	8	364	111	0.304945	0.307817	LMR	0	0	961	2418	ENST00000484271	protein_coding	ENSG00000187942	LDLRAD2	961	1853	ENST00000484271	ENSG00000187942	LDLRAD2	439	612	1	0	0	1	0	0	0	1	0
1674	chr1	22196296	22196640	345	6	6	540	99	0.183333	0.198422	LMR	0	0	4558	2429	ENST00000427897	protein_coding	ENSG00000142798	HSPG2	4558	1864	ENST00000427897	ENSG00000142798	HSPG2	4703	614	0	1	0	0	1	0	0	0	1
1675	chr1	22198748	22198922	175	6	6	404	169	0.418317	0.424245	LMR	0	0	2276	2429	ENST00000427897	protein_coding	ENSG00000142798	HSPG2	2276	1864	ENST00000427897	ENSG00000142798	HSPG2	7155	614	0	1	0	0	1	0	0	0	1
1676	chr1	22209239	22209739	501	9	9	752	270	0.359043	0.307441	LMR	0	0	3671	2431	ENST00000480900	protein_coding	ENSG00000142798	HSPG2	3671	1866	ENST00000480900	ENSG00000142798	HSPG2	1253	615	0	1	0	0	1	0	0	1	0
1677	chr1	22220447	22220756	310	5	5	422	166	0.393365	0.388639	LMR	0	0	2007	2434	ENST00000439717	protein_coding	ENSG00000142798	HSPG2	2007	1869	ENST00000439717	ENSG00000142798	HSPG2	6327	616	0	1	0	0	1	0	0	0	1
1678	chr1	22222837	22224441	1605	25	25	1894	457	0.241288	0.202642	LMR	0	0	33	2432	ENST00000412328	protein_coding	ENSG00000142798	HSPG2	33	1867	ENST00000412328	ENSG00000142798	HSPG2	8717	616	1	0	0	1	0	0	0	0	1
1679	chr1	22224941	22226920	1980	26	26	1963	683	0.347937	0.288266	LMR	0	0	2137	2432	ENST00000412328	protein_coding	ENSG00000142798	HSPG2	2137	1867	ENST00000412328	ENSG00000142798	HSPG2	10821	616	0	1	0	0	1	0	0	0	1
1680	chr1	22227818	22229003	1186	21	21	1664	393	0.236178	0.23795	LMR	0	0	5014	2432	ENST00000412328	protein_coding	ENSG00000142798	HSPG2	5014	1867	ENST00000412328	ENSG00000142798	HSPG2	13698	616	0	1	0	0	1	0	0	0	1
1681	chr1	22231216	22231681	466	12	12	903	284	0.314507	0.321829	LMR	0	0	2909	2435	ENST00000423231	pseudogene	ENSG00000232037	RP11-26H16.1	8412	1867	ENST00000412328	ENSG00000142798	HSPG2	17096	616	0	1	0	0	1	0	0	0	1
1682	chr1	22232570	22233370	801	18	18	1405	277	0.197153	0.167989	LMR	0	0	1220	2435	ENST00000423231	pseudogene	ENSG00000232037	RP11-26H16.1	9766	1867	ENST00000412328	ENSG00000142798	HSPG2	18450	616	0.973783	0.0262172	0	0	1	0	0	0	1
1683	chr1	22234636	22235135	500	9	9	425	131	0.308235	0.3191	LMR	1	0	0	2436	ENST00000398929	pseudogene	ENSG00000232037	RP11-26H16.1	11832	1867	ENST00000412328	ENSG00000142798	HSPG2	20516	616	1	0	0	0	1	0	0	0	1
1684	chr1	22239344	22240572	1229	19	19	1333	524	0.393098	0.391371	LMR	0	0	4665	2436	ENST00000398929	pseudogene	ENSG00000232037	RP11-26H16.1	16540	1867	ENST00000412328	ENSG00000142798	HSPG2	25224	616	0	1	0	0	1	0	0	0	1
1685	chr1	22241382	22242150	769	17	22	734	151	0.205722	0.281401	LMR	0	0	6703	2436	ENST00000398929	pseudogene	ENSG00000232037	RP11-26H16.1	18578	1867	ENST00000412328	ENSG00000142798	HSPG2	27262	616	0	1	0	0	1	0	0	0	1
1686	chr1	22246691	22247554	864	15	15	1088	278	0.255515	0.232721	LMR	0	0	12012	2436	ENST00000398929	pseudogene	ENSG00000232037	RP11-26H16.1	16235	1855	ENST00000374695	ENSG00000142798	HSPG2	32571	616	0	1	0	0	1	0	0	0	1
1687	chr1	22249885	22250233	349	5	5	360	86	0.238889	0.227171	LMR	0	0	13556	2420	ENST00000374695	protein_coding	ENSG00000142798	HSPG2	13556	1855	ENST00000374695	ENSG00000142798	HSPG2	35765	616	0	1	0	0	1	0	0	0	1
1688	chr1	22253136	22254484	1349	26	26	1965	442	0.224936	0.187937	LMR	0	0	9305	2420	ENST00000374695	protein_coding	ENSG00000142798	HSPG2	9305	1855	ENST00000374695	ENSG00000142798	HSPG2	39016	616	0	1	0	0	1	0	0	0	1
1689	chr1	22256566	22257066	501	8	8	709	236	0.332863	0.358846	LMR	0	0	6723	2420	ENST00000374695	protein_coding	ENSG00000142798	HSPG2	6723	1855	ENST00000374695	ENSG00000142798	HSPG2	42446	616	0	1	0	0	1	0	0	0	1
1690	chr1	22257543	22259106	1564	26	26	1992	320	0.160643	0.12084	LMR	0	0	4683	2420	ENST00000374695	protein_coding	ENSG00000142798	HSPG2	4683	1855	ENST00000374695	ENSG00000142798	HSPG2	43423	616	0	1	0	0	1	0	0	0	1
1691	chr1	22259979	22260830	852	19	19	1368	301	0.220029	0.136955	LMR	0	0	2959	2420	ENST00000374695	protein_coding	ENSG00000142798	HSPG2	2959	1855	ENST00000374695	ENSG00000142798	HSPG2	45859	616	0	1	0	0	1	0	0	0	1
1692	chr1	22261138	22261406	269	15	15	934	366	0.391863	0.405801	LMR	0	0	2383	2420	ENST00000374695	protein_coding	ENSG00000142798	HSPG2	2383	1855	ENST00000374695	ENSG00000142798	HSPG2	47018	616	0	1	0	0	1	0	0	0	1
1693	chr1	22265882	22266646	765	10	10	860	141	0.163953	0.142639	LMR	0	0	2091	2420	ENST00000374695	protein_coding	ENSG00000142798	HSPG2	2091	1855	ENST00000374695	ENSG00000142798	HSPG2	51762	616	0	0	1	0	0	1	0	0	1
1694	chr1	22279950	22280442	493	5	5	406	176	0.433498	0.447421	LMR	0	0	16159	2420	ENST00000374695	protein_coding	ENSG00000142798	HSPG2	16159	1855	ENST00000374695	ENSG00000142798	HSPG2	65830	616	0	0	1	0	0	1	0	0	1
1695	chr1	22290254	22290926	673	6	6	466	115	0.246781	0.244012	LMR	0	0	12587	2437	ENST00000337107	protein_coding	ENSG00000219073	CELA3B	12587	1870	ENST00000337107	ENSG00000219073	CELA3B	60991	617	0	0	1	0	0	1	0	0	1
1696	chr1	22307074	22307352	279	5	5	160	35	0.21875	0.253431	LMR	0	0	242	2439	ENST00000400277	protein_coding	ENSG00000219073	CELA3B	242	1872	ENST00000400277	ENSG00000219073	CELA3B	44565	617	1	0	0	1	0	0	0	0	1
1697	chr1	22322762	22323111	350	6	6	478	123	0.257322	0.219403	LMR	0	0	5037	2444	ENST00000290122	protein_coding	ENSG00000142789	CELA3A	5037	1874	ENST00000290122	ENSG00000142789	CELA3A	28806	617	0	1	0	0	1	0	0	0	1
1698	chr1	22331622	22331910	289	5	5	498	130	0.261044	0.27348	LMR	0	0	1260	2447	ENST00000584415	misc_RNA	ENSG00000263582	RN7SL768P	2032	1876	ENST00000400271	ENSG00000142789	CELA3A	20007	617	1	0	0	0	1	0	0	0	1
1699	chr1	22345414	22346256	843	6	6	476	120	0.252101	0.264263	LMR	0	0	5204	2450	ENST00000455966	lincRNA	ENSG00000228397	RP1-224A6.3	11470	1876	ENST00000400271	ENSG00000142789	CELA3A	5661	617	0	0	1	0	0	1	0	0	1
1700	chr1	22349369	22349689	321	8	8	711	96	0.135021	0.0800707	LMR	0	0	1771	2450	ENST00000455966	lincRNA	ENSG00000228397	RP1-224A6.3	15425	1876	ENST00000400271	ENSG00000142789	CELA3A	2228	617	0.713396	0	0.286604	0	0	1	0	0	1
1701	chr1	22382095	22383820	1726	10	10	810	267	0.32963	0.341757	LMR	0	0	1869	2462	ENST00000431803	sense_intronic	ENSG00000230068	CDC42-IT1	2304	1882	ENST00000411827	ENSG00000070831	CDC42	2065	618	0.075898	0.924102	0	0	1	0	0	0	1
1702	chr1	22388952	22389693	742	5	6	240	112	0.466667	0.447947	LMR	0	0	3261	2462	ENST00000431803	sense_intronic	ENSG00000230068	CDC42-IT1	9161	1882	ENST00000411827	ENSG00000070831	CDC42	8922	618	0	1	0	0	1	0	0	0	1
1703	chr1	22415766	22417150	1385	10	10	776	203	0.261598	0.261633	LMR	0	0	9955	2464	ENST00000606754	lincRNA	ENSG00000271840	RP1-224A6.9	35975	1882	ENST00000411827	ENSG00000070831	CDC42	29370	619	0	1	0	0	1	0	0	0	1
1704	chr1	22434666	22435420	755	10	10	859	298	0.346915	0.355389	LMR	0	0	7559	2464	ENST00000606754	lincRNA	ENSG00000271840	RP1-224A6.9	20923	1885	ENST00000415567	ENSG00000162552	WNT4	11100	619	0	0	1	0	0	1	0	0	1
1705	chr1	22440858	22441722	865	20	20	1303	364	0.279355	0.269815	LMR	0	0	13751	2464	ENST00000606754	lincRNA	ENSG00000271840	RP1-224A6.9	14621	1885	ENST00000415567	ENSG00000162552	WNT4	4798	619	0	0	1	0	0	1	0	0	1
1706	chr1	22458504	22459318	815	15	15	1143	297	0.259843	0.24463	LMR	0	0	2159	2467	ENST00000415567	protein_coding	ENSG00000162552	WNT4	2159	1885	ENST00000415567	ENSG00000162552	WNT4	2278	620	0	1	0	0	1	0	0	0	1
1707	chr1	22460556	22460816	261	12	12	734	206	0.280654	0.279137	LMR	0	0	4211	2467	ENST00000415567	protein_coding	ENSG00000162552	WNT4	4211	1885	ENST00000415567	ENSG00000162552	WNT4	4330	620	0	1	0	0	1	0	0	0	1
1708	chr1	22463446	22464246	801	16	16	1147	283	0.246731	0.244396	LMR	0	0	5212	2465	ENST00000290167	protein_coding	ENSG00000162552	WNT4	5212	1883	ENST00000290167	ENSG00000162552	WNT4	4666	621	0	1	0	0	1	0	0	0	1
1709	chr1	22511731	22512082	352	13	13	996	305	0.306225	0.322505	LMR	0	0	41268	2468	ENST00000441048	protein_coding	ENSG00000162552	WNT4	41268	1886	ENST00000441048	ENSG00000162552	WNT4	41478	621	0	0	1	0	0	1	0	0	1
1710	chr1	22531426	22532120	695	14	14	1309	392	0.299465	0.303037	LMR	0	0	60611	2469	ENST00000581169	miRNA	ENSG00000266564	MIR4418	60963	1886	ENST00000441048	ENSG00000162552	WNT4	61173	621	0	0	1	0	0	1	0	0	1
1711	chr1	22534066	22534866	801	23	23	1764	688	0.390023	0.39816	LMR	0	0	57865	2469	ENST00000581169	miRNA	ENSG00000266564	MIR4418	63603	1886	ENST00000441048	ENSG00000162552	WNT4	63813	621	0	0	1	0	0	1	0	0	1
1712	chr1	22537034	22537438	405	8	8	623	243	0.390048	0.409871	LMR	0	0	55293	2469	ENST00000581169	miRNA	ENSG00000266564	MIR4418	66571	1886	ENST00000441048	ENSG00000162552	WNT4	66781	621	0	0	1	0	0	1	0	0	1
1713	chr1	22548786	22548913	128	5	5	321	127	0.395639	0.392273	LMR	0	0	43818	2469	ENST00000581169	miRNA	ENSG00000266564	MIR4418	78323	1886	ENST00000441048	ENSG00000162552	WNT4	63301	622	0	0	1	0	0	1	0	0	1
1714	chr1	22560504	22561246	743	15	15	1099	372	0.33849	0.346614	LMR	0	0	31485	2469	ENST00000581169	miRNA	ENSG00000266564	MIR4418	90041	1886	ENST00000441048	ENSG00000162552	WNT4	50968	622	0	0	1	0	0	1	0	0	1
1715	chr1	22575196	22575485	290	6	6	495	191	0.385859	0.395069	LMR	0	0	17246	2469	ENST00000581169	miRNA	ENSG00000266564	MIR4418	104733	1886	ENST00000441048	ENSG00000162552	WNT4	36729	622	0	0	1	0	0	1	0	0	1
1716	chr1	22577314	22577514	201	6	6	351	115	0.327635	0.333874	LMR	0	0	15217	2469	ENST00000581169	miRNA	ENSG00000266564	MIR4418	106851	1886	ENST00000441048	ENSG00000162552	WNT4	34700	622	0	0	1	0	0	1	0	0	1
1717	chr1	22579494	22580302	809	17	17	1306	432	0.330781	0.320412	LMR	0	0	12429	2469	ENST00000581169	miRNA	ENSG00000266564	MIR4418	109031	1886	ENST00000441048	ENSG00000162552	WNT4	31912	622	0	0	1	0	0	1	0	0	1
1718	chr1	22580542	22580780	239	5	5	112	24	0.214286	0.177677	LMR	0	0	11951	2469	ENST00000581169	miRNA	ENSG00000266564	MIR4418	110079	1886	ENST00000441048	ENSG00000162552	WNT4	31434	622	0	0	1	0	0	1	0	0	1
1719	chr1	22583902	22584170	269	6	6	460	197	0.428261	0.385871	LMR	0	0	8561	2469	ENST00000581169	miRNA	ENSG00000266564	MIR4418	113439	1886	ENST00000441048	ENSG00000162552	WNT4	28044	622	0	0	1	0	0	1	0	0	1
1720	chr1	22602344	22602716	373	9	9	754	97	0.128647	0.108878	LMR	0	0	9611	2469	ENST00000581169	miRNA	ENSG00000266564	MIR4418	131881	1886	ENST00000441048	ENSG00000162552	WNT4	9498	622	0	0	1	0	0	1	0	0	1
1721	chr1	22608963	22609529	567	11	11	848	260	0.306604	0.291847	LMR	0	0	16230	2469	ENST00000581169	miRNA	ENSG00000266564	MIR4418	138500	1886	ENST00000441048	ENSG00000162552	WNT4	2685	622	0	0	1	0	0	1	0	0	1
1722	chr1	22612114	22612660	547	26	26	1808	654	0.361726	0.352785	LMR	0	0	19381	2469	ENST00000581169	miRNA	ENSG00000266564	MIR4418	141651	1886	ENST00000441048	ENSG00000162552	WNT4	0	622	0	0	1	0	0	1	0.372943	0.627057	0
1723	chr1	22614812	22614932	121	6	6	436	180	0.412844	0.407507	LMR	0	0	22079	2469	ENST00000581169	miRNA	ENSG00000266564	MIR4418	144349	1886	ENST00000441048	ENSG00000162552	WNT4	2393	622	0	0	1	0	0	1	0	0	1
1724	chr1	22616022	22616314	293	5	5	387	117	0.302326	0.305655	LMR	0	0	23289	2469	ENST00000581169	miRNA	ENSG00000266564	MIR4418	145559	1886	ENST00000441048	ENSG00000162552	WNT4	3603	622	0	0	1	0	0	1	0	0	1
1725	chr1	22618651	22618745	95	5	5	304	100	0.328947	0.338307	LMR	0	0	25918	2469	ENST00000581169	miRNA	ENSG00000266564	MIR4418	148188	1886	ENST00000441048	ENSG00000162552	WNT4	6232	622	0	0	1	0	0	1	0	0	1
1726	chr1	22644982	22645393	412	19	19	1470	321	0.218367	0.209781	LMR	0	0	4430	2470	ENST00000487348	pseudogene	ENSG00000234397	RP11-415K20.1	132950	1887	ENST00000404138	ENSG00000184677	ZBTB40	23245	623	0	0	1	0	0	1	0	0	1
1727	chr1	22647429	22647825	397	5	5	463	200	0.431965	0.37367	LMR	0	0	1998	2470	ENST00000487348	pseudogene	ENSG00000234397	RP11-415K20.1	130518	1887	ENST00000404138	ENSG00000184677	ZBTB40	20813	623	0.00503778	0	0.994962	0	0	1	0	0	1
1728	chr1	22655174	22655766	593	12	12	834	255	0.305755	0.285312	LMR	0	0	5349	2470	ENST00000487348	pseudogene	ENSG00000234397	RP11-415K20.1	122577	1887	ENST00000404138	ENSG00000184677	ZBTB40	12872	623	0	0	1	0	0	1	0	0	1
1729	chr1	22658326	22659206	881	14	14	1227	307	0.250204	0.223575	LMR	0	0	8501	2470	ENST00000487348	pseudogene	ENSG00000234397	RP11-415K20.1	119137	1887	ENST00000404138	ENSG00000184677	ZBTB40	9432	623	0	0	1	0	0	1	0	0	1
1730	chr1	22668374	22669099	726	27	27	2338	173	0.0739949	0.011545	LMR	0	0	18549	2470	ENST00000487348	pseudogene	ENSG00000234397	RP11-415K20.1	109244	1887	ENST00000404138	ENSG00000184677	ZBTB40	0	623	0	0	1	0	0	1	0.30854	0.69146	0
1731	chr1	22670351	22671114	764	25	25	2302	800	0.347524	0.341744	LMR	0	0	20526	2470	ENST00000487348	pseudogene	ENSG00000234397	RP11-415K20.1	107229	1887	ENST00000404138	ENSG00000184677	ZBTB40	1488	623	0	0	1	0	0	1	0	0.670157	0.329843
1732	chr1	22702221	22702704	484	9	9	786	343	0.436387	0.450501	LMR	0	0	52396	2470	ENST00000487348	pseudogene	ENSG00000234397	RP11-415K20.1	75639	1887	ENST00000404138	ENSG00000184677	ZBTB40	33358	623	0	0	1	0	0	1	0	0	1
1733	chr1	22714870	22715038	169	5	5	436	166	0.380734	0.388622	LMR	0	0	63305	2471	ENST00000404138	protein_coding	ENSG00000184677	ZBTB40	63305	1887	ENST00000404138	ENSG00000184677	ZBTB40	46007	623	0	0	1	0	0	1	0	0	1
1734	chr1	22715338	22716014	677	13	13	1051	388	0.369172	0.360112	LMR	0	0	62329	2471	ENST00000404138	protein_coding	ENSG00000184677	ZBTB40	62329	1887	ENST00000404138	ENSG00000184677	ZBTB40	46475	623	0	0	1	0	0	1	0	0	1
1735	chr1	22740816	22741070	255	5	5	394	169	0.428934	0.424027	LMR	0	0	37273	2471	ENST00000404138	protein_coding	ENSG00000184677	ZBTB40	37273	1887	ENST00000404138	ENSG00000184677	ZBTB40	37166	624	0	0	1	0	0	1	0	0	1
1736	chr1	22743090	22743559	470	11	11	770	28	0.0363636	0.0166225	LMR	0	0	34784	2471	ENST00000404138	protein_coding	ENSG00000184677	ZBTB40	34784	1887	ENST00000404138	ENSG00000184677	ZBTB40	34677	624	0	0	1	0	0	1	0	0	1
1737	chr1	22744872	22745954	1083	14	14	1238	470	0.379645	0.374197	LMR	0	0	32389	2471	ENST00000404138	protein_coding	ENSG00000184677	ZBTB40	32389	1887	ENST00000404138	ENSG00000184677	ZBTB40	32282	624	0	0	1	0	0	1	0	0	1
1738	chr1	22746784	22747358	575	14	14	1249	341	0.273018	0.374886	LMR	0	0	30985	2471	ENST00000404138	protein_coding	ENSG00000184677	ZBTB40	30985	1887	ENST00000404138	ENSG00000184677	ZBTB40	30878	624	0	0	1	0	0	1	0	0	1
1739	chr1	22768337	22769248	912	5	5	345	139	0.402899	0.35708	LMR	0	0	9095	2471	ENST00000404138	protein_coding	ENSG00000184677	ZBTB40	9095	1887	ENST00000404138	ENSG00000184677	ZBTB40	8988	624	0	0	1	0	0	1	0	0	1
1740	chr1	22774150	22774624	475	5	5	472	127	0.269068	0.240902	LMR	0	0	3719	2471	ENST00000404138	protein_coding	ENSG00000184677	ZBTB40	3719	1887	ENST00000404138	ENSG00000184677	ZBTB40	3612	624	0	0	1	0	0	1	0	0	1
1741	chr1	22821437	22821951	515	5	5	504	209	0.414683	0.394424	LMR	0	0	22015	2475	ENST00000438551	sense_intronic	ENSG00000237200	ZBTB40-IT1	42964	1890	ENST00000374651	ENSG00000184677	ZBTB40	42619	624	0	1	0	0	1	0	0	0	1
1742	chr1	22856536	22858164	1629	17	17	1353	412	0.304508	0.300724	LMR	0	0	12568	2475	ENST00000438551	sense_intronic	ENSG00000237200	ZBTB40-IT1	31892	1891	ENST00000374644	ENSG00000070886	EPHA8	31431	625	0	0.684469	0.315531	0	0.684469	0.315531	0	0	1
1743	chr1	22871790	22871919	130	5	5	493	164	0.332657	0.336139	LMR	0	0	18137	2476	ENST00000374644	protein_coding	ENSG00000070886	EPHA8	18137	1891	ENST00000374644	ENSG00000070886	EPHA8	17676	625	0	0	1	0	0	1	0	0	1
1744	chr1	22874126	22874893	768	12	12	973	207	0.212744	0.174777	LMR	0	0	15163	2476	ENST00000374644	protein_coding	ENSG00000070886	EPHA8	15163	1891	ENST00000374644	ENSG00000070886	EPHA8	14702	625	0	0	1	0	0	1	0	0	1
1745	chr1	22879626	22880292	667	15	15	1267	219	0.172849	0.151977	LMR	0	0	9764	2476	ENST00000374644	protein_coding	ENSG00000070886	EPHA8	9764	1891	ENST00000374644	ENSG00000070886	EPHA8	9303	625	0	0	1	0	0	1	0	0	1
1746	chr1	22881956	22882262	307	6	6	539	143	0.265306	0.25422	LMR	0	0	7794	2476	ENST00000374644	protein_coding	ENSG00000070886	EPHA8	7794	1891	ENST00000374644	ENSG00000070886	EPHA8	7333	625	0	0	1	0	0	1	0	0	1
1747	chr1	22882871	22884105	1235	20	20	1568	425	0.271046	0.26067	LMR	0	0	5951	2476	ENST00000374644	protein_coding	ENSG00000070886	EPHA8	5951	1891	ENST00000374644	ENSG00000070886	EPHA8	5490	625	0	0	1	0	0	1	0	0	1
1748	chr1	22893928	22894066	139	6	6	336	102	0.303571	0.272489	LMR	0	0	3857	2478	ENST00000538803	protein_coding	ENSG00000070886	EPHA8	3857	1893	ENST00000538803	ENSG00000070886	EPHA8	3831	625	0	1	0	0	1	0	0	0	1
1749	chr1	22898788	22898988	201	5	5	379	155	0.408971	0.394157	LMR	0	0	8717	2478	ENST00000538803	protein_coding	ENSG00000070886	EPHA8	8717	1893	ENST00000538803	ENSG00000070886	EPHA8	3814	626	0	1	0	0	1	0	0	0	1
1750	chr1	22902158	22902586	429	6	6	518	134	0.258687	0.262904	LMR	0	0	12087	2478	ENST00000538803	protein_coding	ENSG00000070886	EPHA8	12087	1893	ENST00000538803	ENSG00000070886	EPHA8	216	626	0	1	0	0	1	0	0	1	0
1751	chr1	22906058	22906686	629	8	8	511	124	0.242661	0.26651	LMR	0	0	15987	2478	ENST00000538803	protein_coding	ENSG00000070886	EPHA8	15987	1893	ENST00000538803	ENSG00000070886	EPHA8	2644	626	0	1	0	0	1	0	0	0	1
1752	chr1	22909639	22909721	83	6	6	408	151	0.370098	0.345703	LMR	0	0	19568	2478	ENST00000538803	protein_coding	ENSG00000070886	EPHA8	19568	1893	ENST00000538803	ENSG00000070886	EPHA8	6225	626	0	1	0	0	1	0	0	0	1
1753	chr1	22910764	22911202	439	6	6	449	151	0.336303	0.310764	LMR	0	0	20693	2478	ENST00000538803	protein_coding	ENSG00000070886	EPHA8	20693	1893	ENST00000538803	ENSG00000070886	EPHA8	7350	626	0	1	0	0	1	0	0	0	1
1754	chr1	22919712	22920073	362	20	20	1460	439	0.300685	0.281217	LMR	0	0	29641	2478	ENST00000538803	protein_coding	ENSG00000070886	EPHA8	29641	1893	ENST00000538803	ENSG00000070886	EPHA8	0	627	0	1	0	0	1	0	0.828729	0.171271	0
1755	chr1	22925927	22926964	1038	6	6	375	129	0.344	0.335648	LMR	0	0	35856	2478	ENST00000538803	protein_coding	ENSG00000070886	EPHA8	35856	1893	ENST00000538803	ENSG00000070886	EPHA8	181	628	0	1	0	0	1	0	0	1	0
1756	chr1	22927208	22927348	141	10	10	453	188	0.415011	0.428984	LMR	0	0	35650	2479	ENST00000374642	protein_coding	ENSG00000173372	C1QA	35650	1894	ENST00000374642	ENSG00000173372	C1QA	0	628	0	1	0	0	1	0	1	0	0
1757	chr1	22929511	22929718	208	6	6	370	101	0.272973	0.28132	LMR	0	0	33280	2479	ENST00000374642	protein_coding	ENSG00000173372	C1QA	33280	1894	ENST00000374642	ENSG00000173372	C1QA	1968	628	0	1	0	0	1	0	0	0.153846	0.846154
1758	chr1	22933516	22935191	1676	23	23	1712	445	0.25993	0.206633	LMR	0	0	27807	2479	ENST00000374642	protein_coding	ENSG00000173372	C1QA	27807	1894	ENST00000374642	ENSG00000173372	C1QA	5973	628	0	0	1	0	0	1	0	0	1
1759	chr1	22935686	22936323	638	9	9	708	140	0.19774	0.189408	LMR	0	0	26675	2479	ENST00000374642	protein_coding	ENSG00000173372	C1QA	26675	1894	ENST00000374642	ENSG00000173372	C1QA	8143	628	0	0	1	0	0	1	0	0	1
1760	chr1	22937854	22938532	679	11	11	997	221	0.221665	0.228065	LMR	0	0	24466	2479	ENST00000374642	protein_coding	ENSG00000173372	C1QA	24466	1894	ENST00000374642	ENSG00000173372	C1QA	10311	628	0	0	1	0	0	1	0	0	1
1761	chr1	22939694	22940621	928	18	18	1367	565	0.413314	0.385414	LMR	0	0	22377	2479	ENST00000374642	protein_coding	ENSG00000173372	C1QA	22377	1894	ENST00000374642	ENSG00000173372	C1QA	12151	628	0	0	1	0	0	1	0	0	1
1762	chr1	22944650	22945036	387	15	15	1360	332	0.244118	0.223923	LMR	0	0	17962	2479	ENST00000374642	protein_coding	ENSG00000173372	C1QA	17962	1894	ENST00000374642	ENSG00000173372	C1QA	17107	628	0	0	1	0	0	1	0	0	1
1763	chr1	22946078	22946510	433	8	8	585	211	0.360684	0.298237	LMR	0	0	16488	2479	ENST00000374642	protein_coding	ENSG00000173372	C1QA	16488	1894	ENST00000374642	ENSG00000173372	C1QA	18535	628	0	0	1	0	0	1	0	0	1
1764	chr1	22955422	22956758	1337	13	13	1074	310	0.288641	0.277104	LMR	0	0	6240	2479	ENST00000374642	protein_coding	ENSG00000173372	C1QA	6240	1894	ENST00000374642	ENSG00000173372	C1QA	17292	629	0	0	1	0	0	1	0	0	1
1765	chr1	22962573	22963070	498	5	5	328	75	0.228659	0.249143	LMR	1	1	0	2479	ENST00000374642	protein_coding	ENSG00000173372	C1QA	0	1894	ENST00000374642	ENSG00000173372	C1QA	10980	629	1	0	0	1	0	0	0	0	1
1766	chr1	22965868	22966223	356	7	7	529	153	0.289225	0.288001	LMR	0	0	1794	2481	ENST00000402322	protein_coding	ENSG00000173372	C1QA	1794	1896	ENST00000402322	ENSG00000173372	C1QA	7827	629	0.575843	0.0814607	0.342697	0.575843	0.0814607	0.342697	0	0	1
1767	chr1	22992486	22992674	189	5	5	347	142	0.409222	0.393171	LMR	0	0	12803	2487	ENST00000432749	protein_coding	ENSG00000173369	C1QB	12803	1902	ENST00000432749	ENSG00000173369	C1QB	10742	630	0	0	1	0	0	1	0	0	1
1768	chr1	22999834	23000990	1157	18	18	1230	207	0.168293	0.160343	LMR	0	0	20151	2487	ENST00000432749	protein_coding	ENSG00000173369	C1QB	20151	1902	ENST00000432749	ENSG00000173369	C1QB	2426	630	0	0	1	0	0	1	0	0	1
1769	chr1	23011780	23012785	1006	17	17	1550	268	0.172903	0.158999	LMR	0	0	24546	2489	ENST00000544305	protein_coding	ENSG00000133216	EPHB2	24546	1904	ENST00000544305	ENSG00000133216	EPHB2	7948	630	0	0	1	0	0	1	0	0	1
1770	chr1	23039002	23039184	183	7	7	484	221	0.456612	0.463663	LMR	0	0	1538	2492	ENST00000374632	protein_coding	ENSG00000133216	EPHB2	1538	1907	ENST00000374632	ENSG00000133216	EPHB2	639	631	1	0	0	1	0	0	0	1	0
1771	chr1	23045691	23046126	436	6	6	565	243	0.430088	0.417792	LMR	1	0	0	2496	ENST00000581646	miRNA	ENSG00000265422	MIR4684	8227	1907	ENST00000374632	ENSG00000133216	EPHB2	7328	631	1	0	0	0	1	0	0	0	1
1772	chr1	23058474	23059153	680	11	11	630	205	0.325397	0.325758	LMR	0	0	12463	2496	ENST00000581646	miRNA	ENSG00000265422	MIR4684	21010	1907	ENST00000374632	ENSG00000133216	EPHB2	20111	631	0	1	0	0	1	0	0	0	1
1773	chr1	23066285	23066474	190	10	10	808	316	0.391089	0.370779	LMR	0	0	8929	2497	ENST00000401338	miRNA	ENSG00000216157	AL611946.1	28821	1907	ENST00000374632	ENSG00000133216	EPHB2	27922	631	0	1	0	0	1	0	0	0	1
1774	chr1	23076620	23077504	885	6	6	435	76	0.174713	0.17372	LMR	0	0	1215	2497	ENST00000401338	miRNA	ENSG00000216157	AL611946.1	24166	1908	ENST00000374627	ENSG00000133216	EPHB2	33400	632	0.885876	0.114124	0	0	1	0	0	0	1
1775	chr1	23079848	23080478	631	15	15	1186	467	0.393761	0.39592	LMR	0	0	4443	2497	ENST00000401338	miRNA	ENSG00000216157	AL611946.1	21192	1908	ENST00000374627	ENSG00000133216	EPHB2	30426	632	0	1	0	0	1	0	0	0	1
1776	chr1	23098472	23098832	361	12	12	804	318	0.395522	0.374797	LMR	0	0	2838	2493	ENST00000374627	protein_coding	ENSG00000133216	EPHB2	2838	1908	ENST00000374627	ENSG00000133216	EPHB2	12072	632	0	1	0	0	1	0	0	0	1
1777	chr1	23100420	23101192	773	16	16	1504	273	0.181516	0.156715	LMR	0	0	478	2493	ENST00000374627	protein_coding	ENSG00000133216	EPHB2	478	1908	ENST00000374627	ENSG00000133216	EPHB2	9712	632	1	0	0	1	0	0	0	0	1
1778	chr1	23102072	23102443	372	5	5	391	174	0.445013	0.429257	LMR	0	0	400	2493	ENST00000374627	protein_coding	ENSG00000133216	EPHB2	400	1908	ENST00000374627	ENSG00000133216	EPHB2	8461	632	1	0	0	1	0	0	0	0	1
1779	chr1	23105124	23105968	845	10	10	960	183	0.190625	0.193134	LMR	0	0	3452	2493	ENST00000374627	protein_coding	ENSG00000133216	EPHB2	3452	1908	ENST00000374627	ENSG00000133216	EPHB2	4936	632	0	1	0	0	1	0	0	0	1
1780	chr1	23117194	23117327	134	7	7	565	214	0.378761	0.356764	LMR	0	0	9405	2494	ENST00000465676	protein_coding	ENSG00000133216	EPHB2	9405	1909	ENST00000465676	ENSG00000133216	EPHB2	5626	632	0	1	0	0	1	0	0	0	1
1781	chr1	23121116	23121750	635	6	6	449	111	0.247216	0.259331	LMR	0	0	4982	2494	ENST00000465676	protein_coding	ENSG00000133216	EPHB2	4982	1909	ENST00000465676	ENSG00000133216	EPHB2	9548	632	0	1	0	0	1	0	0	0	1
1782	chr1	23135212	23135778	567	13	13	994	319	0.320926	0.296954	LMR	0	0	8478	2494	ENST00000465676	protein_coding	ENSG00000133216	EPHB2	8478	1909	ENST00000465676	ENSG00000133216	EPHB2	23644	632	0	1	0	0	1	0	0	0	1
1783	chr1	23141887	23142880	994	15	15	1262	381	0.301902	0.304491	LMR	0	0	15153	2494	ENST00000465676	protein_coding	ENSG00000133216	EPHB2	15153	1909	ENST00000465676	ENSG00000133216	EPHB2	30319	632	0	1	0	0	1	0	0	0	1
1784	chr1	23152906	23153591	686	9	9	795	305	0.383648	0.357911	LMR	0	0	9750	2498	ENST00000419644	antisense	ENSG00000225952	RP11-69E9.1	26172	1909	ENST00000465676	ENSG00000133216	EPHB2	41338	632	0	1	0	0	1	0	0	0	1
1785	chr1	23168404	23168842	439	10	10	875	212	0.242286	0.259384	LMR	0	0	5061	2498	ENST00000419644	antisense	ENSG00000225952	RP11-69E9.1	22809	1910	ENST00000490436	ENSG00000133216	EPHB2	56836	632	0	1	0	0	1	0	0	0	1
1786	chr1	23197008	23197354	347	7	7	663	117	0.176471	0.164259	LMR	0	0	5355	2495	ENST00000490436	protein_coding	ENSG00000133216	EPHB2	5355	1910	ENST00000490436	ENSG00000133216	EPHB2	82199	633	0	1	0	0	1	0	0	0	1
1787	chr1	23203096	23203696	601	17	17	890	263	0.295506	0.344364	LMR	0	0	11443	2495	ENST00000490436	protein_coding	ENSG00000133216	EPHB2	11443	1910	ENST00000490436	ENSG00000133216	EPHB2	75857	633	0	1	0	0	1	0	0	0	1
1788	chr1	23240089	23240189	101	6	6	433	178	0.411085	0.388332	LMR	0	0	2985	2500	ENST00000610135	lincRNA	ENSG00000272796	RP1-74M1.3	48436	1910	ENST00000490436	ENSG00000133216	EPHB2	39364	633	0	1	0	0	1	0	0	0	1
1789	chr1	23256832	23257284	453	8	8	654	170	0.259939	0.256669	LMR	0	0	13656	2500	ENST00000610135	lincRNA	ENSG00000272796	RP1-74M1.3	34546	1911	ENST00000426928	ENSG00000215906	LACTBL1	22269	633	0	0	1	0	0	1	0	0	1
1790	chr1	23290700	23291218	519	11	11	1134	127	0.111993	0.0511494	LMR	0	0	612	2501	ENST00000426928	protein_coding	ENSG00000215906	LACTBL1	612	1911	ENST00000426928	ENSG00000215906	LACTBL1	10130	633	1	0	0	1	0	0	0	0	1
1791	chr1	23295546	23296209	664	6	6	502	39	0.0776892	0.113926	LMR	0	0	3714	2501	ENST00000426928	protein_coding	ENSG00000215906	LACTBL1	3714	1911	ENST00000426928	ENSG00000215906	LACTBL1	14976	633	0	0	1	0	0	1	0	0	1
1792	chr1	23302788	23303501	714	8	8	636	77	0.121069	0.171166	LMR	0	0	10956	2501	ENST00000426928	protein_coding	ENSG00000215906	LACTBL1	10956	1911	ENST00000426928	ENSG00000215906	LACTBL1	22218	633	0	0	1	0	0	1	0	0	1
1793	chr1	23425134	23425716	583	8	8	751	143	0.190413	0.198547	LMR	0	0	9906	2515	ENST00000374623	protein_coding	ENSG00000169641	LUZP1	9906	1922	ENST00000374623	ENSG00000169641	LUZP1	78343	635	0	1	0	0	1	0	0	0	1
1794	chr1	23448648	23449448	801	6	6	563	43	0.0763766	0.0800412	LMR	0	0	10723	2519	ENST00000475164	protein_coding	ENSG00000169641	LUZP1	10723	1926	ENST00000475164	ENSG00000169641	LUZP1	54611	635	0	1	0	0	1	0	0	0	1
1795	chr1	23510858	23511479	622	9	9	705	52	0.0737589	0.0401606	LMR	0	0	6556	2516	ENST00000302291	protein_coding	ENSG00000169641	LUZP1	6556	1923	ENST00000302291	ENSG00000169641	LUZP1	6224	635	0	0	1	0	0	1	0	0	1
1796	chr1	23521320	23522017	698	9	9	802	265	0.330424	0.33006	LMR	0	0	97	2524	ENST00000374619	protein_coding	ENSG00000179546	HTR1D	97	1928	ENST00000374619	ENSG00000179546	HTR1D	16686	635	1	0	0	1	0	0	0	0	1
1797	chr1	23551528	23552146	619	14	14	1164	170	0.146048	0.153279	LMR	0	0	19111	2525	ENST00000442089	pseudogene	ENSG00000215381	RP5-1057J7.1	30305	1928	ENST00000374619	ENSG00000179546	HTR1D	7290	636	0	0	1	0	0	1	0	0	1
1798	chr1	23575960	23576920	961	8	8	618	174	0.281553	0.20358	LMR	0	0	4701	2525	ENST00000442089	pseudogene	ENSG00000215381	RP5-1057J7.1	54737	1928	ENST00000374619	ENSG00000179546	HTR1D	31722	636	0	0	1	0	0	1	0	0	1
1799	chr1	23609544	23610660	1117	5	5	472	165	0.349576	0.345883	LMR	0	0	1286	2527	ENST00000604481	lincRNA	ENSG00000261326	RP5-1057J7.6	22464	1929	ENST00000464516	ENSG00000125944	HNRNPR	59585	637	0.639212	0.360788	0	0	0	1	0	0	1
1800	chr1	23703390	23704260	871	17	17	1327	460	0.346647	0.341524	LMR	0	0	1261	2550	ENST00000605350	lincRNA	ENSG00000271420	RP5-1057J7.7	5752	1949	ENST00000518600	ENSG00000249087	C1orf213	7339	638	0.84845	0	0.15155	0	0	1	0	0	1
1801	chr1	23704746	23705078	333	6	6	485	199	0.410309	0.414893	LMR	0	0	443	2550	ENST00000605350	lincRNA	ENSG00000271420	RP5-1057J7.7	7108	1949	ENST00000518600	ENSG00000249087	C1orf213	8695	638	1	0	0	0	0	1	0	0	1
1802	chr1	23709818	23710621	804	5	5	415	115	0.277108	0.292565	LMR	0	0	3290	2552	ENST00000476978	protein_coding	ENSG00000204219	TCEA3	3290	1951	ENST00000476978	ENSG00000204219	TCEA3	13767	638	0	1	0	0	1	0	0	0	1
1803	chr1	23720228	23720453	226	7	7	549	233	0.424408	0.423916	LMR	0	0	6315	2552	ENST00000476978	protein_coding	ENSG00000204219	TCEA3	6315	1951	ENST00000476978	ENSG00000204219	TCEA3	24177	638	0	1	0	0	1	0	0	0	1
1804	chr1	23720494	23722067	1574	21	21	1696	488	0.287736	0.290804	LMR	0	0	6581	2552	ENST00000476978	protein_coding	ENSG00000204219	TCEA3	6581	1951	ENST00000476978	ENSG00000204219	TCEA3	24443	638	0	1	0	0	1	0	0	0	1
1805	chr1	23729578	23731069	1492	28	28	2734	483	0.176664	0.10479	LMR	0	0	6255	2557	ENST00000445848	pseudogene	ENSG00000232482	RP4-654C18.1	13721	1955	ENST00000492271	ENSG00000204219	TCEA3	19439	639	0	1	0	0	1	0	0	0	1
1806	chr1	23767869	23768324	456	7	7	608	229	0.376645	0.391552	LMR	0	0	439	2564	ENST00000475814	protein_coding	ENSG00000088280	ASAP3	439	1962	ENST00000475814	ENSG00000088280	ASAP3	3897	640	1	0	0	1	0	0	0	0	1
1807	chr1	23770460	23771440	981	9	9	743	186	0.250336	0.216008	LMR	0	0	1695	2564	ENST00000475814	protein_coding	ENSG00000088280	ASAP3	1695	1962	ENST00000475814	ENSG00000088280	ASAP3	6488	640	0.309888	0.690112	0	0.309888	0.690112	0	0	0	1
1808	chr1	23777922	23778970	1049	7	7	604	165	0.273179	0.2766	LMR	0	0	9157	2564	ENST00000475814	protein_coding	ENSG00000088280	ASAP3	9157	1962	ENST00000475814	ENSG00000088280	ASAP3	13950	640	0	1	0	0	1	0	0	0	1
1809	chr1	23783452	23784090	639	7	7	644	260	0.403727	0.392626	LMR	0	0	14687	2564	ENST00000475814	protein_coding	ENSG00000088280	ASAP3	14687	1962	ENST00000475814	ENSG00000088280	ASAP3	19480	640	0	1	0	0	1	0	0	0	1
1810	chr1	23796986	23797832	847	12	12	979	164	0.167518	0.120507	LMR	0	0	8839	2568	ENST00000449467	protein_coding	ENSG00000088280	ASAP3	8839	1966	ENST00000449467	ENSG00000088280	ASAP3	12145	641	0	1	0	0	1	0	0	0	1
1811	chr1	23805448	23806164	717	8	8	673	101	0.150074	0.150117	LMR	0	0	507	2568	ENST00000449467	protein_coding	ENSG00000088280	ASAP3	507	1966	ENST00000449467	ENSG00000088280	ASAP3	3813	641	1	0	0	1	0	0	0	0	1
1812	chr1	23854636	23855507	872	10	10	919	99	0.107726	0.0791473	LMR	0	0	2204	2569	ENST00000361729	protein_coding	ENSG00000007968	E2F2	2204	1967	ENST00000361729	ENSG00000007968	E2F2	1526	642	0	1	0	0	1	0	0	0.543578	0.456422
1813	chr1	23866089	23866859	771	24	24	1789	176	0.098379	0.072498	LMR	0	0	8376	2569	ENST00000361729	protein_coding	ENSG00000007968	E2F2	8376	1967	ENST00000361729	ENSG00000007968	E2F2	7999	642	0	0	1	0	0	1	0	0	1
1814	chr1	23871056	23871871	816	6	6	488	134	0.27459	0.270472	LMR	0	0	5534	2571	ENST00000451217	lincRNA	ENSG00000235052	RP1-150O5.3	13343	1967	ENST00000361729	ENSG00000007968	E2F2	9146	643	0	0	1	0	0	1	0	0	1
1815	chr1	23875217	23875762	546	10	10	825	234	0.283636	0.247036	LMR	0	0	1643	2571	ENST00000451217	lincRNA	ENSG00000235052	RP1-150O5.3	9803	1970	ENST00000463312	ENSG00000117318	ID3	5255	643	0.653846	0	0.346154	0	0	1	0	0	1
1816	chr1	23890960	23891360	401	7	7	489	206	0.421268	0.382799	LMR	0	0	4674	2572	ENST00000374561	protein_coding	ENSG00000117318	ID3	4674	1969	ENST00000374561	ENSG00000117318	ID3	3280	646	0	0	1	0	0	1	0	0	1
1817	chr1	23903520	23904276	757	10	10	890	199	0.223596	0.215281	LMR	0	0	3708	2575	ENST00000477916	protein_coding	ENSG00000197880	MDS2	3708	1972	ENST00000477916	ENSG00000197880	MDS2	8455	646	0	0	1	0	0	1	0	0	1
1818	chr1	23912072	23912412	341	5	5	497	104	0.209256	0.208648	LMR	0	0	4086	2575	ENST00000477916	protein_coding	ENSG00000197880	MDS2	4086	1972	ENST00000477916	ENSG00000197880	MDS2	17007	646	0	1	0	0	1	0	0	0	1
1819	chr1	23923439	23924242	804	8	8	600	279	0.465	0.405051	LMR	0	0	15453	2575	ENST00000477916	protein_coding	ENSG00000197880	MDS2	15453	1972	ENST00000477916	ENSG00000197880	MDS2	21699	647	0	1	0	0	1	0	0	0	1
1820	chr1	23961429	23962360	932	15	15	1110	109	0.0981982	0.109524	LMR	0	0	7604	2576	ENST00000374555	protein_coding	ENSG00000197880	MDS2	7604	1973	ENST00000374555	ENSG00000197880	MDS2	15133	647	0	1	0	0	1	0	0	0	1
1821	chr1	23969991	23971289	1299	9	9	766	213	0.278068	0.264052	LMR	0	0	16166	2576	ENST00000374555	protein_coding	ENSG00000197880	MDS2	16166	1973	ENST00000374555	ENSG00000197880	MDS2	23695	647	0	0	1	0	0	1	0	0	1
1822	chr1	23976871	23977942	1072	12	12	893	323	0.361702	0.381126	LMR	0	0	18841	2577	ENST00000451300	pseudogene	ENSG00000229239	RP11-223J15.2	23046	1973	ENST00000374555	ENSG00000197880	MDS2	30575	647	0	0	1	0	0	1	0	0	1
1823	chr1	23999655	24000750	1096	7	7	648	88	0.135802	0.11774	LMR	0	0	2870	2577	ENST00000451300	pseudogene	ENSG00000229239	RP11-223J15.2	17518	1974	ENST00000374550	ENSG00000142676	RPL11	17605	648	0	1	0	0	0	1	0	0	1
1824	chr1	24053806	24054162	357	7	7	647	158	0.244204	0.232343	LMR	0	0	9217	2584	ENST00000466184	misc_RNA	ENSG00000244609	RN7SL532P	15482	1979	ENST00000418390	ENSG00000011007	TCEB3	15533	649	0	0	1	0	0	1	0	0	1
1825	chr1	24098542	24099278	737	13	13	1152	137	0.118924	0.0586546	LMR	1	0	0	2589	ENST00000447961	antisense	ENSG00000236810	RP5-886K2.3	5616	1982	ENST00000246151	ENSG00000057757	PITHD1	5224	650	1	0	0	0	0	1	0	0	1
1826	chr1	24119970	24120332	363	9	9	666	249	0.373874	0.372341	LMR	1	1	0	2602	ENST00000374501	protein_coding	ENSG00000011009	LYPLA2	0	1994	ENST00000374501	ENSG00000011009	LYPLA2	2145	651	1	0	0	1	0	0	0	0	1
1827	chr1	24136216	24137002	787	7	7	631	214	0.339144	0.3775	LMR	0	0	3808	2625	ENST00000496907	protein_coding	ENSG00000117305	HMGCL	3808	2017	ENST00000496907	ENSG00000117305	HMGCL	8666	652	0	1	0	0	1	0	0	0	1
1828	chr1	24226617	24227074	458	9	9	657	249	0.378995	0.396811	LMR	0	0	2152	2634	ENST00000412176	pseudogene	ENSG00000229106	RP11-4M23.2	12777	2022	ENST00000374472	ENSG00000188822	CNR2	2041	654	0	1	0	0	1	0	0	0	1
1829	chr1	24235322	24236080	759	12	12	952	195	0.204832	0.176353	LMR	0	0	1720	2635	ENST00000411815	antisense	ENSG00000232557	RP11-4M23.3	3771	2022	ENST00000374472	ENSG00000188822	CNR2	5784	654	0.367589	0.632411	0	0	1	0	0	0	1
1830	chr1	24243145	24243671	527	6	6	554	111	0.200361	0.146917	LMR	0	0	3292	2630	ENST00000374472	protein_coding	ENSG00000188822	CNR2	3292	2022	ENST00000374472	ENSG00000188822	CNR2	13607	654	0	1	0	0	1	0	0	0	1
1831	chr1	24246374	24247064	691	7	7	693	149	0.215007	0.237669	LMR	0	0	6521	2630	ENST00000374472	protein_coding	ENSG00000188822	CNR2	6521	2022	ENST00000374472	ENSG00000188822	CNR2	16836	654	0	1	0	0	1	0	0	0	1
1832	chr1	24250432	24250962	531	7	7	655	108	0.164885	0.167803	LMR	0	0	4597	2636	ENST00000578143	miRNA	ENSG00000264926	MIR378F	10579	2022	ENST00000374472	ENSG00000188822	CNR2	20894	654	0	1	0	0	1	0	0	0	1
1833	chr1	24257482	24258023	542	7	7	511	100	0.195695	0.177682	LMR	0	0	1921	2636	ENST00000578143	miRNA	ENSG00000264926	MIR378F	17629	2022	ENST00000374472	ENSG00000188822	CNR2	27762	655	0.143911	0.856089	0	0	1	0	0	0	1
1834	chr1	24262842	24263610	769	6	6	433	156	0.360277	0.371646	LMR	0	0	7281	2636	ENST00000578143	miRNA	ENSG00000264926	MIR378F	21938	2023	ENST00000536471	ENSG00000188822	CNR2	22175	655	0	1	0	0	1	0	0	0	1
1835	chr1	24278160	24278604	445	9	9	860	303	0.352326	0.352564	LMR	0	0	2286	2637	ENST00000421430	pseudogene	ENSG00000230228	RP11-4M23.4	6944	2023	ENST00000536471	ENSG00000188822	CNR2	7181	655	0	1	0	0	1	0	0	0	1
1836	chr1	24281606	24282188	583	10	10	832	132	0.158654	0.162295	LMR	0	0	3360	2631	ENST00000536471	protein_coding	ENSG00000188822	CNR2	3360	2023	ENST00000536471	ENSG00000188822	CNR2	3597	655	0	1	0	0	1	0	0	0	1
1837	chr1	24333840	24334533	694	5	5	223	67	0.300448	0.207399	LMR	0	0	475	2658	ENST00000442164	pseudogene	ENSG00000215905	RP11-4M23.7	26422	2030	ENST00000341154	ENSG00000188529	SRSF10	26822	656	1	0	0	0	0	1	0	0	1
1838	chr1	24341868	24343014	1147	7	7	493	83	0.168357	0.148205	LMR	0	0	6858	2658	ENST00000442164	pseudogene	ENSG00000215905	RP11-4M23.7	34450	2030	ENST00000341154	ENSG00000188529	SRSF10	34850	656	0	0	1	0	0	1	0	0	1
1839	chr1	24345042	24345965	924	18	18	1289	164	0.12723	0.101362	LMR	0	0	10032	2658	ENST00000442164	pseudogene	ENSG00000215905	RP11-4M23.7	37624	2030	ENST00000341154	ENSG00000188529	SRSF10	38024	656	0	0	1	0	0	1	0	0	1
1840	chr1	24346326	24347048	723	7	7	504	150	0.297619	0.279516	LMR	0	0	11316	2658	ENST00000442164	pseudogene	ENSG00000215905	RP11-4M23.7	38908	2030	ENST00000341154	ENSG00000188529	SRSF10	39308	656	0	0	1	0	0	1	0	0	1
1841	chr1	24372270	24374489	2220	24	24	2034	525	0.258112	0.236577	LMR	0	0	4944	2659	ENST00000439239	antisense	ENSG00000225315	RP11-293P20.2	18579	2044	ENST00000338909	ENSG00000142661	MYOM3	65252	656	0	1	0	0	0	1	0	0	1
1842	chr1	24377672	24378420	749	7	7	549	161	0.29326	0.314384	LMR	0	0	10346	2659	ENST00000439239	antisense	ENSG00000225315	RP11-293P20.2	14648	2044	ENST00000338909	ENSG00000142661	MYOM3	70654	656	0	1	0	0	0	1	0	0	1
1843	chr1	24397143	24397848	706	16	16	1206	177	0.146766	0.079205	LMR	0	0	3878	2666	ENST00000429191	antisense	ENSG00000230703	RP11-293P20.4	4073	2044	ENST00000338909	ENSG00000142661	MYOM3	90125	656	0	1	0	0	1	0	0	0	1
1844	chr1	24429508	24430152	645	9	9	776	286	0.368557	0.324628	LMR	0	0	4776	2665	ENST00000475306	protein_coding	ENSG00000142661	MYOM3	4776	2049	ENST00000475306	ENSG00000142661	MYOM3	83388	657	0	1	0	0	1	0	0	0	1
1845	chr1	24434340	24434552	213	9	9	740	272	0.367568	0.367875	LMR	0	0	376	2665	ENST00000475306	protein_coding	ENSG00000142661	MYOM3	376	2049	ENST00000475306	ENSG00000142661	MYOM3	78988	657	1	0	0	1	0	0	0	0	1
1846	chr1	24438639	24439371	733	24	24	1811	373	0.205964	0.203214	LMR	1	1	0	2664	ENST00000329601	protein_coding	ENSG00000142661	MYOM3	0	2048	ENST00000329601	ENSG00000142661	MYOM3	74169	657	1	0	0	1	0	0	0	0	1
1847	chr1	24446332	24447459	1128	18	18	1565	338	0.215974	0.209981	LMR	0	0	7666	2661	ENST00000374434	protein_coding	ENSG00000142661	MYOM3	7666	2045	ENST00000374434	ENSG00000142661	MYOM3	66081	657	0	1	0	0	1	0	0	0	1
1848	chr1	24452186	24453233	1048	8	8	613	202	0.329527	0.317768	LMR	0	0	13520	2661	ENST00000374434	protein_coding	ENSG00000142661	MYOM3	13520	2045	ENST00000374434	ENSG00000142661	MYOM3	60307	657	0	1	0	0	1	0	0	0	1
1849	chr1	24469418	24470144	727	14	14	970	218	0.224742	0.196437	LMR	1	1	0	2667	ENST00000270800	protein_coding	ENSG00000142677	IL22RA1	0	2050	ENST00000270800	ENSG00000142677	IL22RA1	43396	657	1	0	0	1	0	0	0	0	1
1850	chr1	24525622	24526258	637	12	12	935	118	0.126203	0.058512	LMR	0	0	471	2673	ENST00000439059	lincRNA	ENSG00000230023	RP11-10N16.2	11172	2054	ENST00000374419	ENSG00000185436	IFNLR1	11144	657	1	0	0	0	0	1	0	0	1
1851	chr1	24532744	24532874	131	6	6	275	115	0.418182	0.430647	LMR	0	0	6013	2673	ENST00000439059	lincRNA	ENSG00000230023	RP11-10N16.2	18294	2054	ENST00000374419	ENSG00000185436	IFNLR1	18266	657	0	1	0	0	0	1	0	0	1
1852	chr1	24542504	24543460	957	22	22	1434	221	0.154114	0.126886	LMR	0	0	10946	2674	ENST00000408105	miRNA	ENSG00000221032	AL590683.1	28054	2054	ENST00000374419	ENSG00000185436	IFNLR1	28026	657	0	0	1	0	0	1	0	0	1
1853	chr1	24562786	24563567	782	16	16	1357	403	0.296979	0.341877	LMR	0	0	8378	2674	ENST00000408105	miRNA	ENSG00000221032	AL590683.1	48336	2054	ENST00000374419	ENSG00000185436	IFNLR1	48308	657	0	0	1	0	0	1	0	0	1
1854	chr1	24593079	24593370	292	5	5	289	102	0.352941	0.327196	LMR	0	0	12974	2675	ENST00000584309	miRNA	ENSG00000266511	AL590683.2	52441	2056	ENST00000361548	ENSG00000158055	GRHL3	54832	658	0	0	1	0	0	1	0	0	1
1855	chr1	24610304	24610772	469	5	5	444	84	0.189189	0.192038	LMR	0	0	3958	2675	ENST00000584309	miRNA	ENSG00000266511	AL590683.2	35039	2056	ENST00000361548	ENSG00000158055	GRHL3	37430	658	0	0	1	0	0	1	0	0	1
1856	chr1	24616435	24617044	610	15	15	1243	355	0.285599	0.290354	LMR	0	0	10089	2675	ENST00000584309	miRNA	ENSG00000266511	AL590683.2	28767	2056	ENST00000361548	ENSG00000158055	GRHL3	31158	658	0	0	1	0	0	1	0	0	1
1857	chr1	24620856	24621941	1086	17	17	1200	191	0.159167	0.135297	LMR	0	0	14510	2675	ENST00000584309	miRNA	ENSG00000266511	AL590683.2	23870	2056	ENST00000361548	ENSG00000158055	GRHL3	26261	658	0	0	1	0	0	1	0	0	1
1858	chr1	24627784	24628914	1131	9	9	826	194	0.234867	0.223733	LMR	0	0	16897	2677	ENST00000361548	protein_coding	ENSG00000158055	GRHL3	16897	2056	ENST00000361548	ENSG00000158055	GRHL3	19288	658	0	0	1	0	0	1	0	0	1
1859	chr1	24645334	24646566	1233	26	26	2044	273	0.133562	0.121851	LMR	1	1	0	2682	ENST00000524724	protein_coding	ENSG00000158055	GRHL3	0	2061	ENST00000524724	ENSG00000158055	GRHL3	1636	658	1	0	0	1	0	0	0	0.295215	0.704785
1860	chr1	24674088	24674240	153	5	5	329	112	0.340426	0.348717	LMR	0	0	5437	2686	ENST00000461318	protein_coding	ENSG00000158055	GRHL3	5437	2065	ENST00000461318	ENSG00000158055	GRHL3	25102	658	0	1	0	0	1	0	0	0	1
1861	chr1	24717604	24719038	1435	25	25	1788	257	0.143736	0.12544	LMR	1	1	0	2695	ENST00000483261	protein_coding	ENSG00000001460	STPG1	0	2074	ENST00000483261	ENSG00000001460	STPG1	20819	659	1	0	0	1	0	0	0	0	1
1862	chr1	24720096	24720714	619	5	5	456	180	0.394737	0.384431	LMR	0	0	1534	2695	ENST00000483261	protein_coding	ENSG00000001460	STPG1	1534	2074	ENST00000483261	ENSG00000001460	STPG1	19143	659	0.751212	0.248788	0	0.751212	0.248788	0	0	0	1
1863	chr1	24764026	24765550	1525	21	21	1481	449	0.303174	0.295496	LMR	0	0	17105	2707	ENST00000432012	protein_coding	ENSG00000001461	NIPAL3	17105	2086	ENST00000432012	ENSG00000001461	NIPAL3	20986	660	0	1	0	0	1	0	0	0	1
1864	chr1	24818066	24818776	711	13	13	999	238	0.238238	0.206878	LMR	0	0	10610	2708	ENST00000374395	protein_coding	ENSG00000117602	RCAN3	10610	2087	ENST00000374395	ENSG00000117602	RCAN3	10089	661	0	0	1	0	0	1	0	0	1
1865	chr1	24878646	24879120	475	5	5	381	112	0.293963	0.296247	LMR	0	0	3394	2716	ENST00000577528	lincRNA	ENSG00000264443	RP4-594I10.3	3481	2094	ENST00000374392	ENSG00000184454	NCMAP	16725	662	0	1	0	0	0	1	0	0	1
1866	chr1	24885491	24886082	592	8	8	670	160	0.238806	0.232929	LMR	0	0	2888	2717	ENST00000374392	protein_coding	ENSG00000184454	NCMAP	2888	2094	ENST00000374392	ENSG00000184454	NCMAP	23570	662	0	1	0	0	1	0	0	0	1
1867	chr1	24894574	24895068	495	7	7	592	201	0.339527	0.332337	LMR	0	0	4455	2719	ENST00000443086	pseudogene	ENSG00000227312	RP11-496D1.2	11971	2094	ENST00000374392	ENSG00000184454	NCMAP	32653	662	0	1	0	0	1	0	0	0	1
1868	chr1	24902799	24902980	182	5	5	415	177	0.426506	0.399121	LMR	0	0	12680	2719	ENST00000443086	pseudogene	ENSG00000227312	RP11-496D1.2	12974	2095	ENST00000486262	ENSG00000184454	NCMAP	40878	662	0	1	0	0	1	0	0	0	1
1869	chr1	24913578	24914111	534	6	6	524	73	0.139313	0.146296	LMR	0	0	1843	2718	ENST00000486262	protein_coding	ENSG00000184454	NCMAP	1843	2095	ENST00000486262	ENSG00000184454	NCMAP	51657	662	0.294007	0.705993	0	0.294007	0.705993	0	0	0	1
1870	chr1	24927501	24927823	323	5	5	406	129	0.317734	0.283804	LMR	0	0	11545	2718	ENST00000486262	protein_coding	ENSG00000184454	NCMAP	11545	2095	ENST00000486262	ENSG00000184454	NCMAP	41204	663	0	1	0	0	1	0	0	0	1
1871	chr1	24948377	24949115	739	6	6	420	94	0.22381	0.236554	LMR	0	0	2888	2720	ENST00000459380	misc_RNA	ENSG00000239106	Y_RNA	9091	2096	ENST00000471693	ENSG00000133226	SRRM1	19912	663	0	0	1	0	0	1	0	0	1
1872	chr1	24961627	24963218	1592	7	7	595	131	0.220168	0.154657	LMR	0	0	2069	2722	ENST00000478890	protein_coding	ENSG00000133226	SRRM1	2069	2097	ENST00000478890	ENSG00000133226	SRRM1	5809	663	0	1	0	0	1	0	0	0	1
1873	chr1	25010099	25010574	476	9	9	683	179	0.262079	0.23316	LMR	0	0	14024	2744	ENST00000474843	protein_coding	ENSG00000133226	SRRM1	14024	2119	ENST00000474843	ENSG00000133226	SRRM1	39902	663	0	0	1	0	0	1	0	0	1
1874	chr1	25015084	25015546	463	9	9	708	132	0.186441	0.179778	LMR	0	0	19009	2744	ENST00000474843	protein_coding	ENSG00000133226	SRRM1	19009	2119	ENST00000474843	ENSG00000133226	SRRM1	44887	663	0	0	1	0	0	1	0	0	1
1875	chr1	25020626	25021364	739	11	11	1044	285	0.272989	0.238092	LMR	0	0	24551	2744	ENST00000474843	protein_coding	ENSG00000133226	SRRM1	24551	2119	ENST00000474843	ENSG00000133226	SRRM1	49988	664	0	0	1	0	0	1	0	0	1
1876	chr1	25031144	25031534	391	9	9	609	204	0.334975	0.359153	LMR	0	0	35069	2744	ENST00000474843	protein_coding	ENSG00000133226	SRRM1	35069	2119	ENST00000474843	ENSG00000133226	SRRM1	39818	664	0	0	1	0	0	1	0	0	1
1877	chr1	25031808	25032480	673	14	14	1231	385	0.312754	0.311013	LMR	0	0	35733	2744	ENST00000474843	protein_coding	ENSG00000133226	SRRM1	35733	2119	ENST00000474843	ENSG00000133226	SRRM1	38872	664	0	0	1	0	0	1	0	0	1
1878	chr1	25046508	25047059	552	14	14	1138	192	0.168717	0.178449	LMR	0	0	24788	2746	ENST00000374379	protein_coding	ENSG00000169504	CLIC4	24788	2120	ENST00000374379	ENSG00000169504	CLIC4	24293	664	0	0	1	0	0	1	0	0	1
[truncated: 76,629 more rows]
