# Supplementary material for: Methylome and transcriptome maps of human visceral and subcutaneous adipocytes reveal key epigenetic differences at developmental genes
Source: Sci Rep. 2019 Jul 2;9:9511. doi: 10.1038/s41598-019-45777-w (PMC6606599; doi:10.1038/s41598-019-45777-w)
Supplement: Supplementary file 20 — Supplementary_Table S19 [file 41598_2019_45777_MOESM20_ESM.xlsx]

## Sheet: SA LMRs
Table S19. SA Low-Methylated Regions (LMRs)
	chr	start	end	width	nCG.segmentation	nCG	T	M	pmeth	median.meth	type	nGeneTSS	nProtGeneTSS	distanceTSS	TSS	tx_id	tx_type	gene_id	gene_name	distanceTSS_prot	TSS_prot	tx_id_prot	gene_id_prot	gene_name_prot	distanceCpGi	CpGi	promoter	genebody	intergenic	promoter_prot	genebody_prot	intergenic_prot	CpGisland	CpGshores	nonCpG
1	chr1	237791	238176	386	6	6	122	33	0.270492	0.242622	LMR	0	0	381	36	ENST00000448958	lincRNA	ENSG00000228463	AP006222.2	98411	2	ENST00000423372	ENSG00000237683	AL627309.1	89614	3	1	0	0	0	0	1	0	0	1
2	chr1	540730	540868	139	12	12	344	87	0.252907	0.256643	LMR	0	0	7851	70	ENST00000357876	lincRNA	ENSG00000239664	RP5-857K21.3	81184	4	ENST00000332831	ENSG00000185097	OR4F16	3870	7	0	1	0	0	0	1	0	0	1
3	chr1	540884	541034	151	8	8	187	77	0.411765	0.41259	LMR	0	0	8005	70	ENST00000357876	lincRNA	ENSG00000239664	RP5-857K21.3	81018	4	ENST00000332831	ENSG00000185097	OR4F16	3704	7	0	1	0	0	0	1	0	0	1
4	chr1	565026	566328	1303	25	25	24142	755	0.0312733	0.276762	LMR	0	0	5	78	ENST00000457540	pseudogene	ENSG00000225630	MTND2P28	55724	4	ENST00000332831	ENSG00000185097	OR4F16	18376	7	1	0	0	0	0	1	0	0	1
5	chr1	569690	570261	572	14	14	7971	644	0.0807929	0.21143	LMR	1	0	0	83	ENST00000416718	pseudogene	ENSG00000198744	RP5-857K21.11	51791	4	ENST00000332831	ENSG00000185097	OR4F16	23040	7	1	0	0	0	0	1	0	0	1
6	chr1	730166	731079	914	12	12	507	77	0.151874	0.203281	LMR	0	0	8057	117	ENST00000599533	protein_coding	ENSG00000269831	AL669831.1	8057	5	ENST00000599533	ENSG00000269831	AL669831.1	15618	8	0	1	0	0	0	1	0	0	1
7	chr1	745690	746830	1141	5	5	265	59	0.222642	0.305556	LMR	0	0	148	115	ENST00000590817	pseudogene	ENSG00000230092	RP11-206L10.8	6552	5	ENST00000599533	ENSG00000269831	AL669831.1	15586	9	1	0	0	0	0	1	0	0	1
8	chr1	760274	760938	665	5	5	258	48	0.186047	0.194588	LMR	0	0	1947	121	ENST00000536430	lincRNA	ENSG00000225880	LINC00115	21136	5	ENST00000599533	ENSG00000269831	AL669831.1	1478	9	0.0796992	0	0.920301	0	0	1	0	0.784962	0.215038
9	chr1	766162	766622	461	6	6	310	40	0.129032	0.172044	LMR	0	0	362	131	ENST00000415295	processed_transcript	ENSG00000228794	LINC01128	27024	5	ENST00000599533	ENSG00000269831	AL669831.1	2716	9	1	0	0	0	0	1	0	0	1
10	chr1	777576	777746	171	6	6	165	35	0.212121	0.199246	LMR	0	0	8981	132	ENST00000425657	processed_transcript	ENSG00000228794	LINC01128	38438	5	ENST00000599533	ENSG00000269831	AL669831.1	11117	10	0	1	0	0	0	1	0	0	1
11	chr1	792764	793070	307	7	7	54	19	0.351852	0.392593	LMR	0	0	6035	132	ENST00000425657	processed_transcript	ENSG00000228794	LINC01128	24972	6	ENST00000594233	ENSG00000269308	AL645608.2	3552	10	0	1	0	0	0	1	0	0	1
12	chr1	802870	803814	945	8	8	333	102	0.306306	0.332445	LMR	0	0	1766	134	ENST00000432963	lincRNA	ENSG00000230368	FAM41C	14228	6	ENST00000594233	ENSG00000269308	AL645608.2	531	11	0.247619	0.137566	0.614815	0	0	1	0	1	0
13	chr1	807991	808736	746	12	12	845	247	0.292308	0.283285	LMR	1	0	0	136	ENST00000415481	pseudogene	ENSG00000234711	TUBB8P11	9306	6	ENST00000594233	ENSG00000269308	AL645608.2	2362	12	1	0	0	0	0	1	0	0	1
14	chr1	816964	818128	1165	6	6	459	125	0.272331	0.270742	LMR	1	1	0	137	ENST00000594233	protein_coding	ENSG00000269308	AL645608.2	0	6	ENST00000594233	ENSG00000269308	AL645608.2	11335	12	1	0	0	1	0	0	0	0	1
15	chr1	842130	842670	541	15	15	966	270	0.279503	0.290164	LMR	0	0	1915	138	ENST00000607769	lincRNA	ENSG00000272438	RP11-54O7.16	17589	7	ENST00000420190	ENSG00000187634	SAMD11	1510	13	0.155268	0.844732	0	0	0	1	0	1	0
16	chr1	848080	848700	621	25	25	1866	446	0.239014	0.297835	LMR	0	0	850	140	ENST00000398216	lincRNA	ENSG00000241180	RP11-54O7.2	11559	7	ENST00000420190	ENSG00000187634	SAMD11	2196	14	1	0	0	0	0	1	0	0	1
17	chr1	855116	855351	236	7	7	393	157	0.399491	0.411683	LMR	0	0	43	142	ENST00000417705	lincRNA	ENSG00000223764	RP11-54O7.3	4908	7	ENST00000420190	ENSG00000187634	SAMD11	142	15	1	0	0	0	0	1	0	1	0
18	chr1	862762	863412	651	15	15	895	257	0.287151	0.294779	LMR	0	0	1643	146	ENST00000342066	protein_coding	ENSG00000187634	SAMD11	1643	9	ENST00000342066	ENSG00000187634	SAMD11	1129	16	0.546851	0.453149	0	0.546851	0.453149	0	0	1	0
19	chr1	864234	864490	257	6	6	398	78	0.19598	0.124966	LMR	0	0	1201	147	ENST00000341065	protein_coding	ENSG00000187634	SAMD11	1201	10	ENST00000341065	ENSG00000187634	SAMD11	2601	16	1	0	0	1	0	0	0	0	1
20	chr1	867093	867658	566	14	14	994	202	0.203219	0.263367	LMR	0	0	647	153	ENST00000598827	protein_coding	ENSG00000268179	AL645608.1	647	16	ENST00000598827	ENSG00000268179	AL645608.1	1674	17	1	0	0	1	0	0	0	0.575972	0.424028
21	chr1	872116	872209	94	5	5	265	83	0.313208	0.302278	LMR	0	0	2445	148	ENST00000455979	protein_coding	ENSG00000187634	SAMD11	2445	11	ENST00000455979	ENSG00000187634	SAMD11	243	17	0	1	0	0	1	0	0	1	0
22	chr1	879814	880451	638	20	20	1233	448	0.363341	0.35817	LMR	0	0	490	157	ENST00000496938	protein_coding	ENSG00000188976	NOC2L	490	20	ENST00000496938	ENSG00000188976	NOC2L	1450	18	1	0	0	1	0	0	0	0.862069	0.137931
23	chr1	903804	904008	205	5	5	479	174	0.363257	0.317418	LMR	0	0	1921	165	ENST00000379409	protein_coding	ENSG00000187583	PLEKHN1	1921	28	ENST00000379409	ENSG00000187583	PLEKHN1	1149	20	0.380488	0.619512	0	0.380488	0.619512	0	0	1	0
24	chr1	916061	916196	136	10	10	639	216	0.338028	0.324119	LMR	0	0	1276	170	ENST00000341290	protein_coding	ENSG00000187642	C1orf170	1276	33	ENST00000341290	ENSG00000187642	C1orf170	2907	22	1	0	0	1	0	0	0	0	1
25	chr1	917476	917692	217	9	9	552	217	0.393116	0.380379	LMR	1	1	0	169	ENST00000433179	protein_coding	ENSG00000187642	C1orf170	0	32	ENST00000433179	ENSG00000187642	C1orf170	2034	23	1	0	0	1	0	0	0	0	1
26	chr1	919354	919936	583	25	25	1313	104	0.0792079	0.0175439	LMR	0	0	1856	169	ENST00000433179	protein_coding	ENSG00000187642	C1orf170	1856	32	ENST00000433179	ENSG00000187642	C1orf170	0	23	0.245283	0	0.754717	0.245283	0	0.754717	0.344768	0.655232	0
27	chr1	931074	931722	649	20	20	1394	249	0.178623	0.139568	LMR	0	0	1708	172	ENST00000606034	lincRNA	ENSG00000272512	RP11-54O7.17	3638	38	ENST00000484667	ENSG00000188290	HES4	1665	24	0.449923	0.130971	0.419106	0	0	1	0	0.516179	0.483821
28	chr1	960422	960870	449	18	18	978	254	0.259714	0.260763	LMR	0	0	4918	180	ENST00000379370	protein_coding	ENSG00000188157	AGRN	4918	40	ENST00000379370	ENSG00000188157	AGRN	2925	28	0	1	0	0	1	0	0	0	1
29	chr1	1000906	1001537	632	20	20	1335	416	0.31161	0.287648	LMR	0	0	1007	195	ENST00000451054	pseudogene	ENSG00000217801	RP11-465B22.3	8149	49	ENST00000453464	ENSG00000237330	RNF223	994	37	1	0	0	0	0	1	0	1	0
30	chr1	1002220	1002316	97	5	5	273	75	0.274725	0.225298	LMR	0	0	2321	195	ENST00000451054	pseudogene	ENSG00000217801	RP11-465B22.3	7370	49	ENST00000453464	ENSG00000237330	RNF223	347	38	0	1	0	0	0	1	0	1	0
31	chr1	1003256	1003316	61	5	5	355	165	0.464789	0.452502	LMR	0	0	3357	195	ENST00000451054	pseudogene	ENSG00000217801	RP11-465B22.3	6370	49	ENST00000453464	ENSG00000237330	RNF223	0	38	0	1	0	0	0	1	1	0	0
32	chr1	1008050	1008303	254	10	10	715	264	0.369231	0.369637	LMR	0	0	1383	197	ENST00000453464	protein_coding	ENSG00000237330	RNF223	1383	49	ENST00000453464	ENSG00000237330	RNF223	2731	38	1	0	0	1	0	0	0	0	1
33	chr1	1010522	1011332	811	23	23	1220	400	0.327869	0.283832	LMR	0	0	834	197	ENST00000453464	protein_coding	ENSG00000237330	RNF223	834	49	ENST00000453464	ENSG00000237330	RNF223	177	39	1	0	0	1	0	0	0	1	0
34	chr1	1012732	1012806	75	6	6	190	82	0.431579	0.420376	LMR	0	0	3044	197	ENST00000453464	protein_coding	ENSG00000237330	RNF223	3044	49	ENST00000453464	ENSG00000237330	RNF223	0	39	0	0	1	0	0	1	1	0	0
35	chr1	1058590	1058789	200	8	8	555	152	0.273874	0.234172	LMR	0	0	6848	215	ENST00000475119	protein_coding	ENSG00000131591	C1orf159	6848	67	ENST00000475119	ENSG00000131591	C1orf159	6144	49	0	0	1	0	0	1	0	0	1
36	chr1	1064628	1065240	613	22	22	1369	457	0.33382	0.344133	LMR	0	0	7156	220	ENST00000416774	lincRNA	ENSG00000223823	RP11-465B22.5	12886	67	ENST00000475119	ENSG00000131591	C1orf159	7129	50	0	0	1	0	0	1	0	0	1
37	chr1	1067882	1068146	265	12	12	677	222	0.327917	0.320116	LMR	0	0	4250	220	ENST00000416774	lincRNA	ENSG00000223823	RP11-465B22.5	16140	67	ENST00000475119	ENSG00000131591	C1orf159	4223	50	0	0	1	0	0	1	0	0	1
38	chr1	1070764	1070989	226	5	5	408	122	0.29902	0.305349	LMR	0	0	1407	220	ENST00000416774	lincRNA	ENSG00000223823	RP11-465B22.5	19022	67	ENST00000475119	ENSG00000131591	C1orf159	1380	50	1	0	0	0	0	1	0	1	0
39	chr1	1077848	1077918	71	5	5	377	108	0.286472	0.280791	LMR	0	0	5450	220	ENST00000416774	lincRNA	ENSG00000223823	RP11-465B22.5	26106	67	ENST00000475119	ENSG00000131591	C1orf159	5000	50	0	1	0	0	0	1	0	0	1
40	chr1	1079822	1080135	314	15	15	783	273	0.348659	0.359085	LMR	0	0	7424	220	ENST00000416774	lincRNA	ENSG00000223823	RP11-465B22.5	28080	67	ENST00000475119	ENSG00000131591	C1orf159	6974	50	0	0	1	0	0	1	0	0	1
41	chr1	1080220	1080335	116	5	5	177	51	0.288136	0.204652	LMR	0	0	7822	220	ENST00000416774	lincRNA	ENSG00000223823	RP11-465B22.5	28478	67	ENST00000475119	ENSG00000131591	C1orf159	7372	50	0	0	1	0	0	1	0	0	1
42	chr1	1089226	1089683	458	6	6	501	132	0.263473	0.196759	LMR	0	0	12800	221	ENST00000384997	miRNA	ENSG00000207730	MIR200B	19580	72	ENST00000506177	ENSG00000162571	TTLL10	3528	51	0	0	1	0	0	1	0	0	1
43	chr1	1097190	1097636	447	16	16	959	206	0.214807	0.237654	LMR	0	0	4847	221	ENST00000384997	miRNA	ENSG00000207730	MIR200B	11627	72	ENST00000506177	ENSG00000162571	TTLL10	407	52	0	0	1	0	0	1	0	1	0
44	chr1	1101602	1101894	293	10	10	511	175	0.342466	0.297593	LMR	0	0	589	221	ENST00000384997	miRNA	ENSG00000207730	MIR200B	7369	72	ENST00000506177	ENSG00000162571	TTLL10	1017	52	1	0	0	0	0	1	0	1	0
45	chr1	1102009	1102210	202	6	6	269	110	0.408922	0.40377	LMR	0	0	273	221	ENST00000384997	miRNA	ENSG00000207730	MIR200B	7053	72	ENST00000506177	ENSG00000162571	TTLL10	1424	52	1	0	0	0	0	1	0	1	0
46	chr1	1105535	1106100	566	16	16	963	166	0.172378	0.137845	LMR	0	0	797	224	ENST00000606993	lincRNA	ENSG00000272141	RP11-465B22.8	3163	72	ENST00000506177	ENSG00000162571	TTLL10	3214	53	1	0	0	0	0	1	0	0	1
47	chr1	1107362	1107510	149	6	6	288	104	0.361111	0.376631	LMR	0	0	1753	226	ENST00000506177	protein_coding	ENSG00000162571	TTLL10	1753	72	ENST00000506177	ENSG00000162571	TTLL10	1804	53	1	0	0	1	0	0	0	1	0
48	chr1	1108568	1108642	75	5	5	378	151	0.399471	0.402135	LMR	0	0	621	226	ENST00000506177	protein_coding	ENSG00000162571	TTLL10	621	72	ENST00000506177	ENSG00000162571	TTLL10	672	53	1	0	0	1	0	0	0	1	0
49	chr1	1111554	1112328	775	23	23	1480	342	0.231081	0.216862	LMR	0	0	2267	228	ENST00000379289	protein_coding	ENSG00000162571	TTLL10	2267	74	ENST00000379289	ENSG00000162571	TTLL10	1408	53	0	1	0	0	1	0	0	0.763871	0.236129
50	chr1	1115326	1115420	95	5	5	220	90	0.409091	0.410411	LMR	0	0	248	229	ENST00000379288	protein_coding	ENSG00000162571	TTLL10	248	75	ENST00000379288	ENSG00000162571	TTLL10	154	54	1	0	0	1	0	0	0	1	0
51	chr1	1118140	1118406	267	15	15	909	209	0.229923	0.201389	LMR	0	0	2009	232	ENST00000486379	protein_coding	ENSG00000162571	TTLL10	2009	78	ENST00000486379	ENSG00000162571	TTLL10	2133	54	0	1	0	0	1	0	0	0	1
52	chr1	1118460	1118900	441	16	16	1026	217	0.211501	0.190529	LMR	0	0	1515	232	ENST00000486379	protein_coding	ENSG00000162571	TTLL10	1515	78	ENST00000486379	ENSG00000162571	TTLL10	2453	54	1	0	0	1	0	0	0	0	1
53	chr1	1134250	1134408	159	8	8	461	152	0.329718	0.370855	LMR	0	0	6651	235	ENST00000486728	protein_coding	ENSG00000186891	TNFRSF18	6651	81	ENST00000486728	ENSG00000186891	TNFRSF18	1031	55	0	0	1	0	0	1	0	1	0
54	chr1	1139142	1139212	71	5	5	298	131	0.439597	0.398573	LMR	0	0	1847	235	ENST00000486728	protein_coding	ENSG00000186891	TNFRSF18	1847	81	ENST00000486728	ENSG00000186891	TNFRSF18	1985	56	1	0	0	1	0	0	0	0.211268	0.788732
55	chr1	1139296	1139617	322	20	20	1218	339	0.278325	0.276279	LMR	0	0	1442	235	ENST00000486728	protein_coding	ENSG00000186891	TNFRSF18	1442	81	ENST00000486728	ENSG00000186891	TNFRSF18	2053	57	1	0	0	1	0	0	0	0	1
56	chr1	1142975	1143189	215	6	6	370	68	0.183784	0.118692	LMR	0	0	903	234	ENST00000379268	protein_coding	ENSG00000186891	TNFRSF18	903	80	ENST00000379268	ENSG00000186891	TNFRSF18	824	57	1	0	0	1	0	0	0	1	0
57	chr1	1143458	1144039	582	28	28	1896	127	0.0669831	0.0361714	LMR	0	0	1386	234	ENST00000379268	protein_coding	ENSG00000186891	TNFRSF18	1386	80	ENST00000379268	ENSG00000186891	TNFRSF18	1307	57	1	0	0	1	0	0	0	1	0
58	chr1	1144182	1144588	407	19	19	925	236	0.255135	0.263932	LMR	0	0	2110	234	ENST00000379268	protein_coding	ENSG00000186891	TNFRSF18	2110	80	ENST00000379268	ENSG00000186891	TNFRSF18	980	58	0	0	1	0	0	1	0	1	0
59	chr1	1148386	1148558	173	7	7	454	171	0.376652	0.30318	LMR	0	0	319	239	ENST00000453580	protein_coding	ENSG00000186827	TNFRSF4	319	85	ENST00000453580	ENSG00000186827	TNFRSF4	497	60	1	0	0	1	0	0	0	1	0
60	chr1	1149496	1149618	123	5	5	238	88	0.369748	0.349377	LMR	1	1	0	238	ENST00000497869	protein_coding	ENSG00000186827	TNFRSF4	0	84	ENST00000497869	ENSG00000186827	TNFRSF4	0	60	1	0	0	1	0	0	0.235772	0.764228	0
61	chr1	1150597	1150870	274	7	7	412	117	0.283981	0.328082	LMR	0	0	1078	238	ENST00000497869	protein_coding	ENSG00000186827	TNFRSF4	1078	84	ENST00000497869	ENSG00000186827	TNFRSF4	1072	60	1	0	0	1	0	0	0	1	0
62	chr1	1161406	1161613	208	8	8	557	233	0.418312	0.392897	LMR	0	0	2362	245	ENST00000403997	protein_coding	ENSG00000078808	SDF4	2362	91	ENST00000403997	ENSG00000078808	SDF4	346	64	0	1	0	0	1	0	0	1	0
63	chr1	1168207	1168322	116	17	17	1115	375	0.336323	0.292185	LMR	0	0	577	248	ENST00000379198	protein_coding	ENSG00000176022	B3GALT6	577	94	ENST00000379198	ENSG00000176022	B3GALT6	0	66	1	0	0	1	0	0	1	0	0
64	chr1	1176124	1176696	573	16	16	1027	286	0.278481	0.29447	LMR	0	0	1841	250	ENST00000478606	protein_coding	ENSG00000184163	FAM132A	1841	96	ENST00000478606	ENSG00000184163	FAM132A	1189	68	0.277487	0	0.722513	0.277487	0	0.722513	0	1	0
65	chr1	1185578	1185854	277	13	13	646	77	0.119195	0.0910494	LMR	0	0	859	254	ENST00000565563	lincRNA	ENSG00000260179	RP5-902P8.12	3475	97	ENST00000330388	ENSG00000184163	FAM132A	3107	69	1	0	0	0	0	1	0	0	1
66	chr1	1196446	1196733	288	7	7	457	169	0.369803	0.336139	LMR	0	0	2215	272	ENST00000471154	protein_coding	ENSG00000160087	UBE2J2	2215	117	ENST00000471154	ENSG00000160087	UBE2J2	5646	71	0	1	0	0	1	0	0	0	1
67	chr1	1206126	1206486	361	7	7	465	144	0.309677	0.298702	LMR	0	0	2364	276	ENST00000488418	protein_coding	ENSG00000160087	UBE2J2	2364	121	ENST00000488418	ENSG00000160087	UBE2J2	2029	73	0	1	0	0	1	0	0	0	1
68	chr1	1216996	1217373	378	13	13	842	310	0.368171	0.36038	LMR	1	1	0	282	ENST00000470022	protein_coding	ENSG00000162572	SCNN1D	0	125	ENST00000470022	ENSG00000162572	SCNN1D	7053	73	1	0	0	1	0	0	0	0	1
69	chr1	1219017	1219596	580	9	10	378	77	0.203704	0.17678	LMR	0	0	1440	285	ENST00000400928	protein_coding	ENSG00000162572	SCNN1D	1440	128	ENST00000400928	ENSG00000162572	SCNN1D	9074	73	0.963793	0.0362069	0	0.963793	0.0362069	0	0	0	1
70	chr1	1221828	1222388	561	29	29	1604	380	0.236908	0.230415	LMR	0	0	100	286	ENST00000379099	protein_coding	ENSG00000162572	SCNN1D	100	129	ENST00000379099	ENSG00000162572	SCNN1D	6392	74	1	0	0	1	0	0	0	0	1
71	chr1	1225604	1225816	213	6	6	407	133	0.326781	0.342172	LMR	0	0	3114	286	ENST00000379099	protein_coding	ENSG00000162572	SCNN1D	3114	129	ENST00000379099	ENSG00000162572	SCNN1D	2964	74	0	1	0	0	1	0	0	0	1
72	chr1	1229122	1229192	71	5	5	127	34	0.267717	0.284327	LMR	0	0	1195	291	ENST00000470659	protein_coding	ENSG00000131584	ACAP3	1195	134	ENST00000470659	ENSG00000131584	ACAP3	0	74	1	0	0	1	0	0	1	0	0
73	chr1	1229325	1229376	52	9	9	262	86	0.328244	0.327635	LMR	0	0	1011	291	ENST00000470659	protein_coding	ENSG00000131584	ACAP3	1011	134	ENST00000470659	ENSG00000131584	ACAP3	0	74	1	0	0	1	0	0	1	0	0
74	chr1	1234544	1234680	137	5	5	311	85	0.273312	0.272609	LMR	0	0	208	290	ENST00000467278	protein_coding	ENSG00000131584	ACAP3	208	133	ENST00000467278	ENSG00000131584	ACAP3	4380	74	1	0	0	1	0	0	0	0	1
75	chr1	1238748	1238927	180	7	7	414	108	0.26087	0.238187	LMR	0	0	1353	297	ENST00000478065	protein_coding	ENSG00000131584	ACAP3	1353	140	ENST00000478065	ENSG00000131584	ACAP3	3473	75	1	0	0	1	0	0	0	0	1
76	chr1	1253664	1253966	303	5	5	371	99	0.266846	0.281609	LMR	0	0	102	353	ENST00000444968	sense_intronic	ENSG00000240731	RP5-890O3.9	759	168	ENST00000531377	ENSG00000127054	CPSF3L	356	77	1	0	0	1	0	0	0	1	0
77	chr1	1256318	1256474	157	7	7	401	125	0.311721	0.292834	LMR	0	0	32	340	ENST00000525603	protein_coding	ENSG00000127054	CPSF3L	32	183	ENST00000525603	ENSG00000127054	CPSF3L	1769	77	1	0	0	1	0	0	0	1	0
78	chr1	1266000	1266844	845	22	22	1352	479	0.35429	0.371059	LMR	1	1	0	357	ENST00000339381	protein_coding	ENSG00000169962	TAS1R3	0	199	ENST00000339381	ENSG00000169962	TAS1R3	241	81	1	0	0	1	0	0	0	1	0
79	chr1	1268778	1269279	502	25	25	1603	560	0.349345	0.339319	LMR	0	0	2083	357	ENST00000339381	protein_coding	ENSG00000169962	TAS1R3	2083	199	ENST00000339381	ENSG00000169962	TAS1R3	0	82	0	1	0	0	1	0	0.416335	0.583665	0
80	chr1	1281614	1281901	288	8	8	496	144	0.290323	0.255294	LMR	0	0	2433	360	ENST00000472445	protein_coding	ENSG00000107404	DVL1	2433	202	ENST00000472445	ENSG00000107404	DVL1	2032	85	0	1	0	0	1	0	0	0	1
81	chr1	1289648	1289738	91	5	5	262	114	0.435115	0.452206	LMR	0	0	3	361	ENST00000474033	protein_coding	ENSG00000162576	MXRA8	3	203	ENST00000474033	ENSG00000162576	MXRA8	0	86	1	0	0	1	0	0	0.340659	0.659341	0
82	chr1	1290382	1290466	85	9	9	572	189	0.33042	0.314647	LMR	1	1	0	368	ENST00000476718	protein_coding	ENSG00000162576	MXRA8	0	210	ENST00000476718	ENSG00000162576	MXRA8	0	86	1	0	0	1	0	0	1	0	0
83	chr1	1297062	1297887	826	26	26	1947	355	0.182332	0.0951815	LMR	1	1	0	364	ENST00000477278	protein_coding	ENSG00000162576	MXRA8	0	206	ENST00000477278	ENSG00000162576	MXRA8	5935	86	1	0	0	1	0	0	0	0	1
84	chr1	1306960	1307948	989	28	28	1895	343	0.181003	0.164808	LMR	0	0	2575	375	ENST00000489799	protein_coding	ENSG00000175756	AURKAIP1	2575	217	ENST00000489799	ENSG00000175756	AURKAIP1	1192	87	0	0	1	0	0	1	0	0.816987	0.183013
85	chr1	1337400	1337689	290	5	5	489	86	0.175869	0.216104	LMR	0	0	1600	405	ENST00000453521	protein_coding	ENSG00000224870	RP4-758J18.2	1600	246	ENST00000453521	ENSG00000224870	RP4-758J18.2	1797	89	1	0	0	1	0	0	0	0.7	0.3
86	chr1	1358161	1358582	422	14	14	988	381	0.385628	0.361227	LMR	0	0	1011	415	ENST00000427211	protein_coding	ENSG00000235098	ANKRD65	1011	254	ENST00000427211	ENSG00000235098	ANKRD65	2160	91	1	0	0	1	0	0	0	0	1
87	chr1	1361170	1361636	467	17	17	993	390	0.392749	0.386954	LMR	1	1	0	421	ENST00000378821	protein_coding	ENSG00000205116	TMEM88B	0	259	ENST00000378821	ENSG00000205116	TMEM88B	0	92	1	0	0	1	0	0	0.162741	0.837259	0
88	chr1	1361962	1362225	264	5	5	231	58	0.251082	0.248536	LMR	0	0	453	421	ENST00000378821	protein_coding	ENSG00000205116	TMEM88B	453	259	ENST00000378821	ENSG00000205116	TMEM88B	174	92	1	0	0	1	0	0	0	1	0
89	chr1	1389462	1389762	301	16	16	620	240	0.387097	0.407573	LMR	0	0	4167	432	ENST00000475091	protein_coding	ENSG00000215915	ATAD3C	4167	266	ENST00000475091	ENSG00000215915	ATAD3C	0	96	0	1	0	0	1	0	0.687708	0.312292	0
90	chr1	1391468	1391622	155	5	5	81	21	0.259259	0.269831	LMR	0	0	6173	432	ENST00000475091	protein_coding	ENSG00000215915	ATAD3C	6173	266	ENST00000475091	ENSG00000215915	ATAD3C	1578	96	0	1	0	0	1	0	0	1	0
91	chr1	1397616	1398239	624	23	23	1648	416	0.252427	0.23449	LMR	1	1	0	433	ENST00000484537	protein_coding	ENSG00000215915	ATAD3C	0	267	ENST00000484537	ENSG00000215915	ATAD3C	1277	97	1	0	0	1	0	0	0	1	0
92	chr1	1411114	1411371	258	6	6	288	74	0.256944	0.305053	LMR	0	0	2034	436	ENST00000472194	protein_coding	ENSG00000160072	ATAD3B	2034	270	ENST00000472194	ENSG00000160072	ATAD3B	2663	99	0	1	0	0	1	0	0	0	1
93	chr1	1433198	1433364	167	5	5	252	90	0.357143	0.326005	LMR	0	0	13248	439	ENST00000474481	protein_coding	ENSG00000160072	ATAD3B	13248	273	ENST00000474481	ENSG00000160072	ATAD3B	11224	102	0	0.185629	0.814371	0	0.185629	0.814371	0	0	1
94	chr1	1444276	1444448	173	8	8	483	124	0.256729	0.25278	LMR	0	0	3082	440	ENST00000378756	protein_coding	ENSG00000197785	ATAD3A	3082	274	ENST00000378756	ENSG00000197785	ATAD3A	140	102	0	0	1	0	0	1	0	1	0
95	chr1	1463780	1463906	127	5	5	371	124	0.334232	0.363014	LMR	0	0	4126	446	ENST00000400830	protein_coding	ENSG00000197785	ATAD3A	4126	280	ENST00000400830	ENSG00000197785	ATAD3A	602	108	0	1	0	0	1	0	0	1	0
96	chr1	1468976	1469168	193	9	9	508	92	0.181102	0.122084	LMR	0	0	6568	447	ENST00000378733	protein_coding	ENSG00000205090	TMEM240	6568	281	ENST00000378733	ENSG00000205090	TMEM240	1436	109	0	1	0	0	1	0	0	1	0
97	chr1	1479228	1479422	195	6	6	438	192	0.438356	0.441257	LMR	0	0	2444	450	ENST00000378726	protein_coding	ENSG00000160075	SSU72	2444	284	ENST00000378726	ENSG00000160075	SSU72	2558	112	0	1	0	0	1	0	0	0	1
98	chr1	1484136	1484361	226	7	7	452	161	0.356195	0.351271	LMR	0	0	2268	450	ENST00000378726	protein_coding	ENSG00000160075	SSU72	2268	284	ENST00000378726	ENSG00000160075	SSU72	5171	113	0	1	0	0	1	0	0	0	1
99	chr1	1485663	1486692	1030	21	21	1361	258	0.189566	0.172569	LMR	0	0	3795	450	ENST00000378726	protein_coding	ENSG00000160075	SSU72	3795	284	ENST00000378726	ENSG00000160075	SSU72	2840	113	0	1	0	0	1	0	0	0	1
100	chr1	1488249	1488876	628	17	17	1134	419	0.369489	0.37737	LMR	0	0	6381	450	ENST00000378726	protein_coding	ENSG00000160075	SSU72	6381	284	ENST00000378726	ENSG00000160075	SSU72	656	113	0	1	0	0	1	0	0	1	0
101	chr1	1490259	1490698	440	14	14	1054	264	0.250474	0.227221	LMR	0	0	8391	450	ENST00000378726	protein_coding	ENSG00000160075	SSU72	8391	284	ENST00000378726	ENSG00000160075	SSU72	464	113	0	1	0	0	1	0	0	1	0
102	chr1	1500708	1501272	565	13	13	971	278	0.286303	0.262024	LMR	0	0	803	453	ENST00000539195	pseudogene	ENSG00000215791	AL645728.2	8691	286	ENST00000359060	ENSG00000160075	SSU72	3721	114	1	0	0	0	1	0	0	0	1
103	chr1	1502910	1503067	158	5	5	444	177	0.398649	0.403657	LMR	0	0	3005	453	ENST00000539195	pseudogene	ENSG00000215791	AL645728.2	6896	286	ENST00000359060	ENSG00000160075	SSU72	5923	114	0	1	0	0	1	0	0	0	1
104	chr1	1503322	1503822	501	9	9	734	178	0.242507	0.230408	LMR	0	0	3417	453	ENST00000539195	pseudogene	ENSG00000215791	AL645728.2	6141	286	ENST00000359060	ENSG00000160075	SSU72	5660	115	0	1	0	0	1	0	0	0	1
105	chr1	1512992	1513498	507	7	7	519	99	0.190751	0.221623	LMR	0	0	1637	455	ENST00000426195	pseudogene	ENSG00000236684	AL645728.3	2636	287	ENST00000366221	ENSG00000215014	AL645728.1	2244	115	0.715976	0	0.284024	0	0	1	0	0	1
106	chr1	1521532	1522008	477	13	13	1052	283	0.269011	0.259748	LMR	0	0	6395	455	ENST00000426195	pseudogene	ENSG00000236684	AL645728.3	11176	287	ENST00000366221	ENSG00000215014	AL645728.1	10784	115	0	0	1	0	0	1	0	0	1
107	chr1	1532286	1533336	1051	27	27	1484	161	0.108491	0.09573	LMR	0	0	2139	456	ENST00000422725	protein_coding	ENSG00000228594	C1orf233	2139	288	ENST00000422725	ENSG00000228594	C1orf233	995	116	0	0	1	0	0	1	0	0.956232	0.0437678
108	chr1	1537738	1537886	149	5	5	322	117	0.363354	0.304364	LMR	0	0	2261	456	ENST00000422725	protein_coding	ENSG00000228594	C1orf233	2261	288	ENST00000422725	ENSG00000228594	C1orf233	1601	116	0	0	1	0	0	1	0	1	0
109	chr1	1546370	1547152	783	13	13	789	198	0.250951	0.23928	LMR	0	0	3642	458	ENST00000520777	protein_coding	ENSG00000197530	MIB2	3642	289	ENST00000520777	ENSG00000197530	MIB2	3301	117	0	0	1	0	0	1	0	0	1
110	chr1	1556918	1557190	273	9	9	696	223	0.320402	0.348168	LMR	0	0	1311	481	ENST00000512004	protein_coding	ENSG00000197530	MIB2	1311	312	ENST00000512004	ENSG00000197530	MIB2	1397	118	1	0	0	1	0	0	0	1	0
111	chr1	1580385	1580591	207	23	23	410	130	0.317073	0.268908	LMR	0	0	31	503	ENST00000513088	protein_coding	ENSG00000248333	CDK11B	31	334	ENST00000513088	ENSG00000248333	CDK11B	0	124	1	0	0	1	0	0	1	0	0
112	chr1	1610103	1610412	310	5	5	317	124	0.391167	0.434866	LMR	0	0	5388	515	ENST00000597891	pseudogene	ENSG00000269227	RP11-345P4.6	8524	342	ENST00000480991	ENSG00000189339	SLC35E2B	1859	128	0	1	0	0	1	0	0	0.454839	0.545161
113	chr1	1614564	1614783	220	6	6	409	158	0.386308	0.441873	LMR	0	0	9299	510	ENST00000378662	protein_coding	ENSG00000189339	SLC35E2B	9299	340	ENST00000378662	ENSG00000189339	SLC35E2B	6320	128	0	1	0	0	1	0	0	0	1
114	chr1	1617669	1618087	419	12	12	858	222	0.258741	0.218803	LMR	0	0	5995	510	ENST00000378662	protein_coding	ENSG00000189339	SLC35E2B	5995	340	ENST00000378662	ENSG00000189339	SLC35E2B	5523	129	0	1	0	0	1	0	0	0	1
115	chr1	1626311	1626901	591	12	12	446	116	0.26009	0.187794	LMR	0	0	2143	511	ENST00000234800	protein_coding	ENSG00000189339	SLC35E2B	2143	341	ENST00000234800	ENSG00000189339	SLC35E2B	1243	129	0	0	1	0	0	1	0	1	0
116	chr1	1672464	1672772	309	8	8	507	140	0.276134	0.233285	LMR	0	0	3336	542	ENST00000598846	processed_transcript	ENSG00000268575	RP1-283E3.8	4585	368	ENST00000355439	ENSG00000215790	SLC35E2	1362	134	0	1	0	0	1	0	0	1	0
117	chr1	1689418	1689752	335	16	16	1019	309	0.303238	0.277629	LMR	0	0	261	564	ENST00000400922	protein_coding	ENSG00000008130	NADK	261	385	ENST00000400922	ENSG00000008130	NADK	2015	137	1	0	0	1	0	0	0	0	1
118	chr1	1690112	1690616	505	21	21	1399	323	0.230879	0.205292	LMR	0	0	30	555	ENST00000342348	protein_coding	ENSG00000008130	NADK	30	376	ENST00000342348	ENSG00000008130	NADK	1151	137	1	0	0	1	0	0	0	1	0
119	chr1	1695478	1696096	619	21	21	1522	484	0.318003	0.305222	LMR	0	0	5396	555	ENST00000342348	protein_coding	ENSG00000008130	NADK	5396	376	ENST00000342348	ENSG00000008130	NADK	3414	137	0	1	0	0	1	0	0	0	1
120	chr1	1711318	1712103	786	15	15	1090	341	0.312844	0.338322	LMR	1	1	0	569	ENST00000480542	protein_coding	ENSG00000008130	NADK	0	390	ENST00000480542	ENSG00000008130	NADK	735	138	1	0	0	1	0	0	0	1	0
121	chr1	1719518	1719955	438	7	7	510	128	0.25098	0.277678	LMR	0	0	5680	571	ENST00000461893	protein_coding	ENSG00000078369	GNB1	5680	392	ENST00000461893	ENSG00000078369	GNB1	5376	139	0	1	0	0	1	0	0	0	1
122	chr1	1763770	1764102	333	6	6	415	112	0.26988	0.245674	LMR	0	0	45	575	ENST00000437146	protein_coding	ENSG00000078369	GNB1	45	396	ENST00000437146	ENSG00000078369	GNB1	49628	139	1	0	0	1	0	0	0	0	1
123	chr1	1765012	1765812	801	12	12	941	192	0.204038	0.202782	LMR	0	0	1287	575	ENST00000437146	protein_coding	ENSG00000078369	GNB1	1287	396	ENST00000437146	ENSG00000078369	GNB1	50870	139	0.888889	0.111111	0	0.888889	0.111111	0	0	0	1
124	chr1	1771906	1772271	366	6	6	350	63	0.18	0.203708	LMR	0	0	8181	575	ENST00000437146	protein_coding	ENSG00000078369	GNB1	8181	396	ENST00000437146	ENSG00000078369	GNB1	49134	140	0	1	0	0	1	0	0	0	1
125	chr1	1778389	1779460	1072	11	11	1040	187	0.179808	0.164917	LMR	0	0	14664	575	ENST00000437146	protein_coding	ENSG00000078369	GNB1	14664	396	ENST00000437146	ENSG00000078369	GNB1	41945	140	0	1	0	0	1	0	0	0	1
126	chr1	1789849	1791171	1323	22	22	1525	216	0.141639	0.11856	LMR	0	0	26124	575	ENST00000437146	protein_coding	ENSG00000078369	GNB1	26124	396	ENST00000437146	ENSG00000078369	GNB1	30234	140	0	1	0	0	1	0	0	0	1
127	chr1	1812184	1812574	391	7	7	424	108	0.254717	0.260695	LMR	0	0	9265	574	ENST00000434686	protein_coding	ENSG00000078369	GNB1	9265	395	ENST00000434686	ENSG00000078369	GNB1	8831	140	0	1	0	0	1	0	0	0	1
128	chr1	1814464	1815450	987	6	6	412	99	0.240291	0.246158	LMR	0	0	6389	574	ENST00000434686	protein_coding	ENSG00000078369	GNB1	6389	395	ENST00000434686	ENSG00000078369	GNB1	5955	140	0	1	0	0	1	0	0	0	1
129	chr1	1825772	1826878	1107	24	24	1805	324	0.179501	0.147575	LMR	0	0	2861	578	ENST00000412228	antisense	ENSG00000231050	RP1-140A9.1	3276	391	ENST00000378609	ENSG00000078369	GNB1	2499	140	0	0	1	0	0	1	0	0	1
130	chr1	1830674	1830896	223	5	5	319	109	0.341693	0.361152	LMR	0	0	7763	578	ENST00000412228	antisense	ENSG00000231050	RP1-140A9.1	8178	391	ENST00000378609	ENSG00000078369	GNB1	7401	140	0	0	1	0	0	1	0	0	1
131	chr1	1837544	1839217	1674	27	27	2028	360	0.177515	0.201572	LMR	0	0	7048	579	ENST00000307786	protein_coding	ENSG00000169885	CALML6	7048	399	ENST00000307786	ENSG00000169885	CALML6	741	141	0	0	1	0	0	1	0	0.752091	0.247909
132	chr1	1855809	1856134	326	16	16	847	175	0.206612	0.182535	LMR	0	0	2707	590	ENST00000412120	protein_coding	ENSG00000142609	C1orf222	2707	410	ENST00000412120	ENSG00000142609	C1orf222	3112	143	0	1	0	0	1	0	0	0	1
133	chr1	1859532	1859849	318	10	10	556	224	0.402878	0.41129	LMR	0	0	163	589	ENST00000464311	protein_coding	ENSG00000142609	C1orf222	163	409	ENST00000464311	ENSG00000142609	C1orf222	8	143	1	0	0	1	0	0	0	1	0
134	chr1	1873172	1873382	211	6	6	502	167	0.332669	0.335666	LMR	0	0	13771	591	ENST00000493964	protein_coding	ENSG00000142609	C1orf222	13771	411	ENST00000493964	ENSG00000142609	C1orf222	1333	144	0	1	0	0	1	0	0	1	0
135	chr1	1877817	1878810	994	24	24	1776	410	0.230856	0.190988	LMR	0	0	8343	591	ENST00000493964	protein_coding	ENSG00000142609	C1orf222	8343	411	ENST00000493964	ENSG00000142609	C1orf222	1939	145	0	1	0	0	1	0	0	0.0613682	0.938632
136	chr1	1896605	1897151	547	11	11	751	224	0.298269	0.296296	LMR	0	0	813	596	ENST00000604159	protein_coding	ENSG00000142609	C1orf222	813	416	ENST00000604159	ENSG00000142609	C1orf222	0	147	1	0	0	1	0	0	0.0438757	0.956124	0
137	chr1	1897762	1898042	281	15	15	999	320	0.32032	0.283269	LMR	1	1	0	596	ENST00000604159	protein_coding	ENSG00000142609	C1orf222	0	416	ENST00000604159	ENSG00000142609	C1orf222	0	148	1	0	0	1	0	0	0.088968	0.911032	0
138	chr1	1917932	1918268	337	10	10	684	178	0.260234	0.236899	LMR	0	0	4099	598	ENST00000378590	protein_coding	ENSG00000142609	C1orf222	4099	418	ENST00000378590	ENSG00000142609	C1orf222	4131	149	0	1	0	0	1	0	0	0	1
139	chr1	1923430	1923730	301	9	9	600	194	0.323333	0.307836	LMR	0	0	1061	598	ENST00000378590	protein_coding	ENSG00000142609	C1orf222	1061	418	ENST00000378590	ENSG00000142609	C1orf222	9629	149	1	0	0	1	0	0	0	0	1
140	chr1	1933362	1933620	259	6	6	469	170	0.362473	0.346053	LMR	0	0	1532	594	ENST00000468610	protein_coding	ENSG00000142609	C1orf222	1532	414	ENST00000468610	ENSG00000142609	C1orf222	1546	150	1	0	0	1	0	0	0	1	0
141	chr1	1944800	1944926	127	6	6	491	228	0.464358	0.441891	LMR	0	0	2042	600	ENST00000443930	antisense	ENSG00000233542	RP11-547D24.1	5853	420	ENST00000378585	ENSG00000187730	GABRD	5485	151	0	1	0	0	0	1	0	0	1
142	chr1	1952194	1952409	216	6	6	424	177	0.417453	0.413566	LMR	0	0	1413	601	ENST00000378585	protein_coding	ENSG00000187730	GABRD	1413	420	ENST00000378585	ENSG00000187730	GABRD	714	151	1	0	0	1	0	0	0	1	0
143	chr1	1963740	1963858	119	5	5	293	95	0.324232	0.357592	LMR	0	0	12959	601	ENST00000378585	protein_coding	ENSG00000187730	GABRD	12959	420	ENST00000378585	ENSG00000187730	GABRD	1889	155	0	0	1	0	0	1	0	0.932773	0.0672269
144	chr1	1979198	1979310	113	5	5	384	114	0.296875	0.301057	LMR	0	0	1779	602	ENST00000445600	antisense	ENSG00000226969	RP11-547D24.3	2598	421	ENST00000378567	ENSG00000067606	PRKCZ	1941	158	1	0	0	0	0	1	0	0.522124	0.477876
145	chr1	1983733	1984097	365	7	7	393	153	0.389313	0.399387	LMR	0	0	1485	607	ENST00000503297	protein_coding	ENSG00000067606	PRKCZ	1485	424	ENST00000503297	ENSG00000067606	PRKCZ	520	158	1	0	0	1	0	0	0	1	0
146	chr1	1985852	1986047	196	5	5	338	128	0.378698	0.413104	LMR	0	0	832	608	ENST00000479566	protein_coding	ENSG00000067606	PRKCZ	832	425	ENST00000479566	ENSG00000067606	PRKCZ	2639	158	1	0	0	1	0	0	0	0	1
147	chr1	2002901	2003865	965	27	27	2294	694	0.302528	0.294714	LMR	0	0	1035	610	ENST00000400921	protein_coding	ENSG00000067606	PRKCZ	1035	427	ENST00000400921	ENSG00000067606	PRKCZ	1314	160	1	0	0	1	0	0	0	0.710881	0.289119
148	chr1	2006059	2006320	262	10	10	687	210	0.305677	0.322011	LMR	1	1	0	614	ENST00000470596	protein_coding	ENSG00000067606	PRKCZ	0	431	ENST00000470596	ENSG00000067606	PRKCZ	493	160	1	0	0	1	0	0	0	1	0
149	chr1	2006620	2006709	90	6	6	338	103	0.304734	0.275578	LMR	1	1	0	615	ENST00000496325	protein_coding	ENSG00000067606	PRKCZ	0	432	ENST00000496325	ENSG00000067606	PRKCZ	1054	160	1	0	0	1	0	0	0	1	0
150	chr1	2014602	2014782	181	6	6	410	181	0.441463	0.437782	LMR	0	0	914	616	ENST00000481140	protein_coding	ENSG00000067606	PRKCZ	914	433	ENST00000481140	ENSG00000067606	PRKCZ	9036	160	1	0	0	1	0	0	0	0	1
151	chr1	2019026	2019270	245	8	8	580	216	0.372414	0.372834	LMR	0	0	5338	616	ENST00000481140	protein_coding	ENSG00000067606	PRKCZ	5338	433	ENST00000481140	ENSG00000067606	PRKCZ	5935	161	0	1	0	0	1	0	0	0	1
152	chr1	2019778	2019958	181	6	6	364	113	0.31044	0.314741	LMR	0	0	6090	616	ENST00000481140	protein_coding	ENSG00000067606	PRKCZ	6090	433	ENST00000481140	ENSG00000067606	PRKCZ	5247	161	0	1	0	0	1	0	0	0	1
153	chr1	2023082	2023424	343	16	16	1112	216	0.194245	0.167279	LMR	0	0	9394	616	ENST00000481140	protein_coding	ENSG00000067606	PRKCZ	9394	433	ENST00000481140	ENSG00000067606	PRKCZ	1781	161	0	1	0	0	1	0	0	0.638484	0.361516
154	chr1	2031136	2031300	165	6	6	441	186	0.421769	0.42018	LMR	0	0	4854	617	ENST00000482686	protein_coding	ENSG00000067606	PRKCZ	4854	434	ENST00000482686	ENSG00000067606	PRKCZ	4910	161	0	1	0	0	1	0	0	0	1
155	chr1	2031581	2031768	188	6	6	607	248	0.408567	0.410212	LMR	0	0	4386	617	ENST00000482686	protein_coding	ENSG00000067606	PRKCZ	4386	434	ENST00000482686	ENSG00000067606	PRKCZ	5355	161	0	1	0	0	1	0	0	0	1
156	chr1	2035977	2036278	302	16	16	1198	289	0.241235	0.237564	LMR	1	1	0	619	ENST00000486681	protein_coding	ENSG00000067606	PRKCZ	0	436	ENST00000486681	ENSG00000067606	PRKCZ	2277	162	1	0	0	1	0	0	0	0	1
157	chr1	2040022	2040422	401	16	16	1029	132	0.12828	0.0898955	LMR	0	0	2670	620	ENST00000470986	protein_coding	ENSG00000067606	PRKCZ	2670	437	ENST00000470986	ENSG00000067606	PRKCZ	575	163	0	1	0	0	1	0	0	1	0
158	chr1	2054986	2055090	105	6	6	91	25	0.274725	0.285714	LMR	0	0	7341	621	ENST00000470511	protein_coding	ENSG00000067606	PRKCZ	7341	438	ENST00000470511	ENSG00000067606	PRKCZ	8120	164	0	1	0	0	1	0	0	0	1
159	chr1	2056710	2057068	359	7	7	477	127	0.266247	0.267424	LMR	0	0	8008	622	ENST00000471018	protein_coding	ENSG00000067606	PRKCZ	8008	439	ENST00000471018	ENSG00000067606	PRKCZ	6714	165	0	1	0	0	1	0	0	0	1
160	chr1	2066749	2067452	704	18	18	1246	337	0.270465	0.25313	LMR	0	0	47	625	ENST00000419838	protein_coding	ENSG00000067606	PRKCZ	47	442	ENST00000419838	ENSG00000067606	PRKCZ	82	167	1	0	0	1	0	0	0	1	0
161	chr1	2068437	2068611	175	5	5	301	124	0.41196	0.387728	LMR	0	0	1735	625	ENST00000419838	protein_coding	ENSG00000067606	PRKCZ	1735	442	ENST00000419838	ENSG00000067606	PRKCZ	1770	167	1	0	0	1	0	0	0	1	0
162	chr1	2074320	2074471	152	6	6	487	180	0.36961	0.326081	LMR	0	0	1418	626	ENST00000479263	protein_coding	ENSG00000067606	PRKCZ	1418	443	ENST00000479263	ENSG00000067606	PRKCZ	7653	167	1	0	0	1	0	0	0	0	1
163	chr1	2101416	2101945	530	11	11	884	197	0.222851	0.231794	LMR	0	0	1001	630	ENST00000472017	protein_coding	ENSG00000067606	PRKCZ	1001	447	ENST00000472017	ENSG00000067606	PRKCZ	14487	169	1	0	0	1	0	0	0	0	1
164	chr1	2107982	2108347	366	7	7	496	214	0.431452	0.422038	LMR	0	0	6966	632	ENST00000333854	antisense	ENSG00000182873	RP11-181G12.2	7567	447	ENST00000472017	ENSG00000067606	PRKCZ	8085	169	0	1	0	0	1	0	0	0	1
165	chr1	2110907	2111266	360	12	12	861	296	0.343786	0.321291	LMR	0	0	4047	632	ENST00000333854	antisense	ENSG00000182873	RP11-181G12.2	9970	463	ENST00000597060	ENSG00000269554	AL590822.2	5166	169	0	1	0	0	1	0	0	0	1
166	chr1	2123650	2124022	373	12	12	857	200	0.233372	0.183462	LMR	0	0	1524	640	ENST00000497675	protein_coding	ENSG00000162585	C1orf86	1524	453	ENST00000497675	ENSG00000162585	C1orf86	1831	170	1	0	0	1	0	0	0	0.453083	0.546917
167	chr1	2130482	2131400	919	29	29	2127	155	0.0728726	0.0257158	LMR	1	1	0	643	ENST00000401813	protein_coding	ENSG00000162585	C1orf86	0	456	ENST00000401813	ENSG00000162585	C1orf86	3839	171	1	0	0	1	0	0	0	0	1
168	chr1	2131865	2132166	302	10	10	741	207	0.279352	0.320303	LMR	0	0	518	643	ENST00000401813	protein_coding	ENSG00000162585	C1orf86	518	456	ENST00000401813	ENSG00000162585	C1orf86	4642	172	1	0	0	1	0	0	0	0	1
169	chr1	2168252	2168394	143	5	5	434	81	0.186636	0.202453	LMR	0	0	4333	655	ENST00000508416	protein_coding	ENSG00000157933	SKI	4333	466	ENST00000508416	ENSG00000157933	SKI	7078	174	0	1	0	0	1	0	0	0	1
170	chr1	2168954	2169710	757	25	25	1724	441	0.2558	0.175564	LMR	0	0	5035	655	ENST00000508416	protein_coding	ENSG00000157933	SKI	5035	466	ENST00000508416	ENSG00000157933	SKI	7780	174	0	1	0	0	1	0	0	0	1
171	chr1	2170190	2170466	277	10	10	642	221	0.344237	0.336848	LMR	0	0	6271	655	ENST00000508416	protein_coding	ENSG00000157933	SKI	6271	466	ENST00000508416	ENSG00000157933	SKI	9016	174	0	1	0	0	1	0	0	0	1
172	chr1	2173357	2173852	496	14	14	893	259	0.290034	0.251652	LMR	0	0	5582	656	ENST00000478223	protein_coding	ENSG00000157933	SKI	5582	467	ENST00000478223	ENSG00000157933	SKI	12183	174	0	1	0	0	1	0	0	0	1
173	chr1	2177700	2178351	652	20	20	1415	153	0.108127	0.0757431	LMR	0	0	1083	656	ENST00000478223	protein_coding	ENSG00000157933	SKI	1083	467	ENST00000478223	ENSG00000157933	SKI	16526	174	1	0	0	1	0	0	0	0	1
174	chr1	2178974	2179822	849	25	25	1478	474	0.320704	0.316799	LMR	1	1	0	656	ENST00000478223	protein_coding	ENSG00000157933	SKI	0	467	ENST00000478223	ENSG00000157933	SKI	17800	174	1	0	0	1	0	0	0	0	1
175	chr1	2180659	2180793	135	7	7	471	193	0.409766	0.451332	LMR	0	0	1223	656	ENST00000478223	protein_coding	ENSG00000157933	SKI	1223	467	ENST00000478223	ENSG00000157933	SKI	19485	174	1	0	0	1	0	0	0	0	1
176	chr1	2181791	2182284	494	14	14	1106	351	0.31736	0.31267	LMR	0	0	2355	656	ENST00000478223	protein_coding	ENSG00000157933	SKI	2355	467	ENST00000478223	ENSG00000157933	SKI	20617	174	0	1	0	0	1	0	0	0	1
177	chr1	2182400	2182557	158	5	5	370	160	0.432432	0.481125	LMR	0	0	2964	656	ENST00000478223	protein_coding	ENSG00000157933	SKI	2964	467	ENST00000478223	ENSG00000157933	SKI	21226	174	0	1	0	0	1	0	0	0	1
178	chr1	2183200	2183519	320	15	15	1122	270	0.240642	0.165032	LMR	0	0	3764	656	ENST00000478223	protein_coding	ENSG00000157933	SKI	3764	467	ENST00000478223	ENSG00000157933	SKI	22026	174	0	1	0	0	1	0	0	0	1
179	chr1	2188358	2189063	706	27	27	1728	588	0.340278	0.342048	LMR	0	0	8922	656	ENST00000478223	protein_coding	ENSG00000157933	SKI	8922	467	ENST00000478223	ENSG00000157933	SKI	22957	175	0	1	0	0	1	0	0	0	1
180	chr1	2189500	2190058	559	13	13	1133	342	0.301853	0.300095	LMR	0	0	10064	656	ENST00000478223	protein_coding	ENSG00000157933	SKI	10064	467	ENST00000478223	ENSG00000157933	SKI	21962	175	0	1	0	0	1	0	0	0	1
181	chr1	2198602	2198716	115	5	5	507	185	0.364892	0.36457	LMR	0	0	19166	656	ENST00000478223	protein_coding	ENSG00000157933	SKI	19166	467	ENST00000478223	ENSG00000157933	SKI	13304	175	0	1	0	0	1	0	0	0	1
182	chr1	2198871	2199240	370	12	12	875	226	0.258286	0.243379	LMR	0	0	19435	656	ENST00000478223	protein_coding	ENSG00000157933	SKI	19435	467	ENST00000478223	ENSG00000157933	SKI	12780	175	0	1	0	0	1	0	0	0	1
183	chr1	2199972	2200432	461	6	6	372	128	0.344086	0.38635	LMR	0	0	20536	656	ENST00000478223	protein_coding	ENSG00000157933	SKI	20536	467	ENST00000478223	ENSG00000157933	SKI	11588	175	0	1	0	0	1	0	0	0	1
184	chr1	2201685	2202499	815	26	26	1668	312	0.18705	0.130676	LMR	0	0	22249	656	ENST00000478223	protein_coding	ENSG00000157933	SKI	22249	467	ENST00000478223	ENSG00000157933	SKI	9521	175	0	1	0	0	1	0	0	0	1
185	chr1	2204837	2205183	347	9	9	655	209	0.319084	0.344945	LMR	0	0	25401	656	ENST00000478223	protein_coding	ENSG00000157933	SKI	25401	467	ENST00000478223	ENSG00000157933	SKI	6837	175	0	1	0	0	1	0	0	0	1
186	chr1	2205587	2205856	270	7	7	529	148	0.279773	0.257746	LMR	0	0	26151	656	ENST00000478223	protein_coding	ENSG00000157933	SKI	26151	467	ENST00000478223	ENSG00000157933	SKI	6164	175	0	1	0	0	1	0	0	0	1
187	chr1	2205922	2206148	227	7	7	422	161	0.381517	0.358526	LMR	0	0	26486	656	ENST00000478223	protein_coding	ENSG00000157933	SKI	26486	467	ENST00000478223	ENSG00000157933	SKI	5872	175	0	1	0	0	1	0	0	0	1
188	chr1	2206714	2206856	143	6	6	373	128	0.343164	0.342877	LMR	0	0	27278	656	ENST00000478223	protein_coding	ENSG00000157933	SKI	27278	467	ENST00000478223	ENSG00000157933	SKI	5164	175	0	1	0	0	1	0	0	0	1
189	chr1	2207104	2207978	875	19	19	1400	362	0.258571	0.259318	LMR	0	0	27106	657	ENST00000507179	protein_coding	ENSG00000157933	SKI	27106	468	ENST00000507179	ENSG00000157933	SKI	4042	175	0	1	0	0	1	0	0	0	1
190	chr1	2215204	2215284	81	5	5	256	80	0.3125	0.323759	LMR	0	0	19800	657	ENST00000507179	protein_coding	ENSG00000157933	SKI	19800	468	ENST00000507179	ENSG00000157933	SKI	1322	175	0	1	0	0	1	0	0	1	0
191	chr1	2215692	2216102	411	11	11	668	218	0.326347	0.306182	LMR	0	0	18982	657	ENST00000507179	protein_coding	ENSG00000157933	SKI	18982	468	ENST00000507179	ENSG00000157933	SKI	1810	175	0	1	0	0	1	0	0	0.462287	0.537713
192	chr1	2225530	2225990	461	16	16	1149	364	0.316797	0.312759	LMR	0	0	9094	657	ENST00000507179	protein_coding	ENSG00000157933	SKI	9094	468	ENST00000507179	ENSG00000157933	SKI	2960	176	0	1	0	0	1	0	0	0	1
193	chr1	2230606	2231347	742	24	24	1491	291	0.195171	0.185085	LMR	0	0	3737	657	ENST00000507179	protein_coding	ENSG00000157933	SKI	3737	468	ENST00000507179	ENSG00000157933	SKI	963	177	0	1	0	0	1	0	0	1	0
194	chr1	2241118	2241320	203	6	10	52	12	0.230769	0.221359	LMR	0	0	6032	657	ENST00000507179	protein_coding	ENSG00000157933	SKI	6032	468	ENST00000507179	ENSG00000157933	SKI	2048	179	0	1	0	0	1	0	0	0	1
195	chr1	2241734	2242142	409	20	20	1127	225	0.199645	0.162699	LMR	0	0	6648	657	ENST00000507179	protein_coding	ENSG00000157933	SKI	6648	468	ENST00000507179	ENSG00000157933	SKI	2664	179	0	0	1	0	0	1	0	0	1
196	chr1	2247860	2248140	281	9	9	671	182	0.271237	0.213426	LMR	0	0	9991	669	ENST00000607720	sense_intronic	ENSG00000272161	RP4-713A8.1	10440	480	ENST00000600779	ENSG00000269753	AL589739.1	773	180	0	0	1	0	0	1	0	1	0
197	chr1	2250011	2250616	606	26	26	1671	560	0.335129	0.313236	LMR	0	0	7515	669	ENST00000607720	sense_intronic	ENSG00000272161	RP4-713A8.1	7964	480	ENST00000600779	ENSG00000269753	AL589739.1	376	181	0	0	1	0	0	1	0	1	0
198	chr1	2250830	2251072	243	12	12	844	267	0.316351	0.308516	LMR	0	0	7059	669	ENST00000607720	sense_intronic	ENSG00000272161	RP4-713A8.1	7508	480	ENST00000600779	ENSG00000269753	AL589739.1	1195	181	0	0	1	0	0	1	0	1	0
199	chr1	2251343	2251907	565	27	27	1507	486	0.322495	0.300855	LMR	0	0	6224	669	ENST00000607720	sense_intronic	ENSG00000272161	RP4-713A8.1	6673	480	ENST00000600779	ENSG00000269753	AL589739.1	1708	181	0	0	1	0	0	1	0	0.842478	0.157522
200	chr1	2284452	2285296	845	21	21	1569	446	0.284257	0.279077	LMR	0	0	192	671	ENST00000602865	processed_transcript	ENSG00000269896	RP4-740C4.6	22020	472	ENST00000607342	ENSG00000116151	MORN1	7794	186	1	0	0	0	1	0	0	0	1
201	chr1	2286288	2286804	517	27	27	1846	680	0.368364	0.381277	LMR	0	0	2028	671	ENST00000602865	processed_transcript	ENSG00000269896	RP4-740C4.6	20512	472	ENST00000607342	ENSG00000116151	MORN1	9630	186	0	1	0	0	1	0	0	0	1
202	chr1	2314156	2314346	191	5	5	325	101	0.310769	0.313524	LMR	0	0	2213	663	ENST00000419785	protein_coding	ENSG00000116151	MORN1	2213	474	ENST00000419785	ENSG00000116151	MORN1	2007	188	0	1	0	0	1	0	0	0	1
203	chr1	2330140	2330490	351	5	5	416	154	0.370192	0.33771	LMR	0	0	2899	685	ENST00000462129	protein_coding	ENSG00000157916	RER1	2899	489	ENST00000462129	ENSG00000157916	RER1	3060	190	0	1	0	0	1	0	0	0	1
204	chr1	2340391	2340662	272	6	6	473	175	0.369979	0.363971	LMR	0	0	780	691	ENST00000515760	protein_coding	ENSG00000157911	PEX10	780	495	ENST00000515760	ENSG00000157911	PEX10	144	191	1	0	0	1	0	0	0	1	0
205	chr1	2347036	2347308	273	7	7	466	179	0.38412	0.352996	LMR	0	0	1799	690	ENST00000508384	protein_coding	ENSG00000157911	PEX10	1799	494	ENST00000508384	ENSG00000157911	PEX10	879	193	0.732601	0	0.267399	0.732601	0	0.267399	0	1	0
206	chr1	2347864	2348006	143	6	6	274	109	0.39781	0.380363	LMR	0	0	2627	690	ENST00000508384	protein_coding	ENSG00000157911	PEX10	2627	494	ENST00000508384	ENSG00000157911	PEX10	1707	193	0	0	1	0	0	1	0	1	0
207	chr1	2349567	2350017	451	17	17	1149	234	0.203655	0.132446	LMR	0	0	4330	690	ENST00000508384	protein_coding	ENSG00000157911	PEX10	4330	494	ENST00000508384	ENSG00000157911	PEX10	3410	193	0	0	1	0	0	1	0	0	1
208	chr1	2362577	2362676	100	6	6	367	126	0.343324	0.341395	LMR	0	0	5157	695	ENST00000609981	protein_coding	ENSG00000149527	PLCH2	5157	499	ENST00000609981	ENSG00000149527	PLCH2	2409	194	0	1	0	0	1	0	0	0	1
209	chr1	2362933	2363273	341	8	8	440	173	0.393182	0.351524	LMR	0	0	5513	695	ENST00000609981	protein_coding	ENSG00000149527	PLCH2	5513	499	ENST00000609981	ENSG00000149527	PLCH2	2765	194	0	1	0	0	1	0	0	0	1
210	chr1	2363741	2364492	752	25	25	1574	248	0.15756	0.158234	LMR	0	0	6321	695	ENST00000609981	protein_coding	ENSG00000149527	PLCH2	6321	499	ENST00000609981	ENSG00000149527	PLCH2	3573	194	0	1	0	0	1	0	0	0	1
211	chr1	2364976	2365153	178	7	7	543	158	0.290976	0.30609	LMR	0	0	7556	695	ENST00000609981	protein_coding	ENSG00000149527	PLCH2	7556	499	ENST00000609981	ENSG00000149527	PLCH2	4808	194	0	1	0	0	1	0	0	0	1
212	chr1	2365754	2365910	157	5	5	335	121	0.361194	0.397924	LMR	0	0	8334	695	ENST00000609981	protein_coding	ENSG00000149527	PLCH2	8334	499	ENST00000609981	ENSG00000149527	PLCH2	5586	194	0	1	0	0	1	0	0	0	1
213	chr1	2367064	2367759	696	5	5	277	114	0.411552	0.404918	LMR	0	0	9644	695	ENST00000609981	protein_coding	ENSG00000149527	PLCH2	9644	499	ENST00000609981	ENSG00000149527	PLCH2	4087	195	0	1	0	0	1	0	0	0	1
214	chr1	2370854	2371005	152	6	6	422	140	0.331754	0.33806	LMR	0	0	13434	695	ENST00000609981	protein_coding	ENSG00000149527	PLCH2	13434	499	ENST00000609981	ENSG00000149527	PLCH2	841	195	0	1	0	0	1	0	0	1	0
215	chr1	2373345	2373509	165	5	5	400	142	0.355	0.37499	LMR	0	0	15925	695	ENST00000609981	protein_coding	ENSG00000149527	PLCH2	15925	499	ENST00000609981	ENSG00000149527	PLCH2	1271	195	0	1	0	0	1	0	0	1	0
216	chr1	2377722	2378624	903	23	23	1433	273	0.190509	0.0992586	LMR	0	0	20273	696	ENST00000449969	protein_coding	ENSG00000149527	PLCH2	20273	500	ENST00000449969	ENSG00000149527	PLCH2	1907	196	0	1	0	0	1	0	0	0.10299	0.89701
217	chr1	2387356	2387516	161	5	5	431	108	0.25058	0.2252	LMR	0	0	11381	696	ENST00000449969	protein_coding	ENSG00000149527	PLCH2	11381	500	ENST00000449969	ENSG00000149527	PLCH2	153	197	0	1	0	0	1	0	0	1	0
218	chr1	2389235	2389428	194	7	7	412	124	0.300971	0.28748	LMR	0	0	9469	696	ENST00000449969	protein_coding	ENSG00000149527	PLCH2	9469	500	ENST00000449969	ENSG00000149527	PLCH2	1148	197	0	1	0	0	1	0	0	1	0
219	chr1	2389779	2390038	260	6	6	336	69	0.205357	0.211354	LMR	0	0	8859	696	ENST00000449969	protein_coding	ENSG00000149527	PLCH2	8859	500	ENST00000449969	ENSG00000149527	PLCH2	1692	197	0	1	0	0	1	0	0	1	0
220	chr1	2390184	2390528	345	14	14	978	198	0.202454	0.200525	LMR	0	0	8369	696	ENST00000449969	protein_coding	ENSG00000149527	PLCH2	8369	500	ENST00000449969	ENSG00000149527	PLCH2	2097	197	0	1	0	0	1	0	0	0	1
221	chr1	2391179	2391630	452	23	23	1306	203	0.155436	0.16403	LMR	0	0	7267	696	ENST00000449969	protein_coding	ENSG00000149527	PLCH2	7267	500	ENST00000449969	ENSG00000149527	PLCH2	3092	197	0	1	0	0	1	0	0	0	1
222	chr1	2391921	2392742	822	18	18	1228	531	0.43241	0.393312	LMR	0	0	6155	696	ENST00000449969	protein_coding	ENSG00000149527	PLCH2	6155	500	ENST00000449969	ENSG00000149527	PLCH2	3834	197	0	1	0	0	1	0	0	0	1
223	chr1	2400622	2401196	575	15	15	897	317	0.3534	0.334544	LMR	0	0	1723	696	ENST00000449969	protein_coding	ENSG00000149527	PLCH2	1723	500	ENST00000449969	ENSG00000149527	PLCH2	1566	198	0.48	0.52	0	0.48	0.52	0	0	0.754783	0.245217
224	chr1	2401785	2402326	542	20	20	1044	158	0.151341	0.168679	LMR	0	0	2886	696	ENST00000449969	protein_coding	ENSG00000149527	PLCH2	2886	500	ENST00000449969	ENSG00000149527	PLCH2	2729	198	0	1	0	0	1	0	0	0	1
225	chr1	2403502	2404020	519	19	19	1183	303	0.256128	0.262609	LMR	0	0	3733	697	ENST00000419816	protein_coding	ENSG00000149527	PLCH2	3733	501	ENST00000419816	ENSG00000149527	PLCH2	4446	198	0	1	0	0	1	0	0	0	1
226	chr1	2408928	2409210	283	6	6	282	107	0.379433	0.367013	LMR	0	0	1173	697	ENST00000419816	protein_coding	ENSG00000149527	PLCH2	1173	501	ENST00000419816	ENSG00000149527	PLCH2	547	199	1	0	0	1	0	0	0	1	0
227	chr1	2424536	2425169	634	29	29	1868	467	0.25	0.210345	LMR	1	0	0	705	ENST00000424657	antisense	ENSG00000224387	RP3-395M20.2	4051	507	ENST00000473964	ENSG00000149527	PLCH2	8479	202	1	0	0	0	1	0	0	0	1
228	chr1	2425779	2426026	248	13	13	1018	279	0.274067	0.30443	LMR	1	0	0	706	ENST00000442305	antisense	ENSG00000229393	RP3-395M20.3	3194	507	ENST00000473964	ENSG00000149527	PLCH2	7622	202	1	0	0	0	1	0	0	0	1
229	chr1	2429218	2429630	413	5	5	346	158	0.456647	0.446994	LMR	1	1	0	703	ENST00000473964	protein_coding	ENSG00000149527	PLCH2	0	507	ENST00000473964	ENSG00000149527	PLCH2	4018	202	1	0	0	1	0	0	0	0	1
230	chr1	2431467	2431976	510	13	13	652	218	0.334356	0.352126	LMR	0	0	1380	704	ENST00000462379	protein_coding	ENSG00000149527	PLCH2	1380	508	ENST00000462379	ENSG00000149527	PLCH2	1672	202	1	0	0	1	0	0	0	0.643137	0.356863
231	chr1	2432119	2432635	517	14	14	793	312	0.393443	0.391505	LMR	0	0	2032	704	ENST00000462379	protein_coding	ENSG00000149527	PLCH2	2032	508	ENST00000462379	ENSG00000149527	PLCH2	1013	202	0	1	0	0	1	0	0	1	0
232	chr1	2433444	2433604	161	5	5	329	118	0.358663	0.363542	LMR	0	0	3357	704	ENST00000462379	protein_coding	ENSG00000149527	PLCH2	3357	508	ENST00000462379	ENSG00000149527	PLCH2	44	202	0	1	0	0	1	0	0	1	0
233	chr1	2434032	2434174	143	6	6	273	115	0.421245	0.396524	LMR	0	0	3945	704	ENST00000462379	protein_coding	ENSG00000149527	PLCH2	3945	508	ENST00000462379	ENSG00000149527	PLCH2	0	202	0	1	0	0	1	0	0.237762	0.762238	0
234	chr1	2434722	2434940	219	6	6	385	164	0.425974	0.42608	LMR	0	0	4635	704	ENST00000462379	protein_coding	ENSG00000149527	PLCH2	4635	508	ENST00000462379	ENSG00000149527	PLCH2	101	203	0	1	0	0	1	0	0	1	0
235	chr1	2437840	2438014	175	7	7	479	123	0.256785	0.244298	LMR	0	0	6437	711	ENST00000471361	protein_coding	ENSG00000157881	PANK4	6437	513	ENST00000471361	ENSG00000157881	PANK4	1783	205	0	0	1	0	0	1	0	1	0
236	chr1	2438237	2438837	601	15	15	883	226	0.255946	0.259788	LMR	0	0	5614	711	ENST00000471361	protein_coding	ENSG00000157881	PANK4	5614	513	ENST00000471361	ENSG00000157881	PANK4	960	205	0	0	1	0	0	1	0	1	0
237	chr1	2459462	2459678	217	5	5	288	99	0.34375	0.269856	LMR	0	0	1422	707	ENST00000378466	protein_coding	ENSG00000157881	PANK4	1422	509	ENST00000378466	ENSG00000157881	PANK4	1082	212	1	0	0	1	0	0	0	1	0
238	chr1	2464176	2464548	373	12	12	651	195	0.299539	0.327133	LMR	0	0	2491	719	ENST00000378453	protein_coding	ENSG00000197921	HES5	2491	521	ENST00000378453	ENSG00000197921	HES5	2165	212	0	0	1	0	0	1	0	0	1
239	chr1	2465050	2465166	117	5	5	257	118	0.459144	0.444281	LMR	0	0	3365	719	ENST00000378453	protein_coding	ENSG00000197921	HES5	3365	521	ENST00000378453	ENSG00000197921	HES5	1768	213	0	0	1	0	0	1	0	1	0
240	chr1	2473071	2473250	180	8	8	657	171	0.260274	0.279869	LMR	0	0	4653	720	ENST00000606645	lincRNA	ENSG00000272449	RP3-395M20.12	11386	521	ENST00000378453	ENSG00000197921	HES5	484	214	0	0	1	0	0	1	0	1	0
241	chr1	2481718	2482036	319	9	9	473	72	0.15222	0.180196	LMR	0	0	1000	724	ENST00000448624	processed_transcript	ENSG00000238164	RP3-395M20.8	5041	522	ENST00000426449	ENSG00000157873	TNFRSF14	3354	215	1	0	0	0	0	1	0	0	1
242	chr1	2486360	2486696	337	6	6	357	75	0.210084	0.203392	LMR	0	0	381	727	ENST00000426449	protein_coding	ENSG00000157873	TNFRSF14	381	522	ENST00000426449	ENSG00000157873	TNFRSF14	7996	215	1	0	0	1	0	0	0	0	1
243	chr1	2496537	2496634	98	5	5	343	151	0.440233	0.385227	LMR	0	0	1214	743	ENST00000456687	antisense	ENSG00000225931	RP3-395M20.7	3296	537	ENST00000480305	ENSG00000157873	TNFRSF14	18173	215	1	0	0	0	1	0	0	0	1
244	chr1	2497686	2497936	251	8	8	529	152	0.287335	0.293479	LMR	1	0	0	743	ENST00000456687	antisense	ENSG00000225931	RP3-395M20.7	4445	537	ENST00000480305	ENSG00000157873	TNFRSF14	19322	215	1	0	0	0	0	1	0	0	1
245	chr1	2499432	2500006	575	10	20	389	72	0.18509	0.21241	LMR	0	0	1582	743	ENST00000456687	antisense	ENSG00000225931	RP3-395M20.7	6191	537	ENST00000480305	ENSG00000157873	TNFRSF14	17391	216	0.725217	0.274783	0	0	0	1	0	0	1
246	chr1	2507834	2508474	641	17	17	917	196	0.21374	0.173016	LMR	0	0	4524	744	ENST00000424215	antisense	ENSG00000228037	RP3-395M20.9	9455	538	ENST00000493183	ENSG00000157870	FAM213B	8923	216	0	0	1	0	0	1	0	0	1
247	chr1	2509612	2510311	700	20	20	1469	360	0.245065	0.272851	LMR	0	0	2687	744	ENST00000424215	antisense	ENSG00000228037	RP3-395M20.9	7618	538	ENST00000493183	ENSG00000157870	FAM213B	7086	216	0	0	1	0	0	1	0	0	1
248	chr1	2524276	2525149	874	24	24	1653	590	0.356927	0.35405	LMR	1	1	0	766	ENST00000464195	protein_coding	ENSG00000142606	MMEL1	0	559	ENST00000464195	ENSG00000142606	MMEL1	2090	217	1	0	0	1	0	0	0	0	1
249	chr1	2525462	2525885	424	15	15	1005	228	0.226866	0.203668	LMR	1	1	0	767	ENST00000469962	protein_coding	ENSG00000142606	MMEL1	0	560	ENST00000469962	ENSG00000142606	MMEL1	1354	217	1	0	0	1	0	0	0	1	0
250	chr1	2537440	2537592	153	7	7	435	153	0.351724	0.356907	LMR	0	0	5247	768	ENST00000509374	protein_coding	ENSG00000142606	MMEL1	5247	561	ENST00000509374	ENSG00000142606	MMEL1	79	218	0	1	0	0	1	0	0	1	0
251	chr1	2563413	2563741	329	7	7	326	98	0.300613	0.242426	LMR	0	0	265	770	ENST00000427302	antisense	ENSG00000237058	RP13-436F16.1	676	562	ENST00000511099	ENSG00000142606	MMEL1	2357	219	1	0	0	1	0	0	0	0	1
252	chr1	2564606	2565916	1311	23	23	1535	394	0.256678	0.196983	LMR	0	0	124	761	ENST00000288709	protein_coding	ENSG00000142606	MMEL1	124	554	ENST00000288709	ENSG00000142606	MMEL1	3550	219	1	0	0	1	0	0	0	0	1
253	chr1	2569198	2569710	513	5	5	432	177	0.409722	0.355985	LMR	0	0	1440	771	ENST00000579787	protein_coding	ENSG00000215912	TTC34	1440	563	ENST00000579787	ENSG00000215912	TTC34	4320	220	1	0	0	1	0	0	0	0	1
254	chr1	2570739	2570924	186	7	7	557	186	0.333932	0.314491	LMR	0	0	226	771	ENST00000579787	protein_coding	ENSG00000215912	TTC34	226	563	ENST00000579787	ENSG00000215912	TTC34	3106	220	1	0	0	1	0	0	0	0	1
255	chr1	2571756	2572066	311	6	6	439	160	0.364465	0.392488	LMR	0	0	604	771	ENST00000579787	protein_coding	ENSG00000215912	TTC34	604	563	ENST00000579787	ENSG00000215912	TTC34	1964	220	1	0	0	1	0	0	0	0.115756	0.884244
256	chr1	2585620	2585995	376	8	8	2944	982	0.33356	0.287102	LMR	0	0	14468	771	ENST00000579787	protein_coding	ENSG00000215912	TTC34	14468	563	ENST00000579787	ENSG00000215912	TTC34	10755	220	0	1	0	0	1	0	0	0	1
257	chr1	2587276	2587435	160	5	5	1675	462	0.275821	0.263705	LMR	0	0	16124	771	ENST00000579787	protein_coding	ENSG00000215912	TTC34	16124	563	ENST00000579787	ENSG00000215912	TTC34	12411	220	0	1	0	0	1	0	0	0	1
258	chr1	2587622	2588643	1022	8	23	323	107	0.331269	0.412037	LMR	0	0	16470	771	ENST00000579787	protein_coding	ENSG00000215912	TTC34	16470	563	ENST00000579787	ENSG00000215912	TTC34	12757	220	0	1	0	0	1	0	0	0	1
259	chr1	2600798	2601526	729	5	15	131	40	0.305344	0.34347	LMR	0	0	29646	771	ENST00000579787	protein_coding	ENSG00000215912	TTC34	29646	563	ENST00000579787	ENSG00000215912	TTC34	25933	220	0	1	0	0	1	0	0	0	1
260	chr1	2616167	2616568	402	8	8	1257	448	0.356404	0.380048	LMR	0	0	45015	771	ENST00000579787	protein_coding	ENSG00000215912	TTC34	45015	563	ENST00000579787	ENSG00000215912	TTC34	41302	220	0	1	0	0	1	0	0	0	1
261	chr1	2617049	2617394	346	7	7	677	325	0.480059	0.3746	LMR	0	0	45897	771	ENST00000579787	protein_coding	ENSG00000215912	TTC34	45897	563	ENST00000579787	ENSG00000215912	TTC34	42184	220	0	1	0	0	1	0	0	0	1
262	chr1	2617622	2618220	599	17	17	1822	745	0.408891	0.408057	LMR	0	0	46470	771	ENST00000579787	protein_coding	ENSG00000215912	TTC34	46470	563	ENST00000579787	ENSG00000215912	TTC34	42757	220	0	1	0	0	1	0	0	0	1
263	chr1	2619427	2619600	174	5	5	1342	430	0.320417	0.322887	LMR	0	0	48275	771	ENST00000579787	protein_coding	ENSG00000215912	TTC34	48275	563	ENST00000579787	ENSG00000215912	TTC34	44562	220	0	1	0	0	1	0	0	0	1
264	chr1	2620110	2620730	621	16	16	2667	819	0.307087	0.319162	LMR	0	0	48958	771	ENST00000579787	protein_coding	ENSG00000215912	TTC34	48958	563	ENST00000579787	ENSG00000215912	TTC34	45245	220	0	1	0	0	1	0	0	0	1
265	chr1	2621350	2621854	505	11	11	1113	406	0.36478	0.357982	LMR	0	0	50198	771	ENST00000579787	protein_coding	ENSG00000215912	TTC34	50198	563	ENST00000579787	ENSG00000215912	TTC34	46485	220	0	1	0	0	1	0	0	0	1
266	chr1	2622476	2622732	257	5	5	354	127	0.358757	0.372473	LMR	0	0	51324	771	ENST00000579787	protein_coding	ENSG00000215912	TTC34	51324	563	ENST00000579787	ENSG00000215912	TTC34	47611	220	0	1	0	0	1	0	0	0	1
267	chr1	2625048	2625197	150	5	5	362	101	0.279006	0.257667	LMR	0	0	53896	771	ENST00000579787	protein_coding	ENSG00000215912	TTC34	53896	563	ENST00000579787	ENSG00000215912	TTC34	50183	220	0	1	0	0	1	0	0	0	1
268	chr1	2626536	2626762	227	6	6	486	155	0.31893	0.351143	LMR	0	0	55384	771	ENST00000579787	protein_coding	ENSG00000215912	TTC34	55384	563	ENST00000579787	ENSG00000215912	TTC34	51671	220	0	1	0	0	1	0	0	0	1
269	chr1	2627509	2627808	300	5	5	765	354	0.462745	0.348869	LMR	0	0	56357	771	ENST00000579787	protein_coding	ENSG00000215912	TTC34	56357	563	ENST00000579787	ENSG00000215912	TTC34	52644	220	0	1	0	0	1	0	0	0	1
270	chr1	2628447	2629007	561	13	13	2447	506	0.206784	0.191132	LMR	0	0	57295	771	ENST00000579787	protein_coding	ENSG00000215912	TTC34	57295	563	ENST00000579787	ENSG00000215912	TTC34	53582	220	0	1	0	0	1	0	0	0	1
271	chr1	2629230	2629732	503	9	9	1688	800	0.473934	0.312368	LMR	0	0	58078	771	ENST00000579787	protein_coding	ENSG00000215912	TTC34	58078	563	ENST00000579787	ENSG00000215912	TTC34	54365	220	0	1	0	0	1	0	0	0	1
272	chr1	2632045	2632608	564	12	13	544	128	0.235294	0.288525	LMR	0	0	60893	771	ENST00000579787	protein_coding	ENSG00000215912	TTC34	60893	563	ENST00000579787	ENSG00000215912	TTC34	57180	220	0	1	0	0	1	0	0	0	1
273	chr1	2685357	2686350	994	5	9	191	43	0.225131	0.236797	LMR	0	0	19885	773	ENST00000401095	protein_coding	ENSG00000215912	TTC34	19885	565	ENST00000401095	ENSG00000215912	TTC34	19675	221	0	1	0	0	1	0	0	0	1
274	chr1	2694414	2695322	909	8	8	607	126	0.207578	0.176941	LMR	0	0	10913	773	ENST00000401095	protein_coding	ENSG00000215912	TTC34	10913	565	ENST00000401095	ENSG00000215912	TTC34	10703	221	0	1	0	0	1	0	0	0	1
275	chr1	2703058	2703724	667	21	21	1203	224	0.186201	0.0860611	LMR	0	0	2511	773	ENST00000401095	protein_coding	ENSG00000215912	TTC34	2511	565	ENST00000401095	ENSG00000215912	TTC34	2301	221	0	1	0	0	1	0	0	0	1
276	chr1	2713634	2714322	689	13	13	1065	293	0.275117	0.2848	LMR	0	0	3963	772	ENST00000401094	protein_coding	ENSG00000215912	TTC34	3963	564	ENST00000401094	ENSG00000215912	TTC34	2419	222	0	1	0	0	1	0	0	0	1
277	chr1	2717344	2717483	140	5	5	290	116	0.4	0.386297	LMR	0	0	802	772	ENST00000401094	protein_coding	ENSG00000215912	TTC34	802	564	ENST00000401094	ENSG00000215912	TTC34	110	222	1	0	0	1	0	0	0	1	0
278	chr1	2718002	2719030	1029	25	25	1615	451	0.279257	0.247126	LMR	1	1	0	772	ENST00000401094	protein_coding	ENSG00000215912	TTC34	0	564	ENST00000401094	ENSG00000215912	TTC34	768	222	1	0	0	1	0	0	0	1	0
279	chr1	2720251	2720388	138	5	5	357	125	0.35014	0.334377	LMR	0	0	1964	772	ENST00000401094	protein_coding	ENSG00000215912	TTC34	1964	564	ENST00000401094	ENSG00000215912	TTC34	3017	222	0.253623	0	0.746377	0.253623	0	0.746377	0	0	1
280	chr1	2720736	2720928	193	5	5	356	89	0.25	0.274408	LMR	0	0	2449	772	ENST00000401094	protein_coding	ENSG00000215912	TTC34	2449	564	ENST00000401094	ENSG00000215912	TTC34	3502	222	0	0	1	0	0	1	0	0	1
281	chr1	2721766	2722324	559	23	23	1344	274	0.203869	0.188718	LMR	0	0	3479	772	ENST00000401094	protein_coding	ENSG00000215912	TTC34	3479	564	ENST00000401094	ENSG00000215912	TTC34	4532	222	0	0	1	0	0	1	0	0	1
282	chr1	2723032	2723175	144	5	5	285	101	0.354386	0.320767	LMR	0	0	4745	772	ENST00000401094	protein_coding	ENSG00000215912	TTC34	4745	564	ENST00000401094	ENSG00000215912	TTC34	5798	222	0	0	1	0	0	1	0	0	1
283	chr1	2727228	2727610	383	7	7	438	156	0.356164	0.335724	LMR	0	0	1646	775	ENST00000457440	lincRNA	ENSG00000233234	RP11-740P5.2	8941	564	ENST00000401094	ENSG00000215912	TTC34	9994	222	0.924282	0	0.075718	0	0	1	0	0	1
284	chr1	2738223	2738970	748	29	29	1971	268	0.135972	0.0622829	LMR	0	0	6659	776	ENST00000429389	lincRNA	ENSG00000231630	RP11-740P5.3	19936	564	ENST00000401094	ENSG00000215912	TTC34	20989	222	0	0	1	0	0	1	0	0	1
285	chr1	2750890	2750972	83	6	6	402	137	0.340796	0.353078	LMR	0	0	19326	776	ENST00000429389	lincRNA	ENSG00000231630	RP11-740P5.3	32603	564	ENST00000401094	ENSG00000215912	TTC34	21154	223	0	0	1	0	0	1	0	0	1
286	chr1	2764322	2764501	180	5	5	389	135	0.347044	0.336963	LMR	0	0	32758	776	ENST00000429389	lincRNA	ENSG00000231630	RP11-740P5.3	46035	564	ENST00000401094	ENSG00000215912	TTC34	7625	223	0	0	1	0	0	1	0	0	1
287	chr1	2767238	2767560	323	10	10	696	220	0.316092	0.319428	LMR	0	0	35674	776	ENST00000429389	lincRNA	ENSG00000231630	RP11-740P5.3	48951	564	ENST00000401094	ENSG00000215912	TTC34	4566	223	0	0	1	0	0	1	0	0	1
288	chr1	2778614	2779174	561	27	27	1773	497	0.280316	0.243022	LMR	0	0	47050	776	ENST00000429389	lincRNA	ENSG00000231630	RP11-740P5.3	60327	564	ENST00000401094	ENSG00000215912	TTC34	1252	224	0	0	1	0	0	1	0	1	0
289	chr1	2797821	2798147	327	9	9	506	216	0.426877	0.370233	LMR	0	0	66257	776	ENST00000429389	lincRNA	ENSG00000231630	RP11-740P5.3	79534	564	ENST00000401094	ENSG00000215912	TTC34	20459	224	0	0	1	0	0	1	0	0	1
290	chr1	2798735	2799315	581	11	11	691	243	0.351664	0.392358	LMR	0	0	67171	776	ENST00000429389	lincRNA	ENSG00000231630	RP11-740P5.3	80448	564	ENST00000401094	ENSG00000215912	TTC34	21373	224	0	0	1	0	0	1	0	0	1
291	chr1	2799478	2799826	349	22	22	1150	278	0.241739	0.251046	LMR	0	0	67914	776	ENST00000429389	lincRNA	ENSG00000231630	RP11-740P5.3	81191	564	ENST00000401094	ENSG00000215912	TTC34	22116	224	0	0	1	0	0	1	0	0	1
292	chr1	2831126	2831872	747	12	12	940	252	0.268085	0.274242	LMR	0	0	99562	776	ENST00000429389	lincRNA	ENSG00000231630	RP11-740P5.3	106173	567	ENST00000378404	ENSG00000169717	ACTRT2	2831	225	0	0	1	0	0	1	0	0	1
293	chr1	2836220	2836849	630	24	24	1918	592	0.308655	0.267403	LMR	0	0	101196	777	ENST00000378404	protein_coding	ENSG00000169717	ACTRT2	101196	567	ENST00000378404	ENSG00000169717	ACTRT2	7925	225	0	0	1	0	0	1	0	0	1
294	chr1	2838699	2838784	86	7	7	448	145	0.323661	0.293198	LMR	0	0	99261	777	ENST00000378404	protein_coding	ENSG00000169717	ACTRT2	99261	567	ENST00000378404	ENSG00000169717	ACTRT2	8272	226	0	0	1	0	0	1	0	0	1
295	chr1	2842462	2842829	368	9	9	637	134	0.210361	0.254402	LMR	0	0	95216	777	ENST00000378404	protein_coding	ENSG00000169717	ACTRT2	95216	567	ENST00000378404	ENSG00000169717	ACTRT2	4227	226	0	0	1	0	0	1	0	0	1
296	chr1	2844403	2844982	580	19	19	1522	284	0.186597	0.16399	LMR	0	0	93063	777	ENST00000378404	protein_coding	ENSG00000169717	ACTRT2	93063	567	ENST00000378404	ENSG00000169717	ACTRT2	2074	226	0	0	1	0	0	1	0	0	1
297	chr1	2845086	2845633	548	26	26	1761	395	0.224304	0.24037	LMR	0	0	92412	777	ENST00000378404	protein_coding	ENSG00000169717	ACTRT2	92412	567	ENST00000378404	ENSG00000169717	ACTRT2	1423	226	0	0	1	0	0	1	0	1	0
298	chr1	2850176	2850306	131	5	5	304	125	0.411184	0.399179	LMR	0	0	87739	777	ENST00000378404	protein_coding	ENSG00000169717	ACTRT2	87739	567	ENST00000378404	ENSG00000169717	ACTRT2	359	227	0	0	1	0	0	1	0	1	0
299	chr1	2862907	2863094	188	9	9	621	207	0.333333	0.365252	LMR	0	0	74951	777	ENST00000378404	protein_coding	ENSG00000169717	ACTRT2	74951	567	ENST00000378404	ENSG00000169717	ACTRT2	12033	227	0	0	1	0	0	1	0	0	1
300	chr1	2863506	2864590	1085	27	27	2161	686	0.317446	0.308333	LMR	0	0	73455	777	ENST00000378404	protein_coding	ENSG00000169717	ACTRT2	73455	567	ENST00000378404	ENSG00000169717	ACTRT2	11955	228	0	0	1	0	0	1	0	0	1
301	chr1	2869034	2869474	441	10	10	630	220	0.349206	0.300239	LMR	0	0	68571	777	ENST00000378404	protein_coding	ENSG00000169717	ACTRT2	68571	567	ENST00000378404	ENSG00000169717	ACTRT2	7071	228	0	0	1	0	0	1	0	0	1
302	chr1	2883234	2883951	718	20	20	1467	403	0.27471	0.266969	LMR	0	0	54094	777	ENST00000378404	protein_coding	ENSG00000169717	ACTRT2	54094	567	ENST00000378404	ENSG00000169717	ACTRT2	1111	229	0	0	1	0	0	1	0	1	0
303	chr1	2884744	2885396	653	29	29	2048	753	0.367676	0.394449	LMR	0	0	52649	777	ENST00000378404	protein_coding	ENSG00000169717	ACTRT2	52649	567	ENST00000378404	ENSG00000169717	ACTRT2	0	229	0	0	1	0	0	1	0.339969	0.660031	0
304	chr1	2890050	2890804	755	13	13	898	188	0.209354	0.176027	LMR	0	0	47241	777	ENST00000378404	protein_coding	ENSG00000169717	ACTRT2	47241	567	ENST00000378404	ENSG00000169717	ACTRT2	3126	230	0	0	1	0	0	1	0	0	1
305	chr1	2892354	2892752	399	5	5	401	154	0.38404	0.354553	LMR	0	0	45293	777	ENST00000378404	protein_coding	ENSG00000169717	ACTRT2	45293	567	ENST00000378404	ENSG00000169717	ACTRT2	5430	230	0	0	1	0	0	1	0	0	1
306	chr1	2901497	2902224	728	19	19	1420	250	0.176056	0.117876	LMR	0	0	35821	777	ENST00000378404	protein_coding	ENSG00000169717	ACTRT2	35821	567	ENST00000378404	ENSG00000169717	ACTRT2	14573	230	0	0	1	0	0	1	0	0	1
307	chr1	2917362	2917677	316	6	6	424	187	0.441038	0.42508	LMR	0	0	20368	777	ENST00000378404	protein_coding	ENSG00000169717	ACTRT2	20368	567	ENST00000378404	ENSG00000169717	ACTRT2	820	231	0	0	1	0	0	1	0	1	0
308	chr1	2920174	2920576	403	14	14	895	308	0.344134	0.338982	LMR	0	0	17469	777	ENST00000378404	protein_coding	ENSG00000169717	ACTRT2	17469	567	ENST00000378404	ENSG00000169717	ACTRT2	1420	231	0	0	1	0	0	1	0	1	0
309	chr1	2922370	2922594	225	5	5	387	124	0.320413	0.353214	LMR	0	0	15451	777	ENST00000378404	protein_coding	ENSG00000169717	ACTRT2	15451	567	ENST00000378404	ENSG00000169717	ACTRT2	3616	231	0	0	1	0	0	1	0	0	1
310	chr1	2931476	2931594	119	5	5	414	157	0.379227	0.381316	LMR	0	0	6451	777	ENST00000378404	protein_coding	ENSG00000169717	ACTRT2	6451	567	ENST00000378404	ENSG00000169717	ACTRT2	2099	232	0	0	1	0	0	1	0	0	1
311	chr1	2933943	2934154	212	7	7	420	78	0.185714	0.170918	LMR	0	0	3891	777	ENST00000378404	protein_coding	ENSG00000169717	ACTRT2	3891	567	ENST00000378404	ENSG00000169717	ACTRT2	4479	233	0	0	1	0	0	1	0	0	1
312	chr1	2937948	2938172	225	5	5	325	72	0.221538	0.184561	LMR	1	1	0	777	ENST00000378404	protein_coding	ENSG00000169717	ACTRT2	0	567	ENST00000378404	ENSG00000169717	ACTRT2	461	233	1	0	0	1	0	0	0	1	0
313	chr1	2954097	2954196	100	5	5	356	143	0.401685	0.416585	LMR	0	0	16050	777	ENST00000378404	protein_coding	ENSG00000169717	ACTRT2	16050	567	ENST00000378404	ENSG00000169717	ACTRT2	15053	233	0	0	1	0	0	1	0	0	1
314	chr1	2954454	2955122	669	15	15	1139	313	0.274802	0.243263	LMR	0	0	16407	777	ENST00000378404	protein_coding	ENSG00000169717	ACTRT2	16407	567	ENST00000378404	ENSG00000169717	ACTRT2	15410	233	0	0	1	0	0	1	0	0	1
315	chr1	2976493	2976923	431	9	9	869	290	0.333717	0.352631	LMR	0	0	1391	780	ENST00000413472	antisense	ENSG00000177133	LINC00982	8808	568	ENST00000511072	ENSG00000142611	PRDM16	2352	234	1	0	0	0	0	1	0	0	1
316	chr1	2995030	2995261	232	7	7	427	102	0.238876	0.234088	LMR	0	0	9254	792	ENST00000514189	protein_coding	ENSG00000142611	PRDM16	9254	574	ENST00000514189	ENSG00000142611	PRDM16	2011	237	0	1	0	0	1	0	0	0	1
317	chr1	3004288	3004794	507	10	10	667	177	0.265367	0.242614	LMR	0	0	18512	792	ENST00000514189	protein_coding	ENSG00000142611	PRDM16	18512	574	ENST00000514189	ENSG00000142611	PRDM16	4309	238	0	1	0	0	1	0	0	0	1
318	chr1	3013750	3013886	137	5	5	418	109	0.260766	0.252536	LMR	0	0	27974	792	ENST00000514189	protein_coding	ENSG00000142611	PRDM16	27974	574	ENST00000514189	ENSG00000142611	PRDM16	13771	238	0	1	0	0	1	0	0	0	1
319	chr1	3017715	3017925	211	9	9	617	100	0.162075	0.159754	LMR	0	0	31939	792	ENST00000514189	protein_coding	ENSG00000142611	PRDM16	31939	574	ENST00000514189	ENSG00000142611	PRDM16	10254	239	0	1	0	0	1	0	0	0	1
320	chr1	3018083	3018470	388	8	8	557	220	0.394973	0.395531	LMR	0	0	31802	799	ENST00000440516	antisense	ENSG00000226286	RP1-163G9.2	32307	574	ENST00000514189	ENSG00000142611	PRDM16	9709	239	0	1	0	0	1	0	0	0	1
321	chr1	3022042	3022384	343	15	15	1194	340	0.284757	0.267312	LMR	0	0	27888	799	ENST00000440516	antisense	ENSG00000226286	RP1-163G9.2	36266	574	ENST00000514189	ENSG00000142611	PRDM16	5795	239	0	1	0	0	1	0	0	0	1
322	chr1	3025830	3026350	521	14	14	1053	137	0.130104	0.117295	LMR	0	0	23922	799	ENST00000440516	antisense	ENSG00000226286	RP1-163G9.2	40054	574	ENST00000514189	ENSG00000142611	PRDM16	1829	239	0	1	0	0	1	0	0	0.328215	0.671785
323	chr1	3027174	3027430	257	6	6	417	140	0.335731	0.347338	LMR	0	0	22842	799	ENST00000440516	antisense	ENSG00000226286	RP1-163G9.2	41398	574	ENST00000514189	ENSG00000142611	PRDM16	749	239	0	1	0	0	1	0	0	1	0
324	chr1	3033168	3033244	77	5	5	277	122	0.440433	0.373934	LMR	0	0	17028	799	ENST00000440516	antisense	ENSG00000226286	RP1-163G9.2	47392	574	ENST00000514189	ENSG00000142611	PRDM16	4610	239	0	1	0	0	1	0	0	0	1
325	chr1	3037867	3038312	446	18	18	1332	302	0.226727	0.223011	LMR	0	0	11960	799	ENST00000440516	antisense	ENSG00000226286	RP1-163G9.2	52091	574	ENST00000514189	ENSG00000142611	PRDM16	0	240	0	1	0	0	1	0	0.549327	0.450673	0
326	chr1	3050358	3050598	241	7	7	393	120	0.305344	0.31044	LMR	0	0	84	799	ENST00000440516	antisense	ENSG00000226286	RP1-163G9.2	64582	574	ENST00000514189	ENSG00000142611	PRDM16	5943	241	1	0	0	0	1	0	0	0	1
327	chr1	3051934	3052077	144	5	5	324	133	0.410494	0.431425	LMR	0	0	1660	799	ENST00000440516	antisense	ENSG00000226286	RP1-163G9.2	66158	574	ENST00000514189	ENSG00000142611	PRDM16	4464	241	1	0	0	0	1	0	0	0	1
328	chr1	3055464	3055630	167	6	6	433	142	0.327945	0.306642	LMR	0	0	5190	799	ENST00000440516	antisense	ENSG00000226286	RP1-163G9.2	69688	574	ENST00000514189	ENSG00000142611	PRDM16	911	241	0	1	0	0	1	0	0	1	0
329	chr1	3061840	3062442	603	18	18	1132	305	0.269435	0.223237	LMR	0	0	11566	799	ENST00000440516	antisense	ENSG00000226286	RP1-163G9.2	76064	574	ENST00000514189	ENSG00000142611	PRDM16	2571	242	0	1	0	0	1	0	0	0	1
330	chr1	3062546	3063006	461	20	20	1238	311	0.251212	0.2606	LMR	0	0	12272	799	ENST00000440516	antisense	ENSG00000226286	RP1-163G9.2	76770	574	ENST00000514189	ENSG00000142611	PRDM16	3277	242	0	1	0	0	1	0	0	0	1
331	chr1	3071994	3072438	445	21	21	1521	259	0.170283	0.118917	LMR	0	0	21720	799	ENST00000440516	antisense	ENSG00000226286	RP1-163G9.2	82056	576	ENST00000512462	ENSG00000142611	PRDM16	0	243	0	1	0	0	1	0	0.552809	0.447191	0
332	chr1	3077499	3077698	200	6	6	329	135	0.410334	0.429039	LMR	0	0	27225	799	ENST00000440516	antisense	ENSG00000226286	RP1-163G9.2	76796	576	ENST00000512462	ENSG00000142611	PRDM16	3236	244	0	1	0	0	1	0	0	0	1
333	chr1	3077800	3077946	147	6	6	442	192	0.434389	0.426924	LMR	0	0	27526	799	ENST00000440516	antisense	ENSG00000226286	RP1-163G9.2	76548	576	ENST00000512462	ENSG00000142611	PRDM16	2988	244	0	1	0	0	1	0	0	0	1
334	chr1	3078926	3079410	485	23	23	1450	489	0.337241	0.362338	LMR	0	0	28652	799	ENST00000440516	antisense	ENSG00000226286	RP1-163G9.2	75084	576	ENST00000512462	ENSG00000142611	PRDM16	1524	244	0	1	0	0	1	0	0	0.981443	0.0185567
335	chr1	3082620	3082919	300	10	10	817	302	0.369645	0.350381	LMR	0	0	32346	799	ENST00000440516	antisense	ENSG00000226286	RP1-163G9.2	71575	576	ENST00000512462	ENSG00000142611	PRDM16	1327	244	0	1	0	0	1	0	0	1	0
336	chr1	3091072	3091958	887	26	26	2202	196	0.08901	0.0504707	LMR	0	0	40798	799	ENST00000440516	antisense	ENSG00000226286	RP1-163G9.2	62536	576	ENST00000512462	ENSG00000142611	PRDM16	9779	244	0	1	0	0	1	0	0	0	1
337	chr1	3100268	3100491	224	15	15	1042	417	0.400192	0.404117	LMR	0	0	49994	799	ENST00000440516	antisense	ENSG00000226286	RP1-163G9.2	54003	576	ENST00000512462	ENSG00000142611	PRDM16	2049	245	0	1	0	0	1	0	0	0	1
338	chr1	3110406	3110652	247	5	5	252	65	0.257937	0.160944	LMR	0	0	43842	794	ENST00000512462	protein_coding	ENSG00000142611	PRDM16	43842	576	ENST00000512462	ENSG00000142611	PRDM16	927	247	0	1	0	0	1	0	0	1	0
339	chr1	3112776	3113016	241	5	5	380	89	0.234211	0.236764	LMR	0	0	41478	794	ENST00000512462	protein_coding	ENSG00000142611	PRDM16	41478	576	ENST00000512462	ENSG00000142611	PRDM16	866	247	0	1	0	0	1	0	0	1	0
340	chr1	3115334	3115662	329	14	14	1063	370	0.348071	0.345228	LMR	0	0	38832	794	ENST00000512462	protein_coding	ENSG00000142611	PRDM16	38832	576	ENST00000512462	ENSG00000142611	PRDM16	3424	247	0	1	0	0	1	0	0	0	1
341	chr1	3121273	3121586	314	16	16	993	294	0.296073	0.306577	LMR	0	0	32908	794	ENST00000512462	protein_coding	ENSG00000142611	PRDM16	32908	576	ENST00000512462	ENSG00000142611	PRDM16	9363	247	0	1	0	0	1	0	0	0	1
342	chr1	3123771	3124409	639	26	26	1955	619	0.316624	0.36929	LMR	0	0	30085	794	ENST00000512462	protein_coding	ENSG00000142611	PRDM16	30085	576	ENST00000512462	ENSG00000142611	PRDM16	11861	247	0	1	0	0	1	0	0	0	1
343	chr1	3136432	3136524	93	5	5	335	136	0.40597	0.388972	LMR	0	0	17970	794	ENST00000512462	protein_coding	ENSG00000142611	PRDM16	17970	576	ENST00000512462	ENSG00000142611	PRDM16	11321	248	0	1	0	0	1	0	0	0	1
344	chr1	3138742	3139159	418	10	10	520	196	0.376923	0.413613	LMR	0	0	15335	794	ENST00000512462	protein_coding	ENSG00000142611	PRDM16	15335	576	ENST00000512462	ENSG00000142611	PRDM16	8686	248	0	1	0	0	1	0	0	0	1
345	chr1	3143522	3144071	550	22	22	1764	378	0.214286	0.165242	LMR	0	0	10423	794	ENST00000512462	protein_coding	ENSG00000142611	PRDM16	10423	576	ENST00000512462	ENSG00000142611	PRDM16	3774	248	0	1	0	0	1	0	0	0	1
346	chr1	3146074	3146362	289	5	5	357	144	0.403361	0.380172	LMR	0	0	8132	794	ENST00000512462	protein_coding	ENSG00000142611	PRDM16	8132	576	ENST00000512462	ENSG00000142611	PRDM16	1483	248	0	1	0	0	1	0	0	1	0
347	chr1	3148466	3148869	404	18	18	1301	421	0.323597	0.32997	LMR	0	0	5625	794	ENST00000512462	protein_coding	ENSG00000142611	PRDM16	5625	576	ENST00000512462	ENSG00000142611	PRDM16	384	248	0	1	0	0	1	0	0	1	0
348	chr1	3161214	3161481	268	8	8	543	197	0.362799	0.372053	LMR	0	0	517	795	ENST00000463591	protein_coding	ENSG00000142611	PRDM16	517	577	ENST00000463591	ENSG00000142611	PRDM16	2488	251	1	0	0	1	0	0	0	0	1
349	chr1	3162078	3162691	614	18	18	1392	272	0.195402	0.210838	LMR	0	0	1381	795	ENST00000463591	protein_coding	ENSG00000142611	PRDM16	1381	577	ENST00000463591	ENSG00000142611	PRDM16	1278	251	1	0	0	1	0	0	0	1	0
350	chr1	3168172	3168516	345	8	8	559	175	0.313059	0.277455	LMR	0	0	7475	795	ENST00000463591	protein_coding	ENSG00000142611	PRDM16	7475	577	ENST00000463591	ENSG00000142611	PRDM16	3528	251	0	1	0	0	1	0	0	0	1
351	chr1	3174924	3175627	704	19	19	1163	274	0.235598	0.219467	LMR	0	0	14227	795	ENST00000463591	protein_coding	ENSG00000142611	PRDM16	14227	577	ENST00000463591	ENSG00000142611	PRDM16	7194	252	0	1	0	0	1	0	0	0	1
352	chr1	3187526	3187802	277	12	12	911	294	0.322722	0.326414	LMR	0	0	26829	795	ENST00000463591	protein_coding	ENSG00000142611	PRDM16	26829	577	ENST00000463591	ENSG00000142611	PRDM16	2701	253	0	1	0	0	1	0	0	0	1
353	chr1	3193490	3193604	115	7	7	481	156	0.324324	0.342225	LMR	0	0	32793	795	ENST00000463591	protein_coding	ENSG00000142611	PRDM16	32793	577	ENST00000463591	ENSG00000142611	PRDM16	1772	254	0	1	0	0	1	0	0	1	0
354	chr1	3202612	3202922	311	6	6	371	99	0.266846	0.320259	LMR	0	0	23737	800	ENST00000607061	lincRNA	ENSG00000272235	RP11-22L13.1	41915	577	ENST00000463591	ENSG00000142611	PRDM16	843	255	0	1	0	0	1	0	0	1	0
355	chr1	3208792	3208938	147	7	7	584	192	0.328767	0.298553	LMR	0	0	17721	800	ENST00000607061	lincRNA	ENSG00000272235	RP11-22L13.1	48095	577	ENST00000463591	ENSG00000142611	PRDM16	4338	255	0	1	0	0	1	0	0	0	1
356	chr1	3227704	3227790	87	6	6	433	125	0.288684	0.277371	LMR	0	0	1043	800	ENST00000607061	lincRNA	ENSG00000272235	RP11-22L13.1	67007	577	ENST00000463591	ENSG00000142611	PRDM16	12125	256	1	0	0	0	1	0	0	0	1
357	chr1	3236984	3237784	801	16	16	1018	330	0.324165	0.303907	LMR	0	0	10323	800	ENST00000607061	lincRNA	ENSG00000272235	RP11-22L13.1	75270	578	ENST00000509860	ENSG00000142611	PRDM16	2131	256	0	1	0	0	1	0	0	0	1
358	chr1	3238714	3239078	365	11	11	629	92	0.146264	0.106679	LMR	0	0	12053	800	ENST00000607061	lincRNA	ENSG00000272235	RP11-22L13.1	73976	578	ENST00000509860	ENSG00000142611	PRDM16	837	256	0	1	0	0	1	0	0	1	0
359	chr1	3251720	3252345	626	18	18	1422	336	0.236287	0.198763	LMR	0	0	25059	800	ENST00000607061	lincRNA	ENSG00000272235	RP11-22L13.1	60709	578	ENST00000509860	ENSG00000142611	PRDM16	11458	256	0	1	0	0	1	0	0	0	1
360	chr1	3266275	3266598	324	8	8	472	129	0.273305	0.224974	LMR	0	0	39614	800	ENST00000607061	lincRNA	ENSG00000272235	RP11-22L13.1	46456	578	ENST00000509860	ENSG00000142611	PRDM16	8431	257	0	1	0	0	1	0	0	0	1
361	chr1	3266964	3267982	1019	23	23	1479	239	0.161596	0.106196	LMR	0	0	40303	800	ENST00000607061	lincRNA	ENSG00000272235	RP11-22L13.1	45072	578	ENST00000509860	ENSG00000142611	PRDM16	7047	257	0	1	0	0	1	0	0	0	1
362	chr1	3273888	3274182	295	11	11	698	263	0.376791	0.34927	LMR	0	0	38872	796	ENST00000509860	protein_coding	ENSG00000142611	PRDM16	38872	578	ENST00000509860	ENSG00000142611	PRDM16	847	257	0	1	0	0	1	0	0	1	0
363	chr1	3276523	3276598	76	5	5	335	137	0.408955	0.417563	LMR	0	0	36456	796	ENST00000509860	protein_coding	ENSG00000142611	PRDM16	36456	578	ENST00000509860	ENSG00000142611	PRDM16	1238	257	0	1	0	0	1	0	0	1	0
364	chr1	3290267	3290466	200	7	7	382	109	0.28534	0.296606	LMR	0	0	22588	796	ENST00000509860	protein_coding	ENSG00000142611	PRDM16	22588	578	ENST00000509860	ENSG00000142611	PRDM16	14982	257	0	1	0	0	1	0	0	0	1
365	chr1	3301060	3301500	441	14	14	1037	307	0.296046	0.298846	LMR	0	0	11554	796	ENST00000509860	protein_coding	ENSG00000142611	PRDM16	11554	578	ENST00000509860	ENSG00000142611	PRDM16	5569	258	0	1	0	0	1	0	0	0	1
366	chr1	3306316	3306449	134	6	6	413	130	0.31477	0.31205	LMR	0	0	6605	796	ENST00000509860	protein_coding	ENSG00000142611	PRDM16	6605	578	ENST00000509860	ENSG00000142611	PRDM16	620	258	0	1	0	0	1	0	0	1	0
367	chr1	3308260	3308762	503	22	22	1686	599	0.355279	0.340386	LMR	0	0	4292	796	ENST00000509860	protein_coding	ENSG00000142611	PRDM16	4292	578	ENST00000509860	ENSG00000142611	PRDM16	974	258	0	1	0	0	1	0	0	1	0
368	chr1	3313848	3314136	289	10	10	860	357	0.415116	0.416962	LMR	0	0	792	796	ENST00000509860	protein_coding	ENSG00000142611	PRDM16	792	578	ENST00000509860	ENSG00000142611	PRDM16	2812	259	1	0	0	1	0	0	0	0	1
369	chr1	3316309	3316674	366	5	5	334	85	0.254491	0.19139	LMR	0	0	3253	796	ENST00000509860	protein_coding	ENSG00000142611	PRDM16	3253	578	ENST00000509860	ENSG00000142611	PRDM16	4595	260	0	1	0	0	1	0	0	0	1
370	chr1	3318654	3319301	648	16	16	1085	178	0.164055	0.127921	LMR	0	0	5598	796	ENST00000509860	protein_coding	ENSG00000142611	PRDM16	5598	578	ENST00000509860	ENSG00000142611	PRDM16	1968	260	0	1	0	0	1	0	0	0.0493827	0.950617
371	chr1	3320188	3320670	483	18	18	1192	401	0.336409	0.317074	LMR	0	0	7132	796	ENST00000509860	protein_coding	ENSG00000142611	PRDM16	7132	578	ENST00000509860	ENSG00000142611	PRDM16	599	260	0	1	0	0	1	0	0	1	0
372	chr1	3326052	3326162	111	5	5	460	139	0.302174	0.342485	LMR	0	0	12996	796	ENST00000509860	protein_coding	ENSG00000142611	PRDM16	12996	578	ENST00000509860	ENSG00000142611	PRDM16	1829	261	0	1	0	0	1	0	0	1	0
373	chr1	3326642	3327070	429	10	10	721	96	0.133148	0.0246043	LMR	0	0	13586	796	ENST00000509860	protein_coding	ENSG00000142611	PRDM16	13586	578	ENST00000509860	ENSG00000142611	PRDM16	921	261	0	1	0	0	1	0	0	1	0
374	chr1	3332074	3332191	118	8	8	536	216	0.402985	0.446919	LMR	0	0	9291	797	ENST00000378389	protein_coding	ENSG00000142611	PRDM16	9291	579	ENST00000378389	ENSG00000142611	PRDM16	0	263	0	1	0	0	1	0	1	0	0
375	chr1	3332300	3332651	352	12	12	752	284	0.37766	0.391595	LMR	0	0	8831	797	ENST00000378389	protein_coding	ENSG00000142611	PRDM16	8831	579	ENST00000378389	ENSG00000142611	PRDM16	72	263	0	1	0	0	1	0	0	1	0
376	chr1	3336063	3336853	791	15	15	1182	422	0.357022	0.355885	LMR	0	0	4629	797	ENST00000378389	protein_coding	ENSG00000142611	PRDM16	4629	579	ENST00000378389	ENSG00000142611	PRDM16	3835	263	0	1	0	0	1	0	0	0	1
377	chr1	3339981	3340189	209	10	10	697	247	0.354376	0.308023	LMR	0	0	1293	797	ENST00000378389	protein_coding	ENSG00000142611	PRDM16	1293	579	ENST00000378389	ENSG00000142611	PRDM16	1823	264	1	0	0	1	0	0	0	0.84689	0.15311
378	chr1	3341078	3341792	715	29	29	1838	202	0.109902	0.0798771	LMR	1	1	0	798	ENST00000606170	protein_coding	ENSG00000142611	PRDM16	0	580	ENST00000606170	ENSG00000142611	PRDM16	220	264	1	0	0	1	0	0	0	1	0
379	chr1	3345394	3345884	491	12	12	826	270	0.326877	0.316803	LMR	0	0	3613	798	ENST00000606170	protein_coding	ENSG00000142611	PRDM16	3613	580	ENST00000606170	ENSG00000142611	PRDM16	2587	264	0	1	0	0	1	0	0	0	1
380	chr1	3348004	3348324	321	10	10	587	224	0.381601	0.386195	LMR	0	0	6223	798	ENST00000606170	protein_coding	ENSG00000142611	PRDM16	6223	580	ENST00000606170	ENSG00000142611	PRDM16	3041	265	0	1	0	0	1	0	0	0	1
381	chr1	3348746	3348842	97	5	5	249	101	0.405622	0.370339	LMR	0	0	6965	798	ENST00000606170	protein_coding	ENSG00000142611	PRDM16	6965	580	ENST00000606170	ENSG00000142611	PRDM16	2523	265	0	1	0	0	1	0	0	0	1
382	chr1	3348916	3349443	528	17	17	1092	281	0.257326	0.179594	LMR	0	0	7135	798	ENST00000606170	protein_coding	ENSG00000142611	PRDM16	7135	580	ENST00000606170	ENSG00000142611	PRDM16	1922	265	0	1	0	0	1	0	0	0.147727	0.852273
383	chr1	3356490	3356761	272	5	5	287	123	0.428571	0.406355	LMR	0	0	14228	801	ENST00000378378	protein_coding	ENSG00000130762	ARHGEF16	14228	581	ENST00000378378	ENSG00000130762	ARHGEF16	4857	265	0	0	1	0	0	1	0	0	1
384	chr1	3357430	3358399	970	23	24	1531	475	0.310255	0.276742	LMR	0	0	12590	801	ENST00000378378	protein_coding	ENSG00000130762	ARHGEF16	12590	581	ENST00000378378	ENSG00000130762	ARHGEF16	5797	265	0	0	1	0	0	1	0	0	1
385	chr1	3359760	3359955	196	6	6	383	126	0.328982	0.330636	LMR	0	0	11034	801	ENST00000378378	protein_coding	ENSG00000130762	ARHGEF16	11034	581	ENST00000378378	ENSG00000130762	ARHGEF16	8127	265	0	0	1	0	0	1	0	0	1
386	chr1	3374439	3375106	668	12	12	920	253	0.275	0.264569	LMR	0	0	3448	801	ENST00000378378	protein_coding	ENSG00000130762	ARHGEF16	3448	581	ENST00000378378	ENSG00000130762	ARHGEF16	2755	266	0	1	0	0	1	0	0	0	1
387	chr1	3376376	3377009	634	18	18	1171	445	0.380017	0.378997	LMR	0	0	5385	801	ENST00000378378	protein_coding	ENSG00000130762	ARHGEF16	5385	581	ENST00000378378	ENSG00000130762	ARHGEF16	4692	266	0	1	0	0	1	0	0	0	1
388	chr1	3377294	3377551	258	8	8	593	188	0.317032	0.326221	LMR	0	0	5017	802	ENST00000378373	protein_coding	ENSG00000130762	ARHGEF16	5017	582	ENST00000378373	ENSG00000130762	ARHGEF16	5610	266	0	1	0	0	1	0	0	0	1
389	chr1	3387960	3388698	739	25	25	1701	277	0.162845	0.135215	LMR	1	1	0	807	ENST00000413250	protein_coding	ENSG00000130762	ARHGEF16	0	587	ENST00000413250	ENSG00000130762	ARHGEF16	6003	267	1	0	0	1	0	0	0	0	1
390	chr1	3389892	3390524	633	22	22	1571	391	0.248886	0.220285	LMR	0	0	558	808	ENST00000485984	protein_coding	ENSG00000130762	ARHGEF16	558	588	ENST00000485984	ENSG00000130762	ARHGEF16	4177	267	1	0	0	1	0	0	0	0	1
391	chr1	3396582	3396778	197	5	5	327	112	0.342508	0.31164	LMR	0	0	7031	809	ENST00000606489	lincRNA	ENSG00000272088	RP11-168F9.2	7248	588	ENST00000485984	ENSG00000130762	ARHGEF16	1390	267	0	1	0	0	1	0	0	1	0
392	chr1	3398794	3399068	275	10	10	337	137	0.406528	0.36341	LMR	0	0	4741	809	ENST00000606489	lincRNA	ENSG00000272088	RP11-168F9.2	9460	588	ENST00000485984	ENSG00000130762	ARHGEF16	3602	267	0	0	1	0	0	1	0	0	1
393	chr1	3400455	3400770	316	15	15	905	217	0.239779	0.236223	LMR	0	0	3039	809	ENST00000606489	lincRNA	ENSG00000272088	RP11-168F9.2	9279	591	ENST00000494257	ENSG00000162591	MEGF6	5263	267	0	0	1	0	0	1	0	0	1
394	chr1	3417795	3418010	216	9	9	586	193	0.329352	0.373103	LMR	0	0	4513	814	ENST00000491842	protein_coding	ENSG00000162591	MEGF6	4513	593	ENST00000491842	ENSG00000162591	MEGF6	7566	268	0	1	0	0	1	0	0	0	1
395	chr1	3418672	3418936	265	8	8	454	89	0.196035	0.20168	LMR	0	0	5390	814	ENST00000491842	protein_coding	ENSG00000162591	MEGF6	5390	593	ENST00000491842	ENSG00000162591	MEGF6	6640	268	0	1	0	0	1	0	0	0	1
396	chr1	3420732	3421162	431	23	23	1587	662	0.417139	0.41048	LMR	0	0	7450	814	ENST00000491842	protein_coding	ENSG00000162591	MEGF6	7450	593	ENST00000491842	ENSG00000162591	MEGF6	4414	268	0	1	0	0	1	0	0	0	1
397	chr1	3439136	3439836	701	19	19	1014	213	0.210059	0.200096	LMR	0	0	8175	810	ENST00000294599	protein_coding	ENSG00000162591	MEGF6	8175	589	ENST00000294599	ENSG00000162591	MEGF6	2885	271	0	1	0	0	1	0	0	0	1
398	chr1	3445992	3446205	214	8	8	499	217	0.43487	0.435151	LMR	0	0	1806	810	ENST00000294599	protein_coding	ENSG00000162591	MEGF6	1806	589	ENST00000294599	ENSG00000162591	MEGF6	1244	272	0.906542	0.0934579	0	0.906542	0.0934579	0	0	1	0
399	chr1	3452970	3453498	529	20	20	1346	419	0.311293	0.31401	LMR	0	0	4957	810	ENST00000294599	protein_coding	ENSG00000162591	MEGF6	4957	589	ENST00000294599	ENSG00000162591	MEGF6	5019	272	0	1	0	0	1	0	0	0	1
400	chr1	3455035	3455276	242	5	5	228	78	0.342105	0.340676	LMR	0	0	7022	810	ENST00000294599	protein_coding	ENSG00000162591	MEGF6	7022	589	ENST00000294599	ENSG00000162591	MEGF6	4598	273	0	1	0	0	1	0	0	0	1
401	chr1	3456598	3456837	240	11	11	778	295	0.379177	0.349233	LMR	0	0	8585	810	ENST00000294599	protein_coding	ENSG00000162591	MEGF6	8585	589	ENST00000294599	ENSG00000162591	MEGF6	3037	273	0	1	0	0	1	0	0	0	1
402	chr1	3458362	3458930	569	23	23	1450	326	0.224828	0.259724	LMR	0	0	10349	810	ENST00000294599	protein_coding	ENSG00000162591	MEGF6	10349	589	ENST00000294599	ENSG00000162591	MEGF6	944	273	0	1	0	0	1	0	0	1	0
403	chr1	3459904	3460264	361	24	24	1518	589	0.388011	0.401041	LMR	0	0	11891	810	ENST00000294599	protein_coding	ENSG00000162591	MEGF6	11891	589	ENST00000294599	ENSG00000162591	MEGF6	0	273	0	1	0	0	1	0	1	0	0
404	chr1	3462281	3462885	605	12	12	730	150	0.205479	0.118407	LMR	0	0	14268	810	ENST00000294599	protein_coding	ENSG00000162591	MEGF6	14268	589	ENST00000294599	ENSG00000162591	MEGF6	2011	273	0	1	0	0	1	0	0	0	1
405	chr1	3463905	3464158	254	8	8	556	164	0.294964	0.309214	LMR	0	0	13195	817	ENST00000385042	miRNA	ENSG00000207776	MIR551A	15892	589	ENST00000294599	ENSG00000162591	MEGF6	3635	273	0	1	0	0	1	0	0	0	1
406	chr1	3464884	3465056	173	10	10	689	190	0.275762	0.241276	LMR	0	0	12297	817	ENST00000385042	miRNA	ENSG00000207776	MIR551A	16871	589	ENST00000294599	ENSG00000162591	MEGF6	4614	273	0	1	0	0	1	0	0	0	1
407	chr1	3469991	3470418	428	12	12	813	300	0.369004	0.355335	LMR	0	0	6935	817	ENST00000385042	miRNA	ENSG00000207776	MIR551A	21978	589	ENST00000294599	ENSG00000162591	MEGF6	9721	273	0	1	0	0	1	0	0	0	1
408	chr1	3476546	3477480	935	22	22	1586	327	0.206179	0.21237	LMR	1	0	0	817	ENST00000385042	miRNA	ENSG00000207776	MIR551A	28533	589	ENST00000294599	ENSG00000162591	MEGF6	16276	273	1	0	0	0	1	0	0	0	1
409	chr1	3478325	3478566	242	6	6	442	131	0.29638	0.22873	LMR	0	0	970	817	ENST00000385042	miRNA	ENSG00000207776	MIR551A	30312	589	ENST00000294599	ENSG00000162591	MEGF6	18055	273	1	0	0	0	1	0	0	0	1
410	chr1	3481844	3482112	269	7	7	505	85	0.168317	0.106632	LMR	0	0	4489	817	ENST00000385042	miRNA	ENSG00000207776	MIR551A	33831	589	ENST00000294599	ENSG00000162591	MEGF6	17790	274	0	1	0	0	1	0	0	0	1
411	chr1	3490043	3490614	572	14	14	809	232	0.286774	0.244325	LMR	0	0	12688	817	ENST00000385042	miRNA	ENSG00000207776	MIR551A	37226	592	ENST00000485002	ENSG00000162591	MEGF6	9288	274	0	1	0	0	1	0	0	0	1
412	chr1	3497922	3498674	753	19	19	1263	389	0.307997	0.324665	LMR	0	0	20567	817	ENST00000385042	miRNA	ENSG00000207776	MIR551A	29166	592	ENST00000485002	ENSG00000162591	MEGF6	1228	274	0	1	0	0	1	0	0	1	0
413	chr1	3511612	3511933	322	18	18	1135	329	0.289868	0.309393	LMR	0	0	15907	813	ENST00000485002	protein_coding	ENSG00000162591	MEGF6	15907	592	ENST00000485002	ENSG00000162591	MEGF6	0	275	0	1	0	0	1	0	0.695652	0.304348	0
414	chr1	3520296	3520438	143	8	8	376	179	0.476064	0.455178	LMR	0	0	7402	813	ENST00000485002	protein_coding	ENSG00000162591	MEGF6	7402	592	ENST00000485002	ENSG00000162591	MEGF6	7181	276	0	1	0	0	1	0	0	0	1
415	chr1	3530016	3530374	359	6	6	454	136	0.299559	0.252822	LMR	0	0	1956	811	ENST00000356575	protein_coding	ENSG00000162591	MEGF6	1956	590	ENST00000356575	ENSG00000162591	MEGF6	1332	277	0.119777	0	0.880223	0.119777	0	0.880223	0	1	0
416	chr1	3531348	3531631	284	6	6	446	167	0.374439	0.410774	LMR	0	0	3288	811	ENST00000356575	protein_coding	ENSG00000162591	MEGF6	3288	590	ENST00000356575	ENSG00000162591	MEGF6	2664	277	0	0	1	0	0	1	0	0	1
417	chr1	3535502	3536418	917	22	22	1541	197	0.127839	0.112676	LMR	0	0	4888	818	ENST00000435049	antisense	ENSG00000238260	RP11-46F15.2	5147	596	ENST00000378344	ENSG00000158109	TPRG1L	4349	278	0	0	1	0	0	1	0	0	1
418	chr1	3537590	3538086	497	11	11	713	47	0.0659187	0.0116959	LMR	0	0	3220	818	ENST00000435049	antisense	ENSG00000238260	RP11-46F15.2	3479	596	ENST00000378344	ENSG00000158109	TPRG1L	2681	278	0	0	1	0	0	1	0	0	1
419	chr1	3574206	3574336	131	7	7	512	175	0.341797	0.34241	LMR	0	0	4880	828	ENST00000465916	protein_coding	ENSG00000116213	WRAP73	4880	605	ENST00000465916	ENSG00000116213	WRAP73	4569	281	0	1	0	0	1	0	0	0	1
420	chr1	3574624	3575148	525	18	18	1317	290	0.220197	0.200621	LMR	0	0	5298	828	ENST00000465916	protein_coding	ENSG00000116213	WRAP73	5298	605	ENST00000465916	ENSG00000116213	WRAP73	4987	281	0	1	0	0	1	0	0	0	1
421	chr1	3585220	3585756	537	23	23	1460	181	0.123973	0.0988765	LMR	1	0	0	845	ENST00000443034	antisense	ENSG00000227589	RP5-1092A11.5	13173	613	ENST00000603362	ENSG00000078900	TP73	15583	281	1	0	0	0	1	0	0	0	1
422	chr1	3588056	3588646	591	24	24	2011	719	0.357534	0.338778	LMR	0	0	2719	845	ENST00000443034	antisense	ENSG00000227589	RP5-1092A11.5	10283	613	ENST00000603362	ENSG00000078900	TP73	18419	281	0	1	0	0	1	0	0	0	1
423	chr1	3590848	3591964	1117	28	28	1780	648	0.364045	0.351726	LMR	0	0	5511	845	ENST00000443034	antisense	ENSG00000227589	RP5-1092A11.5	6965	613	ENST00000603362	ENSG00000078900	TP73	15132	282	0	1	0	0	1	0	0	0	1
424	chr1	3594918	3595328	411	13	13	954	304	0.318658	0.33468	LMR	0	0	3601	836	ENST00000603362	protein_coding	ENSG00000078900	TP73	3601	613	ENST00000603362	ENSG00000078900	TP73	11768	282	0	1	0	0	1	0	0	0	1
425	chr1	3612092	3612768	677	25	25	1731	350	0.202195	0.233797	LMR	0	0	1841	842	ENST00000604194	protein_coding	ENSG00000078900	TP73	1841	619	ENST00000604194	ENSG00000078900	TP73	4538	282	0.23486	0.76514	0	0.23486	0.76514	0	0	0	1
426	chr1	3614512	3614891	380	11	11	717	229	0.319386	0.320099	LMR	1	1	0	843	ENST00000378290	protein_coding	ENSG00000078900	TP73	0	620	ENST00000378290	ENSG00000078900	TP73	6958	282	1	0	0	1	0	0	0	0	1
427	chr1	3619586	3620479	894	24	24	1480	434	0.293243	0.271445	LMR	0	0	4963	843	ENST00000378290	protein_coding	ENSG00000078900	TP73	4963	620	ENST00000378290	ENSG00000078900	TP73	2839	283	0	1	0	0	1	0	0	0	1
428	chr1	3628815	3629069	255	8	8	508	162	0.318898	0.226184	LMR	0	0	1792	846	ENST00000416554	antisense	ENSG00000235131	RP5-1092A11.2	14192	620	ENST00000378290	ENSG00000078900	TP73	5293	283	0.815686	0.184314	0	0	1	0	0	0	1
429	chr1	3629472	3629988	517	9	9	587	129	0.219761	0.212929	LMR	0	0	873	846	ENST00000416554	antisense	ENSG00000235131	RP5-1092A11.2	14053	621	ENST00000604566	ENSG00000078900	TP73	4645	284	1	0	0	0	1	0	0	0	1
430	chr1	3630810	3631259	450	10	10	695	163	0.234532	0.203459	LMR	1	0	0	846	ENST00000416554	antisense	ENSG00000235131	RP5-1092A11.2	12782	621	ENST00000604566	ENSG00000078900	TP73	3374	284	1	0	0	0	1	0	0	0	1
431	chr1	3633842	3634180	339	18	18	1049	422	0.402288	0.408678	LMR	0	0	2979	846	ENST00000416554	antisense	ENSG00000235131	RP5-1092A11.2	9861	621	ENST00000604566	ENSG00000078900	TP73	453	284	0	1	0	0	1	0	0	1	0
432	chr1	3635936	3636113	178	5	5	281	85	0.302491	0.295289	LMR	0	0	5073	846	ENST00000416554	antisense	ENSG00000235131	RP5-1092A11.2	7928	621	ENST00000604566	ENSG00000078900	TP73	834	284	0	1	0	0	1	0	0	1	0
433	chr1	3636670	3637088	419	9	9	779	277	0.355584	0.337719	LMR	0	0	5807	846	ENST00000416554	antisense	ENSG00000235131	RP5-1092A11.2	6953	621	ENST00000604566	ENSG00000078900	TP73	1568	284	0	1	0	0	1	0	0	1	0
434	chr1	3640044	3640208	165	5	5	154	53	0.344156	0.323327	LMR	0	0	3833	844	ENST00000604566	protein_coding	ENSG00000078900	TP73	3833	621	ENST00000604566	ENSG00000078900	TP73	4942	284	0	1	0	0	1	0	0	0	1
435	chr1	3640900	3641336	437	8	8	634	33	0.0520505	0.0534692	LMR	0	0	2705	844	ENST00000604566	protein_coding	ENSG00000078900	TP73	2705	621	ENST00000604566	ENSG00000078900	TP73	5798	284	0	1	0	0	1	0	0	0	1
436	chr1	3643885	3644210	326	12	12	742	140	0.188679	0.171905	LMR	1	1	0	844	ENST00000604566	protein_coding	ENSG00000078900	TP73	0	621	ENST00000604566	ENSG00000078900	TP73	5084	285	1	0	0	1	0	0	0	0	1
437	chr1	3646849	3647210	362	7	7	453	124	0.273731	0.286912	LMR	0	0	2806	844	ENST00000604566	protein_coding	ENSG00000078900	TP73	2806	621	ENST00000604566	ENSG00000078900	TP73	2084	285	0	1	0	0	1	0	0	0	1
438	chr1	3667199	3667802	604	8	8	715	253	0.353846	0.297636	LMR	0	0	1159	854	ENST00000294600	protein_coding	ENSG00000162592	CCDC27	1159	622	ENST00000294600	ENSG00000162592	CCDC27	3113	286	1	0	0	1	0	0	0	0	1
439	chr1	3707099	3707528	430	13	13	839	311	0.370679	0.352114	LMR	0	0	5526	863	ENST00000607459	antisense	ENSG00000272153	RP1-286D6.5	5539	627	ENST00000378251	ENSG00000130764	LRRC47	3190	288	0	1	0	0	1	0	0	0	1
440	chr1	3710060	3710522	463	11	11	703	191	0.271693	0.31805	LMR	0	0	2545	859	ENST00000378251	protein_coding	ENSG00000130764	LRRC47	2545	627	ENST00000378251	ENSG00000130764	LRRC47	1876	289	0	1	0	0	1	0	0	0.267819	0.732181
441	chr1	3718003	3718558	556	14	14	755	76	0.100662	0.0624546	LMR	0	0	4934	859	ENST00000378251	protein_coding	ENSG00000130764	LRRC47	4934	627	ENST00000378251	ENSG00000130764	LRRC47	4768	289	0	0	1	0	0	1	0	0	1
442	chr1	3720522	3720722	201	6	6	551	209	0.37931	0.349908	LMR	0	0	7453	859	ENST00000378251	protein_coding	ENSG00000130764	LRRC47	7453	627	ENST00000378251	ENSG00000130764	LRRC47	7287	289	0	0	1	0	0	1	0	0	1
443	chr1	3728041	3728182	142	8	8	503	215	0.427435	0.419201	LMR	0	0	4839	865	ENST00000484420	protein_coding	ENSG00000116198	CEP104	4839	631	ENST00000484420	ENSG00000116198	CEP104	3276	290	0	0	1	0	0	1	0	0	1
444	chr1	3748305	3748703	399	5	5	431	115	0.266821	0.273421	LMR	0	0	516	868	ENST00000495701	protein_coding	ENSG00000116198	CEP104	516	634	ENST00000495701	ENSG00000116198	CEP104	16289	290	1	0	0	1	0	0	0	0	1
445	chr1	3775143	3775254	112	5	5	345	110	0.318841	0.279168	LMR	0	0	978	884	ENST00000475969	protein_coding	ENSG00000169598	DFFB	978	650	ENST00000475969	ENSG00000169598	DFFB	0	292	1	0	0	1	0	0	1	0	0
446	chr1	3809377	3809539	163	8	8	588	125	0.212585	0.208752	LMR	0	0	7271	888	ENST00000486765	protein_coding	ENSG00000198912	C1orf174	7271	653	ENST00000486765	ENSG00000198912	C1orf174	140	294	0	1	0	0	1	0	0	1	0
447	chr1	3823826	3824120	295	9	9	704	258	0.366477	0.428073	LMR	0	0	6845	893	ENST00000439488	lincRNA	ENSG00000236423	LINC01134	6968	655	ENST00000474140	ENSG00000198912	C1orf174	99	296	0	1	0	0	0	1	0	1	0
448	chr1	3824584	3824842	259	5	5	411	144	0.350365	0.344508	LMR	0	0	7603	893	ENST00000439488	lincRNA	ENSG00000236423	LINC01134	7726	655	ENST00000474140	ENSG00000198912	C1orf174	127	296	0	1	0	0	0	1	0	1	0
449	chr1	4000492	4000674	183	5	5	525	211	0.401905	0.424645	LMR	1	0	0	894	ENST00000456897	lincRNA	ENSG00000233304	RP13-614K11.1	183634	655	ENST00000474140	ENSG00000198912	C1orf174	176035	296	1	0	0	0	0	1	0	0	1
450	chr1	4001160	4001416	257	5	5	452	157	0.347345	0.370293	LMR	0	0	482	895	ENST00000412674	lincRNA	ENSG00000233304	RP13-614K11.1	184302	655	ENST00000474140	ENSG00000198912	C1orf174	176703	296	1	0	0	0	0	1	0	0	1
451	chr1	4014334	4015180	847	26	26	1493	432	0.28935	0.287793	LMR	0	0	5293	896	ENST00000425194	lincRNA	ENSG00000226374	RP13-614K11.2	197476	655	ENST00000474140	ENSG00000198912	C1orf174	177453	297	0	1	0	0	0	1	0	0	1
452	chr1	4029004	4029186	183	6	6	449	147	0.327394	0.346892	LMR	0	0	19963	896	ENST00000425194	lincRNA	ENSG00000226374	RP13-614K11.2	212146	655	ENST00000474140	ENSG00000198912	C1orf174	163447	297	0	0	1	0	0	1	0	0	1
453	chr1	4038621	4039468	848	21	21	1645	588	0.357447	0.352065	LMR	0	0	29580	896	ENST00000425194	lincRNA	ENSG00000226374	RP13-614K11.2	221763	655	ENST00000474140	ENSG00000198912	C1orf174	153165	297	0	0	1	0	0	1	0	0	1
454	chr1	4040852	4042063	1212	14	14	941	340	0.361318	0.35764	LMR	0	0	31811	896	ENST00000425194	lincRNA	ENSG00000226374	RP13-614K11.2	223994	655	ENST00000474140	ENSG00000198912	C1orf174	150570	297	0	0	1	0	0	1	0	0	1
455	chr1	4059595	4060106	512	24	24	798	288	0.360902	0.376995	LMR	0	0	50554	896	ENST00000425194	lincRNA	ENSG00000226374	RP13-614K11.2	242737	655	ENST00000474140	ENSG00000198912	C1orf174	132527	297	0	0	1	0	0	1	0	0	1
456	chr1	4062886	4063161	276	9	9	601	227	0.377704	0.374576	LMR	0	0	53845	896	ENST00000425194	lincRNA	ENSG00000226374	RP13-614K11.2	246028	655	ENST00000474140	ENSG00000198912	C1orf174	129472	297	0	0	1	0	0	1	0	0	1
457	chr1	4087564	4087990	427	13	13	713	124	0.173913	0.161303	LMR	0	0	78523	896	ENST00000425194	lincRNA	ENSG00000226374	RP13-614K11.2	270706	655	ENST00000474140	ENSG00000198912	C1orf174	104643	297	0	0	1	0	0	1	0	0	1
458	chr1	4093781	4094166	386	7	7	495	136	0.274747	0.295536	LMR	0	0	84740	896	ENST00000425194	lincRNA	ENSG00000226374	RP13-614K11.2	276923	655	ENST00000474140	ENSG00000198912	C1orf174	98467	297	0	0	1	0	0	1	0	0	1
459	chr1	4108584	4109588	1005	18	18	1356	528	0.389381	0.367251	LMR	0	0	99543	896	ENST00000425194	lincRNA	ENSG00000226374	RP13-614K11.2	291726	655	ENST00000474140	ENSG00000198912	C1orf174	83045	297	0	0	1	0	0	1	0	0	1
460	chr1	4114806	4115351	546	9	9	768	230	0.299479	0.298328	LMR	0	0	105765	896	ENST00000425194	lincRNA	ENSG00000226374	RP13-614K11.2	297948	655	ENST00000474140	ENSG00000198912	C1orf174	77282	297	0	0	1	0	0	1	0	0	1
461	chr1	4120212	4120464	253	8	8	324	90	0.277778	0.285049	LMR	0	0	111171	896	ENST00000425194	lincRNA	ENSG00000226374	RP13-614K11.2	303354	655	ENST00000474140	ENSG00000198912	C1orf174	72169	297	0	0	1	0	0	1	0	0	1
462	chr1	4142347	4143838	1492	25	25	2067	546	0.264151	0.25311	LMR	0	0	92120	897	ENST00000449232	pseudogene	ENSG00000229280	RP11-374C13.1	325489	655	ENST00000474140	ENSG00000198912	C1orf174	48795	297	0	0	1	0	0	1	0	0	1
463	chr1	4144063	4144311	249	6	6	452	191	0.422566	0.435918	LMR	0	0	91647	897	ENST00000449232	pseudogene	ENSG00000229280	RP11-374C13.1	327205	655	ENST00000474140	ENSG00000198912	C1orf174	48322	297	0	0	1	0	0	1	0	0	1
464	chr1	4160904	4162386	1483	12	12	925	206	0.222703	0.106553	LMR	0	0	73572	897	ENST00000449232	pseudogene	ENSG00000229280	RP11-374C13.1	344046	655	ENST00000474140	ENSG00000198912	C1orf174	30247	297	0	0	1	0	0	1	0	0	1
465	chr1	4168332	4169000	669	19	19	1374	475	0.345706	0.381646	LMR	0	0	66958	897	ENST00000449232	pseudogene	ENSG00000229280	RP11-374C13.1	351474	655	ENST00000474140	ENSG00000198912	C1orf174	23633	297	0	0	1	0	0	1	0	0	1
466	chr1	4169086	4169554	469	15	15	1088	442	0.40625	0.396657	LMR	0	0	66404	897	ENST00000449232	pseudogene	ENSG00000229280	RP11-374C13.1	352228	655	ENST00000474140	ENSG00000198912	C1orf174	23079	297	0	0	1	0	0	1	0	0	1
467	chr1	4179290	4179692	403	5	5	322	109	0.338509	0.327832	LMR	0	0	56266	897	ENST00000449232	pseudogene	ENSG00000229280	RP11-374C13.1	362432	655	ENST00000474140	ENSG00000198912	C1orf174	12941	297	0	0	1	0	0	1	0	0	1
468	chr1	4180594	4180956	363	8	8	642	174	0.271028	0.274364	LMR	0	0	55002	897	ENST00000449232	pseudogene	ENSG00000229280	RP11-374C13.1	363736	655	ENST00000474140	ENSG00000198912	C1orf174	11677	297	0	0	1	0	0	1	0	0	1
469	chr1	4197598	4198965	1368	23	23	1651	300	0.181708	0.177935	LMR	0	0	36993	897	ENST00000449232	pseudogene	ENSG00000229280	RP11-374C13.1	380740	655	ENST00000474140	ENSG00000198912	C1orf174	4354	297	0	0	1	0	0	1	0	0	1
470	chr1	4210280	4211393	1114	16	16	1135	431	0.379736	0.378041	LMR	0	0	24565	897	ENST00000449232	pseudogene	ENSG00000229280	RP11-374C13.1	393422	655	ENST00000474140	ENSG00000198912	C1orf174	9994	298	0	0	1	0	0	1	0	0	1
471	chr1	4216465	4216810	346	7	7	368	131	0.355978	0.277524	LMR	0	0	19148	897	ENST00000449232	pseudogene	ENSG00000229280	RP11-374C13.1	399607	655	ENST00000474140	ENSG00000198912	C1orf174	4577	298	0	0	1	0	0	1	0	0	1
472	chr1	4219354	4219656	303	5	5	321	115	0.358255	0.369335	LMR	0	0	16302	897	ENST00000449232	pseudogene	ENSG00000229280	RP11-374C13.1	402496	655	ENST00000474140	ENSG00000198912	C1orf174	1731	298	0	0	1	0	0	1	0	0.887789	0.112211
473	chr1	4221482	4221776	295	18	18	1188	230	0.193603	0.158021	LMR	0	0	14182	897	ENST00000449232	pseudogene	ENSG00000229280	RP11-374C13.1	404624	655	ENST00000474140	ENSG00000198912	C1orf174	0	298	0	0	1	0	0	1	0.647458	0.352542	0
474	chr1	4233336	4233920	585	11	11	831	278	0.334537	0.329186	LMR	0	0	2038	897	ENST00000449232	pseudogene	ENSG00000229280	RP11-374C13.1	416478	655	ENST00000474140	ENSG00000198912	C1orf174	11663	298	0	0	1	0	0	1	0	0	1
475	chr1	4273446	4273994	549	17	17	1301	509	0.391238	0.403535	LMR	0	0	37486	897	ENST00000449232	pseudogene	ENSG00000229280	RP11-374C13.1	440797	656	ENST00000378190	ENSG00000196581	AJAP1	51773	298	0	0	1	0	0	1	0	0	1
476	chr1	4329438	4329986	549	11	11	803	161	0.200498	0.218133	LMR	0	0	93478	897	ENST00000449232	pseudogene	ENSG00000229280	RP11-374C13.1	384805	656	ENST00000378190	ENSG00000196581	AJAP1	107765	298	0	0	1	0	0	1	0	0	1
477	chr1	4333436	4334280	845	7	7	445	107	0.240449	0.22731	LMR	0	0	97476	897	ENST00000449232	pseudogene	ENSG00000229280	RP11-374C13.1	380511	656	ENST00000378190	ENSG00000196581	AJAP1	111763	298	0	0	1	0	0	1	0	0	1
478	chr1	4336270	4336971	702	8	8	517	176	0.340426	0.358061	LMR	0	0	100310	897	ENST00000449232	pseudogene	ENSG00000229280	RP11-374C13.1	377820	656	ENST00000378190	ENSG00000196581	AJAP1	114597	298	0	0	1	0	0	1	0	0	1
479	chr1	4358640	4358834	195	5	5	293	130	0.443686	0.439119	LMR	0	0	113276	898	ENST00000423197	lincRNA	ENSG00000235054	RP5-1166F10.1	355957	656	ENST00000378190	ENSG00000196581	AJAP1	136967	298	0	0	1	0	0	1	0	0	1
480	chr1	4361110	4361554	445	9	9	626	235	0.375399	0.371917	LMR	0	0	110556	898	ENST00000423197	lincRNA	ENSG00000235054	RP5-1166F10.1	353237	656	ENST00000378190	ENSG00000196581	AJAP1	139437	298	0	0	1	0	0	1	0	0	1
481	chr1	4371634	4371879	246	5	5	407	156	0.383292	0.354769	LMR	0	0	100231	898	ENST00000423197	lincRNA	ENSG00000235054	RP5-1166F10.1	342912	656	ENST00000378190	ENSG00000196581	AJAP1	149961	298	0	0	1	0	0	1	0	0	1
482	chr1	4391295	4391444	150	5	5	406	164	0.403941	0.430447	LMR	0	0	80666	898	ENST00000423197	lincRNA	ENSG00000235054	RP5-1166F10.1	323347	656	ENST00000378190	ENSG00000196581	AJAP1	169622	298	0	0	1	0	0	1	0	0	1
483	chr1	4416166	4416532	367	7	7	526	192	0.365019	0.375949	LMR	0	0	55578	898	ENST00000423197	lincRNA	ENSG00000235054	RP5-1166F10.1	298259	656	ENST00000378190	ENSG00000196581	AJAP1	194493	298	0	0	1	0	0	1	0	0	1
484	chr1	4431081	4431976	896	6	6	425	106	0.249412	0.272301	LMR	0	0	40134	898	ENST00000423197	lincRNA	ENSG00000235054	RP5-1166F10.1	282815	656	ENST00000378190	ENSG00000196581	AJAP1	209408	298	0	0	1	0	0	1	0	0	1
485	chr1	4437686	4438393	708	14	14	1076	473	0.439591	0.439589	LMR	0	0	33717	898	ENST00000423197	lincRNA	ENSG00000235054	RP5-1166F10.1	276398	656	ENST00000378190	ENSG00000196581	AJAP1	216013	298	0	0	1	0	0	1	0	0	1
486	chr1	4456347	4456898	552	8	8	575	193	0.335652	0.367571	LMR	0	0	15212	898	ENST00000423197	lincRNA	ENSG00000235054	RP5-1166F10.1	257893	656	ENST00000378190	ENSG00000196581	AJAP1	234674	298	0	0	1	0	0	1	0	0	1
487	chr1	4464520	4465570	1051	13	13	1073	342	0.318733	0.354305	LMR	0	0	6540	898	ENST00000423197	lincRNA	ENSG00000235054	RP5-1166F10.1	249221	656	ENST00000378190	ENSG00000196581	AJAP1	242847	298	0	0	1	0	0	1	0	0	1
488	chr1	4480622	4482933	2312	23	23	1911	478	0.250131	0.212831	LMR	0	0	8510	898	ENST00000423197	lincRNA	ENSG00000235054	RP5-1166F10.1	231858	656	ENST00000378190	ENSG00000196581	AJAP1	231056	299	0	1	0	0	0	1	0	0	1
489	chr1	4491464	4491872	409	6	6	503	229	0.455268	0.461373	LMR	0	0	19352	898	ENST00000423197	lincRNA	ENSG00000235054	RP5-1166F10.1	222919	656	ENST00000378190	ENSG00000196581	AJAP1	222117	299	0	0	1	0	0	1	0	0	1
490	chr1	4493584	4494388	805	8	8	630	198	0.314286	0.318469	LMR	0	0	21472	898	ENST00000423197	lincRNA	ENSG00000235054	RP5-1166F10.1	220403	656	ENST00000378190	ENSG00000196581	AJAP1	219601	299	0	0	1	0	0	1	0	0	1
491	chr1	4501304	4501769	466	6	6	432	143	0.331019	0.365293	LMR	0	0	29192	898	ENST00000423197	lincRNA	ENSG00000235054	RP5-1166F10.1	213022	656	ENST00000378190	ENSG00000196581	AJAP1	212220	299	0	0	1	0	0	1	0	0	1
492	chr1	4508058	4508708	651	10	10	652	145	0.222393	0.229047	LMR	0	0	35946	898	ENST00000423197	lincRNA	ENSG00000235054	RP5-1166F10.1	206083	656	ENST00000378190	ENSG00000196581	AJAP1	205281	299	0	0	1	0	0	1	0	0	1
493	chr1	4523252	4523475	224	5	5	418	62	0.148325	0.154926	LMR	0	0	51140	898	ENST00000423197	lincRNA	ENSG00000235054	RP5-1166F10.1	191316	656	ENST00000378190	ENSG00000196581	AJAP1	190514	299	0	0	1	0	0	1	0	0	1
494	chr1	4545206	4545816	611	6	6	481	109	0.226611	0.213873	LMR	0	0	66388	899	ENST00000438791	lincRNA	ENSG00000227169	RP1-37J18.1	168975	656	ENST00000378190	ENSG00000196581	AJAP1	168173	299	0	0	1	0	0	1	0	0	1
495	chr1	4548162	4548750	589	8	8	470	133	0.282979	0.327909	LMR	0	0	63454	899	ENST00000438791	lincRNA	ENSG00000227169	RP1-37J18.1	166041	656	ENST00000378190	ENSG00000196581	AJAP1	165239	299	0	0	1	0	0	1	0	0	1
496	chr1	4554560	4554976	417	7	7	448	76	0.169643	0.219473	LMR	0	0	57228	899	ENST00000438791	lincRNA	ENSG00000227169	RP1-37J18.1	159815	656	ENST00000378190	ENSG00000196581	AJAP1	159013	299	0	0	1	0	0	1	0	0	1
497	chr1	4567892	4568061	170	5	5	369	168	0.455285	0.445956	LMR	0	0	44143	899	ENST00000438791	lincRNA	ENSG00000227169	RP1-37J18.1	146730	656	ENST00000378190	ENSG00000196581	AJAP1	145928	299	0	0	1	0	0	1	0	0	1
498	chr1	4568634	4569412	779	8	8	425	151	0.355294	0.290056	LMR	0	0	42792	899	ENST00000438791	lincRNA	ENSG00000227169	RP1-37J18.1	145379	656	ENST00000378190	ENSG00000196581	AJAP1	144577	299	0	0	1	0	0	1	0	0	1
499	chr1	4572498	4573506	1009	12	12	673	79	0.117385	0.0701069	LMR	0	0	38698	899	ENST00000438791	lincRNA	ENSG00000227169	RP1-37J18.1	141285	656	ENST00000378190	ENSG00000196581	AJAP1	140483	299	0	0	1	0	0	1	0	0	1
500	chr1	4586559	4587170	612	9	9	802	262	0.326683	0.269002	LMR	0	0	25034	899	ENST00000438791	lincRNA	ENSG00000227169	RP1-37J18.1	127621	656	ENST00000378190	ENSG00000196581	AJAP1	126819	299	0	0	1	0	0	1	0	0	1
501	chr1	4589968	4590500	533	6	6	535	125	0.233645	0.211817	LMR	0	0	21704	899	ENST00000438791	lincRNA	ENSG00000227169	RP1-37J18.1	124291	656	ENST00000378190	ENSG00000196581	AJAP1	123489	299	0	0	1	0	0	1	0	0	1
502	chr1	4621257	4621528	272	9	9	615	65	0.105691	0.0478352	LMR	0	0	9051	899	ENST00000438791	lincRNA	ENSG00000227169	RP1-37J18.1	93263	656	ENST00000378190	ENSG00000196581	AJAP1	92461	299	0	0	1	0	0	1	0	0	1
503	chr1	4624106	4624414	309	8	8	672	113	0.168155	0.138034	LMR	0	0	7193	900	ENST00000420522	lincRNA	ENSG00000232596	RP1-37J18.2	90377	656	ENST00000378190	ENSG00000196581	AJAP1	89575	299	0	0	1	0	0	1	0	0	1
504	chr1	4626452	4627077	626	5	5	337	156	0.462908	0.40817	LMR	0	0	4530	900	ENST00000420522	lincRNA	ENSG00000232596	RP1-37J18.2	87714	656	ENST00000378190	ENSG00000196581	AJAP1	86912	299	0	0	1	0	0	1	0	0	1
505	chr1	4633455	4634130	676	5	5	278	87	0.31295	0.357426	LMR	0	0	1846	900	ENST00000420522	lincRNA	ENSG00000232596	RP1-37J18.2	80661	656	ENST00000378190	ENSG00000196581	AJAP1	79859	299	0.226331	0.773669	0	0	0	1	0	0	1
506	chr1	4644770	4646470	1701	28	28	1838	478	0.260065	0.205635	LMR	0	0	13161	900	ENST00000420522	lincRNA	ENSG00000232596	RP1-37J18.2	68321	656	ENST00000378190	ENSG00000196581	AJAP1	67519	299	0	0	1	0	0	1	0	0	1
507	chr1	4646838	4647450	613	6	6	349	89	0.255014	0.264329	LMR	0	0	15229	900	ENST00000420522	lincRNA	ENSG00000232596	RP1-37J18.2	67341	656	ENST00000378190	ENSG00000196581	AJAP1	66539	299	0	0	1	0	0	1	0	0	1
508	chr1	4686883	4687552	670	11	11	896	265	0.295759	0.299978	LMR	0	0	27239	901	ENST00000378190	protein_coding	ENSG00000196581	AJAP1	27239	656	ENST00000378190	ENSG00000196581	AJAP1	26437	299	0	0	1	0	0	1	0	0	1
509	chr1	4694797	4695096	300	6	6	396	114	0.287879	0.342122	LMR	0	0	19695	901	ENST00000378190	protein_coding	ENSG00000196581	AJAP1	19695	656	ENST00000378190	ENSG00000196581	AJAP1	18893	299	0	0	1	0	0	1	0	0	1
510	chr1	4697830	4697964	135	5	5	323	129	0.399381	0.390012	LMR	0	0	16827	901	ENST00000378190	protein_coding	ENSG00000196581	AJAP1	16827	656	ENST00000378190	ENSG00000196581	AJAP1	16025	299	0	0	1	0	0	1	0	0	1
511	chr1	4698021	4698664	644	27	27	1856	756	0.407328	0.392566	LMR	0	0	16127	901	ENST00000378190	protein_coding	ENSG00000196581	AJAP1	16127	656	ENST00000378190	ENSG00000196581	AJAP1	15325	299	0	0	1	0	0	1	0	0	1
512	chr1	4710590	4710909	320	6	6	444	165	0.371622	0.357948	LMR	0	0	3882	901	ENST00000378190	protein_coding	ENSG00000196581	AJAP1	3882	656	ENST00000378190	ENSG00000196581	AJAP1	3080	299	0	0	1	0	0	1	0	0	1
513	chr1	4749538	4749788	251	8	8	633	225	0.35545	0.338826	LMR	0	0	21426	903	ENST00000466761	protein_coding	ENSG00000196581	AJAP1	21426	658	ENST00000466761	ENSG00000196581	AJAP1	21864	301	0	1	0	0	1	0	0	0	1
514	chr1	4759624	4760216	593	13	13	954	263	0.275681	0.270345	LMR	0	0	10998	903	ENST00000466761	protein_coding	ENSG00000196581	AJAP1	10998	658	ENST00000466761	ENSG00000196581	AJAP1	11436	301	0	1	0	0	1	0	0	0	1
515	chr1	4786834	4786994	161	6	6	393	72	0.183206	0.138596	LMR	0	0	15618	903	ENST00000466761	protein_coding	ENSG00000196581	AJAP1	15618	658	ENST00000466761	ENSG00000196581	AJAP1	14288	301	0	1	0	0	1	0	0	0	1
516	chr1	4793581	4793969	389	12	12	804	276	0.343284	0.328881	LMR	0	0	22365	903	ENST00000466761	protein_coding	ENSG00000196581	AJAP1	22365	658	ENST00000466761	ENSG00000196581	AJAP1	21035	301	0	1	0	0	1	0	0	0	1
517	chr1	4805664	4806018	355	7	7	512	174	0.339844	0.370234	LMR	0	0	34448	903	ENST00000466761	protein_coding	ENSG00000196581	AJAP1	34448	658	ENST00000466761	ENSG00000196581	AJAP1	26333	302	0	1	0	0	1	0	0	0	1
518	chr1	4815297	4816000	704	9	9	627	138	0.220096	0.227425	LMR	0	0	44081	903	ENST00000466761	protein_coding	ENSG00000196581	AJAP1	44081	658	ENST00000466761	ENSG00000196581	AJAP1	16351	302	0	1	0	0	1	0	0	0	1
519	chr1	4828367	4828648	282	5	5	286	62	0.216783	0.267082	LMR	0	0	57151	903	ENST00000466761	protein_coding	ENSG00000196581	AJAP1	57151	658	ENST00000466761	ENSG00000196581	AJAP1	3703	302	0	1	0	0	1	0	0	0	1
520	chr1	4830988	4831420	433	7	7	483	186	0.385093	0.361552	LMR	0	0	59772	903	ENST00000466761	protein_coding	ENSG00000196581	AJAP1	59772	658	ENST00000466761	ENSG00000196581	AJAP1	931	302	0	1	0	0	1	0	0	1	0
521	chr1	4838166	4838538	373	6	6	460	48	0.104348	0.125092	LMR	0	0	66950	903	ENST00000466761	protein_coding	ENSG00000196581	AJAP1	66950	658	ENST00000466761	ENSG00000196581	AJAP1	5612	302	0	1	0	0	1	0	0	0	1
522	chr1	4839124	4839464	341	5	5	302	85	0.281457	0.221808	LMR	0	0	67908	903	ENST00000466761	protein_coding	ENSG00000196581	AJAP1	67908	658	ENST00000466761	ENSG00000196581	AJAP1	6570	302	0	1	0	0	1	0	0	0	1
523	chr1	4857070	4857419	350	5	5	367	128	0.348774	0.322944	LMR	0	0	85854	903	ENST00000466761	protein_coding	ENSG00000196581	AJAP1	85854	658	ENST00000466761	ENSG00000196581	AJAP1	24516	302	0	0	1	0	0	1	0	0	1
524	chr1	4861016	4862490	1475	21	21	1553	289	0.186091	0.185966	LMR	0	0	89800	903	ENST00000466761	protein_coding	ENSG00000196581	AJAP1	89800	658	ENST00000466761	ENSG00000196581	AJAP1	28462	302	0	0	1	0	0	1	0	0	1
525	chr1	4890816	4891282	467	7	7	508	170	0.334646	0.30813	LMR	0	0	119600	903	ENST00000466761	protein_coding	ENSG00000196581	AJAP1	119600	658	ENST00000466761	ENSG00000196581	AJAP1	58262	302	0	0	1	0	0	1	0	0	1
526	chr1	4896261	4898073	1813	19	19	1359	611	0.449595	0.387446	LMR	0	0	125045	903	ENST00000466761	protein_coding	ENSG00000196581	AJAP1	125045	658	ENST00000466761	ENSG00000196581	AJAP1	63707	302	0	0	1	0	0	1	0	0	1
527	chr1	4906922	4908967	2046	17	17	1201	314	0.261449	0.251273	LMR	0	0	135706	903	ENST00000466761	protein_coding	ENSG00000196581	AJAP1	135706	658	ENST00000466761	ENSG00000196581	AJAP1	74368	302	0	0	1	0	0	1	0	0	1
528	chr1	4940743	4941126	384	6	6	423	98	0.231678	0.184655	LMR	0	0	169527	903	ENST00000466761	protein_coding	ENSG00000196581	AJAP1	169527	658	ENST00000466761	ENSG00000196581	AJAP1	108189	302	0	0	1	0	0	1	0	0	1
529	chr1	4954556	4955167	612	5	5	386	62	0.160622	0.195029	LMR	0	0	183340	903	ENST00000466761	protein_coding	ENSG00000196581	AJAP1	183340	658	ENST00000466761	ENSG00000196581	AJAP1	122002	302	0	0	1	0	0	1	0	0	1
530	chr1	4968392	4968655	264	5	5	402	159	0.395522	0.356579	LMR	0	0	182303	904	ENST00000443270	lincRNA	ENSG00000231510	RP11-542C10.1	197176	658	ENST00000466761	ENSG00000196581	AJAP1	135838	302	0	0	1	0	0	1	0	0	1
531	chr1	5025463	5026323	861	6	6	504	131	0.259921	0.2664	LMR	0	0	124635	904	ENST00000443270	lincRNA	ENSG00000231510	RP11-542C10.1	254247	658	ENST00000466761	ENSG00000196581	AJAP1	192909	302	0	0	1	0	0	1	0	0	1
532	chr1	5037916	5038145	230	5	5	413	125	0.302663	0.284163	LMR	0	0	112813	904	ENST00000443270	lincRNA	ENSG00000231510	RP11-542C10.1	266700	658	ENST00000466761	ENSG00000196581	AJAP1	205362	302	0	0	1	0	0	1	0	0	1
533	chr1	5046409	5046982	574	7	7	452	73	0.161504	0.159313	LMR	0	0	103976	904	ENST00000443270	lincRNA	ENSG00000231510	RP11-542C10.1	275193	658	ENST00000466761	ENSG00000196581	AJAP1	213855	302	0	0	1	0	0	1	0	0	1
534	chr1	5071110	5071868	759	8	8	657	213	0.324201	0.35175	LMR	0	0	79090	904	ENST00000443270	lincRNA	ENSG00000231510	RP11-542C10.1	299894	658	ENST00000466761	ENSG00000196581	AJAP1	238556	302	0	0	1	0	0	1	0	0	1
535	chr1	5079900	5080834	935	9	9	783	324	0.413793	0.432314	LMR	0	0	70124	904	ENST00000443270	lincRNA	ENSG00000231510	RP11-542C10.1	308684	658	ENST00000466761	ENSG00000196581	AJAP1	247346	302	0	0	1	0	0	1	0	0	1
536	chr1	5106559	5106788	230	5	5	170	60	0.352941	0.371936	LMR	0	0	44170	904	ENST00000443270	lincRNA	ENSG00000231510	RP11-542C10.1	335343	658	ENST00000466761	ENSG00000196581	AJAP1	274005	302	0	0	1	0	0	1	0	0	1
537	chr1	5113888	5115117	1230	5	5	345	95	0.275362	0.237358	LMR	0	0	35841	904	ENST00000443270	lincRNA	ENSG00000231510	RP11-542C10.1	342672	658	ENST00000466761	ENSG00000196581	AJAP1	281334	302	0	0	1	0	0	1	0	0	1
538	chr1	5131578	5132708	1131	7	7	445	156	0.350562	0.358272	LMR	0	0	18250	904	ENST00000443270	lincRNA	ENSG00000231510	RP11-542C10.1	360362	658	ENST00000466761	ENSG00000196581	AJAP1	299024	302	0	0	1	0	0	1	0	0	1
539	chr1	5138989	5139540	552	5	5	409	168	0.410758	0.344232	LMR	0	0	11418	904	ENST00000443270	lincRNA	ENSG00000231510	RP11-542C10.1	367773	658	ENST00000466761	ENSG00000196581	AJAP1	306435	302	0	0	1	0	0	1	0	0	1
540	chr1	5179609	5179752	144	5	5	441	137	0.310658	0.351415	LMR	0	0	28649	904	ENST00000443270	lincRNA	ENSG00000231510	RP11-542C10.1	408393	658	ENST00000466761	ENSG00000196581	AJAP1	347055	302	0	0	1	0	0	1	0	0	1
541	chr1	5211282	5211978	697	13	13	1136	442	0.389085	0.367392	LMR	0	0	60322	904	ENST00000443270	lincRNA	ENSG00000231510	RP11-542C10.1	440066	658	ENST00000466761	ENSG00000196581	AJAP1	378728	302	0	0	1	0	0	1	0	0	1
542	chr1	5280218	5281376	1159	15	15	1315	300	0.228137	0.193677	LMR	0	0	129258	904	ENST00000443270	lincRNA	ENSG00000231510	RP11-542C10.1	509002	658	ENST00000466761	ENSG00000196581	AJAP1	447664	302	0	0	1	0	0	1	0	0	1
543	chr1	5285900	5286407	508	10	10	737	193	0.261872	0.229843	LMR	0	0	134940	904	ENST00000443270	lincRNA	ENSG00000231510	RP11-542C10.1	514684	658	ENST00000466761	ENSG00000196581	AJAP1	453346	302	0	0	1	0	0	1	0	0	1
544	chr1	5327324	5328069	746	11	11	819	172	0.210012	0.177998	LMR	0	0	176364	904	ENST00000443270	lincRNA	ENSG00000231510	RP11-542C10.1	556108	658	ENST00000466761	ENSG00000196581	AJAP1	443987	303	0	0	1	0	0	1	0	0	1
545	chr1	5347313	5347744	432	5	5	372	113	0.303763	0.310794	LMR	0	0	196353	904	ENST00000443270	lincRNA	ENSG00000231510	RP11-542C10.1	576097	658	ENST00000466761	ENSG00000196581	AJAP1	424312	303	0	0	1	0	0	1	0	0	1
546	chr1	5371802	5372070	269	6	6	428	113	0.264019	0.236186	LMR	0	0	180967	905	ENST00000564261	lincRNA	ENSG00000260972	RP1-58B11.1	555641	659	ENST00000460696	ENSG00000131697	NPHP4	399986	303	0	0	1	0	0	1	0	0	1
547	chr1	5373118	5373308	191	7	7	495	187	0.377778	0.390302	LMR	0	0	179729	905	ENST00000564261	lincRNA	ENSG00000260972	RP1-58B11.1	554403	659	ENST00000460696	ENSG00000131697	NPHP4	398748	303	0	0	1	0	0	1	0	0	1
548	chr1	5422148	5422643	496	5	5	381	127	0.333333	0.324225	LMR	0	0	130394	905	ENST00000564261	lincRNA	ENSG00000260972	RP1-58B11.1	505068	659	ENST00000460696	ENSG00000131697	NPHP4	349413	303	0	0	1	0	0	1	0	0	1
549	chr1	5445132	5445460	329	8	8	562	201	0.357651	0.352863	LMR	0	0	107577	905	ENST00000564261	lincRNA	ENSG00000260972	RP1-58B11.1	482251	659	ENST00000460696	ENSG00000131697	NPHP4	326596	303	0	0	1	0	0	1	0	0	1
550	chr1	5473259	5473650	392	11	11	939	285	0.303514	0.307083	LMR	0	0	79387	905	ENST00000564261	lincRNA	ENSG00000260972	RP1-58B11.1	454061	659	ENST00000460696	ENSG00000131697	NPHP4	298406	303	0	0	1	0	0	1	0	0	1
551	chr1	5478138	5478550	413	7	7	460	168	0.365217	0.350117	LMR	0	0	74487	905	ENST00000564261	lincRNA	ENSG00000260972	RP1-58B11.1	449161	659	ENST00000460696	ENSG00000131697	NPHP4	293506	303	0	0	1	0	0	1	0	0	1
552	chr1	5483228	5483722	495	10	10	761	104	0.136662	0.125533	LMR	0	0	69315	905	ENST00000564261	lincRNA	ENSG00000260972	RP1-58B11.1	443989	659	ENST00000460696	ENSG00000131697	NPHP4	288334	303	0	0	1	0	0	1	0	0	1
553	chr1	5484897	5485820	924	20	20	1541	482	0.312784	0.320685	LMR	0	0	67217	905	ENST00000564261	lincRNA	ENSG00000260972	RP1-58B11.1	441891	659	ENST00000460696	ENSG00000131697	NPHP4	286236	303	0	0	1	0	0	1	0	0	1
554	chr1	5506978	5508164	1187	19	19	1523	371	0.243598	0.255184	LMR	0	0	44873	905	ENST00000564261	lincRNA	ENSG00000260972	RP1-58B11.1	419547	659	ENST00000460696	ENSG00000131697	NPHP4	263892	303	0	0	1	0	0	1	0	0	1
555	chr1	5512884	5513370	487	5	5	342	106	0.309942	0.279049	LMR	0	0	39667	905	ENST00000564261	lincRNA	ENSG00000260972	RP1-58B11.1	414341	659	ENST00000460696	ENSG00000131697	NPHP4	258686	303	0	0	1	0	0	1	0	0	1
556	chr1	5515795	5516374	580	13	13	959	183	0.190824	0.176224	LMR	0	0	36663	905	ENST00000564261	lincRNA	ENSG00000260972	RP1-58B11.1	411337	659	ENST00000460696	ENSG00000131697	NPHP4	255682	303	0	0	1	0	0	1	0	0	1
557	chr1	5525192	5526871	1680	20	20	1561	404	0.258808	0.251841	LMR	0	0	26166	905	ENST00000564261	lincRNA	ENSG00000260972	RP1-58B11.1	400840	659	ENST00000460696	ENSG00000131697	NPHP4	245185	303	0	0	1	0	0	1	0	0	1
558	chr1	5541824	5542408	585	13	13	932	326	0.349785	0.34997	LMR	0	0	10629	905	ENST00000564261	lincRNA	ENSG00000260972	RP1-58B11.1	385303	659	ENST00000460696	ENSG00000131697	NPHP4	229648	303	0	0	1	0	0	1	0	0	1
559	chr1	5544943	5545444	502	10	10	680	135	0.198529	0.166015	LMR	0	0	7593	905	ENST00000564261	lincRNA	ENSG00000260972	RP1-58B11.1	382267	659	ENST00000460696	ENSG00000131697	NPHP4	226612	303	0	0	1	0	0	1	0	0	1
560	chr1	5550891	5551090	200	6	6	421	150	0.356295	0.344449	LMR	0	0	1947	905	ENST00000564261	lincRNA	ENSG00000260972	RP1-58B11.1	376621	659	ENST00000460696	ENSG00000131697	NPHP4	220966	303	0.265	0	0.735	0	0	1	0	0	1
561	chr1	5553719	5555202	1484	22	22	1719	633	0.368237	0.357328	LMR	0	0	680	905	ENST00000564261	lincRNA	ENSG00000260972	RP1-58B11.1	372509	659	ENST00000460696	ENSG00000131697	NPHP4	216854	303	0.888814	0	0.111186	0	0	1	0	0	1
562	chr1	5562419	5562934	516	14	14	1160	296	0.255172	0.203629	LMR	0	0	9380	905	ENST00000564261	lincRNA	ENSG00000260972	RP1-58B11.1	364777	659	ENST00000460696	ENSG00000131697	NPHP4	209122	303	0	0	1	0	0	1	0	0	1
563	chr1	5564379	5564816	438	9	9	681	220	0.323054	0.342125	LMR	0	0	11340	905	ENST00000564261	lincRNA	ENSG00000260972	RP1-58B11.1	362895	659	ENST00000460696	ENSG00000131697	NPHP4	207240	303	0	0	1	0	0	1	0	0	1
564	chr1	5569823	5570456	634	15	15	1039	135	0.129933	0.118031	LMR	0	0	16784	905	ENST00000564261	lincRNA	ENSG00000260972	RP1-58B11.1	357255	659	ENST00000460696	ENSG00000131697	NPHP4	201600	303	0	0	1	0	0	1	0	0	1
565	chr1	5574424	5574979	556	10	10	734	51	0.0694823	0.0164093	LMR	0	0	21385	905	ENST00000564261	lincRNA	ENSG00000260972	RP1-58B11.1	352732	659	ENST00000460696	ENSG00000131697	NPHP4	197077	303	0	0	1	0	0	1	0	0	1
566	chr1	5582105	5583108	1004	19	19	1449	361	0.249137	0.256185	LMR	0	0	29066	905	ENST00000564261	lincRNA	ENSG00000260972	RP1-58B11.1	344603	659	ENST00000460696	ENSG00000131697	NPHP4	188948	303	0	0	1	0	0	1	0	0	1
567	chr1	5586416	5586722	307	6	6	450	211	0.468889	0.458602	LMR	0	0	33377	905	ENST00000564261	lincRNA	ENSG00000260972	RP1-58B11.1	340989	659	ENST00000460696	ENSG00000131697	NPHP4	185334	303	0	0	1	0	0	1	0	0	1
568	chr1	5625606	5625958	353	12	12	877	258	0.294185	0.243196	LMR	0	0	1474	906	ENST00000579887	miRNA	ENSG00000264341	MIR4417	301753	659	ENST00000460696	ENSG00000131697	NPHP4	146098	303	1	0	0	0	0	1	0	0	1
569	chr1	5657846	5658964	1119	15	15	1142	238	0.208406	0.209821	LMR	0	0	33714	906	ENST00000579887	miRNA	ENSG00000264341	MIR4417	268747	659	ENST00000460696	ENSG00000131697	NPHP4	113092	303	0	1	0	0	0	1	0	0	1
570	chr1	5662656	5663056	401	5	5	255	66	0.258824	0.237428	LMR	0	0	38524	906	ENST00000579887	miRNA	ENSG00000264341	MIR4417	264655	659	ENST00000460696	ENSG00000131697	NPHP4	109000	303	0	1	0	0	0	1	0	0	1
571	chr1	5677467	5677882	416	11	11	710	281	0.395775	0.406241	LMR	0	0	50472	907	ENST00000413887	lincRNA	ENSG00000236948	RP11-154H17.1	249829	659	ENST00000460696	ENSG00000131697	NPHP4	94174	303	0	1	0	0	0	1	0	0	1
572	chr1	5682036	5682822	787	7	7	522	103	0.197318	0.247815	LMR	0	0	45532	907	ENST00000413887	lincRNA	ENSG00000236948	RP11-154H17.1	244889	659	ENST00000460696	ENSG00000131697	NPHP4	89234	303	0	1	0	0	0	1	0	0	1
573	chr1	5683276	5684318	1043	11	11	792	166	0.209596	0.163084	LMR	0	0	44036	907	ENST00000413887	lincRNA	ENSG00000236948	RP11-154H17.1	243393	659	ENST00000460696	ENSG00000131697	NPHP4	87738	303	0	1	0	0	0	1	0	0	1
574	chr1	5692200	5692758	559	5	5	429	125	0.291375	0.274391	LMR	0	0	35596	907	ENST00000413887	lincRNA	ENSG00000236948	RP11-154H17.1	234953	659	ENST00000460696	ENSG00000131697	NPHP4	79298	303	0	1	0	0	0	1	0	0	1
575	chr1	5707202	5707513	312	5	5	410	140	0.341463	0.343639	LMR	0	0	20841	907	ENST00000413887	lincRNA	ENSG00000236948	RP11-154H17.1	220198	659	ENST00000460696	ENSG00000131697	NPHP4	64543	303	0	1	0	0	0	1	0	0	1
576	chr1	5712192	5713389	1198	22	22	1519	322	0.211982	0.1847	LMR	0	0	14965	907	ENST00000413887	lincRNA	ENSG00000236948	RP11-154H17.1	214322	659	ENST00000460696	ENSG00000131697	NPHP4	58667	303	0	1	0	0	0	1	0	0	1
577	chr1	5720104	5720650	547	9	9	642	84	0.130841	0.122005	LMR	0	0	7704	907	ENST00000413887	lincRNA	ENSG00000236948	RP11-154H17.1	207061	659	ENST00000460696	ENSG00000131697	NPHP4	51406	303	0	1	0	0	0	1	0	0	1
578	chr1	5727772	5728134	363	16	16	958	268	0.279749	0.2802	LMR	0	0	220	907	ENST00000413887	lincRNA	ENSG00000236948	RP11-154H17.1	199577	659	ENST00000460696	ENSG00000131697	NPHP4	43922	303	1	0	0	0	0	1	0	0	1
579	chr1	5730422	5731102	681	9	9	2086	699	0.335091	0.353131	LMR	0	0	2066	907	ENST00000413887	lincRNA	ENSG00000236948	RP11-154H17.1	196609	659	ENST00000460696	ENSG00000131697	NPHP4	40954	303	0	0	1	0	0	1	0	0	1
580	chr1	5731898	5732816	919	8	8	1745	477	0.273352	0.27346	LMR	0	0	3542	907	ENST00000413887	lincRNA	ENSG00000236948	RP11-154H17.1	194895	659	ENST00000460696	ENSG00000131697	NPHP4	39240	303	0	0	1	0	0	1	0	0	1
581	chr1	5742263	5743586	1324	24	24	1733	435	0.25101	0.219073	LMR	0	0	13907	907	ENST00000413887	lincRNA	ENSG00000236948	RP11-154H17.1	184125	659	ENST00000460696	ENSG00000131697	NPHP4	28470	303	0	0	1	0	0	1	0	0	1
582	chr1	5764254	5764934	681	20	20	1403	401	0.285816	0.27554	LMR	0	0	35898	907	ENST00000413887	lincRNA	ENSG00000236948	RP11-154H17.1	162777	659	ENST00000460696	ENSG00000131697	NPHP4	7122	303	0	0	1	0	0	1	0	0	1
583	chr1	5773817	5773944	128	5	5	384	173	0.450521	0.459716	LMR	0	0	45461	907	ENST00000413887	lincRNA	ENSG00000236948	RP11-154H17.1	153767	659	ENST00000460696	ENSG00000131697	NPHP4	1303	303	0	0	1	0	0	1	0	1	0
584	chr1	5777421	5778130	710	17	17	1518	262	0.172596	0.144847	LMR	0	0	49065	907	ENST00000413887	lincRNA	ENSG00000236948	RP11-154H17.1	149581	659	ENST00000460696	ENSG00000131697	NPHP4	4907	303	0	0	1	0	0	1	0	0	1
585	chr1	5779017	5779165	149	5	5	398	146	0.366834	0.283643	LMR	0	0	50661	907	ENST00000413887	lincRNA	ENSG00000236948	RP11-154H17.1	148546	659	ENST00000460696	ENSG00000131697	NPHP4	6503	303	0	0	1	0	0	1	0	0	1
586	chr1	5786116	5786498	383	7	7	428	179	0.418224	0.43725	LMR	0	0	57760	907	ENST00000413887	lincRNA	ENSG00000236948	RP11-154H17.1	141213	659	ENST00000460696	ENSG00000131697	NPHP4	7059	304	0	0	1	0	0	1	0	0	1
587	chr1	5787466	5788094	629	6	6	534	187	0.350187	0.319364	LMR	0	0	59110	907	ENST00000413887	lincRNA	ENSG00000236948	RP11-154H17.1	139617	659	ENST00000460696	ENSG00000131697	NPHP4	5463	304	0	0	1	0	0	1	0	0	1
588	chr1	5804934	5805502	569	16	16	1099	388	0.353048	0.340249	LMR	0	0	70516	908	ENST00000401226	miRNA	ENSG00000216045	AL356693.1	122209	659	ENST00000460696	ENSG00000131697	NPHP4	11149	304	0	0	1	0	0	1	0	0	1
589	chr1	5805677	5806826	1150	29	29	1865	472	0.253083	0.217964	LMR	0	0	69192	908	ENST00000401226	miRNA	ENSG00000216045	AL356693.1	120885	659	ENST00000460696	ENSG00000131697	NPHP4	11892	304	0	0	1	0	0	1	0	0	1
590	chr1	5811338	5811638	301	9	9	692	264	0.381503	0.384615	LMR	0	0	64380	908	ENST00000401226	miRNA	ENSG00000216045	AL356693.1	116073	659	ENST00000460696	ENSG00000131697	NPHP4	17553	304	0	0	1	0	0	1	0	0	1
591	chr1	5814140	5814296	157	6	6	337	130	0.385757	0.389461	LMR	0	0	61722	908	ENST00000401226	miRNA	ENSG00000216045	AL356693.1	113415	659	ENST00000460696	ENSG00000131697	NPHP4	20355	304	0	0	1	0	0	1	0	0	1
592	chr1	5823852	5824290	439	5	5	304	140	0.460526	0.435232	LMR	0	0	51728	908	ENST00000401226	miRNA	ENSG00000216045	AL356693.1	103421	659	ENST00000460696	ENSG00000131697	NPHP4	30067	304	0	0	1	0	0	1	0	0	1
593	chr1	5824668	5824877	210	5	5	309	110	0.355987	0.34016	LMR	0	0	51141	908	ENST00000401226	miRNA	ENSG00000216045	AL356693.1	102834	659	ENST00000460696	ENSG00000131697	NPHP4	30883	304	0	0	1	0	0	1	0	0	1
594	chr1	5825458	5826238	781	10	10	693	184	0.265512	0.287447	LMR	0	0	49780	908	ENST00000401226	miRNA	ENSG00000216045	AL356693.1	101473	659	ENST00000460696	ENSG00000131697	NPHP4	31673	304	0	0	1	0	0	1	0	0	1
595	chr1	5828130	5828352	223	5	5	364	93	0.255495	0.162956	LMR	0	0	47666	908	ENST00000401226	miRNA	ENSG00000216045	AL356693.1	99359	659	ENST00000460696	ENSG00000131697	NPHP4	34345	304	0	0	1	0	0	1	0	0	1
596	chr1	5829077	5830284	1208	19	19	1400	320	0.228571	0.225061	LMR	0	0	45734	908	ENST00000401226	miRNA	ENSG00000216045	AL356693.1	97427	659	ENST00000460696	ENSG00000131697	NPHP4	35292	304	0	0	1	0	0	1	0	0	1
597	chr1	5830968	5831870	903	24	24	1630	71	0.0435583	0.0210892	LMR	0	0	44148	908	ENST00000401226	miRNA	ENSG00000216045	AL356693.1	95841	659	ENST00000460696	ENSG00000131697	NPHP4	37183	304	0	0	1	0	0	1	0	0	1
598	chr1	5870828	5872007	1180	24	25	1519	424	0.279131	0.297079	LMR	0	0	4011	908	ENST00000401226	miRNA	ENSG00000216045	AL356693.1	55704	659	ENST00000460696	ENSG00000131697	NPHP4	65150	305	0	0	1	0	0	1	0	0	1
599	chr1	5881673	5882046	374	5	5	403	159	0.394541	0.380237	LMR	0	0	5653	908	ENST00000401226	miRNA	ENSG00000216045	AL356693.1	45665	659	ENST00000460696	ENSG00000131697	NPHP4	55111	305	0	0	1	0	0	1	0	0	1
600	chr1	5886768	5886925	158	7	7	470	149	0.317021	0.334817	LMR	0	0	10748	908	ENST00000401226	miRNA	ENSG00000216045	AL356693.1	40786	659	ENST00000460696	ENSG00000131697	NPHP4	50232	305	0	0	1	0	0	1	0	0	1
601	chr1	5887646	5887887	242	5	5	385	137	0.355844	0.357464	LMR	0	0	11626	908	ENST00000401226	miRNA	ENSG00000216045	AL356693.1	39824	659	ENST00000460696	ENSG00000131697	NPHP4	49270	305	0	0	1	0	0	1	0	0	1
602	chr1	5890791	5891232	442	10	10	613	53	0.08646	0.077877	LMR	0	0	14771	908	ENST00000401226	miRNA	ENSG00000216045	AL356693.1	36479	659	ENST00000460696	ENSG00000131697	NPHP4	45925	305	0	0	1	0	0	1	0	0	1
603	chr1	5891768	5892870	1103	18	18	1203	246	0.204489	0.179373	LMR	0	0	15748	908	ENST00000401226	miRNA	ENSG00000216045	AL356693.1	34841	659	ENST00000460696	ENSG00000131697	NPHP4	44287	305	0	0	1	0	0	1	0	0	1
604	chr1	5896672	5897298	627	17	17	1285	270	0.210117	0.170685	LMR	0	0	20652	908	ENST00000401226	miRNA	ENSG00000216045	AL356693.1	30413	659	ENST00000460696	ENSG00000131697	NPHP4	39859	305	0	0	1	0	0	1	0	0	1
605	chr1	5903304	5903726	423	8	8	614	177	0.288274	0.216442	LMR	0	0	19074	909	ENST00000582517	miRNA	ENSG00000264101	MIR4689	23985	659	ENST00000460696	ENSG00000131697	NPHP4	33431	305	0	0	1	0	0	1	0	0	1
606	chr1	5904236	5904502	267	5	5	301	90	0.299003	0.307995	LMR	0	0	18298	909	ENST00000582517	miRNA	ENSG00000264101	MIR4689	23209	659	ENST00000460696	ENSG00000131697	NPHP4	32655	305	0	0	1	0	0	1	0	0	1
607	chr1	5907376	5907850	475	19	19	1476	154	0.104336	0.0190523	LMR	0	0	14950	909	ENST00000582517	miRNA	ENSG00000264101	MIR4689	19861	659	ENST00000460696	ENSG00000131697	NPHP4	29307	305	0	0	1	0	0	1	0	0	1
608	chr1	5917782	5917889	108	6	6	473	114	0.241015	0.245091	LMR	0	0	4911	909	ENST00000582517	miRNA	ENSG00000264101	MIR4689	9822	659	ENST00000460696	ENSG00000131697	NPHP4	19268	305	0	0	1	0	0	1	0	0	1
609	chr1	5975708	5976511	804	10	10	813	231	0.284133	0.292853	LMR	0	0	10323	919	ENST00000466897	protein_coding	ENSG00000131697	NPHP4	10323	668	ENST00000466897	ENSG00000131697	NPHP4	24678	306	0	1	0	0	1	0	0	0	1
610	chr1	5982882	5983407	526	14	14	1132	409	0.361307	0.361958	LMR	0	0	17497	919	ENST00000466897	protein_coding	ENSG00000131697	NPHP4	17497	668	ENST00000466897	ENSG00000131697	NPHP4	31852	306	0	1	0	0	1	0	0	0	1
611	chr1	5993694	5994343	650	10	10	822	215	0.261557	0.282542	LMR	0	0	28309	919	ENST00000466897	protein_coding	ENSG00000131697	NPHP4	28309	668	ENST00000466897	ENSG00000131697	NPHP4	42664	306	0	1	0	0	1	0	0	0	1
612	chr1	5995076	5995686	611	9	9	760	275	0.361842	0.362435	LMR	0	0	29691	919	ENST00000466897	protein_coding	ENSG00000131697	NPHP4	29691	668	ENST00000466897	ENSG00000131697	NPHP4	44046	306	0	1	0	0	1	0	0	0	1
613	chr1	6002542	6003863	1322	12	12	846	207	0.244681	0.267472	LMR	0	0	37157	919	ENST00000466897	protein_coding	ENSG00000131697	NPHP4	37157	668	ENST00000466897	ENSG00000131697	NPHP4	47732	307	0	1	0	0	1	0	0	0	1
614	chr1	6004542	6004740	199	6	6	432	155	0.358796	0.308035	LMR	0	0	39157	919	ENST00000466897	protein_coding	ENSG00000131697	NPHP4	39157	668	ENST00000466897	ENSG00000131697	NPHP4	46855	307	0	1	0	0	1	0	0	0	1
615	chr1	6027016	6028060	1045	28	28	2297	665	0.289508	0.268761	LMR	0	0	23465	921	ENST00000378111	protein_coding	ENSG00000069424	KCNAB2	23465	669	ENST00000378111	ENSG00000069424	KCNAB2	23535	307	0	1	0	0	1	0	0	0	1
616	chr1	6033808	6034206	399	9	9	744	226	0.303763	0.326113	LMR	0	0	17319	921	ENST00000378111	protein_coding	ENSG00000069424	KCNAB2	17319	669	ENST00000378111	ENSG00000069424	KCNAB2	17389	307	0	1	0	0	1	0	0	0	1
617	chr1	6040446	6041364	919	26	26	1604	495	0.308603	0.318986	LMR	0	0	10161	921	ENST00000378111	protein_coding	ENSG00000069424	KCNAB2	10161	669	ENST00000378111	ENSG00000069424	KCNAB2	10231	307	0	1	0	0	1	0	0	0	1
618	chr1	6063994	6064150	157	6	6	556	187	0.336331	0.288371	LMR	0	0	11222	926	ENST00000445501	protein_coding	ENSG00000069424	KCNAB2	11222	674	ENST00000445501	ENSG00000069424	KCNAB2	11038	307	0	1	0	0	1	0	0	0	1
619	chr1	6067304	6067790	487	17	17	634	251	0.395899	0.338624	LMR	0	0	14532	926	ENST00000445501	protein_coding	ENSG00000069424	KCNAB2	14532	674	ENST00000445501	ENSG00000069424	KCNAB2	14348	307	0	1	0	0	1	0	0	0	1
620	chr1	6076360	6076583	224	5	5	362	156	0.430939	0.386442	LMR	0	0	9776	927	ENST00000389632	protein_coding	ENSG00000069424	KCNAB2	9776	675	ENST00000389632	ENSG00000069424	KCNAB2	9661	308	0	1	0	0	1	0	0	0	1
621	chr1	6094011	6094957	947	22	22	1421	292	0.205489	0.162976	LMR	1	1	0	934	ENST00000164247	protein_coding	ENSG00000069424	KCNAB2	0	682	ENST00000164247	ENSG00000069424	KCNAB2	7516	308	1	0	0	1	0	0	0	0	1
622	chr1	6097374	6097673	300	5	5	371	95	0.256065	0.283887	LMR	0	0	1396	935	ENST00000459822	protein_coding	ENSG00000069424	KCNAB2	1396	683	ENST00000459822	ENSG00000069424	KCNAB2	10879	308	1	0	0	1	0	0	0	0	1
623	chr1	6101510	6101828	319	11	11	764	157	0.205497	0.211506	LMR	0	0	110	941	ENST00000594544	protein_coding	ENSG00000268332	AL035406.1	110	689	ENST00000594544	ENSG00000268332	AL035406.1	9781	309	1	0	0	1	0	0	0	0	1
624	chr1	6112544	6113600	1057	24	24	2007	299	0.148979	0.104722	LMR	0	0	6369	938	ENST00000458166	protein_coding	ENSG00000069424	KCNAB2	6369	686	ENST00000458166	ENSG00000069424	KCNAB2	707	309	0	1	0	0	1	0	0	1	0
625	chr1	6118533	6119104	572	16	16	1146	201	0.175393	0.163804	LMR	0	0	12358	938	ENST00000458166	protein_coding	ENSG00000069424	KCNAB2	12358	686	ENST00000458166	ENSG00000069424	KCNAB2	6696	309	0	1	0	0	1	0	0	0	1
626	chr1	6124960	6125773	814	27	27	1864	545	0.292382	0.315811	LMR	0	0	16547	939	ENST00000462676	protein_coding	ENSG00000069424	KCNAB2	16547	687	ENST00000462676	ENSG00000069424	KCNAB2	5862	310	0	1	0	0	1	0	0	0	1
627	chr1	6140514	6140882	369	11	11	682	222	0.325513	0.330782	LMR	0	0	1438	939	ENST00000462676	protein_coding	ENSG00000069424	KCNAB2	1438	687	ENST00000462676	ENSG00000069424	KCNAB2	8528	310	1	0	0	1	0	0	0	0	1
628	chr1	6143480	6143590	111	5	5	300	114	0.38	0.376318	LMR	0	0	1158	939	ENST00000462676	protein_coding	ENSG00000069424	KCNAB2	1158	687	ENST00000462676	ENSG00000069424	KCNAB2	11494	310	1	0	0	1	0	0	0	0	1
629	chr1	6143730	6144320	591	13	13	943	302	0.320255	0.340077	LMR	0	0	1408	939	ENST00000462676	protein_coding	ENSG00000069424	KCNAB2	1408	687	ENST00000462676	ENSG00000069424	KCNAB2	11744	310	1	0	0	1	0	0	0	0	1
630	chr1	6147000	6147330	331	8	8	563	215	0.381883	0.381664	LMR	0	0	4678	939	ENST00000462676	protein_coding	ENSG00000069424	KCNAB2	4678	687	ENST00000462676	ENSG00000069424	KCNAB2	15014	310	0	1	0	0	1	0	0	0	1
631	chr1	6158222	6159058	837	23	23	1697	300	0.176783	0.158466	LMR	0	0	1905	940	ENST00000481789	protein_coding	ENSG00000069424	KCNAB2	1905	688	ENST00000481789	ENSG00000069424	KCNAB2	26236	310	0.112306	0.887694	0	0.112306	0.887694	0	0	0	1
632	chr1	6161195	6161400	206	5	5	328	96	0.292683	0.306512	LMR	0	0	4878	940	ENST00000481789	protein_coding	ENSG00000069424	KCNAB2	4878	688	ENST00000481789	ENSG00000069424	KCNAB2	26343	311	0	0.286408	0.713592	0	0.286408	0.713592	0	0	1
633	chr1	6161760	6162015	256	5	5	264	98	0.371212	0.380891	LMR	0	0	4816	944	ENST00000475121	protein_coding	ENSG00000116254	CHD5	4816	692	ENST00000475121	ENSG00000116254	CHD5	25728	311	0	0.636719	0.363281	0	0.636719	0.363281	0	0	1
634	chr1	6163744	6164039	296	8	8	577	117	0.202773	0.240617	LMR	0	0	2792	944	ENST00000475121	protein_coding	ENSG00000116254	CHD5	2792	692	ENST00000475121	ENSG00000116254	CHD5	23704	311	0	1	0	0	1	0	0	0	1
635	chr1	6168975	6169504	530	9	9	553	155	0.280289	0.286761	LMR	0	0	2142	944	ENST00000475121	protein_coding	ENSG00000116254	CHD5	2142	692	ENST00000475121	ENSG00000116254	CHD5	18239	311	0	1	0	0	1	0	0	0	1
636	chr1	6195216	6195375	160	8	8	563	184	0.326821	0.291101	LMR	0	0	3416	946	ENST00000377999	protein_coding	ENSG00000116254	CHD5	3416	694	ENST00000377999	ENSG00000116254	CHD5	6095	312	0	1	0	0	1	0	0	0	1
637	chr1	6201718	6202018	301	6	6	413	111	0.268765	0.276374	LMR	0	0	2145	945	ENST00000462991	protein_coding	ENSG00000116254	CHD5	2145	693	ENST00000462991	ENSG00000116254	CHD5	100	313	0	1	0	0	1	0	0	1	0
638	chr1	6204660	6205702	1043	18	18	1448	365	0.252072	0.246346	LMR	0	0	495	945	ENST00000462991	protein_coding	ENSG00000116254	CHD5	495	693	ENST00000462991	ENSG00000116254	CHD5	2300	313	1	0	0	1	0	0	0	0	1
639	chr1	6212466	6212755	290	8	8	501	114	0.227545	0.236176	LMR	0	0	8301	945	ENST00000462991	protein_coding	ENSG00000116254	CHD5	8301	693	ENST00000462991	ENSG00000116254	CHD5	3426	314	0	1	0	0	1	0	0	0	1
640	chr1	6221183	6222088	906	24	24	1809	278	0.153676	0.105666	LMR	0	0	17018	945	ENST00000462991	protein_coding	ENSG00000116254	CHD5	17018	693	ENST00000462991	ENSG00000116254	CHD5	12143	314	0	1	0	0	1	0	0	0	1
641	chr1	6222912	6223055	144	5	5	331	85	0.256798	0.256699	LMR	0	0	17027	947	ENST00000496404	protein_coding	ENSG00000116254	CHD5	17027	695	ENST00000496404	ENSG00000116254	CHD5	13872	314	0	1	0	0	1	0	0	0	1
642	chr1	6225629	6225846	218	5	5	311	124	0.398714	0.42236	LMR	0	0	14236	947	ENST00000496404	protein_coding	ENSG00000116254	CHD5	14236	695	ENST00000496404	ENSG00000116254	CHD5	13391	315	0	1	0	0	1	0	0	0	1
643	chr1	6229475	6229772	298	6	6	366	121	0.330601	0.342427	LMR	0	0	10310	947	ENST00000496404	protein_coding	ENSG00000116254	CHD5	10310	695	ENST00000496404	ENSG00000116254	CHD5	9465	315	0	1	0	0	1	0	0	0	1
644	chr1	6231028	6232074	1047	22	22	1383	518	0.374548	0.322989	LMR	0	0	8008	947	ENST00000496404	protein_coding	ENSG00000116254	CHD5	8008	695	ENST00000496404	ENSG00000116254	CHD5	7163	315	0	1	0	0	1	0	0	0	1
645	chr1	6233865	6234246	382	5	5	374	99	0.264706	0.271602	LMR	0	0	5836	947	ENST00000496404	protein_coding	ENSG00000116254	CHD5	5836	695	ENST00000496404	ENSG00000116254	CHD5	4991	315	0	1	0	0	1	0	0	0	1
646	chr1	6242875	6243088	214	6	6	514	175	0.340467	0.353496	LMR	0	0	2691	942	ENST00000262450	protein_coding	ENSG00000116254	CHD5	2691	690	ENST00000262450	ENSG00000116254	CHD5	1623	316	0	1	0	0	1	0	0	1	0
647	chr1	6243520	6243943	424	6	6	448	182	0.40625	0.37328	LMR	0	0	3336	942	ENST00000262450	protein_coding	ENSG00000116254	CHD5	3336	690	ENST00000262450	ENSG00000116254	CHD5	2268	316	0	1	0	0	1	0	0	0	1
648	chr1	6279043	6279366	324	5	5	404	164	0.405941	0.377209	LMR	0	0	4195	969	ENST00000495791	protein_coding	ENSG00000116237	ICMT	4195	716	ENST00000495791	ENSG00000116237	ICMT	9454	319	0	1	0	0	1	0	0	0	1
649	chr1	6282524	6283214	691	15	15	1069	138	0.129093	0.0853495	LMR	0	0	347	969	ENST00000495791	protein_coding	ENSG00000116237	ICMT	347	716	ENST00000495791	ENSG00000116237	ICMT	12314	320	1	0	0	1	0	0	0	0	1
650	chr1	6300354	6300840	487	10	10	755	238	0.315232	0.340516	LMR	0	0	2522	974	ENST00000429480	antisense	ENSG00000225077	LINC00337	3411	720	ENST00000377898	ENSG00000173673	HES3	855	321	0	0	1	0	0	1	0	1	0
651	chr1	6316750	6317062	313	9	9	643	231	0.359253	0.332034	LMR	0	0	3972	976	ENST00000377893	protein_coding	ENSG00000158292	GPR153	3972	721	ENST00000377893	ENSG00000158292	GPR153	2610	324	0	1	0	0	1	0	0	0	1
652	chr1	6317584	6317840	257	5	5	364	124	0.340659	0.336869	LMR	0	0	3194	976	ENST00000377893	protein_coding	ENSG00000158292	GPR153	3194	721	ENST00000377893	ENSG00000158292	GPR153	2297	325	0	1	0	0	1	0	0	0	1
653	chr1	6322608	6322810	203	7	7	447	164	0.36689	0.365591	LMR	0	0	1572	976	ENST00000377893	protein_coding	ENSG00000158292	GPR153	1572	721	ENST00000377893	ENSG00000158292	GPR153	1665	325	1	0	0	1	0	0	0	1	0
654	chr1	6323070	6324186	1117	26	26	1801	416	0.230983	0.186605	LMR	0	0	2034	976	ENST00000377893	protein_coding	ENSG00000158292	GPR153	2034	721	ENST00000377893	ENSG00000158292	GPR153	2127	325	0	0	1	0	0	1	0	0	1
655	chr1	6336292	6336874	583	27	27	1901	272	0.143083	0.105246	LMR	0	0	15256	976	ENST00000377893	protein_coding	ENSG00000158292	GPR153	15256	721	ENST00000377893	ENSG00000158292	GPR153	3074	326	0	1	0	0	1	0	0	0	1
656	chr1	6347398	6348278	881	18	18	1474	341	0.231343	0.172922	LMR	0	0	7285	986	ENST00000481175	protein_coding	ENSG00000097021	ACOT7	7285	731	ENST00000481175	ENSG00000097021	ACOT7	5985	327	0	1	0	0	1	0	0	0	1
657	chr1	6351426	6351712	287	7	7	506	157	0.310277	0.325299	LMR	0	0	3851	986	ENST00000481175	protein_coding	ENSG00000097021	ACOT7	3851	731	ENST00000481175	ENSG00000097021	ACOT7	10013	327	0	1	0	0	1	0	0	0	1
658	chr1	6352019	6352788	770	16	16	1126	283	0.251332	0.243835	LMR	0	0	2775	986	ENST00000481175	protein_coding	ENSG00000097021	ACOT7	2775	731	ENST00000481175	ENSG00000097021	ACOT7	10606	327	0	1	0	0	1	0	0	0	1
659	chr1	6389909	6390119	211	8	8	476	149	0.313025	0.313074	LMR	0	0	22189	985	ENST00000473466	protein_coding	ENSG00000097021	ACOT7	22189	730	ENST00000473466	ENSG00000097021	ACOT7	48496	327	0	1	0	0	1	0	0	0	1
660	chr1	6390376	6390724	349	9	9	776	312	0.402062	0.397809	LMR	0	0	21584	985	ENST00000473466	protein_coding	ENSG00000097021	ACOT7	21584	730	ENST00000473466	ENSG00000097021	ACOT7	48963	327	0	1	0	0	1	0	0	0	1
661	chr1	6402034	6402539	506	10	10	760	127	0.167105	0.193245	LMR	0	0	9769	985	ENST00000473466	protein_coding	ENSG00000097021	ACOT7	9769	730	ENST00000473466	ENSG00000097021	ACOT7	50275	328	0	1	0	0	1	0	0	0	1
662	chr1	6403506	6403885	380	7	7	580	138	0.237931	0.186318	LMR	0	0	8423	985	ENST00000473466	protein_coding	ENSG00000097021	ACOT7	8423	730	ENST00000473466	ENSG00000097021	ACOT7	48929	328	0	1	0	0	1	0	0	0	1
663	chr1	6410560	6410734	175	6	6	550	128	0.232727	0.244911	LMR	0	0	1574	985	ENST00000473466	protein_coding	ENSG00000097021	ACOT7	1574	730	ENST00000473466	ENSG00000097021	ACOT7	42080	328	1	0	0	1	0	0	0	0	1
664	chr1	6413738	6414202	465	9	9	603	160	0.26534	0.276173	LMR	0	0	1428	985	ENST00000473466	protein_coding	ENSG00000097021	ACOT7	1428	730	ENST00000473466	ENSG00000097021	ACOT7	38612	328	1	0	0	1	0	0	0	0	1
665	chr1	6418977	6420327	1351	24	24	1649	437	0.265009	0.265794	LMR	1	1	0	978	ENST00000377842	protein_coding	ENSG00000097021	ACOT7	0	723	ENST00000377842	ENSG00000097021	ACOT7	32487	328	1	0	0	1	0	0	0	0	1
666	chr1	6423134	6423501	368	13	13	814	93	0.114251	0.0459355	LMR	0	0	2366	979	ENST00000377845	protein_coding	ENSG00000097021	ACOT7	2366	724	ENST00000377845	ENSG00000097021	ACOT7	29313	328	0	1	0	0	1	0	0	0	1
667	chr1	6428682	6429244	563	7	7	528	127	0.24053	0.286752	LMR	0	0	7914	979	ENST00000377845	protein_coding	ENSG00000097021	ACOT7	7914	724	ENST00000377845	ENSG00000097021	ACOT7	23570	328	0	1	0	0	1	0	0	0	1
668	chr1	6445716	6446060	345	10	10	797	238	0.29862	0.270951	LMR	1	1	0	980	ENST00000377855	protein_coding	ENSG00000097021	ACOT7	0	725	ENST00000377855	ENSG00000097021	ACOT7	6754	328	1	0	0	1	0	0	0	0	1
669	chr1	6457898	6458098	201	5	5	465	170	0.365591	0.369276	LMR	0	0	3446	983	ENST00000361521	protein_coding	ENSG00000097021	ACOT7	3446	728	ENST00000361521	ENSG00000097021	ACOT7	3712	328	0	0	1	0	0	1	0	0	1
670	chr1	6474338	6475023	686	21	21	1698	249	0.146643	0.0898896	LMR	0	0	1667	991	ENST00000471190	protein_coding	ENSG00000069812	HES2	1667	735	ENST00000471190	ENSG00000069812	HES2	4034	329	0.485423	0.514577	0	0.485423	0.514577	0	0	0	1
671	chr1	6475254	6475698	445	11	11	1017	356	0.350049	0.345117	LMR	0	0	992	991	ENST00000471190	protein_coding	ENSG00000069812	HES2	992	735	ENST00000471190	ENSG00000069812	HES2	3359	329	1	0	0	1	0	0	0	0	1
672	chr1	6489872	6490526	655	15	15	1110	225	0.202703	0.161601	LMR	1	0	0	1005	ENST00000585139	miRNA	ENSG00000265392	MIR4252	5023	739	ENST00000377828	ENSG00000187017	ESPN	4544	330	1	0	0	0	1	0	0	0	1
673	chr1	6497141	6497394	254	5	5	366	86	0.234973	0.295007	LMR	0	0	3043	996	ENST00000418286	protein_coding	ENSG00000187017	ESPN	3043	740	ENST00000418286	ENSG00000187017	ESPN	2774	331	0	1	0	0	1	0	0	0	1
674	chr1	6498080	6498613	534	6	6	453	57	0.125828	0.147946	LMR	0	0	1824	996	ENST00000418286	protein_coding	ENSG00000187017	ESPN	1824	740	ENST00000418286	ENSG00000187017	ESPN	1555	331	0.329588	0.670412	0	0.329588	0.670412	0	0	0.833333	0.166667
675	chr1	6505253	6505541	289	10	10	810	205	0.253086	0.263324	LMR	0	0	1524	1006	ENST00000419034	antisense	ENSG00000231868	RP1-202O8.2	2561	741	ENST00000461727	ENSG00000187017	ESPN	1666	332	1	0	0	0	1	0	0	1	0
676	chr1	6511770	6511863	94	6	6	428	184	0.429907	0.443359	LMR	1	1	0	1003	ENST00000477679	protein_coding	ENSG00000187017	ESPN	0	747	ENST00000477679	ENSG00000187017	ESPN	0	333	1	0	0	1	0	0	1	0	0
677	chr1	6516266	6516402	137	7	7	541	189	0.349353	0.334211	LMR	0	0	4165	1004	ENST00000468561	protein_coding	ENSG00000187017	ESPN	4165	748	ENST00000468561	ENSG00000187017	ESPN	0	334	0	1	0	0	1	0	0.437956	0.562044	0
678	chr1	6521564	6521593	30	5	5	360	169	0.469444	0.418429	LMR	0	0	995	1004	ENST00000468561	protein_coding	ENSG00000187017	ESPN	995	748	ENST00000468561	ENSG00000187017	ESPN	0	335	1	0	0	1	0	0	1	0	0
679	chr1	6530920	6531015	96	6	7	221	66	0.298643	0.258491	LMR	0	0	627	1031	ENST00000487949	protein_coding	ENSG00000171680	PLEKHG5	627	773	ENST00000487949	ENSG00000171680	PLEKHG5	0	337	1	0	0	1	0	0	1	0	0
680	chr1	6531696	6531742	47	6	6	246	69	0.280488	0.2807	LMR	0	0	52	1031	ENST00000487949	protein_coding	ENSG00000171680	PLEKHG5	52	773	ENST00000487949	ENSG00000171680	PLEKHG5	0	337	1	0	0	1	0	0	1	0	0
681	chr1	6534690	6534787	98	6	6	292	110	0.376712	0.378214	LMR	0	0	2860	1027	ENST00000489097	protein_coding	ENSG00000171680	PLEKHG5	2860	769	ENST00000489097	ENSG00000171680	PLEKHG5	2875	337	0	1	0	0	1	0	0	0	1
682	chr1	6535420	6535924	505	24	24	1752	279	0.159247	0.222983	LMR	0	0	1723	1027	ENST00000489097	protein_coding	ENSG00000171680	PLEKHG5	1723	769	ENST00000489097	ENSG00000171680	PLEKHG5	3605	337	0.548515	0.451485	0	0.548515	0.451485	0	0	0	1
683	chr1	6542404	6542545	142	5	5	364	165	0.453297	0.418754	LMR	0	0	2983	1037	ENST00000535355	protein_coding	ENSG00000171680	PLEKHG5	2983	779	ENST00000535355	ENSG00000171680	PLEKHG5	2598	338	0	1	0	0	1	0	0	0	1
684	chr1	6558952	6559310	359	8	8	654	232	0.35474	0.312387	LMR	0	0	1467	1040	ENST00000544978	protein_coding	ENSG00000171680	PLEKHG5	1467	782	ENST00000544978	ENSG00000171680	PLEKHG5	1079	340	1	0	0	1	0	0	0	1	0
685	chr1	6560740	6561274	535	22	22	1493	316	0.211654	0.191832	LMR	0	0	3255	1040	ENST00000544978	protein_coding	ENSG00000171680	PLEKHG5	3255	782	ENST00000544978	ENSG00000171680	PLEKHG5	2867	340	0	1	0	0	1	0	0	0	1
686	chr1	6561726	6562640	915	23	23	1556	461	0.296272	0.304606	LMR	0	0	4241	1040	ENST00000544978	protein_coding	ENSG00000171680	PLEKHG5	4241	782	ENST00000544978	ENSG00000171680	PLEKHG5	3853	340	0	1	0	0	1	0	0	0	1
687	chr1	6567178	6568126	949	17	17	1165	339	0.290987	0.265591	LMR	0	0	9693	1040	ENST00000544978	protein_coding	ENSG00000171680	PLEKHG5	9693	782	ENST00000544978	ENSG00000171680	PLEKHG5	9305	340	0	1	0	0	1	0	0	0	1
688	chr1	6570154	6570456	303	7	7	514	107	0.208171	0.196682	LMR	0	0	9612	1028	ENST00000377748	protein_coding	ENSG00000171680	PLEKHG5	9612	770	ENST00000377748	ENSG00000171680	PLEKHG5	12281	340	0	1	0	0	1	0	0	0	1
689	chr1	6573488	6573901	414	9	9	635	152	0.23937	0.244129	LMR	0	0	6167	1028	ENST00000377748	protein_coding	ENSG00000171680	PLEKHG5	6167	770	ENST00000377748	ENSG00000171680	PLEKHG5	15615	340	0	1	0	0	1	0	0	0	1
690	chr1	6577550	6577980	431	11	11	676	137	0.202663	0.170486	LMR	0	0	2088	1028	ENST00000377748	protein_coding	ENSG00000171680	PLEKHG5	2088	770	ENST00000377748	ENSG00000171680	PLEKHG5	19677	340	0	1	0	0	1	0	0	0	1
691	chr1	6579387	6580764	1378	27	27	2217	292	0.13171	0.133839	LMR	1	1	0	1038	ENST00000377737	protein_coding	ENSG00000171680	PLEKHG5	0	780	ENST00000377737	ENSG00000171680	PLEKHG5	21514	340	1	0	0	1	0	0	0	0	1
692	chr1	6583582	6583902	321	6	6	437	118	0.270023	0.29421	LMR	0	0	3460	1036	ENST00000377740	protein_coding	ENSG00000171680	PLEKHG5	3460	778	ENST00000377740	ENSG00000171680	PLEKHG5	25709	340	0	1	0	0	1	0	0	0	1
693	chr1	6615214	6615701	488	12	12	883	196	0.221971	0.209397	LMR	1	1	0	1050	ENST00000351136	protein_coding	ENSG00000173662	TAS1R1	0	790	ENST00000351136	ENSG00000173662	TAS1R1	378	341	1	0	0	1	0	0	0	1	0
694	chr1	6620456	6620716	261	6	6	393	134	0.340967	0.339201	LMR	0	0	5086	1050	ENST00000351136	protein_coding	ENSG00000173662	TAS1R1	5086	790	ENST00000351136	ENSG00000173662	TAS1R1	5620	341	0	1	0	0	1	0	0	0	1
695	chr1	6629864	6630520	657	6	6	398	127	0.319095	0.319695	LMR	0	0	480	1051	ENST00000411823	protein_coding	ENSG00000173662	TAS1R1	480	791	ENST00000411823	ENSG00000173662	TAS1R1	8907	342	1	0	0	1	0	0	0	0	1
696	chr1	6644298	6644455	158	5	5	463	128	0.276458	0.262441	LMR	0	0	906	1057	ENST00000482360	protein_coding	ENSG00000204859	ZBTB48	906	797	ENST00000482360	ENSG00000204859	ZBTB48	3936	342	1	0	0	1	0	0	0	0	1
697	chr1	6647329	6647698	370	8	8	708	184	0.259887	0.277296	LMR	0	0	12	1059	ENST00000466813	protein_coding	ENSG00000204859	ZBTB48	12	799	ENST00000466813	ENSG00000204859	ZBTB48	5699	343	1	0	0	1	0	0	0	0	1
698	chr1	6649190	6649948	759	14	14	986	293	0.29716	0.297641	LMR	0	0	442	1060	ENST00000466941	protein_coding	ENSG00000204859	ZBTB48	442	800	ENST00000466941	ENSG00000204859	ZBTB48	3449	343	1	0	0	1	0	0	0	0	1
699	chr1	6651340	6652013	674	15	15	1096	278	0.25365	0.194638	LMR	0	0	2592	1060	ENST00000466941	protein_coding	ENSG00000204859	ZBTB48	2592	800	ENST00000466941	ENSG00000204859	ZBTB48	1384	343	0	1	0	0	1	0	0	0.913947	0.0860534
700	chr1	6652353	6652864	512	6	6	477	145	0.303983	0.223214	LMR	0	0	3605	1060	ENST00000466941	protein_coding	ENSG00000204859	ZBTB48	3605	800	ENST00000466941	ENSG00000204859	ZBTB48	533	343	0	1	0	0	1	0	0	1	0
701	chr1	6656467	6657050	584	9	9	755	159	0.210596	0.148689	LMR	0	0	2825	1064	ENST00000496707	protein_coding	ENSG00000162413	KLHL21	2825	804	ENST00000496707	ENSG00000162413	KLHL21	2075	344	0	1	0	0	1	0	0	0	1
702	chr1	6676336	6676735	400	9	9	742	266	0.358491	0.37329	LMR	0	0	1668	1065	ENST00000463043	protein_coding	ENSG00000162413	KLHL21	1668	805	ENST00000463043	ENSG00000162413	KLHL21	594	346	0.8275	0.1725	0	0.8275	0.1725	0	0	1	0
703	chr1	6682400	6683719	1320	24	24	2004	594	0.296407	0.264538	LMR	0	0	1206	1068	ENST00000054650	protein_coding	ENSG00000041988	THAP3	1206	808	ENST00000054650	ENSG00000041988	THAP3	1352	347	0.601515	0.398485	0	0.601515	0.398485	0	0	0.490909	0.509091
704	chr1	6693266	6693324	59	5	5	378	142	0.375661	0.350516	LMR	0	0	4810	1075	ENST00000480647	protein_coding	ENSG00000041988	THAP3	4810	815	ENST00000480647	ENSG00000041988	THAP3	7574	347	0	1	0	0	1	0	0	0	1
705	chr1	6694736	6694946	211	8	8	572	164	0.286713	0.326564	LMR	0	0	6280	1075	ENST00000480647	protein_coding	ENSG00000041988	THAP3	6280	815	ENST00000480647	ENSG00000041988	THAP3	9044	347	0	1	0	0	1	0	0	0	1
706	chr1	6696258	6696818	561	6	6	462	119	0.257576	0.267547	LMR	0	0	7802	1075	ENST00000480647	protein_coding	ENSG00000041988	THAP3	7802	815	ENST00000480647	ENSG00000041988	THAP3	10566	347	0	1	0	0	1	0	0	0	1
707	chr1	6698138	6698856	719	22	22	1566	430	0.274585	0.270287	LMR	0	0	6260	1076	ENST00000465508	protein_coding	ENSG00000007923	DNAJC11	6260	816	ENST00000465508	ENSG00000007923	DNAJC11	12446	347	0	1	0	0	1	0	0	0	1
708	chr1	6764280	6764712	433	7	7	501	95	0.189621	0.179911	LMR	0	0	2295	1078	ENST00000377577	protein_coding	ENSG00000007923	DNAJC11	2295	818	ENST00000377577	ENSG00000007923	DNAJC11	2148	348	0	0	1	0	0	1	0	0	1
709	chr1	6787444	6788024	581	9	9	720	172	0.238889	0.268308	LMR	1	0	0	1092	ENST00000421469	lincRNA	ENSG00000228750	RP11-242F24.1	25459	818	ENST00000377577	ENSG00000007923	DNAJC11	25312	348	1	0	0	0	0	1	0	0	1
710	chr1	6790249	6790818	570	12	12	703	155	0.220484	0.219938	LMR	0	0	2661	1092	ENST00000421469	lincRNA	ENSG00000228750	RP11-242F24.1	28264	818	ENST00000377577	ENSG00000007923	DNAJC11	28117	348	0	0	1	0	0	1	0	0	1
711	chr1	6795091	6795817	727	27	27	1483	348	0.234659	0.190977	LMR	0	0	7503	1092	ENST00000421469	lincRNA	ENSG00000228750	RP11-242F24.1	33106	818	ENST00000377577	ENSG00000007923	DNAJC11	32959	348	0	0	1	0	0	1	0	0	1
712	chr1	6803586	6804388	803	14	14	938	169	0.180171	0.129321	LMR	0	0	8390	1093	ENST00000459253	snoRNA	ENSG00000239166	snoU13	40995	830	ENST00000303635	ENSG00000171735	CAMTA1	39925	349	0	0	1	0	0	1	0	0	1
713	chr1	6817760	6818474	715	24	24	1899	553	0.291206	0.348116	LMR	0	0	4980	1093	ENST00000459253	snoRNA	ENSG00000239166	snoU13	26909	830	ENST00000303635	ENSG00000171735	CAMTA1	25839	349	0	0	1	0	0	1	0	0	1
714	chr1	6871674	6871914	241	7	7	495	120	0.242424	0.216027	LMR	0	0	4625	1103	ENST00000486138	protein_coding	ENSG00000171735	CAMTA1	4625	838	ENST00000486138	ENSG00000171735	CAMTA1	25307	349	0	1	0	0	1	0	0	0	1
715	chr1	6883065	6884801	1737	7	7	458	186	0.406114	0.382563	LMR	0	0	368	1104	ENST00000482934	protein_coding	ENSG00000171735	CAMTA1	368	839	ENST00000482934	ENSG00000171735	CAMTA1	36698	349	0.939551	0.0604491	0	0.939551	0.0604491	0	0	0	1
716	chr1	6966792	6967160	369	7	7	537	161	0.299814	0.316959	LMR	0	0	32675	1108	ENST00000467267	protein_coding	ENSG00000171735	CAMTA1	32675	843	ENST00000467267	ENSG00000171735	CAMTA1	54841	350	0	1	0	0	1	0	0	0	1
717	chr1	6972010	6972770	761	7	7	584	204	0.349315	0.330735	LMR	0	0	37893	1108	ENST00000467267	protein_coding	ENSG00000171735	CAMTA1	37893	843	ENST00000467267	ENSG00000171735	CAMTA1	49231	350	0	1	0	0	1	0	0	0	1
718	chr1	6978284	6978819	536	8	8	669	183	0.273543	0.251754	LMR	0	0	44167	1108	ENST00000467267	protein_coding	ENSG00000171735	CAMTA1	44167	843	ENST00000467267	ENSG00000171735	CAMTA1	43182	350	0	1	0	0	1	0	0	0	1
719	chr1	6982252	6983088	837	10	10	791	35	0.0442478	0.0502536	LMR	0	0	48135	1108	ENST00000467267	protein_coding	ENSG00000171735	CAMTA1	48135	843	ENST00000467267	ENSG00000171735	CAMTA1	38913	350	0	1	0	0	1	0	0	0	1
720	chr1	6994796	6996248	1453	27	27	2126	349	0.164158	0.107017	LMR	0	0	60679	1108	ENST00000467267	protein_coding	ENSG00000171735	CAMTA1	60679	843	ENST00000467267	ENSG00000171735	CAMTA1	25753	350	0	1	0	0	1	0	0	0	1
721	chr1	7018596	7018806	211	6	6	547	142	0.259598	0.257202	LMR	0	0	55532	1113	ENST00000456701	antisense	ENSG00000237365	RP11-334N17.1	84479	843	ENST00000467267	ENSG00000171735	CAMTA1	3195	350	0	1	0	0	1	0	0	0	1
722	chr1	7020180	7021018	839	14	14	1125	222	0.197333	0.165768	LMR	0	0	53320	1113	ENST00000456701	antisense	ENSG00000237365	RP11-334N17.1	86063	843	ENST00000467267	ENSG00000171735	CAMTA1	983	350	0	1	0	0	1	0	0	1	0
723	chr1	7025270	7026114	845	16	16	1254	358	0.285486	0.295857	LMR	0	0	48224	1113	ENST00000456701	antisense	ENSG00000237365	RP11-334N17.1	91153	843	ENST00000467267	ENSG00000171735	CAMTA1	2961	350	0	1	0	0	1	0	0	0	1
724	chr1	7033979	7034296	318	5	5	382	137	0.358639	0.414041	LMR	0	0	40042	1113	ENST00000456701	antisense	ENSG00000237365	RP11-334N17.1	99862	843	ENST00000467267	ENSG00000171735	CAMTA1	11670	350	0	1	0	0	1	0	0	0	1
725	chr1	7039108	7039734	627	6	6	472	190	0.402542	0.383783	LMR	0	0	34604	1113	ENST00000456701	antisense	ENSG00000237365	RP11-334N17.1	104991	843	ENST00000467267	ENSG00000171735	CAMTA1	16799	350	0	1	0	0	1	0	0	0	1
726	chr1	7044766	7045608	843	21	21	1472	379	0.257473	0.211435	LMR	0	0	28730	1113	ENST00000456701	antisense	ENSG00000237365	RP11-334N17.1	110649	843	ENST00000467267	ENSG00000171735	CAMTA1	22457	350	0	1	0	0	1	0	0	0	1
727	chr1	7049450	7050282	833	7	7	579	136	0.234888	0.258751	LMR	0	0	24056	1113	ENST00000456701	antisense	ENSG00000237365	RP11-334N17.1	115333	843	ENST00000467267	ENSG00000171735	CAMTA1	27141	350	0	1	0	0	1	0	0	0	1
728	chr1	7074652	7074818	167	7	7	512	197	0.384766	0.379272	LMR	0	0	312	1113	ENST00000456701	antisense	ENSG00000237365	RP11-334N17.1	140535	843	ENST00000467267	ENSG00000171735	CAMTA1	47701	351	1	0	0	0	1	0	0	0	1
729	chr1	7087623	7088038	416	6	6	450	103	0.228889	0.231511	LMR	0	0	13283	1113	ENST00000456701	antisense	ENSG00000237365	RP11-334N17.1	153506	843	ENST00000467267	ENSG00000171735	CAMTA1	34481	351	0	1	0	0	1	0	0	0	1
730	chr1	7110848	7111094	247	8	8	531	193	0.363465	0.362551	LMR	0	0	36508	1113	ENST00000456701	antisense	ENSG00000237365	RP11-334N17.1	176731	843	ENST00000467267	ENSG00000171735	CAMTA1	11425	351	0	1	0	0	1	0	0	0	1
731	chr1	7111241	7111373	133	5	5	332	127	0.38253	0.363211	LMR	0	0	36901	1113	ENST00000456701	antisense	ENSG00000237365	RP11-334N17.1	177124	843	ENST00000467267	ENSG00000171735	CAMTA1	11146	351	0	1	0	0	1	0	0	0	1
732	chr1	7135290	7135780	491	7	7	493	107	0.217039	0.133458	LMR	0	0	60950	1113	ENST00000456701	antisense	ENSG00000237365	RP11-334N17.1	201173	843	ENST00000467267	ENSG00000171735	CAMTA1	12562	351	0	1	0	0	1	0	0	0	1
733	chr1	7144550	7144662	113	5	5	307	135	0.439739	0.360823	LMR	0	0	70210	1113	ENST00000456701	antisense	ENSG00000237365	RP11-334N17.1	210433	843	ENST00000467267	ENSG00000171735	CAMTA1	21822	351	0	1	0	0	1	0	0	0	1
734	chr1	7153384	7153772	389	10	10	833	162	0.194478	0.190684	LMR	0	0	79044	1113	ENST00000456701	antisense	ENSG00000237365	RP11-334N17.1	219267	843	ENST00000467267	ENSG00000171735	CAMTA1	30656	351	0	1	0	0	1	0	0	0	1
735	chr1	7159711	7160778	1068	26	26	1993	366	0.183643	0.149757	LMR	0	0	85371	1113	ENST00000456701	antisense	ENSG00000237365	RP11-334N17.1	225594	843	ENST00000467267	ENSG00000171735	CAMTA1	36983	351	0	1	0	0	1	0	0	0	1
736	chr1	7164246	7164866	621	5	5	278	53	0.190647	0.212296	LMR	0	0	89906	1113	ENST00000456701	antisense	ENSG00000237365	RP11-334N17.1	230129	843	ENST00000467267	ENSG00000171735	CAMTA1	41518	351	0	1	0	0	1	0	0	0	1
737	chr1	7177460	7178300	841	13	13	1121	118	0.105263	0.0236804	LMR	0	0	101119	1114	ENST00000384328	snRNA	ENSG00000207056	RNU1-8P	243343	843	ENST00000467267	ENSG00000171735	CAMTA1	54732	351	0	1	0	0	1	0	0	0	1
738	chr1	7181669	7181886	218	6	6	413	124	0.300242	0.33487	LMR	0	0	97533	1114	ENST00000384328	snRNA	ENSG00000207056	RNU1-8P	247552	843	ENST00000467267	ENSG00000171735	CAMTA1	58941	351	0	1	0	0	1	0	0	0	1
739	chr1	7187698	7188270	573	11	11	890	268	0.301124	0.320082	LMR	0	0	91149	1114	ENST00000384328	snRNA	ENSG00000207056	RNU1-8P	253581	843	ENST00000467267	ENSG00000171735	CAMTA1	64970	351	0	1	0	0	1	0	0	0	1
740	chr1	7206113	7206747	635	15	15	923	296	0.320693	0.29075	LMR	0	0	72672	1114	ENST00000384328	snRNA	ENSG00000207056	RNU1-8P	271996	843	ENST00000467267	ENSG00000171735	CAMTA1	83385	351	0	1	0	0	1	0	0	0	1
741	chr1	7209547	7210102	556	26	26	2197	477	0.217114	0.195005	LMR	0	0	69317	1114	ENST00000384328	snRNA	ENSG00000207056	RNU1-8P	275430	843	ENST00000467267	ENSG00000171735	CAMTA1	86819	351	0	1	0	0	1	0	0	0	1
742	chr1	7211082	7211918	837	19	19	1435	681	0.474564	0.437825	LMR	0	0	67501	1114	ENST00000384328	snRNA	ENSG00000207056	RNU1-8P	276965	843	ENST00000467267	ENSG00000171735	CAMTA1	88354	351	0	1	0	0	1	0	0	0	1
743	chr1	7212348	7213143	796	14	14	1118	306	0.273703	0.258866	LMR	0	0	66276	1114	ENST00000384328	snRNA	ENSG00000207056	RNU1-8P	278231	843	ENST00000467267	ENSG00000171735	CAMTA1	89620	351	0	1	0	0	1	0	0	0	1
744	chr1	7238024	7238650	627	7	7	550	135	0.245455	0.239576	LMR	0	0	40769	1114	ENST00000384328	snRNA	ENSG00000207056	RNU1-8P	303907	843	ENST00000467267	ENSG00000171735	CAMTA1	115296	351	0	1	0	0	1	0	0	0	1
745	chr1	7245978	7246812	835	7	7	556	199	0.357914	0.327611	LMR	0	0	32607	1114	ENST00000384328	snRNA	ENSG00000207056	RNU1-8P	311861	843	ENST00000467267	ENSG00000171735	CAMTA1	123250	351	0	1	0	0	1	0	0	0	1
746	chr1	7257099	7257580	482	6	6	535	224	0.418692	0.39847	LMR	0	0	21839	1114	ENST00000384328	snRNA	ENSG00000207056	RNU1-8P	322982	843	ENST00000467267	ENSG00000171735	CAMTA1	134371	351	0	1	0	0	1	0	0	0	1
747	chr1	7259156	7259726	571	22	22	1151	404	0.350999	0.33624	LMR	0	0	19693	1114	ENST00000384328	snRNA	ENSG00000207056	RNU1-8P	325039	843	ENST00000467267	ENSG00000171735	CAMTA1	136428	351	0	1	0	0	1	0	0	0	1
748	chr1	7267956	7268683	728	5	5	420	59	0.140476	0.193668	LMR	0	0	10736	1114	ENST00000384328	snRNA	ENSG00000207056	RNU1-8P	333839	843	ENST00000467267	ENSG00000171735	CAMTA1	145228	351	0	1	0	0	1	0	0	0	1
749	chr1	7278340	7278845	506	7	7	576	74	0.128472	0.183333	LMR	0	0	574	1114	ENST00000384328	snRNA	ENSG00000207056	RNU1-8P	344223	843	ENST00000467267	ENSG00000171735	CAMTA1	155612	351	1	0	0	0	1	0	0	0	1
750	chr1	7289656	7290393	738	14	14	1035	435	0.42029	0.420339	LMR	0	0	10235	1114	ENST00000384328	snRNA	ENSG00000207056	RNU1-8P	355539	843	ENST00000467267	ENSG00000171735	CAMTA1	166928	351	0	1	0	0	1	0	0	0	1
751	chr1	7308979	7309561	583	8	8	692	312	0.450867	0.439731	LMR	0	0	29558	1114	ENST00000384328	snRNA	ENSG00000207056	RNU1-8P	374862	843	ENST00000467267	ENSG00000171735	CAMTA1	186251	351	0	1	0	0	1	0	0	0	1
752	chr1	7312844	7313142	299	5	5	335	108	0.322388	0.400133	LMR	0	0	33423	1114	ENST00000384328	snRNA	ENSG00000207056	RNU1-8P	378727	843	ENST00000467267	ENSG00000171735	CAMTA1	190116	351	0	1	0	0	1	0	0	0	1
753	chr1	7323544	7324261	718	5	5	466	123	0.263948	0.247887	LMR	0	0	44123	1114	ENST00000384328	snRNA	ENSG00000207056	RNU1-8P	389427	843	ENST00000467267	ENSG00000171735	CAMTA1	200816	351	0	1	0	0	1	0	0	0	1
754	chr1	7324956	7325195	240	5	5	370	100	0.27027	0.277988	LMR	0	0	45535	1114	ENST00000384328	snRNA	ENSG00000207056	RNU1-8P	390839	843	ENST00000467267	ENSG00000171735	CAMTA1	202228	351	0	1	0	0	1	0	0	0	1
755	chr1	7339283	7340060	778	14	14	1040	180	0.173077	0.155368	LMR	0	0	59862	1114	ENST00000384328	snRNA	ENSG00000207056	RNU1-8P	405166	843	ENST00000467267	ENSG00000171735	CAMTA1	216555	351	0	1	0	0	1	0	0	0	1
756	chr1	7341416	7342292	877	7	7	440	110	0.25	0.253943	LMR	0	0	61995	1114	ENST00000384328	snRNA	ENSG00000207056	RNU1-8P	407299	843	ENST00000467267	ENSG00000171735	CAMTA1	218688	351	0	1	0	0	1	0	0	0	1
757	chr1	7351276	7352936	1661	27	27	2122	393	0.185203	0.179277	LMR	0	0	71855	1114	ENST00000384328	snRNA	ENSG00000207056	RNU1-8P	417159	843	ENST00000467267	ENSG00000171735	CAMTA1	228548	351	0	1	0	0	1	0	0	0	1
758	chr1	7358734	7360093	1360	16	16	1314	151	0.114916	0.0892914	LMR	0	0	68909	1115	ENST00000427317	sense_intronic	ENSG00000237402	CAMTA1-IT1	424617	843	ENST00000467267	ENSG00000171735	CAMTA1	236006	351	0	1	0	0	1	0	0	0	1
759	chr1	7392022	7392352	331	5	5	376	153	0.406915	0.427454	LMR	0	0	36650	1115	ENST00000427317	sense_intronic	ENSG00000237402	CAMTA1-IT1	404115	844	ENST00000495233	ENSG00000171735	CAMTA1	269294	351	0	1	0	0	1	0	0	0	1
760	chr1	7394208	7395507	1300	22	22	1650	563	0.341212	0.37562	LMR	0	0	33495	1115	ENST00000427317	sense_intronic	ENSG00000237402	CAMTA1-IT1	400960	844	ENST00000495233	ENSG00000171735	CAMTA1	271480	351	0	1	0	0	1	0	0	0	1
761	chr1	7401642	7402024	383	6	6	426	111	0.260563	0.265726	LMR	0	0	26978	1115	ENST00000427317	sense_intronic	ENSG00000237402	CAMTA1-IT1	394443	844	ENST00000495233	ENSG00000171735	CAMTA1	278914	351	0	1	0	0	1	0	0	0	1
762	chr1	7423302	7423900	599	9	9	814	266	0.326781	0.303911	LMR	0	0	5102	1115	ENST00000427317	sense_intronic	ENSG00000237402	CAMTA1-IT1	372567	844	ENST00000495233	ENSG00000171735	CAMTA1	299500	352	0	1	0	0	1	0	0	0	1
763	chr1	7433809	7434636	828	14	14	1002	177	0.176647	0.198726	LMR	0	0	4805	1115	ENST00000427317	sense_intronic	ENSG00000237402	CAMTA1-IT1	361831	844	ENST00000495233	ENSG00000171735	CAMTA1	288764	352	0	1	0	0	1	0	0	0	1
764	chr1	7439031	7440160	1130	21	21	1623	204	0.125693	0.0867707	LMR	0	0	9318	1117	ENST00000411708	antisense	ENSG00000237728	RP3-453P22.2	356307	844	ENST00000495233	ENSG00000171735	CAMTA1	283240	352	0	1	0	0	1	0	0	0	1
765	chr1	7488008	7488274	267	8	8	643	148	0.230171	0.244345	LMR	0	0	13339	1118	ENST00000440032	antisense	ENSG00000225126	RP4-549F15.1	308193	844	ENST00000495233	ENSG00000171735	CAMTA1	235126	352	0	1	0	0	1	0	0	0	1
766	chr1	7490666	7491524	859	7	7	582	130	0.223368	0.223301	LMR	0	0	10089	1118	ENST00000440032	antisense	ENSG00000225126	RP4-549F15.1	304943	844	ENST00000495233	ENSG00000171735	CAMTA1	231876	352	0	1	0	0	1	0	0	0	1
767	chr1	7501444	7501776	333	11	11	732	257	0.351093	0.347347	LMR	1	0	0	1118	ENST00000440032	antisense	ENSG00000225126	RP4-549F15.1	294691	844	ENST00000495233	ENSG00000171735	CAMTA1	221624	352	1	0	0	0	1	0	0	0	1
768	chr1	7515238	7515975	738	28	28	2160	486	0.225	0.238212	LMR	0	0	13623	1118	ENST00000440032	antisense	ENSG00000225126	RP4-549F15.1	280492	844	ENST00000495233	ENSG00000171735	CAMTA1	207425	352	0	1	0	0	1	0	0	0	1
769	chr1	7517046	7517145	100	8	8	165	66	0.4	0.378062	LMR	0	0	15431	1118	ENST00000440032	antisense	ENSG00000225126	RP4-549F15.1	279322	844	ENST00000495233	ENSG00000171735	CAMTA1	206255	352	0	1	0	0	1	0	0	0	1
770	chr1	7519177	7519622	446	7	7	538	175	0.325279	0.31107	LMR	0	0	17562	1118	ENST00000440032	antisense	ENSG00000225126	RP4-549F15.1	276845	844	ENST00000495233	ENSG00000171735	CAMTA1	203778	352	0	1	0	0	1	0	0	0	1
771	chr1	7520018	7520219	202	6	6	370	134	0.362162	0.375888	LMR	0	0	18403	1118	ENST00000440032	antisense	ENSG00000225126	RP4-549F15.1	276248	844	ENST00000495233	ENSG00000171735	CAMTA1	203181	352	0	1	0	0	1	0	0	0	1
772	chr1	7524328	7524749	422	7	7	539	180	0.333952	0.301155	LMR	0	0	22713	1118	ENST00000440032	antisense	ENSG00000225126	RP4-549F15.1	271718	844	ENST00000495233	ENSG00000171735	CAMTA1	198651	352	0	1	0	0	1	0	0	0	1
773	chr1	7529236	7529942	707	12	12	926	250	0.269978	0.266851	LMR	0	0	27621	1118	ENST00000440032	antisense	ENSG00000225126	RP4-549F15.1	266525	844	ENST00000495233	ENSG00000171735	CAMTA1	193458	352	0	1	0	0	1	0	0	0	1
774	chr1	7530890	7531342	453	12	12	930	149	0.160215	0.161091	LMR	0	0	29275	1118	ENST00000440032	antisense	ENSG00000225126	RP4-549F15.1	265125	844	ENST00000495233	ENSG00000171735	CAMTA1	192058	352	0	1	0	0	1	0	0	0	1
775	chr1	7537126	7537740	615	15	15	1201	253	0.210658	0.217442	LMR	0	0	35511	1118	ENST00000440032	antisense	ENSG00000225126	RP4-549F15.1	258727	844	ENST00000495233	ENSG00000171735	CAMTA1	185660	352	0	1	0	0	1	0	0	0	1
776	chr1	7538632	7539218	587	11	11	894	324	0.362416	0.345526	LMR	0	0	37017	1118	ENST00000440032	antisense	ENSG00000225126	RP4-549F15.1	257249	844	ENST00000495233	ENSG00000171735	CAMTA1	184182	352	0	1	0	0	1	0	0	0	1
777	chr1	7542636	7543432	797	9	9	766	242	0.315927	0.354818	LMR	0	0	41021	1118	ENST00000440032	antisense	ENSG00000225126	RP4-549F15.1	253035	844	ENST00000495233	ENSG00000171735	CAMTA1	179968	352	0	1	0	0	1	0	0	0	1
778	chr1	7545306	7545755	450	6	6	470	131	0.278723	0.30241	LMR	0	0	43691	1118	ENST00000440032	antisense	ENSG00000225126	RP4-549F15.1	250712	844	ENST00000495233	ENSG00000171735	CAMTA1	177645	352	0	1	0	0	1	0	0	0	1
779	chr1	7551620	7552052	433	10	10	834	280	0.335731	0.340794	LMR	0	0	50005	1118	ENST00000440032	antisense	ENSG00000225126	RP4-549F15.1	244415	844	ENST00000495233	ENSG00000171735	CAMTA1	171348	352	0	1	0	0	1	0	0	0	1
780	chr1	7553870	7554500	631	13	13	770	214	0.277922	0.26759	LMR	0	0	52255	1118	ENST00000440032	antisense	ENSG00000225126	RP4-549F15.1	241967	844	ENST00000495233	ENSG00000171735	CAMTA1	168900	352	0	1	0	0	1	0	0	0	1
781	chr1	7555988	7556438	451	12	12	892	256	0.286996	0.277482	LMR	0	0	54373	1118	ENST00000440032	antisense	ENSG00000225126	RP4-549F15.1	240029	844	ENST00000495233	ENSG00000171735	CAMTA1	166962	352	0	1	0	0	1	0	0	0	1
782	chr1	7560614	7561598	985	29	29	1829	564	0.308365	0.274076	LMR	0	0	58999	1118	ENST00000440032	antisense	ENSG00000225126	RP4-549F15.1	234869	844	ENST00000495233	ENSG00000171735	CAMTA1	161802	352	0	1	0	0	1	0	0	0	1
783	chr1	7562181	7562798	618	14	14	1092	217	0.198718	0.167214	LMR	0	0	60566	1118	ENST00000440032	antisense	ENSG00000225126	RP4-549F15.1	233669	844	ENST00000495233	ENSG00000171735	CAMTA1	160602	352	0	1	0	0	1	0	0	0	1
784	chr1	7594029	7595126	1098	27	27	1734	434	0.250288	0.242288	LMR	0	0	92414	1118	ENST00000440032	antisense	ENSG00000225126	RP4-549F15.1	201341	844	ENST00000495233	ENSG00000171735	CAMTA1	128274	352	0	1	0	0	1	0	0	0	1
785	chr1	7596185	7596489	305	6	6	506	233	0.460474	0.456172	LMR	0	0	94570	1118	ENST00000440032	antisense	ENSG00000225126	RP4-549F15.1	199978	844	ENST00000495233	ENSG00000171735	CAMTA1	126911	352	0	1	0	0	1	0	0	0	1
786	chr1	7597334	7597655	322	8	8	567	210	0.37037	0.404888	LMR	0	0	95719	1118	ENST00000440032	antisense	ENSG00000225126	RP4-549F15.1	198812	844	ENST00000495233	ENSG00000171735	CAMTA1	125745	352	0	1	0	0	1	0	0	0	1
787	chr1	7599118	7599782	665	7	7	507	150	0.295858	0.31583	LMR	0	0	97503	1118	ENST00000440032	antisense	ENSG00000225126	RP4-549F15.1	196685	844	ENST00000495233	ENSG00000171735	CAMTA1	123618	352	0	1	0	0	1	0	0	0	1
788	chr1	7603214	7604146	933	12	12	1042	178	0.170825	0.162165	LMR	0	0	101599	1118	ENST00000440032	antisense	ENSG00000225126	RP4-549F15.1	192321	844	ENST00000495233	ENSG00000171735	CAMTA1	119254	352	0	1	0	0	1	0	0	0	1
789	chr1	7609426	7609980	555	6	6	443	99	0.223476	0.229245	LMR	0	0	107811	1118	ENST00000440032	antisense	ENSG00000225126	RP4-549F15.1	186487	844	ENST00000495233	ENSG00000171735	CAMTA1	113420	352	0	1	0	0	1	0	0	0	1
790	chr1	7611546	7611724	179	5	5	413	147	0.355932	0.386702	LMR	0	0	109931	1118	ENST00000440032	antisense	ENSG00000225126	RP4-549F15.1	184743	844	ENST00000495233	ENSG00000171735	CAMTA1	111676	352	0	1	0	0	1	0	0	0	1
791	chr1	7617244	7618280	1037	29	29	1891	570	0.301428	0.298782	LMR	0	0	115629	1118	ENST00000440032	antisense	ENSG00000225126	RP4-549F15.1	178187	844	ENST00000495233	ENSG00000171735	CAMTA1	105120	352	0	1	0	0	1	0	0	0	1
792	chr1	7632718	7633129	412	5	5	345	139	0.402899	0.354952	LMR	0	0	121774	1119	ENST00000602640	lincRNA	ENSG00000270171	RP11-338N10.1	163338	844	ENST00000495233	ENSG00000171735	CAMTA1	90271	352	0	1	0	0	1	0	0	0	1
793	chr1	7634526	7634686	161	5	5	384	142	0.369792	0.359478	LMR	0	0	120217	1119	ENST00000602640	lincRNA	ENSG00000270171	RP11-338N10.1	161781	844	ENST00000495233	ENSG00000171735	CAMTA1	88714	352	0	1	0	0	1	0	0	0	1
794	chr1	7637296	7637666	371	7	7	539	171	0.317254	0.279223	LMR	0	0	117237	1119	ENST00000602640	lincRNA	ENSG00000270171	RP11-338N10.1	158801	844	ENST00000495233	ENSG00000171735	CAMTA1	85734	352	0	1	0	0	1	0	0	0	1
795	chr1	7641192	7642584	1393	25	25	1934	422	0.218201	0.193923	LMR	0	0	112319	1119	ENST00000602640	lincRNA	ENSG00000270171	RP11-338N10.1	153883	844	ENST00000495233	ENSG00000171735	CAMTA1	80816	352	0	1	0	0	1	0	0	0	1
796	chr1	7646245	7646538	294	13	13	911	288	0.316136	0.301455	LMR	0	0	108365	1119	ENST00000602640	lincRNA	ENSG00000270171	RP11-338N10.1	149929	844	ENST00000495233	ENSG00000171735	CAMTA1	76862	352	0	1	0	0	1	0	0	0	1
797	chr1	7674660	7675074	415	7	7	526	188	0.357414	0.351376	LMR	0	0	79829	1119	ENST00000602640	lincRNA	ENSG00000270171	RP11-338N10.1	121393	844	ENST00000495233	ENSG00000171735	CAMTA1	48326	352	0	1	0	0	1	0	0	0	1
798	chr1	7675786	7676704	919	12	12	942	160	0.169851	0.118306	LMR	0	0	78199	1119	ENST00000602640	lincRNA	ENSG00000270171	RP11-338N10.1	119763	844	ENST00000495233	ENSG00000171735	CAMTA1	46696	352	0	1	0	0	1	0	0	0	1
799	chr1	7680344	7681105	762	7	7	491	199	0.405295	0.360442	LMR	0	0	73798	1119	ENST00000602640	lincRNA	ENSG00000270171	RP11-338N10.1	115362	844	ENST00000495233	ENSG00000171735	CAMTA1	42295	352	0	1	0	0	1	0	0	0	1
800	chr1	7681526	7682450	925	21	21	1811	444	0.245168	0.168254	LMR	0	0	72453	1119	ENST00000602640	lincRNA	ENSG00000270171	RP11-338N10.1	114017	844	ENST00000495233	ENSG00000171735	CAMTA1	40950	352	0	1	0	0	1	0	0	0	1
801	chr1	7689574	7689872	299	5	5	373	101	0.270777	0.282216	LMR	0	0	65031	1119	ENST00000602640	lincRNA	ENSG00000270171	RP11-338N10.1	106595	844	ENST00000495233	ENSG00000171735	CAMTA1	33528	352	0	1	0	0	1	0	0	0	1
802	chr1	7703139	7704413	1275	22	22	1369	339	0.247626	0.247582	LMR	0	0	50490	1119	ENST00000602640	lincRNA	ENSG00000270171	RP11-338N10.1	92054	844	ENST00000495233	ENSG00000171735	CAMTA1	18987	352	0	1	0	0	1	0	0	0	1
803	chr1	7707270	7707781	512	16	16	969	105	0.108359	0.0104963	LMR	0	0	47122	1119	ENST00000602640	lincRNA	ENSG00000270171	RP11-338N10.1	88686	844	ENST00000495233	ENSG00000171735	CAMTA1	15619	352	0	1	0	0	1	0	0	0	1
804	chr1	7709044	7709830	787	18	18	1378	204	0.148041	0.180405	LMR	0	0	45073	1119	ENST00000602640	lincRNA	ENSG00000270171	RP11-338N10.1	86637	844	ENST00000495233	ENSG00000171735	CAMTA1	13570	352	0	1	0	0	1	0	0	0	1
805	chr1	7710992	7711332	341	11	11	702	295	0.420228	0.398544	LMR	0	0	43571	1119	ENST00000602640	lincRNA	ENSG00000270171	RP11-338N10.1	85135	844	ENST00000495233	ENSG00000171735	CAMTA1	12068	352	0	1	0	0	1	0	0	0	1
806	chr1	7712103	7712532	430	7	7	470	134	0.285106	0.268872	LMR	0	0	42371	1119	ENST00000602640	lincRNA	ENSG00000270171	RP11-338N10.1	83935	844	ENST00000495233	ENSG00000171735	CAMTA1	10868	352	0	1	0	0	1	0	0	0	1
807	chr1	7727604	7728178	575	9	9	555	26	0.0468468	0.0358974	LMR	0	0	26725	1119	ENST00000602640	lincRNA	ENSG00000270171	RP11-338N10.1	68289	844	ENST00000495233	ENSG00000171735	CAMTA1	2428	352	0	1	0	0	1	0	0	0	1
808	chr1	7746704	7747068	365	11	11	800	164	0.205	0.199087	LMR	0	0	7835	1119	ENST00000602640	lincRNA	ENSG00000270171	RP11-338N10.1	49399	844	ENST00000495233	ENSG00000171735	CAMTA1	5586	353	0	1	0	0	1	0	0	0	1
809	chr1	7749589	7749942	354	5	5	339	81	0.238938	0.239724	LMR	0	0	4961	1119	ENST00000602640	lincRNA	ENSG00000270171	RP11-338N10.1	46525	844	ENST00000495233	ENSG00000171735	CAMTA1	8471	353	0	1	0	0	1	0	0	0	1
810	chr1	7786708	7786956	249	6	6	510	174	0.341176	0.366476	LMR	0	0	9511	1109	ENST00000495233	protein_coding	ENSG00000171735	CAMTA1	9511	844	ENST00000495233	ENSG00000171735	CAMTA1	20851	354	0	1	0	0	1	0	0	0	1
811	chr1	7803461	7803834	374	6	6	529	129	0.243856	0.225782	LMR	0	0	1139	1110	ENST00000490905	protein_coding	ENSG00000171735	CAMTA1	1139	845	ENST00000490905	ENSG00000171735	CAMTA1	27544	355	1	0	0	1	0	0	0	0	1
812	chr1	7812648	7813360	713	12	12	891	69	0.0774411	0.0568269	LMR	0	0	7626	1111	ENST00000476864	protein_coding	ENSG00000171735	CAMTA1	7626	846	ENST00000476864	ENSG00000171735	CAMTA1	18018	355	0	1	0	0	1	0	0	0	1
813	chr1	7907310	7908051	742	5	5	403	95	0.235732	0.237006	LMR	0	0	5043	1135	ENST00000361696	protein_coding	ENSG00000049247	UTS2	5043	858	ENST00000361696	ENSG00000049247	UTS2	19833	358	0	1	0	0	1	0	0	0	1
814	chr1	7916514	7916727	214	9	9	496	156	0.314516	0.3219	LMR	0	0	2941	1134	ENST00000377516	protein_coding	ENSG00000049247	UTS2	2941	857	ENST00000377516	ENSG00000049247	UTS2	29037	358	0	0	1	0	0	1	0	0	1
815	chr1	7928128	7928578	451	7	7	484	160	0.330579	0.343565	LMR	0	0	14555	1134	ENST00000377516	protein_coding	ENSG00000049247	UTS2	14555	857	ENST00000377516	ENSG00000049247	UTS2	40651	358	0	0	1	0	0	1	0	0	1
816	chr1	7962678	7963481	804	19	19	1511	220	0.145599	0.0893196	LMR	0	0	31678	1138	ENST00000474475	protein_coding	ENSG00000049249	TNFRSF9	31678	861	ENST00000474475	ENSG00000049249	TNFRSF9	38927	359	0	0	1	0	0	1	0	0	1
817	chr1	7987078	7987776	699	10	10	863	257	0.297798	0.286072	LMR	0	0	7383	1138	ENST00000474475	protein_coding	ENSG00000049249	TNFRSF9	7383	861	ENST00000474475	ENSG00000049249	TNFRSF9	14632	359	0	1	0	0	1	0	0	0	1
818	chr1	8042390	8042872	483	10	10	859	112	0.130384	0.0743665	LMR	0	0	170	1151	ENST00000363474	misc_RNA	ENSG00000200344	Y_RNA	16978	872	ENST00000469225	ENSG00000116288	PARK7	20163	361	1	0	0	0	1	0	0	0	1
819	chr1	8070094	8070365	272	6	6	418	126	0.301435	0.303307	LMR	0	0	5327	1154	ENST00000467067	protein_coding	ENSG00000116285	ERRFI1	5327	875	ENST00000467067	ENSG00000116285	ERRFI1	15189	362	0	1	0	0	1	0	0	0	1
820	chr1	8075049	8078449	3401	23	23	1708	333	0.194965	0.217394	LMR	1	1	0	1154	ENST00000467067	protein_coding	ENSG00000116285	ERRFI1	0	875	ENST00000467067	ENSG00000116285	ERRFI1	7105	362	0.777418	0.222582	0	0.777418	0.222582	0	0	0	1
821	chr1	8087343	8089601	2259	27	27	1887	576	0.305246	0.317091	LMR	0	0	544	1157	ENST00000445300	lincRNA	ENSG00000238290	RP11-431K24.1	974	874	ENST00000377482	ENSG00000116285	ERRFI1	488	362	0.64409	0.35591	0	0.453741	0	0.546259	0	0.669323	0.330677
822	chr1	8107726	8109004	1279	8	8	651	78	0.119816	0.131469	LMR	0	0	9518	1158	ENST00000399343	pseudogene	ENSG00000232848	CTA-215D11.4	21357	874	ENST00000377482	ENSG00000116285	ERRFI1	20871	362	0	1	0	0	0	1	0	0	1
823	chr1	8123600	8124115	516	5	5	451	92	0.203991	0.214163	LMR	0	0	5076	1158	ENST00000399343	pseudogene	ENSG00000232848	CTA-215D11.4	37231	874	ENST00000377482	ENSG00000116285	ERRFI1	36745	362	0	1	0	0	0	1	0	0	1
824	chr1	8133502	8134226	725	7	7	568	133	0.234155	0.242492	LMR	0	0	14978	1158	ENST00000399343	pseudogene	ENSG00000232848	CTA-215D11.4	47133	874	ENST00000377482	ENSG00000116285	ERRFI1	46647	362	0	1	0	0	0	1	0	0	1
825	chr1	8136968	8137566	599	16	16	997	215	0.215647	0.234922	LMR	0	0	18444	1158	ENST00000399343	pseudogene	ENSG00000232848	CTA-215D11.4	50599	874	ENST00000377482	ENSG00000116285	ERRFI1	50113	362	0	1	0	0	0	1	0	0	1
826	chr1	8143325	8144347	1023	11	11	963	168	0.174455	0.136201	LMR	0	0	24801	1158	ENST00000399343	pseudogene	ENSG00000232848	CTA-215D11.4	56956	874	ENST00000377482	ENSG00000116285	ERRFI1	56470	362	0	1	0	0	0	1	0	0	1
827	chr1	8154652	8155066	415	5	5	409	152	0.371638	0.380576	LMR	0	0	36128	1158	ENST00000399343	pseudogene	ENSG00000232848	CTA-215D11.4	68283	874	ENST00000377482	ENSG00000116285	ERRFI1	67797	362	0	1	0	0	0	1	0	0	1
828	chr1	8156455	8157090	636	8	8	604	170	0.281457	0.250705	LMR	0	0	37931	1158	ENST00000399343	pseudogene	ENSG00000232848	CTA-215D11.4	70086	874	ENST00000377482	ENSG00000116285	ERRFI1	69600	362	0	1	0	0	0	1	0	0	1
829	chr1	8173330	8174298	969	17	17	1121	340	0.303301	0.276907	LMR	0	0	54806	1158	ENST00000399343	pseudogene	ENSG00000232848	CTA-215D11.4	86961	874	ENST00000377482	ENSG00000116285	ERRFI1	86475	362	0	1	0	0	0	1	0	0	1
830	chr1	8176586	8177907	1322	28	28	1930	237	0.122798	0.0626905	LMR	0	0	58062	1158	ENST00000399343	pseudogene	ENSG00000232848	CTA-215D11.4	90217	874	ENST00000377482	ENSG00000116285	ERRFI1	89731	362	0	1	0	0	0	1	0	0	1
831	chr1	8180807	8182330	1524	29	29	2110	258	0.122275	0.0927984	LMR	0	0	62283	1158	ENST00000399343	pseudogene	ENSG00000232848	CTA-215D11.4	94438	874	ENST00000377482	ENSG00000116285	ERRFI1	89666	363	0	1	0	0	0	1	0	0	1
832	chr1	8193380	8194559	1180	12	12	803	165	0.205479	0.194524	LMR	0	0	55324	1159	ENST00000453364	pseudogene	ENSG00000229305	RP11-431K24.2	107011	874	ENST00000377482	ENSG00000116285	ERRFI1	77437	363	0	0	1	0	0	1	0	0	1
833	chr1	8197454	8198237	784	14	14	1131	189	0.167109	0.146058	LMR	0	0	51646	1159	ENST00000453364	pseudogene	ENSG00000229305	RP11-431K24.2	111085	874	ENST00000377482	ENSG00000116285	ERRFI1	73759	363	0	0	1	0	0	1	0	0	1
834	chr1	8214812	8214970	159	8	8	628	190	0.302548	0.283172	LMR	0	0	34913	1159	ENST00000453364	pseudogene	ENSG00000229305	RP11-431K24.2	128443	874	ENST00000377482	ENSG00000116285	ERRFI1	57026	363	0	0	1	0	0	1	0	0	1
835	chr1	8215716	8215873	158	5	5	297	102	0.343434	0.358931	LMR	0	0	34010	1159	ENST00000453364	pseudogene	ENSG00000229305	RP11-431K24.2	129347	874	ENST00000377482	ENSG00000116285	ERRFI1	56123	363	0	0	1	0	0	1	0	0	1
836	chr1	8226235	8226847	613	7	7	513	126	0.245614	0.211463	LMR	0	0	23036	1159	ENST00000453364	pseudogene	ENSG00000229305	RP11-431K24.2	139866	874	ENST00000377482	ENSG00000116285	ERRFI1	45149	363	0	0	1	0	0	1	0	0	1
837	chr1	8229648	8230312	665	10	10	718	96	0.133705	0.0821429	LMR	0	0	19571	1159	ENST00000453364	pseudogene	ENSG00000229305	RP11-431K24.2	143279	874	ENST00000377482	ENSG00000116285	ERRFI1	41684	363	0	0	1	0	0	1	0	0	1
838	chr1	8257670	8258050	381	10	10	777	149	0.191763	0.183079	LMR	0	0	7785	1159	ENST00000453364	pseudogene	ENSG00000229305	RP11-431K24.2	119835	878	ENST00000471889	ENSG00000162426	SLC45A1	13946	363	0	0	1	0	0	1	0	0	1
839	chr1	8262228	8262888	661	17	17	1434	342	0.238494	0.249039	LMR	0	0	3768	1160	ENST00000364105	snRNA	ENSG00000200975	RNU1-7P	114997	878	ENST00000471889	ENSG00000162426	SLC45A1	9108	363	0	0	1	0	0	1	0	0	1
840	chr1	8264382	8265000	619	5	5	400	76	0.19	0.226139	LMR	0	0	1656	1160	ENST00000364105	snRNA	ENSG00000200975	RNU1-7P	112885	878	ENST00000471889	ENSG00000162426	SLC45A1	6996	363	0.555735	0	0.444265	0	0	1	0	0	1
841	chr1	8272029	8272403	375	18	18	1240	321	0.258871	0.269901	LMR	0	0	3296	1161	ENST00000452982	lincRNA	ENSG00000227634	RP11-431K24.3	105482	878	ENST00000471889	ENSG00000162426	SLC45A1	0	363	0	1	0	0	0	1	0.464	0.536	0
842	chr1	8292309	8292661	353	9	9	631	184	0.291601	0.308275	LMR	0	0	11719	1162	ENST00000424689	lincRNA	ENSG00000233645	RP11-431K24.4	85224	878	ENST00000471889	ENSG00000162426	SLC45A1	14486	364	0	0	1	0	0	1	0	0	1
843	chr1	8298204	8299280	1077	24	24	1691	475	0.280899	0.268997	LMR	0	0	17614	1162	ENST00000424689	lincRNA	ENSG00000233645	RP11-431K24.4	78605	878	ENST00000471889	ENSG00000162426	SLC45A1	20381	364	0	0	1	0	0	1	0	0	1
844	chr1	8312365	8312666	302	6	6	587	179	0.30494	0.288299	LMR	0	0	22771	1163	ENST00000585092	misc_RNA	ENSG00000265414	RN7SL729P	65219	878	ENST00000471889	ENSG00000162426	SLC45A1	34542	364	0	0	1	0	0	1	0	0	1
845	chr1	8319074	8320101	1028	13	13	1228	178	0.144951	0.0989152	LMR	0	0	15336	1163	ENST00000585092	misc_RNA	ENSG00000265414	RN7SL729P	57784	878	ENST00000471889	ENSG00000162426	SLC45A1	41251	364	0	0	1	0	0	1	0	0	1
846	chr1	8372319	8372974	656	8	8	661	158	0.239032	0.239337	LMR	0	0	4911	1165	ENST00000471889	protein_coding	ENSG00000162426	SLC45A1	4911	878	ENST00000471889	ENSG00000162426	SLC45A1	4810	365	0	0	1	0	0	1	0	0	1
847	chr1	8374246	8375592	1347	26	26	1774	403	0.22717	0.266857	LMR	0	0	2293	1165	ENST00000471889	protein_coding	ENSG00000162426	SLC45A1	2293	878	ENST00000471889	ENSG00000162426	SLC45A1	2192	365	0	0	1	0	0	1	0	0	1
848	chr1	8409034	8409558	525	16	16	1025	78	0.0760976	0.0337802	LMR	0	0	5583	1173	ENST00000467350	protein_coding	ENSG00000142599	RERE	5583	885	ENST00000467350	ENSG00000142599	RERE	4931	370	0	0	1	0	0	1	0	0	1
849	chr1	8409782	8410757	976	17	18	1098	163	0.148452	0.110315	LMR	0	0	4384	1173	ENST00000467350	protein_coding	ENSG00000142599	RERE	4384	885	ENST00000467350	ENSG00000142599	RERE	5679	370	0	0	1	0	0	1	0	0	1
850	chr1	8423060	8424189	1130	23	23	1396	462	0.330946	0.295157	LMR	0	0	155	1177	ENST00000505225	protein_coding	ENSG00000142599	RERE	155	889	ENST00000505225	ENSG00000142599	RERE	4202	371	1	0	0	1	0	0	0	0	1
851	chr1	8424459	8424998	540	12	12	710	204	0.287324	0.338131	LMR	1	1	0	1178	ENST00000464367	protein_coding	ENSG00000142599	RERE	0	890	ENST00000464367	ENSG00000142599	RERE	5601	371	1	0	0	1	0	0	0	0	1
852	chr1	8429112	8429706	595	5	5	300	110	0.366667	0.364444	LMR	0	0	4213	1178	ENST00000464367	protein_coding	ENSG00000142599	RERE	4213	890	ENST00000464367	ENSG00000142599	RERE	10254	371	0	1	0	0	1	0	0	0	1
853	chr1	8430459	8431765	1307	17	17	1512	213	0.140873	0.143032	LMR	0	0	5560	1178	ENST00000464367	protein_coding	ENSG00000142599	RERE	5560	890	ENST00000464367	ENSG00000142599	RERE	11601	371	0	1	0	0	1	0	0	0	1
854	chr1	8432658	8432950	293	5	5	333	54	0.162162	0.123082	LMR	0	0	7759	1178	ENST00000464367	protein_coding	ENSG00000142599	RERE	7759	890	ENST00000464367	ENSG00000142599	RERE	13800	371	0	1	0	0	1	0	0	0	1
855	chr1	8433392	8434624	1233	23	23	1880	140	0.0744681	0.0683779	LMR	0	0	8493	1178	ENST00000464367	protein_coding	ENSG00000142599	RERE	8493	890	ENST00000464367	ENSG00000142599	RERE	14534	371	0	1	0	0	1	0	0	0	1
856	chr1	8438224	8439574	1351	20	20	1536	388	0.252604	0.189764	LMR	0	0	13325	1178	ENST00000464367	protein_coding	ENSG00000142599	RERE	13325	890	ENST00000464367	ENSG00000142599	RERE	19366	371	0	1	0	0	1	0	0	0	1
857	chr1	8441698	8442400	703	9	9	830	143	0.172289	0.221108	LMR	0	0	16799	1178	ENST00000464367	protein_coding	ENSG00000142599	RERE	16799	890	ENST00000464367	ENSG00000142599	RERE	22840	371	0	1	0	0	1	0	0	0	1
858	chr1	8452368	8453096	729	8	8	645	160	0.248062	0.243016	LMR	0	0	27469	1178	ENST00000464367	protein_coding	ENSG00000142599	RERE	27469	890	ENST00000464367	ENSG00000142599	RERE	30293	372	0	1	0	0	1	0	0	0	1
859	chr1	8455794	8458136	2343	18	18	1506	225	0.149402	0.164006	LMR	0	0	25342	1180	ENST00000460659	protein_coding	ENSG00000142599	RERE	25342	892	ENST00000460659	ENSG00000142599	RERE	25253	372	0	1	0	0	1	0	0	0	1
860	chr1	8467912	8470170	2259	23	23	1805	177	0.0980609	0.0776623	LMR	0	0	13308	1180	ENST00000460659	protein_coding	ENSG00000142599	RERE	13308	892	ENST00000460659	ENSG00000142599	RERE	13219	372	0	1	0	0	1	0	0	0	1
861	chr1	8471890	8472768	879	13	13	1037	193	0.186114	0.124673	LMR	0	0	10710	1180	ENST00000460659	protein_coding	ENSG00000142599	RERE	10710	892	ENST00000460659	ENSG00000142599	RERE	10621	372	0	1	0	0	1	0	0	0	1
862	chr1	8475370	8475981	612	6	6	486	120	0.246914	0.232516	LMR	0	0	7497	1180	ENST00000460659	protein_coding	ENSG00000142599	RERE	7497	892	ENST00000460659	ENSG00000142599	RERE	7408	372	0	1	0	0	1	0	0	0	1
863	chr1	8476897	8477990	1094	11	11	832	191	0.229567	0.211039	LMR	0	0	5488	1180	ENST00000460659	protein_coding	ENSG00000142599	RERE	5488	892	ENST00000460659	ENSG00000142599	RERE	5399	372	0	1	0	0	1	0	0	0	1
864	chr1	8498774	8499648	875	8	8	612	100	0.163399	0.132198	LMR	0	0	13075	1190	ENST00000444276	antisense	ENSG00000232912	RP5-1115A15.1	13501	891	ENST00000488215	ENSG00000142599	RERE	14434	372	0	1	0	0	1	0	0	0	1
865	chr1	8508854	8509918	1065	13	13	983	237	0.241099	0.220959	LMR	0	0	23155	1190	ENST00000444276	antisense	ENSG00000232912	RP5-1115A15.1	23581	891	ENST00000488215	ENSG00000142599	RERE	24514	372	0	1	0	0	1	0	0	0	1
866	chr1	8515986	8516662	677	6	6	486	154	0.316872	0.303241	LMR	0	0	30287	1190	ENST00000444276	antisense	ENSG00000232912	RP5-1115A15.1	30713	891	ENST00000488215	ENSG00000142599	RERE	31646	372	0	1	0	0	1	0	0	0	1
867	chr1	8523280	8523943	664	7	7	473	88	0.186047	0.149808	LMR	0	0	37581	1190	ENST00000444276	antisense	ENSG00000232912	RP5-1115A15.1	38007	891	ENST00000488215	ENSG00000142599	RERE	38940	372	0	1	0	0	1	0	0	0	1
868	chr1	8537313	8538334	1022	7	7	609	182	0.298851	0.296427	LMR	0	0	33643	1191	ENST00000408156	snoRNA	ENSG00000221083	SNORA77	47663	884	ENST00000377464	ENSG00000142599	RERE	52973	372	0	1	0	0	1	0	0	0	1
869	chr1	8567232	8567582	351	9	9	717	144	0.200837	0.182354	LMR	0	0	4395	1191	ENST00000408156	snoRNA	ENSG00000221083	SNORA77	18415	884	ENST00000377464	ENSG00000142599	RERE	82892	372	0	1	0	0	1	0	0	0	1
870	chr1	8570074	8571050	977	10	10	758	156	0.205805	0.179513	LMR	0	0	927	1191	ENST00000408156	snoRNA	ENSG00000221083	SNORA77	14947	884	ENST00000377464	ENSG00000142599	RERE	85734	372	1	0	0	0	1	0	0	0	1
871	chr1	8631284	8632055	772	6	6	430	70	0.162791	0.181388	LMR	0	0	18844	1186	ENST00000469251	protein_coding	ENSG00000142599	RERE	18844	898	ENST00000469251	ENSG00000142599	RERE	130950	373	0	1	0	0	1	0	0	0	1
872	chr1	8650766	8651471	706	7	7	555	160	0.288288	0.310966	LMR	1	1	0	1186	ENST00000469251	protein_coding	ENSG00000142599	RERE	0	898	ENST00000469251	ENSG00000142599	RERE	111534	373	1	0	0	1	0	0	0	0	1
873	chr1	8657822	8659214	1393	21	21	1771	481	0.271598	0.287366	LMR	0	0	6921	1186	ENST00000469251	protein_coding	ENSG00000142599	RERE	6921	898	ENST00000469251	ENSG00000142599	RERE	103791	373	0	1	0	0	1	0	0	0	1
874	chr1	8688334	8689651	1318	7	7	499	120	0.240481	0.202942	LMR	0	0	3894	1187	ENST00000514428	protein_coding	ENSG00000142599	RERE	3894	899	ENST00000514428	ENSG00000142599	RERE	73354	373	0	1	0	0	1	0	0	0	1
875	chr1	8719606	8722227	2622	17	17	1425	223	0.156491	0.122138	LMR	0	0	3175	1174	ENST00000400907	protein_coding	ENSG00000142599	RERE	3175	886	ENST00000400907	ENSG00000142599	RERE	40778	373	0	1	0	0	1	0	0	0	1
876	chr1	8731025	8731856	832	9	9	659	77	0.116844	0.111574	LMR	0	0	14594	1174	ENST00000400907	protein_coding	ENSG00000142599	RERE	14594	886	ENST00000400907	ENSG00000142599	RERE	31149	373	0	1	0	0	1	0	0	0	1
877	chr1	8741119	8741308	190	5	5	362	149	0.411602	0.413652	LMR	0	0	21969	1188	ENST00000468247	protein_coding	ENSG00000142599	RERE	21969	900	ENST00000468247	ENSG00000142599	RERE	21697	373	0	1	0	0	1	0	0	0	1
878	chr1	8746936	8747620	685	7	7	563	62	0.110124	0.0890162	LMR	0	0	15657	1188	ENST00000468247	protein_coding	ENSG00000142599	RERE	15657	900	ENST00000468247	ENSG00000142599	RERE	15385	373	0	1	0	0	1	0	0	0	1
879	chr1	8771989	8773276	1288	8	8	689	141	0.204644	0.198717	LMR	0	0	8710	1188	ENST00000468247	protein_coding	ENSG00000142599	RERE	8710	900	ENST00000468247	ENSG00000142599	RERE	8439	373	0	1	0	0	1	0	0	0	1
880	chr1	8786078	8787082	1005	21	21	1288	230	0.178571	0.12774	LMR	0	0	22799	1188	ENST00000468247	protein_coding	ENSG00000142599	RERE	22799	900	ENST00000468247	ENSG00000142599	RERE	22528	373	0	1	0	0	1	0	0	0	1
881	chr1	8787824	8788417	594	6	6	464	89	0.19181	0.126054	LMR	0	0	22071	1193	ENST00000437586	pseudogene	ENSG00000234619	RPL7P11	24545	900	ENST00000468247	ENSG00000142599	RERE	24274	373	0	1	0	0	1	0	0	0	1
882	chr1	8882666	8883476	811	6	6	426	22	0.0516432	0.0384826	LMR	0	0	4963	1176	ENST00000400908	protein_coding	ENSG00000142599	RERE	4963	888	ENST00000400908	ENSG00000142599	RERE	4573	375	0	0	1	0	0	1	0	0	1
883	chr1	8885908	8886448	541	12	12	1019	388	0.380765	0.400366	LMR	0	0	4617	1198	ENST00000436229	pseudogene	ENSG00000229716	RP11-185B14.1	8205	888	ENST00000400908	ENSG00000142599	RERE	7815	375	0	0	1	0	0	1	0	0	1
884	chr1	8896432	8896718	287	7	7	519	214	0.412331	0.380728	LMR	0	0	5365	1198	ENST00000436229	pseudogene	ENSG00000229716	RP11-185B14.1	18729	888	ENST00000400908	ENSG00000142599	RERE	18339	375	0	0	1	0	0	1	0	0	1
885	chr1	8908714	8909770	1057	25	25	1810	401	0.221547	0.197917	LMR	0	0	17647	1198	ENST00000436229	pseudogene	ENSG00000229716	RP11-185B14.1	21585	902	ENST00000464920	ENSG00000074800	ENO1	28328	376	0	0	1	0	0	1	0	0	1
886	chr1	8914774	8915194	421	9	9	707	154	0.217822	0.207575	LMR	0	0	16161	1200	ENST00000464920	protein_coding	ENSG00000074800	ENO1	16161	902	ENST00000464920	ENSG00000074800	ENO1	22904	376	0	0	1	0	0	1	0	0	1
887	chr1	8917826	8918684	859	6	6	493	126	0.255578	0.18556	LMR	0	0	12671	1200	ENST00000464920	protein_coding	ENSG00000074800	ENO1	12671	902	ENST00000464920	ENSG00000074800	ENO1	19414	376	0	0	1	0	0	1	0	0	1
888	chr1	8919332	8919828	497	7	7	618	172	0.278317	0.267727	LMR	0	0	11527	1200	ENST00000464920	protein_coding	ENSG00000074800	ENO1	11527	902	ENST00000464920	ENSG00000074800	ENO1	18270	376	0	0	1	0	0	1	0	0	1
889	chr1	8921024	8921292	269	9	9	764	240	0.314136	0.301186	LMR	0	0	10063	1200	ENST00000464920	protein_coding	ENSG00000074800	ENO1	10063	902	ENST00000464920	ENSG00000074800	ENO1	16806	376	0	0.862454	0.137546	0	0.862454	0.137546	0	0	1
890	chr1	8931160	8931682	523	8	8	623	170	0.272873	0.252829	LMR	1	1	0	1200	ENST00000464920	protein_coding	ENSG00000074800	ENO1	0	902	ENST00000464920	ENSG00000074800	ENO1	6416	376	1	0	0	1	0	0	0	0	1
891	chr1	8943521	8943932	412	6	6	464	184	0.396552	0.409956	LMR	1	0	0	1207	ENST00000364855	snRNA	ENSG00000201725	RNU6-304P	4212	906	ENST00000489867	ENSG00000074800	ENO1	4111	376	1	0	0	0	0	1	0	0	1
892	chr1	8949360	8950771	1412	26	26	1680	229	0.13631	0.128314	LMR	0	0	2696	1208	ENST00000425872	pseudogene	ENSG00000238249	HMGN2P17	10051	906	ENST00000489867	ENSG00000074800	ENO1	9950	376	0	0	1	0	0	1	0	0	1
893	chr1	8965644	8966384	741	10	10	719	182	0.253129	0.253226	LMR	0	0	1418	1210	ENST00000424862	pseudogene	ENSG00000232208	RP3-477M7.5	26335	906	ENST00000489867	ENSG00000074800	ENO1	26234	376	0.785425	0	0.214575	0	0	1	0	0	1
894	chr1	8978062	8978560	499	6	6	551	139	0.252269	0.24841	LMR	0	0	8260	1211	ENST00000431968	pseudogene	ENSG00000232663	RP3-477M7.6	27365	907	ENST00000549778	ENSG00000131686	CA6	38652	376	0	0	1	0	0	1	0	0	1
895	chr1	9003574	9003826	253	5	5	246	89	0.361789	0.350018	LMR	0	0	2099	1212	ENST00000549778	protein_coding	ENSG00000131686	CA6	2099	907	ENST00000549778	ENSG00000131686	CA6	64164	376	0	0	1	0	0	1	0	0	1
896	chr1	9023046	9023344	299	9	9	633	100	0.157978	0.148312	LMR	0	0	16588	1218	ENST00000583026	misc_RNA	ENSG00000265141	RN7SL451P	17099	911	ENST00000377436	ENSG00000131686	CA6	75936	377	0	1	0	0	1	0	0	0	1
897	chr1	9024092	9024340	249	5	5	324	75	0.231481	0.23778	LMR	0	0	15592	1218	ENST00000583026	misc_RNA	ENSG00000265141	RN7SL451P	18145	911	ENST00000377436	ENSG00000131686	CA6	74940	377	0	1	0	0	1	0	0	0	1
898	chr1	9046328	9046570	243	6	6	490	64	0.130612	0.130281	LMR	0	0	6394	1218	ENST00000583026	misc_RNA	ENSG00000265141	RN7SL451P	39833	913	ENST00000400906	ENSG00000197241	SLC2A7	52710	377	0	0	1	0	0	1	0	0	1
899	chr1	9047883	9048667	785	10	10	828	134	0.161836	0.161197	LMR	0	0	7949	1218	ENST00000583026	misc_RNA	ENSG00000265141	RN7SL451P	37736	913	ENST00000400906	ENSG00000197241	SLC2A7	50613	377	0	0	1	0	0	1	0	0	1
900	chr1	9065146	9065550	405	12	12	795	73	0.0918239	0.0657992	LMR	0	0	20853	1219	ENST00000400906	protein_coding	ENSG00000197241	SLC2A7	20853	913	ENST00000400906	ENSG00000197241	SLC2A7	33730	377	0	1	0	0	1	0	0	0	1
901	chr1	9070130	9070460	331	13	13	719	184	0.255911	0.205567	LMR	0	0	15943	1219	ENST00000400906	protein_coding	ENSG00000197241	SLC2A7	15943	913	ENST00000400906	ENSG00000197241	SLC2A7	28820	377	0	1	0	0	1	0	0	0	1
902	chr1	9078490	9078796	307	10	10	770	204	0.264935	0.233973	LMR	0	0	7607	1219	ENST00000400906	protein_coding	ENSG00000197241	SLC2A7	7607	913	ENST00000400906	ENSG00000197241	SLC2A7	20484	377	0	1	0	0	1	0	0	0	1
903	chr1	9079934	9080521	588	9	9	665	173	0.26015	0.222944	LMR	0	0	5882	1219	ENST00000400906	protein_coding	ENSG00000197241	SLC2A7	5882	913	ENST00000400906	ENSG00000197241	SLC2A7	18759	377	0	1	0	0	1	0	0	0	1
904	chr1	9099503	9099550	48	5	5	255	106	0.415686	0.441613	LMR	0	0	403	1223	ENST00000487492	protein_coding	ENSG00000142583	SLC2A5	403	917	ENST00000487492	ENSG00000142583	SLC2A5	0	377	1	0	0	1	0	0	1	0	0
905	chr1	9099634	9099680	47	7	7	463	205	0.442765	0.428818	LMR	0	0	273	1223	ENST00000487492	protein_coding	ENSG00000142583	SLC2A5	273	917	ENST00000487492	ENSG00000142583	SLC2A5	0	377	1	0	0	1	0	0	1	0	0
906	chr1	9099750	9099922	173	20	20	1130	477	0.422124	0.421742	LMR	0	0	31	1223	ENST00000487492	protein_coding	ENSG00000142583	SLC2A5	31	917	ENST00000487492	ENSG00000142583	SLC2A5	0	377	1	0	0	1	0	0	1	0	0
907	chr1	9121476	9122614	1139	12	12	916	258	0.281659	0.305936	LMR	0	0	6989	1222	ENST00000535586	protein_coding	ENSG00000142583	SLC2A5	6989	916	ENST00000535586	ENSG00000142583	SLC2A5	8988	378	0	1	0	0	1	0	0	0	1
908	chr1	9124264	9124798	535	8	8	588	56	0.0952381	0.0735297	LMR	0	0	4805	1222	ENST00000535586	protein_coding	ENSG00000142583	SLC2A5	4805	916	ENST00000535586	ENSG00000142583	SLC2A5	6804	378	0	1	0	0	1	0	0	0	1
909	chr1	9127062	9127604	543	17	17	1260	200	0.15873	0.174025	LMR	0	0	1999	1222	ENST00000535586	protein_coding	ENSG00000142583	SLC2A5	1999	916	ENST00000535586	ENSG00000142583	SLC2A5	3998	378	0.00184162	0.998158	0	0.00184162	0.998158	0	0	0	1
910	chr1	9128875	9130290	1416	19	19	1478	218	0.147497	0.10916	LMR	1	1	0	1231	ENST00000473209	protein_coding	ENSG00000142583	SLC2A5	0	925	ENST00000473209	ENSG00000142583	SLC2A5	1312	378	1	0	0	1	0	0	0	0.485876	0.514124
911	chr1	9134964	9135437	474	5	5	332	93	0.28012	0.32665	LMR	0	0	1782	1227	ENST00000479813	protein_coding	ENSG00000142583	SLC2A5	1782	921	ENST00000479813	ENSG00000142583	SLC2A5	3054	378	0.457806	0.542194	0	0.457806	0.542194	0	0	0	1
912	chr1	9145054	9145410	357	6	6	455	141	0.30989	0.307478	LMR	0	0	2298	1232	ENST00000516595	snoRNA	ENSG00000252404	SCARNA16	3091	924	ENST00000464985	ENSG00000142583	SLC2A5	13144	378	0	1	0	0	1	0	0	0	1
913	chr1	9167121	9167546	426	6	6	396	68	0.171717	0.142161	LMR	0	0	3882	1235	ENST00000465853	protein_coding	ENSG00000180758	GPR157	3882	928	ENST00000465853	ENSG00000180758	GPR157	20957	379	0	1	0	0	1	0	0	0	1
914	chr1	9170651	9171244	594	13	13	1021	121	0.118511	0.0490721	LMR	0	0	184	1235	ENST00000465853	protein_coding	ENSG00000180758	GPR157	184	928	ENST00000465853	ENSG00000180758	GPR157	17259	379	1	0	0	1	0	0	0	0	1
915	chr1	9194820	9195506	687	15	15	1169	425	0.363559	0.33065	LMR	0	0	5590	1233	ENST00000377411	protein_coding	ENSG00000180758	GPR157	5590	926	ENST00000377411	ENSG00000180758	GPR157	5076	379	0	0	1	0	0	1	0	0	1
916	chr1	9202345	9202669	325	8	8	494	27	0.0546559	0.00724638	LMR	0	0	9166	1237	ENST00000385130	miRNA	ENSG00000207865	MIR34A	13115	926	ENST00000377411	ENSG00000180758	GPR157	12601	379	0	0	1	0	0	1	0	0	1
917	chr1	9209746	9210329	584	10	10	676	136	0.201183	0.227724	LMR	0	0	1506	1237	ENST00000385130	miRNA	ENSG00000207865	MIR34A	20516	926	ENST00000377411	ENSG00000180758	GPR157	20002	379	0.84589	0	0.15411	0	0	1	0	0	1
918	chr1	9214232	9214672	441	6	6	245	60	0.244898	0.224513	LMR	0	0	2395	1237	ENST00000385130	miRNA	ENSG00000207865	MIR34A	25002	926	ENST00000377411	ENSG00000180758	GPR157	24488	379	0	0	1	0	0	1	0	0	1
919	chr1	9223641	9224422	782	15	15	1112	267	0.240108	0.169681	LMR	0	0	11804	1237	ENST00000385130	miRNA	ENSG00000207865	MIR34A	34411	926	ENST00000377411	ENSG00000180758	GPR157	17745	380	0	0	1	0	0	1	0	0	1
920	chr1	9246668	9247013	346	5	5	332	136	0.409639	0.407302	LMR	0	0	4404	1239	ENST00000412639	lincRNA	ENSG00000234546	RP3-510D11.2	47820	930	ENST00000377403	ENSG00000049239	H6PD	2840	380	0	1	0	0	0	1	0	0	1
921	chr1	9278157	9278450	294	8	8	501	163	0.325349	0.348277	LMR	0	0	15478	1238	ENST00000437157	lincRNA	ENSG00000228526	RP3-510D11.1	16383	930	ENST00000377403	ENSG00000049239	H6PD	15951	382	0	0	1	0	0	1	0	0	1
922	chr1	9292814	9293853	1040	28	28	1607	294	0.18295	0.153301	LMR	0	0	980	1240	ENST00000377403	protein_coding	ENSG00000049239	H6PD	980	930	ENST00000377403	ENSG00000049239	H6PD	548	382	0.980769	0	0.0192308	0.980769	0	0.0192308	0	1	0
923	chr1	9298369	9300338	1970	26	26	1940	732	0.37732	0.365111	LMR	1	1	0	1241	ENST00000602477	protein_coding	ENSG00000049239	H6PD	0	931	ENST00000602477	ENSG00000049239	H6PD	3250	382	1	0	0	1	0	0	0	0	1
924	chr1	9302186	9303115	930	16	16	1168	300	0.256849	0.266759	LMR	0	0	2282	1241	ENST00000602477	protein_coding	ENSG00000049239	H6PD	2282	931	ENST00000602477	ENSG00000049239	H6PD	7067	382	0	1	0	0	1	0	0	0	1
925	chr1	9304645	9304988	344	5	5	382	91	0.23822	0.284419	LMR	0	0	4741	1241	ENST00000602477	protein_coding	ENSG00000049239	H6PD	4741	931	ENST00000602477	ENSG00000049239	H6PD	9526	382	0	1	0	0	1	0	0	0	1
926	chr1	9326980	9327515	536	24	24	1647	251	0.152398	0.0848433	LMR	0	0	1390	1242	ENST00000495451	protein_coding	ENSG00000049239	H6PD	1390	932	ENST00000495451	ENSG00000049239	H6PD	1963	384	1	0	0	1	0	0	0	0.0690299	0.93097
927	chr1	9330602	9331097	496	14	14	762	285	0.374016	0.36358	LMR	0	0	5012	1242	ENST00000495451	protein_coding	ENSG00000049239	H6PD	5012	932	ENST00000495451	ENSG00000049239	H6PD	5585	384	0	1	0	0	1	0	0	0	1
928	chr1	9335677	9335992	316	9	9	703	307	0.4367	0.443836	LMR	0	0	2457	1243	ENST00000517032	miRNA	ENSG00000252841	Z98044.1	10087	932	ENST00000495451	ENSG00000049239	H6PD	10660	384	0	0	1	0	0	1	0	0	1
929	chr1	9338158	9339102	945	15	15	1140	155	0.135965	0.11126	LMR	1	0	0	1243	ENST00000517032	miRNA	ENSG00000252841	Z98044.1	12568	932	ENST00000495451	ENSG00000049239	H6PD	13141	384	1	0	0	0	0	1	0	0	1
930	chr1	9340322	9340926	605	28	28	1344	55	0.0409226	0.0301055	LMR	0	0	1871	1243	ENST00000517032	miRNA	ENSG00000252841	Z98044.1	12012	933	ENST00000328089	ENSG00000171621	SPSB1	15305	384	0.21157	0	0.78843	0	0	1	0	0	1
931	chr1	9341637	9342826	1190	22	22	1426	394	0.276297	0.250001	LMR	0	0	3186	1243	ENST00000517032	miRNA	ENSG00000252841	Z98044.1	10112	933	ENST00000328089	ENSG00000171621	SPSB1	16620	384	0	0	1	0	0	1	0	0	1
932	chr1	9349746	9350964	1219	10	10	681	67	0.0983847	0.119615	LMR	0	0	1974	1244	ENST00000328089	protein_coding	ENSG00000171621	SPSB1	1974	933	ENST00000328089	ENSG00000171621	SPSB1	24729	384	0.021329	0	0.978671	0.021329	0	0.978671	0	0	1
933	chr1	9356813	9357280	468	7	7	556	130	0.233813	0.216913	LMR	0	0	2225	1245	ENST00000450402	protein_coding	ENSG00000171621	SPSB1	2225	934	ENST00000450402	ENSG00000171621	SPSB1	31796	384	0	1	0	0	1	0	0	0	1
934	chr1	9360255	9360612	358	5	5	391	135	0.345269	0.386453	LMR	0	0	5667	1245	ENST00000450402	protein_coding	ENSG00000171621	SPSB1	5667	934	ENST00000450402	ENSG00000171621	SPSB1	35238	384	0	1	0	0	1	0	0	0	1
935	chr1	9362796	9364352	1557	17	17	1267	436	0.34412	0.344293	LMR	0	0	8208	1245	ENST00000450402	protein_coding	ENSG00000171621	SPSB1	8208	934	ENST00000450402	ENSG00000171621	SPSB1	37779	384	0	1	0	0	1	0	0	0	1
936	chr1	9366052	9366218	167	7	7	486	140	0.288066	0.269094	LMR	0	0	11464	1245	ENST00000450402	protein_coding	ENSG00000171621	SPSB1	11464	934	ENST00000450402	ENSG00000171621	SPSB1	41035	384	0	1	0	0	1	0	0	0	1
937	chr1	9368442	9368792	351	6	6	538	260	0.483271	0.473029	LMR	0	0	13854	1245	ENST00000450402	protein_coding	ENSG00000171621	SPSB1	13854	934	ENST00000450402	ENSG00000171621	SPSB1	43425	384	0	1	0	0	1	0	0	0	1
938	chr1	9371193	9371404	212	6	6	336	112	0.333333	0.349195	LMR	0	0	16605	1245	ENST00000450402	protein_coding	ENSG00000171621	SPSB1	16605	934	ENST00000450402	ENSG00000171621	SPSB1	44722	385	0	1	0	0	1	0	0	0	1
939	chr1	9375676	9376134	459	14	14	1026	380	0.37037	0.360248	LMR	0	0	21088	1245	ENST00000450402	protein_coding	ENSG00000171621	SPSB1	21088	934	ENST00000450402	ENSG00000171621	SPSB1	39992	385	0	1	0	0	1	0	0	0	1
940	chr1	9377753	9378491	739	28	28	1689	331	0.195974	0.176356	LMR	0	0	23165	1245	ENST00000450402	protein_coding	ENSG00000171621	SPSB1	23165	934	ENST00000450402	ENSG00000171621	SPSB1	37635	385	0	1	0	0	1	0	0	0	1
941	chr1	9380700	9381144	445	14	14	866	250	0.288684	0.286715	LMR	0	0	26112	1245	ENST00000450402	protein_coding	ENSG00000171621	SPSB1	26112	934	ENST00000450402	ENSG00000171621	SPSB1	34982	385	0	1	0	0	1	0	0	0	1
942	chr1	9381488	9381974	487	15	15	1032	312	0.302326	0.277155	LMR	0	0	26900	1245	ENST00000450402	protein_coding	ENSG00000171621	SPSB1	26900	934	ENST00000450402	ENSG00000171621	SPSB1	34152	385	0	1	0	0	1	0	0	0	1
943	chr1	9382962	9383128	167	6	6	373	134	0.359249	0.360712	LMR	0	0	28361	1246	ENST00000357898	protein_coding	ENSG00000171621	SPSB1	28361	935	ENST00000357898	ENSG00000171621	SPSB1	32998	385	0	1	0	0	1	0	0	0	1
944	chr1	9384672	9385190	519	19	19	1291	418	0.32378	0.356706	LMR	0	0	26299	1246	ENST00000357898	protein_coding	ENSG00000171621	SPSB1	26299	935	ENST00000357898	ENSG00000171621	SPSB1	30936	385	0	1	0	0	1	0	0	0	1
945	chr1	9385910	9386340	431	5	5	358	111	0.310056	0.319447	LMR	0	0	25149	1246	ENST00000357898	protein_coding	ENSG00000171621	SPSB1	25149	935	ENST00000357898	ENSG00000171621	SPSB1	29786	385	0	1	0	0	1	0	0	0	1
946	chr1	9398594	9399276	683	23	23	1373	432	0.314639	0.307506	LMR	0	0	12213	1246	ENST00000357898	protein_coding	ENSG00000171621	SPSB1	12213	935	ENST00000357898	ENSG00000171621	SPSB1	16850	385	0	1	0	0	1	0	0	0	1
947	chr1	9400208	9400714	507	15	15	1144	271	0.236888	0.228311	LMR	0	0	10775	1246	ENST00000357898	protein_coding	ENSG00000171621	SPSB1	10775	935	ENST00000357898	ENSG00000171621	SPSB1	15412	385	0	1	0	0	1	0	0	0	1
948	chr1	9401522	9401802	281	5	5	442	56	0.126697	0.151228	LMR	0	0	9687	1246	ENST00000357898	protein_coding	ENSG00000171621	SPSB1	9687	935	ENST00000357898	ENSG00000171621	SPSB1	14324	385	0	1	0	0	1	0	0	0	1
949	chr1	9404792	9405291	500	6	6	433	82	0.189376	0.198031	LMR	0	0	6198	1246	ENST00000357898	protein_coding	ENSG00000171621	SPSB1	6198	935	ENST00000357898	ENSG00000171621	SPSB1	10835	385	0	1	0	0	1	0	0	0	1
950	chr1	9409654	9409752	99	6	6	458	172	0.375546	0.365397	LMR	0	0	1737	1246	ENST00000357898	protein_coding	ENSG00000171621	SPSB1	1737	935	ENST00000357898	ENSG00000171621	SPSB1	6374	385	1	0	0	1	0	0	0	0	1
951	chr1	9410167	9410762	596	18	18	1231	452	0.367181	0.366279	LMR	0	0	727	1246	ENST00000357898	protein_coding	ENSG00000171621	SPSB1	727	935	ENST00000357898	ENSG00000171621	SPSB1	5364	385	1	0	0	1	0	0	0	0	1
952	chr1	9412524	9412764	241	10	10	596	169	0.283557	0.285749	LMR	0	0	1033	1246	ENST00000357898	protein_coding	ENSG00000171621	SPSB1	1033	935	ENST00000357898	ENSG00000171621	SPSB1	3362	385	1	0	0	1	0	0	0	0	1
953	chr1	9421740	9422306	567	12	12	696	108	0.155172	0.149871	LMR	0	0	5973	1247	ENST00000377399	protein_coding	ENSG00000171621	SPSB1	5973	936	ENST00000377399	ENSG00000171621	SPSB1	5201	386	0	1	0	0	1	0	0	0	1
954	chr1	9426354	9426682	329	6	6	393	110	0.279898	0.284699	LMR	0	0	10587	1247	ENST00000377399	protein_coding	ENSG00000171621	SPSB1	10587	936	ENST00000377399	ENSG00000171621	SPSB1	825	386	0	1	0	0	1	0	0	1	0
955	chr1	9431396	9432412	1017	22	22	1374	258	0.187773	0.196354	LMR	0	0	15629	1247	ENST00000377399	protein_coding	ENSG00000171621	SPSB1	15629	936	ENST00000377399	ENSG00000171621	SPSB1	3661	386	0	0	1	0	0	1	0	0	1
956	chr1	9444732	9445404	673	20	20	1470	243	0.165306	0.168082	LMR	0	0	28965	1247	ENST00000377399	protein_coding	ENSG00000171621	SPSB1	28965	936	ENST00000377399	ENSG00000171621	SPSB1	16997	386	0	0	1	0	0	1	0	0	1
957	chr1	9448496	9448673	178	7	7	589	237	0.402377	0.347282	LMR	0	0	32729	1247	ENST00000377399	protein_coding	ENSG00000171621	SPSB1	32729	936	ENST00000377399	ENSG00000171621	SPSB1	20761	386	0	0	1	0	0	1	0	0	1
958	chr1	9448900	9449358	459	5	5	380	97	0.255263	0.268156	LMR	0	0	33133	1247	ENST00000377399	protein_coding	ENSG00000171621	SPSB1	33133	936	ENST00000377399	ENSG00000171621	SPSB1	21165	386	0	0	1	0	0	1	0	0	1
959	chr1	9458251	9458590	340	8	8	400	120	0.3	0.318557	LMR	0	0	39246	1248	ENST00000517147	rRNA	ENSG00000252956	RNA5SP40	42484	936	ENST00000377399	ENSG00000171621	SPSB1	30347	387	0	0	1	0	0	1	0	0	1
960	chr1	9459946	9461123	1178	25	25	1830	516	0.281967	0.278279	LMR	0	0	36713	1248	ENST00000517147	rRNA	ENSG00000252956	RNA5SP40	44179	936	ENST00000377399	ENSG00000171621	SPSB1	27814	387	0	0	1	0	0	1	0	0	1
961	chr1	9461935	9462204	270	11	11	691	242	0.350217	0.330026	LMR	0	0	35632	1248	ENST00000517147	rRNA	ENSG00000252956	RNA5SP40	46168	936	ENST00000377399	ENSG00000171621	SPSB1	26733	387	0	0	1	0	0	1	0	0	1
962	chr1	9483932	9484634	703	7	7	538	109	0.202602	0.270242	LMR	0	0	13202	1248	ENST00000517147	rRNA	ENSG00000252956	RNA5SP40	68165	936	ENST00000377399	ENSG00000171621	SPSB1	4303	387	0	0	1	0	0	1	0	0	1
963	chr1	9486450	9486620	171	10	10	746	185	0.247989	0.243668	LMR	0	0	11216	1248	ENST00000517147	rRNA	ENSG00000252956	RNA5SP40	70683	936	ENST00000377399	ENSG00000171621	SPSB1	2317	387	0	0	1	0	0	1	0	0	1
964	chr1	9494357	9495828	1472	14	14	1132	366	0.323322	0.328981	LMR	0	0	2008	1248	ENST00000517147	rRNA	ENSG00000252956	RNA5SP40	78590	936	ENST00000377399	ENSG00000171621	SPSB1	5107	387	0	0	1	0	0	1	0	0	1
965	chr1	9497646	9499175	1530	28	28	2381	408	0.171357	0.18393	LMR	1	0	0	1248	ENST00000517147	rRNA	ENSG00000252956	RNA5SP40	81879	936	ENST00000377399	ENSG00000171621	SPSB1	8396	387	1	0	0	0	0	1	0	0	1
966	chr1	9501107	9501809	703	18	18	1488	569	0.382392	0.376927	LMR	0	0	3269	1248	ENST00000517147	rRNA	ENSG00000252956	RNA5SP40	85340	936	ENST00000377399	ENSG00000171621	SPSB1	11857	387	0	0	1	0	0	1	0	0	1
967	chr1	9504077	9504438	362	11	11	980	315	0.321429	0.353893	LMR	0	0	6239	1248	ENST00000517147	rRNA	ENSG00000252956	RNA5SP40	88310	936	ENST00000377399	ENSG00000171621	SPSB1	14827	387	0	0	1	0	0	1	0	0	1
968	chr1	9508766	9509786	1021	17	17	1231	254	0.206336	0.187603	LMR	0	0	10928	1248	ENST00000517147	rRNA	ENSG00000252956	RNA5SP40	89754	937	ENST00000302692	ENSG00000171612	SLC25A33	19516	387	0	0	1	0	0	1	0	0	1
969	chr1	9513782	9514532	751	15	15	932	207	0.222103	0.23847	LMR	0	0	15944	1248	ENST00000517147	rRNA	ENSG00000252956	RNA5SP40	85008	937	ENST00000302692	ENSG00000171612	SLC25A33	24532	387	0	0	1	0	0	1	0	0	1
970	chr1	9519870	9520359	490	9	9	646	117	0.181115	0.175221	LMR	0	0	22032	1248	ENST00000517147	rRNA	ENSG00000252956	RNA5SP40	79181	937	ENST00000302692	ENSG00000171612	SLC25A33	30620	387	0	0	1	0	0	1	0	0	1
971	chr1	9531716	9532122	407	14	14	910	228	0.250549	0.237503	LMR	0	0	31407	1249	ENST00000441033	lincRNA	ENSG00000235263	RP13-392I16.1	67418	937	ENST00000302692	ENSG00000171612	SLC25A33	23257	388	0	0	1	0	0	1	0	0	1
972	chr1	9532665	9533644	980	22	22	1529	294	0.192283	0.177845	LMR	0	0	29885	1249	ENST00000441033	lincRNA	ENSG00000235263	RP13-392I16.1	65896	937	ENST00000302692	ENSG00000171612	SLC25A33	21735	388	0	0	1	0	0	1	0	0	1
973	chr1	9546902	9547106	205	8	8	602	227	0.377076	0.36884	LMR	0	0	16423	1249	ENST00000441033	lincRNA	ENSG00000235263	RP13-392I16.1	52434	937	ENST00000302692	ENSG00000171612	SLC25A33	8273	388	0	0	1	0	0	1	0	0	1
974	chr1	9550369	9551480	1112	23	23	1571	208	0.1324	0.134658	LMR	0	0	12049	1249	ENST00000441033	lincRNA	ENSG00000235263	RP13-392I16.1	48060	937	ENST00000302692	ENSG00000171612	SLC25A33	3899	388	0	0	1	0	0	1	0	0	1
975	chr1	9560726	9561593	868	15	15	1269	351	0.276596	0.22856	LMR	0	0	1936	1249	ENST00000441033	lincRNA	ENSG00000235263	RP13-392I16.1	37947	937	ENST00000302692	ENSG00000171612	SLC25A33	5073	388	0.0737327	0.436636	0.489631	0	0	1	0	0	1
976	chr1	9563267	9563682	416	13	13	1017	208	0.204523	0.195548	LMR	1	0	0	1249	ENST00000441033	lincRNA	ENSG00000235263	RP13-392I16.1	35858	937	ENST00000302692	ENSG00000171612	SLC25A33	7614	388	1	0	0	0	0	1	0	0	1
977	chr1	9580528	9580727	200	6	6	382	118	0.308901	0.281314	LMR	0	0	16997	1249	ENST00000441033	lincRNA	ENSG00000235263	RP13-392I16.1	18813	937	ENST00000302692	ENSG00000171612	SLC25A33	18623	389	0	0	1	0	0	1	0	0	1
978	chr1	9602423	9603056	634	12	12	954	127	0.133124	0.126054	LMR	0	0	2881	1250	ENST00000302692	protein_coding	ENSG00000171612	SLC25A33	2881	937	ENST00000302692	ENSG00000171612	SLC25A33	1978	389	0	1	0	0	1	0	0	0.0347003	0.9653
979	chr1	9615345	9615840	496	10	10	715	225	0.314685	0.286427	LMR	0	0	15803	1250	ENST00000302692	protein_coding	ENSG00000171612	SLC25A33	15803	937	ENST00000302692	ENSG00000171612	SLC25A33	14900	389	0	1	0	0	1	0	0	0	1
980	chr1	9621318	9622069	752	9	9	646	148	0.229102	0.251024	LMR	0	0	14415	1251	ENST00000435277	pseudogene	ENSG00000231181	RP13-15M17.1	21776	937	ENST00000302692	ENSG00000171612	SLC25A33	20873	389	0	1	0	0	1	0	0	0	1
981	chr1	9630708	9631600	893	17	17	1335	242	0.181273	0.187135	LMR	0	0	4884	1251	ENST00000435277	pseudogene	ENSG00000231181	RP13-15M17.1	17331	938	ENST00000377376	ENSG00000188807	TMEM201	16986	390	0	1	0	0	1	0	0	0	1
982	chr1	9653340	9653766	427	6	6	397	163	0.410579	0.399141	LMR	0	0	3188	1255	ENST00000416541	protein_coding	ENSG00000188807	TMEM201	3188	941	ENST00000416541	ENSG00000188807	TMEM201	3822	390	0	1	0	0	1	0	0	0	1
983	chr1	9667026	9667278	253	5	5	326	110	0.337423	0.343579	LMR	0	0	507	1257	ENST00000508400	protein_coding	ENSG00000188807	TMEM201	507	943	ENST00000508400	ENSG00000188807	TMEM201	3339	391	1	0	0	1	0	0	0	0	1
984	chr1	9675636	9676102	467	9	9	753	159	0.211155	0.181391	LMR	0	0	7849	1257	ENST00000508400	protein_coding	ENSG00000188807	TMEM201	7849	943	ENST00000508400	ENSG00000188807	TMEM201	4767	391	0	0	1	0	0	1	0	0	1
985	chr1	9679173	9679481	309	5	5	373	136	0.364611	0.37689	LMR	0	0	11386	1257	ENST00000508400	protein_coding	ENSG00000188807	TMEM201	11386	943	ENST00000508400	ENSG00000188807	TMEM201	7644	392	0	0	1	0	0	1	0	0	1
986	chr1	9689846	9690149	304	14	14	1049	230	0.219256	0.173779	LMR	0	0	21640	1258	ENST00000536656	protein_coding	ENSG00000171608	PIK3CD	21640	944	ENST00000536656	ENSG00000171608	PIK3CD	2478	392	0	0	1	0	0	1	0	0	1
987	chr1	9704775	9705148	374	5	5	263	83	0.315589	0.291653	LMR	0	0	6641	1258	ENST00000536656	protein_coding	ENSG00000171608	PIK3CD	6641	944	ENST00000536656	ENSG00000171608	PIK3CD	6632	393	0	0	1	0	0	1	0	0	1
988	chr1	9722341	9722560	220	7	7	494	144	0.291498	0.289651	LMR	0	0	123	1266	ENST00000426570	pseudogene	ENSG00000233268	RP11-558F24.2	7696	951	ENST00000377320	ENSG00000179840	C1orf200	9339	393	1	0	0	0	1	0	0	0	1
989	chr1	9741664	9742160	497	8	8	716	182	0.25419	0.258212	LMR	0	0	5452	1267	ENST00000415330	antisense	ENSG00000231789	RP11-558F24.4	6073	946	ENST00000484851	ENSG00000171608	PIK3CD	7135	394	0	1	0	0	1	0	0	0	1
990	chr1	9751762	9752197	436	6	6	471	189	0.401274	0.393804	LMR	0	0	3527	1260	ENST00000484851	protein_coding	ENSG00000171608	PIK3CD	3527	946	ENST00000484851	ENSG00000171608	PIK3CD	1533	394	0	1	0	0	1	0	0	1	0
991	chr1	9762352	9762672	321	6	6	339	79	0.233038	0.241162	LMR	0	0	7583	1261	ENST00000361110	protein_coding	ENSG00000171608	PIK3CD	7583	947	ENST00000361110	ENSG00000171608	PIK3CD	12123	394	0	1	0	0	1	0	0	0	1
992	chr1	9777513	9777969	457	16	16	1034	390	0.377176	0.381904	LMR	0	0	157	1264	ENST00000543390	protein_coding	ENSG00000171608	PIK3CD	157	950	ENST00000543390	ENSG00000171608	PIK3CD	1515	395	1	0	0	1	0	0	0	1	0
993	chr1	9779238	9779534	297	8	8	604	101	0.167219	0.184501	LMR	0	0	1110	1264	ENST00000543390	protein_coding	ENSG00000171608	PIK3CD	1110	950	ENST00000543390	ENSG00000171608	PIK3CD	3240	395	1	0	0	1	0	0	0	0	1
994	chr1	9781948	9782041	94	5	5	272	54	0.198529	0.203161	LMR	0	0	3820	1264	ENST00000543390	protein_coding	ENSG00000171608	PIK3CD	3820	950	ENST00000543390	ENSG00000171608	PIK3CD	5950	395	0	1	0	0	1	0	0	0	1
995	chr1	9785222	9785363	142	5	5	340	92	0.270588	0.204365	LMR	0	0	7094	1264	ENST00000543390	protein_coding	ENSG00000171608	PIK3CD	7094	950	ENST00000543390	ENSG00000171608	PIK3CD	4929	396	0	1	0	0	1	0	0	0	1
996	chr1	9786944	9787140	197	6	6	470	211	0.448936	0.40946	LMR	0	0	6403	1269	ENST00000477264	protein_coding	ENSG00000171603	CLSTN1	6403	953	ENST00000477264	ENSG00000171603	CLSTN1	3152	396	0	1	0	0	1	0	0	0	1
997	chr1	9830277	9830645	369	9	9	572	145	0.253497	0.213852	LMR	0	0	10234	1274	ENST00000603781	pseudogene	ENSG00000271264	RP11-558F24.6	18637	954	ENST00000435891	ENSG00000171603	CLSTN1	7459	398	0	1	0	0	1	0	0	0	1
998	chr1	9852595	9852834	240	6	6	492	91	0.184959	0.212899	LMR	0	0	11714	1274	ENST00000603781	pseudogene	ENSG00000271264	RP11-558F24.6	31207	955	ENST00000361311	ENSG00000171603	CLSTN1	29777	398	0	1	0	0	1	0	0	0	1
999	chr1	9858278	9858830	553	6	6	506	56	0.110672	0.115217	LMR	0	0	17397	1274	ENST00000603781	pseudogene	ENSG00000271264	RP11-558F24.6	25211	955	ENST00000361311	ENSG00000171603	CLSTN1	24181	399	0	1	0	0	1	0	0	0	1
1000	chr1	9895430	9896292	863	18	18	1317	219	0.166287	0.130902	LMR	0	0	10845	1268	ENST00000377298	protein_coding	ENSG00000171603	CLSTN1	10845	952	ENST00000377298	ENSG00000171603	CLSTN1	10762	399	0	0	1	0	0	1	0	0	1
1001	chr1	9902314	9903386	1073	25	25	1685	524	0.310979	0.349145	LMR	0	0	4989	1280	ENST00000454104	antisense	ENSG00000223989	RP11-84A14.5	17729	952	ENST00000377298	ENSG00000171603	CLSTN1	17646	399	0	0	1	0	0	1	0	0	1
1002	chr1	9904281	9904758	478	12	12	753	193	0.256308	0.254343	LMR	0	0	3617	1280	ENST00000454104	antisense	ENSG00000223989	RP11-84A14.5	19696	952	ENST00000377298	ENSG00000171603	CLSTN1	19613	399	0	0	1	0	0	1	0	0	1
1003	chr1	9906108	9906428	321	6	6	419	125	0.298329	0.198688	LMR	0	0	1947	1280	ENST00000454104	antisense	ENSG00000223989	RP11-84A14.5	21523	952	ENST00000377298	ENSG00000171603	CLSTN1	21440	399	0.165109	0	0.834891	0	0	1	0	0	1
1004	chr1	9927519	9927862	344	7	7	476	53	0.111345	0.0495037	LMR	0	0	4287	1276	ENST00000537447	protein_coding	ENSG00000178585	CTNNBIP1	4287	959	ENST00000537447	ENSG00000178585	CTNNBIP1	41983	400	0	1	0	0	1	0	0	0	1
1005	chr1	9934738	9935625	888	25	25	1700	359	0.211176	0.181061	LMR	0	0	2587	1276	ENST00000537447	protein_coding	ENSG00000178585	CTNNBIP1	2587	959	ENST00000537447	ENSG00000178585	CTNNBIP1	34220	400	0	1	0	0	1	0	0	0	1
1006	chr1	9960724	9961055	332	6	6	338	75	0.221893	0.180605	LMR	0	0	7428	1278	ENST00000377258	protein_coding	ENSG00000178585	CTNNBIP1	7428	961	ENST00000377258	ENSG00000178585	CTNNBIP1	8790	400	0	1	0	0	1	0	0	0	1
1007	chr1	9962276	9962668	393	6	6	475	148	0.311579	0.273941	LMR	0	0	7652	1275	ENST00000377263	protein_coding	ENSG00000178585	CTNNBIP1	7652	958	ENST00000377263	ENSG00000178585	CTNNBIP1	7177	400	0	1	0	0	1	0	0	0	1
1008	chr1	10010275	10010858	584	12	12	970	194	0.2	0.19381	LMR	0	0	2898	1293	ENST00000365545	misc_RNA	ENSG00000202415	RN7SKP269	6728	972	ENST00000492735	ENSG00000173614	NMNAT1	6689	402	0	1	0	0	1	0	0	0	1
1009	chr1	10075684	10076250	567	8	8	562	113	0.201068	0.19156	LMR	0	0	2341	1298	ENST00000450492	pseudogene	ENSG00000225786	AL590639.1	16639	976	ENST00000253251	ENSG00000130939	UBE4B	16282	404	0	0.696649	0.303351	0	0.696649	0.303351	0	0	1
1010	chr1	10080490	10081154	665	5	5	298	94	0.315436	0.168766	LMR	0	0	1897	1298	ENST00000450492	pseudogene	ENSG00000225786	AL590639.1	11735	976	ENST00000253251	ENSG00000130939	UBE4B	11378	404	0.153383	0	0.846617	0	0	1	0	0	1
1011	chr1	10106193	10107184	992	11	11	854	210	0.245902	0.25237	LMR	0	0	7654	1310	ENST00000456484	pseudogene	ENSG00000224340	RP11-496H15.2	12538	979	ENST00000343090	ENSG00000130939	UBE4B	12788	404	0	1	0	0	1	0	0	0	1
1012	chr1	10126846	10127704	859	9	9	710	178	0.250704	0.298878	LMR	0	0	8116	1311	ENST00000416729	pseudogene	ENSG00000233623	PGAM1P11	33191	979	ENST00000343090	ENSG00000130939	UBE4B	33441	404	0	1	0	0	1	0	0	0	1
1013	chr1	10238890	10239198	309	5	5	435	162	0.372414	0.344881	LMR	1	1	0	1309	ENST00000465408	protein_coding	ENSG00000130939	UBE4B	0	986	ENST00000465408	ENSG00000130939	UBE4B	30817	405	1	0	0	1	0	0	0	0	1
1014	chr1	10254125	10254608	484	11	11	879	112	0.127418	0.130766	LMR	0	0	15050	1309	ENST00000465408	protein_coding	ENSG00000130939	UBE4B	15050	986	ENST00000465408	ENSG00000130939	UBE4B	15407	405	0	0	1	0	0	1	0	0	1
1015	chr1	10256687	10257596	910	6	6	428	97	0.226636	0.233479	LMR	0	0	13266	1313	ENST00000377093	protein_coding	ENSG00000054523	KIF1B	13266	987	ENST00000377093	ENSG00000054523	KIF1B	12419	405	0	0	1	0	0	1	0	0	1
1016	chr1	10275920	10277182	1263	11	11	764	215	0.281414	0.272115	LMR	0	0	4245	1315	ENST00000377086	protein_coding	ENSG00000054523	KIF1B	4245	989	ENST00000377086	ENSG00000054523	KIF1B	4613	405	0	1	0	0	1	0	0	0	1
1017	chr1	10277933	10278928	996	13	13	975	137	0.140513	0.145687	LMR	0	0	6258	1315	ENST00000377086	protein_coding	ENSG00000054523	KIF1B	6258	989	ENST00000377086	ENSG00000054523	KIF1B	6626	405	0	1	0	0	1	0	0	0	1
1018	chr1	10292100	10292685	586	7	7	452	57	0.126106	0.130581	LMR	1	1	0	1317	ENST00000377081	protein_coding	ENSG00000054523	KIF1B	0	991	ENST00000377081	ENSG00000054523	KIF1B	20793	405	1	0	0	1	0	0	0	0	1
1019	chr1	10317912	10318468	557	5	5	369	75	0.203252	0.206417	LMR	0	0	20147	1318	ENST00000495136	protein_coding	ENSG00000054523	KIF1B	20147	992	ENST00000495136	ENSG00000054523	KIF1B	46605	405	0	1	0	0	1	0	0	0	1
1020	chr1	10335500	10336006	507	5	5	312	93	0.298077	0.320749	LMR	0	0	2609	1318	ENST00000495136	protein_coding	ENSG00000054523	KIF1B	2609	992	ENST00000495136	ENSG00000054523	KIF1B	50177	406	0	1	0	0	1	0	0	0	1
1021	chr1	10368194	10369464	1271	6	6	493	151	0.306288	0.317653	LMR	0	0	1670	1325	ENST00000584329	misc_RNA	ENSG00000264501	RN7SL731P	25685	993	ENST00000497835	ENSG00000054523	KIF1B	16719	406	0.258851	0.741149	0	0	1	0	0	0	1
1022	chr1	10399616	10400330	715	9	9	674	178	0.264095	0.246666	LMR	0	0	4502	1320	ENST00000465635	protein_coding	ENSG00000054523	KIF1B	4502	994	ENST00000465635	ENSG00000054523	KIF1B	13225	406	0	1	0	0	1	0	0	0	1
1023	chr1	10437336	10437949	614	14	14	1234	154	0.124797	0.0804724	LMR	0	0	12109	1326	ENST00000579866	misc_RNA	ENSG00000265945	RN7SL721P	12111	996	ENST00000470616	ENSG00000054523	KIF1B	20599	407	0	1	0	0	1	0	0	0	1
1024	chr1	10440695	10441498	804	6	6	505	114	0.225743	0.222218	LMR	0	0	8560	1326	ENST00000579866	misc_RNA	ENSG00000265945	RN7SL721P	15470	996	ENST00000470616	ENSG00000054523	KIF1B	17050	407	0	1	0	0	1	0	0	0	1
1025	chr1	10447363	10449086	1724	11	11	840	158	0.188095	0.17241	LMR	0	0	972	1326	ENST00000579866	misc_RNA	ENSG00000265945	RN7SL721P	9562	997	ENST00000491493	ENSG00000142657	PGD	9462	407	0.596288	0	0.403712	0	0	1	0	0	1
1026	chr1	10479784	10480853	1070	21	21	1422	522	0.367089	0.32954	LMR	0	0	914	1338	ENST00000496718	protein_coding	ENSG00000142657	PGD	914	1008	ENST00000496718	ENSG00000142657	PGD	9347	408	1	0	0	1	0	0	0	0	1
1027	chr1	10483701	10484884	1184	23	23	1756	401	0.22836	0.264293	LMR	0	0	4831	1338	ENST00000496718	protein_coding	ENSG00000142657	PGD	4831	1008	ENST00000496718	ENSG00000142657	PGD	5316	408	0	0	1	0	0	1	0	0	1
1028	chr1	10488005	10488615	611	8	8	697	107	0.153515	0.14178	LMR	0	0	1543	1340	ENST00000602787	protein_coding	ENSG00000175279	APITD1	1543	1009	ENST00000602787	ENSG00000175279	APITD1	1585	408	0.747954	0	0.252046	0.747954	0	0.252046	0	0.679214	0.320786
1029	chr1	10544555	10545104	550	9	9	742	252	0.339623	0.387121	LMR	0	0	9515	1360	ENST00000491661	protein_coding	ENSG00000142655	PEX14	9515	1028	ENST00000491661	ENSG00000142655	PEX14	9382	410	0	1	0	0	1	0	0	0	1
1030	chr1	10554674	10555607	934	19	19	1509	178	0.117959	0.0265512	LMR	0	0	19634	1360	ENST00000491661	protein_coding	ENSG00000142655	PEX14	19634	1028	ENST00000491661	ENSG00000142655	PEX14	19501	410	0	1	0	0	1	0	0	0	1
1031	chr1	10564344	10564822	479	5	5	373	118	0.316354	0.29356	LMR	0	0	29304	1360	ENST00000491661	protein_coding	ENSG00000142655	PEX14	29304	1028	ENST00000491661	ENSG00000142655	PEX14	29171	410	0	1	0	0	1	0	0	0	1
1032	chr1	10567491	10568179	689	6	6	454	67	0.147577	0.147155	LMR	0	0	27765	1361	ENST00000492696	protein_coding	ENSG00000142655	PEX14	27765	1029	ENST00000492696	ENSG00000142655	PEX14	32318	410	0	1	0	0	1	0	0	0	1
1033	chr1	10570248	10571300	1053	11	11	859	154	0.179278	0.166032	LMR	0	0	24644	1361	ENST00000492696	protein_coding	ENSG00000142655	PEX14	24644	1029	ENST00000492696	ENSG00000142655	PEX14	35075	410	0	1	0	0	1	0	0	0	1
1034	chr1	10588555	10589070	516	9	9	714	147	0.205882	0.176651	LMR	0	0	6874	1361	ENST00000492696	protein_coding	ENSG00000142655	PEX14	6874	1029	ENST00000492696	ENSG00000142655	PEX14	53382	410	0	1	0	0	1	0	0	0	1
1035	chr1	10597538	10598126	589	8	8	756	262	0.346561	0.356364	LMR	0	0	1592	1361	ENST00000492696	protein_coding	ENSG00000142655	PEX14	1592	1029	ENST00000492696	ENSG00000142655	PEX14	62365	410	0.691002	0.308998	0	0.691002	0.308998	0	0	0	1
1036	chr1	10598356	10599378	1023	18	18	1348	232	0.172107	0.14194	LMR	0	0	2410	1361	ENST00000492696	protein_coding	ENSG00000142655	PEX14	2410	1029	ENST00000492696	ENSG00000142655	PEX14	63183	410	0	1	0	0	1	0	0	0	1
1037	chr1	10616092	10616518	427	10	10	595	220	0.369748	0.422279	LMR	0	0	20146	1361	ENST00000492696	protein_coding	ENSG00000142655	PEX14	20146	1029	ENST00000492696	ENSG00000142655	PEX14	80919	410	0	1	0	0	1	0	0	0	1
1038	chr1	10685481	10686384	904	15	15	1127	343	0.304348	0.277846	LMR	0	0	8587	1362	ENST00000461850	misc_RNA	ENSG00000243267	RN7SL614P	12435	1031	ENST00000478524	ENSG00000130940	CASZ1	11915	411	0	1	0	0	1	0	0	0	1
1039	chr1	10700438	10700576	139	8	8	562	208	0.370107	0.424254	LMR	0	0	1139	1372	ENST00000606802	antisense	ENSG00000272078	RP4-734G22.3	1617	1031	ENST00000478524	ENSG00000130940	CASZ1	339	412	1	0	0	1	0	0	0	1	0
1040	chr1	10709480	10709810	331	15	15	1039	279	0.268527	0.260565	LMR	0	0	1346	1367	ENST00000490176	protein_coding	ENSG00000130940	CASZ1	1346	1034	ENST00000490176	ENSG00000130940	CASZ1	1339	414	1	0	0	1	0	0	0	1	0
1041	chr1	10717323	10717712	390	14	14	959	288	0.300313	0.276496	LMR	0	0	3742	1369	ENST00000492173	protein_coding	ENSG00000130940	CASZ1	3742	1036	ENST00000492173	ENSG00000130940	CASZ1	2155	417	0	1	0	0	1	0	0	0	1
1042	chr1	10718498	10718718	221	6	6	400	177	0.4425	0.445256	LMR	0	0	2736	1369	ENST00000492173	protein_coding	ENSG00000130940	CASZ1	2736	1036	ENST00000492173	ENSG00000130940	CASZ1	1149	417	0	1	0	0	1	0	0	1	0
1043	chr1	10723380	10724148	769	23	23	1547	322	0.208145	0.18461	LMR	0	0	1924	1369	ENST00000492173	protein_coding	ENSG00000130940	CASZ1	1924	1036	ENST00000492173	ENSG00000130940	CASZ1	1039	418	0.0975293	0.902471	0	0.0975293	0.902471	0	0	1	0
1044	chr1	10724382	10724732	351	14	14	870	189	0.217241	0.15386	LMR	0	0	2926	1369	ENST00000492173	protein_coding	ENSG00000130940	CASZ1	2926	1036	ENST00000492173	ENSG00000130940	CASZ1	455	418	0	1	0	0	1	0	0	1	0
1045	chr1	10725980	10726218	239	9	9	652	157	0.240798	0.241228	LMR	0	0	4524	1369	ENST00000492173	protein_coding	ENSG00000130940	CASZ1	4524	1036	ENST00000492173	ENSG00000130940	CASZ1	362	418	0	1	0	0	1	0	0	1	0
1046	chr1	10727840	10728174	335	13	13	574	201	0.350174	0.373016	LMR	0	0	6384	1369	ENST00000492173	protein_coding	ENSG00000130940	CASZ1	6384	1036	ENST00000492173	ENSG00000130940	CASZ1	2222	418	0	1	0	0	1	0	0	0	1
1047	chr1	10728266	10728768	503	20	20	1302	562	0.431644	0.431572	LMR	0	0	6810	1369	ENST00000492173	protein_coding	ENSG00000130940	CASZ1	6810	1036	ENST00000492173	ENSG00000130940	CASZ1	2648	418	0	1	0	0	1	0	0	0	1
1048	chr1	10730768	10731687	920	25	25	1830	568	0.310383	0.299048	LMR	0	0	9312	1369	ENST00000492173	protein_coding	ENSG00000130940	CASZ1	9312	1036	ENST00000492173	ENSG00000130940	CASZ1	5150	418	0	1	0	0	1	0	0	0	1
1049	chr1	10731932	10732166	235	6	6	369	129	0.349593	0.333437	LMR	0	0	10476	1369	ENST00000492173	protein_coding	ENSG00000130940	CASZ1	10476	1036	ENST00000492173	ENSG00000130940	CASZ1	6314	418	0	1	0	0	1	0	0	0	1
1050	chr1	10732355	10732734	380	18	18	974	450	0.462012	0.422465	LMR	0	0	10899	1369	ENST00000492173	protein_coding	ENSG00000130940	CASZ1	10899	1036	ENST00000492173	ENSG00000130940	CASZ1	6737	418	0	1	0	0	1	0	0	0	1
1051	chr1	10739696	10740069	374	5	5	359	79	0.220056	0.230307	LMR	0	0	13899	1370	ENST00000478728	protein_coding	ENSG00000130940	CASZ1	13899	1037	ENST00000478728	ENSG00000130940	CASZ1	13704	419	0	1	0	0	1	0	0	0	1
1052	chr1	10745730	10745950	221	6	6	358	155	0.432961	0.409314	LMR	0	0	8018	1370	ENST00000478728	protein_coding	ENSG00000130940	CASZ1	8018	1037	ENST00000478728	ENSG00000130940	CASZ1	7823	419	0	1	0	0	1	0	0	0	1
1053	chr1	10746763	10746986	224	7	7	543	178	0.327808	0.329458	LMR	0	0	6982	1370	ENST00000478728	protein_coding	ENSG00000130940	CASZ1	6982	1037	ENST00000478728	ENSG00000130940	CASZ1	6787	419	0	1	0	0	1	0	0	0	1
1054	chr1	10759188	10759538	351	6	6	411	117	0.284672	0.285795	LMR	0	0	4651	1368	ENST00000496432	protein_coding	ENSG00000130940	CASZ1	4651	1035	ENST00000496432	ENSG00000130940	CASZ1	935	421	0	1	0	0	1	0	0	1	0
1055	chr1	10761633	10761798	166	5	5	319	143	0.448276	0.44024	LMR	0	0	3833	1371	ENST00000472814	protein_coding	ENSG00000130940	CASZ1	3833	1038	ENST00000472814	ENSG00000130940	CASZ1	2651	422	0	1	0	0	1	0	0	0	1
1056	chr1	10769142	10769560	419	15	15	977	334	0.341863	0.320635	LMR	0	0	3509	1371	ENST00000472814	protein_coding	ENSG00000130940	CASZ1	3509	1038	ENST00000472814	ENSG00000130940	CASZ1	4216	422	0	1	0	0	1	0	0	0	1
1057	chr1	10774460	10774686	227	10	10	610	223	0.365574	0.362871	LMR	0	0	8827	1371	ENST00000472814	protein_coding	ENSG00000130940	CASZ1	8827	1038	ENST00000472814	ENSG00000130940	CASZ1	9534	422	0	1	0	0	1	0	0	0	1
1058	chr1	10781702	10782136	435	12	12	707	290	0.410184	0.383791	LMR	0	0	16069	1371	ENST00000472814	protein_coding	ENSG00000130940	CASZ1	16069	1038	ENST00000472814	ENSG00000130940	CASZ1	16776	422	0	1	0	0	1	0	0	0	1
1059	chr1	10795268	10795816	549	19	19	1342	230	0.171386	0.147947	LMR	0	0	29635	1371	ENST00000472814	protein_coding	ENSG00000130940	CASZ1	29635	1038	ENST00000472814	ENSG00000130940	CASZ1	30342	422	0	1	0	0	1	0	0	0	1
1060	chr1	10796754	10797744	991	26	26	1813	508	0.280199	0.272207	LMR	0	0	31121	1371	ENST00000472814	protein_coding	ENSG00000130940	CASZ1	31121	1038	ENST00000472814	ENSG00000130940	CASZ1	31828	422	0	1	0	0	1	0	0	0	1
1061	chr1	10803475	10804405	931	24	24	1411	293	0.207654	0.166528	LMR	0	0	37842	1371	ENST00000472814	protein_coding	ENSG00000130940	CASZ1	37842	1038	ENST00000472814	ENSG00000130940	CASZ1	38549	422	0	1	0	0	1	0	0	0	1
1062	chr1	10811669	10811753	85	6	6	395	156	0.394937	0.390725	LMR	0	0	44951	1363	ENST00000377022	protein_coding	ENSG00000130940	CASZ1	44951	1030	ENST00000377022	ENSG00000130940	CASZ1	42141	423	0	1	0	0	1	0	0	0	1
1063	chr1	10813224	10813648	425	11	11	846	330	0.390071	0.411092	LMR	0	0	43056	1363	ENST00000377022	protein_coding	ENSG00000130940	CASZ1	43056	1030	ENST00000377022	ENSG00000130940	CASZ1	40246	423	0	1	0	0	1	0	0	0	1
1064	chr1	10825792	10826211	420	8	8	490	172	0.35102	0.32385	LMR	0	0	30493	1363	ENST00000377022	protein_coding	ENSG00000130940	CASZ1	30493	1030	ENST00000377022	ENSG00000130940	CASZ1	27683	423	0	1	0	0	1	0	0	0	1
1065	chr1	10831918	10832099	182	6	6	471	161	0.341826	0.346628	LMR	0	0	24605	1363	ENST00000377022	protein_coding	ENSG00000130940	CASZ1	24605	1030	ENST00000377022	ENSG00000130940	CASZ1	21795	423	0	1	0	0	1	0	0	0	1
1066	chr1	10842626	10843325	700	20	20	1012	363	0.358696	0.338692	LMR	0	0	13379	1363	ENST00000377022	protein_coding	ENSG00000130940	CASZ1	13379	1030	ENST00000377022	ENSG00000130940	CASZ1	10569	423	0	1	0	0	1	0	0	0	1
1067	chr1	10845212	10845545	334	5	5	317	108	0.340694	0.336669	LMR	0	0	11159	1363	ENST00000377022	protein_coding	ENSG00000130940	CASZ1	11159	1030	ENST00000377022	ENSG00000130940	CASZ1	8349	423	0	1	0	0	1	0	0	0	1
1068	chr1	10848604	10849302	699	15	15	910	192	0.210989	0.157653	LMR	0	0	7402	1363	ENST00000377022	protein_coding	ENSG00000130940	CASZ1	7402	1030	ENST00000377022	ENSG00000130940	CASZ1	4592	423	0	1	0	0	1	0	0	0	1
1069	chr1	10862967	10863513	547	11	11	699	154	0.220315	0.182505	LMR	0	0	6259	1366	ENST00000344008	protein_coding	ENSG00000130940	CASZ1	6259	1033	ENST00000344008	ENSG00000130940	CASZ1	6002	423	0	0	1	0	0	1	0	0	1
1070	chr1	10868036	10868202	167	6	6	385	155	0.402597	0.376917	LMR	0	0	11328	1366	ENST00000344008	protein_coding	ENSG00000130940	CASZ1	11328	1033	ENST00000344008	ENSG00000130940	CASZ1	11071	423	0	0	1	0	0	1	0	0	1
1071	chr1	10868904	10870384	1481	27	27	1902	686	0.360673	0.337963	LMR	0	0	12196	1366	ENST00000344008	protein_coding	ENSG00000130940	CASZ1	12196	1033	ENST00000344008	ENSG00000130940	CASZ1	11939	423	0	0	1	0	0	1	0	0	1
1072	chr1	10879649	10879794	146	5	5	170	62	0.364706	0.397277	LMR	0	0	22941	1366	ENST00000344008	protein_coding	ENSG00000130940	CASZ1	22941	1033	ENST00000344008	ENSG00000130940	CASZ1	16101	424	0	0	1	0	0	1	0	0	1
1073	chr1	10882868	10883140	273	7	7	525	181	0.344762	0.363068	LMR	0	0	26160	1366	ENST00000344008	protein_coding	ENSG00000130940	CASZ1	26160	1033	ENST00000344008	ENSG00000130940	CASZ1	12755	424	0	0	1	0	0	1	0	0	1
1074	chr1	10885145	10885212	68	6	6	487	154	0.316222	0.300626	LMR	0	0	28437	1366	ENST00000344008	protein_coding	ENSG00000130940	CASZ1	28437	1033	ENST00000344008	ENSG00000130940	CASZ1	10683	424	0	0	1	0	0	1	0	0	1
1075	chr1	10888234	10888738	505	20	20	1482	506	0.34143	0.346979	LMR	0	0	31526	1366	ENST00000344008	protein_coding	ENSG00000130940	CASZ1	31526	1033	ENST00000344008	ENSG00000130940	CASZ1	7157	424	0	0	1	0	0	1	0	0	1
1076	chr1	10890230	10890780	551	18	18	918	313	0.340959	0.338281	LMR	0	0	33522	1366	ENST00000344008	protein_coding	ENSG00000130940	CASZ1	33522	1033	ENST00000344008	ENSG00000130940	CASZ1	5115	424	0	0	1	0	0	1	0	0	1
1077	chr1	10897420	10897593	174	5	5	352	152	0.431818	0.38962	LMR	0	0	40712	1366	ENST00000344008	protein_coding	ENSG00000130940	CASZ1	40712	1033	ENST00000344008	ENSG00000130940	CASZ1	1302	424	0	0	1	0	0	1	0	1	0
1078	chr1	10917146	10917267	122	5	5	317	107	0.337539	0.322917	LMR	0	0	38550	1373	ENST00000450782	pseudogene	ENSG00000225158	HSPE1P24	60438	1033	ENST00000344008	ENSG00000130940	CASZ1	21028	424	0	0	1	0	0	1	0	0	1
1079	chr1	10917566	10917866	301	6	6	362	133	0.367403	0.396073	LMR	0	0	37951	1373	ENST00000450782	pseudogene	ENSG00000225158	HSPE1P24	60858	1033	ENST00000344008	ENSG00000130940	CASZ1	21448	424	0	0	1	0	0	1	0	0	1
1080	chr1	10920819	10921100	282	6	6	501	111	0.221557	0.230111	LMR	0	0	34717	1373	ENST00000450782	pseudogene	ENSG00000225158	HSPE1P24	64111	1033	ENST00000344008	ENSG00000130940	CASZ1	24701	424	0	0	1	0	0	1	0	0	1
1081	chr1	10922959	10923148	190	5	5	326	129	0.395706	0.384996	LMR	0	0	32669	1373	ENST00000450782	pseudogene	ENSG00000225158	HSPE1P24	66251	1033	ENST00000344008	ENSG00000130940	CASZ1	26841	424	0	0	1	0	0	1	0	0	1
1082	chr1	10929802	10930949	1148	5	5	467	189	0.404711	0.402631	LMR	0	0	24868	1373	ENST00000450782	pseudogene	ENSG00000225158	HSPE1P24	73094	1033	ENST00000344008	ENSG00000130940	CASZ1	33684	424	0	0	1	0	0	1	0	0	1
1083	chr1	10950146	10950962	817	20	20	1442	240	0.166436	0.150917	LMR	0	0	4855	1373	ENST00000450782	pseudogene	ENSG00000225158	HSPE1P24	56964	1043	ENST00000468348	ENSG00000175262	C1orf127	54028	424	0	0	1	0	0	1	0	0	1
1084	chr1	10958418	10958952	535	13	13	594	234	0.393939	0.327252	LMR	0	0	2599	1373	ENST00000450782	pseudogene	ENSG00000225158	HSPE1P24	48974	1043	ENST00000468348	ENSG00000175262	C1orf127	62300	424	0	0	1	0	0	1	0	0	1
1085	chr1	10961454	10962018	565	17	17	1106	413	0.373418	0.345998	LMR	0	0	5635	1373	ENST00000450782	pseudogene	ENSG00000225158	HSPE1P24	45908	1043	ENST00000468348	ENSG00000175262	C1orf127	65336	424	0	0	1	0	0	1	0	0	1
1086	chr1	10965204	10965439	236	8	8	368	79	0.214674	0.22026	LMR	0	0	9385	1373	ENST00000450782	pseudogene	ENSG00000225158	HSPE1P24	42487	1043	ENST00000468348	ENSG00000175262	C1orf127	69086	424	0	0	1	0	0	1	0	0	1
1087	chr1	10970078	10970675	598	16	16	943	300	0.318134	0.308601	LMR	0	0	14259	1373	ENST00000450782	pseudogene	ENSG00000225158	HSPE1P24	37251	1043	ENST00000468348	ENSG00000175262	C1orf127	73960	424	0	0	1	0	0	1	0	0	1
1088	chr1	10977976	10978718	743	8	8	699	217	0.310443	0.311263	LMR	0	0	22157	1373	ENST00000450782	pseudogene	ENSG00000225158	HSPE1P24	29208	1043	ENST00000468348	ENSG00000175262	C1orf127	81858	424	0	0	1	0	0	1	0	0	1
1089	chr1	10994584	10995810	1227	26	26	1761	524	0.297558	0.293123	LMR	0	0	12116	1378	ENST00000468348	protein_coding	ENSG00000175262	C1orf127	12116	1043	ENST00000468348	ENSG00000175262	C1orf127	76509	425	0	0	1	0	0	1	0	0	1
1090	chr1	11000336	11000434	99	5	5	272	64	0.235294	0.237264	LMR	0	0	7492	1378	ENST00000468348	protein_coding	ENSG00000175262	C1orf127	7492	1043	ENST00000468348	ENSG00000175262	C1orf127	71885	425	0	0	1	0	0	1	0	0	1
1091	chr1	11003869	11004898	1030	26	26	2145	127	0.0592075	0.0232576	LMR	0	0	3028	1378	ENST00000468348	protein_coding	ENSG00000175262	C1orf127	3028	1043	ENST00000468348	ENSG00000175262	C1orf127	67421	425	0	0	1	0	0	1	0	0	1
1092	chr1	11006328	11006609	282	13	13	806	278	0.344913	0.331136	LMR	0	0	1317	1378	ENST00000468348	protein_coding	ENSG00000175262	C1orf127	1317	1043	ENST00000468348	ENSG00000175262	C1orf127	65710	425	1	0	0	1	0	0	0	0	1
1093	chr1	11017283	11017434	152	5	5	510	191	0.37451	0.375321	LMR	0	0	6823	1375	ENST00000418570	protein_coding	ENSG00000175262	C1orf127	6823	1040	ENST00000418570	ENSG00000175262	C1orf127	54885	425	0	1	0	0	1	0	0	0	1
1094	chr1	11021040	11021516	477	20	20	1514	102	0.0673712	0.039255	LMR	0	0	2741	1375	ENST00000418570	protein_coding	ENSG00000175262	C1orf127	2741	1040	ENST00000418570	ENSG00000175262	C1orf127	50803	425	0	1	0	0	1	0	0	0	1
1095	chr1	11025714	11026626	913	14	14	799	213	0.266583	0.199994	LMR	0	0	1455	1375	ENST00000418570	protein_coding	ENSG00000175262	C1orf127	1455	1040	ENST00000418570	ENSG00000175262	C1orf127	45693	425	0.595838	0.404162	0	0.595838	0.404162	0	0	0	1
1096	chr1	11028135	11028696	562	13	13	1090	226	0.207339	0.210341	LMR	0	0	3876	1375	ENST00000418570	protein_coding	ENSG00000175262	C1orf127	3876	1040	ENST00000418570	ENSG00000175262	C1orf127	43623	425	0	1	0	0	1	0	0	0	1
1097	chr1	11029759	11030008	250	5	5	436	188	0.431193	0.422107	LMR	0	0	5500	1375	ENST00000418570	protein_coding	ENSG00000175262	C1orf127	5500	1040	ENST00000418570	ENSG00000175262	C1orf127	42311	425	0	1	0	0	1	0	0	0	1
1098	chr1	11033532	11034107	576	12	12	842	168	0.199525	0.131181	LMR	0	0	2164	1379	ENST00000520253	protein_coding	ENSG00000175262	C1orf127	2164	1044	ENST00000520253	ENSG00000175262	C1orf127	38212	425	0	1	0	0	1	0	0	0	1
1099	chr1	11035676	11036334	659	17	17	1185	407	0.34346	0.343514	LMR	1	1	0	1379	ENST00000520253	protein_coding	ENSG00000175262	C1orf127	0	1044	ENST00000520253	ENSG00000175262	C1orf127	35985	425	1	0	0	1	0	0	0	0	1
1100	chr1	11039467	11039856	390	7	7	481	51	0.106029	0.116933	LMR	0	0	2237	1376	ENST00000377004	protein_coding	ENSG00000175262	C1orf127	2237	1041	ENST00000377004	ENSG00000175262	C1orf127	32463	425	0	1	0	0	1	0	0	0	1
1101	chr1	11046580	11046737	158	6	6	488	147	0.30123	0.316313	LMR	0	0	4485	1376	ENST00000377004	protein_coding	ENSG00000175262	C1orf127	4485	1041	ENST00000377004	ENSG00000175262	C1orf127	25582	425	0	0	1	0	0	1	0	0	1
1102	chr1	11079460	11079764	305	7	7	440	156	0.354545	0.274485	LMR	0	0	879	1390	ENST00000477447	protein_coding	ENSG00000120948	TARDBP	879	1052	ENST00000477447	ENSG00000120948	TARDBP	6214	425	1	0	0	1	0	0	0	0	1
1103	chr1	11097523	11098336	814	14	14	1129	94	0.0832595	0.00984535	LMR	0	0	4918	1394	ENST00000478645	protein_coding	ENSG00000009724	MASP2	4918	1056	ENST00000478645	ENSG00000009724	MASP2	20694	426	0	1	0	0	1	0	0	0	1
1104	chr1	11105480	11106100	621	26	26	1766	437	0.247452	0.23841	LMR	0	0	1179	1393	ENST00000400897	protein_coding	ENSG00000009724	MASP2	1179	1055	ENST00000400897	ENSG00000009724	MASP2	12930	426	1	0	0	1	0	0	0	0	1
1105	chr1	11111668	11112161	494	10	10	891	263	0.295174	0.306866	LMR	0	0	3099	1398	ENST00000475189	protein_coding	ENSG00000116649	SRM	3099	1059	ENST00000475189	ENSG00000116649	SRM	6869	426	0	0	1	0	0	1	0	0	1
1106	chr1	11194432	11195084	653	6	6	505	142	0.281188	0.217657	LMR	0	0	2816	1419	ENST00000376838	protein_coding	ENSG00000198793	MTOR	2816	1077	ENST00000376838	ENSG00000198793	MTOR	34295	427	0	1	0	0	1	0	0	0	1
1107	chr1	11217456	11219129	1674	14	14	1106	278	0.251356	0.277311	LMR	0	0	5048	1428	ENST00000517277	snRNA	ENSG00000253086	RNU6-537P	12373	1082	ENST00000495435	ENSG00000198793	MTOR	57319	427	0	1	0	0	1	0	0	0	1
1108	chr1	11238192	11238508	317	5	5	347	89	0.256484	0.228737	LMR	0	0	8521	1429	ENST00000607349	snoRNA	ENSG00000271794	snoU13	10889	1084	ENST00000376819	ENSG00000171819	ANGPTL7	78055	427	0	1	0	0	1	0	0	0	1
1109	chr1	11341822	11342557	736	8	8	670	61	0.0910448	0.0820656	LMR	0	0	2413	1438	ENST00000433562	pseudogene	ENSG00000238199	UBE2V2P3	7830	1089	ENST00000483738	ENSG00000120942	UBIAD1	8274	429	0	1	0	0	1	0	0	0	1
1110	chr1	11361630	11361898	269	5	5	347	99	0.285303	0.265697	LMR	0	0	22221	1438	ENST00000433562	pseudogene	ENSG00000238199	UBE2V2P3	27638	1089	ENST00000483738	ENSG00000120942	UBIAD1	28082	429	0	0	1	0	0	1	0	0	1
1111	chr1	11365223	11365410	188	5	5	105	31	0.295238	0.284921	LMR	0	0	25814	1438	ENST00000433562	pseudogene	ENSG00000238199	UBE2V2P3	31231	1089	ENST00000483738	ENSG00000120942	UBIAD1	31675	429	0	0	1	0	0	1	0	0	1
1112	chr1	11374832	11375484	653	16	16	1149	242	0.210618	0.179094	LMR	0	0	35423	1438	ENST00000433562	pseudogene	ENSG00000238199	UBE2V2P3	40840	1089	ENST00000483738	ENSG00000120942	UBIAD1	41284	429	0	0	1	0	0	1	0	0	1
1113	chr1	11376654	11377414	761	12	12	949	153	0.161222	0.169696	LMR	0	0	37245	1438	ENST00000433562	pseudogene	ENSG00000238199	UBE2V2P3	42662	1089	ENST00000483738	ENSG00000120942	UBIAD1	43106	429	0	0	1	0	0	1	0	0	1
1114	chr1	11380142	11380584	443	13	13	932	132	0.141631	0.141409	LMR	0	0	40733	1438	ENST00000433562	pseudogene	ENSG00000238199	UBE2V2P3	46150	1089	ENST00000483738	ENSG00000120942	UBIAD1	46594	429	0	0	1	0	0	1	0	0	1
1115	chr1	11384698	11385070	373	11	11	799	188	0.235294	0.234875	LMR	0	0	45289	1438	ENST00000433562	pseudogene	ENSG00000238199	UBE2V2P3	50706	1089	ENST00000483738	ENSG00000120942	UBIAD1	51150	429	0	0	1	0	0	1	0	0	1
1116	chr1	11391596	11391996	401	5	5	297	102	0.343434	0.333881	LMR	0	0	52187	1438	ENST00000433562	pseudogene	ENSG00000238199	UBE2V2P3	57604	1089	ENST00000483738	ENSG00000120942	UBIAD1	58048	429	0	0	1	0	0	1	0	0	1
1117	chr1	11393861	11394019	159	5	5	244	103	0.422131	0.40906	LMR	0	0	54452	1438	ENST00000433562	pseudogene	ENSG00000238199	UBE2V2P3	59869	1089	ENST00000483738	ENSG00000120942	UBIAD1	60313	429	0	0	1	0	0	1	0	0	1
1118	chr1	11394324	11394744	421	9	9	418	113	0.270335	0.280331	LMR	0	0	54915	1438	ENST00000433562	pseudogene	ENSG00000238199	UBE2V2P3	60332	1089	ENST00000483738	ENSG00000120942	UBIAD1	60776	429	0	0	1	0	0	1	0	0	1
1119	chr1	11397595	11398308	714	15	15	1035	141	0.136232	0.199131	LMR	0	0	58186	1438	ENST00000433562	pseudogene	ENSG00000238199	UBE2V2P3	63603	1089	ENST00000483738	ENSG00000120942	UBIAD1	64047	429	0	0	1	0	0	1	0	0	1
1120	chr1	11399434	11400828	1395	29	29	2095	251	0.119809	0.0691176	LMR	0	0	60025	1438	ENST00000433562	pseudogene	ENSG00000238199	UBE2V2P3	65442	1089	ENST00000483738	ENSG00000120942	UBIAD1	65886	429	0	0	1	0	0	1	0	0	1
1121	chr1	11401942	11403117	1176	14	14	1123	202	0.179875	0.167631	LMR	0	0	62533	1438	ENST00000433562	pseudogene	ENSG00000238199	UBE2V2P3	67950	1089	ENST00000483738	ENSG00000120942	UBIAD1	68394	429	0	0	1	0	0	1	0	0	1
1122	chr1	11404835	11405309	475	8	8	616	205	0.332792	0.299738	LMR	0	0	65426	1438	ENST00000433562	pseudogene	ENSG00000238199	UBE2V2P3	70843	1089	ENST00000483738	ENSG00000120942	UBIAD1	71287	429	0	0	1	0	0	1	0	0	1
1123	chr1	11405941	11406526	586	17	17	1581	361	0.228336	0.232319	LMR	0	0	66532	1438	ENST00000433562	pseudogene	ENSG00000238199	UBE2V2P3	71949	1089	ENST00000483738	ENSG00000120942	UBIAD1	72393	429	0	0	1	0	0	1	0	0	1
1124	chr1	11409986	11410870	885	21	21	1550	305	0.196774	0.159498	LMR	0	0	70577	1438	ENST00000433562	pseudogene	ENSG00000238199	UBE2V2P3	75994	1089	ENST00000483738	ENSG00000120942	UBIAD1	76438	429	0	0	1	0	0	1	0	0	1
1125	chr1	11413006	11413615	610	8	8	596	174	0.291946	0.319832	LMR	0	0	72262	1439	ENST00000435243	pseudogene	ENSG00000224338	RP11-149P14.1	79014	1089	ENST00000483738	ENSG00000120942	UBIAD1	79458	429	0	0	1	0	0	1	0	0	1
1126	chr1	11414796	11416519	1724	27	27	1827	408	0.223317	0.219409	LMR	0	0	69358	1439	ENST00000435243	pseudogene	ENSG00000224338	RP11-149P14.1	80804	1089	ENST00000483738	ENSG00000120942	UBIAD1	81248	429	0	0	1	0	0	1	0	0	1
1127	chr1	11417532	11417690	159	5	5	359	140	0.389972	0.41143	LMR	0	0	68187	1439	ENST00000435243	pseudogene	ENSG00000224338	RP11-149P14.1	83540	1089	ENST00000483738	ENSG00000120942	UBIAD1	83984	429	0	0	1	0	0	1	0	0	1
1128	chr1	11422573	11422736	164	6	6	379	125	0.329815	0.347958	LMR	0	0	63141	1439	ENST00000435243	pseudogene	ENSG00000224338	RP11-149P14.1	88581	1089	ENST00000483738	ENSG00000120942	UBIAD1	89025	429	0	0	1	0	0	1	0	0	1
1129	chr1	11434249	11434903	655	6	6	416	107	0.257212	0.258146	LMR	0	0	50974	1439	ENST00000435243	pseudogene	ENSG00000224338	RP11-149P14.1	100257	1089	ENST00000483738	ENSG00000120942	UBIAD1	100701	429	0	0	1	0	0	1	0	0	1
1130	chr1	11435378	11436078	701	15	15	1242	300	0.241546	0.258512	LMR	0	0	49799	1439	ENST00000435243	pseudogene	ENSG00000224338	RP11-149P14.1	101386	1089	ENST00000483738	ENSG00000120942	UBIAD1	101830	429	0	0	1	0	0	1	0	0	1
1131	chr1	11439632	11440274	643	9	9	690	216	0.313043	0.324511	LMR	0	0	45603	1439	ENST00000435243	pseudogene	ENSG00000224338	RP11-149P14.1	98948	1090	ENST00000423056	ENSG00000204624	PTCHD2	98395	430	0	0	1	0	0	1	0	0	1
1132	chr1	11443920	11444887	968	14	14	1112	201	0.180755	0.17454	LMR	0	0	40990	1439	ENST00000435243	pseudogene	ENSG00000224338	RP11-149P14.1	94335	1090	ENST00000423056	ENSG00000204624	PTCHD2	93782	430	0	0	1	0	0	1	0	0	1
1133	chr1	11445392	11445726	335	9	9	720	201	0.279167	0.298135	LMR	0	0	40151	1439	ENST00000435243	pseudogene	ENSG00000224338	RP11-149P14.1	93496	1090	ENST00000423056	ENSG00000204624	PTCHD2	92943	430	0	0	1	0	0	1	0	0	1
1134	chr1	11447465	11448284	820	16	16	1227	408	0.332518	0.334194	LMR	0	0	37593	1439	ENST00000435243	pseudogene	ENSG00000224338	RP11-149P14.1	90938	1090	ENST00000423056	ENSG00000204624	PTCHD2	90385	430	0	0	1	0	0	1	0	0	1
1135	chr1	11457476	11457882	407	8	8	546	110	0.201465	0.206254	LMR	0	0	27995	1439	ENST00000435243	pseudogene	ENSG00000224338	RP11-149P14.1	81340	1090	ENST00000423056	ENSG00000204624	PTCHD2	80787	430	0	0	1	0	0	1	0	0	1
1136	chr1	11473442	11474488	1047	15	15	805	191	0.237267	0.278472	LMR	0	0	11389	1439	ENST00000435243	pseudogene	ENSG00000224338	RP11-149P14.1	64734	1090	ENST00000423056	ENSG00000204624	PTCHD2	64181	430	0	0	1	0	0	1	0	0	1
1137	chr1	11476960	11477776	817	8	8	653	181	0.277182	0.332317	LMR	0	0	8101	1439	ENST00000435243	pseudogene	ENSG00000224338	RP11-149P14.1	61446	1090	ENST00000423056	ENSG00000204624	PTCHD2	60893	430	0	0	1	0	0	1	0	0	1
1138	chr1	11489022	11489188	167	5	5	403	150	0.372208	0.397648	LMR	0	0	3143	1439	ENST00000435243	pseudogene	ENSG00000224338	RP11-149P14.1	50034	1090	ENST00000423056	ENSG00000204624	PTCHD2	49481	430	0	0	1	0	0	1	0	0	1
1139	chr1	11499000	11499500	501	10	10	787	158	0.200762	0.148345	LMR	0	0	13121	1439	ENST00000435243	pseudogene	ENSG00000224338	RP11-149P14.1	39722	1090	ENST00000423056	ENSG00000204624	PTCHD2	39169	430	0	0	1	0	0	1	0	0	1
1140	chr1	11503988	11504654	667	7	7	525	143	0.272381	0.298643	LMR	0	0	18109	1439	ENST00000435243	pseudogene	ENSG00000224338	RP11-149P14.1	34568	1090	ENST00000423056	ENSG00000204624	PTCHD2	34015	430	0	0	1	0	0	1	0	0	1
1141	chr1	11505953	11506611	659	9	9	643	217	0.337481	0.341604	LMR	0	0	20074	1439	ENST00000435243	pseudogene	ENSG00000224338	RP11-149P14.1	32611	1090	ENST00000423056	ENSG00000204624	PTCHD2	32058	430	0	0	1	0	0	1	0	0	1
1142	chr1	11509236	11509498	263	8	8	567	133	0.234568	0.214772	LMR	0	0	23357	1439	ENST00000435243	pseudogene	ENSG00000224338	RP11-149P14.1	29724	1090	ENST00000423056	ENSG00000204624	PTCHD2	29171	430	0	0	1	0	0	1	0	0	1
1143	chr1	11509732	11509878	147	5	5	398	129	0.324121	0.345052	LMR	0	0	23853	1439	ENST00000435243	pseudogene	ENSG00000224338	RP11-149P14.1	29344	1090	ENST00000423056	ENSG00000204624	PTCHD2	28791	430	0	0	1	0	0	1	0	0	1
1144	chr1	11514092	11514724	633	20	20	1366	284	0.207906	0.157645	LMR	0	0	24498	1440	ENST00000423056	protein_coding	ENSG00000204624	PTCHD2	24498	1090	ENST00000423056	ENSG00000204624	PTCHD2	23945	430	0	0	1	0	0	1	0	0	1
1145	chr1	11516171	11516494	324	9	9	622	175	0.28135	0.273563	LMR	0	0	22728	1440	ENST00000423056	protein_coding	ENSG00000204624	PTCHD2	22728	1090	ENST00000423056	ENSG00000204624	PTCHD2	22175	430	0	0	1	0	0	1	0	0	1
1146	chr1	11519060	11519346	287	10	10	648	172	0.265432	0.274137	LMR	0	0	19876	1440	ENST00000423056	protein_coding	ENSG00000204624	PTCHD2	19876	1090	ENST00000423056	ENSG00000204624	PTCHD2	19323	430	0	0	1	0	0	1	0	0	1
1147	chr1	11522838	11523012	175	7	7	385	151	0.392208	0.355754	LMR	0	0	16210	1440	ENST00000423056	protein_coding	ENSG00000204624	PTCHD2	16210	1090	ENST00000423056	ENSG00000204624	PTCHD2	15657	430	0	0	1	0	0	1	0	0	1
1148	chr1	11529154	11529470	317	5	5	290	116	0.4	0.302365	LMR	0	0	9752	1440	ENST00000423056	protein_coding	ENSG00000204624	PTCHD2	9752	1090	ENST00000423056	ENSG00000204624	PTCHD2	9199	430	0	0	1	0	0	1	0	0	1
1149	chr1	11540527	11540636	110	7	7	363	133	0.366391	0.385794	LMR	0	0	1231	1441	ENST00000294484	protein_coding	ENSG00000204624	PTCHD2	1231	1091	ENST00000294484	ENSG00000204624	PTCHD2	184	430	1	0	0	1	0	0	0	1	0
1150	chr1	11546098	11546756	659	10	10	744	119	0.159946	0.150134	LMR	0	0	6802	1441	ENST00000294484	protein_coding	ENSG00000204624	PTCHD2	6802	1091	ENST00000294484	ENSG00000204624	PTCHD2	5755	430	0	1	0	0	1	0	0	0	1
1151	chr1	11549760	11550226	467	6	6	538	191	0.355019	0.358826	LMR	0	0	10464	1441	ENST00000294484	protein_coding	ENSG00000204624	PTCHD2	10464	1091	ENST00000294484	ENSG00000204624	PTCHD2	9417	430	0	1	0	0	1	0	0	0	1
1152	chr1	11559248	11559588	341	8	8	668	283	0.423653	0.417427	LMR	0	0	19952	1441	ENST00000294484	protein_coding	ENSG00000204624	PTCHD2	19952	1091	ENST00000294484	ENSG00000204624	PTCHD2	1778	431	0	1	0	0	1	0	0	0.651026	0.348974
1153	chr1	11559910	11560385	476	9	9	758	358	0.472296	0.477763	LMR	0	0	20614	1441	ENST00000294484	protein_coding	ENSG00000204624	PTCHD2	20614	1091	ENST00000294484	ENSG00000204624	PTCHD2	981	431	0	1	0	0	1	0	0	1	0
1154	chr1	11597308	11597668	361	7	7	505	102	0.20198	0.183212	LMR	0	0	3574	1443	ENST00000304391	protein_coding	ENSG00000204624	PTCHD2	3574	1093	ENST00000304391	ENSG00000204624	PTCHD2	685	433	0	0.925208	0.0747922	0	0.925208	0.0747922	0	1	0
1155	chr1	11599936	11600288	353	9	9	633	111	0.175355	0.15393	LMR	0	0	6202	1443	ENST00000304391	protein_coding	ENSG00000204624	PTCHD2	6202	1093	ENST00000304391	ENSG00000204624	PTCHD2	3313	433	0	0	1	0	0	1	0	0	1
1156	chr1	11601119	11601366	248	5	5	390	130	0.333333	0.357202	LMR	0	0	7385	1443	ENST00000304391	protein_coding	ENSG00000204624	PTCHD2	7385	1093	ENST00000304391	ENSG00000204624	PTCHD2	4496	433	0	0	1	0	0	1	0	0	1
1157	chr1	11610636	11611302	667	13	13	924	130	0.140693	0.0508135	LMR	0	0	16902	1443	ENST00000304391	protein_coding	ENSG00000204624	PTCHD2	16902	1093	ENST00000304391	ENSG00000204624	PTCHD2	14013	433	0	0	1	0	0	1	0	0	1
1158	chr1	11618196	11618992	797	11	11	882	169	0.19161	0.143504	LMR	0	0	24462	1443	ENST00000304391	protein_coding	ENSG00000204624	PTCHD2	24462	1093	ENST00000304391	ENSG00000204624	PTCHD2	21573	433	0	0	1	0	0	1	0	0	1
1159	chr1	11619490	11619940	451	5	5	266	86	0.323308	0.301733	LMR	0	0	25756	1443	ENST00000304391	protein_coding	ENSG00000204624	PTCHD2	25756	1093	ENST00000304391	ENSG00000204624	PTCHD2	22867	433	0	0	1	0	0	1	0	0	1
1160	chr1	11623429	11624214	786	17	17	1173	115	0.0980392	0.0415467	LMR	0	0	29695	1443	ENST00000304391	protein_coding	ENSG00000204624	PTCHD2	29695	1093	ENST00000304391	ENSG00000204624	PTCHD2	26806	433	0	0	1	0	0	1	0	0	1
1161	chr1	11626611	11627111	501	13	13	855	297	0.347368	0.335326	LMR	0	0	32877	1443	ENST00000304391	protein_coding	ENSG00000204624	PTCHD2	32877	1093	ENST00000304391	ENSG00000204624	PTCHD2	29988	433	0	0	1	0	0	1	0	0	1
1162	chr1	11630303	11631073	771	13	13	892	331	0.371076	0.405537	LMR	0	0	36569	1443	ENST00000304391	protein_coding	ENSG00000204624	PTCHD2	36569	1093	ENST00000304391	ENSG00000204624	PTCHD2	33680	433	0	0	1	0	0	1	0	0	1
1163	chr1	11632320	11632738	419	5	5	335	74	0.220896	0.225027	LMR	0	0	36849	1444	ENST00000453135	lincRNA	ENSG00000235643	RP1-69M21.2	38586	1093	ENST00000304391	ENSG00000204624	PTCHD2	35697	433	0	0	1	0	0	1	0	0	1
1164	chr1	11638263	11638541	279	5	5	362	155	0.428177	0.412463	LMR	0	0	31046	1444	ENST00000453135	lincRNA	ENSG00000235643	RP1-69M21.2	44529	1093	ENST00000304391	ENSG00000204624	PTCHD2	41640	433	0	0	1	0	0	1	0	0	1
1165	chr1	11652834	11653158	325	5	5	442	95	0.214932	0.237336	LMR	0	0	16429	1444	ENST00000453135	lincRNA	ENSG00000235643	RP1-69M21.2	57611	1095	ENST00000471501	ENSG00000116661	FBXO2	55609	434	0	0	1	0	0	1	0	0	1
1166	chr1	11653906	11654719	814	18	18	1363	159	0.116654	0.153034	LMR	0	0	14868	1444	ENST00000453135	lincRNA	ENSG00000235643	RP1-69M21.2	56050	1095	ENST00000471501	ENSG00000116661	FBXO2	54048	434	0	0	1	0	0	1	0	0	1
1167	chr1	11662328	11662814	487	7	7	496	151	0.304435	0.286241	LMR	0	0	6773	1444	ENST00000453135	lincRNA	ENSG00000235643	RP1-69M21.2	47955	1095	ENST00000471501	ENSG00000116661	FBXO2	45953	434	0	0	1	0	0	1	0	0	1
1168	chr1	11671674	11672281	608	7	7	481	93	0.193347	0.213667	LMR	0	0	2085	1444	ENST00000453135	lincRNA	ENSG00000235643	RP1-69M21.2	38488	1095	ENST00000471501	ENSG00000116661	FBXO2	36486	434	0	1	0	0	0	1	0	0	1
1169	chr1	11675285	11675346	62	5	5	327	112	0.342508	0.281112	LMR	0	0	5696	1444	ENST00000453135	lincRNA	ENSG00000235643	RP1-69M21.2	35423	1095	ENST00000471501	ENSG00000116661	FBXO2	33421	434	0	0	1	0	0	1	0	0	1
1170	chr1	11677382	11677732	351	5	5	381	105	0.275591	0.244034	LMR	0	0	7793	1444	ENST00000453135	lincRNA	ENSG00000235643	RP1-69M21.2	33037	1095	ENST00000471501	ENSG00000116661	FBXO2	31035	434	0	0	1	0	0	1	0	0	1
1171	chr1	11680102	11681149	1048	18	18	1491	419	0.281019	0.299956	LMR	0	0	10513	1444	ENST00000453135	lincRNA	ENSG00000235643	RP1-69M21.2	29620	1095	ENST00000471501	ENSG00000116661	FBXO2	27618	434	0	0	1	0	0	1	0	0	1
1172	chr1	11685706	11686068	363	10	10	690	183	0.265217	0.253131	LMR	0	0	16117	1444	ENST00000453135	lincRNA	ENSG00000235643	RP1-69M21.2	24701	1095	ENST00000471501	ENSG00000116661	FBXO2	22699	434	0	0	1	0	0	1	0	0	1
1173	chr1	11689247	11690487	1241	18	18	1259	168	0.133439	0.104576	LMR	0	0	19658	1444	ENST00000453135	lincRNA	ENSG00000235643	RP1-69M21.2	20282	1095	ENST00000471501	ENSG00000116661	FBXO2	18280	434	0	0	1	0	0	1	0	0	1
1174	chr1	11695918	11696330	413	15	15	917	133	0.145038	0.0835114	LMR	0	0	14439	1446	ENST00000471501	protein_coding	ENSG00000116661	FBXO2	14439	1095	ENST00000471501	ENSG00000116661	FBXO2	12437	434	0	0	1	0	0	1	0	0	1
1175	chr1	11698916	11699199	284	5	5	247	92	0.37247	0.398825	LMR	0	0	11570	1446	ENST00000471501	protein_coding	ENSG00000116661	FBXO2	11570	1095	ENST00000471501	ENSG00000116661	FBXO2	9568	434	0	0	1	0	0	1	0	0	1
1176	chr1	11700332	11701161	830	15	15	1086	205	0.188766	0.143006	LMR	0	0	9608	1446	ENST00000471501	protein_coding	ENSG00000116661	FBXO2	9608	1095	ENST00000471501	ENSG00000116661	FBXO2	7606	434	0	0	1	0	0	1	0	0	1
1177	chr1	11702092	11702852	761	9	9	626	151	0.241214	0.189497	LMR	0	0	7917	1446	ENST00000471501	protein_coding	ENSG00000116661	FBXO2	7917	1095	ENST00000471501	ENSG00000116661	FBXO2	5915	434	0	0	1	0	0	1	0	0	1
1178	chr1	11704024	11704325	302	6	6	483	133	0.275362	0.254968	LMR	0	0	6444	1446	ENST00000471501	protein_coding	ENSG00000116661	FBXO2	6444	1095	ENST00000471501	ENSG00000116661	FBXO2	4442	434	0	0	1	0	0	1	0	0	1
1179	chr1	11705753	11706235	483	7	7	517	53	0.102515	0.122655	LMR	0	0	4534	1446	ENST00000471501	protein_coding	ENSG00000116661	FBXO2	4534	1095	ENST00000471501	ENSG00000116661	FBXO2	2532	434	0	0	1	0	0	1	0	0	1
1180	chr1	11744284	11744790	507	7	7	534	142	0.265918	0.213601	LMR	0	0	3012	1463	ENST00000376692	protein_coding	ENSG00000116670	MAD2L2	3012	1112	ENST00000376692	ENSG00000116670	MAD2L2	2566	438	0	1	0	0	1	0	0	0	1
1181	chr1	11760563	11761341	779	28	28	1818	426	0.234323	0.183046	LMR	0	0	8776	1471	ENST00000294485	protein_coding	ENSG00000162490	DRAXIN	8776	1120	ENST00000294485	ENSG00000162490	DRAXIN	7911	439	0	1	0	0	1	0	0	0	1
1182	chr1	11761668	11762142	475	15	15	857	258	0.30105	0.328849	LMR	0	0	9881	1471	ENST00000294485	protein_coding	ENSG00000162490	DRAXIN	9881	1120	ENST00000294485	ENSG00000162490	DRAXIN	9016	439	0	1	0	0	1	0	0	0	1
1183	chr1	11764120	11764341	222	6	6	369	168	0.455285	0.450861	LMR	0	0	12333	1471	ENST00000294485	protein_coding	ENSG00000162490	DRAXIN	12333	1120	ENST00000294485	ENSG00000162490	DRAXIN	11468	439	0	1	0	0	1	0	0	0	1
1184	chr1	11764898	11765706	809	19	19	1200	417	0.3475	0.354105	LMR	0	0	13111	1471	ENST00000294485	protein_coding	ENSG00000162490	DRAXIN	13111	1120	ENST00000294485	ENSG00000162490	DRAXIN	12246	439	0	1	0	0	1	0	0	0	1
1185	chr1	11767796	11768136	341	7	7	451	163	0.361419	0.291076	LMR	0	0	16009	1471	ENST00000294485	protein_coding	ENSG00000162490	DRAXIN	16009	1120	ENST00000294485	ENSG00000162490	DRAXIN	11430	440	0	1	0	0	1	0	0	0	1
1186	chr1	11771242	11771535	294	5	5	430	90	0.209302	0.223369	LMR	0	0	19455	1471	ENST00000294485	protein_coding	ENSG00000162490	DRAXIN	19455	1120	ENST00000294485	ENSG00000162490	DRAXIN	8031	440	0	1	0	0	1	0	0	0	1
1187	chr1	11775090	11775803	714	20	20	1463	322	0.220096	0.2212	LMR	0	0	20337	1472	ENST00000376637	protein_coding	ENSG00000177674	AGTRAP	20337	1121	ENST00000376637	ENSG00000177674	AGTRAP	3763	440	0	1	0	0	1	0	0	0	1
1188	chr1	11789948	11790107	160	6	6	338	122	0.360947	0.384145	LMR	0	0	6033	1472	ENST00000376637	protein_coding	ENSG00000177674	AGTRAP	6033	1121	ENST00000376637	ENSG00000177674	AGTRAP	5868	441	0	0	1	0	0	1	0	0	1
1189	chr1	11790684	11791023	340	7	7	606	140	0.231023	0.221968	LMR	0	0	5117	1472	ENST00000376637	protein_coding	ENSG00000177674	AGTRAP	5117	1121	ENST00000376637	ENSG00000177674	AGTRAP	4952	441	0	0	1	0	0	1	0	0	1
1190	chr1	11791474	11792408	935	23	23	1415	123	0.0869258	0.0375572	LMR	0	0	3732	1472	ENST00000376637	protein_coding	ENSG00000177674	AGTRAP	3732	1121	ENST00000376637	ENSG00000177674	AGTRAP	3567	441	0	0	1	0	0	1	0	0	1
1191	chr1	11812772	11813090	319	5	5	275	78	0.283636	0.251395	LMR	0	0	5202	1485	ENST00000471765	protein_coding	ENSG00000177674	AGTRAP	5202	1134	ENST00000471765	ENSG00000177674	AGTRAP	9049	442	0	1	0	0	1	0	0	0	1
1192	chr1	11847087	11847942	856	21	21	1500	216	0.144	0.102669	LMR	1	1	0	1493	ENST00000482358	protein_coding	ENSG00000215910	C1orf167	0	1142	ENST00000482358	ENSG00000215910	C1orf167	17520	443	1	0	0	1	0	0	0	0	1
1193	chr1	11850754	11851332	579	16	16	1049	175	0.166826	0.135496	LMR	0	0	2884	1493	ENST00000482358	protein_coding	ENSG00000215910	C1orf167	2884	1142	ENST00000482358	ENSG00000215910	C1orf167	14130	443	0	1	0	0	1	0	0	0	1
1194	chr1	11898727	11899146	420	12	12	839	85	0.101311	0.032493	LMR	0	0	1927	1513	ENST00000446542	antisense	ENSG00000242349	NPPA-AS1	8693	1161	ENST00000376480	ENSG00000175206	NPPA	0	444	0.17381	0.82619	0	0	1	0	0.0142857	0.985714	0
1195	chr1	11908140	11908683	544	17	17	1212	458	0.377888	0.390832	LMR	1	1	0	1516	ENST00000376476	protein_coding	ENSG00000175206	NPPA	0	1162	ENST00000376476	ENSG00000175206	NPPA	9407	444	1	0	0	1	0	0	0	0	1
1196	chr1	11909971	11910514	544	10	10	815	200	0.245399	0.275592	LMR	0	0	1568	1516	ENST00000376476	protein_coding	ENSG00000175206	NPPA	1568	1162	ENST00000376476	ENSG00000175206	NPPA	8601	445	0.792279	0	0.207721	0.792279	0	0.207721	0	0	1
1197	chr1	11911350	11911532	183	5	5	439	204	0.464692	0.443439	LMR	0	0	2947	1516	ENST00000376476	protein_coding	ENSG00000175206	NPPA	2947	1162	ENST00000376476	ENSG00000175206	NPPA	7583	445	0	0	1	0	0	1	0	0	1
1198	chr1	11912869	11913422	554	8	8	525	105	0.2	0.217197	LMR	0	0	4466	1516	ENST00000376476	protein_coding	ENSG00000175206	NPPA	4466	1162	ENST00000376476	ENSG00000175206	NPPA	5693	445	0	0	1	0	0	1	0	0	1
1199	chr1	11914552	11914830	279	5	5	381	136	0.356955	0.332819	LMR	0	0	4157	1517	ENST00000376468	protein_coding	ENSG00000120937	NPPB	4157	1163	ENST00000376468	ENSG00000120937	NPPB	4285	445	0	0	1	0	0	1	0	0	1
1200	chr1	11916992	11917388	397	6	6	576	60	0.104167	0.153124	LMR	0	0	1599	1517	ENST00000376468	protein_coding	ENSG00000120937	NPPB	1599	1163	ENST00000376468	ENSG00000120937	NPPB	1727	445	1	0	0	1	0	0	0	0.687657	0.312343
1201	chr1	11922762	11923272	511	5	5	285	61	0.214035	0.169142	LMR	0	0	3773	1517	ENST00000376468	protein_coding	ENSG00000120937	NPPB	3773	1163	ENST00000376468	ENSG00000120937	NPPB	3206	445	0	0	1	0	0	1	0	0	1
1202	chr1	11931831	11933182	1352	17	17	1254	483	0.385167	0.35257	LMR	0	0	4644	1518	ENST00000438808	pseudogene	ENSG00000224904	RP5-934G17.6	12842	1163	ENST00000376468	ENSG00000120937	NPPB	12275	445	0	0	1	0	0	1	0	0	1
1203	chr1	11934306	11934514	209	8	8	596	229	0.384228	0.362232	LMR	0	0	3312	1518	ENST00000438808	pseudogene	ENSG00000224904	RP5-934G17.6	15317	1163	ENST00000376468	ENSG00000120937	NPPB	14750	445	0	0	1	0	0	1	0	0	1
1204	chr1	11940380	11941996	1617	26	26	1632	453	0.277574	0.275335	LMR	0	0	2552	1518	ENST00000438808	pseudogene	ENSG00000224904	RP5-934G17.6	21391	1163	ENST00000376468	ENSG00000120937	NPPB	20824	445	0	0.0519481	0.948052	0	0	1	0	0	1
1205	chr1	11946916	11947377	462	13	13	784	205	0.26148	0.24211	LMR	0	0	9088	1518	ENST00000438808	pseudogene	ENSG00000224904	RP5-934G17.6	27927	1163	ENST00000376468	ENSG00000120937	NPPB	27360	445	0	0	1	0	0	1	0	0	1
1206	chr1	11948782	11949139	358	6	6	473	170	0.359408	0.390403	LMR	0	0	10954	1518	ENST00000438808	pseudogene	ENSG00000224904	RP5-934G17.6	29793	1163	ENST00000376468	ENSG00000120937	NPPB	29226	445	0	0	1	0	0	1	0	0	1
1207	chr1	11953833	11954938	1106	8	8	418	134	0.320574	0.176614	LMR	0	0	13270	1519	ENST00000362477	snRNA	ENSG00000199347	RNU5E-1	31541	1164	ENST00000376572	ENSG00000116685	KIAA2013	30705	446	0	0	1	0	0	1	0	0	1
1208	chr1	11970740	11971034	295	6	6	472	177	0.375	0.307883	LMR	0	0	755	1520	ENST00000364931	snRNA	ENSG00000201801	RNU5E-4P	15445	1164	ENST00000376572	ENSG00000116685	KIAA2013	14609	446	1	0	0	0	0	1	0	0	1
1209	chr1	11972810	11973080	271	8	8	654	250	0.382263	0.366763	LMR	0	0	2825	1520	ENST00000364931	snRNA	ENSG00000201801	RNU5E-4P	13399	1164	ENST00000376572	ENSG00000116685	KIAA2013	12563	446	0	0	1	0	0	1	0	0	1
1210	chr1	11973449	11973752	304	8	8	582	138	0.237113	0.216132	LMR	0	0	3464	1520	ENST00000364931	snRNA	ENSG00000201801	RNU5E-4P	12727	1164	ENST00000376572	ENSG00000116685	KIAA2013	11891	446	0	0	1	0	0	1	0	0	1
1211	chr1	11978816	11979396	581	12	12	1069	208	0.194574	0.184772	LMR	0	0	7083	1521	ENST00000376572	protein_coding	ENSG00000116685	KIAA2013	7083	1164	ENST00000376572	ENSG00000116685	KIAA2013	6247	446	0	0	1	0	0	1	0	0	1
1212	chr1	11980386	11980991	606	11	11	868	223	0.256912	0.22898	LMR	0	0	5488	1521	ENST00000376572	protein_coding	ENSG00000116685	KIAA2013	5488	1164	ENST00000376572	ENSG00000116685	KIAA2013	4652	446	0	1	0	0	1	0	0	0	1
1213	chr1	11987936	11988476	541	5	5	420	85	0.202381	0.223575	LMR	0	0	1450	1522	ENST00000376576	protein_coding	ENSG00000116685	KIAA2013	1450	1165	ENST00000376576	ENSG00000116685	KIAA2013	1301	446	1	0	0	1	0	0	0	1	0
1214	chr1	11989694	11991650	1957	21	21	1418	286	0.201693	0.197479	LMR	0	0	2611	1523	ENST00000485046	protein_coding	ENSG00000083444	PLOD1	2611	1166	ENST00000485046	ENSG00000083444	PLOD1	3044	447	0	0	1	0	0	1	0	0	1
1215	chr1	11998926	11999488	563	10	10	550	147	0.267273	0.141092	LMR	0	0	4115	1528	ENST00000196061	protein_coding	ENSG00000083444	PLOD1	4115	1171	ENST00000196061	ENSG00000083444	PLOD1	3956	447	0	1	0	0	1	0	0	0	1
1216	chr1	12000574	12001056	483	5	5	365	111	0.30411	0.203341	LMR	0	0	5763	1528	ENST00000196061	protein_coding	ENSG00000083444	PLOD1	5763	1171	ENST00000196061	ENSG00000083444	PLOD1	5604	447	0	1	0	0	1	0	0	0	1
1217	chr1	12021087	12021725	639	6	6	540	128	0.237037	0.247758	LMR	0	0	3019	1530	ENST00000491536	protein_coding	ENSG00000083444	PLOD1	3019	1173	ENST00000491536	ENSG00000083444	PLOD1	18388	448	0	1	0	0	1	0	0	0	1
1218	chr1	12043759	12044234	476	5	5	400	142	0.355	0.432238	LMR	0	0	1709	1538	ENST00000412236	protein_coding	ENSG00000116688	MFN2	1709	1181	ENST00000412236	ENSG00000116688	MFN2	2965	448	0.609244	0.390756	0	0.609244	0.390756	0	0	0	1
1219	chr1	12073598	12073942	345	6	6	349	80	0.229226	0.251136	LMR	0	0	3422	1539	ENST00000603287	pseudogene	ENSG00000270914	RP5-1077B9.5	5580	1182	ENST00000478749	ENSG00000116691	MIIP	5309	449	0	0	1	0	0	1	0	0	1
1220	chr1	12086874	12087057	184	5	5	282	95	0.336879	0.386893	LMR	0	0	1720	1545	ENST00000492256	protein_coding	ENSG00000116691	MIIP	1720	1187	ENST00000492256	ENSG00000116691	MIIP	6970	449	1	0	0	1	0	0	0	0	1
1221	chr1	12090147	12090282	136	6	6	472	211	0.447034	0.435305	LMR	0	0	901	1547	ENST00000478299	protein_coding	ENSG00000116691	MIIP	901	1189	ENST00000478299	ENSG00000116691	MIIP	10243	449	1	0	0	1	0	0	0	0	1
1222	chr1	12092372	12092826	455	7	7	602	166	0.275748	0.272622	LMR	0	0	1187	1547	ENST00000478299	protein_coding	ENSG00000116691	MIIP	1187	1189	ENST00000478299	ENSG00000116691	MIIP	12468	449	1	0	0	1	0	0	0	0	1
1223	chr1	12100485	12100986	502	5	5	441	109	0.247166	0.242332	LMR	0	0	3413	1549	ENST00000496974	misc_RNA	ENSG00000243539	RN7SL649P	9300	1189	ENST00000478299	ENSG00000116691	MIIP	20581	449	0	0	1	0	0	1	0	0	1
1224	chr1	12127774	12128483	710	12	12	737	83	0.112619	0.0931847	LMR	0	0	4246	1551	ENST00000514649	protein_coding	ENSG00000120949	TNFRSF8	4246	1191	ENST00000514649	ENSG00000120949	TNFRSF8	3625	450	0	1	0	0	1	0	0	0	1
1225	chr1	12135807	12136080	274	7	7	440	134	0.304545	0.255677	LMR	0	0	1960	1555	ENST00000364265	snRNA	ENSG00000201135	RNU6-777P	12279	1191	ENST00000514649	ENSG00000120949	TNFRSF8	11658	450	0.145985	0.854015	0	0	1	0	0	0	1
1226	chr1	12139438	12139980	543	12	12	755	99	0.131126	0.11694	LMR	0	0	623	1556	ENST00000439324	pseudogene	ENSG00000227875	RP11-426M1.2	15910	1191	ENST00000514649	ENSG00000120949	TNFRSF8	15289	450	1	0	0	0	1	0	0	0	1
1227	chr1	12164338	12164604	267	14	14	1000	289	0.289	0.288089	LMR	0	0	21351	1553	ENST00000413146	protein_coding	ENSG00000120949	TNFRSF8	21351	1193	ENST00000413146	ENSG00000120949	TNFRSF8	40189	450	0	1	0	0	1	0	0	0	1
1228	chr1	12178724	12178971	248	5	5	414	86	0.207729	0.220437	LMR	0	0	6984	1553	ENST00000413146	protein_coding	ENSG00000120949	TNFRSF8	6984	1193	ENST00000413146	ENSG00000120949	TNFRSF8	47905	451	0	1	0	0	1	0	0	0	1
1229	chr1	12181820	12182201	382	7	7	666	227	0.340841	0.328552	LMR	0	0	3754	1553	ENST00000413146	protein_coding	ENSG00000120949	TNFRSF8	3754	1193	ENST00000413146	ENSG00000120949	TNFRSF8	44675	451	0	1	0	0	1	0	0	0	1
1230	chr1	12184640	12185362	723	21	21	1431	455	0.317959	0.301685	LMR	0	0	593	1553	ENST00000413146	protein_coding	ENSG00000120949	TNFRSF8	593	1193	ENST00000413146	ENSG00000120949	TNFRSF8	41514	451	1	0	0	1	0	0	0	0	1
1231	chr1	12185694	12186022	329	6	6	347	99	0.285303	0.294924	LMR	1	1	0	1554	ENST00000479933	protein_coding	ENSG00000120949	TNFRSF8	0	1194	ENST00000479933	ENSG00000120949	TNFRSF8	40854	451	1	0	0	1	0	0	0	0	1
1232	chr1	12190360	12191202	843	15	15	1060	232	0.218868	0.21375	LMR	0	0	4368	1554	ENST00000479933	protein_coding	ENSG00000120949	TNFRSF8	4368	1194	ENST00000479933	ENSG00000120949	TNFRSF8	35674	451	0	1	0	0	1	0	0	0	1
1233	chr1	12192199	12192546	348	7	7	641	111	0.173167	0.184466	LMR	0	0	6207	1554	ENST00000479933	protein_coding	ENSG00000120949	TNFRSF8	6207	1194	ENST00000479933	ENSG00000120949	TNFRSF8	34330	451	0	1	0	0	1	0	0	0	1
1234	chr1	12192956	12193566	611	15	15	907	100	0.110254	0.102355	LMR	0	0	6964	1554	ENST00000479933	protein_coding	ENSG00000120949	TNFRSF8	6964	1194	ENST00000479933	ENSG00000120949	TNFRSF8	33310	451	0	1	0	0	1	0	0	0	1
1235	chr1	12195542	12196352	811	9	9	542	147	0.271218	0.157039	LMR	0	0	9550	1554	ENST00000479933	protein_coding	ENSG00000120949	TNFRSF8	9550	1194	ENST00000479933	ENSG00000120949	TNFRSF8	30524	451	0	1	0	0	1	0	0	0	1
1236	chr1	12196637	12197414	778	7	7	340	114	0.335294	0.326797	LMR	0	0	10645	1554	ENST00000479933	protein_coding	ENSG00000120949	TNFRSF8	10645	1194	ENST00000479933	ENSG00000120949	TNFRSF8	29462	451	0	1	0	0	1	0	0	0	1
1237	chr1	12198410	12198511	102	5	5	305	118	0.386885	0.406144	LMR	0	0	12418	1554	ENST00000479933	protein_coding	ENSG00000120949	TNFRSF8	12418	1194	ENST00000479933	ENSG00000120949	TNFRSF8	28365	451	0	1	0	0	1	0	0	0	1
1238	chr1	12203625	12204137	513	18	18	1427	117	0.0819902	0.0249825	LMR	0	0	17633	1554	ENST00000479933	protein_coding	ENSG00000120949	TNFRSF8	17633	1194	ENST00000479933	ENSG00000120949	TNFRSF8	22739	451	0	1	0	0	1	0	0	0	1
1239	chr1	12213530	12213836	307	5	5	338	74	0.218935	0.213442	LMR	0	0	13223	1557	ENST00000376259	protein_coding	ENSG00000028137	TNFRSF1B	13223	1195	ENST00000376259	ENSG00000028137	TNFRSF1B	13040	451	0	0	1	0	0	1	0	0	1
1240	chr1	12218482	12218782	301	7	7	440	97	0.220455	0.223943	LMR	0	0	8277	1557	ENST00000376259	protein_coding	ENSG00000028137	TNFRSF1B	8277	1195	ENST00000376259	ENSG00000028137	TNFRSF1B	8094	451	0	0	1	0	0	1	0	0	1
1241	chr1	12221572	12222446	875	8	8	534	24	0.0449438	0.0301106	LMR	0	0	4613	1557	ENST00000376259	protein_coding	ENSG00000028137	TNFRSF1B	4613	1195	ENST00000376259	ENSG00000028137	TNFRSF1B	4430	451	0	0	1	0	0	1	0	0	1
1242	chr1	12229709	12230544	836	6	6	416	117	0.28125	0.26114	LMR	0	0	2648	1557	ENST00000376259	protein_coding	ENSG00000028137	TNFRSF1B	2648	1195	ENST00000376259	ENSG00000028137	TNFRSF1B	1996	451	0	1	0	0	1	0	0	0.00478469	0.995215
1243	chr1	12235011	12235496	486	12	12	815	217	0.266258	0.254455	LMR	0	0	7950	1557	ENST00000376259	protein_coding	ENSG00000028137	TNFRSF1B	7950	1195	ENST00000376259	ENSG00000028137	TNFRSF1B	7298	451	0	1	0	0	1	0	0	0	1
1244	chr1	12238142	12238536	395	13	13	895	194	0.21676	0.202874	LMR	0	0	11081	1557	ENST00000376259	protein_coding	ENSG00000028137	TNFRSF1B	11081	1195	ENST00000376259	ENSG00000028137	TNFRSF1B	10429	451	0	1	0	0	1	0	0	0	1
1245	chr1	12243661	12245107	1447	24	24	1640	238	0.145122	0.064155	LMR	0	0	6662	1561	ENST00000584158	miRNA	ENSG00000263676	MIR4632	6787	1198	ENST00000489921	ENSG00000028137	TNFRSF1B	6670	452	0	1	0	0	1	0	0	0	1
1246	chr1	12245258	12246588	1331	25	25	1765	429	0.243059	0.195724	LMR	0	0	5181	1561	ENST00000584158	miRNA	ENSG00000263676	MIR4632	5306	1198	ENST00000489921	ENSG00000028137	TNFRSF1B	5189	452	0	1	0	0	1	0	0	0	1
1247	chr1	12256788	12257054	267	9	9	668	285	0.426647	0.413573	LMR	0	0	4892	1560	ENST00000489921	protein_coding	ENSG00000028137	TNFRSF1B	4892	1198	ENST00000489921	ENSG00000028137	TNFRSF1B	4802	452	0	1	0	0	1	0	0	0	1
1248	chr1	12268509	12269756	1248	18	18	1285	286	0.222568	0.265474	LMR	0	0	11409	1562	ENST00000453852	pseudogene	ENSG00000225196	RP5-1118D24.2	16613	1198	ENST00000489921	ENSG00000028137	TNFRSF1B	16523	452	0	0.622596	0.377404	0	0.622596	0.377404	0	0	1
1249	chr1	12315792	12316106	315	5	5	262	61	0.232824	0.21585	LMR	0	0	2000	1567	ENST00000489961	protein_coding	ENSG00000048707	VPS13D	2000	1202	ENST00000489961	ENSG00000048707	VPS13D	24592	454	0	1	0	0	1	0	0	0	1
1250	chr1	12369894	12370488	595	5	5	373	113	0.302949	0.296835	LMR	0	0	1094	1570	ENST00000487188	protein_coding	ENSG00000048707	VPS13D	1094	1205	ENST00000487188	ENSG00000048707	VPS13D	78694	454	1	0	0	1	0	0	0	0	1
1251	chr1	12374386	12375828	1443	5	5	439	128	0.291572	0.308407	LMR	0	0	2802	1570	ENST00000487188	protein_coding	ENSG00000048707	VPS13D	2802	1205	ENST00000487188	ENSG00000048707	VPS13D	83186	454	0	1	0	0	1	0	0	0	1
1252	chr1	12390490	12390758	269	5	5	323	96	0.297214	0.285132	LMR	0	0	14163	1571	ENST00000469054	protein_coding	ENSG00000048707	VPS13D	14163	1206	ENST00000469054	ENSG00000048707	VPS13D	99290	454	0	1	0	0	1	0	0	0	1
1253	chr1	12393082	12393426	345	6	6	440	113	0.256818	0.19958	LMR	0	0	11495	1571	ENST00000469054	protein_coding	ENSG00000048707	VPS13D	11495	1206	ENST00000469054	ENSG00000048707	VPS13D	101882	454	0	1	0	0	1	0	0	0	1
1254	chr1	12398928	12400502	1575	7	7	607	147	0.242175	0.282052	LMR	0	0	4419	1571	ENST00000469054	protein_coding	ENSG00000048707	VPS13D	4419	1206	ENST00000469054	ENSG00000048707	VPS13D	107728	454	0	1	0	0	1	0	0	0	1
1255	chr1	12402794	12403169	376	5	5	377	115	0.30504	0.254156	LMR	0	0	1752	1571	ENST00000469054	protein_coding	ENSG00000048707	VPS13D	1752	1206	ENST00000469054	ENSG00000048707	VPS13D	111594	454	0.659574	0.340426	0	0.659574	0.340426	0	0	0	1
1256	chr1	12404209	12406347	2139	17	17	1305	119	0.0911877	0.0480191	LMR	1	1	0	1571	ENST00000469054	protein_coding	ENSG00000048707	VPS13D	0	1206	ENST00000469054	ENSG00000048707	VPS13D	113009	454	1	0	0	1	0	0	0	0	1
1257	chr1	12441182	12442060	879	6	6	455	119	0.261538	0.241881	LMR	0	0	13456	1572	ENST00000496628	protein_coding	ENSG00000048707	VPS13D	13456	1207	ENST00000496628	ENSG00000048707	VPS13D	149982	454	0	1	0	0	1	0	0	0	1
1258	chr1	12456072	12456604	533	6	6	453	78	0.172185	0.172153	LMR	0	0	3762	1573	ENST00000466732	protein_coding	ENSG00000048707	VPS13D	3762	1208	ENST00000466732	ENSG00000048707	VPS13D	143743	455	0	1	0	0	1	0	0	0	1
1259	chr1	12465532	12467717	2186	21	21	1842	263	0.14278	0.149044	LMR	1	1	0	1574	ENST00000476045	protein_coding	ENSG00000048707	VPS13D	0	1209	ENST00000476045	ENSG00000048707	VPS13D	132630	455	1	0	0	1	0	0	0	0	1
1260	chr1	12493452	12494012	561	11	11	850	127	0.149412	0.0628411	LMR	0	0	23527	1576	ENST00000543766	protein_coding	ENSG00000048707	VPS13D	23527	1211	ENST00000543766	ENSG00000048707	VPS13D	106335	455	0	1	0	0	1	0	0	0	1
1261	chr1	12507199	12509942	2744	21	21	1757	435	0.247581	0.27399	LMR	0	0	15052	1577	ENST00000471923	protein_coding	ENSG00000048707	VPS13D	15052	1212	ENST00000471923	ENSG00000048707	VPS13D	90405	455	0	1	0	0	1	0	0	0	1
1262	chr1	12513596	12515238	1643	14	14	1297	422	0.325366	0.377424	LMR	0	0	9756	1577	ENST00000471923	protein_coding	ENSG00000048707	VPS13D	9756	1212	ENST00000471923	ENSG00000048707	VPS13D	85109	455	0	1	0	0	1	0	0	0	1
1263	chr1	12516847	12518952	2106	12	12	999	170	0.17017	0.172143	LMR	0	0	6042	1577	ENST00000471923	protein_coding	ENSG00000048707	VPS13D	6042	1212	ENST00000471923	ENSG00000048707	VPS13D	81395	455	0	1	0	0	1	0	0	0	1
1264	chr1	12520915	12521814	900	8	8	619	130	0.210016	0.179515	LMR	0	0	3180	1577	ENST00000471923	protein_coding	ENSG00000048707	VPS13D	3180	1212	ENST00000471923	ENSG00000048707	VPS13D	78533	455	0	1	0	0	1	0	0	0	1
1265	chr1	12524119	12525146	1028	9	9	791	182	0.230088	0.247732	LMR	1	1	0	1577	ENST00000471923	protein_coding	ENSG00000048707	VPS13D	0	1212	ENST00000471923	ENSG00000048707	VPS13D	75201	455	1	0	0	1	0	0	0	0	1
1266	chr1	12530080	12530652	573	5	5	386	82	0.212435	0.179931	LMR	0	0	5084	1577	ENST00000471923	protein_coding	ENSG00000048707	VPS13D	5084	1212	ENST00000471923	ENSG00000048707	VPS13D	69695	455	0	1	0	0	1	0	0	0	1
1267	chr1	12533888	12536498	2611	28	28	2319	736	0.317378	0.282377	LMR	0	0	2105	1578	ENST00000543710	protein_coding	ENSG00000048707	VPS13D	2105	1213	ENST00000543710	ENSG00000048707	VPS13D	63849	455	0	1	0	0	1	0	0	0	1
1268	chr1	12537955	12538916	962	25	25	1777	179	0.100732	0.0563331	LMR	1	1	0	1578	ENST00000543710	protein_coding	ENSG00000048707	VPS13D	0	1213	ENST00000543710	ENSG00000048707	VPS13D	61431	455	1	0	0	1	0	0	0	0	1
1269	chr1	12545355	12546886	1532	25	25	1940	395	0.203608	0.178168	LMR	0	0	6750	1578	ENST00000543710	protein_coding	ENSG00000048707	VPS13D	6750	1213	ENST00000543710	ENSG00000048707	VPS13D	53461	455	0	1	0	0	1	0	0	0	1
1270	chr1	12559442	12560578	1137	16	16	1266	142	0.112164	0.0698327	LMR	0	0	2161	1579	ENST00000473099	protein_coding	ENSG00000048707	VPS13D	2161	1214	ENST00000473099	ENSG00000048707	VPS13D	39769	455	0	1	0	0	1	0	0	0	1
1271	chr1	12571454	12571786	333	5	5	456	112	0.245614	0.265645	LMR	0	0	4153	1580	ENST00000459326	snoRNA	ENSG00000239149	SNORA59A	14173	1214	ENST00000473099	ENSG00000048707	VPS13D	28561	455	0	1	0	0	1	0	0	0	1
1272	chr1	12578778	12579852	1075	24	24	1655	231	0.139577	0.106755	LMR	0	0	7913	1581	ENST00000416696	lincRNA	ENSG00000229484	RP5-888M10.2	21497	1214	ENST00000473099	ENSG00000048707	VPS13D	20495	455	0	0	1	0	0	1	0	0	1
1273	chr1	12580944	12581634	691	12	12	1012	346	0.341897	0.364162	LMR	0	0	6131	1581	ENST00000416696	lincRNA	ENSG00000229484	RP5-888M10.2	23663	1214	ENST00000473099	ENSG00000048707	VPS13D	18713	455	0	0	1	0	0	1	0	0	1
1274	chr1	12585263	12586568	1306	25	25	1803	607	0.336661	0.363801	LMR	0	0	1197	1581	ENST00000416696	lincRNA	ENSG00000229484	RP5-888M10.2	27982	1214	ENST00000473099	ENSG00000048707	VPS13D	13779	455	0.614855	0	0.385145	0	0	1	0	0	1
1275	chr1	12588286	12588677	392	7	7	570	91	0.159649	0.144757	LMR	0	0	519	1581	ENST00000416696	lincRNA	ENSG00000229484	RP5-888M10.2	31005	1214	ENST00000473099	ENSG00000048707	VPS13D	11670	455	1	0	0	0	0	1	0	0	1
1276	chr1	12606814	12607786	973	25	25	1722	416	0.24158	0.205053	LMR	0	0	19047	1581	ENST00000416696	lincRNA	ENSG00000229484	RP5-888M10.2	48534	1217	ENST00000430996	ENSG00000162496	DHRS3	6257	455	0	0	1	0	0	1	0	0	1
1277	chr1	12613328	12613927	600	5	5	351	137	0.390313	0.352089	LMR	0	0	16172	1586	ENST00000408413	snRNA	ENSG00000221340	RNU6ATAC18P	42393	1217	ENST00000430996	ENSG00000162496	DHRS3	12771	455	0	0	1	0	0	1	0	0	1
1278	chr1	12616207	12617151	945	13	13	852	144	0.169014	0.164849	LMR	0	0	12948	1586	ENST00000408413	snRNA	ENSG00000221340	RNU6ATAC18P	39169	1217	ENST00000430996	ENSG00000162496	DHRS3	15650	455	0	0	1	0	0	1	0	0	1
1279	chr1	12619318	12619525	208	6	6	408	107	0.262255	0.263617	LMR	0	0	10574	1586	ENST00000408413	snRNA	ENSG00000221340	RNU6ATAC18P	36795	1217	ENST00000430996	ENSG00000162496	DHRS3	18761	455	0	0	1	0	0	1	0	0	1
1280	chr1	12625023	12625636	614	5	5	318	68	0.213836	0.167236	LMR	0	0	4463	1586	ENST00000408413	snRNA	ENSG00000221340	RNU6ATAC18P	30684	1217	ENST00000430996	ENSG00000162496	DHRS3	24466	455	0	0	1	0	0	1	0	0	1
1281	chr1	12640120	12640809	690	18	18	1431	377	0.263452	0.264818	LMR	0	0	10019	1586	ENST00000408413	snRNA	ENSG00000221340	RNU6ATAC18P	15511	1217	ENST00000430996	ENSG00000162496	DHRS3	15117	456	0	1	0	0	1	0	0	0	1
1282	chr1	12648492	12649022	531	11	11	760	177	0.232895	0.239418	LMR	0	0	7298	1584	ENST00000430996	protein_coding	ENSG00000162496	DHRS3	7298	1217	ENST00000430996	ENSG00000162496	DHRS3	6904	456	0	1	0	0	1	0	0	0	1
1283	chr1	12650607	12651764	1158	28	28	2333	541	0.23189	0.170574	LMR	0	0	4556	1584	ENST00000430996	protein_coding	ENSG00000162496	DHRS3	4556	1217	ENST00000430996	ENSG00000162496	DHRS3	4162	456	0	1	0	0	1	0	0	0	1
1284	chr1	12653562	12654439	878	13	13	914	233	0.254923	0.212843	LMR	0	0	1881	1584	ENST00000430996	protein_coding	ENSG00000162496	DHRS3	1881	1217	ENST00000430996	ENSG00000162496	DHRS3	1487	456	0.135535	0.864465	0	0.135535	0.864465	0	0	0.584282	0.415718
1285	chr1	12657276	12658117	842	13	13	1048	427	0.407443	0.418952	LMR	0	0	954	1584	ENST00000430996	protein_coding	ENSG00000162496	DHRS3	954	1217	ENST00000430996	ENSG00000162496	DHRS3	1027	456	1	0	0	1	0	0	0	1	0
1286	chr1	12658966	12659484	519	8	8	619	107	0.172859	0.122645	LMR	0	0	2644	1584	ENST00000430996	protein_coding	ENSG00000162496	DHRS3	2644	1217	ENST00000430996	ENSG00000162496	DHRS3	2717	456	0	1	0	0	1	0	0	0	1
1287	chr1	12660056	12660662	607	10	10	724	136	0.187845	0.16572	LMR	0	0	3734	1584	ENST00000430996	protein_coding	ENSG00000162496	DHRS3	3734	1217	ENST00000430996	ENSG00000162496	DHRS3	3807	456	0	1	0	0	1	0	0	0	1
1288	chr1	12661923	12662982	1060	15	15	1089	339	0.311295	0.207228	LMR	0	0	5601	1584	ENST00000430996	protein_coding	ENSG00000162496	DHRS3	5601	1217	ENST00000430996	ENSG00000162496	DHRS3	5674	456	0	1	0	0	1	0	0	0	1
1289	chr1	12664216	12664724	509	6	6	531	103	0.193974	0.177704	LMR	0	0	7894	1584	ENST00000430996	protein_coding	ENSG00000162496	DHRS3	7894	1217	ENST00000430996	ENSG00000162496	DHRS3	7967	456	0	1	0	0	1	0	0	0	1
1290	chr1	12681732	12682827	1096	22	22	1384	324	0.234104	0.205444	LMR	0	0	2481	1587	ENST00000606790	lincRNA	ENSG00000272482	RP11-474O21.5	3994	1215	ENST00000376223	ENSG00000162496	DHRS3	3089	457	0	0	1	0	0	1	0	0	1
1291	chr1	12696284	12698126	1843	22	22	1552	499	0.321521	0.236921	LMR	0	0	6439	1588	ENST00000376221	protein_coding	ENSG00000204518	AADACL4	6439	1219	ENST00000376221	ENSG00000204518	AADACL4	17641	457	0	0	1	0	0	1	0	0	1
1292	chr1	12718834	12719379	546	11	11	812	36	0.044335	0.025641	LMR	0	0	14267	1588	ENST00000376221	protein_coding	ENSG00000204518	AADACL4	14267	1219	ENST00000376221	ENSG00000204518	AADACL4	40191	457	0	1	0	0	1	0	0	0	1
1293	chr1	12753050	12753752	703	11	11	736	114	0.154891	0.116985	LMR	0	0	124	1589	ENST00000436879	pseudogene	ENSG00000226166	RP11-474O21.2	22365	1220	ENST00000332530	ENSG00000188984	AADACL3	74407	457	1	0	0	0	0	1	0	0	1
1294	chr1	12768734	12769480	747	5	5	364	97	0.266484	0.251217	LMR	0	0	6637	1590	ENST00000332530	protein_coding	ENSG00000188984	AADACL3	6637	1220	ENST00000332530	ENSG00000188984	AADACL3	90091	457	0	0	1	0	0	1	0	0	1
1295	chr1	12788864	12790718	1855	5	5	368	115	0.3125	0.423696	LMR	0	0	8974	1592	ENST00000458803	snoRNA	ENSG00000238771	snoU13	12717	1221	ENST00000359318	ENSG00000188984	AADACL3	110221	457	0	0	1	0	0	1	0	0	1
1296	chr1	12816654	12817426	773	7	7	422	151	0.35782	0.289067	LMR	0	0	10280	1595	ENST00000376210	protein_coding	ENSG00000157330	C1orf158	10280	1224	ENST00000376210	ENSG00000157330	C1orf158	138011	457	0	1	0	0	1	0	0	0	1
1297	chr1	12830204	12830712	509	6	6	459	161	0.350763	0.40877	LMR	0	0	4271	1596	ENST00000357726	protein_coding	ENSG00000116726	PRAMEF12	4271	1225	ENST00000357726	ENSG00000116726	PRAMEF12	151561	457	0	0	1	0	0	1	0	0	1
1298	chr1	12871580	12873002	1423	6	6	392	147	0.375	0.345336	LMR	0	0	10019	1599	ENST00000438401	lincRNA	ENSG00000228338	RP5-845O24.8	16739	1227	ENST00000400814	ENSG00000116721	PRAMEF1	192937	457	0	0	1	0	0	1	0	0	1
1299	chr1	12890736	12891574	839	6	6	346	130	0.375723	0.346658	LMR	1	1	0	1601	ENST00000437584	protein_coding	ENSG00000204513	PRAMEF11	0	1229	ENST00000437584	ENSG00000204513	PRAMEF11	212093	457	1	0	0	1	0	0	0	0	1
1300	chr1	12892172	12892606	435	5	5	311	132	0.424437	0.406942	LMR	0	0	907	1600	ENST00000535591	protein_coding	ENSG00000204513	PRAMEF11	907	1228	ENST00000535591	ENSG00000204513	PRAMEF11	213529	457	1	0	0	1	0	0	0	0	1
1301	chr1	12945474	12946634	1161	6	9	169	33	0.195266	0.355864	LMR	1	1	0	1605	ENST00000235349	protein_coding	ENSG00000243073	PRAMEF4	0	1232	ENST00000235349	ENSG00000243073	PRAMEF4	266831	457	1	0	0	1	0	0	0	0	1
1302	chr1	13371620	13374710	3091	5	24	157	53	0.33758	0.427778	LMR	0	0	6526	1635	ENST00000431596	pseudogene	ENSG00000231219	RP11-219C24.8	11800	1247	ENST00000376168	ENSG00000204502	PRAMEF5	464795	458	0	0	1	0	0	1	0	0	1
1303	chr1	13783638	13783920	283	5	5	311	126	0.405145	0.397334	LMR	0	0	40829	1657	ENST00000602960	protein_coding	ENSG00000204478	PRAMEF20	40829	1263	ENST00000602960	ENSG00000204478	PRAMEF20	55585	458	0	0	1	0	0	1	0	0	1
1304	chr1	13789096	13789677	582	15	15	960	326	0.339583	0.317296	LMR	0	0	46287	1657	ENST00000602960	protein_coding	ENSG00000204478	PRAMEF20	46287	1263	ENST00000602960	ENSG00000204478	PRAMEF20	49828	458	0	0	1	0	0	1	0	0	1
1305	chr1	13814129	13814658	530	6	6	412	104	0.252427	0.266597	LMR	0	0	25056	1659	ENST00000563570	antisense	ENSG00000259961	RP4-597A16.2	25884	1264	ENST00000376085	ENSG00000162494	LRRC38	24847	458	0	1	0	0	1	0	0	0	1
1306	chr1	13819368	13819452	85	5	5	356	112	0.314607	0.314932	LMR	0	0	20262	1659	ENST00000563570	antisense	ENSG00000259961	RP4-597A16.2	21090	1264	ENST00000376085	ENSG00000162494	LRRC38	20053	458	0	1	0	0	1	0	0	0	1
1307	chr1	13831272	13832040	769	14	14	922	206	0.223427	0.185652	LMR	0	0	7674	1659	ENST00000563570	antisense	ENSG00000259961	RP4-597A16.2	8502	1264	ENST00000376085	ENSG00000162494	LRRC38	7465	458	0	1	0	0	1	0	0	0	1
1308	chr1	13835318	13835666	349	6	6	429	142	0.331002	0.330028	LMR	0	0	4048	1659	ENST00000563570	antisense	ENSG00000259961	RP4-597A16.2	4876	1264	ENST00000376085	ENSG00000162494	LRRC38	3839	458	0	1	0	0	1	0	0	0	1
1309	chr1	13843167	13843392	226	6	6	499	180	0.360721	0.338344	LMR	0	0	2623	1658	ENST00000376085	protein_coding	ENSG00000162494	LRRC38	2623	1264	ENST00000376085	ENSG00000162494	LRRC38	2553	458	0	0	1	0	0	1	0	0	1
1310	chr1	13843683	13844129	447	15	15	1286	148	0.115086	0.0899054	LMR	0	0	3139	1658	ENST00000376085	protein_coding	ENSG00000162494	LRRC38	3139	1264	ENST00000376085	ENSG00000162494	LRRC38	3069	458	0	0	1	0	0	1	0	0	1
1311	chr1	13870221	13871002	782	18	18	1476	270	0.182927	0.133099	LMR	0	0	10493	1660	ENST00000401091	pseudogene	ENSG00000215909	RP4-597A16.3	29677	1264	ENST00000376085	ENSG00000162494	LRRC38	10408	459	0	0	1	0	0	1	0	0	1
1312	chr1	13877084	13877678	595	6	6	452	102	0.225664	0.240896	LMR	0	0	3817	1660	ENST00000401091	pseudogene	ENSG00000215909	RP4-597A16.3	32281	1265	ENST00000294489	ENSG00000162493	PDPN	3732	459	0	0	1	0	0	1	0	0	1
1313	chr1	13903249	13903495	247	6	6	556	222	0.399281	0.368563	LMR	0	0	6464	1661	ENST00000294489	protein_coding	ENSG00000162493	PDPN	6464	1265	ENST00000294489	ENSG00000162493	PDPN	6111	460	0	0	1	0	0	1	0	0	1
1314	chr1	13912582	13912978	397	8	8	710	255	0.359155	0.375278	LMR	0	0	606	1670	ENST00000488631	protein_coding	ENSG00000162493	PDPN	606	1274	ENST00000488631	ENSG00000162493	PDPN	1713	461	1	0	0	1	0	0	0	0.722922	0.277078
1315	chr1	13919896	13920646	751	10	10	842	73	0.0866983	0.108244	LMR	0	0	7920	1670	ENST00000488631	protein_coding	ENSG00000162493	PDPN	7920	1274	ENST00000488631	ENSG00000162493	PDPN	9027	461	0	1	0	0	1	0	0	0	1
1316	chr1	13961619	13962338	720	9	9	737	187	0.253731	0.233079	LMR	0	0	11121	1672	ENST00000577470	miRNA	ENSG00000266358	AL359771.1	49643	1274	ENST00000488631	ENSG00000162493	PDPN	50750	461	0	0	1	0	0	1	0	0	1
1317	chr1	13988629	13989410	782	6	6	466	100	0.214592	0.186967	LMR	0	0	2223	1673	ENST00000441809	lincRNA	ENSG00000237445	CTA-520D8.2	37282	1275	ENST00000484063	ENSG00000116731	PRDM2	37071	462	0	0	1	0	0	1	0	0	1
1318	chr1	13990596	13991604	1009	8	8	655	105	0.160305	0.169013	LMR	0	0	4190	1673	ENST00000441809	lincRNA	ENSG00000237445	CTA-520D8.2	35088	1275	ENST00000484063	ENSG00000116731	PRDM2	34877	462	0	0	1	0	0	1	0	0	1
1319	chr1	13991966	13992559	594	11	11	944	118	0.125	0.056698	LMR	0	0	5560	1673	ENST00000441809	lincRNA	ENSG00000237445	CTA-520D8.2	34133	1275	ENST00000484063	ENSG00000116731	PRDM2	33922	462	0	0	1	0	0	1	0	0	1
1320	chr1	14001168	14002287	1120	5	5	389	91	0.233933	0.183233	LMR	0	0	14762	1673	ENST00000441809	lincRNA	ENSG00000237445	CTA-520D8.2	24405	1275	ENST00000484063	ENSG00000116731	PRDM2	24194	462	0	0	1	0	0	1	0	0	1
1321	chr1	14020142	14020580	439	6	6	480	111	0.23125	0.223658	LMR	0	0	2113	1674	ENST00000517276	snoRNA	ENSG00000253085	SCARNA11	6112	1275	ENST00000484063	ENSG00000116731	PRDM2	5901	462	0	0	1	0	0	1	0	0	1
1322	chr1	14101930	14102358	429	5	5	402	128	0.318408	0.302173	LMR	0	0	3708	1688	ENST00000487453	protein_coding	ENSG00000116731	PRDM2	3708	1288	ENST00000487453	ENSG00000116731	PRDM2	25471	463	0	1	0	0	1	0	0	0	1
1323	chr1	14140212	14140338	127	8	8	453	95	0.209713	0.18784	LMR	0	0	41990	1688	ENST00000487453	protein_coding	ENSG00000116731	PRDM2	41990	1288	ENST00000487453	ENSG00000116731	PRDM2	63753	463	0	1	0	0	1	0	0	0	1
1324	chr1	14155313	14155774	462	11	11	839	181	0.215733	0.219594	LMR	0	0	57091	1688	ENST00000487453	protein_coding	ENSG00000116731	PRDM2	57091	1288	ENST00000487453	ENSG00000116731	PRDM2	63576	464	0	0	1	0	0	1	0	0	1
1325	chr1	14215190	14215662	473	7	7	510	140	0.27451	0.271013	LMR	0	0	116968	1688	ENST00000487453	protein_coding	ENSG00000116731	PRDM2	116968	1288	ENST00000487453	ENSG00000116731	PRDM2	3688	464	0	0	1	0	0	1	0	0	1
1326	chr1	14227140	14227874	735	8	8	638	212	0.332288	0.344827	LMR	0	0	128918	1688	ENST00000487453	protein_coding	ENSG00000116731	PRDM2	128918	1288	ENST00000487453	ENSG00000116731	PRDM2	7402	464	0	0	1	0	0	1	0	0	1
1327	chr1	14231928	14232544	617	8	8	550	207	0.376364	0.391799	LMR	0	0	133706	1688	ENST00000487453	protein_coding	ENSG00000116731	PRDM2	133706	1288	ENST00000487453	ENSG00000116731	PRDM2	12190	464	0	0	1	0	0	1	0	0	1
1328	chr1	14272118	14272832	715	5	5	415	130	0.313253	0.301398	LMR	0	0	173896	1688	ENST00000487453	protein_coding	ENSG00000116731	PRDM2	173896	1288	ENST00000487453	ENSG00000116731	PRDM2	52380	464	0	0	1	0	0	1	0	0	1
1329	chr1	14275029	14276497	1469	16	16	1312	300	0.228659	0.22138	LMR	0	0	174332	1689	ENST00000516342	snRNA	ENSG00000252151	RNU6-1265P	176807	1288	ENST00000487453	ENSG00000116731	PRDM2	55291	464	0	0	1	0	0	1	0	0	1
1330	chr1	14280366	14281474	1109	12	12	809	173	0.213844	0.205416	LMR	0	0	169355	1689	ENST00000516342	snRNA	ENSG00000252151	RNU6-1265P	182144	1288	ENST00000487453	ENSG00000116731	PRDM2	60628	464	0	0	1	0	0	1	0	0	1
1331	chr1	14286894	14287426	533	12	12	966	104	0.10766	0.0211929	LMR	0	0	163403	1689	ENST00000516342	snRNA	ENSG00000252151	RNU6-1265P	188672	1288	ENST00000487453	ENSG00000116731	PRDM2	67156	464	0	0	1	0	0	1	0	0	1
1332	chr1	14292213	14292672	460	7	7	603	80	0.13267	0.101868	LMR	0	0	158157	1689	ENST00000516342	snRNA	ENSG00000252151	RNU6-1265P	193991	1288	ENST00000487453	ENSG00000116731	PRDM2	72475	464	0	0	1	0	0	1	0	0	1
1333	chr1	14340652	14342740	2089	17	17	1024	315	0.307617	0.322076	LMR	0	0	108089	1689	ENST00000516342	snRNA	ENSG00000252151	RNU6-1265P	242430	1288	ENST00000487453	ENSG00000116731	PRDM2	120914	464	0	0	1	0	0	1	0	0	1
1334	chr1	14343816	14344522	707	8	8	656	186	0.283537	0.306943	LMR	0	0	106307	1689	ENST00000516342	snRNA	ENSG00000252151	RNU6-1265P	245594	1288	ENST00000487453	ENSG00000116731	PRDM2	124078	464	0	0	1	0	0	1	0	0	1
1335	chr1	14346956	14348108	1153	6	6	470	66	0.140426	0.115267	LMR	0	0	102721	1689	ENST00000516342	snRNA	ENSG00000252151	RNU6-1265P	248734	1288	ENST00000487453	ENSG00000116731	PRDM2	127218	464	0	0	1	0	0	1	0	0	1
1336	chr1	14365855	14366902	1048	14	14	937	315	0.336179	0.328758	LMR	0	0	83927	1689	ENST00000516342	snRNA	ENSG00000252151	RNU6-1265P	267633	1288	ENST00000487453	ENSG00000116731	PRDM2	146117	464	0	0	1	0	0	1	0	0	1
1337	chr1	14465154	14465617	464	8	8	548	130	0.237226	0.225444	LMR	0	0	14323	1689	ENST00000516342	snRNA	ENSG00000252151	RNU6-1265P	366932	1288	ENST00000487453	ENSG00000116731	PRDM2	245416	464	0	0	1	0	0	1	0	0	1
1338	chr1	14467186	14467900	715	17	17	1110	213	0.191892	0.168599	LMR	0	0	16355	1689	ENST00000516342	snRNA	ENSG00000252151	RNU6-1265P	368964	1288	ENST00000487453	ENSG00000116731	PRDM2	247448	464	0	0	1	0	0	1	0	0	1
1339	chr1	14510782	14511390	609	8	8	552	141	0.255435	0.250758	LMR	0	0	38222	1690	ENST00000449215	lincRNA	ENSG00000231606	RP11-344F13.1	412560	1288	ENST00000487453	ENSG00000116731	PRDM2	291044	464	0	0	1	0	0	1	0	0	1
1340	chr1	14548246	14549092	847	8	8	564	195	0.345745	0.270571	LMR	0	0	520	1690	ENST00000449215	lincRNA	ENSG00000231606	RP11-344F13.1	376107	1289	ENST00000491547	ENSG00000189337	KAZN	328508	464	1	0	0	0	0	1	0	0	1
1341	chr1	14564382	14565728	1347	12	12	952	212	0.222689	0.176429	LMR	0	0	14768	1690	ENST00000449215	lincRNA	ENSG00000231606	RP11-344F13.1	359471	1289	ENST00000491547	ENSG00000189337	KAZN	344644	464	0	0	1	0	0	1	0	0	1
1342	chr1	14568190	14569432	1243	8	8	698	216	0.309456	0.318702	LMR	0	0	18576	1690	ENST00000449215	lincRNA	ENSG00000231606	RP11-344F13.1	355767	1289	ENST00000491547	ENSG00000189337	KAZN	348452	464	0	0	1	0	0	1	0	0	1
1343	chr1	14572738	14573606	869	9	9	617	193	0.312804	0.31312	LMR	0	0	23124	1690	ENST00000449215	lincRNA	ENSG00000231606	RP11-344F13.1	351593	1289	ENST00000491547	ENSG00000189337	KAZN	351004	465	0	0	1	0	0	1	0	0	1
1344	chr1	14574214	14574566	353	6	6	422	68	0.161137	0.197351	LMR	0	0	24600	1690	ENST00000449215	lincRNA	ENSG00000231606	RP11-344F13.1	350633	1289	ENST00000491547	ENSG00000189337	KAZN	350044	465	0	0	1	0	0	1	0	0	1
1345	chr1	14580164	14581314	1151	15	15	1042	227	0.21785	0.252068	LMR	0	0	30550	1690	ENST00000449215	lincRNA	ENSG00000231606	RP11-344F13.1	343885	1289	ENST00000491547	ENSG00000189337	KAZN	343296	465	0	0	1	0	0	1	0	0	1
1346	chr1	14585352	14586578	1227	28	28	2166	431	0.198984	0.171418	LMR	0	0	35738	1690	ENST00000449215	lincRNA	ENSG00000231606	RP11-344F13.1	338621	1289	ENST00000491547	ENSG00000189337	KAZN	338032	465	0	0	1	0	0	1	0	0	1
1347	chr1	14609420	14609791	372	5	5	404	208	0.514851	0.462799	LMR	0	0	59806	1690	ENST00000449215	lincRNA	ENSG00000231606	RP11-344F13.1	315408	1289	ENST00000491547	ENSG00000189337	KAZN	314819	465	0	0	1	0	0	1	0	0	1
1348	chr1	14630853	14631703	851	10	10	844	162	0.191943	0.185554	LMR	0	0	45814	1691	ENST00000447908	lincRNA	ENSG00000234593	RP4-704D23.1	293496	1289	ENST00000491547	ENSG00000189337	KAZN	292907	465	0	0	1	0	0	1	0	0	1
1349	chr1	14672558	14673068	511	6	6	446	106	0.237668	0.247637	LMR	0	0	4449	1691	ENST00000447908	lincRNA	ENSG00000234593	RP4-704D23.1	252131	1289	ENST00000491547	ENSG00000189337	KAZN	251542	465	0	0	1	0	0	1	0	0	1
1350	chr1	14687440	14687869	430	7	7	421	106	0.251781	0.221764	LMR	0	0	9921	1691	ENST00000447908	lincRNA	ENSG00000234593	RP4-704D23.1	237330	1289	ENST00000491547	ENSG00000189337	KAZN	236741	465	0	0	1	0	0	1	0	0	1
1351	chr1	14688712	14689872	1161	6	6	474	166	0.350211	0.365484	LMR	0	0	11193	1691	ENST00000447908	lincRNA	ENSG00000234593	RP4-704D23.1	235327	1289	ENST00000491547	ENSG00000189337	KAZN	234738	465	0	0	1	0	0	1	0	0	1
1352	chr1	14698314	14698979	666	6	6	485	148	0.305155	0.304009	LMR	0	0	20795	1691	ENST00000447908	lincRNA	ENSG00000234593	RP4-704D23.1	226220	1289	ENST00000491547	ENSG00000189337	KAZN	225631	465	0	0	1	0	0	1	0	0	1
1353	chr1	14790347	14790965	619	6	6	452	86	0.190265	0.20658	LMR	0	0	112828	1691	ENST00000447908	lincRNA	ENSG00000234593	RP4-704D23.1	134234	1289	ENST00000491547	ENSG00000189337	KAZN	133645	465	0	0	1	0	0	1	0	0	1
1354	chr1	14802564	14803282	719	7	7	596	123	0.206376	0.218769	LMR	0	0	121917	1692	ENST00000491547	protein_coding	ENSG00000189337	KAZN	121917	1289	ENST00000491547	ENSG00000189337	KAZN	121328	465	0	0	1	0	0	1	0	0	1
1355	chr1	14813065	14814293	1229	9	9	698	164	0.234957	0.221739	LMR	0	0	110906	1692	ENST00000491547	protein_coding	ENSG00000189337	KAZN	110906	1289	ENST00000491547	ENSG00000189337	KAZN	110317	465	0	0	1	0	0	1	0	0	1
1356	chr1	14823964	14824712	749	6	6	464	71	0.153017	0.175031	LMR	0	0	100487	1692	ENST00000491547	protein_coding	ENSG00000189337	KAZN	100487	1289	ENST00000491547	ENSG00000189337	KAZN	99898	465	0	0	1	0	0	1	0	0	1
1357	chr1	14839422	14839984	563	7	7	645	165	0.255814	0.230136	LMR	0	0	85215	1692	ENST00000491547	protein_coding	ENSG00000189337	KAZN	85215	1289	ENST00000491547	ENSG00000189337	KAZN	84626	465	0	0	1	0	0	1	0	0	1
1358	chr1	14848194	14849576	1383	15	15	1197	271	0.226399	0.199607	LMR	0	0	75623	1692	ENST00000491547	protein_coding	ENSG00000189337	KAZN	75623	1289	ENST00000491547	ENSG00000189337	KAZN	75034	465	0	0	1	0	0	1	0	0	1
1359	chr1	14874463	14874780	318	6	6	328	80	0.243902	0.251539	LMR	0	0	50419	1692	ENST00000491547	protein_coding	ENSG00000189337	KAZN	50419	1289	ENST00000491547	ENSG00000189337	KAZN	49830	465	0	0	1	0	0	1	0	0	1
1360	chr1	14927222	14927460	239	5	5	355	114	0.321127	0.344279	LMR	0	0	2008	1694	ENST00000503743	protein_coding	ENSG00000189337	KAZN	2008	1291	ENST00000503743	ENSG00000189337	KAZN	1228	465	0	1	0	0	1	0	0	1	0
1361	chr1	14928609	14929154	546	9	9	649	104	0.160247	0.102586	LMR	0	0	3395	1694	ENST00000503743	protein_coding	ENSG00000189337	KAZN	3395	1291	ENST00000503743	ENSG00000189337	KAZN	2615	465	0	1	0	0	1	0	0	0	1
1362	chr1	14954405	14954956	552	12	12	927	296	0.31931	0.304656	LMR	0	0	29191	1694	ENST00000503743	protein_coding	ENSG00000189337	KAZN	29191	1291	ENST00000503743	ENSG00000189337	KAZN	28411	465	0	1	0	0	1	0	0	0	1
1363	chr1	14974335	14975290	956	6	6	530	156	0.29434	0.35908	LMR	0	0	43818	1700	ENST00000416175	pseudogene	ENSG00000235829	TBCAP2	49121	1291	ENST00000503743	ENSG00000189337	KAZN	48341	465	0	1	0	0	1	0	0	0	1
1364	chr1	14987473	14988115	643	6	6	436	145	0.332569	0.314678	LMR	0	0	30993	1700	ENST00000416175	pseudogene	ENSG00000235829	TBCAP2	62259	1291	ENST00000503743	ENSG00000189337	KAZN	61479	465	0	1	0	0	1	0	0	0	1
1365	chr1	15004676	15005093	418	11	11	893	280	0.31355	0.305897	LMR	0	0	14015	1700	ENST00000416175	pseudogene	ENSG00000235829	TBCAP2	79462	1291	ENST00000503743	ENSG00000189337	KAZN	78682	465	0	1	0	0	1	0	0	0	1
1366	chr1	15020446	15021004	559	7	7	386	125	0.323834	0.297864	LMR	0	0	1336	1700	ENST00000416175	pseudogene	ENSG00000235829	TBCAP2	95232	1291	ENST00000503743	ENSG00000189337	KAZN	94452	465	1	0	0	0	1	0	0	0	1
1367	chr1	15026860	15027400	541	7	7	587	144	0.245315	0.223921	LMR	0	0	7750	1700	ENST00000416175	pseudogene	ENSG00000235829	TBCAP2	101646	1291	ENST00000503743	ENSG00000189337	KAZN	100183	466	0	1	0	0	1	0	0	0	1
1368	chr1	15059346	15060164	819	22	22	1799	403	0.224013	0.24028	LMR	0	0	40236	1700	ENST00000416175	pseudogene	ENSG00000235829	TBCAP2	134132	1291	ENST00000503743	ENSG00000189337	KAZN	67419	466	0	1	0	0	1	0	0	0	1
1369	chr1	15068398	15069012	615	5	5	430	192	0.446512	0.454656	LMR	0	0	49288	1700	ENST00000416175	pseudogene	ENSG00000235829	TBCAP2	143184	1291	ENST00000503743	ENSG00000189337	KAZN	58571	466	0	1	0	0	1	0	0	0	1
1370	chr1	15072226	15072538	313	8	8	605	171	0.282645	0.260322	LMR	0	0	53116	1700	ENST00000416175	pseudogene	ENSG00000235829	TBCAP2	147012	1291	ENST00000503743	ENSG00000189337	KAZN	55045	466	0	1	0	0	1	0	0	0	1
1371	chr1	15121411	15121810	400	5	5	434	82	0.18894	0.206331	LMR	0	0	102301	1700	ENST00000416175	pseudogene	ENSG00000235829	TBCAP2	128815	1293	ENST00000361144	ENSG00000189337	KAZN	5773	466	0	1	0	0	1	0	0	0	1
1372	chr1	15137222	15138434	1213	15	15	1190	373	0.313445	0.282586	LMR	0	0	112191	1696	ENST00000361144	protein_coding	ENSG00000189337	KAZN	112191	1293	ENST00000361144	ENSG00000189337	KAZN	9352	466	0	1	0	0	1	0	0	0	1
1373	chr1	15152449	15153182	734	18	18	1403	281	0.200285	0.172637	LMR	0	0	97443	1696	ENST00000361144	protein_coding	ENSG00000189337	KAZN	97443	1293	ENST00000361144	ENSG00000189337	KAZN	24579	466	0	1	0	0	1	0	0	0	1
1374	chr1	15175538	15176162	625	11	11	802	259	0.322943	0.322853	LMR	0	0	74463	1696	ENST00000361144	protein_coding	ENSG00000189337	KAZN	74463	1293	ENST00000361144	ENSG00000189337	KAZN	47668	466	0	1	0	0	1	0	0	0	1
1375	chr1	15206872	15207648	777	7	7	610	155	0.254098	0.195694	LMR	0	0	42977	1696	ENST00000361144	protein_coding	ENSG00000189337	KAZN	42977	1293	ENST00000361144	ENSG00000189337	KAZN	42725	467	0	1	0	0	1	0	0	0	1
1376	chr1	15221359	15221896	538	8	8	468	101	0.215812	0.240209	LMR	0	0	28729	1696	ENST00000361144	protein_coding	ENSG00000189337	KAZN	28729	1293	ENST00000361144	ENSG00000189337	KAZN	28477	467	0	1	0	0	1	0	0	0	1
1377	chr1	15236640	15238104	1465	19	19	1366	357	0.261347	0.232905	LMR	0	0	12521	1696	ENST00000361144	protein_coding	ENSG00000189337	KAZN	12521	1293	ENST00000361144	ENSG00000189337	KAZN	12269	467	0	1	0	0	1	0	0	0	1
1378	chr1	15247599	15247994	396	7	7	474	47	0.0991561	0.12728	LMR	0	0	2631	1696	ENST00000361144	protein_coding	ENSG00000189337	KAZN	2631	1293	ENST00000361144	ENSG00000189337	KAZN	2379	467	0	1	0	0	1	0	0	0	1
1379	chr1	15257016	15257458	443	11	11	683	136	0.199122	0.163441	LMR	0	0	719	1697	ENST00000376028	protein_coding	ENSG00000189337	KAZN	719	1294	ENST00000376028	ENSG00000189337	KAZN	5470	467	1	0	0	1	0	0	0	0	1
1380	chr1	15268410	15268584	175	5	5	519	168	0.323699	0.328559	LMR	0	0	3830	1699	ENST00000400797	protein_coding	ENSG00000189337	KAZN	3830	1296	ENST00000400797	ENSG00000189337	KAZN	16864	467	0	1	0	0	1	0	0	0	1
1381	chr1	15269275	15270022	748	12	12	713	131	0.183731	0.212331	LMR	0	0	2392	1699	ENST00000400797	protein_coding	ENSG00000189337	KAZN	2392	1296	ENST00000400797	ENSG00000189337	KAZN	17729	467	0	1	0	0	1	0	0	0	1
1382	chr1	15271612	15272627	1016	27	27	1783	223	0.12507	0.115113	LMR	1	1	0	1699	ENST00000400797	protein_coding	ENSG00000189337	KAZN	0	1296	ENST00000400797	ENSG00000189337	KAZN	20066	467	1	0	0	1	0	0	0	0	1
1383	chr1	15273464	15273686	223	6	6	371	95	0.256065	0.249707	LMR	0	0	1048	1699	ENST00000400797	protein_coding	ENSG00000189337	KAZN	1048	1296	ENST00000400797	ENSG00000189337	KAZN	21918	467	1	0	0	1	0	0	0	0	1
1384	chr1	15279313	15279664	352	7	7	661	167	0.252648	0.213119	LMR	0	0	6897	1699	ENST00000400797	protein_coding	ENSG00000189337	KAZN	6897	1296	ENST00000400797	ENSG00000189337	KAZN	27767	467	0	1	0	0	1	0	0	0	1
1385	chr1	15294874	15295471	598	10	10	747	85	0.113788	0.103709	LMR	0	0	22458	1699	ENST00000400797	protein_coding	ENSG00000189337	KAZN	22458	1296	ENST00000400797	ENSG00000189337	KAZN	43328	467	0	1	0	0	1	0	0	0	1
1386	chr1	15296752	15297380	629	14	14	1152	315	0.273438	0.265285	LMR	0	0	24336	1699	ENST00000400797	protein_coding	ENSG00000189337	KAZN	24336	1296	ENST00000400797	ENSG00000189337	KAZN	45206	467	0	1	0	0	1	0	0	0	1
1387	chr1	15307242	15307700	459	13	13	910	306	0.336264	0.296682	LMR	0	0	34826	1699	ENST00000400797	protein_coding	ENSG00000189337	KAZN	34826	1296	ENST00000400797	ENSG00000189337	KAZN	55696	467	0	1	0	0	1	0	0	0	1
1388	chr1	15314346	15315192	847	16	16	1177	242	0.205607	0.149428	LMR	0	0	41930	1699	ENST00000400797	protein_coding	ENSG00000189337	KAZN	41930	1296	ENST00000400797	ENSG00000189337	KAZN	59871	468	0	1	0	0	1	0	0	0	1
1389	chr1	15326030	15326369	340	8	8	572	152	0.265734	0.284756	LMR	0	0	53614	1699	ENST00000400797	protein_coding	ENSG00000189337	KAZN	53614	1296	ENST00000400797	ENSG00000189337	KAZN	48694	468	0	1	0	0	1	0	0	0	1
1390	chr1	15327916	15328212	297	5	5	246	95	0.386179	0.344335	LMR	0	0	55500	1699	ENST00000400797	protein_coding	ENSG00000189337	KAZN	55500	1296	ENST00000400797	ENSG00000189337	KAZN	46851	468	0	1	0	0	1	0	0	0	1
1391	chr1	15335118	15335550	433	6	6	505	182	0.360396	0.326146	LMR	0	0	62702	1699	ENST00000400797	protein_coding	ENSG00000189337	KAZN	62702	1296	ENST00000400797	ENSG00000189337	KAZN	39513	468	0	1	0	0	1	0	0	0	1
1392	chr1	15341062	15341543	482	8	8	533	148	0.277674	0.22129	LMR	0	0	68646	1699	ENST00000400797	protein_coding	ENSG00000189337	KAZN	68646	1296	ENST00000400797	ENSG00000189337	KAZN	33520	468	0	1	0	0	1	0	0	0	1
1393	chr1	15354064	15354322	259	6	6	450	61	0.135556	0.119197	LMR	0	0	81648	1699	ENST00000400797	protein_coding	ENSG00000189337	KAZN	81648	1296	ENST00000400797	ENSG00000189337	KAZN	20741	468	0	1	0	0	1	0	0	0	1
1394	chr1	15373004	15373516	513	10	10	673	101	0.150074	0.11571	LMR	0	0	100588	1699	ENST00000400797	protein_coding	ENSG00000189337	KAZN	100588	1296	ENST00000400797	ENSG00000189337	KAZN	1547	468	0	1	0	0	1	0	0	0.883041	0.116959
1395	chr1	15407072	15408131	1060	21	21	1405	280	0.199288	0.197463	LMR	0	0	70766	1701	ENST00000404665	processed_transcript	ENSG00000175147	TMEM51-AS1	70896	1297	ENST00000428417	ENSG00000171729	TMEM51	31658	468	0	1	0	0	1	0	0	0	1
1396	chr1	15426520	15427300	781	14	14	1114	145	0.130162	0.0657894	LMR	0	0	51597	1701	ENST00000404665	processed_transcript	ENSG00000175147	TMEM51-AS1	51727	1297	ENST00000428417	ENSG00000171729	TMEM51	51106	468	0	1	0	0	1	0	0	0	1
1397	chr1	15455010	15455602	593	11	11	751	166	0.221039	0.191352	LMR	0	0	23295	1701	ENST00000404665	processed_transcript	ENSG00000175147	TMEM51-AS1	23425	1297	ENST00000428417	ENSG00000171729	TMEM51	23617	469	0	1	0	0	0	1	0	0	1
1398	chr1	15466668	15466809	142	5	5	375	140	0.373333	0.388187	LMR	0	0	12088	1701	ENST00000404665	processed_transcript	ENSG00000175147	TMEM51-AS1	12218	1297	ENST00000428417	ENSG00000171729	TMEM51	12410	469	0	1	0	0	0	1	0	0	1
1399	chr1	15468356	15469050	695	9	9	640	219	0.342187	0.302083	LMR	0	0	9847	1701	ENST00000404665	processed_transcript	ENSG00000175147	TMEM51-AS1	9977	1297	ENST00000428417	ENSG00000171729	TMEM51	10169	469	0	1	0	0	0	1	0	0	1
1400	chr1	15482568	15482909	342	7	7	483	99	0.204969	0.213112	LMR	0	0	2282	1708	ENST00000376008	protein_coding	ENSG00000171729	TMEM51	2282	1302	ENST00000376008	ENSG00000171729	TMEM51	1096	469	0	1	0	0	1	0	0	1	0
1401	chr1	15498701	15499344	644	6	6	438	102	0.232877	0.210337	LMR	0	0	887	1710	ENST00000376005	protein_coding	ENSG00000204464	C1orf195	887	1304	ENST00000376005	ENSG00000204464	C1orf195	17229	469	1	0	0	1	0	0	0	0	1
1402	chr1	15505411	15505958	548	5	5	374	99	0.264706	0.274033	LMR	0	0	7597	1710	ENST00000376005	protein_coding	ENSG00000204464	C1orf195	7597	1304	ENST00000376005	ENSG00000204464	C1orf195	23939	469	0	1	0	0	1	0	0	0	1
1403	chr1	15522208	15522500	293	5	5	382	69	0.180628	0.246164	LMR	0	0	2866	1711	ENST00000400795	pseudogene	ENSG00000215720	RP1-21O18.3	24394	1304	ENST00000376005	ENSG00000204464	C1orf195	18681	470	0	1	0	0	1	0	0	0	1
1404	chr1	15533170	15533685	516	5	5	363	127	0.349862	0.258706	LMR	0	0	13828	1711	ENST00000400795	pseudogene	ENSG00000215720	RP1-21O18.3	35356	1304	ENST00000376005	ENSG00000204464	C1orf195	7496	470	0	1	0	0	1	0	0	0	1
1405	chr1	15541057	15541440	384	21	21	1672	442	0.264354	0.232512	LMR	0	0	21715	1711	ENST00000400795	pseudogene	ENSG00000215720	RP1-21O18.3	32327	1305	ENST00000358897	ENSG00000142621	FHAD1	0	470	0	1	0	0	1	0	0.674479	0.325521	0
1406	chr1	15572098	15573220	1123	18	18	1211	278	0.229562	0.22646	LMR	0	0	547	1712	ENST00000358897	protein_coding	ENSG00000142621	FHAD1	547	1305	ENST00000358897	ENSG00000142621	FHAD1	400	471	1	0	0	1	0	0	0	1	0
1407	chr1	15575760	15576664	905	6	6	417	156	0.374101	0.365708	LMR	0	0	1616	1716	ENST00000375998	protein_coding	ENSG00000142621	FHAD1	1616	1309	ENST00000375998	ENSG00000142621	FHAD1	1806	471	0.441989	0.558011	0	0.441989	0.558011	0	0	0.214365	0.785635
1408	chr1	15580954	15582046	1093	5	5	391	131	0.335038	0.352326	LMR	0	0	2672	1716	ENST00000375998	protein_coding	ENSG00000142621	FHAD1	2672	1309	ENST00000375998	ENSG00000142621	FHAD1	7000	471	0	1	0	0	1	0	0	0	1
1409	chr1	15587940	15588464	525	11	11	830	158	0.190361	0.176379	LMR	0	0	9658	1716	ENST00000375998	protein_coding	ENSG00000142621	FHAD1	9658	1309	ENST00000375998	ENSG00000142621	FHAD1	13986	471	0	1	0	0	1	0	0	0	1
1410	chr1	15598862	15599462	601	20	20	1564	164	0.104859	0.0418118	LMR	0	0	14078	1717	ENST00000462113	protein_coding	ENSG00000142621	FHAD1	14078	1310	ENST00000462113	ENSG00000142621	FHAD1	24908	471	0	1	0	0	1	0	0	0	1
1411	chr1	15601990	15602401	412	6	6	433	122	0.281755	0.291523	LMR	0	0	11139	1717	ENST00000462113	protein_coding	ENSG00000142621	FHAD1	11139	1310	ENST00000462113	ENSG00000142621	FHAD1	28036	471	0	1	0	0	1	0	0	0	1
1412	chr1	15631244	15632226	983	19	19	1600	444	0.2775	0.212565	LMR	0	0	30	1718	ENST00000375996	protein_coding	ENSG00000142621	FHAD1	30	1311	ENST00000375996	ENSG00000142621	FHAD1	57290	471	1	0	0	1	0	0	0	0	1
1413	chr1	15642783	15643358	576	5	5	400	128	0.32	0.30719	LMR	0	0	4181	1723	ENST00000483694	protein_coding	ENSG00000142621	FHAD1	4181	1316	ENST00000483694	ENSG00000142621	FHAD1	68829	471	0	1	0	0	1	0	0	0	1
1414	chr1	15650092	15650503	412	8	8	596	73	0.122483	0.0246583	LMR	0	0	461	1724	ENST00000459961	protein_coding	ENSG00000142621	FHAD1	461	1317	ENST00000459961	ENSG00000142621	FHAD1	76138	471	1	0	0	1	0	0	0	0	1
1415	chr1	15650834	15651420	587	16	16	1403	428	0.305061	0.321955	LMR	1	1	0	1724	ENST00000459961	protein_coding	ENSG00000142621	FHAD1	0	1317	ENST00000459961	ENSG00000142621	FHAD1	76880	471	1	0	0	1	0	0	0	0	1
1416	chr1	15663391	15663690	300	5	5	387	99	0.255814	0.213773	LMR	0	0	1430	1739	ENST00000439788	antisense	ENSG00000236045	RP3-467K16.7	4566	1320	ENST00000444385	ENSG00000142621	FHAD1	72343	472	1	0	0	0	1	0	0	0	1
1417	chr1	15664024	15664907	884	18	18	1343	226	0.16828	0.126557	LMR	0	0	2063	1739	ENST00000439788	antisense	ENSG00000236045	RP3-467K16.7	3349	1320	ENST00000444385	ENSG00000142621	FHAD1	71126	472	0	1	0	0	1	0	0	0	1
1418	chr1	15670188	15670700	513	13	13	1110	318	0.286486	0.232961	LMR	1	0	0	1738	ENST00000428747	antisense	ENSG00000233485	RP3-467K16.2	893	1321	ENST00000529606	ENSG00000142621	FHAD1	65333	472	1	0	0	1	0	0	0	0	1
1419	chr1	15697230	15698200	971	21	21	1383	313	0.22632	0.206233	LMR	0	0	3995	1734	ENST00000477846	protein_coding	ENSG00000142621	FHAD1	3995	1327	ENST00000477846	ENSG00000142621	FHAD1	37833	472	0	1	0	0	1	0	0	0	1
1420	chr1	15705740	15706368	629	12	12	516	162	0.313953	0.335651	LMR	0	0	1407	1735	ENST00000495195	protein_coding	ENSG00000142621	FHAD1	1407	1328	ENST00000495195	ENSG00000142621	FHAD1	29665	472	0.942766	0.0572337	0	0.942766	0.0572337	0	0	0	1
1421	chr1	15710917	15711453	537	19	19	1039	298	0.286814	0.256163	LMR	0	0	1043	1736	ENST00000472086	protein_coding	ENSG00000142621	FHAD1	1043	1329	ENST00000472086	ENSG00000142621	FHAD1	24580	472	1	0	0	1	0	0	0	0	1
1422	chr1	15712632	15713208	577	18	18	1456	239	0.164148	0.146657	LMR	0	0	2758	1736	ENST00000472086	protein_coding	ENSG00000142621	FHAD1	2758	1329	ENST00000472086	ENSG00000142621	FHAD1	22825	472	0	1	0	0	1	0	0	0	1
1423	chr1	15714822	15715233	412	8	8	394	154	0.390863	0.355032	LMR	0	0	2409	1737	ENST00000472449	protein_coding	ENSG00000142621	FHAD1	2409	1330	ENST00000472449	ENSG00000142621	FHAD1	20800	472	0	1	0	0	1	0	0	0	1
1424	chr1	15733338	15734345	1008	12	12	904	156	0.172566	0.130308	LMR	0	0	1583	1740	ENST00000427824	lincRNA	ENSG00000228140	RP3-467K16.4	2045	1331	ENST00000375980	ENSG00000142634	EFHD2	1688	472	0.41369	0.58631	0	0	0	1	0	0.309524	0.690476
1425	chr1	15742514	15743068	555	11	11	834	165	0.197842	0.299332	LMR	0	0	5752	1742	ENST00000445566	protein_coding	ENSG00000142634	EFHD2	5752	1332	ENST00000445566	ENSG00000142634	EFHD2	5285	472	0	1	0	0	1	0	0	0	1
1426	chr1	15747876	15748560	685	15	15	1001	267	0.266733	0.217066	LMR	0	0	11114	1742	ENST00000445566	protein_coding	ENSG00000142634	EFHD2	11114	1332	ENST00000445566	ENSG00000142634	EFHD2	10647	472	0	1	0	0	1	0	0	0	1
1427	chr1	15753334	15754052	719	27	27	1803	670	0.371603	0.37984	LMR	0	0	10882	1743	ENST00000375949	protein_coding	ENSG00000162438	CTRC	10882	1333	ENST00000375949	ENSG00000162438	CTRC	16105	472	0	1	0	0	1	0	0	0	1
1428	chr1	15756390	15756534	145	5	5	417	124	0.297362	0.317118	LMR	0	0	8400	1743	ENST00000375949	protein_coding	ENSG00000162438	CTRC	8400	1333	ENST00000375949	ENSG00000162438	CTRC	19161	472	0	1	0	0	1	0	0	0	1
1429	chr1	15757596	15757956	361	8	8	563	117	0.207815	0.13578	LMR	0	0	6978	1743	ENST00000375949	protein_coding	ENSG00000162438	CTRC	6978	1333	ENST00000375949	ENSG00000162438	CTRC	20367	472	0	0	1	0	0	1	0	0	1
1430	chr1	15761350	15761521	172	5	5	377	118	0.312997	0.322912	LMR	0	0	3413	1743	ENST00000375949	protein_coding	ENSG00000162438	CTRC	3413	1333	ENST00000375949	ENSG00000162438	CTRC	24121	472	0	0	1	0	0	1	0	0	1
1431	chr1	15786580	15787169	590	9	9	735	206	0.280272	0.299372	LMR	0	0	3337	1749	ENST00000497590	protein_coding	ENSG00000142615	CELA2A	3337	1339	ENST00000497590	ENSG00000142615	CELA2A	49351	472	0	1	0	0	1	0	0	0	1
1432	chr1	15828034	15828134	101	6	6	504	163	0.323413	0.297235	LMR	0	0	5412	1758	ENST00000424908	protein_coding	ENSG00000132906	CASP9	5412	1348	ENST00000424908	ENSG00000132906	CASP9	22359	473	0	1	0	0	1	0	0	0	1
1433	chr1	15923083	15923796	714	9	9	731	197	0.269494	0.272388	LMR	0	0	6324	1777	ENST00000428945	antisense	ENSG00000237301	RP4-680D5.2	11477	1364	ENST00000375826	ENSG00000116771	AGMAT	6027	477	0	1	0	0	0	1	0	0	1
1434	chr1	15948362	15948933	572	5	5	319	54	0.169279	0.181116	LMR	0	0	4251	1784	ENST00000546927	protein_coding	ENSG00000197312	DDI2	4251	1367	ENST00000546927	ENSG00000197312	DDI2	4005	478	0	1	0	0	1	0	0	0	1
1435	chr1	15951798	15952352	555	8	8	538	200	0.371747	0.353668	LMR	0	0	4544	1785	ENST00000320153	protein_coding	ENSG00000197312	DDI2	4544	1368	ENST00000320153	ENSG00000197312	DDI2	7441	478	0	1	0	0	1	0	0	0	1
1436	chr1	15953740	15954838	1099	5	5	419	77	0.183771	0.214744	LMR	0	0	2058	1785	ENST00000320153	protein_coding	ENSG00000197312	DDI2	2058	1368	ENST00000320153	ENSG00000197312	DDI2	9383	478	0	1	0	0	1	0	0	0	1
1437	chr1	15956977	15957457	481	7	7	534	141	0.264045	0.255666	LMR	0	0	56	1786	ENST00000483899	protein_coding	ENSG00000197312	DDI2	56	1369	ENST00000483899	ENSG00000197312	DDI2	12620	478	1	0	0	1	0	0	0	0	1
1438	chr1	16017842	16018239	398	9	9	781	117	0.149808	0.147357	LMR	0	0	6805	1792	ENST00000462455	protein_coding	ENSG00000116786	PLEKHM2	6805	1374	ENST00000462455	ENSG00000116786	PLEKHM2	6339	479	0	1	0	0	1	0	0	0	1
1439	chr1	16023696	16023926	231	6	6	546	246	0.450549	0.463319	LMR	0	0	12659	1792	ENST00000462455	protein_coding	ENSG00000116786	PLEKHM2	12659	1374	ENST00000462455	ENSG00000116786	PLEKHM2	12193	479	0	1	0	0	1	0	0	0	1
1440	chr1	16029762	16030844	1083	20	20	1616	202	0.125	0.076717	LMR	0	0	18725	1792	ENST00000462455	protein_coding	ENSG00000116786	PLEKHM2	18725	1374	ENST00000462455	ENSG00000116786	PLEKHM2	18259	479	0	1	0	0	1	0	0	0	1
1441	chr1	16049401	16049938	538	10	10	704	170	0.241477	0.23359	LMR	0	0	6401	1793	ENST00000477849	protein_coding	ENSG00000116786	PLEKHM2	6401	1375	ENST00000477849	ENSG00000116786	PLEKHM2	3678	480	0	1	0	0	1	0	0	0	1
1442	chr1	16053464	16053630	167	5	5	252	74	0.293651	0.273999	LMR	0	0	2709	1793	ENST00000477849	protein_coding	ENSG00000116786	PLEKHM2	2709	1375	ENST00000477849	ENSG00000116786	PLEKHM2	0	480	0	1	0	0	1	0	0.0838323	0.916168	0
1443	chr1	16062403	16062724	322	6	6	468	142	0.303419	0.313405	LMR	0	0	175	1796	ENST00000294454	protein_coding	ENSG00000162461	SLC25A34	175	1376	ENST00000294454	ENSG00000162461	SLC25A34	3897	481	1	0	0	1	0	0	0	0	1
1444	chr1	16067798	16068360	563	10	10	856	158	0.184579	0.0902435	LMR	0	0	556	1800	ENST00000375782	protein_coding	ENSG00000162460	TMEM82	556	1379	ENST00000375782	ENSG00000162460	TMEM82	2268	482	1	0	0	1	0	0	0	0	1
1445	chr1	16068848	16069272	425	13	13	705	162	0.229787	0.209387	LMR	1	1	0	1801	ENST00000465575	protein_coding	ENSG00000162460	TMEM82	0	1380	ENST00000465575	ENSG00000162460	TMEM82	1356	482	1	0	0	1	0	0	0	1	0
1446	chr1	16076158	16076601	444	7	7	525	144	0.274286	0.263678	LMR	1	0	0	1799	ENST00000418525	antisense	ENSG00000224459	RP11-169K16.4	6500	1381	ENST00000496928	ENSG00000162458	FBLIM1	2636	483	1	0	0	0	0	1	0	0	1
1447	chr1	16086990	16087802	813	15	15	931	162	0.174006	0.121555	LMR	0	0	1697	1813	ENST00000431771	protein_coding	ENSG00000162458	FBLIM1	1697	1392	ENST00000431771	ENSG00000162458	FBLIM1	1127	484	0.371464	0.628536	0	0.371464	0.628536	0	0	1	0
1448	chr1	16118462	16118914	453	15	15	1165	95	0.0815451	0.0411985	LMR	0	0	376	1818	ENST00000431782	pseudogene	ENSG00000224321	RP11-169K16.6	14893	1396	ENST00000509138	ENSG00000162458	FBLIM1	32599	484	1	0	0	0	0	1	0	0	1
1449	chr1	16119408	16119682	275	5	5	340	99	0.291176	0.292247	LMR	0	0	116	1818	ENST00000431782	pseudogene	ENSG00000224321	RP11-169K16.6	15839	1396	ENST00000509138	ENSG00000162458	FBLIM1	33545	484	1	0	0	0	0	1	0	0	1
1450	chr1	16123090	16123577	488	5	5	444	126	0.283784	0.340564	LMR	0	0	3798	1818	ENST00000431782	pseudogene	ENSG00000224321	RP11-169K16.6	19521	1396	ENST00000509138	ENSG00000162458	FBLIM1	37227	484	0	0	1	0	0	1	0	0	1
1451	chr1	16124128	16124622	495	5	5	407	147	0.361179	0.376045	LMR	0	0	4836	1818	ENST00000431782	pseudogene	ENSG00000224321	RP11-169K16.6	20559	1396	ENST00000509138	ENSG00000162458	FBLIM1	36638	485	0	0	1	0	0	1	0	0	1
1452	chr1	16139954	16140246	293	8	8	608	125	0.205592	0.195557	LMR	0	0	5759	1819	ENST00000538385	pseudogene	ENSG00000233954	RP11-169K16.7	34112	1397	ENST00000375759	ENSG00000065526	SPEN	21014	485	0	0	1	0	0	1	0	0	1
1453	chr1	16143251	16143578	328	5	5	319	124	0.388715	0.356833	LMR	0	0	9056	1819	ENST00000538385	pseudogene	ENSG00000233954	RP11-169K16.7	30780	1397	ENST00000375759	ENSG00000065526	SPEN	17682	485	0	0	1	0	0	1	0	0	1
1454	chr1	16157416	16157812	397	8	8	525	93	0.177143	0.186536	LMR	0	0	2688	1822	ENST00000321418	pseudogene	ENSG00000178715	RP11-169K16.8	16546	1397	ENST00000375759	ENSG00000065526	SPEN	3448	485	0	0	1	0	0	1	0	0	1
1455	chr1	16178420	16179106	687	7	7	490	179	0.365306	0.363747	LMR	0	0	3777	1824	ENST00000317122	antisense	ENSG00000179743	RP11-169K16.9	4060	1397	ENST00000375759	ENSG00000065526	SPEN	2302	488	0	1	0	0	1	0	0	0	1
1456	chr1	16211806	16213570	1765	22	22	1736	91	0.0524194	0.0042735	LMR	0	0	8734	1828	ENST00000442985	protein_coding	ENSG00000065526	SPEN	8734	1400	ENST00000442985	ENSG00000065526	SPEN	35688	488	0	1	0	0	1	0	0	0	1
1457	chr1	16214374	16214511	138	5	5	448	194	0.433036	0.442819	LMR	0	0	11302	1828	ENST00000442985	protein_coding	ENSG00000065526	SPEN	11302	1400	ENST00000442985	ENSG00000065526	SPEN	38256	488	0	1	0	0	1	0	0	0	1
1458	chr1	16264190	16264424	235	5	5	363	146	0.402204	0.379737	LMR	0	0	653	1829	ENST00000487496	protein_coding	ENSG00000065526	SPEN	653	1401	ENST00000487496	ENSG00000065526	SPEN	3034	489	1	0	0	1	0	0	0	0	1
1459	chr1	16265882	16266420	539	10	10	853	121	0.141852	0.150628	LMR	0	0	803	1829	ENST00000487496	protein_coding	ENSG00000065526	SPEN	803	1401	ENST00000487496	ENSG00000065526	SPEN	3480	490	1	0	0	1	0	0	0	0	1
1460	chr1	16277509	16278094	586	13	13	944	263	0.278602	0.305167	LMR	0	0	1373	1848	ENST00000494020	protein_coding	ENSG00000116809	ZBTB17	1373	1418	ENST00000494020	ENSG00000116809	ZBTB17	5926	491	1	0	0	1	0	0	0	0	1
1461	chr1	16279434	16280158	725	12	12	857	232	0.270712	0.245282	LMR	1	1	0	1848	ENST00000494020	protein_coding	ENSG00000116809	ZBTB17	0	1418	ENST00000494020	ENSG00000116809	ZBTB17	7851	491	1	0	0	1	0	0	0	0	1
1462	chr1	16290120	16290774	655	5	5	263	68	0.258555	0.268898	LMR	0	0	5352	1849	ENST00000416882	pseudogene	ENSG00000234607	RP11-5P18.1	10651	1418	ENST00000494020	ENSG00000116809	ZBTB17	11128	492	0	1	0	0	1	0	0	0	1
1463	chr1	16291710	16293170	1461	22	22	1806	211	0.116833	0.109407	LMR	0	0	2956	1849	ENST00000416882	pseudogene	ENSG00000234607	RP11-5P18.1	9403	1406	ENST00000537142	ENSG00000116809	ZBTB17	8732	492	0	1	0	0	1	0	0	0	1
1464	chr1	16321087	16321400	314	5	5	392	93	0.237245	0.210502	LMR	0	0	4720	1851	ENST00000505954	pseudogene	ENSG00000224966	TBC1D3P6	9330	1419	ENST00000329454	ENSG00000183888	C1orf64	18414	492	0	0.509554	0.490446	0	0	1	0	0	1
1465	chr1	16335354	16335984	631	9	9	636	144	0.226415	0.215044	LMR	0	0	2187	1853	ENST00000437156	antisense	ENSG00000233078	RP11-5P18.5	4622	1419	ENST00000329454	ENSG00000183888	C1orf64	32681	492	0	0	1	0	0	1	0	0	1
1466	chr1	16354876	16355080	205	7	7	348	84	0.241379	0.280199	LMR	0	0	1541	1869	ENST00000491433	protein_coding	ENSG00000186510	CLCNKA	1541	1435	ENST00000491433	ENSG00000186510	CLCNKA	44568	493	1	0	0	1	0	0	0	0	1
1467	chr1	16359146	16359710	565	12	12	792	161	0.203283	0.267631	LMR	0	0	5811	1869	ENST00000491433	protein_coding	ENSG00000186510	CLCNKA	5811	1435	ENST00000491433	ENSG00000186510	CLCNKA	39938	493	0	1	0	0	1	0	0	0	1
1468	chr1	16362041	16362494	454	8	8	387	133	0.343669	0.300355	LMR	0	0	4029	1870	ENST00000447882	pseudogene	ENSG00000232456	RP11-5P18.10	7777	1436	ENST00000375679	ENSG00000184908	CLCNKB	37154	493	0	1	0	0	0	1	0	0	1
1469	chr1	16382068	16383116	1049	20	20	1250	385	0.308	0.244947	LMR	0	0	3249	1873	ENST00000431772	protein_coding	ENSG00000184908	CLCNKB	3249	1438	ENST00000431772	ENSG00000184908	CLCNKB	16532	493	0	1	0	0	1	0	0	0	1
1470	chr1	16385331	16385761	431	9	9	464	142	0.306034	0.28046	LMR	0	0	6512	1873	ENST00000431772	protein_coding	ENSG00000184908	CLCNKB	6512	1438	ENST00000431772	ENSG00000184908	CLCNKB	13887	493	0	1	0	0	1	0	0	0	1
1471	chr1	16390358	16391524	1167	23	23	1671	330	0.197487	0.223669	LMR	0	0	8596	1874	ENST00000375662	protein_coding	ENSG00000185519	FAM131C	8596	1439	ENST00000375662	ENSG00000185519	FAM131C	8124	493	0	1	0	0	1	0	0	0	1
1472	chr1	16394882	16395324	443	6	6	382	106	0.277487	0.198106	LMR	0	0	4796	1874	ENST00000375662	protein_coding	ENSG00000185519	FAM131C	4796	1439	ENST00000375662	ENSG00000185519	FAM131C	4324	493	0	1	0	0	1	0	0	0	1
1473	chr1	16401764	16401968	205	5	5	264	73	0.276515	0.249503	LMR	0	0	1636	1875	ENST00000494078	protein_coding	ENSG00000185519	FAM131C	1636	1440	ENST00000494078	ENSG00000185519	FAM131C	1691	493	1	0	0	1	0	0	0	1	0
1474	chr1	16405046	16405939	894	15	15	789	153	0.193916	0.162673	LMR	0	0	4918	1875	ENST00000494078	protein_coding	ENSG00000185519	FAM131C	4918	1440	ENST00000494078	ENSG00000185519	FAM131C	4973	493	0	0	1	0	0	1	0	0	1
1475	chr1	16420228	16420392	165	5	5	337	162	0.480712	0.470055	LMR	0	0	20100	1875	ENST00000494078	protein_coding	ENSG00000185519	FAM131C	20100	1440	ENST00000494078	ENSG00000185519	FAM131C	20155	493	0	0	1	0	0	1	0	0	1
1476	chr1	16428088	16428600	513	10	10	844	269	0.31872	0.284446	LMR	0	0	27960	1875	ENST00000494078	protein_coding	ENSG00000185519	FAM131C	27960	1440	ENST00000494078	ENSG00000185519	FAM131C	28015	493	0	0	1	0	0	1	0	0	1
1477	chr1	16438126	16439803	1678	28	28	1872	572	0.305556	0.204391	LMR	0	0	20253	1877	ENST00000462805	protein_coding	ENSG00000142627	EPHA2	20253	1442	ENST00000462805	ENSG00000142627	EPHA2	24573	494	0	0	1	0	0	1	0	0	1
1478	chr1	16454814	16455258	445	7	7	540	226	0.418519	0.398884	LMR	0	0	4798	1877	ENST00000462805	protein_coding	ENSG00000142627	EPHA2	4798	1442	ENST00000462805	ENSG00000142627	EPHA2	9118	494	0	1	0	0	1	0	0	0	1
1479	chr1	16468100	16468264	165	5	5	317	107	0.337539	0.322344	LMR	0	0	4680	1878	ENST00000480202	protein_coding	ENSG00000142627	EPHA2	4680	1443	ENST00000480202	ENSG00000142627	EPHA2	3478	494	0	1	0	0	1	0	0	0	1
1480	chr1	16489070	16489207	138	10	10	616	245	0.397727	0.384751	LMR	0	0	3308	1881	ENST00000426353	antisense	ENSG00000224621	RP11-276H7.3	6487	1441	ENST00000358432	ENSG00000142627	EPHA2	4854	497	0	0	1	0	0	1	0	0	1
1481	chr1	16490618	16491077	460	9	9	731	161	0.220246	0.255505	LMR	0	0	4856	1881	ENST00000426353	antisense	ENSG00000224621	RP11-276H7.3	8035	1441	ENST00000358432	ENSG00000142627	EPHA2	2984	497	0	0	1	0	0	1	0	0	1
1482	chr1	16509658	16510070	413	13	13	1070	230	0.214953	0.179039	LMR	0	0	14278	1882	ENST00000457809	antisense	ENSG00000234166	ARHGEF19-AS1	22950	1448	ENST00000478210	ENSG00000142632	ARHGEF19	15152	497	0	0	1	0	0	1	0	0	1
1483	chr1	16513911	16514763	853	12	12	978	71	0.0725971	0.0181159	LMR	0	0	9585	1882	ENST00000457809	antisense	ENSG00000234166	ARHGEF19-AS1	18257	1448	ENST00000478210	ENSG00000142632	ARHGEF19	18154	498	0	0	1	0	0	1	0	0	1
1484	chr1	16515348	16516007	660	11	11	842	136	0.16152	0.128368	LMR	0	0	8341	1882	ENST00000457809	antisense	ENSG00000234166	ARHGEF19-AS1	17013	1448	ENST00000478210	ENSG00000142632	ARHGEF19	16910	498	0	0	1	0	0	1	0	0	1
1485	chr1	16516490	16517164	675	10	10	596	131	0.219799	0.193968	LMR	0	0	7184	1882	ENST00000457809	antisense	ENSG00000234166	ARHGEF19-AS1	15856	1448	ENST00000478210	ENSG00000142632	ARHGEF19	15753	498	0	0	1	0	0	1	0	0	1
1486	chr1	16529448	16529709	262	6	6	343	126	0.367347	0.3633	LMR	0	0	3311	1886	ENST00000478210	protein_coding	ENSG00000142632	ARHGEF19	3311	1448	ENST00000478210	ENSG00000142632	ARHGEF19	3208	498	0	1	0	0	1	0	0	0	1
1487	chr1	16538984	16539506	523	10	10	625	159	0.2544	0.254892	LMR	1	1	0	1884	ENST00000270747	protein_coding	ENSG00000142632	ARHGEF19	0	1446	ENST00000270747	ENSG00000142632	ARHGEF19	4177	499	1	0	0	1	0	0	0	0	1
1488	chr1	16570578	16571204	627	7	7	465	97	0.208602	0.119087	LMR	0	0	2684	1895	ENST00000421314	pseudogene	ENSG00000233929	MT1XP1	6920	1452	ENST00000375599	ENSG00000132881	RSG1	6778	501	0	0	1	0	0	1	0	0	1
1489	chr1	16574912	16577310	2399	15	15	1191	200	0.167926	0.142332	LMR	0	0	2611	1897	ENST00000456164	protein_coding	ENSG00000037637	FBXO42	2611	1455	ENST00000456164	ENSG00000037637	FBXO42	11112	501	0	1	0	0	1	0	0	0	1
1490	chr1	16604790	16605302	513	8	8	621	160	0.257649	0.271999	LMR	0	0	24701	1898	ENST00000444116	protein_coding	ENSG00000037637	FBXO42	24701	1456	ENST00000444116	ENSG00000037637	FBXO42	40990	501	0	1	0	0	1	0	0	0	1
1491	chr1	16644899	16645656	758	5	5	394	101	0.256345	0.326712	LMR	0	0	3036	1899	ENST00000478089	protein_coding	ENSG00000037637	FBXO42	3036	1457	ENST00000478089	ENSG00000037637	FBXO42	32918	502	0	1	0	0	1	0	0	0	1
1492	chr1	16689849	16690236	388	7	7	478	20	0.041841	0.0615789	LMR	0	0	3341	1901	ENST00000401088	protein_coding	ENSG00000055070	SZRD1	3341	1459	ENST00000401088	ENSG00000055070	SZRD1	3385	503	0	1	0	0	1	0	0	0	1
1493	chr1	16691112	16691899	788	6	6	366	104	0.284153	0.240224	LMR	0	0	1678	1901	ENST00000401088	protein_coding	ENSG00000055070	SZRD1	1678	1459	ENST00000401088	ENSG00000055070	SZRD1	1722	503	0.408629	0.591371	0	0.408629	0.591371	0	0	0.352792	0.647208
1494	chr1	16712978	16714216	1239	16	16	1197	289	0.241437	0.26553	LMR	0	0	16252	1912	ENST00000491418	protein_coding	ENSG00000187144	SPATA21	16252	1469	ENST00000491418	ENSG00000187144	SPATA21	18707	503	0	1	0	0	1	0	0	0	1
1495	chr1	16718100	16718737	638	9	9	673	178	0.264487	0.269237	LMR	0	0	11731	1912	ENST00000491418	protein_coding	ENSG00000187144	SPATA21	11731	1469	ENST00000491418	ENSG00000187144	SPATA21	23829	503	0	1	0	0	1	0	0	0	1
1496	chr1	16723148	16723418	271	5	5	276	64	0.231884	0.123048	LMR	0	0	7050	1912	ENST00000491418	protein_coding	ENSG00000187144	SPATA21	7050	1469	ENST00000491418	ENSG00000187144	SPATA21	28877	503	0	1	0	0	1	0	0	0	1
1497	chr1	16735594	16735856	263	8	8	531	157	0.295669	0.29988	LMR	0	0	5124	1912	ENST00000491418	protein_coding	ENSG00000187144	SPATA21	5124	1469	ENST00000491418	ENSG00000187144	SPATA21	31142	504	0	1	0	0	1	0	0	0	1
1498	chr1	16833146	16834007	862	10	10	1295	330	0.254826	0.254812	LMR	0	0	6772	1937	ENST00000383925	snRNA	ENSG00000206652	RNU1-1	31553	1487	ENST00000601199	ENSG00000268674	FAM231B	6768	506	0	0	1	0	0	1	0	0	1
1499	chr1	16845530	16846158	629	6	6	421	113	0.268409	0.213264	LMR	0	0	1030	1939	ENST00000452795	lincRNA	ENSG00000224174	RP4-798A10.4	19402	1487	ENST00000601199	ENSG00000268674	FAM231B	1122	508	1	0	0	0	0	1	0	1	0
1500	chr1	16863058	16863130	73	6	6	178	58	0.325843	0.286252	LMR	0	0	913	1940	ENST00000415386	lincRNA	ENSG00000233421	U1	2430	1487	ENST00000601199	ENSG00000268674	FAM231B	761	509	1	0	0	0	0	1	0	1	0
1501	chr1	16872220	16872724	505	17	17	1589	345	0.217118	0.157037	LMR	0	0	2684	1944	ENST00000577341	miRNA	ENSG00000266584	AL355149.1	6658	1487	ENST00000601199	ENSG00000268674	FAM231B	1677	510	0	0	1	0	0	1	0	0.639604	0.360396
1502	chr1	16880342	16880969	628	6	7	367	117	0.318801	0.342231	LMR	0	0	1315	1943	ENST00000438396	pseudogene	ENSG00000225710	RP5-875O13.6	14780	1487	ENST00000601199	ENSG00000268674	FAM231B	5528	510	1	0	0	0	0	1	0	0	1
1503	chr1	16887035	16887786	752	9	9	2239	684	0.305494	0.289965	LMR	0	0	8008	1943	ENST00000438396	pseudogene	ENSG00000225710	RP5-875O13.6	13264	1491	ENST00000420031	ENSG00000219481	NBPF1	12221	510	0	0	1	0	0	1	0	0	1
1504	chr1	16917786	16918755	970	10	10	1725	229	0.132754	0.0775542	LMR	0	0	10788	1952	ENST00000599908	protein_coding	ENSG00000219481	NBPF1	10788	1495	ENST00000599908	ENSG00000219481	NBPF1	20701	511	0	1	0	0	1	0	0	0	1
1505	chr1	16932128	16932489	362	5	5	1490	669	0.448993	0.421343	LMR	0	0	698	1946	ENST00000392963	protein_coding	ENSG00000219481	NBPF1	698	1489	ENST00000392963	ENSG00000219481	NBPF1	6967	511	1	0	0	1	0	0	0	0	1
1506	chr1	16947504	16947701	198	7	7	1624	391	0.240764	0.234018	LMR	0	0	3617	1954	ENST00000607700	lincRNA	ENSG00000271732	RP5-1182A14.5	7446	1494	ENST00000599069	ENSG00000219481	NBPF1	7049	511	0	1	0	0	0	1	0	0	1
1507	chr1	17004546	17005000	455	12	12	985	220	0.22335	0.198627	LMR	0	0	2749	1963	ENST00000584111	miRNA	ENSG00000264742	AL021920.1	5047	1497	ENST00000434336	ENSG00000237847	FAM231A	1742	516	0	0	1	0	0	1	0	0.567033	0.432967
1508	chr1	17006940	17007538	599	24	24	1386	422	0.304473	0.293554	LMR	0	0	211	1963	ENST00000584111	miRNA	ENSG00000264742	AL021920.1	7441	1497	ENST00000434336	ENSG00000237847	FAM231A	0	516	1	0	0	0	0	1	0.353923	0.646077	0
1509	chr1	17024310	17025106	797	13	13	1227	366	0.298289	0.228535	LMR	0	0	5505	1965	ENST00000414828	pseudogene	ENSG00000268869	ESPNP	24811	1497	ENST00000434336	ENSG00000237847	FAM231A	817	519	0	1	0	0	0	1	0	1	0
1510	chr1	17029649	17030529	881	13	13	1619	329	0.203212	0.218078	LMR	0	0	6584	1968	ENST00000535711	pseudogene	ENSG00000268869	ESPNP	30150	1497	ENST00000434336	ENSG00000237847	FAM231A	1706	519	0	1	0	0	0	1	0	0.333712	0.666288
1511	chr1	17035501	17035882	382	7	7	1151	426	0.370113	0.324887	LMR	0	0	1231	1968	ENST00000535711	pseudogene	ENSG00000268869	ESPNP	25073	1498	ENST00000600179	ENSG00000268991	FAM231C	772	520	1	0	0	0	0	1	0	1	0
1512	chr1	17036264	17036884	621	7	7	852	115	0.134977	0.225	LMR	0	0	229	1968	ENST00000535711	pseudogene	ENSG00000268869	ESPNP	24071	1498	ENST00000600179	ENSG00000268991	FAM231C	1535	520	1	0	0	0	0	1	0	0.748792	0.251208
1513	chr1	17039208	17039530	323	12	12	1374	541	0.393741	0.394301	LMR	0	0	2093	1968	ENST00000535711	pseudogene	ENSG00000268869	ESPNP	21425	1498	ENST00000600179	ENSG00000268991	FAM231C	4479	520	0	1	0	0	0	1	0	0	1
1514	chr1	17043964	17044576	613	13	13	1639	538	0.328249	0.30045	LMR	0	0	2075	1966	ENST00000270691	pseudogene	ENSG00000268869	ESPNP	16379	1498	ENST00000600179	ENSG00000268991	FAM231C	6915	521	0	1	0	0	0	1	0	0	1
1515	chr1	17051569	17051652	84	7	7	805	364	0.452174	0.441655	LMR	0	0	4916	1966	ENST00000270691	pseudogene	ENSG00000268869	ESPNP	9303	1498	ENST00000600179	ENSG00000268991	FAM231C	0	521	0	0	1	0	0	1	1	0	0
1516	chr1	17055120	17055358	239	8	8	642	242	0.376947	0.307803	LMR	0	0	5597	1969	ENST00000600179	protein_coding	ENSG00000268991	FAM231C	5597	1498	ENST00000600179	ENSG00000268991	FAM231C	3228	521	0	0	1	0	0	1	0	0	1
1517	chr1	17074964	17075361	398	5	5	694	172	0.247839	0.270685	LMR	0	0	1366	1984	ENST00000457096	pseudogene	ENSG00000227684	CROCCP4	8195	1499	ENST00000466256	ENSG00000058453	CROCC	43	523	1	0	0	0	1	0	0	1	0
1518	chr1	17093270	17093696	427	5	5	521	215	0.412668	0.332686	LMR	0	0	2294	1987	ENST00000442552	pseudogene	ENSG00000186715	MST1L	26501	1499	ENST00000466256	ENSG00000058453	CROCC	6295	524	0	1	0	0	1	0	0	0	1
1519	chr1	17099034	17100074	1041	21	26	2454	927	0.377751	0.35276	LMR	0	0	2301	1989	ENST00000545160	pseudogene	ENSG00000186715	MST1L	32265	1499	ENST00000466256	ENSG00000058453	CROCC	12059	524	0	1	0	0	1	0	0	0	1
1520	chr1	17112736	17113306	571	6	6	649	153	0.235747	0.229905	LMR	0	0	16003	1989	ENST00000545160	pseudogene	ENSG00000186715	MST1L	45967	1499	ENST00000466256	ENSG00000058453	CROCC	25761	524	0	1	0	0	1	0	0	0	1
1521	chr1	17180000	17180586	587	5	9	125	27	0.216	0.183255	LMR	0	0	375	1991	ENST00000422345	lincRNA	ENSG00000223643	RP11-108M9.1	67858	1500	ENST00000375541	ENSG00000058453	CROCC	5525	525	1	0	0	0	1	0	0	0	1
1522	chr1	17188404	17188710	307	11	12	407	119	0.292383	0.227871	LMR	0	0	2887	1993	ENST00000583661	miRNA	ENSG00000263811	MIR3675	59734	1500	ENST00000375541	ENSG00000058453	CROCC	1880	525	0	1	0	0	1	0	0	0.390879	0.609121
1523	chr1	17189764	17189969	206	7	7	99	41	0.414141	0.445532	LMR	0	0	4247	1993	ENST00000583661	miRNA	ENSG00000263811	MIR3675	58475	1500	ENST00000375541	ENSG00000058453	CROCC	3240	525	0	1	0	0	1	0	0	0	1
1524	chr1	17193234	17193986	753	5	5	200	61	0.305	0.205985	LMR	0	0	3453	1994	ENST00000438002	lincRNA	ENSG00000228549	U1	54458	1500	ENST00000375541	ENSG00000058453	CROCC	3575	526	0	1	0	0	1	0	0	0	1
1525	chr1	17197822	17197948	127	8	8	1714	698	0.407235	0.406786	LMR	0	0	381	1994	ENST00000438002	lincRNA	ENSG00000228549	U1	50496	1500	ENST00000375541	ENSG00000058453	CROCC	0	526	1	0	0	0	1	0	0.220472	0.779528	0
1526	chr1	17247982	17248613	632	14	14	1311	136	0.103738	0.104284	LMR	1	1	0	1971	ENST00000375541	protein_coding	ENSG00000058453	CROCC	0	1500	ENST00000375541	ENSG00000058453	CROCC	7011	531	1	0	0	1	0	0	0	0	1
1527	chr1	17263091	17263232	142	7	7	846	350	0.413712	0.428466	LMR	0	0	53	1975	ENST00000467715	protein_coding	ENSG00000058453	CROCC	53	1504	ENST00000467715	ENSG00000058453	CROCC	18586	532	1	0	0	1	0	0	0	0	1
1528	chr1	17265447	17265590	144	19	19	1516	591	0.389842	0.382052	LMR	0	0	42	1976	ENST00000494191	protein_coding	ENSG00000058453	CROCC	42	1505	ENST00000494191	ENSG00000058453	CROCC	16228	532	1	0	0	1	0	0	0	0	1
1529	chr1	17265692	17265792	101	7	7	332	120	0.361446	0.363725	LMR	0	0	287	1976	ENST00000494191	protein_coding	ENSG00000058453	CROCC	287	1505	ENST00000494191	ENSG00000058453	CROCC	16026	532	1	0	0	1	0	0	0	0	1
1530	chr1	17278042	17278726	685	19	19	1730	430	0.248555	0.31138	LMR	0	0	925	1980	ENST00000497654	protein_coding	ENSG00000058453	CROCC	925	1509	ENST00000497654	ENSG00000058453	CROCC	3092	532	1	0	0	1	0	0	0	0	1
1531	chr1	17282296	17282644	349	10	10	527	168	0.318786	0.290912	LMR	0	0	2643	1980	ENST00000497654	protein_coding	ENSG00000058453	CROCC	2643	1509	ENST00000497654	ENSG00000058453	CROCC	239	532	0	1	0	0	1	0	0	1	0
1532	chr1	17289998	17290274	277	7	7	420	164	0.390476	0.388109	LMR	0	0	2248	1981	ENST00000465021	protein_coding	ENSG00000058453	CROCC	2248	1510	ENST00000465021	ENSG00000058453	CROCC	2313	533	0	1	0	0	1	0	0	0	1
1533	chr1	17293570	17294126	557	7	7	471	111	0.235669	0.236618	LMR	0	0	1046	1981	ENST00000465021	protein_coding	ENSG00000058453	CROCC	1046	1510	ENST00000465021	ENSG00000058453	CROCC	454	534	1	0	0	1	0	0	0	1	0
1534	chr1	17298398	17298644	247	5	5	322	119	0.369565	0.378637	LMR	0	0	2117	1982	ENST00000465291	protein_coding	ENSG00000058453	CROCC	2117	1511	ENST00000465291	ENSG00000058453	CROCC	5282	534	0	1	0	0	1	0	0	0	1
1535	chr1	17301781	17302004	224	10	10	710	214	0.301408	0.355631	LMR	0	0	2766	2005	ENST00000375534	protein_coding	ENSG00000117122	MFAP2	2766	1512	ENST00000375534	ENSG00000117122	MFAP2	4547	535	0	1	0	0	1	0	0	0	1
1536	chr1	17311034	17311876	843	14	14	975	208	0.213333	0.117405	LMR	0	0	3703	2007	ENST00000375535	protein_coding	ENSG00000117122	MFAP2	3703	1514	ENST00000375535	ENSG00000117122	MFAP2	3670	535	0	1	0	0	0	1	0	0	1
1537	chr1	17340440	17341012	573	12	12	920	137	0.148913	0.118485	LMR	0	0	2016	2015	ENST00000452699	protein_coding	ENSG00000159363	ATP13A2	2016	1521	ENST00000452699	ENSG00000159363	ATP13A2	1849	537	0	0	1	0	0	1	0	0.263525	0.736475
1538	chr1	17342360	17343013	654	10	10	690	176	0.255072	0.235093	LMR	0	0	3936	2015	ENST00000452699	protein_coding	ENSG00000159363	ATP13A2	3936	1521	ENST00000452699	ENSG00000159363	ATP13A2	3769	537	0	0	1	0	0	1	0	0	1
1539	chr1	17354018	17354544	527	5	5	423	137	0.323877	0.296224	LMR	0	0	4362	2029	ENST00000475049	protein_coding	ENSG00000117118	SDHB	4362	1535	ENST00000475049	ENSG00000117118	SDHB	15427	537	0	1	0	0	1	0	0	0	1
1540	chr1	17372102	17373104	1003	11	11	915	167	0.182514	0.145435	LMR	0	0	387	2031	ENST00000491274	protein_coding	ENSG00000117118	SDHB	387	1537	ENST00000491274	ENSG00000117118	SDHB	7352	538	1	0	0	1	0	0	0	0	1
1541	chr1	17373652	17373824	173	6	6	438	126	0.287671	0.295803	LMR	0	0	1937	2031	ENST00000491274	protein_coding	ENSG00000117118	SDHB	1937	1537	ENST00000491274	ENSG00000117118	SDHB	6632	538	0.358382	0.641618	0	0.358382	0.641618	0	0	0	1
1542	chr1	17377134	17377516	383	5	5	503	217	0.431412	0.466782	LMR	0	0	1466	2033	ENST00000463045	protein_coding	ENSG00000117118	SDHB	1466	1539	ENST00000463045	ENSG00000117118	SDHB	2940	538	1	0	0	1	0	0	0	0	1
1543	chr1	17385956	17387407	1452	21	21	1735	412	0.237464	0.202094	LMR	0	0	5290	2027	ENST00000375499	protein_coding	ENSG00000117118	SDHB	5290	1533	ENST00000375499	ENSG00000117118	SDHB	5233	538	0	0	1	0	0	1	0	0	1
1544	chr1	17390054	17391051	998	10	10	787	161	0.204574	0.195049	LMR	0	0	9388	2027	ENST00000375499	protein_coding	ENSG00000117118	SDHB	9388	1533	ENST00000375499	ENSG00000117118	SDHB	9331	538	0	0	1	0	0	1	0	0	1
1545	chr1	17421184	17421954	771	7	7	536	206	0.384328	0.373708	LMR	0	0	11262	2037	ENST00000466151	protein_coding	ENSG00000117115	PADI2	11262	1543	ENST00000466151	ENSG00000117115	PADI2	23697	539	0	1	0	0	1	0	0	0	1
1546	chr1	17424286	17424470	185	5	5	299	98	0.327759	0.231349	LMR	0	0	14364	2037	ENST00000466151	protein_coding	ENSG00000117115	PADI2	14364	1543	ENST00000466151	ENSG00000117115	PADI2	21181	539	0	1	0	0	1	0	0	0	1
1547	chr1	17425388	17425744	357	6	6	416	133	0.319712	0.326134	LMR	0	0	15466	2037	ENST00000466151	protein_coding	ENSG00000117115	PADI2	15466	1543	ENST00000466151	ENSG00000117115	PADI2	19907	539	0	1	0	0	1	0	0	0	1
1548	chr1	17440416	17440819	404	6	6	437	53	0.121281	0.146527	LMR	0	0	5110	2035	ENST00000375486	protein_coding	ENSG00000117115	PADI2	5110	1541	ENST00000375486	ENSG00000117115	PADI2	4832	539	0	1	0	0	1	0	0	0	1
1549	chr1	17447759	17448212	454	8	8	552	182	0.32971	0.297314	LMR	0	0	1810	2038	ENST00000444885	protein_coding	ENSG00000117115	PADI2	1810	1544	ENST00000444885	ENSG00000117115	PADI2	1670	539	0.4163	0	0.5837	0.4163	0	0.5837	0	0.726872	0.273128
1550	chr1	17449116	17449686	571	7	7	572	126	0.22028	0.260577	LMR	0	0	3167	2038	ENST00000444885	protein_coding	ENSG00000117115	PADI2	3167	1544	ENST00000444885	ENSG00000117115	PADI2	3027	539	0	0	1	0	0	1	0	0	1
1551	chr1	17452193	17452807	615	19	19	1429	153	0.107068	0.0168776	LMR	0	0	6244	2038	ENST00000444885	protein_coding	ENSG00000117115	PADI2	6244	1544	ENST00000444885	ENSG00000117115	PADI2	6104	539	0	0	1	0	0	1	0	0	1
1552	chr1	17454971	17455296	326	5	5	407	146	0.358722	0.320437	LMR	0	0	9022	2038	ENST00000444885	protein_coding	ENSG00000117115	PADI2	9022	1544	ENST00000444885	ENSG00000117115	PADI2	8882	539	0	0	1	0	0	1	0	0	1
1553	chr1	17460578	17461110	533	7	7	501	154	0.307385	0.357671	LMR	0	0	14629	2038	ENST00000444885	protein_coding	ENSG00000117115	PADI2	14629	1544	ENST00000444885	ENSG00000117115	PADI2	14489	539	0	0	1	0	0	1	0	0	1
1554	chr1	17494866	17495370	505	6	6	454	155	0.34141	0.333865	LMR	0	0	10173	2040	ENST00000516371	misc_RNA	ENSG00000252180	Y_RNA	36250	1546	ENST00000375471	ENSG00000142623	PADI1	18790	540	0	0	1	0	0	1	0	0	1
1555	chr1	17510507	17511014	508	10	10	781	304	0.389245	0.36617	LMR	0	0	5263	2041	ENST00000412427	lincRNA	ENSG00000204362	RP11-380J14.1	20606	1546	ENST00000375471	ENSG00000142623	PADI1	34431	540	0	0	1	0	0	1	0	0	1
1556	chr1	17511400	17512038	639	13	13	819	292	0.356532	0.361399	LMR	0	0	4239	2041	ENST00000412427	lincRNA	ENSG00000204362	RP11-380J14.1	19582	1546	ENST00000375471	ENSG00000142623	PADI1	35324	540	0	0	1	0	0	1	0	0	1
1557	chr1	17519069	17519572	504	6	6	427	157	0.367681	0.332032	LMR	0	0	2790	2041	ENST00000412427	lincRNA	ENSG00000204362	RP11-380J14.1	12048	1546	ENST00000375471	ENSG00000142623	PADI1	42993	540	0	1	0	0	0	1	0	0	1
1558	chr1	17527966	17528506	541	8	8	568	184	0.323944	0.336755	LMR	0	0	3114	2042	ENST00000375471	protein_coding	ENSG00000142623	PADI1	3114	1546	ENST00000375471	ENSG00000142623	PADI1	51890	540	0	0	1	0	0	1	0	0	1
1559	chr1	17539118	17540184	1067	23	23	1604	341	0.212594	0.231997	LMR	0	0	7496	2042	ENST00000375471	protein_coding	ENSG00000142623	PADI1	7496	1546	ENST00000375471	ENSG00000142623	PADI1	63042	540	0	1	0	0	1	0	0	0	1
1560	chr1	17542551	17542950	400	6	6	447	143	0.319911	0.315726	LMR	0	0	7031	2043	ENST00000483501	protein_coding	ENSG00000142623	PADI1	7031	1547	ENST00000483501	ENSG00000142623	PADI1	66475	540	0	1	0	0	1	0	0	0	1
1561	chr1	17544966	17545552	587	5	5	300	77	0.256667	0.242741	LMR	0	0	4429	2043	ENST00000483501	protein_coding	ENSG00000142623	PADI1	4429	1547	ENST00000483501	ENSG00000142623	PADI1	68890	540	0	1	0	0	1	0	0	0	1
1562	chr1	17560082	17560694	613	7	7	538	112	0.208178	0.211773	LMR	0	0	231	2046	ENST00000536552	protein_coding	ENSG00000142623	PADI1	231	1550	ENST00000536552	ENSG00000142623	PADI1	84006	540	1	0	0	1	0	0	0	0	1
1563	chr1	17563494	17564006	513	16	16	969	118	0.121775	0.0389975	LMR	0	0	2120	2047	ENST00000460293	protein_coding	ENSG00000142623	PADI1	2120	1551	ENST00000460293	ENSG00000142623	PADI1	87418	540	0	1	0	0	1	0	0	0	1
1564	chr1	17567617	17568256	640	25	25	1222	437	0.35761	0.365007	LMR	0	0	1489	2047	ENST00000460293	protein_coding	ENSG00000142623	PADI1	1489	1551	ENST00000460293	ENSG00000142623	PADI1	91541	540	0.796875	0.203125	0	0.796875	0.203125	0	0	0	1
1565	chr1	17572323	17572659	337	6	6	375	145	0.386667	0.390402	LMR	0	0	2933	2048	ENST00000375460	protein_coding	ENSG00000142619	PADI3	2933	1552	ENST00000375460	ENSG00000142619	PADI3	96247	540	0	0.52819	0.47181	0	0.52819	0.47181	0	0	1
1566	chr1	17585338	17586044	707	18	18	1108	404	0.364621	0.359312	LMR	0	0	9744	2048	ENST00000375460	protein_coding	ENSG00000142619	PADI3	9744	1552	ENST00000375460	ENSG00000142619	PADI3	109262	540	0	1	0	0	1	0	0	0	1
1567	chr1	17600756	17600974	219	7	7	442	119	0.269231	0.317416	LMR	0	0	3409	2049	ENST00000582732	miRNA	ENSG00000266634	MIR3972	25162	1552	ENST00000375460	ENSG00000142619	PADI3	124680	540	0	1	0	0	1	0	0	0	1
1568	chr1	17603159	17603363	205	6	6	439	165	0.375854	0.384412	LMR	0	0	1020	2049	ENST00000582732	miRNA	ENSG00000266634	MIR3972	27565	1552	ENST00000375460	ENSG00000142619	PADI3	127083	540	1	0	0	0	1	0	0	0	1
1569	chr1	17604901	17605426	526	5	5	448	118	0.263393	0.284627	LMR	0	0	516	2049	ENST00000582732	miRNA	ENSG00000266634	MIR3972	29263	1553	ENST00000375453	ENSG00000159339	PADI4	128825	540	1	0	0	0	1	0	0	0	1
1570	chr1	17610381	17610696	316	7	7	510	182	0.356863	0.367426	LMR	0	0	5996	2049	ENST00000582732	miRNA	ENSG00000266634	MIR3972	23993	1553	ENST00000375453	ENSG00000159339	PADI4	123739	541	0	1	0	0	1	0	0	0	1
1571	chr1	17615768	17616720	953	12	12	696	200	0.287356	0.313977	LMR	0	0	11383	2049	ENST00000582732	miRNA	ENSG00000266634	MIR3972	17969	1553	ENST00000375453	ENSG00000159339	PADI4	117715	541	0	0	1	0	0	1	0	0	1
1572	chr1	17620520	17620884	365	7	7	482	69	0.143154	0.154262	LMR	0	0	13805	2050	ENST00000375453	protein_coding	ENSG00000159339	PADI4	13805	1553	ENST00000375453	ENSG00000159339	PADI4	113551	541	0	0	1	0	0	1	0	0	1
1573	chr1	17630631	17631920	1290	15	15	1096	421	0.384124	0.344615	LMR	0	0	2769	2050	ENST00000375453	protein_coding	ENSG00000159339	PADI4	2769	1553	ENST00000375453	ENSG00000159339	PADI4	102515	541	0	0	1	0	0	1	0	0	1
1574	chr1	17635270	17637165	1896	19	19	1305	502	0.384674	0.370004	LMR	0	0	577	2051	ENST00000375448	protein_coding	ENSG00000159339	PADI4	577	1554	ENST00000375448	ENSG00000159339	PADI4	97270	541	0.75	0.25	0	0.75	0.25	0	0	0	1
1575	chr1	17641078	17641473	396	7	7	433	147	0.339492	0.303215	LMR	0	0	6385	2051	ENST00000375448	protein_coding	ENSG00000159339	PADI4	6385	1554	ENST00000375448	ENSG00000159339	PADI4	92962	541	0	1	0	0	1	0	0	0	1
1576	chr1	17642180	17642610	431	5	5	328	90	0.27439	0.256497	LMR	0	0	7487	2051	ENST00000375448	protein_coding	ENSG00000159339	PADI4	7487	1554	ENST00000375448	ENSG00000159339	PADI4	91825	541	0	1	0	0	1	0	0	0	1
1577	chr1	17651648	17652858	1211	7	7	481	97	0.201663	0.204938	LMR	0	0	16955	2051	ENST00000375448	protein_coding	ENSG00000159339	PADI4	16955	1554	ENST00000375448	ENSG00000159339	PADI4	81577	541	0	1	0	0	1	0	0	0	1
1578	chr1	17662470	17663066	597	14	14	872	171	0.196101	0.172196	LMR	0	0	9462	2052	ENST00000468945	protein_coding	ENSG00000159339	PADI4	9462	1555	ENST00000468945	ENSG00000159339	PADI4	71369	541	0	1	0	0	1	0	0	0	1
1579	chr1	17682302	17682705	404	6	6	461	186	0.403471	0.423244	LMR	0	0	6231	2055	ENST00000602074	protein_coding	ENSG00000269468	AC004824.2	6231	1558	ENST00000602074	ENSG00000269468	AC004824.2	51730	541	0	1	0	0	1	0	0	0	1
1580	chr1	17683039	17683562	524	9	9	597	143	0.239531	0.257781	LMR	0	0	6968	2055	ENST00000602074	protein_coding	ENSG00000269468	AC004824.2	6968	1558	ENST00000602074	ENSG00000269468	AC004824.2	50873	541	0	1	0	0	1	0	0	0	1
1581	chr1	17685553	17685864	312	9	9	453	110	0.242826	0.238103	LMR	0	0	9482	2055	ENST00000602074	protein_coding	ENSG00000269468	AC004824.2	9482	1558	ENST00000602074	ENSG00000269468	AC004824.2	48571	541	0	1	0	0	1	0	0	0	1
1582	chr1	17685998	17686420	423	5	5	397	128	0.322418	0.303223	LMR	0	0	9927	2055	ENST00000602074	protein_coding	ENSG00000269468	AC004824.2	9927	1558	ENST00000602074	ENSG00000269468	AC004824.2	48015	541	0	1	0	0	1	0	0	0	1
1583	chr1	17695056	17695723	668	9	9	654	208	0.318043	0.312217	LMR	0	0	2967	2056	ENST00000434762	processed_transcript	ENSG00000256049	PADI6	18985	1558	ENST00000602074	ENSG00000269468	AC004824.2	38712	541	0	0	1	0	0	1	0	0	1
1584	chr1	17696108	17696771	664	10	10	673	249	0.369985	0.345975	LMR	0	0	1919	2056	ENST00000434762	processed_transcript	ENSG00000256049	PADI6	20037	1558	ENST00000602074	ENSG00000269468	AC004824.2	37664	541	0.121988	0	0.878012	0	0	1	0	0	1
1585	chr1	17703854	17704576	723	17	17	1308	251	0.191896	0.205475	LMR	0	0	5162	2056	ENST00000434762	processed_transcript	ENSG00000256049	PADI6	27783	1558	ENST00000602074	ENSG00000269468	AC004824.2	29859	541	0	1	0	0	0	1	0	0	1
1586	chr1	17730858	17731042	185	5	5	421	154	0.365796	0.333794	LMR	0	0	2213	2058	ENST00000439577	antisense	ENSG00000227751	RP1-20B21.4	4499	1560	ENST00000474892	ENSG00000179051	RCC2	3393	541	0	0	1	0	0	1	0	0	1
1587	chr1	17732560	17732956	397	9	9	692	146	0.210983	0.182352	LMR	0	0	299	2058	ENST00000439577	antisense	ENSG00000227751	RP1-20B21.4	2585	1560	ENST00000474892	ENSG00000179051	RCC2	1479	541	1	0	0	0	0	1	0	1	0
1588	chr1	17746403	17746687	285	20	20	1657	146	0.088111	0.0855801	LMR	0	0	6212	2062	ENST00000583469	miRNA	ENSG00000266727	AC004824.1	10860	1560	ENST00000474892	ENSG00000179051	RCC2	0	542	0	1	0	0	1	0	0.508772	0.491228	0
1589	chr1	17750182	17750698	517	16	16	1330	409	0.307519	0.293536	LMR	0	0	9991	2062	ENST00000583469	miRNA	ENSG00000266727	AC004824.1	14358	1561	ENST00000375433	ENSG00000179051	RCC2	3634	542	0	1	0	0	1	0	0	0	1
1590	chr1	17750838	17751233	396	5	5	408	86	0.210784	0.208942	LMR	0	0	10647	2062	ENST00000583469	miRNA	ENSG00000266727	AC004824.1	13823	1561	ENST00000375433	ENSG00000179051	RCC2	4290	542	0	1	0	0	1	0	0	0	1
1591	chr1	17767974	17768520	547	6	6	434	90	0.207373	0.226964	LMR	0	0	1753	2059	ENST00000375436	protein_coding	ENSG00000179051	RCC2	1753	1559	ENST00000375436	ENSG00000179051	RCC2	2162	543	0.449726	0	0.550274	0.449726	0	0.550274	0	0	1
1592	chr1	17773978	17774531	554	13	13	1113	259	0.232704	0.229178	LMR	0	0	1727	2063	ENST00000458798	snoRNA	ENSG00000239020	snoU13	7757	1559	ENST00000375436	ENSG00000179051	RCC2	8166	543	0.49278	0	0.50722	0	0	1	0	0	1
1593	chr1	17778844	17779010	167	6	6	342	131	0.383041	0.380143	LMR	0	0	2584	2063	ENST00000458798	snoRNA	ENSG00000239020	snoU13	12623	1559	ENST00000375436	ENSG00000179051	RCC2	13032	543	0	0	1	0	0	1	0	0	1
1594	chr1	17803769	17804214	446	6	6	417	72	0.172662	0.168884	LMR	0	0	27509	2063	ENST00000458798	snoRNA	ENSG00000239020	snoU13	37548	1559	ENST00000375436	ENSG00000179051	RCC2	37957	543	0	0	1	0	0	1	0	0	1
1595	chr1	17820717	17821244	528	5	5	318	65	0.204403	0.103905	LMR	0	0	44457	2063	ENST00000458798	snoRNA	ENSG00000239020	snoU13	45085	1562	ENST00000361221	ENSG00000074964	ARHGEF10L	44619	544	0	0	1	0	0	1	0	0	1
1596	chr1	17824654	17825434	781	8	8	694	161	0.231988	0.248283	LMR	0	0	40895	2064	ENST00000361221	protein_coding	ENSG00000074964	ARHGEF10L	40895	1562	ENST00000361221	ENSG00000074964	ARHGEF10L	40429	544	0	0	1	0	0	1	0	0	1
1597	chr1	17828738	17829543	806	16	16	1345	104	0.0773234	0.0206511	LMR	0	0	36786	2064	ENST00000361221	protein_coding	ENSG00000074964	ARHGEF10L	36786	1562	ENST00000361221	ENSG00000074964	ARHGEF10L	36320	544	0	0	1	0	0	1	0	0	1
1598	chr1	17842756	17843872	1117	15	15	1093	285	0.26075	0.225469	LMR	0	0	22457	2064	ENST00000361221	protein_coding	ENSG00000074964	ARHGEF10L	22457	1562	ENST00000361221	ENSG00000074964	ARHGEF10L	21991	544	0	0	1	0	0	1	0	0	1
1599	chr1	17853382	17854380	999	18	18	1356	314	0.231563	0.208276	LMR	0	0	11949	2064	ENST00000361221	protein_coding	ENSG00000074964	ARHGEF10L	11949	1562	ENST00000361221	ENSG00000074964	ARHGEF10L	11483	544	0	0	1	0	0	1	0	0	1
1600	chr1	17858138	17858926	789	9	9	709	197	0.277856	0.221954	LMR	0	0	7403	2064	ENST00000361221	protein_coding	ENSG00000074964	ARHGEF10L	7403	1562	ENST00000361221	ENSG00000074964	ARHGEF10L	6937	544	0	0	1	0	0	1	0	0	1
1601	chr1	17871443	17872274	832	6	6	400	80	0.2	0.203878	LMR	0	0	5112	2064	ENST00000361221	protein_coding	ENSG00000074964	ARHGEF10L	5112	1562	ENST00000361221	ENSG00000074964	ARHGEF10L	4812	544	0	1	0	0	1	0	0	0	1
1602	chr1	17878124	17878739	616	9	9	636	166	0.261006	0.251567	LMR	0	0	11793	2064	ENST00000361221	protein_coding	ENSG00000074964	ARHGEF10L	11793	1562	ENST00000361221	ENSG00000074964	ARHGEF10L	11493	544	0	1	0	0	1	0	0	0	1
1603	chr1	17887544	17888558	1015	22	22	1593	330	0.207156	0.190069	LMR	0	0	18489	2067	ENST00000375415	protein_coding	ENSG00000074964	ARHGEF10L	18489	1565	ENST00000375415	ENSG00000074964	ARHGEF10L	20913	544	0	1	0	0	1	0	0	0	1
1604	chr1	17892080	17892910	831	15	15	982	289	0.294297	0.308491	LMR	0	0	14137	2067	ENST00000375415	protein_coding	ENSG00000074964	ARHGEF10L	14137	1565	ENST00000375415	ENSG00000074964	ARHGEF10L	25449	544	0	1	0	0	1	0	0	0	1
1605	chr1	17894176	17894490	315	5	5	376	83	0.220745	0.254462	LMR	0	0	12557	2067	ENST00000375415	protein_coding	ENSG00000074964	ARHGEF10L	12557	1565	ENST00000375415	ENSG00000074964	ARHGEF10L	27545	544	0	1	0	0	1	0	0	0	1
1606	chr1	17895377	17896764	1388	20	20	1375	138	0.100364	0.0682562	LMR	0	0	10283	2067	ENST00000375415	protein_coding	ENSG00000074964	ARHGEF10L	10283	1565	ENST00000375415	ENSG00000074964	ARHGEF10L	28746	544	0	1	0	0	1	0	0	0	1
1607	chr1	17900012	17900750	739	12	12	614	197	0.320847	0.260993	LMR	0	0	6297	2067	ENST00000375415	protein_coding	ENSG00000074964	ARHGEF10L	6297	1565	ENST00000375415	ENSG00000074964	ARHGEF10L	33381	544	0	1	0	0	1	0	0	0	1
1608	chr1	17902424	17902631	208	6	6	400	171	0.4275	0.464234	LMR	0	0	4416	2067	ENST00000375415	protein_coding	ENSG00000074964	ARHGEF10L	4416	1565	ENST00000375415	ENSG00000074964	ARHGEF10L	35793	544	0	1	0	0	1	0	0	0	1
1609	chr1	17913749	17915432	1684	23	23	1563	242	0.15483	0.119735	LMR	1	1	0	2068	ENST00000375420	protein_coding	ENSG00000074964	ARHGEF10L	0	1566	ENST00000375420	ENSG00000074964	ARHGEF10L	34020	545	1	0	0	1	0	0	0	0	1
1610	chr1	17920426	17920959	534	7	7	558	142	0.25448	0.224173	LMR	0	0	5514	2068	ENST00000375420	protein_coding	ENSG00000074964	ARHGEF10L	5514	1566	ENST00000375420	ENSG00000074964	ARHGEF10L	28493	545	0	1	0	0	1	0	0	0	1
1611	chr1	17929938	17930198	261	9	9	510	193	0.378431	0.363929	LMR	0	0	1271	2069	ENST00000482892	protein_coding	ENSG00000074964	ARHGEF10L	1271	1567	ENST00000482892	ENSG00000074964	ARHGEF10L	19254	545	1	0	0	1	0	0	0	0	1
1612	chr1	17932410	17932854	445	9	9	713	161	0.225806	0.25519	LMR	0	0	3743	2069	ENST00000482892	protein_coding	ENSG00000074964	ARHGEF10L	3743	1567	ENST00000482892	ENSG00000074964	ARHGEF10L	16598	545	0	1	0	0	1	0	0	0	1
1613	chr1	17933354	17933658	305	6	6	408	56	0.137255	0.131703	LMR	0	0	4687	2069	ENST00000482892	protein_coding	ENSG00000074964	ARHGEF10L	4687	1567	ENST00000482892	ENSG00000074964	ARHGEF10L	15794	545	0	1	0	0	1	0	0	0	1
1614	chr1	17951002	17951640	639	8	8	524	130	0.248092	0.217763	LMR	0	0	861	2073	ENST00000475356	protein_coding	ENSG00000074964	ARHGEF10L	861	1571	ENST00000475356	ENSG00000074964	ARHGEF10L	1331	545	1	0	0	1	0	0	0	1	0
1615	chr1	17956424	17956972	549	11	11	734	85	0.115804	0.082874	LMR	0	0	3779	2074	ENST00000482359	protein_coding	ENSG00000074964	ARHGEF10L	3779	1572	ENST00000482359	ENSG00000074964	ARHGEF10L	6753	545	0	1	0	0	1	0	0	0	1
1616	chr1	17959238	17959563	326	6	6	467	129	0.276231	0.277653	LMR	0	0	1188	2074	ENST00000482359	protein_coding	ENSG00000074964	ARHGEF10L	1188	1572	ENST00000482359	ENSG00000074964	ARHGEF10L	9567	545	1	0	0	1	0	0	0	0	1
1617	chr1	17987996	17988391	396	8	8	549	188	0.342441	0.307473	LMR	0	0	21747	2075	ENST00000466782	protein_coding	ENSG00000074964	ARHGEF10L	21747	1573	ENST00000466782	ENSG00000074964	ARHGEF10L	35090	546	0	1	0	0	1	0	0	0	1
1618	chr1	17998035	17998499	465	6	6	367	171	0.46594	0.427025	LMR	0	0	22042	2076	ENST00000495593	protein_coding	ENSG00000074964	ARHGEF10L	22042	1574	ENST00000495593	ENSG00000074964	ARHGEF10L	24982	546	0	1	0	0	1	0	0	0	1
1619	chr1	18013734	18014060	327	5	5	452	113	0.25	0.257429	LMR	0	0	6481	2076	ENST00000495593	protein_coding	ENSG00000074964	ARHGEF10L	6481	1574	ENST00000495593	ENSG00000074964	ARHGEF10L	9421	546	0	1	0	0	1	0	0	0	1
1620	chr1	18022874	18023252	379	6	6	398	54	0.135678	0.109973	LMR	0	0	2331	2076	ENST00000495593	protein_coding	ENSG00000074964	ARHGEF10L	2331	1574	ENST00000495593	ENSG00000074964	ARHGEF10L	229	546	0	1	0	0	1	0	0	1	0
1621	chr1	18044092	18044482	391	8	8	614	162	0.263844	0.294019	LMR	1	0	0	2077	ENST00000430540	lincRNA	ENSG00000236648	RP11-473A10.2	23549	1574	ENST00000495593	ENSG00000074964	ARHGEF10L	20299	546	1	0	0	0	0	1	0	0	1
1622	chr1	18060168	18060342	175	8	8	583	233	0.399657	0.383271	LMR	0	0	15985	2077	ENST00000430540	lincRNA	ENSG00000236648	RP11-473A10.2	21465	1575	ENST00000375406	ENSG00000117148	ACTL8	36375	546	0	1	0	0	0	1	0	0	1
1623	chr1	18062313	18062882	570	8	8	615	230	0.373984	0.372797	LMR	0	0	18130	2077	ENST00000430540	lincRNA	ENSG00000236648	RP11-473A10.2	18925	1575	ENST00000375406	ENSG00000117148	ACTL8	38520	546	0	1	0	0	0	1	0	0	1
1624	chr1	18069118	18070165	1048	17	17	1242	145	0.116747	0.06873	LMR	0	0	11642	2078	ENST00000375406	protein_coding	ENSG00000117148	ACTL8	11642	1575	ENST00000375406	ENSG00000117148	ACTL8	45325	546	0	1	0	0	0	1	0	0	1
1625	chr1	18081724	18081845	122	5	5	317	72	0.227129	0.141975	LMR	1	1	0	2078	ENST00000375406	protein_coding	ENSG00000117148	ACTL8	0	1575	ENST00000375406	ENSG00000117148	ACTL8	57931	546	1	0	0	1	0	0	0	0	1
1626	chr1	18091135	18091330	196	6	6	430	107	0.248837	0.218011	LMR	0	0	9326	2078	ENST00000375406	protein_coding	ENSG00000117148	ACTL8	9326	1575	ENST00000375406	ENSG00000117148	ACTL8	61048	547	0	1	0	0	1	0	0	0	1
1627	chr1	18092089	18092915	827	13	13	1185	318	0.268354	0.245601	LMR	0	0	10280	2078	ENST00000375406	protein_coding	ENSG00000117148	ACTL8	10280	1575	ENST00000375406	ENSG00000117148	ACTL8	59463	547	0	1	0	0	1	0	0	0	1
1628	chr1	18095086	18096054	969	14	14	1234	462	0.374392	0.381602	LMR	0	0	13277	2078	ENST00000375406	protein_coding	ENSG00000117148	ACTL8	13277	1575	ENST00000375406	ENSG00000117148	ACTL8	56324	547	0	1	0	0	1	0	0	0	1
1629	chr1	18102984	18103220	237	7	7	489	103	0.210634	0.215499	LMR	0	0	21175	2078	ENST00000375406	protein_coding	ENSG00000117148	ACTL8	21175	1575	ENST00000375406	ENSG00000117148	ACTL8	49158	547	0	1	0	0	1	0	0	0	1
1630	chr1	18107174	18107724	551	6	6	380	126	0.331579	0.353079	LMR	0	0	25365	2078	ENST00000375406	protein_coding	ENSG00000117148	ACTL8	25365	1575	ENST00000375406	ENSG00000117148	ACTL8	44654	547	0	1	0	0	1	0	0	0	1
1631	chr1	18114081	18114908	828	6	6	531	130	0.244821	0.26987	LMR	0	0	32272	2078	ENST00000375406	protein_coding	ENSG00000117148	ACTL8	32272	1575	ENST00000375406	ENSG00000117148	ACTL8	37470	547	0	1	0	0	1	0	0	0	1
1632	chr1	18121660	18122609	950	16	16	1167	260	0.222793	0.204923	LMR	0	0	39851	2078	ENST00000375406	protein_coding	ENSG00000117148	ACTL8	39851	1575	ENST00000375406	ENSG00000117148	ACTL8	29769	547	0	1	0	0	1	0	0	0	1
1633	chr1	18125952	18126492	541	8	8	562	169	0.300712	0.293562	LMR	0	0	44143	2078	ENST00000375406	protein_coding	ENSG00000117148	ACTL8	44143	1575	ENST00000375406	ENSG00000117148	ACTL8	25886	547	0	1	0	0	1	0	0	0	1
1634	chr1	18145740	18145917	178	6	6	436	167	0.383028	0.361736	LMR	0	0	63931	2078	ENST00000375406	protein_coding	ENSG00000117148	ACTL8	63931	1575	ENST00000375406	ENSG00000117148	ACTL8	6461	547	0	1	0	0	1	0	0	0	1
1635	chr1	18152612	18152937	326	17	17	1101	260	0.236149	0.25258	LMR	0	0	70803	2078	ENST00000375406	protein_coding	ENSG00000117148	ACTL8	70803	1575	ENST00000375406	ENSG00000117148	ACTL8	0	547	0	1	0	0	1	0	0.708589	0.291411	0
1636	chr1	18158012	18158396	385	5	5	427	79	0.185012	0.229178	LMR	0	0	76203	2078	ENST00000375406	protein_coding	ENSG00000117148	ACTL8	76203	1575	ENST00000375406	ENSG00000117148	ACTL8	5169	547	0	0	1	0	0	1	0	0	1
1637	chr1	18163682	18163994	313	6	6	440	138	0.313636	0.255586	LMR	0	0	81873	2078	ENST00000375406	protein_coding	ENSG00000117148	ACTL8	81873	1575	ENST00000375406	ENSG00000117148	ACTL8	10839	547	0	0	1	0	0	1	0	0	1
1638	chr1	18169308	18169782	475	5	5	317	69	0.217666	0.228841	LMR	0	0	87499	2078	ENST00000375406	protein_coding	ENSG00000117148	ACTL8	87499	1575	ENST00000375406	ENSG00000117148	ACTL8	16465	547	0	0	1	0	0	1	0	0	1
1639	chr1	18170288	18171124	837	12	12	781	228	0.291933	0.310983	LMR	0	0	88479	2078	ENST00000375406	protein_coding	ENSG00000117148	ACTL8	88479	1575	ENST00000375406	ENSG00000117148	ACTL8	17445	547	0	0	1	0	0	1	0	0	1
1640	chr1	18171738	18172408	671	5	5	331	115	0.347432	0.334665	LMR	0	0	89929	2078	ENST00000375406	protein_coding	ENSG00000117148	ACTL8	89929	1575	ENST00000375406	ENSG00000117148	ACTL8	18895	547	0	0	1	0	0	1	0	0	1
1641	chr1	18172766	18173250	485	5	5	367	131	0.356948	0.329582	LMR	0	0	90957	2078	ENST00000375406	protein_coding	ENSG00000117148	ACTL8	90957	1575	ENST00000375406	ENSG00000117148	ACTL8	19923	547	0	0	1	0	0	1	0	0	1
1642	chr1	18192584	18193324	741	6	6	498	177	0.355422	0.333825	LMR	0	0	110775	2078	ENST00000375406	protein_coding	ENSG00000117148	ACTL8	110775	1575	ENST00000375406	ENSG00000117148	ACTL8	39741	547	0	0	1	0	0	1	0	0	1
1643	chr1	18201158	18202214	1057	10	10	704	159	0.225852	0.221488	LMR	0	0	119349	2078	ENST00000375406	protein_coding	ENSG00000117148	ACTL8	119349	1575	ENST00000375406	ENSG00000117148	ACTL8	48315	547	0	0	1	0	0	1	0	0	1
1644	chr1	18205452	18205998	547	6	6	435	140	0.321839	0.344684	LMR	0	0	123643	2078	ENST00000375406	protein_coding	ENSG00000117148	ACTL8	123643	1575	ENST00000375406	ENSG00000117148	ACTL8	52609	547	0	0	1	0	0	1	0	0	1
1645	chr1	18208252	18208682	431	8	8	457	81	0.177243	0.160195	LMR	0	0	126443	2078	ENST00000375406	protein_coding	ENSG00000117148	ACTL8	126443	1575	ENST00000375406	ENSG00000117148	ACTL8	55409	547	0	0	1	0	0	1	0	0	1
1646	chr1	18214382	18214772	391	11	11	853	252	0.295428	0.289467	LMR	0	0	132573	2078	ENST00000375406	protein_coding	ENSG00000117148	ACTL8	132573	1575	ENST00000375406	ENSG00000117148	ACTL8	61539	547	0	0	1	0	0	1	0	0	1
1647	chr1	18216872	18217369	498	16	16	1045	235	0.22488	0.209323	LMR	0	0	135063	2078	ENST00000375406	protein_coding	ENSG00000117148	ACTL8	135063	1575	ENST00000375406	ENSG00000117148	ACTL8	64029	547	0	0	1	0	0	1	0	0	1
1648	chr1	18219396	18219827	432	7	7	520	178	0.342308	0.33901	LMR	0	0	137587	2078	ENST00000375406	protein_coding	ENSG00000117148	ACTL8	137587	1575	ENST00000375406	ENSG00000117148	ACTL8	66553	547	0	0	1	0	0	1	0	0	1
1649	chr1	18230566	18231660	1095	8	8	683	288	0.421669	0.379055	LMR	0	0	148757	2078	ENST00000375406	protein_coding	ENSG00000117148	ACTL8	148757	1575	ENST00000375406	ENSG00000117148	ACTL8	77723	547	0	0	1	0	0	1	0	0	1
1650	chr1	18236168	18236884	717	9	9	622	131	0.210611	0.144008	LMR	0	0	154359	2078	ENST00000375406	protein_coding	ENSG00000117148	ACTL8	154359	1575	ENST00000375406	ENSG00000117148	ACTL8	83325	547	0	0	1	0	0	1	0	0	1
1651	chr1	18241777	18242944	1168	18	18	1534	209	0.136245	0.0890914	LMR	0	0	149206	2079	ENST00000569711	lincRNA	ENSG00000261781	RP11-174G17.2	159968	1575	ENST00000375406	ENSG00000117148	ACTL8	88934	547	0	0	1	0	0	1	0	0	1
1652	chr1	18245876	18246792	917	10	10	888	263	0.296171	0.326861	LMR	0	0	145358	2079	ENST00000569711	lincRNA	ENSG00000261781	RP11-174G17.2	164067	1575	ENST00000375406	ENSG00000117148	ACTL8	93033	547	0	0	1	0	0	1	0	0	1
1653	chr1	18249324	18250227	904	11	11	852	165	0.193662	0.229825	LMR	0	0	141923	2079	ENST00000569711	lincRNA	ENSG00000261781	RP11-174G17.2	167515	1575	ENST00000375406	ENSG00000117148	ACTL8	96481	547	0	0	1	0	0	1	0	0	1
1654	chr1	18254240	18254799	560	10	10	634	177	0.27918	0.308287	LMR	0	0	137351	2079	ENST00000569711	lincRNA	ENSG00000261781	RP11-174G17.2	172431	1575	ENST00000375406	ENSG00000117148	ACTL8	101397	547	0	0	1	0	0	1	0	0	1
1655	chr1	18256587	18257577	991	8	8	672	159	0.236607	0.233375	LMR	0	0	134573	2079	ENST00000569711	lincRNA	ENSG00000261781	RP11-174G17.2	174778	1575	ENST00000375406	ENSG00000117148	ACTL8	103744	547	0	0	1	0	0	1	0	0	1
1656	chr1	18260204	18261060	857	10	10	628	172	0.273885	0.247288	LMR	0	0	131090	2079	ENST00000569711	lincRNA	ENSG00000261781	RP11-174G17.2	173179	1576	ENST00000251296	ENSG00000117154	IGSF21	107361	547	0	0	1	0	0	1	0	0	1
1657	chr1	18266312	18266764	453	8	8	700	225	0.321429	0.344046	LMR	0	0	125386	2079	ENST00000569711	lincRNA	ENSG00000261781	RP11-174G17.2	167475	1576	ENST00000251296	ENSG00000117154	IGSF21	113469	547	0	0	1	0	0	1	0	0	1
1658	chr1	18279234	18279466	233	6	6	339	125	0.368732	0.375207	LMR	0	0	112684	2079	ENST00000569711	lincRNA	ENSG00000261781	RP11-174G17.2	154773	1576	ENST00000251296	ENSG00000117154	IGSF21	126391	547	0	0	1	0	0	1	0	0	1
1659	chr1	18282016	18282718	703	5	5	419	140	0.334129	0.311054	LMR	0	0	109432	2079	ENST00000569711	lincRNA	ENSG00000261781	RP11-174G17.2	151521	1576	ENST00000251296	ENSG00000117154	IGSF21	129173	547	0	0	1	0	0	1	0	0	1
1660	chr1	18284120	18284672	553	7	7	535	191	0.357009	0.304668	LMR	0	0	107478	2079	ENST00000569711	lincRNA	ENSG00000261781	RP11-174G17.2	149567	1576	ENST00000251296	ENSG00000117154	IGSF21	131277	547	0	0	1	0	0	1	0	0	1
1661	chr1	18290998	18291444	447	5	5	336	88	0.261905	0.355936	LMR	0	0	100706	2079	ENST00000569711	lincRNA	ENSG00000261781	RP11-174G17.2	142795	1576	ENST00000251296	ENSG00000117154	IGSF21	138155	547	0	0	1	0	0	1	0	0	1
1662	chr1	18292839	18293192	354	6	6	351	111	0.316239	0.232237	LMR	0	0	98958	2079	ENST00000569711	lincRNA	ENSG00000261781	RP11-174G17.2	141047	1576	ENST00000251296	ENSG00000117154	IGSF21	139996	547	0	0	1	0	0	1	0	0	1
1663	chr1	18303778	18304192	415	8	8	763	279	0.365662	0.326217	LMR	0	0	87958	2079	ENST00000569711	lincRNA	ENSG00000261781	RP11-174G17.2	130047	1576	ENST00000251296	ENSG00000117154	IGSF21	129913	548	0	0	1	0	0	1	0	0	1
1664	chr1	18308062	18308876	815	5	5	431	167	0.387471	0.460694	LMR	0	0	83274	2079	ENST00000569711	lincRNA	ENSG00000261781	RP11-174G17.2	125363	1576	ENST00000251296	ENSG00000117154	IGSF21	125229	548	0	0	1	0	0	1	0	0	1
1665	chr1	18311054	18312804	1751	20	20	1427	543	0.380519	0.355743	LMR	0	0	79346	2079	ENST00000569711	lincRNA	ENSG00000261781	RP11-174G17.2	121435	1576	ENST00000251296	ENSG00000117154	IGSF21	121301	548	0	0	1	0	0	1	0	0	1
1666	chr1	18323958	18324332	375	7	7	521	141	0.270633	0.269674	LMR	0	0	67818	2079	ENST00000569711	lincRNA	ENSG00000261781	RP11-174G17.2	109907	1576	ENST00000251296	ENSG00000117154	IGSF21	109773	548	0	0	1	0	0	1	0	0	1
1667	chr1	18335464	18336714	1251	17	17	1244	199	0.159968	0.0880702	LMR	0	0	55436	2079	ENST00000569711	lincRNA	ENSG00000261781	RP11-174G17.2	97525	1576	ENST00000251296	ENSG00000117154	IGSF21	97391	548	0	0	1	0	0	1	0	0	1
1668	chr1	18339482	18339918	437	5	5	378	161	0.425926	0.367021	LMR	0	0	52232	2079	ENST00000569711	lincRNA	ENSG00000261781	RP11-174G17.2	94321	1576	ENST00000251296	ENSG00000117154	IGSF21	94187	548	0	0	1	0	0	1	0	0	1
1669	chr1	18344529	18345164	636	7	7	462	158	0.341991	0.366283	LMR	0	0	46986	2079	ENST00000569711	lincRNA	ENSG00000261781	RP11-174G17.2	89075	1576	ENST00000251296	ENSG00000117154	IGSF21	88941	548	0	0	1	0	0	1	0	0	1
1670	chr1	18347898	18349828	1931	26	26	1926	456	0.23676	0.18893	LMR	0	0	42322	2079	ENST00000569711	lincRNA	ENSG00000261781	RP11-174G17.2	84411	1576	ENST00000251296	ENSG00000117154	IGSF21	84277	548	0	0	1	0	0	1	0	0	1
1671	chr1	18358997	18359557	561	10	10	679	180	0.265096	0.193489	LMR	0	0	32593	2079	ENST00000569711	lincRNA	ENSG00000261781	RP11-174G17.2	74682	1576	ENST00000251296	ENSG00000117154	IGSF21	74548	548	0	0	1	0	0	1	0	0	1
1672	chr1	18367934	18368920	987	15	15	942	245	0.260085	0.266704	LMR	0	0	23230	2079	ENST00000569711	lincRNA	ENSG00000261781	RP11-174G17.2	65319	1576	ENST00000251296	ENSG00000117154	IGSF21	65185	548	0	0	1	0	0	1	0	0	1
1673	chr1	18371740	18372200	461	5	5	427	132	0.309133	0.344326	LMR	0	0	19950	2079	ENST00000569711	lincRNA	ENSG00000261781	RP11-174G17.2	62039	1576	ENST00000251296	ENSG00000117154	IGSF21	61905	548	0	0	1	0	0	1	0	0	1
1674	chr1	18385142	18385592	451	8	8	526	211	0.401141	0.436561	LMR	0	0	6558	2079	ENST00000569711	lincRNA	ENSG00000261781	RP11-174G17.2	48647	1576	ENST00000251296	ENSG00000117154	IGSF21	48513	548	0	0	1	0	0	1	0	0	1
1675	chr1	18390713	18391537	825	11	11	866	119	0.137413	0.110806	LMR	0	0	613	2079	ENST00000569711	lincRNA	ENSG00000261781	RP11-174G17.2	42702	1576	ENST00000251296	ENSG00000117154	IGSF21	42568	548	1	0	0	0	0	1	0	0	1
1676	chr1	18413393	18415495	2103	18	18	1422	511	0.359353	0.398241	LMR	0	0	18744	2080	ENST00000251296	protein_coding	ENSG00000117154	IGSF21	18744	1576	ENST00000251296	ENSG00000117154	IGSF21	18610	548	0	0	1	0	0	1	0	0	1
1677	chr1	18417096	18419013	1918	20	20	1400	309	0.220714	0.212329	LMR	0	0	15226	2080	ENST00000251296	protein_coding	ENSG00000117154	IGSF21	15226	1576	ENST00000251296	ENSG00000117154	IGSF21	15092	548	0	0	1	0	0	1	0	0	1
1678	chr1	18427000	18427729	730	11	11	1007	65	0.0645482	0.0407753	LMR	0	0	6510	2080	ENST00000251296	protein_coding	ENSG00000117154	IGSF21	6510	1576	ENST00000251296	ENSG00000117154	IGSF21	6376	548	0	0	1	0	0	1	0	0	1
1679	chr1	18431094	18431584	491	9	9	645	153	0.237209	0.227599	LMR	0	0	2655	2080	ENST00000251296	protein_coding	ENSG00000117154	IGSF21	2655	1576	ENST00000251296	ENSG00000117154	IGSF21	2521	548	0	0	1	0	0	1	0	0	1
1680	chr1	18441756	18442722	967	5	5	377	142	0.376658	0.33153	LMR	0	0	7515	2080	ENST00000251296	protein_coding	ENSG00000117154	IGSF21	7515	1576	ENST00000251296	ENSG00000117154	IGSF21	4082	550	0	1	0	0	1	0	0	0	1
1681	chr1	18444328	18444867	540	9	9	533	140	0.262664	0.296582	LMR	0	0	10087	2080	ENST00000251296	protein_coding	ENSG00000117154	IGSF21	10087	1576	ENST00000251296	ENSG00000117154	IGSF21	6654	550	0	1	0	0	1	0	0	0	1
1682	chr1	18446368	18446726	359	5	5	357	98	0.27451	0.249931	LMR	0	0	12127	2080	ENST00000251296	protein_coding	ENSG00000117154	IGSF21	12127	1576	ENST00000251296	ENSG00000117154	IGSF21	8694	550	0	1	0	0	1	0	0	0	1
1683	chr1	18457414	18457653	240	6	6	361	135	0.373961	0.422587	LMR	0	0	23173	2080	ENST00000251296	protein_coding	ENSG00000117154	IGSF21	23173	1576	ENST00000251296	ENSG00000117154	IGSF21	19740	550	0	1	0	0	1	0	0	0	1
1684	chr1	18459164	18459892	729	11	11	690	161	0.233333	0.231502	LMR	0	0	24923	2080	ENST00000251296	protein_coding	ENSG00000117154	IGSF21	24923	1576	ENST00000251296	ENSG00000117154	IGSF21	21490	550	0	1	0	0	1	0	0	0	1
1685	chr1	18460274	18460988	715	5	5	348	127	0.364943	0.35148	LMR	0	0	26033	2080	ENST00000251296	protein_coding	ENSG00000117154	IGSF21	26033	1576	ENST00000251296	ENSG00000117154	IGSF21	22600	550	0	1	0	0	1	0	0	0	1
1686	chr1	18464582	18464976	395	6	6	510	215	0.421569	0.413229	LMR	0	0	30341	2080	ENST00000251296	protein_coding	ENSG00000117154	IGSF21	30341	1576	ENST00000251296	ENSG00000117154	IGSF21	26908	550	0	1	0	0	1	0	0	0	1
1687	chr1	18471110	18472296	1187	24	24	1796	450	0.250557	0.24767	LMR	0	0	33543	2084	ENST00000419667	antisense	ENSG00000230035	RP11-174G17	36869	1576	ENST00000251296	ENSG00000117154	IGSF21	33436	550	0	1	0	0	1	0	0	0	1
1688	chr1	18479720	18480066	347	6	6	477	130	0.272537	0.265153	LMR	0	0	25773	2084	ENST00000419667	antisense	ENSG00000230035	RP11-174G17	45479	1576	ENST00000251296	ENSG00000117154	IGSF21	42046	550	0	1	0	0	1	0	0	0	1
1689	chr1	18487965	18488451	487	10	10	941	203	0.215728	0.238996	LMR	0	0	17388	2084	ENST00000419667	antisense	ENSG00000230035	RP11-174G17	53724	1576	ENST00000251296	ENSG00000117154	IGSF21	50291	550	0	1	0	0	1	0	0	0	1
1690	chr1	18494550	18494888	339	5	5	383	130	0.339426	0.346428	LMR	0	0	10951	2084	ENST00000419667	antisense	ENSG00000230035	RP11-174G17	60309	1576	ENST00000251296	ENSG00000117154	IGSF21	56876	550	0	1	0	0	1	0	0	0	1
1691	chr1	18497563	18498563	1001	8	8	524	172	0.328244	0.290076	LMR	0	0	7276	2084	ENST00000419667	antisense	ENSG00000230035	RP11-174G17	63322	1576	ENST00000251296	ENSG00000117154	IGSF21	59889	550	0	1	0	0	1	0	0	0	1
1692	chr1	18500628	18500917	290	8	8	558	180	0.322581	0.305381	LMR	0	0	4922	2084	ENST00000419667	antisense	ENSG00000230035	RP11-174G17	66387	1576	ENST00000251296	ENSG00000117154	IGSF21	62954	550	0	1	0	0	1	0	0	0	1
1693	chr1	18502326	18503253	928	13	13	1075	377	0.350698	0.371593	LMR	0	0	2586	2084	ENST00000419667	antisense	ENSG00000230035	RP11-174G17	68085	1576	ENST00000251296	ENSG00000117154	IGSF21	64652	550	0	1	0	0	1	0	0	0	1
1694	chr1	18504518	18505626	1109	20	20	1221	381	0.312039	0.3142	LMR	0	0	213	2084	ENST00000419667	antisense	ENSG00000230035	RP11-174G17	70277	1576	ENST00000251296	ENSG00000117154	IGSF21	66844	550	1	0	0	0	1	0	0	0	1
1695	chr1	18509348	18510288	941	14	14	991	431	0.434914	0.409388	LMR	0	0	3507	2084	ENST00000419667	antisense	ENSG00000230035	RP11-174G17	75107	1576	ENST00000251296	ENSG00000117154	IGSF21	71674	550	0	1	0	0	1	0	0	0	1
1696	chr1	18510834	18511126	293	8	8	570	220	0.385965	0.439852	LMR	0	0	4993	2084	ENST00000419667	antisense	ENSG00000230035	RP11-174G17	76593	1576	ENST00000251296	ENSG00000117154	IGSF21	73160	550	0	1	0	0	1	0	0	0	1
1697	chr1	18517057	18518557	1501	27	27	2035	567	0.278624	0.238548	LMR	0	0	11216	2084	ENST00000419667	antisense	ENSG00000230035	RP11-174G17	82816	1576	ENST00000251296	ENSG00000117154	IGSF21	79383	550	0	1	0	0	1	0	0	0	1
1698	chr1	18518947	18519383	437	6	6	499	117	0.234469	0.274179	LMR	0	0	13106	2084	ENST00000419667	antisense	ENSG00000230035	RP11-174G17	84706	1576	ENST00000251296	ENSG00000117154	IGSF21	81273	550	0	1	0	0	1	0	0	0	1
1699	chr1	18523402	18523530	129	8	8	558	216	0.387097	0.389725	LMR	0	0	17561	2084	ENST00000419667	antisense	ENSG00000230035	RP11-174G17	81808	1577	ENST00000412684	ENSG00000117154	IGSF21	85728	550	0	1	0	0	1	0	0	0	1
1700	chr1	18524030	18525448	1419	19	19	1370	238	0.173723	0.136956	LMR	0	0	18189	2084	ENST00000419667	antisense	ENSG00000230035	RP11-174G17	79890	1577	ENST00000412684	ENSG00000117154	IGSF21	86356	550	0	1	0	0	1	0	0	0	1
1701	chr1	18526000	18526282	283	8	8	451	171	0.379157	0.306741	LMR	0	0	20159	2084	ENST00000419667	antisense	ENSG00000230035	RP11-174G17	79056	1577	ENST00000412684	ENSG00000117154	IGSF21	88326	550	0	1	0	0	1	0	0	0	1
1702	chr1	18531012	18532020	1009	7	7	583	193	0.331046	0.35652	LMR	0	0	25171	2084	ENST00000419667	antisense	ENSG00000230035	RP11-174G17	73318	1577	ENST00000412684	ENSG00000117154	IGSF21	93338	550	0	1	0	0	1	0	0	0	1
1703	chr1	18537985	18538506	522	5	5	353	130	0.368272	0.355176	LMR	0	0	32144	2084	ENST00000419667	antisense	ENSG00000230035	RP11-174G17	66832	1577	ENST00000412684	ENSG00000117154	IGSF21	100311	550	0	1	0	0	1	0	0	0	1
1704	chr1	18551795	18552342	548	6	6	446	145	0.325112	0.313003	LMR	0	0	45954	2084	ENST00000419667	antisense	ENSG00000230035	RP11-174G17	52996	1577	ENST00000412684	ENSG00000117154	IGSF21	114121	550	0	1	0	0	1	0	0	0	1
1705	chr1	18557093	18557610	518	10	10	606	125	0.206271	0.144694	LMR	0	0	47728	2081	ENST00000412684	protein_coding	ENSG00000117154	IGSF21	47728	1577	ENST00000412684	ENSG00000117154	IGSF21	119419	550	0	1	0	0	1	0	0	0	1
1706	chr1	18565596	18566016	421	6	6	385	101	0.262338	0.247324	LMR	0	0	39322	2081	ENST00000412684	protein_coding	ENSG00000117154	IGSF21	39322	1577	ENST00000412684	ENSG00000117154	IGSF21	125858	551	0	1	0	0	1	0	0	0	1
1707	chr1	18576362	18576912	551	6	6	281	81	0.288256	0.245739	LMR	0	0	28426	2081	ENST00000412684	protein_coding	ENSG00000117154	IGSF21	28426	1577	ENST00000412684	ENSG00000117154	IGSF21	114962	551	0	1	0	0	1	0	0	0	1
1708	chr1	18582171	18583186	1016	12	12	930	124	0.133333	0.0600166	LMR	0	0	22152	2081	ENST00000412684	protein_coding	ENSG00000117154	IGSF21	22152	1577	ENST00000412684	ENSG00000117154	IGSF21	108688	551	0	1	0	0	1	0	0	0	1
1709	chr1	18589262	18589834	573	8	8	549	168	0.306011	0.312167	LMR	0	0	15504	2081	ENST00000412684	protein_coding	ENSG00000117154	IGSF21	15504	1577	ENST00000412684	ENSG00000117154	IGSF21	102040	551	0	1	0	0	1	0	0	0	1
1710	chr1	18605194	18605778	585	8	8	498	113	0.226908	0.179293	LMR	1	1	0	2081	ENST00000412684	protein_coding	ENSG00000117154	IGSF21	0	1577	ENST00000412684	ENSG00000117154	IGSF21	86096	551	1	0	0	1	0	0	0	0	1
1711	chr1	18608758	18610332	1575	26	26	1765	500	0.283286	0.231894	LMR	0	0	3418	2081	ENST00000412684	protein_coding	ENSG00000117154	IGSF21	3418	1577	ENST00000412684	ENSG00000117154	IGSF21	81542	551	0	1	0	0	1	0	0	0	1
1712	chr1	18611329	18611908	580	10	10	717	173	0.241283	0.259409	LMR	0	0	5989	2081	ENST00000412684	protein_coding	ENSG00000117154	IGSF21	5989	1577	ENST00000412684	ENSG00000117154	IGSF21	79966	551	0	1	0	0	1	0	0	0	1
1713	chr1	18615035	18615972	938	17	17	1137	269	0.236588	0.212507	LMR	0	0	9695	2081	ENST00000412684	protein_coding	ENSG00000117154	IGSF21	9695	1577	ENST00000412684	ENSG00000117154	IGSF21	75902	551	0	1	0	0	1	0	0	0	1
1714	chr1	18616825	18617575	751	18	18	1212	369	0.304455	0.322297	LMR	0	0	11485	2081	ENST00000412684	protein_coding	ENSG00000117154	IGSF21	11485	1577	ENST00000412684	ENSG00000117154	IGSF21	74299	551	0	1	0	0	1	0	0	0	1
1715	chr1	18621156	18621811	656	16	16	1225	263	0.214694	0.167138	LMR	0	0	15816	2081	ENST00000412684	protein_coding	ENSG00000117154	IGSF21	15816	1577	ENST00000412684	ENSG00000117154	IGSF21	70063	551	0	1	0	0	1	0	0	0	1
1716	chr1	18624783	18625488	706	15	15	1194	255	0.213568	0.217923	LMR	0	0	19443	2081	ENST00000412684	protein_coding	ENSG00000117154	IGSF21	19443	1577	ENST00000412684	ENSG00000117154	IGSF21	66386	551	0	1	0	0	1	0	0	0	1
1717	chr1	18649054	18649272	219	6	6	461	131	0.284165	0.312393	LMR	0	0	38588	2082	ENST00000497331	protein_coding	ENSG00000117154	IGSF21	38588	1578	ENST00000497331	ENSG00000117154	IGSF21	42602	551	0	1	0	0	1	0	0	0	1
1718	chr1	18652730	18653411	682	7	7	532	93	0.174812	0.179005	LMR	0	0	34449	2082	ENST00000497331	protein_coding	ENSG00000117154	IGSF21	34449	1578	ENST00000497331	ENSG00000117154	IGSF21	38463	551	0	1	0	0	1	0	0	0	1
1719	chr1	18659098	18659452	355	6	6	383	116	0.302872	0.21086	LMR	0	0	28408	2082	ENST00000497331	protein_coding	ENSG00000117154	IGSF21	28408	1578	ENST00000497331	ENSG00000117154	IGSF21	32422	551	0	1	0	0	1	0	0	0	1
1720	chr1	18677096	18677451	356	10	10	643	159	0.247278	0.252865	LMR	0	0	10409	2082	ENST00000497331	protein_coding	ENSG00000117154	IGSF21	10409	1578	ENST00000497331	ENSG00000117154	IGSF21	14423	551	0	1	0	0	1	0	0	0	1
1721	chr1	18678402	18678645	244	5	5	357	129	0.361345	0.327489	LMR	0	0	9215	2082	ENST00000497331	protein_coding	ENSG00000117154	IGSF21	9215	1578	ENST00000497331	ENSG00000117154	IGSF21	13229	551	0	1	0	0	1	0	0	0	1
1722	chr1	18679218	18679840	623	16	16	1008	212	0.210317	0.181928	LMR	0	0	8020	2082	ENST00000497331	protein_coding	ENSG00000117154	IGSF21	8020	1578	ENST00000497331	ENSG00000117154	IGSF21	12034	551	0	1	0	0	1	0	0	0	1
1723	chr1	18687775	18688066	292	6	6	384	141	0.367188	0.349533	LMR	1	1	0	2082	ENST00000497331	protein_coding	ENSG00000117154	IGSF21	0	1578	ENST00000497331	ENSG00000117154	IGSF21	3808	551	1	0	0	1	0	0	0	0	1
1724	chr1	18688307	18688673	367	5	5	363	157	0.432507	0.406114	LMR	0	0	445	2082	ENST00000497331	protein_coding	ENSG00000117154	IGSF21	445	1578	ENST00000497331	ENSG00000117154	IGSF21	3201	551	1	0	0	1	0	0	0	0	1
1725	chr1	18689094	18689560	467	5	5	326	56	0.171779	0.192023	LMR	0	0	1232	2082	ENST00000497331	protein_coding	ENSG00000117154	IGSF21	1232	1578	ENST00000497331	ENSG00000117154	IGSF21	2314	551	1	0	0	1	0	0	0	0	1
1726	chr1	18700417	18700804	388	7	7	383	108	0.281984	0.284459	LMR	0	0	1646	2083	ENST00000473951	protein_coding	ENSG00000117154	IGSF21	1646	1579	ENST00000473951	ENSG00000117154	IGSF21	2491	552	0.912371	0.0876289	0	0.912371	0.0876289	0	0	0	1
1727	chr1	18710512	18712524	2013	21	21	1553	249	0.160335	0.158158	LMR	1	0	0	2085	ENST00000420211	lincRNA	ENSG00000225387	RP11-422P22.1	8060	1579	ENST00000473951	ENSG00000117154	IGSF21	7015	552	1	0	0	0	0	1	0	0	1
1728	chr1	18733706	18734077	372	8	8	604	177	0.293046	0.308079	LMR	0	0	21382	2085	ENST00000420211	lincRNA	ENSG00000225387	RP11-422P22.1	31254	1579	ENST00000473951	ENSG00000117154	IGSF21	30209	552	0	0	1	0	0	1	0	0	1
1729	chr1	18735260	18735980	721	10	10	738	214	0.289973	0.268673	LMR	0	0	22936	2085	ENST00000420211	lincRNA	ENSG00000225387	RP11-422P22.1	32808	1579	ENST00000473951	ENSG00000117154	IGSF21	31763	552	0	0	1	0	0	1	0	0	1
1730	chr1	18775460	18775832	373	5	5	422	113	0.267773	0.267198	LMR	0	0	31591	2086	ENST00000400664	protein_coding	ENSG00000179023	KLHDC7A	31591	1580	ENST00000400664	ENSG00000179023	KLHDC7A	33041	553	0	0	1	0	0	1	0	0	1
1731	chr1	18785486	18785726	241	5	5	340	129	0.379412	0.342772	LMR	0	0	21697	2086	ENST00000400664	protein_coding	ENSG00000179023	KLHDC7A	21697	1580	ENST00000400664	ENSG00000179023	KLHDC7A	23147	553	0	0	1	0	0	1	0	0	1
1732	chr1	18789656	18790106	451	13	13	885	255	0.288136	0.29009	LMR	0	0	17317	2086	ENST00000400664	protein_coding	ENSG00000179023	KLHDC7A	17317	1580	ENST00000400664	ENSG00000179023	KLHDC7A	18767	553	0	0	1	0	0	1	0	0	1
1733	chr1	18807958	18808128	171	7	7	455	182	0.4	0.395887	LMR	0	0	533	2086	ENST00000400664	protein_coding	ENSG00000179023	KLHDC7A	533	1580	ENST00000400664	ENSG00000179023	KLHDC7A	745	553	1	0	0	1	0	0	0	1	0
1734	chr1	18815047	18815576	530	6	6	495	128	0.258586	0.279243	LMR	0	0	7622	2086	ENST00000400664	protein_coding	ENSG00000179023	KLHDC7A	7622	1580	ENST00000400664	ENSG00000179023	KLHDC7A	5379	553	0	0	1	0	0	1	0	0	1
1735	chr1	18857408	18858292	885	7	7	540	126	0.233333	0.20372	LMR	0	0	17795	2087	ENST00000596113	pseudogene	ENSG00000235282	RP1-8B22.1	49983	1580	ENST00000400664	ENSG00000179023	KLHDC7A	47740	553	0	0	1	0	0	1	0	0	1
1736	chr1	18868594	18869415	822	11	11	689	133	0.193033	0.171032	LMR	0	0	28981	2087	ENST00000596113	pseudogene	ENSG00000235282	RP1-8B22.1	61169	1580	ENST00000400664	ENSG00000179023	KLHDC7A	58926	553	0	0	1	0	0	1	0	0	1
1737	chr1	18872424	18873086	663	10	10	626	223	0.35623	0.351926	LMR	0	0	32811	2087	ENST00000596113	pseudogene	ENSG00000235282	RP1-8B22.1	64999	1580	ENST00000400664	ENSG00000179023	KLHDC7A	62756	553	0	0	1	0	0	1	0	0	1
1738	chr1	18874566	18875794	1229	16	16	1151	359	0.311903	0.359804	LMR	0	0	34953	2087	ENST00000596113	pseudogene	ENSG00000235282	RP1-8B22.1	67141	1580	ENST00000400664	ENSG00000179023	KLHDC7A	64898	553	0	0	1	0	0	1	0	0	1
1739	chr1	18881030	18881342	313	5	5	343	140	0.408163	0.400383	LMR	0	0	40565	2089	ENST00000450125	pseudogene	ENSG00000225478	RP1-8B22.2	73605	1580	ENST00000400664	ENSG00000179023	KLHDC7A	71362	553	0	0	1	0	0	1	0	0	1
1740	chr1	18883448	18883558	111	5	5	353	138	0.390935	0.372832	LMR	0	0	38349	2089	ENST00000450125	pseudogene	ENSG00000225478	RP1-8B22.2	73941	1581	ENST00000375375	ENSG00000009709	PAX7	73337	554	0	0	1	0	0	1	0	0	1
1741	chr1	18886332	18886523	192	5	5	399	143	0.358396	0.30848	LMR	0	0	35384	2089	ENST00000450125	pseudogene	ENSG00000225478	RP1-8B22.2	70976	1581	ENST00000375375	ENSG00000009709	PAX7	70372	554	0	0	1	0	0	1	0	0	1
1742	chr1	18888516	18888910	395	8	8	461	166	0.360087	0.375904	LMR	0	0	32997	2089	ENST00000450125	pseudogene	ENSG00000225478	RP1-8B22.2	68589	1581	ENST00000375375	ENSG00000009709	PAX7	67985	554	0	0	1	0	0	1	0	0	1
1743	chr1	18891086	18892029	944	7	7	562	127	0.225979	0.165303	LMR	0	0	29878	2089	ENST00000450125	pseudogene	ENSG00000225478	RP1-8B22.2	65470	1581	ENST00000375375	ENSG00000009709	PAX7	64866	554	0	0	1	0	0	1	0	0	1
1744	chr1	18902050	18902609	560	14	14	759	191	0.251647	0.190962	LMR	0	0	19298	2089	ENST00000450125	pseudogene	ENSG00000225478	RP1-8B22.2	54890	1581	ENST00000375375	ENSG00000009709	PAX7	54286	554	0	0	1	0	0	1	0	0	1
1745	chr1	18907923	18908278	356	15	15	979	96	0.0980592	0.0707602	LMR	0	0	13629	2089	ENST00000450125	pseudogene	ENSG00000225478	RP1-8B22.2	49221	1581	ENST00000375375	ENSG00000009709	PAX7	48617	554	0	0	1	0	0	1	0	0	1
1746	chr1	18908939	18910889	1951	21	21	1691	390	0.230633	0.151219	LMR	0	0	11018	2089	ENST00000450125	pseudogene	ENSG00000225478	RP1-8B22.2	46610	1581	ENST00000375375	ENSG00000009709	PAX7	46006	554	0	0	1	0	0	1	0	0	1
1747	chr1	18923676	18924449	774	18	18	1201	99	0.0824313	0.0439241	LMR	0	0	1767	2089	ENST00000450125	pseudogene	ENSG00000225478	RP1-8B22.2	33050	1581	ENST00000375375	ENSG00000009709	PAX7	32446	554	0.299742	0	0.700258	0	0	1	0	0	1
1748	chr1	18925370	18926384	1015	20	20	1635	145	0.088685	0.0321068	LMR	0	0	3461	2089	ENST00000450125	pseudogene	ENSG00000225478	RP1-8B22.2	31115	1581	ENST00000375375	ENSG00000009709	PAX7	30511	554	0	0	1	0	0	1	0	0	1
1749	chr1	18938050	18938992	943	15	15	1207	324	0.268434	0.224822	LMR	0	0	16141	2089	ENST00000450125	pseudogene	ENSG00000225478	RP1-8B22.2	18507	1581	ENST00000375375	ENSG00000009709	PAX7	17903	554	0	0	1	0	0	1	0	0	1
1750	chr1	18953672	18954256	585	5	5	281	101	0.359431	0.325942	LMR	0	0	3243	2090	ENST00000375375	protein_coding	ENSG00000009709	PAX7	3243	1581	ENST00000375375	ENSG00000009709	PAX7	2639	554	0	0	1	0	0	1	0	0	1
1751	chr1	18978061	18979721	1661	18	19	1055	164	0.15545	0.157548	LMR	0	0	20042	2092	ENST00000400661	protein_coding	ENSG00000009709	PAX7	20042	1583	ENST00000400661	ENSG00000009709	PAX7	4756	560	0	1	0	0	1	0	0	0	1
1752	chr1	18980063	18980986	924	21	21	1661	286	0.172185	0.186888	LMR	0	0	22044	2092	ENST00000400661	protein_coding	ENSG00000009709	PAX7	22044	1583	ENST00000400661	ENSG00000009709	PAX7	6758	560	0	1	0	0	1	0	0	0	1
1753	chr1	18988277	18988795	519	11	11	665	220	0.330827	0.322247	LMR	0	0	30258	2092	ENST00000400661	protein_coding	ENSG00000009709	PAX7	30258	1583	ENST00000400661	ENSG00000009709	PAX7	14972	560	0	1	0	0	1	0	0	0	1
1754	chr1	18994280	18995252	973	5	5	393	110	0.279898	0.175388	LMR	0	0	36261	2092	ENST00000400661	protein_coding	ENSG00000009709	PAX7	36261	1583	ENST00000400661	ENSG00000009709	PAX7	20975	560	0	1	0	0	1	0	0	0	1
1755	chr1	19000248	19001221	974	15	15	1058	361	0.34121	0.325231	LMR	0	0	42229	2092	ENST00000400661	protein_coding	ENSG00000009709	PAX7	42229	1583	ENST00000400661	ENSG00000009709	PAX7	26943	560	0	1	0	0	1	0	0	0	1
1756	chr1	19001899	19002236	338	5	5	395	125	0.316456	0.337333	LMR	0	0	43880	2092	ENST00000400661	protein_coding	ENSG00000009709	PAX7	43880	1583	ENST00000400661	ENSG00000009709	PAX7	28594	560	0	1	0	0	1	0	0	0	1
1757	chr1	19002668	19003502	835	11	11	571	173	0.302977	0.262637	LMR	0	0	44649	2092	ENST00000400661	protein_coding	ENSG00000009709	PAX7	44649	1583	ENST00000400661	ENSG00000009709	PAX7	29363	560	0	1	0	0	1	0	0	0	1
1758	chr1	19010972	19011106	135	9	9	691	206	0.298119	0.313381	LMR	0	0	52953	2092	ENST00000400661	protein_coding	ENSG00000009709	PAX7	52953	1583	ENST00000400661	ENSG00000009709	PAX7	32284	561	0	1	0	0	1	0	0	0	1
1759	chr1	19024780	19025466	687	13	13	694	160	0.230548	0.196455	LMR	0	0	66761	2092	ENST00000400661	protein_coding	ENSG00000009709	PAX7	66761	1583	ENST00000400661	ENSG00000009709	PAX7	17924	561	0	1	0	0	1	0	0	0	1
1760	chr1	19029515	19030075	561	20	20	1467	339	0.231084	0.221077	LMR	0	0	71496	2092	ENST00000400661	protein_coding	ENSG00000009709	PAX7	71496	1583	ENST00000400661	ENSG00000009709	PAX7	13315	561	0	1	0	0	1	0	0	0	1
1761	chr1	19032340	19032756	417	12	12	695	217	0.31223	0.293785	LMR	0	0	74321	2092	ENST00000400661	protein_coding	ENSG00000009709	PAX7	74321	1583	ENST00000400661	ENSG00000009709	PAX7	10634	561	0	1	0	0	1	0	0	0	1
1762	chr1	19045428	19046136	709	13	13	935	285	0.304813	0.280904	LMR	0	0	87409	2092	ENST00000400661	protein_coding	ENSG00000009709	PAX7	87409	1583	ENST00000400661	ENSG00000009709	PAX7	1599	561	0	1	0	0	1	0	0	0.565585	0.434415
1763	chr1	19047208	19048052	845	14	14	845	380	0.449704	0.405977	LMR	0	0	89189	2092	ENST00000400661	protein_coding	ENSG00000009709	PAX7	89189	1583	ENST00000400661	ENSG00000009709	PAX7	3379	561	0	1	0	0	1	0	0	0	1
1764	chr1	19050561	19050811	251	12	12	932	241	0.258584	0.262511	LMR	0	0	92542	2092	ENST00000400661	protein_coding	ENSG00000009709	PAX7	92542	1583	ENST00000400661	ENSG00000009709	PAX7	6732	561	0	1	0	0	1	0	0	0	1
1765	chr1	19051653	19052267	615	24	24	1536	484	0.315104	0.283019	LMR	0	0	93634	2092	ENST00000400661	protein_coding	ENSG00000009709	PAX7	93634	1583	ENST00000400661	ENSG00000009709	PAX7	7824	561	0	1	0	0	1	0	0	0	1
1766	chr1	19052998	19053414	417	6	6	396	119	0.300505	0.290456	LMR	0	0	94979	2092	ENST00000400661	protein_coding	ENSG00000009709	PAX7	94979	1583	ENST00000400661	ENSG00000009709	PAX7	9169	561	0	1	0	0	1	0	0	0	1
1767	chr1	19054373	19054655	283	6	6	315	83	0.263492	0.260064	LMR	0	0	96354	2092	ENST00000400661	protein_coding	ENSG00000009709	PAX7	96354	1583	ENST00000400661	ENSG00000009709	PAX7	10544	561	0	1	0	0	1	0	0	0	1
1768	chr1	19056960	19057921	962	23	23	1367	320	0.234089	0.237263	LMR	0	0	98941	2092	ENST00000400661	protein_coding	ENSG00000009709	PAX7	98941	1583	ENST00000400661	ENSG00000009709	PAX7	13131	561	0	1	0	0	1	0	0	0	1
1769	chr1	19059163	19059488	326	5	5	320	100	0.3125	0.319243	LMR	0	0	101144	2092	ENST00000400661	protein_coding	ENSG00000009709	PAX7	101144	1583	ENST00000400661	ENSG00000009709	PAX7	15334	561	0	1	0	0	1	0	0	0	1
1770	chr1	19064682	19065160	479	10	10	642	228	0.35514	0.359135	LMR	0	0	106663	2092	ENST00000400661	protein_coding	ENSG00000009709	PAX7	106663	1583	ENST00000400661	ENSG00000009709	PAX7	20853	561	0	1	0	0	1	0	0	0	1
1771	chr1	19069818	19070268	451	5	5	363	89	0.245179	0.233526	LMR	0	0	111799	2092	ENST00000400661	protein_coding	ENSG00000009709	PAX7	111799	1583	ENST00000400661	ENSG00000009709	PAX7	25989	561	0	1	0	0	1	0	0	0	1
1772	chr1	19074198	19074782	585	6	6	431	99	0.229698	0.215411	LMR	0	0	111393	2093	ENST00000375371	protein_coding	ENSG00000179002	TAS1R2	111393	1584	ENST00000375371	ENSG00000179002	TAS1R2	30369	561	0	1	0	0	1	0	0	0	1
1773	chr1	19090750	19091786	1037	10	10	742	164	0.221024	0.169332	LMR	0	0	94389	2093	ENST00000375371	protein_coding	ENSG00000179002	TAS1R2	94389	1584	ENST00000375371	ENSG00000179002	TAS1R2	18934	562	0	0	1	0	0	1	0	0	1
1774	chr1	19094760	19096228	1469	23	23	1650	405	0.245455	0.206285	LMR	0	0	89947	2093	ENST00000375371	protein_coding	ENSG00000179002	TAS1R2	89947	1584	ENST00000375371	ENSG00000179002	TAS1R2	14492	562	0	0	1	0	0	1	0	0	1
1775	chr1	19105020	19105512	493	7	7	593	129	0.217538	0.158784	LMR	0	0	80663	2093	ENST00000375371	protein_coding	ENSG00000179002	TAS1R2	80663	1584	ENST00000375371	ENSG00000179002	TAS1R2	5208	562	0	0	1	0	0	1	0	0	1
1776	chr1	19119832	19121268	1437	29	29	2068	739	0.35735	0.354212	LMR	0	0	64907	2093	ENST00000375371	protein_coding	ENSG00000179002	TAS1R2	64907	1584	ENST00000375371	ENSG00000179002	TAS1R2	8899	562	0	0	1	0	0	1	0	0	1
1777	chr1	19130106	19130701	596	12	12	884	188	0.21267	0.174611	LMR	0	0	55474	2093	ENST00000375371	protein_coding	ENSG00000179002	TAS1R2	55474	1584	ENST00000375371	ENSG00000179002	TAS1R2	19173	562	0	0	1	0	0	1	0	0	1
1778	chr1	19131799	19132078	280	8	8	611	218	0.356792	0.320963	LMR	0	0	54097	2093	ENST00000375371	protein_coding	ENSG00000179002	TAS1R2	54097	1584	ENST00000375371	ENSG00000179002	TAS1R2	20866	562	0	0	1	0	0	1	0	0	1
1779	chr1	19140843	19141548	706	13	13	905	251	0.277348	0.338187	LMR	0	0	44627	2093	ENST00000375371	protein_coding	ENSG00000179002	TAS1R2	44627	1584	ENST00000375371	ENSG00000179002	TAS1R2	29910	562	0	0	1	0	0	1	0	0	1
1780	chr1	19144558	19145255	698	15	15	840	252	0.3	0.305133	LMR	0	0	40920	2093	ENST00000375371	protein_coding	ENSG00000179002	TAS1R2	40920	1584	ENST00000375371	ENSG00000179002	TAS1R2	33625	562	0	0	1	0	0	1	0	0	1
1781	chr1	19145582	19145872	291	8	8	585	213	0.364103	0.338447	LMR	0	0	40303	2093	ENST00000375371	protein_coding	ENSG00000179002	TAS1R2	40303	1584	ENST00000375371	ENSG00000179002	TAS1R2	34649	562	0	0	1	0	0	1	0	0	1
1782	chr1	19146810	19146990	181	6	6	431	110	0.25522	0.214773	LMR	0	0	39185	2093	ENST00000375371	protein_coding	ENSG00000179002	TAS1R2	39185	1584	ENST00000375371	ENSG00000179002	TAS1R2	33955	563	0	0	1	0	0	1	0	0	1
1783	chr1	19147176	19147663	488	15	15	1051	145	0.137964	0.0453566	LMR	0	0	38512	2093	ENST00000375371	protein_coding	ENSG00000179002	TAS1R2	38512	1584	ENST00000375371	ENSG00000179002	TAS1R2	33282	563	0	0	1	0	0	1	0	0	1
1784	chr1	19156810	19157530	721	20	20	1322	295	0.223147	0.187942	LMR	0	0	28645	2093	ENST00000375371	protein_coding	ENSG00000179002	TAS1R2	28645	1584	ENST00000375371	ENSG00000179002	TAS1R2	23415	563	0	0	1	0	0	1	0	0	1
1785	chr1	19175476	19176496	1021	15	15	1214	237	0.195222	0.190924	LMR	0	0	9679	2093	ENST00000375371	protein_coding	ENSG00000179002	TAS1R2	9679	1584	ENST00000375371	ENSG00000179002	TAS1R2	4449	563	0	1	0	0	1	0	0	0	1
1786	chr1	19196580	19196984	405	5	5	361	175	0.484765	0.439293	LMR	0	0	10403	2093	ENST00000375371	protein_coding	ENSG00000179002	TAS1R2	10403	1584	ENST00000375371	ENSG00000179002	TAS1R2	6890	564	0	1	0	0	1	0	0	0	1
1787	chr1	19201070	19202159	1090	28	28	1644	509	0.309611	0.348849	LMR	0	0	7609	2101	ENST00000577305	miRNA	ENSG00000265606	MIR4695	9953	1590	ENST00000454547	ENSG00000159423	ALDH4A1	1715	564	0	1	0	0	1	0	0	0.261468	0.738532
1788	chr1	19208890	19209265	376	8	8	712	264	0.370787	0.350481	LMR	0	0	503	2101	ENST00000577305	miRNA	ENSG00000265606	MIR4695	2847	1590	ENST00000454547	ENSG00000159423	ALDH4A1	361	565	1	0	0	0	1	0	0	1	0
1789	chr1	19210551	19210948	398	8	8	693	190	0.27417	0.206594	LMR	0	0	781	2101	ENST00000577305	miRNA	ENSG00000265606	MIR4695	1164	1590	ENST00000454547	ENSG00000159423	ALDH4A1	636	565	1	0	0	1	0	0	0	1	0
1790	chr1	19217188	19217788	601	6	6	450	135	0.3	0.284117	LMR	1	1	0	2098	ENST00000538309	protein_coding	ENSG00000159423	ALDH4A1	0	1589	ENST00000538309	ENSG00000159423	ALDH4A1	7273	565	1	0	0	1	0	0	0	0	1
1791	chr1	19218462	19218730	269	5	5	331	79	0.238671	0.273892	LMR	0	0	1076	2098	ENST00000538309	protein_coding	ENSG00000159423	ALDH4A1	1076	1589	ENST00000538309	ENSG00000159423	ALDH4A1	8547	565	1	0	0	1	0	0	0	0	1
1792	chr1	19221070	19221671	602	8	8	624	136	0.217949	0.225263	LMR	0	0	1970	2102	ENST00000408735	miRNA	ENSG00000221662	MIR1290	3684	1589	ENST00000538309	ENSG00000159423	ALDH4A1	7157	566	0.0498339	0.950166	0	0	1	0	0	0	1
1793	chr1	19233376	19234178	803	16	16	1023	233	0.227761	0.307837	LMR	0	0	4100	2096	ENST00000375341	protein_coding	ENSG00000159423	ALDH4A1	4100	1587	ENST00000375341	ENSG00000159423	ALDH4A1	3741	566	0	1	0	0	1	0	0	0	1
1794	chr1	19234609	19234734	126	5	5	417	108	0.258993	0.264416	LMR	0	0	3751	2104	ENST00000355609	protein_coding	ENSG00000169991	IFFO2	3751	1593	ENST00000355609	ENSG00000169991	IFFO2	4974	566	0	1	0	0	1	0	0	0	1
1795	chr1	19239376	19240230	855	21	21	1390	174	0.12518	0.0685638	LMR	0	0	889	2104	ENST00000355609	protein_coding	ENSG00000169991	IFFO2	889	1593	ENST00000355609	ENSG00000169991	IFFO2	9741	566	1	0	0	1	0	0	0	0	1
1796	chr1	19240642	19241024	383	5	5	392	130	0.331633	0.415732	LMR	0	0	2155	2104	ENST00000355609	protein_coding	ENSG00000169991	IFFO2	2155	1593	ENST00000355609	ENSG00000169991	IFFO2	11007	566	0	1	0	0	1	0	0	0	1
1797	chr1	19248172	19249548	1377	28	28	1927	402	0.208614	0.185645	LMR	0	0	556	2094	ENST00000494072	protein_coding	ENSG00000255275	RP13-279N23.2	556	1585	ENST00000494072	ENSG00000255275	RP13-279N23.2	18537	566	1	0	0	1	0	0	0	0	1
1798	chr1	19249677	19250728	1052	23	23	1556	476	0.305913	0.259367	LMR	0	0	2061	2094	ENST00000494072	protein_coding	ENSG00000255275	RP13-279N23.2	2061	1585	ENST00000494072	ENSG00000255275	RP13-279N23.2	20042	566	0	1	0	0	1	0	0	0	1
1799	chr1	19253049	19253408	360	9	9	495	112	0.226263	0.145327	LMR	0	0	5433	2094	ENST00000494072	protein_coding	ENSG00000255275	RP13-279N23.2	5433	1585	ENST00000494072	ENSG00000255275	RP13-279N23.2	23414	566	0	1	0	0	1	0	0	0	1
1800	chr1	19258532	19258677	146	5	5	327	133	0.406728	0.379923	LMR	0	0	10916	2094	ENST00000494072	protein_coding	ENSG00000255275	RP13-279N23.2	10916	1585	ENST00000494072	ENSG00000255275	RP13-279N23.2	23271	567	0	1	0	0	1	0	0	0	1
1801	chr1	19264879	19265365	487	7	7	487	203	0.416838	0.431717	LMR	0	0	16826	2105	ENST00000416166	protein_coding	ENSG00000169991	IFFO2	16826	1594	ENST00000416166	ENSG00000169991	IFFO2	16583	567	0	1	0	0	1	0	0	0	1
1802	chr1	19266456	19267082	627	8	8	540	197	0.364815	0.376202	LMR	0	0	15109	2105	ENST00000416166	protein_coding	ENSG00000169991	IFFO2	15109	1594	ENST00000416166	ENSG00000169991	IFFO2	14866	567	0	1	0	0	1	0	0	0	1
1803	chr1	19267800	19268035	236	5	5	337	88	0.261128	0.26104	LMR	0	0	14156	2105	ENST00000416166	protein_coding	ENSG00000169991	IFFO2	14156	1594	ENST00000416166	ENSG00000169991	IFFO2	13913	567	0	1	0	0	1	0	0	0	1
1804	chr1	19271807	19272042	236	5	5	323	127	0.393189	0.352381	LMR	0	0	10149	2105	ENST00000416166	protein_coding	ENSG00000169991	IFFO2	10149	1594	ENST00000416166	ENSG00000169991	IFFO2	9906	567	0	1	0	0	1	0	0	0	1
1805	chr1	19288332	19289312	981	14	14	939	227	0.241747	0.229776	LMR	0	0	5151	2103	ENST00000455833	protein_coding	ENSG00000169991	IFFO2	5151	1592	ENST00000455833	ENSG00000169991	IFFO2	4448	567	0	0	1	0	0	1	0	0	1
1806	chr1	19292270	19292524	255	7	7	496	158	0.318548	0.29527	LMR	0	0	9089	2103	ENST00000455833	protein_coding	ENSG00000169991	IFFO2	9089	1592	ENST00000455833	ENSG00000169991	IFFO2	8386	567	0	0	1	0	0	1	0	0	1
1807	chr1	19294444	19294724	281	8	8	419	150	0.357995	0.378384	LMR	0	0	11263	2103	ENST00000455833	protein_coding	ENSG00000169991	IFFO2	11263	1592	ENST00000455833	ENSG00000169991	IFFO2	10560	567	0	0	1	0	0	1	0	0	1
1808	chr1	19299532	19299865	334	6	6	460	106	0.230435	0.2333	LMR	0	0	16351	2103	ENST00000455833	protein_coding	ENSG00000169991	IFFO2	16351	1592	ENST00000455833	ENSG00000169991	IFFO2	15648	567	0	0	1	0	0	1	0	0	1
1809	chr1	19304765	19305542	778	7	7	475	159	0.334737	0.357948	LMR	0	0	21584	2103	ENST00000455833	protein_coding	ENSG00000169991	IFFO2	21584	1592	ENST00000455833	ENSG00000169991	IFFO2	20881	567	0	0	1	0	0	1	0	0	1
1810	chr1	19337386	19338131	746	22	22	1503	182	0.121091	0.131469	LMR	0	0	54205	2103	ENST00000455833	protein_coding	ENSG00000169991	IFFO2	54205	1592	ENST00000455833	ENSG00000169991	IFFO2	53502	567	0	0	1	0	0	1	0	0	1
1811	chr1	19338626	19339284	659	15	15	1201	288	0.2398	0.275049	LMR	0	0	55445	2103	ENST00000455833	protein_coding	ENSG00000169991	IFFO2	55445	1592	ENST00000455833	ENSG00000169991	IFFO2	54742	567	0	0	1	0	0	1	0	0	1
1812	chr1	19360568	19360836	269	8	8	559	219	0.391771	0.37668	LMR	0	0	41168	2106	ENST00000606379	3prime_overlapping_ncrna	ENSG00000272084	RP5-1126H10.2	43484	1603	ENST00000486515	ENSG00000127481	UBR4	76684	567	0	0	1	0	0	1	0	0	1
1813	chr1	19362452	19363230	779	17	17	1087	215	0.197792	0.135199	LMR	0	0	38774	2106	ENST00000606379	3prime_overlapping_ncrna	ENSG00000272084	RP5-1126H10.2	41090	1603	ENST00000486515	ENSG00000127481	UBR4	78568	567	0	0	1	0	0	1	0	0	1
1814	chr1	19369622	19370186	565	12	12	811	220	0.27127	0.25251	LMR	0	0	31818	2106	ENST00000606379	3prime_overlapping_ncrna	ENSG00000272084	RP5-1126H10.2	34134	1603	ENST00000486515	ENSG00000127481	UBR4	85738	567	0	0	1	0	0	1	0	0	1
1815	chr1	19371921	19372142	222	6	6	476	185	0.388655	0.409085	LMR	0	0	29862	2106	ENST00000606379	3prime_overlapping_ncrna	ENSG00000272084	RP5-1126H10.2	32178	1603	ENST00000486515	ENSG00000127481	UBR4	88037	567	0	0	1	0	0	1	0	0	1
1816	chr1	19372366	19372845	480	10	10	700	210	0.3	0.257133	LMR	0	0	29159	2106	ENST00000606379	3prime_overlapping_ncrna	ENSG00000272084	RP5-1126H10.2	31475	1603	ENST00000486515	ENSG00000127481	UBR4	88482	567	0	0	1	0	0	1	0	0	1
1817	chr1	19375900	19376228	329	7	7	606	171	0.282178	0.283961	LMR	0	0	25776	2106	ENST00000606379	3prime_overlapping_ncrna	ENSG00000272084	RP5-1126H10.2	28092	1603	ENST00000486515	ENSG00000127481	UBR4	92016	567	0	0	1	0	0	1	0	0	1
1818	chr1	19380869	19381049	181	6	6	386	119	0.30829	0.325946	LMR	0	0	20955	2106	ENST00000606379	3prime_overlapping_ncrna	ENSG00000272084	RP5-1126H10.2	23271	1603	ENST00000486515	ENSG00000127481	UBR4	96985	567	0	0	1	0	0	1	0	0	1
1819	chr1	19381458	19381832	375	10	10	647	146	0.225657	0.244375	LMR	0	0	20172	2106	ENST00000606379	3prime_overlapping_ncrna	ENSG00000272084	RP5-1126H10.2	22488	1603	ENST00000486515	ENSG00000127481	UBR4	97574	567	0	0	1	0	0	1	0	0	1
1820	chr1	19382285	19382684	400	7	7	610	247	0.404918	0.404533	LMR	0	0	19320	2106	ENST00000606379	3prime_overlapping_ncrna	ENSG00000272084	RP5-1126H10.2	21636	1603	ENST00000486515	ENSG00000127481	UBR4	98401	567	0	0	1	0	0	1	0	0	1
1821	chr1	19384530	19385395	866	22	22	1425	479	0.33614	0.311648	LMR	0	0	16609	2106	ENST00000606379	3prime_overlapping_ncrna	ENSG00000272084	RP5-1126H10.2	18925	1603	ENST00000486515	ENSG00000127481	UBR4	100646	567	0	0	1	0	0	1	0	0	1
1822	chr1	19385607	19386089	483	7	7	484	164	0.338843	0.331182	LMR	0	0	15915	2106	ENST00000606379	3prime_overlapping_ncrna	ENSG00000272084	RP5-1126H10.2	18231	1603	ENST00000486515	ENSG00000127481	UBR4	101723	567	0	0	1	0	0	1	0	0	1
1823	chr1	19393272	19394426	1155	29	29	2092	551	0.263384	0.264164	LMR	0	0	7578	2106	ENST00000606379	3prime_overlapping_ncrna	ENSG00000272084	RP5-1126H10.2	9894	1603	ENST00000486515	ENSG00000127481	UBR4	109388	567	0	0	1	0	0	1	0	0	1
1824	chr1	19396890	19398084	1195	22	22	1456	521	0.35783	0.364426	LMR	0	0	3920	2106	ENST00000606379	3prime_overlapping_ncrna	ENSG00000272084	RP5-1126H10.2	6236	1603	ENST00000486515	ENSG00000127481	UBR4	113006	567	0	0	1	0	0	1	0	0	1
1825	chr1	19398450	19398738	289	6	6	423	103	0.243499	0.285161	LMR	0	0	3266	2106	ENST00000606379	3prime_overlapping_ncrna	ENSG00000272084	RP5-1126H10.2	5582	1603	ENST00000486515	ENSG00000127481	UBR4	114566	567	0	0.467128	0.532872	0	0	1	0	0	1
1826	chr1	19399936	19400166	231	6	6	462	102	0.220779	0.220585	LMR	0	0	1838	2106	ENST00000606379	3prime_overlapping_ncrna	ENSG00000272084	RP5-1126H10.2	4154	1603	ENST00000486515	ENSG00000127481	UBR4	116052	567	0.701299	0.298701	0	0	0	1	0	0	1
1827	chr1	19408098	19408322	225	8	8	571	125	0.218914	0.232201	LMR	0	0	297	2114	ENST00000459947	protein_coding	ENSG00000127481	UBR4	297	1602	ENST00000459947	ENSG00000127481	UBR4	124214	567	1	0	0	1	0	0	0	0	1
1828	chr1	19482934	19483800	867	7	7	571	132	0.231173	0.206989	LMR	0	0	1400	2128	ENST00000497018	protein_coding	ENSG00000127481	UBR4	1400	1616	ENST00000497018	ENSG00000127481	UBR4	52351	568	0.690888	0.309112	0	0.690888	0.309112	0	0	0	1
1829	chr1	19567660	19568089	430	6	6	494	116	0.234818	0.247384	LMR	0	0	461	2141	ENST00000467423	protein_coding	ENSG00000127463	EMC1	461	1627	ENST00000467423	ENSG00000127463	EMC1	9795	569	1	0	0	1	0	0	0	0	1
1830	chr1	19669853	19670057	205	10	10	648	270	0.416667	0.396407	LMR	0	0	18604	2165	ENST00000432465	protein_coding	ENSG00000040487	PQLC2	18604	1645	ENST00000432465	ENSG00000040487	PQLC2	4576	573	0	1	0	0	1	0	0	0	1
1831	chr1	19686773	19687086	314	5	5	330	149	0.451515	0.482514	LMR	0	0	25204	2175	ENST00000457768	protein_coding	ENSG00000077549	CAPZB	25204	1654	ENST00000457768	ENSG00000077549	CAPZB	21496	573	0	1	0	0	1	0	0	0	1
1832	chr1	19690179	19690646	468	6	6	464	156	0.336207	0.275171	LMR	0	0	21644	2175	ENST00000457768	protein_coding	ENSG00000077549	CAPZB	21644	1654	ENST00000457768	ENSG00000077549	CAPZB	24902	573	0	1	0	0	1	0	0	0	1
1833	chr1	19694318	19694684	367	5	5	361	77	0.213296	0.205822	LMR	0	0	17606	2175	ENST00000457768	protein_coding	ENSG00000077549	CAPZB	17606	1654	ENST00000457768	ENSG00000077549	CAPZB	29041	573	0	1	0	0	1	0	0	0	1
1834	chr1	19699681	19700075	395	8	8	559	158	0.282648	0.293461	LMR	0	0	12215	2175	ENST00000457768	protein_coding	ENSG00000077549	CAPZB	12215	1654	ENST00000457768	ENSG00000077549	CAPZB	34404	573	0	1	0	0	1	0	0	0	1
1835	chr1	19712402	19713020	619	14	14	979	201	0.205312	0.239885	LMR	0	0	110	2175	ENST00000457768	protein_coding	ENSG00000077549	CAPZB	110	1654	ENST00000457768	ENSG00000077549	CAPZB	47125	573	1	0	0	1	0	0	0	0	1
1836	chr1	19722088	19722373	286	5	5	378	163	0.431217	0.430592	LMR	0	0	9796	2175	ENST00000457768	protein_coding	ENSG00000077549	CAPZB	9796	1654	ENST00000457768	ENSG00000077549	CAPZB	56811	573	0	1	0	0	1	0	0	0	1
1837	chr1	19731947	19732706	760	17	17	1178	376	0.319185	0.292307	LMR	0	0	13538	2169	ENST00000375144	protein_coding	ENSG00000077549	CAPZB	13538	1648	ENST00000375144	ENSG00000077549	CAPZB	66670	573	0	1	0	0	1	0	0	0	1
1838	chr1	19747544	19748312	769	7	7	606	169	0.278878	0.323885	LMR	0	0	905	2176	ENST00000489607	protein_coding	ENSG00000077549	CAPZB	905	1655	ENST00000489607	ENSG00000077549	CAPZB	63391	574	1	0	0	1	0	0	0	0	1
1839	chr1	19749546	19750154	609	7	7	455	80	0.175824	0.16667	LMR	0	0	723	2178	ENST00000481521	misc_RNA	ENSG00000240490	RN7SL277P	2907	1655	ENST00000489607	ENSG00000077549	CAPZB	61549	574	1	0	0	0	1	0	0	0	1
1840	chr1	19756358	19756924	567	7	7	448	141	0.314732	0.449698	LMR	0	0	5479	2178	ENST00000481521	misc_RNA	ENSG00000240490	RN7SL277P	9719	1655	ENST00000489607	ENSG00000077549	CAPZB	54779	574	0	1	0	0	1	0	0	0	1
1841	chr1	19759820	19760363	544	7	7	672	255	0.379464	0.338526	LMR	0	0	8941	2178	ENST00000481521	misc_RNA	ENSG00000240490	RN7SL277P	13181	1655	ENST00000489607	ENSG00000077549	CAPZB	51340	574	0	1	0	0	1	0	0	0	1
1842	chr1	19761354	19762114	761	8	8	519	110	0.211946	0.210037	LMR	0	0	10475	2178	ENST00000481521	misc_RNA	ENSG00000240490	RN7SL277P	14715	1655	ENST00000489607	ENSG00000077549	CAPZB	49589	574	0	1	0	0	1	0	0	0	1
1843	chr1	19763232	19763796	565	5	5	435	88	0.202299	0.194205	LMR	0	0	12353	2178	ENST00000481521	misc_RNA	ENSG00000240490	RN7SL277P	16593	1655	ENST00000489607	ENSG00000077549	CAPZB	47907	574	0	1	0	0	1	0	0	0	1
1844	chr1	19772571	19772784	214	6	6	485	163	0.336082	0.355029	LMR	0	0	21692	2178	ENST00000481521	misc_RNA	ENSG00000240490	RN7SL277P	25932	1655	ENST00000489607	ENSG00000077549	CAPZB	38919	574	0	1	0	0	1	0	0	0	1
1845	chr1	19775300	19775894	595	17	17	1265	197	0.155731	0.116649	LMR	0	0	24421	2178	ENST00000481521	misc_RNA	ENSG00000240490	RN7SL277P	28661	1655	ENST00000489607	ENSG00000077549	CAPZB	35809	574	0	1	0	0	1	0	0	0	1
1846	chr1	19777052	19778031	980	7	7	531	154	0.290019	0.320299	LMR	0	0	26173	2178	ENST00000481521	misc_RNA	ENSG00000240490	RN7SL277P	30413	1655	ENST00000489607	ENSG00000077549	CAPZB	33672	574	0	1	0	0	1	0	0	0	1
1847	chr1	19778766	19779300	535	12	12	947	337	0.355861	0.364045	LMR	0	0	27887	2178	ENST00000481521	misc_RNA	ENSG00000240490	RN7SL277P	31278	1652	ENST00000413711	ENSG00000077549	CAPZB	32403	574	0	1	0	0	1	0	0	0	1
1848	chr1	19780898	19781832	935	13	13	936	161	0.172009	0.177053	LMR	0	0	28746	2173	ENST00000413711	protein_coding	ENSG00000077549	CAPZB	28746	1652	ENST00000413711	ENSG00000077549	CAPZB	29871	574	0	1	0	0	1	0	0	0	1
1849	chr1	19795714	19796558	845	12	12	858	146	0.170163	0.21444	LMR	0	0	14020	2173	ENST00000413711	protein_coding	ENSG00000077549	CAPZB	14020	1652	ENST00000413711	ENSG00000077549	CAPZB	15145	574	0	1	0	0	1	0	0	0	1
1850	chr1	19804368	19804892	525	5	5	434	105	0.241935	0.217663	LMR	0	0	5686	2173	ENST00000413711	protein_coding	ENSG00000077549	CAPZB	5686	1652	ENST00000413711	ENSG00000077549	CAPZB	6811	574	0	1	0	0	1	0	0	0	1
1851	chr1	19821306	19821834	529	7	7	447	154	0.344519	0.368233	LMR	0	0	9239	2167	ENST00000401084	protein_coding	ENSG00000077549	CAPZB	9239	1646	ENST00000401084	ENSG00000077549	CAPZB	8661	574	0	0	1	0	0	1	0	0	1
1852	chr1	19831005	19832682	1678	17	17	1365	215	0.157509	0.0501777	LMR	0	0	4404	2179	ENST00000364739	snRNA	ENSG00000201609	RNU4-28P	18938	1646	ENST00000401084	ENSG00000077549	CAPZB	18360	574	0	0	1	0	0	1	0	0	1
1853	chr1	19840785	19841366	582	10	10	796	179	0.224874	0.226888	LMR	0	0	3697	2179	ENST00000364739	snRNA	ENSG00000201609	RNU4-28P	28718	1646	ENST00000401084	ENSG00000077549	CAPZB	28140	574	0	0	1	0	0	1	0	0	1
1854	chr1	19856116	19856698	583	8	8	705	121	0.171631	0.154989	LMR	0	0	2069	2180	ENST00000458906	snoRNA	ENSG00000239027	snoU13	44049	1646	ENST00000401084	ENSG00000077549	CAPZB	43471	574	0	0	1	0	0	1	0	0	1
1855	chr1	19878590	19878966	377	5	5	429	143	0.333333	0.322726	LMR	0	0	19821	2180	ENST00000458906	snoRNA	ENSG00000239027	snoU13	44506	1657	ENST00000602662	ENSG00000270136	MINOS1-NBL1	44375	575	0	0	1	0	0	1	0	0	1
1856	chr1	19889818	19891166	1349	21	21	1432	119	0.0831006	0.0541618	LMR	0	0	31049	2180	ENST00000458906	snoRNA	ENSG00000239027	snoU13	32306	1657	ENST00000602662	ENSG00000270136	MINOS1-NBL1	32175	575	0	0	1	0	0	1	0	0	1
1857	chr1	19903407	19904076	670	8	8	645	157	0.243411	0.23525	LMR	0	0	19249	2181	ENST00000416470	antisense	ENSG00000235185	RP5-1056L3.1	19396	1657	ENST00000602662	ENSG00000270136	MINOS1-NBL1	19265	575	0	0	1	0	0	1	0	0	1
1858	chr1	19946866	19947888	1023	6	6	485	126	0.259794	0.27597	LMR	0	0	12257	2195	ENST00000457263	pseudogene	ENSG00000226396	RPS14P3	19159	1670	ENST00000428975	ENSG00000158747	NBL1	22367	576	0	1	0	0	1	0	0	0	1
1859	chr1	19967024	19967456	433	8	8	594	195	0.328283	0.306601	LMR	1	1	0	2196	ENST00000428975	protein_coding	ENSG00000158747	NBL1	0	1670	ENST00000428975	ENSG00000158747	NBL1	2799	576	1	0	0	1	0	0	0	0	1
1860	chr1	19974174	19974369	196	7	7	372	130	0.349462	0.366921	LMR	0	0	69	2204	ENST00000427894	protein_coding	ENSG00000158747	NBL1	69	1678	ENST00000427894	ENSG00000158747	NBL1	2250	576	1	0	0	1	0	0	0	0	1
1861	chr1	19974908	19975043	136	6	6	429	194	0.452214	0.452771	LMR	0	0	803	2204	ENST00000427894	protein_coding	ENSG00000158747	NBL1	803	1678	ENST00000427894	ENSG00000158747	NBL1	2984	576	1	0	0	1	0	0	0	0	1
1862	chr1	19975252	19975449	198	5	5	284	62	0.21831	0.187999	LMR	0	0	1147	2204	ENST00000427894	protein_coding	ENSG00000158747	NBL1	1147	1678	ENST00000427894	ENSG00000158747	NBL1	3328	576	1	0	0	1	0	0	0	0	1
1863	chr1	19976901	19978072	1172	22	22	1497	221	0.147629	0.147286	LMR	0	0	2796	2204	ENST00000427894	protein_coding	ENSG00000158747	NBL1	2796	1678	ENST00000427894	ENSG00000158747	NBL1	4977	576	0	1	0	0	1	0	0	0	1
1864	chr1	19978918	19979130	213	6	6	315	138	0.438095	0.4444	LMR	0	0	4813	2204	ENST00000427894	protein_coding	ENSG00000158747	NBL1	4813	1678	ENST00000427894	ENSG00000158747	NBL1	6994	576	0	1	0	0	1	0	0	0	1
1865	chr1	19980166	19980635	470	12	12	939	145	0.15442	0.109386	LMR	0	0	6061	2204	ENST00000427894	protein_coding	ENSG00000158747	NBL1	6061	1678	ENST00000427894	ENSG00000158747	NBL1	8242	576	0	1	0	0	1	0	0	0	1
1866	chr1	19985926	19986702	777	23	23	1364	144	0.105572	0.0196078	LMR	0	0	5077	2205	ENST00000289753	protein_coding	ENSG00000158748	HTR6	5077	1679	ENST00000289753	ENSG00000158748	HTR6	4444	577	0	0	1	0	0	1	0	0	1
1867	chr1	19988080	19989099	1020	12	12	996	184	0.184739	0.141282	LMR	0	0	2680	2205	ENST00000289753	protein_coding	ENSG00000158748	HTR6	2680	1679	ENST00000289753	ENSG00000158748	HTR6	2047	577	0	0	1	0	0	1	0	0	1
1868	chr1	19998781	19999216	436	5	5	240	96	0.4	0.420457	LMR	0	0	7000	2205	ENST00000289753	protein_coding	ENSG00000158748	HTR6	7000	1679	ENST00000289753	ENSG00000158748	HTR6	5992	577	0	1	0	0	1	0	0	0	1
1869	chr1	20002762	20003926	1165	20	20	1560	195	0.125	0.0863973	LMR	0	0	10981	2205	ENST00000289753	protein_coding	ENSG00000158748	HTR6	10981	1679	ENST00000289753	ENSG00000158748	HTR6	1584	578	0	1	0	0	1	0	0	0.357082	0.642918
1870	chr1	20030656	20031584	929	19	19	1562	156	0.099872	0.108882	LMR	0	0	2952	2210	ENST00000494342	protein_coding	ENSG00000162542	TMCO4	2952	1684	ENST00000494342	ENSG00000162542	TMCO4	24790	578	0	1	0	0	1	0	0	0	1
1871	chr1	20042023	20042454	432	8	8	605	48	0.0793388	0.0620846	LMR	0	0	14319	2210	ENST00000494342	protein_coding	ENSG00000162542	TMCO4	14319	1684	ENST00000494342	ENSG00000162542	TMCO4	36157	578	0	1	0	0	1	0	0	0	1
1872	chr1	20051918	20052458	541	9	9	686	211	0.30758	0.290751	LMR	0	0	12453	2208	ENST00000489814	protein_coding	ENSG00000162542	TMCO4	12453	1682	ENST00000489814	ENSG00000162542	TMCO4	46052	578	0	1	0	0	1	0	0	0	1
1873	chr1	20061801	20062777	977	17	17	1367	285	0.208486	0.166885	LMR	0	0	2134	2208	ENST00000489814	protein_coding	ENSG00000162542	TMCO4	2134	1682	ENST00000489814	ENSG00000162542	TMCO4	55935	578	0	1	0	0	1	0	0	0	1
1874	chr1	20064714	20065168	455	5	5	347	104	0.299712	0.323549	LMR	1	1	0	2208	ENST00000489814	protein_coding	ENSG00000162542	TMCO4	0	1682	ENST00000489814	ENSG00000162542	TMCO4	58848	578	1	0	0	1	0	0	0	0	1
1875	chr1	20080896	20081183	288	5	5	414	129	0.311594	0.308143	LMR	0	0	15983	2208	ENST00000489814	protein_coding	ENSG00000162542	TMCO4	15983	1682	ENST00000489814	ENSG00000162542	TMCO4	44846	579	0	1	0	0	1	0	0	0	1
1876	chr1	20088750	20088976	227	5	5	336	56	0.166667	0.172004	LMR	0	0	8943	2213	ENST00000462171	protein_coding	ENSG00000162542	TMCO4	8943	1687	ENST00000462171	ENSG00000162542	TMCO4	37053	579	0	1	0	0	1	0	0	0	1
1877	chr1	20131338	20131866	529	6	6	526	109	0.207224	0.21083	LMR	0	0	4899	2212	ENST00000496528	protein_coding	ENSG00000162542	TMCO4	4899	1686	ENST00000496528	ENSG00000162542	TMCO4	4557	579	0	0	1	0	0	1	0	0	1
1878	chr1	20140576	20140924	349	5	5	401	66	0.164589	0.167992	LMR	1	0	0	2216	ENST00000454736	antisense	ENSG00000235434	RP11-91K11.2	846	1689	ENST00000375121	ENSG00000178828	RNF186	13795	579	1	0	0	1	0	0	0	0	1
1879	chr1	20146227	20146744	518	6	6	384	142	0.369792	0.338486	LMR	0	0	4455	2215	ENST00000375121	protein_coding	ENSG00000178828	RNF186	4455	1689	ENST00000375121	ENSG00000178828	RNF186	19446	579	0	0	1	0	0	1	0	0	1
1880	chr1	20171348	20172006	659	10	10	669	92	0.137519	0.15467	LMR	0	0	29576	2215	ENST00000375121	protein_coding	ENSG00000178828	RNF186	29576	1689	ENST00000375121	ENSG00000178828	RNF186	36801	580	0	0	1	0	0	1	0	0	1
1881	chr1	20176712	20177024	313	6	6	270	95	0.351852	0.334693	LMR	0	0	31981	2217	ENST00000375120	protein_coding	ENSG00000169914	OTUD3	31981	1690	ENST00000375120	ENSG00000169914	OTUD3	31783	580	0	0	1	0	0	1	0	0	1
[truncated: 100,797 more rows]
