# Supplementary material for: Methylome and transcriptome maps of human visceral and subcutaneous adipocytes reveal key epigenetic differences at developmental genes
Source: Sci Rep. 2019 Jul 2;9:9511. doi: 10.1038/s41598-019-45777-w (PMC6606599; doi:10.1038/s41598-019-45777-w)
Supplement: Supplementary file 21 — Supplementary_Table S20 [file 41598_2019_45777_MOESM21_ESM.xlsx]

## Sheet: PBL LMRs
Table S20. PBL Low-Methylated Regions (LMRs)
	chr	start	end	width	nCG.segmentation	nCG	T	M	pmeth	median.meth	type	nGeneTSS	nProtGeneTSS	distanceTSS	TSS	tx_id	tx_type	gene_id	gene_name	distanceTSS_prot	TSS_prot	tx_id_prot	gene_id_prot	gene_name_prot	distanceCpGi	CpGi	promoter	genebody	intergenic	promoter_prot	genebody_prot	intergenic_prot	CpGisland	CpGshores	nonCpG
1	chr1	567186	567730	545	20	20	2010	492	0.244776	0.301554	LMR	0	0	406	80	ENST00000427426	pseudogene	ENSG00000229344	RP5-857K21.7	54322	4	ENST00000332831	ENSG00000185097	OR4F16	20536	7	1	0	0	0	0	1	0	0	1
2	chr1	751676	752823	1148	8	8	246	47	0.191057	0.234231	LMR	1	0	0	119	ENST00000326734	lincRNA	ENSG00000177757	FAM87B	12538	5	ENST00000599533	ENSG00000269831	AL669831.1	9593	9	1	0	0	0	0	1	0	0	1
3	chr1	792088	792350	263	5	5	159	42	0.264151	0.291237	LMR	0	0	5359	132	ENST00000425657	processed_transcript	ENSG00000228794	LINC01128	25692	6	ENST00000594233	ENSG00000269308	AL645608.2	2876	10	0	1	0	0	0	1	0	0	1
4	chr1	793292	793690	399	6	6	220	38	0.172727	0.0412982	LMR	0	0	6563	132	ENST00000425657	processed_transcript	ENSG00000228794	LINC01128	24352	6	ENST00000594233	ENSG00000269308	AL645608.2	4080	10	0	1	0	0	0	1	0	0	1
5	chr1	793907	794539	633	17	17	571	82	0.143608	0.130265	LMR	0	0	7178	132	ENST00000425657	processed_transcript	ENSG00000228794	LINC01128	23503	6	ENST00000594233	ENSG00000269308	AL645608.2	4695	10	0	1	0	0	0	1	0	0	1
6	chr1	796298	796556	259	6	6	299	104	0.347826	0.329501	LMR	0	0	9024	134	ENST00000432963	lincRNA	ENSG00000230368	FAM41C	21486	6	ENST00000594233	ENSG00000269308	AL645608.2	5419	11	0	0	1	0	0	1	0	0	1
7	chr1	802990	803424	435	5	5	162	42	0.259259	0.24531	LMR	0	0	2156	134	ENST00000432963	lincRNA	ENSG00000230368	FAM41C	14618	6	ENST00000594233	ENSG00000269308	AL645608.2	651	11	0	0	1	0	0	1	0	1	0
8	chr1	825979	826646	668	5	5	280	61	0.217857	0.253594	LMR	0	0	7935	137	ENST00000594233	protein_coding	ENSG00000269308	AL645608.2	7935	6	ENST00000594233	ENSG00000269308	AL645608.2	13048	13	0	0	1	0	0	1	0	0	1
9	chr1	832419	833492	1074	19	19	798	182	0.22807	0.176916	LMR	0	0	6721	138	ENST00000607769	lincRNA	ENSG00000272438	RP11-54O7.16	14375	6	ENST00000594233	ENSG00000269308	AL645608.2	6202	13	0	0	1	0	0	1	0	0	1
10	chr1	833746	834185	440	10	10	373	43	0.115282	0.0696765	LMR	0	0	6028	138	ENST00000607769	lincRNA	ENSG00000272438	RP11-54O7.16	15702	6	ENST00000594233	ENSG00000269308	AL645608.2	5509	13	0	0	1	0	0	1	0	0	1
11	chr1	841765	842618	854	19	19	654	133	0.203364	0.166861	LMR	0	0	1550	138	ENST00000607769	lincRNA	ENSG00000272438	RP11-54O7.16	17641	7	ENST00000420190	ENSG00000187634	SAMD11	1145	13	0.525761	0.474239	0	0	0	1	0	1	0
12	chr1	847514	848474	961	24	24	1071	133	0.124183	0.0737122	LMR	0	0	698	139	ENST00000448179	lincRNA	ENSG00000230699	RP11-54O7.1	11785	7	ENST00000420190	ENSG00000187634	SAMD11	1630	14	1	0	0	0	0	1	0	0.385016	0.614984
13	chr1	851958	852643	686	23	23	887	237	0.267193	0.275853	LMR	0	0	1270	143	ENST00000432961	lincRNA	ENSG00000223764	RP11-54O7.3	7616	7	ENST00000420190	ENSG00000187634	SAMD11	2122	15	1	0	0	0	0	1	0	0	1
14	chr1	864234	864439	206	5	5	209	56	0.267943	0.275783	LMR	0	0	1252	147	ENST00000341065	protein_coding	ENSG00000187634	SAMD11	1252	10	ENST00000341065	ENSG00000187634	SAMD11	2601	16	1	0	0	1	0	0	0	0	1
15	chr1	867171	867443	273	7	7	320	76	0.2375	0.239517	LMR	0	0	725	153	ENST00000598827	protein_coding	ENSG00000268179	AL645608.1	725	16	ENST00000598827	ENSG00000268179	AL645608.1	1889	17	1	0	0	1	0	0	0	0.406593	0.593407
16	chr1	890806	891226	421	8	8	365	111	0.30411	0.309694	LMR	0	0	2611	156	ENST00000477976	protein_coding	ENSG00000188976	NOC2L	2611	19	ENST00000477976	ENSG00000188976	NOC2L	3087	20	0	1	0	0	1	0	0	0	1
17	chr1	894968	895088	121	8	8	254	54	0.212598	0.244925	LMR	0	0	278	158	ENST00000487214	protein_coding	ENSG00000188976	NOC2L	278	21	ENST00000487214	ENSG00000188976	NOC2L	0	20	1	0	0	1	0	0	1	0	0
18	chr1	919354	919896	543	22	22	592	21	0.035473	0.0123457	LMR	0	0	1856	169	ENST00000433179	protein_coding	ENSG00000187642	C1orf170	1856	32	ENST00000433179	ENSG00000187642	C1orf170	0	23	0.263352	0	0.736648	0.263352	0	0.736648	0.313076	0.686924	0
19	chr1	939898	941004	1107	24	24	844	82	0.0971564	0.0578069	LMR	0	0	2604	177	ENST00000423619	pseudogene	ENSG00000231702	RP11-54O7.10	4345	35	ENST00000428771	ENSG00000188290	HES4	2487	24	0	0	1	0	0	1	0	0	1
20	chr1	944604	944867	264	12	12	522	132	0.252874	0.234267	LMR	0	0	994	177	ENST00000423619	pseudogene	ENSG00000231702	RP11-54O7.10	3935	39	ENST00000379389	ENSG00000187608	ISG15	3803	25	1	0	0	0	0	1	0	0	1
21	chr1	956947	957124	178	6	6	231	45	0.194805	0.203063	LMR	0	0	1443	180	ENST00000379370	protein_coding	ENSG00000188157	AGRN	1443	40	ENST00000379370	ENSG00000188157	AGRN	603	27	1	0	0	1	0	0	0	1	0
22	chr1	958432	958696	265	8	8	266	63	0.236842	0.240171	LMR	0	0	2928	180	ENST00000379370	protein_coding	ENSG00000188157	AGRN	2928	40	ENST00000379370	ENSG00000188157	AGRN	2088	27	0	1	0	0	1	0	0	0	1
23	chr1	961995	962221	227	7	7	240	68	0.283333	0.315033	LMR	0	0	6491	180	ENST00000379370	protein_coding	ENSG00000188157	AGRN	6491	40	ENST00000379370	ENSG00000188157	AGRN	1574	28	0	1	0	0	1	0	0	1	0
24	chr1	970050	970097	48	5	5	178	67	0.376404	0.376877	LMR	0	0	149	182	ENST00000469403	protein_coding	ENSG00000188157	AGRN	149	42	ENST00000469403	ENSG00000188157	AGRN	0	29	1	0	0	1	0	0	1	0	0
25	chr1	998676	998848	173	5	5	222	74	0.333333	0.358298	LMR	0	0	7	196	ENST00000442292	lincRNA	ENSG00000273443	RP11-54O7.18	10838	49	ENST00000453464	ENSG00000237330	RNF223	830	37	1	0	0	0	0	1	0	1	0
26	chr1	1013152	1013276	125	5	9	32	14	0.4375	0.365079	LMR	0	0	3464	197	ENST00000453464	protein_coding	ENSG00000237330	RNF223	3464	49	ENST00000453464	ENSG00000237330	RNF223	0	39	0	0	1	0	0	1	1	0	0
27	chr1	1052944	1053004	61	5	5	160	62	0.3875	0.408791	LMR	0	0	1202	215	ENST00000475119	protein_coding	ENSG00000131591	C1orf159	1202	67	ENST00000475119	ENSG00000131591	C1orf159	498	49	1	0	0	1	0	0	0	1	0
28	chr1	1055650	1055956	307	8	8	294	58	0.197279	0.212745	LMR	0	0	3908	215	ENST00000475119	protein_coding	ENSG00000131591	C1orf159	3908	67	ENST00000475119	ENSG00000131591	C1orf159	3204	49	0	0	1	0	0	1	0	0	1
29	chr1	1080220	1080335	116	5	5	97	27	0.278351	0.279259	LMR	0	0	7822	220	ENST00000416774	lincRNA	ENSG00000223823	RP11-465B22.5	28478	67	ENST00000475119	ENSG00000131591	C1orf159	7372	50	0	0	1	0	0	1	0	0	1
30	chr1	1101623	1101940	318	11	11	271	40	0.147601	0.127273	LMR	0	0	543	221	ENST00000384997	miRNA	ENSG00000207730	MIR200B	7323	72	ENST00000506177	ENSG00000162571	TTLL10	1038	52	1	0	0	0	0	1	0	1	0
31	chr1	1105512	1106074	563	16	16	591	110	0.186125	0.149427	LMR	0	0	774	224	ENST00000606993	lincRNA	ENSG00000272141	RP11-465B22.8	3189	72	ENST00000506177	ENSG00000162571	TTLL10	3240	53	1	0	0	0	0	1	0	0	1
32	chr1	1117524	1117656	133	8	8	278	106	0.381295	0.349952	LMR	0	0	1606	231	ENST00000514695	protein_coding	ENSG00000162571	TTLL10	1606	77	ENST00000514695	ENSG00000162571	TTLL10	1517	54	1	0	0	1	0	0	0	1	0
33	chr1	1118140	1118657	518	29	29	882	69	0.0782313	0.0742608	LMR	0	0	1758	232	ENST00000486379	protein_coding	ENSG00000162571	TTLL10	1758	78	ENST00000486379	ENSG00000162571	TTLL10	2133	54	0.467181	0.532819	0	0.467181	0.532819	0	0	0	1
34	chr1	1143046	1143189	144	5	5	163	34	0.208589	0.20572	LMR	0	0	974	234	ENST00000379268	protein_coding	ENSG00000186891	TNFRSF18	974	80	ENST00000379268	ENSG00000186891	TNFRSF18	895	57	1	0	0	1	0	0	0	1	0
35	chr1	1168220	1168268	49	9	9	236	95	0.402542	0.412393	LMR	0	0	590	248	ENST00000379198	protein_coding	ENSG00000176022	B3GALT6	590	94	ENST00000379198	ENSG00000176022	B3GALT6	0	66	1	0	0	1	0	0	1	0	0
36	chr1	1185578	1185772	195	10	10	228	68	0.298246	0.270414	LMR	0	0	941	254	ENST00000565563	lincRNA	ENSG00000260179	RP5-902P8.12	3475	97	ENST00000330388	ENSG00000184163	FAM132A	3107	69	1	0	0	0	0	1	0	0	1
37	chr1	1186399	1186756	358	14	14	603	174	0.288557	0.331234	LMR	1	0	0	254	ENST00000565563	lincRNA	ENSG00000260179	RP5-902P8.12	4296	97	ENST00000330388	ENSG00000184163	FAM132A	2640	70	1	0	0	0	0	1	0	0	1
38	chr1	1219155	1219584	430	7	9	145	50	0.344828	0.392637	LMR	0	0	1578	285	ENST00000400928	protein_coding	ENSG00000162572	SCNN1D	1578	128	ENST00000400928	ENSG00000162572	SCNN1D	9196	74	0.97907	0.0209302	0	0.97907	0.0209302	0	0	0	1
39	chr1	1227275	1227451	177	7	7	303	113	0.372937	0.299387	LMR	0	0	2936	291	ENST00000470659	protein_coding	ENSG00000131584	ACAP3	2936	134	ENST00000470659	ENSG00000131584	ACAP3	1329	74	0	0.762712	0.237288	0	0.762712	0.237288	0	1	0
40	chr1	1297408	1297658	251	10	10	358	113	0.315642	0.30008	LMR	0	0	250	364	ENST00000477278	protein_coding	ENSG00000162576	MXRA8	250	206	ENST00000477278	ENSG00000162576	MXRA8	6281	86	1	0	0	1	0	0	0	0	1
41	chr1	1358213	1358366	154	5	5	233	35	0.150215	0.210222	LMR	0	0	1063	415	ENST00000427211	protein_coding	ENSG00000235098	ANKRD65	1063	254	ENST00000427211	ENSG00000235098	ANKRD65	2212	91	1	0	0	1	0	0	0	0	1
42	chr1	1361505	1361646	142	8	8	221	76	0.343891	0.341062	LMR	1	1	0	421	ENST00000378821	protein_coding	ENSG00000205116	TMEM88B	0	259	ENST00000378821	ENSG00000205116	TMEM88B	0	92	1	0	0	1	0	0	0.605634	0.394366	0
43	chr1	1365802	1366044	243	13	13	433	171	0.394919	0.411053	LMR	0	0	1178	423	ENST00000434150	lincRNA	ENSG00000225285	RP4-758J18.10	4196	260	ENST00000495558	ENSG00000179403	VWA1	2502	93	1	0	0	0	0	1	0	0	1
44	chr1	1366227	1366317	91	5	5	118	48	0.40678	0.390994	LMR	0	0	905	423	ENST00000434150	lincRNA	ENSG00000225285	RP4-758J18.10	3923	260	ENST00000495558	ENSG00000179403	VWA1	2927	93	1	0	0	0	0	1	0	0	1
45	chr1	1376320	1376610	291	9	9	344	24	0.0697674	0.033547	LMR	0	0	5204	430	ENST00000471398	protein_coding	ENSG00000179403	VWA1	5204	264	ENST00000471398	ENSG00000179403	VWA1	735	95	0	1	0	0	1	0	0	1	0
46	chr1	1395834	1396222	389	19	19	822	105	0.127737	0.0899225	LMR	0	0	1640	433	ENST00000484537	protein_coding	ENSG00000215915	ATAD3C	1640	267	ENST00000484537	ENSG00000215915	ATAD3C	0	97	0.92545	0.0745501	0	0.92545	0.0745501	0	0.352185	0.647815	0
47	chr1	1411492	1411692	201	9	9	255	105	0.411765	0.379927	LMR	0	0	1713	436	ENST00000472194	protein_coding	ENSG00000160072	ATAD3B	1713	270	ENST00000472194	ENSG00000160072	ATAD3B	2342	99	1	0	0	1	0	0	0	0	1
48	chr1	1444276	1444491	216	10	10	348	116	0.333333	0.33228	LMR	0	0	3039	440	ENST00000378756	protein_coding	ENSG00000197785	ATAD3A	3039	274	ENST00000378756	ENSG00000197785	ATAD3A	97	102	0	0	1	0	0	1	0	1	0
49	chr1	1444879	1445025	147	5	5	175	60	0.342857	0.359494	LMR	0	0	2505	440	ENST00000378756	protein_coding	ENSG00000197785	ATAD3A	2505	274	ENST00000378756	ENSG00000197785	ATAD3A	29	102	0	0	1	0	0	1	0	1	0
50	chr1	1449818	1450032	215	9	9	306	91	0.297386	0.268451	LMR	0	0	1907	442	ENST00000339113	protein_coding	ENSG00000197785	ATAD3A	1907	276	ENST00000339113	ENSG00000197785	ATAD3A	1612	103	0.427907	0.572093	0	0.427907	0.572093	0	0	1	0
51	chr1	1468998	1469158	161	7	7	245	93	0.379592	0.356614	LMR	0	0	6578	447	ENST00000378733	protein_coding	ENSG00000205090	TMEM240	6578	281	ENST00000378733	ENSG00000205090	TMEM240	1446	109	0	1	0	0	1	0	0	1	0
52	chr1	1516072	1516284	213	6	6	65	21	0.323077	0.362383	LMR	0	0	935	455	ENST00000426195	pseudogene	ENSG00000236684	AL645728.3	5716	287	ENST00000366221	ENSG00000215014	AL645728.1	5324	115	1	0	0	0	0	1	0	0	1
53	chr1	1521646	1521926	281	8	8	319	49	0.153605	0.161963	LMR	0	0	6509	455	ENST00000426195	pseudogene	ENSG00000236684	AL645728.3	11290	287	ENST00000366221	ENSG00000215014	AL645728.1	10898	115	0	0	1	0	0	1	0	0	1
54	chr1	1532716	1533131	416	9	9	219	78	0.356164	0.354978	LMR	0	0	2344	456	ENST00000422725	protein_coding	ENSG00000228594	C1orf233	2344	288	ENST00000422725	ENSG00000228594	C1orf233	1200	116	0	0	1	0	0	1	0	1	0
55	chr1	1537792	1538036	245	7	7	218	74	0.33945	0.308895	LMR	0	0	2315	456	ENST00000422725	protein_coding	ENSG00000228594	C1orf233	2315	288	ENST00000422725	ENSG00000228594	C1orf233	1655	116	0	0	1	0	0	1	0	1	0
56	chr1	1542486	1542834	349	8	8	320	42	0.13125	0.147731	LMR	0	0	7009	456	ENST00000422725	protein_coding	ENSG00000228594	C1orf233	7009	288	ENST00000422725	ENSG00000228594	C1orf233	6349	116	0	0	1	0	0	1	0	0	1
57	chr1	1594492	1594768	277	5	5	240	61	0.254167	0.25096	LMR	0	0	3705	509	ENST00000607013	antisense	ENSG00000272004	RP11-345P4.10	4018	339	ENST00000341028	ENSG00000248333	CDK11B	3549	125	0	1	0	0	1	0	0	0	1
58	chr1	1617684	1617990	307	9	9	374	113	0.302139	0.295566	LMR	0	0	6092	510	ENST00000378662	protein_coding	ENSG00000189339	SLC35E2B	6092	340	ENST00000378662	ENSG00000189339	SLC35E2B	5620	129	0	1	0	0	1	0	0	0	1
59	chr1	1626372	1626734	363	6	6	119	20	0.168067	0.0847308	LMR	0	0	2204	511	ENST00000234800	protein_coding	ENSG00000189339	SLC35E2B	2204	341	ENST00000234800	ENSG00000189339	SLC35E2B	1304	129	0	0	1	0	0	1	0	1	0
60	chr1	1660062	1660766	705	14	14	567	146	0.257496	0.212264	LMR	0	0	3226	545	ENST00000424604	pseudogene	ENSG00000227775	RP1-283E3.4	4295	363	ENST00000378635	ENSG00000008128	CDK11A	3830	133	0	1	0	0	1	0	0	0	1
61	chr1	1695458	1696032	575	21	21	883	303	0.343148	0.317928	LMR	0	0	5376	555	ENST00000342348	protein_coding	ENSG00000008130	NADK	5376	376	ENST00000342348	ENSG00000008130	NADK	3394	137	0	1	0	0	1	0	0	0	1
62	chr1	1696562	1696972	411	15	15	544	179	0.329044	0.312963	LMR	0	0	6480	555	ENST00000342348	protein_coding	ENSG00000008130	NADK	6480	376	ENST00000342348	ENSG00000008130	NADK	4498	137	0	1	0	0	1	0	0	0	1
63	chr1	1707012	1707487	476	5	5	268	74	0.276119	0.266268	LMR	0	0	2370	566	ENST00000492768	protein_coding	ENSG00000008130	NADK	2370	387	ENST00000492768	ENSG00000008130	NADK	1907	138	0	1	0	0	1	0	0	0.195378	0.804622
64	chr1	1711129	1712295	1167	20	20	743	103	0.138627	0.04428	LMR	1	1	0	569	ENST00000480542	protein_coding	ENSG00000008130	NADK	0	390	ENST00000480542	ENSG00000008130	NADK	546	138	1	0	0	1	0	0	0	1	0
65	chr1	1774108	1774428	321	7	7	347	139	0.400576	0.406858	LMR	0	0	10383	575	ENST00000437146	protein_coding	ENSG00000078369	GNB1	10383	396	ENST00000437146	ENSG00000078369	GNB1	46977	140	0	1	0	0	1	0	0	0	1
66	chr1	1790172	1790522	351	6	6	242	50	0.206612	0.198446	LMR	0	0	26447	575	ENST00000437146	protein_coding	ENSG00000078369	GNB1	26447	396	ENST00000437146	ENSG00000078369	GNB1	30883	140	0	1	0	0	1	0	0	0	1
67	chr1	1797398	1797580	183	5	5	175	59	0.337143	0.302446	LMR	0	0	24259	574	ENST00000434686	protein_coding	ENSG00000078369	GNB1	24259	395	ENST00000434686	ENSG00000078369	GNB1	23825	140	0	1	0	0	1	0	0	0	1
68	chr1	1830636	1831640	1005	25	25	781	106	0.135723	0.106276	LMR	0	0	7725	578	ENST00000412228	antisense	ENSG00000231050	RP1-140A9.1	8140	391	ENST00000378609	ENSG00000078369	GNB1	7363	140	0	0	1	0	0	1	0	0	1
69	chr1	1837544	1838040	497	12	12	477	50	0.104822	0.0549872	LMR	0	0	8225	579	ENST00000307786	protein_coding	ENSG00000169885	CALML6	8225	399	ENST00000307786	ENSG00000169885	CALML6	1918	141	0	0	1	0	0	1	0	0.16499	0.83501
70	chr1	1856004	1856134	131	6	6	199	42	0.211055	0.20707	LMR	0	0	2707	590	ENST00000412120	protein_coding	ENSG00000142609	C1orf222	2707	410	ENST00000412120	ENSG00000142609	C1orf222	3112	143	0	1	0	0	1	0	0	0	1
71	chr1	1859592	1859780	189	6	6	127	51	0.401575	0.392409	LMR	0	0	223	589	ENST00000464311	protein_coding	ENSG00000142609	C1orf222	223	409	ENST00000464311	ENSG00000142609	C1orf222	68	143	1	0	0	1	0	0	0	1	0
72	chr1	1891246	1891978	733	23	23	914	73	0.0798687	0.0330484	LMR	1	1	0	595	ENST00000461752	protein_coding	ENSG00000142609	C1orf222	0	415	ENST00000461752	ENSG00000142609	C1orf222	4375	146	1	0	0	1	0	0	0	0	1
73	chr1	1898640	1898896	257	8	8	256	37	0.144531	0.198773	LMR	0	0	674	596	ENST00000604159	protein_coding	ENSG00000142609	C1orf222	674	416	ENST00000604159	ENSG00000142609	C1orf222	853	148	1	0	0	1	0	0	0	1	0
74	chr1	1907142	1907308	167	6	6	266	96	0.360902	0.374436	LMR	0	0	9176	596	ENST00000604159	protein_coding	ENSG00000142609	C1orf222	9176	416	ENST00000604159	ENSG00000142609	C1orf222	2960	149	0	1	0	0	1	0	0	0	1
75	chr1	1920133	1920488	356	11	11	182	58	0.318681	0.292593	LMR	0	0	1879	598	ENST00000378590	protein_coding	ENSG00000142609	C1orf222	1879	418	ENST00000378590	ENSG00000142609	C1orf222	6332	149	0.339888	0.660112	0	0.339888	0.660112	0	0	0	1
76	chr1	1921765	1922218	454	8	8	170	37	0.217647	0.127862	LMR	0	0	149	598	ENST00000378590	protein_coding	ENSG00000142609	C1orf222	149	418	ENST00000378590	ENSG00000142609	C1orf222	7964	149	1	0	0	1	0	0	0	0	1
77	chr1	1927596	1928084	489	12	12	522	135	0.258621	0.2627	LMR	0	0	5227	598	ENST00000378590	protein_coding	ENSG00000142609	C1orf222	5227	418	ENST00000378590	ENSG00000142609	C1orf222	7082	150	0	1	0	0	1	0	0	0	1
78	chr1	1941886	1942578	693	15	15	731	164	0.22435	0.19999	LMR	0	0	4390	600	ENST00000443930	antisense	ENSG00000233542	RP11-547D24.1	6609	413	ENST00000270720	ENSG00000142609	C1orf222	6433	150	0	0	1	0	0	1	0	0	1
79	chr1	1946478	1946690	213	8	8	258	53	0.205426	0.217756	LMR	0	0	278	600	ENST00000443930	antisense	ENSG00000233542	RP11-547D24.1	4089	420	ENST00000378585	ENSG00000187730	GABRD	3721	151	1	0	0	0	0	1	0	0	1
80	chr1	1957238	1957606	369	17	17	651	287	0.44086	0.427674	LMR	0	0	6457	601	ENST00000378585	protein_coding	ENSG00000187730	GABRD	6457	420	ENST00000378585	ENSG00000187730	GABRD	0	152	0	1	0	0	1	0	0.403794	0.596206	0
81	chr1	1977485	1977682	198	5	5	246	81	0.329268	0.313002	LMR	0	0	3407	602	ENST00000445600	antisense	ENSG00000226969	RP11-547D24.3	4226	421	ENST00000378567	ENSG00000067606	PRKCZ	856	157	0	0	1	0	0	1	0	1	0
82	chr1	1977900	1978352	453	12	12	316	57	0.18038	0.207418	LMR	0	0	2737	602	ENST00000445600	antisense	ENSG00000226969	RP11-547D24.3	3556	421	ENST00000378567	ENSG00000067606	PRKCZ	1271	157	0	0	1	0	0	1	0	1	0
83	chr1	2023072	2023302	231	15	15	612	165	0.269608	0.279402	LMR	0	0	9384	616	ENST00000481140	protein_coding	ENSG00000067606	PRKCZ	9384	433	ENST00000481140	ENSG00000067606	PRKCZ	1903	161	0	1	0	0	1	0	0	0.419913	0.580087
84	chr1	2036447	2036634	188	7	7	247	76	0.307692	0.317117	LMR	0	0	268	619	ENST00000486681	protein_coding	ENSG00000067606	PRKCZ	268	436	ENST00000486681	ENSG00000067606	PRKCZ	1921	162	1	0	0	1	0	0	0	0.420213	0.579787
85	chr1	2043974	2044178	205	5	5	113	38	0.336283	0.322355	LMR	0	0	880	620	ENST00000470986	protein_coding	ENSG00000067606	PRKCZ	880	437	ENST00000470986	ENSG00000067606	PRKCZ	2251	164	1	0	0	1	0	0	0	0	1
86	chr1	2063752	2063951	200	10	10	431	135	0.313225	0.337644	LMR	0	0	1125	622	ENST00000471018	protein_coding	ENSG00000067606	PRKCZ	1125	439	ENST00000471018	ENSG00000067606	PRKCZ	0	165	1	0	0	1	0	0	0.845	0.155	0
87	chr1	2071237	2071726	490	5	5	252	33	0.130952	0.160491	LMR	0	0	4163	626	ENST00000479263	protein_coding	ENSG00000067606	PRKCZ	4163	443	ENST00000479263	ENSG00000067606	PRKCZ	4570	167	0	1	0	0	1	0	0	0	1
88	chr1	2074371	2074532	162	6	6	190	72	0.378947	0.320563	LMR	0	0	1357	626	ENST00000479263	protein_coding	ENSG00000067606	PRKCZ	1357	443	ENST00000479263	ENSG00000067606	PRKCZ	7704	167	1	0	0	1	0	0	0	0	1
89	chr1	2077674	2078042	369	7	7	263	66	0.250951	0.206298	LMR	0	0	847	628	ENST00000478770	protein_coding	ENSG00000067606	PRKCZ	847	445	ENST00000478770	ENSG00000067606	PRKCZ	4272	168	1	0	0	1	0	0	0	0	1
90	chr1	2080086	2080833	748	21	21	872	142	0.162844	0.138649	LMR	0	0	3259	628	ENST00000478770	protein_coding	ENSG00000067606	PRKCZ	3259	445	ENST00000478770	ENSG00000067606	PRKCZ	1481	168	0	1	0	0	1	0	0	0.69385	0.30615
91	chr1	2082320	2083228	909	27	27	1133	364	0.321271	0.336548	LMR	0	0	5493	628	ENST00000478770	protein_coding	ENSG00000067606	PRKCZ	5493	445	ENST00000478770	ENSG00000067606	PRKCZ	0	168	0	1	0	0	1	0	0.231023	0.768977	0
92	chr1	2105624	2106108	485	19	19	824	92	0.11165	0.0786446	LMR	0	0	5209	630	ENST00000472017	protein_coding	ENSG00000067606	PRKCZ	5209	447	ENST00000472017	ENSG00000067606	PRKCZ	10324	169	0	1	0	0	1	0	0	0	1
93	chr1	2106435	2106590	156	5	5	283	110	0.388693	0.4035	LMR	0	0	6020	630	ENST00000472017	protein_coding	ENSG00000067606	PRKCZ	6020	447	ENST00000472017	ENSG00000067606	PRKCZ	9842	169	0	1	0	0	1	0	0	0	1
94	chr1	2130574	2131284	711	24	24	1008	122	0.121032	0.0401351	LMR	0	0	61	643	ENST00000401813	protein_coding	ENSG00000162585	C1orf86	61	456	ENST00000401813	ENSG00000162585	C1orf86	3931	171	1	0	0	1	0	0	0	0	1
95	chr1	2162454	2162912	459	18	18	665	207	0.311278	0.335893	LMR	0	0	1005	655	ENST00000508416	protein_coding	ENSG00000157933	SKI	1005	466	ENST00000508416	ENSG00000157933	SKI	1280	174	1	0	0	1	0	0	0	1	0
96	chr1	2163454	2163722	269	9	9	352	80	0.227273	0.209918	LMR	0	0	195	655	ENST00000508416	protein_coding	ENSG00000157933	SKI	195	466	ENST00000508416	ENSG00000157933	SKI	2280	174	1	0	0	1	0	0	0	0	1
97	chr1	2164386	2164620	235	12	12	414	169	0.408213	0.42428	LMR	0	0	467	655	ENST00000508416	protein_coding	ENSG00000157933	SKI	467	466	ENST00000508416	ENSG00000157933	SKI	3212	174	1	0	0	1	0	0	0	0	1
98	chr1	2168724	2168888	165	5	5	280	109	0.389286	0.395816	LMR	0	0	4805	655	ENST00000508416	protein_coding	ENSG00000157933	SKI	4805	466	ENST00000508416	ENSG00000157933	SKI	7550	174	0	1	0	0	1	0	0	0	1
99	chr1	2171713	2172032	320	11	11	389	120	0.308483	0.293522	LMR	0	0	7402	656	ENST00000478223	protein_coding	ENSG00000157933	SKI	7402	467	ENST00000478223	ENSG00000157933	SKI	10539	174	0	1	0	0	1	0	0	0	1
100	chr1	2172171	2172330	160	8	8	340	112	0.329412	0.337678	LMR	0	0	7104	656	ENST00000478223	protein_coding	ENSG00000157933	SKI	7104	467	ENST00000478223	ENSG00000157933	SKI	10997	174	0	1	0	0	1	0	0	0	1
101	chr1	2177545	2178418	874	27	27	1073	174	0.162162	0.151497	LMR	0	0	1016	656	ENST00000478223	protein_coding	ENSG00000157933	SKI	1016	467	ENST00000478223	ENSG00000157933	SKI	16371	174	1	0	0	1	0	0	0	0	1
102	chr1	2186878	2187812	935	5	5	261	1	0.00383142	0.00606061	LMR	0	0	7442	656	ENST00000478223	protein_coding	ENSG00000157933	SKI	7442	467	ENST00000478223	ENSG00000157933	SKI	24208	175	0	1	0	0	1	0	0	0	1
103	chr1	2207348	2207855	508	10	10	394	88	0.22335	0.202894	LMR	0	0	27229	657	ENST00000507179	protein_coding	ENSG00000157933	SKI	27229	468	ENST00000507179	ENSG00000157933	SKI	4165	175	0	1	0	0	1	0	0	0	1
104	chr1	2210598	2211289	692	19	19	697	154	0.220947	0.250146	LMR	0	0	23795	657	ENST00000507179	protein_coding	ENSG00000157933	SKI	23795	468	ENST00000507179	ENSG00000157933	SKI	731	175	0	1	0	0	1	0	0	1	0
105	chr1	2225860	2226038	179	11	11	440	111	0.252273	0.246903	LMR	0	0	9046	657	ENST00000507179	protein_coding	ENSG00000157933	SKI	9046	468	ENST00000507179	ENSG00000157933	SKI	3290	176	0	1	0	0	1	0	0	0	1
106	chr1	2242968	2243168	201	9	9	248	47	0.189516	0.145326	LMR	0	0	7882	657	ENST00000507179	protein_coding	ENSG00000157933	SKI	7882	468	ENST00000507179	ENSG00000157933	SKI	2546	180	0	0	1	0	0	1	0	0	1
107	chr1	2250456	2250548	93	7	7	273	122	0.446886	0.443571	LMR	0	0	7583	669	ENST00000607720	sense_intronic	ENSG00000272161	RP4-713A8.1	8032	480	ENST00000600779	ENSG00000269753	AL589739.1	821	181	0	0	1	0	0	1	0	1	0
108	chr1	2253481	2253870	390	19	19	722	136	0.188366	0.181933	LMR	0	0	4261	669	ENST00000607720	sense_intronic	ENSG00000272161	RP4-713A8.1	4710	480	ENST00000600779	ENSG00000269753	AL589739.1	0	182	0	1	0	0	1	0	0.376923	0.623077	0
109	chr1	2253936	2254032	97	5	5	143	34	0.237762	0.233466	LMR	0	0	4099	669	ENST00000607720	sense_intronic	ENSG00000272161	RP4-713A8.1	4548	480	ENST00000600779	ENSG00000269753	AL589739.1	0	182	0	1	0	0	1	0	1	0	0
110	chr1	2313139	2313546	408	12	12	325	40	0.123077	0.0661159	LMR	0	0	3013	663	ENST00000419785	protein_coding	ENSG00000116151	MORN1	3013	474	ENST00000419785	ENSG00000116151	MORN1	2807	188	0	1	0	0	1	0	0	0	1
111	chr1	2345674	2346493	820	29	29	944	67	0.0709746	0.0413899	LMR	0	0	437	690	ENST00000508384	protein_coding	ENSG00000157911	PEX10	437	494	ENST00000508384	ENSG00000157911	PEX10	0	193	1	0	0	1	0	0	0.323171	0.676829	0
112	chr1	2349815	2349953	139	5	5	145	62	0.427586	0.400107	LMR	0	0	4578	690	ENST00000508384	protein_coding	ENSG00000157911	PEX10	4578	494	ENST00000508384	ENSG00000157911	PEX10	3658	193	0	0	1	0	0	1	0	0	1
113	chr1	2361174	2361642	469	7	7	293	99	0.337884	0.354363	LMR	0	0	3754	695	ENST00000609981	protein_coding	ENSG00000149527	PLCH2	3754	499	ENST00000609981	ENSG00000149527	PLCH2	1006	194	0	1	0	0	1	0	0	1	0
114	chr1	2365712	2366100	389	12	12	466	59	0.126609	0.130185	LMR	0	0	8292	695	ENST00000609981	protein_coding	ENSG00000149527	PLCH2	8292	499	ENST00000609981	ENSG00000149527	PLCH2	5544	194	0	1	0	0	1	0	0	0	1
115	chr1	2377814	2378355	542	15	15	381	95	0.249344	0.231258	LMR	0	0	20394	695	ENST00000609981	protein_coding	ENSG00000149527	PLCH2	20394	499	ENST00000609981	ENSG00000149527	PLCH2	1999	196	0	1	0	0	1	0	0	0.00184502	0.998155
116	chr1	2383323	2383571	249	11	11	440	123	0.279545	0.240942	LMR	0	0	15326	696	ENST00000449969	protein_coding	ENSG00000149527	PLCH2	15326	500	ENST00000449969	ENSG00000149527	PLCH2	4098	197	0	1	0	0	1	0	0	0	1
117	chr1	2402104	2402656	553	14	14	436	116	0.266055	0.254202	LMR	0	0	3205	696	ENST00000449969	protein_coding	ENSG00000149527	PLCH2	3205	500	ENST00000449969	ENSG00000149527	PLCH2	3048	198	0	1	0	0	1	0	0	0	1
118	chr1	2425330	2425593	264	7	7	240	70	0.291667	0.289724	LMR	0	0	324	706	ENST00000442305	antisense	ENSG00000229393	RP3-395M20.3	3627	507	ENST00000473964	ENSG00000149527	PLCH2	8055	202	1	0	0	0	1	0	0	0	1
119	chr1	2431467	2431878	412	10	10	340	57	0.167647	0.116003	LMR	0	0	1380	704	ENST00000462379	protein_coding	ENSG00000149527	PLCH2	1380	508	ENST00000462379	ENSG00000149527	PLCH2	1770	202	1	0	0	1	0	0	0	0.558252	0.441748
120	chr1	2435456	2435572	117	5	5	124	48	0.387097	0.399573	LMR	0	0	5369	704	ENST00000462379	protein_coding	ENSG00000149527	PLCH2	5369	508	ENST00000462379	ENSG00000149527	PLCH2	0	204	0	1	0	0	1	0	0.153846	0.846154	0
121	chr1	2437794	2437984	191	7	7	224	73	0.325893	0.361806	LMR	0	0	6467	711	ENST00000471361	protein_coding	ENSG00000157881	PANK4	6467	513	ENST00000471361	ENSG00000157881	PANK4	1813	205	0	0	1	0	0	1	0	1	0
122	chr1	2465819	2466221	403	8	8	298	58	0.194631	0.177982	LMR	0	0	4134	719	ENST00000378453	protein_coding	ENSG00000197921	HES5	4134	521	ENST00000378453	ENSG00000197921	HES5	713	213	0	0	1	0	0	1	0	1	0
123	chr1	2474979	2475438	460	22	22	764	220	0.287958	0.264161	LMR	0	0	2465	720	ENST00000606645	lincRNA	ENSG00000272449	RP3-395M20.12	11639	522	ENST00000426449	ENSG00000157873	TNFRSF14	2125	215	0	0	1	0	0	1	0	0	1
124	chr1	2508183	2508406	224	6	6	162	69	0.425926	0.413282	LMR	0	0	4592	744	ENST00000424215	antisense	ENSG00000228037	RP3-395M20.9	9523	538	ENST00000493183	ENSG00000157870	FAM213B	8991	216	0	0	1	0	0	1	0	0	1
125	chr1	2509230	2509300	71	5	5	176	70	0.397727	0.407157	LMR	0	0	3698	744	ENST00000424215	antisense	ENSG00000228037	RP3-395M20.9	8629	538	ENST00000493183	ENSG00000157870	FAM213B	8097	216	0	0	1	0	0	1	0	0	1
126	chr1	2509512	2510533	1022	23	23	963	130	0.134995	0.0325501	LMR	0	0	2465	744	ENST00000424215	antisense	ENSG00000228037	RP3-395M20.9	7396	538	ENST00000493183	ENSG00000157870	FAM213B	6864	216	0	0	1	0	0	1	0	0	1
127	chr1	2513186	2513383	198	6	6	231	82	0.354978	0.400601	LMR	0	0	186	744	ENST00000424215	antisense	ENSG00000228037	RP3-395M20.9	4546	538	ENST00000493183	ENSG00000157870	FAM213B	4014	216	1	0	0	0	0	1	0	0	1
128	chr1	2525532	2525844	313	9	9	262	92	0.351145	0.371912	LMR	0	0	19	767	ENST00000469962	protein_coding	ENSG00000142606	MMEL1	19	560	ENST00000469962	ENSG00000142606	MMEL1	1395	217	1	0	0	1	0	0	0	1	0
129	chr1	2542550	2542876	327	20	20	648	106	0.16358	0.15266	LMR	1	1	0	768	ENST00000509374	protein_coding	ENSG00000142606	MMEL1	0	561	ENST00000509374	ENSG00000142606	MMEL1	4663	218	1	0	0	1	0	0	0	0	1
130	chr1	2554648	2555088	441	6	6	249	64	0.257028	0.237036	LMR	0	0	5844	763	ENST00000502556	protein_coding	ENSG00000142606	MMEL1	5844	556	ENST00000502556	ENSG00000142606	MMEL1	4804	219	0	1	0	0	1	0	0	0	1
131	chr1	2585620	2585995	376	8	8	1620	518	0.319753	0.259212	LMR	0	0	14468	771	ENST00000579787	protein_coding	ENSG00000215912	TTC34	14468	563	ENST00000579787	ENSG00000215912	TTC34	10755	220	0	1	0	0	1	0	0	0	1
132	chr1	2586216	2586526	311	5	5	815	320	0.392638	0.394711	LMR	0	0	15064	771	ENST00000579787	protein_coding	ENSG00000215912	TTC34	15064	563	ENST00000579787	ENSG00000215912	TTC34	11351	220	0	1	0	0	1	0	0	0	1
133	chr1	2587276	2587435	160	5	5	980	251	0.256122	0.237313	LMR	0	0	16124	771	ENST00000579787	protein_coding	ENSG00000215912	TTC34	16124	563	ENST00000579787	ENSG00000215912	TTC34	12411	220	0	1	0	0	1	0	0	0	1
134	chr1	2587622	2588643	1022	5	23	161	41	0.254658	0.335361	LMR	0	0	16470	771	ENST00000579787	protein_coding	ENSG00000215912	TTC34	16470	563	ENST00000579787	ENSG00000215912	TTC34	12757	220	0	1	0	0	1	0	0	0	1
135	chr1	2589694	2589858	165	5	5	100	35	0.35	0.382353	LMR	0	0	18542	771	ENST00000579787	protein_coding	ENSG00000215912	TTC34	18542	563	ENST00000579787	ENSG00000215912	TTC34	14829	220	0	1	0	0	1	0	0	0	1
136	chr1	2608686	2609245	560	7	12	134	27	0.201493	0.214286	LMR	0	0	37534	771	ENST00000579787	protein_coding	ENSG00000215912	TTC34	37534	563	ENST00000579787	ENSG00000215912	TTC34	33821	220	0	1	0	0	1	0	0	0	1
137	chr1	2614866	2615240	375	8	8	596	222	0.372483	0.384622	LMR	0	0	43714	771	ENST00000579787	protein_coding	ENSG00000215912	TTC34	43714	563	ENST00000579787	ENSG00000215912	TTC34	40001	220	0	1	0	0	1	0	0	0	1
138	chr1	2617622	2618310	689	18	19	849	309	0.363958	0.370098	LMR	0	0	46470	771	ENST00000579787	protein_coding	ENSG00000215912	TTC34	46470	563	ENST00000579787	ENSG00000215912	TTC34	42757	220	0	1	0	0	1	0	0	0	1
139	chr1	2618719	2619002	284	7	7	461	191	0.414317	0.422804	LMR	0	0	47567	771	ENST00000579787	protein_coding	ENSG00000215912	TTC34	47567	563	ENST00000579787	ENSG00000215912	TTC34	43854	220	0	1	0	0	1	0	0	0	1
140	chr1	2619427	2619618	192	6	6	782	225	0.287724	0.287629	LMR	0	0	48275	771	ENST00000579787	protein_coding	ENSG00000215912	TTC34	48275	563	ENST00000579787	ENSG00000215912	TTC34	44562	220	0	1	0	0	1	0	0	0	1
141	chr1	2620042	2620852	811	20	20	1722	536	0.311266	0.313464	LMR	0	0	48890	771	ENST00000579787	protein_coding	ENSG00000215912	TTC34	48890	563	ENST00000579787	ENSG00000215912	TTC34	45177	220	0	1	0	0	1	0	0	0	1
142	chr1	2621350	2621854	505	11	11	563	185	0.328597	0.315003	LMR	0	0	50198	771	ENST00000579787	protein_coding	ENSG00000215912	TTC34	50198	563	ENST00000579787	ENSG00000215912	TTC34	46485	220	0	1	0	0	1	0	0	0	1
143	chr1	2622476	2622732	257	5	5	152	55	0.361842	0.377109	LMR	0	0	51324	771	ENST00000579787	protein_coding	ENSG00000215912	TTC34	51324	563	ENST00000579787	ENSG00000215912	TTC34	47611	220	0	1	0	0	1	0	0	0	1
144	chr1	2623886	2624242	357	6	6	259	84	0.324324	0.430015	LMR	0	0	52734	771	ENST00000579787	protein_coding	ENSG00000215912	TTC34	52734	563	ENST00000579787	ENSG00000215912	TTC34	49021	220	0	1	0	0	1	0	0	0	1
145	chr1	2624706	2624996	291	6	6	302	100	0.331126	0.318695	LMR	0	0	53554	771	ENST00000579787	protein_coding	ENSG00000215912	TTC34	53554	563	ENST00000579787	ENSG00000215912	TTC34	49841	220	0	1	0	0	1	0	0	0	1
146	chr1	2626004	2626140	137	6	6	164	63	0.384146	0.443217	LMR	0	0	54852	771	ENST00000579787	protein_coding	ENSG00000215912	TTC34	54852	563	ENST00000579787	ENSG00000215912	TTC34	51139	220	0	1	0	0	1	0	0	0	1
147	chr1	2626357	2626762	406	8	8	300	79	0.263333	0.210056	LMR	0	0	55205	771	ENST00000579787	protein_coding	ENSG00000215912	TTC34	55205	563	ENST00000579787	ENSG00000215912	TTC34	51492	220	0	1	0	0	1	0	0	0	1
148	chr1	2627536	2628010	475	8	8	425	120	0.282353	0.407772	LMR	0	0	56384	771	ENST00000579787	protein_coding	ENSG00000215912	TTC34	56384	563	ENST00000579787	ENSG00000215912	TTC34	52671	220	0	1	0	0	1	0	0	0	1
149	chr1	2632045	2632544	500	10	10	304	53	0.174342	0.207047	LMR	0	0	60893	771	ENST00000579787	protein_coding	ENSG00000215912	TTC34	60893	563	ENST00000579787	ENSG00000215912	TTC34	57180	220	0	1	0	0	1	0	0	0	1
150	chr1	2632796	2659176	26381	6	18	116	42	0.362069	0.303535	LMR	0	0	47059	773	ENST00000401095	protein_coding	ENSG00000215912	TTC34	47059	565	ENST00000401095	ENSG00000215912	TTC34	46849	221	0	1	0	0	1	0	0	0	1
151	chr1	2694606	2695226	621	5	5	196	69	0.352041	0.392817	LMR	0	0	11009	773	ENST00000401095	protein_coding	ENSG00000215912	TTC34	11009	565	ENST00000401095	ENSG00000215912	TTC34	10799	221	0	1	0	0	1	0	0	0	1
152	chr1	2703136	2703647	512	18	18	700	110	0.157143	0.0988088	LMR	0	0	2588	773	ENST00000401095	protein_coding	ENSG00000215912	TTC34	2588	565	ENST00000401095	ENSG00000215912	TTC34	2378	221	0	1	0	0	1	0	0	0	1
153	chr1	2718002	2718529	528	14	14	370	78	0.210811	0.104724	LMR	1	1	0	772	ENST00000401094	protein_coding	ENSG00000215912	TTC34	0	564	ENST00000401094	ENSG00000215912	TTC34	768	222	1	0	0	1	0	0	0	1	0
154	chr1	2738528	2738876	349	20	20	606	41	0.0676568	0.0598273	LMR	0	0	6964	776	ENST00000429389	lincRNA	ENSG00000231630	RP11-740P5.3	20241	564	ENST00000401094	ENSG00000215912	TTC34	21294	222	0	0	1	0	0	1	0	0	1
155	chr1	2740725	2741041	317	10	10	470	45	0.0957447	0.077153	LMR	0	0	9161	776	ENST00000429389	lincRNA	ENSG00000231630	RP11-740P5.3	22438	564	ENST00000401094	ENSG00000215912	TTC34	23491	222	0	0	1	0	0	1	0	0	1
156	chr1	2756535	2757340	806	16	16	712	83	0.116573	0.0442804	LMR	0	0	24971	776	ENST00000429389	lincRNA	ENSG00000231630	RP11-740P5.3	38248	564	ENST00000401094	ENSG00000215912	TTC34	14786	223	0	0	1	0	0	1	0	0	1
157	chr1	2762330	2762908	579	12	12	382	47	0.123037	0.12179	LMR	0	0	30766	776	ENST00000429389	lincRNA	ENSG00000231630	RP11-740P5.3	44043	564	ENST00000401094	ENSG00000215912	TTC34	9218	223	0	0	1	0	0	1	0	0	1
158	chr1	2764226	2764501	276	11	11	347	114	0.32853	0.326432	LMR	0	0	32662	776	ENST00000429389	lincRNA	ENSG00000231630	RP11-740P5.3	45939	564	ENST00000401094	ENSG00000215912	TTC34	7625	223	0	0	1	0	0	1	0	0	1
159	chr1	2780199	2780928	730	25	25	837	96	0.114695	0.0225397	LMR	0	0	48635	776	ENST00000429389	lincRNA	ENSG00000231630	RP11-740P5.3	61912	564	ENST00000401094	ENSG00000215912	TTC34	2837	224	0	0	1	0	0	1	0	0	1
160	chr1	2785296	2785979	684	17	17	549	111	0.202186	0.174522	LMR	0	0	53732	776	ENST00000429389	lincRNA	ENSG00000231630	RP11-740P5.3	67009	564	ENST00000401094	ENSG00000215912	TTC34	7934	224	0	0	1	0	0	1	0	0	1
161	chr1	2829296	2829570	275	8	8	314	63	0.200637	0.162217	LMR	0	0	97732	776	ENST00000429389	lincRNA	ENSG00000231630	RP11-740P5.3	108475	567	ENST00000378404	ENSG00000169717	ACTRT2	1001	225	0	0	1	0	0	1	0	1	0
162	chr1	2838714	2838784	71	6	6	195	76	0.389744	0.389993	LMR	0	0	99261	777	ENST00000378404	protein_coding	ENSG00000169717	ACTRT2	99261	567	ENST00000378404	ENSG00000169717	ACTRT2	8272	226	0	0	1	0	0	1	0	0	1
163	chr1	2863816	2864590	775	18	18	633	81	0.127962	0.0208333	LMR	0	0	73455	777	ENST00000378404	protein_coding	ENSG00000169717	ACTRT2	73455	567	ENST00000378404	ENSG00000169717	ACTRT2	11955	228	0	0	1	0	0	1	0	0	1
164	chr1	2885064	2885190	127	8	8	372	114	0.306452	0.293315	LMR	0	0	52855	777	ENST00000378404	protein_coding	ENSG00000169717	ACTRT2	52855	567	ENST00000378404	ENSG00000169717	ACTRT2	0	229	0	0	1	0	0	1	1	0	0
165	chr1	2886240	2886630	391	15	15	517	101	0.195358	0.18776	LMR	0	0	51415	777	ENST00000378404	protein_coding	ENSG00000169717	ACTRT2	51415	567	ENST00000378404	ENSG00000169717	ACTRT2	0	230	0	0	1	0	0	1	0.104859	0.895141	0
166	chr1	2889840	2890894	1055	19	19	711	75	0.105485	0.0547721	LMR	0	0	47151	777	ENST00000378404	protein_coding	ENSG00000169717	ACTRT2	47151	567	ENST00000378404	ENSG00000169717	ACTRT2	2916	230	0	0	1	0	0	1	0	0	1
167	chr1	2945296	2945682	387	19	19	703	115	0.163585	0.164655	LMR	0	0	7249	777	ENST00000378404	protein_coding	ENSG00000169717	ACTRT2	7249	567	ENST00000378404	ENSG00000169717	ACTRT2	6252	233	0	0	1	0	0	1	0	0	1
168	chr1	2995072	2995698	627	26	26	1057	211	0.199622	0.171806	LMR	0	0	9296	792	ENST00000514189	protein_coding	ENSG00000142611	PRDM16	9296	574	ENST00000514189	ENSG00000142611	PRDM16	1574	237	0	1	0	0	1	0	0	0.679426	0.320574
169	chr1	3012886	3013360	475	17	17	377	77	0.204244	0.118421	LMR	0	0	27110	792	ENST00000514189	protein_coding	ENSG00000142611	PRDM16	27110	574	ENST00000514189	ENSG00000142611	PRDM16	12907	238	0	1	0	0	1	0	0	0	1
170	chr1	3019088	3019596	509	5	5	234	61	0.260684	0.25202	LMR	0	0	30676	799	ENST00000440516	antisense	ENSG00000226286	RP1-163G9.2	33312	574	ENST00000514189	ENSG00000142611	PRDM16	8583	239	0	1	0	0	1	0	0	0	1
171	chr1	3036873	3037004	132	6	6	196	89	0.454082	0.428372	LMR	0	0	13268	799	ENST00000440516	antisense	ENSG00000226286	RP1-163G9.2	51097	574	ENST00000514189	ENSG00000142611	PRDM16	1063	240	0	1	0	0	1	0	0	1	0
172	chr1	3051792	3052077	286	12	12	407	89	0.218673	0.228881	LMR	0	0	1518	799	ENST00000440516	antisense	ENSG00000226286	RP1-163G9.2	66016	574	ENST00000514189	ENSG00000142611	PRDM16	4464	241	1	0	0	0	1	0	0	0	1
173	chr1	3058644	3058906	263	9	9	443	102	0.230248	0.229345	LMR	0	0	8370	799	ENST00000440516	antisense	ENSG00000226286	RP1-163G9.2	72868	574	ENST00000514189	ENSG00000142611	PRDM16	144	242	0	1	0	0	1	0	0	1	0
174	chr1	3073258	3073514	257	9	9	383	74	0.193211	0.137762	LMR	0	0	22984	799	ENST00000440516	antisense	ENSG00000226286	RP1-163G9.2	80980	576	ENST00000512462	ENSG00000142611	PRDM16	1018	243	0	1	0	0	1	0	0	1	0
175	chr1	3077418	3078112	695	26	26	782	47	0.0601023	0.0619326	LMR	0	0	27144	799	ENST00000440516	antisense	ENSG00000226286	RP1-163G9.2	76382	576	ENST00000512462	ENSG00000142611	PRDM16	2822	244	0	1	0	0	1	0	0	0	1
176	chr1	3085171	3085480	310	6	6	270	69	0.255556	0.236672	LMR	0	0	34897	799	ENST00000440516	antisense	ENSG00000226286	RP1-163G9.2	69014	576	ENST00000512462	ENSG00000142611	PRDM16	3878	244	0	1	0	0	1	0	0	0	1
177	chr1	3090222	3090427	206	8	8	295	98	0.332203	0.323534	LMR	0	0	39948	799	ENST00000440516	antisense	ENSG00000226286	RP1-163G9.2	64067	576	ENST00000512462	ENSG00000142611	PRDM16	8929	244	0	1	0	0	1	0	0	0	1
178	chr1	3091072	3092102	1031	28	28	1239	142	0.114609	0.084678	LMR	0	0	40798	799	ENST00000440516	antisense	ENSG00000226286	RP1-163G9.2	62392	576	ENST00000512462	ENSG00000142611	PRDM16	9779	244	0	1	0	0	1	0	0	0	1
179	chr1	3098538	3098942	405	15	15	602	165	0.274086	0.265516	LMR	0	0	48264	799	ENST00000440516	antisense	ENSG00000226286	RP1-163G9.2	55552	576	ENST00000512462	ENSG00000142611	PRDM16	3598	245	0	1	0	0	1	0	0	0	1
180	chr1	3105279	3105744	466	13	13	483	109	0.225673	0.202628	LMR	0	0	48750	794	ENST00000512462	protein_coding	ENSG00000142611	PRDM16	48750	576	ENST00000512462	ENSG00000142611	PRDM16	25	246	0	1	0	0	1	0	0	1	0
181	chr1	3113150	3113524	375	8	8	247	83	0.336032	0.320804	LMR	0	0	40970	794	ENST00000512462	protein_coding	ENSG00000142611	PRDM16	40970	576	ENST00000512462	ENSG00000142611	PRDM16	1240	247	0	1	0	0	1	0	0	1	0
182	chr1	3123771	3124107	337	13	13	619	162	0.261712	0.278399	LMR	0	0	30387	794	ENST00000512462	protein_coding	ENSG00000142611	PRDM16	30387	576	ENST00000512462	ENSG00000142611	PRDM16	11861	247	0	1	0	0	1	0	0	0	1
183	chr1	3132144	3132572	429	20	20	604	151	0.25	0.242469	LMR	0	0	21922	794	ENST00000512462	protein_coding	ENSG00000142611	PRDM16	21922	576	ENST00000512462	ENSG00000142611	PRDM16	15273	248	0	1	0	0	1	0	0	0	1
184	chr1	3134412	3134805	394	17	17	450	101	0.224444	0.211665	LMR	0	0	19689	794	ENST00000512462	protein_coding	ENSG00000142611	PRDM16	19689	576	ENST00000512462	ENSG00000142611	PRDM16	13040	248	0	1	0	0	1	0	0	0	1
185	chr1	3138462	3139292	831	20	20	740	63	0.0851351	0.0354409	LMR	0	0	15202	794	ENST00000512462	protein_coding	ENSG00000142611	PRDM16	15202	576	ENST00000512462	ENSG00000142611	PRDM16	8553	248	0	1	0	0	1	0	0	0	1
186	chr1	3142604	3142880	277	5	5	220	87	0.395455	0.384791	LMR	0	0	11614	794	ENST00000512462	protein_coding	ENSG00000142611	PRDM16	11614	576	ENST00000512462	ENSG00000142611	PRDM16	4965	248	0	1	0	0	1	0	0	0	1
187	chr1	3167686	3167929	244	10	10	240	27	0.1125	0.110636	LMR	0	0	6989	795	ENST00000463591	protein_coding	ENSG00000142611	PRDM16	6989	577	ENST00000463591	ENSG00000142611	PRDM16	3042	251	0	1	0	0	1	0	0	0	1
188	chr1	3200568	3200906	339	15	15	434	52	0.119816	0.107677	LMR	0	0	25753	800	ENST00000607061	lincRNA	ENSG00000272235	RP11-22L13.1	39871	577	ENST00000463591	ENSG00000142611	PRDM16	2859	255	0	1	0	0	1	0	0	0	1
189	chr1	3237082	3237784	703	15	15	629	177	0.281399	0.298341	LMR	0	0	10421	800	ENST00000607061	lincRNA	ENSG00000272235	RP11-22L13.1	75270	578	ENST00000509860	ENSG00000142611	PRDM16	2131	256	0	1	0	0	1	0	0	0	1
190	chr1	3238714	3239078	365	11	11	416	81	0.194712	0.209174	LMR	0	0	12053	800	ENST00000607061	lincRNA	ENSG00000272235	RP11-22L13.1	73976	578	ENST00000509860	ENSG00000142611	PRDM16	837	256	0	1	0	0	1	0	0	1	0
191	chr1	3254848	3255144	297	6	6	254	49	0.192913	0.186188	LMR	0	0	28187	800	ENST00000607061	lincRNA	ENSG00000272235	RP11-22L13.1	57910	578	ENST00000509860	ENSG00000142611	PRDM16	14586	256	0	1	0	0	1	0	0	0	1
192	chr1	3267332	3267654	323	8	8	343	147	0.428571	0.43331	LMR	0	0	40671	800	ENST00000607061	lincRNA	ENSG00000272235	RP11-22L13.1	45400	578	ENST00000509860	ENSG00000142611	PRDM16	7375	257	0	1	0	0	1	0	0	0	1
193	chr1	3268746	3268989	244	10	10	338	97	0.286982	0.31782	LMR	0	0	42085	800	ENST00000607061	lincRNA	ENSG00000272235	RP11-22L13.1	44065	578	ENST00000509860	ENSG00000142611	PRDM16	6040	257	0	1	0	0	1	0	0	0	1
194	chr1	3281268	3281646	379	15	15	528	113	0.214015	0.181246	LMR	0	0	31408	796	ENST00000509860	protein_coding	ENSG00000142611	PRDM16	31408	578	ENST00000509860	ENSG00000142611	PRDM16	5983	257	0	1	0	0	1	0	0	0	1
195	chr1	3281836	3282524	689	19	19	772	167	0.216321	0.198363	LMR	0	0	30530	796	ENST00000509860	protein_coding	ENSG00000142611	PRDM16	30530	578	ENST00000509860	ENSG00000142611	PRDM16	6551	257	0	1	0	0	1	0	0	0	1
196	chr1	3288870	3289318	449	9	9	392	57	0.145408	0.12506	LMR	0	0	23736	796	ENST00000509860	protein_coding	ENSG00000142611	PRDM16	23736	578	ENST00000509860	ENSG00000142611	PRDM16	13585	257	0	1	0	0	1	0	0	0	1
197	chr1	3298452	3298761	310	8	8	230	7	0.0304348	0.0376887	LMR	0	0	14293	796	ENST00000509860	protein_coding	ENSG00000142611	PRDM16	14293	578	ENST00000509860	ENSG00000142611	PRDM16	8308	258	0	1	0	0	1	0	0	0	1
198	chr1	3339798	3340189	392	17	17	709	199	0.280677	0.284638	LMR	0	0	1293	797	ENST00000378389	protein_coding	ENSG00000142611	PRDM16	1293	579	ENST00000378389	ENSG00000142611	PRDM16	1823	264	1	0	0	1	0	0	0	0.451531	0.548469
199	chr1	3341078	3341602	525	20	20	618	84	0.135922	0.0382484	LMR	1	1	0	797	ENST00000378389	protein_coding	ENSG00000142611	PRDM16	0	579	ENST00000378389	ENSG00000142611	PRDM16	410	264	1	0	0	1	0	0	0	1	0
200	chr1	3369515	3370218	704	16	16	603	107	0.177446	0.142158	LMR	0	0	771	801	ENST00000378378	protein_coding	ENSG00000130762	ARHGEF16	771	581	ENST00000378378	ENSG00000130762	ARHGEF16	687	266	1	0	0	1	0	0	0	1	0
201	chr1	3374860	3375492	633	10	10	382	34	0.0890052	0.115061	LMR	0	0	3869	801	ENST00000378378	protein_coding	ENSG00000130762	ARHGEF16	3869	581	ENST00000378378	ENSG00000130762	ARHGEF16	3176	266	0	1	0	0	1	0	0	0	1
202	chr1	3388468	3388652	185	8	8	311	85	0.273312	0.295415	LMR	0	0	279	806	ENST00000418137	protein_coding	ENSG00000130762	ARHGEF16	279	586	ENST00000418137	ENSG00000130762	ARHGEF16	6049	267	1	0	0	1	0	0	0	0	1
203	chr1	3397902	3398141	240	5	5	174	75	0.431034	0.453616	LMR	0	0	5668	809	ENST00000606489	lincRNA	ENSG00000272088	RP11-168F9.2	8568	588	ENST00000485984	ENSG00000130762	ARHGEF16	2710	267	0	0	1	0	0	1	0	0	1
204	chr1	3398979	3399386	408	13	13	467	146	0.312634	0.306723	LMR	0	0	4423	809	ENST00000606489	lincRNA	ENSG00000272088	RP11-168F9.2	9645	588	ENST00000485984	ENSG00000130762	ARHGEF16	3787	267	0	0	1	0	0	1	0	0	1
205	chr1	3400455	3400733	279	14	14	515	107	0.207767	0.211083	LMR	0	0	3076	809	ENST00000606489	lincRNA	ENSG00000272088	RP11-168F9.2	9316	591	ENST00000494257	ENSG00000162591	MEGF6	5263	267	0	0	1	0	0	1	0	0	1
206	chr1	3407777	3408498	722	27	27	867	83	0.0957324	0.0512821	LMR	0	0	1551	812	ENST00000494257	protein_coding	ENSG00000162591	MEGF6	1551	591	ENST00000494257	ENSG00000162591	MEGF6	12585	267	0.621884	0.378116	0	0.621884	0.378116	0	0	0	1
207	chr1	3432518	3433333	816	25	25	979	188	0.192033	0.193298	LMR	0	0	14678	810	ENST00000294599	protein_coding	ENSG00000162591	MEGF6	14678	589	ENST00000294599	ENSG00000162591	MEGF6	2655	271	0	1	0	0	1	0	0	0	1
208	chr1	3433593	3433818	226	8	8	292	79	0.270548	0.294826	LMR	0	0	14193	810	ENST00000294599	protein_coding	ENSG00000162591	MEGF6	14193	589	ENST00000294599	ENSG00000162591	MEGF6	2170	271	0	1	0	0	1	0	0	0	1
209	chr1	3454658	3455520	863	26	28	670	142	0.21194	0.177269	LMR	0	0	6645	810	ENST00000294599	protein_coding	ENSG00000162591	MEGF6	6645	589	ENST00000294599	ENSG00000162591	MEGF6	4354	273	0	1	0	0	1	0	0	0	1
210	chr1	3456558	3457034	477	19	19	838	315	0.375895	0.372559	LMR	0	0	8545	810	ENST00000294599	protein_coding	ENSG00000162591	MEGF6	8545	589	ENST00000294599	ENSG00000162591	MEGF6	2840	273	0	1	0	0	1	0	0	0	1
211	chr1	3481844	3482046	203	5	5	193	48	0.248705	0.282374	LMR	0	0	4489	817	ENST00000385042	miRNA	ENSG00000207776	MIR551A	33831	589	ENST00000294599	ENSG00000162591	MEGF6	17856	274	0	1	0	0	1	0	0	0	1
212	chr1	3497978	3498174	197	5	5	206	78	0.378641	0.420919	LMR	0	0	20623	817	ENST00000385042	miRNA	ENSG00000207776	MIR551A	29666	592	ENST00000485002	ENSG00000162591	MEGF6	1728	274	0	1	0	0	1	0	0	1	0
213	chr1	3510200	3510680	481	10	10	335	107	0.319403	0.250264	LMR	0	0	17160	813	ENST00000485002	protein_coding	ENSG00000162591	MEGF6	17160	592	ENST00000485002	ENSG00000162591	MEGF6	1029	275	0	1	0	0	1	0	0	1	0
214	chr1	3515254	3515415	162	6	6	122	28	0.229508	0.228539	LMR	0	0	12425	813	ENST00000485002	protein_coding	ENSG00000162591	MEGF6	12425	592	ENST00000485002	ENSG00000162591	MEGF6	3135	275	0	1	0	0	1	0	0	0	1
215	chr1	3518584	3518786	203	6	6	177	41	0.231638	0.182252	LMR	0	0	9054	813	ENST00000485002	protein_coding	ENSG00000162591	MEGF6	9054	592	ENST00000485002	ENSG00000162591	MEGF6	6465	275	0	1	0	0	1	0	0	0	1
216	chr1	3519242	3519590	349	12	12	504	214	0.424603	0.409667	LMR	0	0	8250	813	ENST00000485002	protein_coding	ENSG00000162591	MEGF6	8250	592	ENST00000485002	ENSG00000162591	MEGF6	7123	275	0	1	0	0	1	0	0	0	1
217	chr1	3525635	3525904	270	6	6	180	42	0.233333	0.213585	LMR	0	0	1936	813	ENST00000485002	protein_coding	ENSG00000162591	MEGF6	1936	592	ENST00000485002	ENSG00000162591	MEGF6	1715	276	0.237037	0.762963	0	0.237037	0.762963	0	0	1	0
218	chr1	3537730	3538086	357	10	10	305	6	0.0196721	0.015003	LMR	0	0	3220	818	ENST00000435049	antisense	ENSG00000238260	RP11-46F15.2	3479	596	ENST00000378344	ENSG00000158109	TPRG1L	2681	278	0	0	1	0	0	1	0	0	1
219	chr1	3563713	3563854	142	5	5	222	88	0.396396	0.388534	LMR	0	0	2735	824	ENST00000424367	protein_coding	ENSG00000116213	WRAP73	2735	601	ENST00000424367	ENSG00000116213	WRAP73	2591	281	0	1	0	0	1	0	0	0	1
220	chr1	3574963	3575120	158	5	5	199	63	0.316583	0.289141	LMR	0	0	5637	828	ENST00000465916	protein_coding	ENSG00000116213	WRAP73	5637	605	ENST00000465916	ENSG00000116213	WRAP73	5326	281	0	1	0	0	1	0	0	0	1
221	chr1	3580850	3581164	315	5	5	189	47	0.248677	0.23332	LMR	0	0	4171	845	ENST00000443034	antisense	ENSG00000227589	RP5-1092A11.5	11524	605	ENST00000465916	ENSG00000116213	WRAP73	11213	281	0	1	0	0	1	0	0	0	1
222	chr1	3585312	3585826	515	25	25	838	167	0.199284	0.169998	LMR	1	0	0	845	ENST00000443034	antisense	ENSG00000227589	RP5-1092A11.5	13103	613	ENST00000603362	ENSG00000078900	TP73	15675	281	1	0	0	0	1	0	0	0	1
223	chr1	3589264	3589456	193	5	5	189	38	0.201058	0.187846	LMR	0	0	3927	845	ENST00000443034	antisense	ENSG00000227589	RP5-1092A11.5	9473	613	ENST00000603362	ENSG00000078900	TP73	17640	282	0	1	0	0	1	0	0	0	1
224	chr1	3595683	3595892	210	10	10	415	151	0.363855	0.327981	LMR	0	0	3037	836	ENST00000603362	protein_coding	ENSG00000078900	TP73	3037	613	ENST00000603362	ENSG00000078900	TP73	11204	282	0	1	0	0	1	0	0	0	1
225	chr1	3600672	3600824	153	13	13	425	98	0.230588	0.201277	LMR	0	0	1741	836	ENST00000603362	protein_coding	ENSG00000078900	TP73	1741	613	ENST00000603362	ENSG00000078900	TP73	6272	282	1	0	0	1	0	0	0	0	1
226	chr1	3612187	3612564	378	12	12	492	37	0.0752033	0.046423	LMR	0	0	2045	842	ENST00000604194	protein_coding	ENSG00000078900	TP73	2045	619	ENST00000604194	ENSG00000078900	TP73	4633	282	0	1	0	0	1	0	0	0	1
227	chr1	3620543	3621008	466	24	24	1064	335	0.31485	0.299918	LMR	0	0	5920	843	ENST00000378290	protein_coding	ENSG00000078900	TP73	5920	620	ENST00000378290	ENSG00000078900	TP73	2310	283	0	1	0	0	1	0	0	0	1
228	chr1	3623955	3624106	152	5	5	166	42	0.253012	0.25793	LMR	0	0	6755	846	ENST00000416554	antisense	ENSG00000235131	RP5-1092A11.2	9332	620	ENST00000378290	ENSG00000078900	TP73	433	283	0	1	0	0	1	0	0	1	0
229	chr1	3625370	3625965	596	27	27	912	248	0.27193	0.261773	LMR	0	0	4896	846	ENST00000416554	antisense	ENSG00000235131	RP5-1092A11.2	10747	620	ENST00000378290	ENSG00000078900	TP73	1848	283	0	1	0	0	1	0	0	0.255034	0.744966
230	chr1	3633872	3634180	309	17	17	543	169	0.311234	0.32619	LMR	0	0	3009	846	ENST00000416554	antisense	ENSG00000235131	RP5-1092A11.2	9861	621	ENST00000604566	ENSG00000078900	TP73	453	284	0	1	0	0	1	0	0	1	0
231	chr1	3634608	3634958	351	27	27	826	150	0.181598	0.141642	LMR	0	0	3745	846	ENST00000416554	antisense	ENSG00000235131	RP5-1092A11.2	9083	621	ENST00000604566	ENSG00000078900	TP73	0	284	0	1	0	0	1	0	0.925926	0.0740741	0
232	chr1	3636670	3636934	265	7	7	323	54	0.167183	0.188632	LMR	0	0	5807	846	ENST00000416554	antisense	ENSG00000235131	RP5-1092A11.2	7107	621	ENST00000604566	ENSG00000078900	TP73	1568	284	0	1	0	0	1	0	0	1	0
233	chr1	3640900	3641336	437	8	8	337	11	0.0326409	0.0319134	LMR	0	0	2705	844	ENST00000604566	protein_coding	ENSG00000078900	TP73	2705	621	ENST00000604566	ENSG00000078900	TP73	5798	284	0	1	0	0	1	0	0	0	1
234	chr1	3643885	3644197	313	11	11	338	58	0.171598	0.15317	LMR	1	1	0	844	ENST00000604566	protein_coding	ENSG00000078900	TP73	0	621	ENST00000604566	ENSG00000078900	TP73	5097	285	1	0	0	1	0	0	0	0	1
235	chr1	3646892	3647337	446	12	12	429	54	0.125874	0.0899193	LMR	0	0	2849	844	ENST00000604566	protein_coding	ENSG00000078900	TP73	2849	621	ENST00000604566	ENSG00000078900	TP73	1957	285	0	1	0	0	1	0	0	0.0964126	0.903587
236	chr1	3649409	3649548	140	16	16	505	213	0.421782	0.430817	LMR	0	0	4890	849	ENST00000419973	antisense	ENSG00000227372	TP73-AS1	5366	621	ENST00000604566	ENSG00000078900	TP73	0	285	0	1	0	0	1	0	1	0	0
237	chr1	3710264	3710522	259	8	8	318	81	0.254717	0.26249	LMR	0	0	2545	859	ENST00000378251	protein_coding	ENSG00000130764	LRRC47	2545	627	ENST00000378251	ENSG00000130764	LRRC47	1876	289	0	1	0	0	1	0	0	0.478764	0.521236
238	chr1	3718003	3718558	556	14	14	583	68	0.116638	0.0555556	LMR	0	0	4934	859	ENST00000378251	protein_coding	ENSG00000130764	LRRC47	4934	627	ENST00000378251	ENSG00000130764	LRRC47	4768	289	0	0	1	0	0	1	0	0	1
239	chr1	3807344	3807986	643	13	13	547	80	0.146252	0.101947	LMR	0	0	6715	887	ENST00000579705	miRNA	ENSG00000264428	AL691523.1	7272	652	ENST00000461150	ENSG00000169598	DFFB	504	294	0	1	0	0	1	0	0	1	0
240	chr1	3823875	3824120	246	8	8	316	80	0.253165	0.274502	LMR	0	0	6894	893	ENST00000439488	lincRNA	ENSG00000236423	LINC01134	7017	655	ENST00000474140	ENSG00000198912	C1orf174	99	296	0	1	0	0	0	1	0	1	0
241	chr1	3827257	3827914	658	27	27	1009	110	0.109019	0.043018	LMR	0	0	10276	893	ENST00000439488	lincRNA	ENSG00000236423	LINC01134	10399	655	ENST00000474140	ENSG00000198912	C1orf174	2800	296	0	1	0	0	0	1	0	0	1
242	chr1	4014334	4014768	435	13	13	455	152	0.334066	0.325196	LMR	0	0	5293	896	ENST00000425194	lincRNA	ENSG00000226374	RP13-614K11.2	197476	655	ENST00000474140	ENSG00000198912	C1orf174	177865	297	0	1	0	0	0	1	0	0	1
243	chr1	4041728	4042185	458	7	7	224	66	0.294643	0.297619	LMR	0	0	32687	896	ENST00000425194	lincRNA	ENSG00000226374	RP13-614K11.2	224870	655	ENST00000474140	ENSG00000198912	C1orf174	150448	297	0	0	1	0	0	1	0	0	1
244	chr1	4059595	4060148	554	26	26	596	93	0.15604	0.112896	LMR	0	0	50554	896	ENST00000425194	lincRNA	ENSG00000226374	RP13-614K11.2	242737	655	ENST00000474140	ENSG00000198912	C1orf174	132485	297	0	0	1	0	0	1	0	0	1
245	chr1	4087640	4087990	351	12	12	465	82	0.176344	0.130599	LMR	0	0	78599	896	ENST00000425194	lincRNA	ENSG00000226374	RP13-614K11.2	270782	655	ENST00000474140	ENSG00000198912	C1orf174	104643	297	0	0	1	0	0	1	0	0	1
246	chr1	4161252	4161852	601	6	6	290	114	0.393103	0.333169	LMR	0	0	74106	897	ENST00000449232	pseudogene	ENSG00000229280	RP11-374C13.1	344394	655	ENST00000474140	ENSG00000198912	C1orf174	30781	297	0	0	1	0	0	1	0	0	1
247	chr1	4198596	4198965	370	5	5	234	44	0.188034	0.116177	LMR	0	0	36993	897	ENST00000449232	pseudogene	ENSG00000229280	RP11-374C13.1	381738	655	ENST00000474140	ENSG00000198912	C1orf174	5352	297	0	0	1	0	0	1	0	0	1
248	chr1	4200482	4200676	195	9	9	460	119	0.258696	0.256536	LMR	0	0	35282	897	ENST00000449232	pseudogene	ENSG00000229280	RP11-374C13.1	383624	655	ENST00000474140	ENSG00000198912	C1orf174	7238	297	0	0	1	0	0	1	0	0	1
249	chr1	4226756	4227148	393	5	5	209	39	0.186603	0.160794	LMR	0	0	8810	897	ENST00000449232	pseudogene	ENSG00000229280	RP11-374C13.1	409898	655	ENST00000474140	ENSG00000198912	C1orf174	5083	298	0	0	1	0	0	1	0	0	1
250	chr1	4233370	4233528	159	5	5	207	59	0.285024	0.225589	LMR	0	0	2430	897	ENST00000449232	pseudogene	ENSG00000229280	RP11-374C13.1	416512	655	ENST00000474140	ENSG00000198912	C1orf174	11697	298	0	0	1	0	0	1	0	0	1
251	chr1	4336270	4336881	612	7	7	234	110	0.470085	0.446202	LMR	0	0	100310	897	ENST00000449232	pseudogene	ENSG00000229280	RP11-374C13.1	377910	656	ENST00000378190	ENSG00000196581	AJAP1	114597	298	0	0	1	0	0	1	0	0	1
252	chr1	4390022	4390436	415	6	6	285	122	0.42807	0.465877	LMR	0	0	81674	898	ENST00000423197	lincRNA	ENSG00000235054	RP5-1166F10.1	324355	656	ENST00000378190	ENSG00000196581	AJAP1	168349	298	0	0	1	0	0	1	0	0	1
253	chr1	4545206	4545742	537	5	5	224	35	0.15625	0.120258	LMR	0	0	66462	899	ENST00000438791	lincRNA	ENSG00000227169	RP1-37J18.1	169049	656	ENST00000378190	ENSG00000196581	AJAP1	168247	299	0	0	1	0	0	1	0	0	1
254	chr1	4554644	4554976	333	6	6	216	32	0.148148	0.134348	LMR	0	0	57228	899	ENST00000438791	lincRNA	ENSG00000227169	RP1-37J18.1	159815	656	ENST00000378190	ENSG00000196581	AJAP1	159013	299	0	0	1	0	0	1	0	0	1
255	chr1	4555982	4556161	180	6	6	316	104	0.329114	0.354367	LMR	0	0	56043	899	ENST00000438791	lincRNA	ENSG00000227169	RP1-37J18.1	158630	656	ENST00000378190	ENSG00000196581	AJAP1	157828	299	0	0	1	0	0	1	0	0	1
256	chr1	4572688	4572990	303	6	6	246	103	0.418699	0.354886	LMR	0	0	39214	899	ENST00000438791	lincRNA	ENSG00000227169	RP1-37J18.1	141801	656	ENST00000378190	ENSG00000196581	AJAP1	140999	299	0	0	1	0	0	1	0	0	1
257	chr1	4621257	4621528	272	9	9	369	78	0.211382	0.233582	LMR	0	0	9051	899	ENST00000438791	lincRNA	ENSG00000227169	RP1-37J18.1	93263	656	ENST00000378190	ENSG00000196581	AJAP1	92461	299	0	0	1	0	0	1	0	0	1
258	chr1	4624208	4624414	207	6	6	295	69	0.233898	0.230501	LMR	0	0	7193	900	ENST00000420522	lincRNA	ENSG00000232596	RP1-37J18.2	90377	656	ENST00000378190	ENSG00000196581	AJAP1	89575	299	0	0	1	0	0	1	0	0	1
259	chr1	4645162	4646263	1102	25	25	853	262	0.307151	0.202469	LMR	0	0	13553	900	ENST00000420522	lincRNA	ENSG00000232596	RP1-37J18.2	68528	656	ENST00000378190	ENSG00000196581	AJAP1	67726	299	0	0	1	0	0	1	0	0	1
260	chr1	4660148	4660278	131	7	7	168	63	0.375	0.356176	LMR	0	0	28539	900	ENST00000420522	lincRNA	ENSG00000232596	RP1-37J18.2	54513	656	ENST00000378190	ENSG00000196581	AJAP1	53711	299	0	0	1	0	0	1	0	0	1
261	chr1	4663127	4663982	856	16	16	782	93	0.118926	0.138676	LMR	0	0	31518	900	ENST00000420522	lincRNA	ENSG00000232596	RP1-37J18.2	50809	656	ENST00000378190	ENSG00000196581	AJAP1	50007	299	0	0	1	0	0	1	0	0	1
262	chr1	4698462	4698846	385	8	8	296	45	0.152027	0.0973214	LMR	0	0	15945	901	ENST00000378190	protein_coding	ENSG00000196581	AJAP1	15945	656	ENST00000378190	ENSG00000196581	AJAP1	15143	299	0	0	1	0	0	1	0	0	1
263	chr1	4710896	4711404	509	6	6	197	83	0.42132	0.445739	LMR	0	0	3387	901	ENST00000378190	protein_coding	ENSG00000196581	AJAP1	3387	656	ENST00000378190	ENSG00000196581	AJAP1	2585	299	0	0	1	0	0	1	0	0	1
264	chr1	4712504	4713046	543	23	23	756	57	0.0753968	0.047619	LMR	0	0	1745	901	ENST00000378190	protein_coding	ENSG00000196581	AJAP1	1745	656	ENST00000378190	ENSG00000196581	AJAP1	943	299	0.469613	0	0.530387	0.469613	0	0.530387	0	1	0
265	chr1	4795916	4796859	944	16	16	692	121	0.174855	0.0438944	LMR	0	0	24700	903	ENST00000466761	protein_coding	ENSG00000196581	AJAP1	24700	658	ENST00000466761	ENSG00000196581	AJAP1	23370	301	0	1	0	0	1	0	0	0	1
266	chr1	4815185	4816000	816	10	10	403	104	0.258065	0.291438	LMR	0	0	43969	903	ENST00000466761	protein_coding	ENSG00000196581	AJAP1	43969	658	ENST00000466761	ENSG00000196581	AJAP1	16351	302	0	1	0	0	1	0	0	0	1
267	chr1	4838166	4838443	278	5	5	246	57	0.231707	0.168254	LMR	0	0	66950	903	ENST00000466761	protein_coding	ENSG00000196581	AJAP1	66950	658	ENST00000466761	ENSG00000196581	AJAP1	5612	302	0	1	0	0	1	0	0	0	1
268	chr1	4897836	4898128	293	7	7	224	61	0.272321	0.292308	LMR	0	0	126620	903	ENST00000466761	protein_coding	ENSG00000196581	AJAP1	126620	658	ENST00000466761	ENSG00000196581	AJAP1	65282	302	0	0	1	0	0	1	0	0	1
269	chr1	5024962	5025208	247	5	5	229	98	0.427948	0.421381	LMR	0	0	125750	904	ENST00000443270	lincRNA	ENSG00000231510	RP11-542C10.1	253746	658	ENST00000466761	ENSG00000196581	AJAP1	192408	302	0	0	1	0	0	1	0	0	1
270	chr1	5025612	5026323	712	5	5	212	48	0.226415	0.213266	LMR	0	0	124635	904	ENST00000443270	lincRNA	ENSG00000231510	RP11-542C10.1	254396	658	ENST00000466761	ENSG00000196581	AJAP1	193058	302	0	0	1	0	0	1	0	0	1
271	chr1	5040535	5041304	770	7	7	332	83	0.25	0.221296	LMR	0	0	109654	904	ENST00000443270	lincRNA	ENSG00000231510	RP11-542C10.1	269319	658	ENST00000466761	ENSG00000196581	AJAP1	207981	302	0	0	1	0	0	1	0	0	1
272	chr1	5046409	5046895	487	6	6	276	55	0.199275	0.193535	LMR	0	0	104063	904	ENST00000443270	lincRNA	ENSG00000231510	RP11-542C10.1	275193	658	ENST00000466761	ENSG00000196581	AJAP1	213855	302	0	0	1	0	0	1	0	0	1
273	chr1	5067619	5068056	438	5	5	220	59	0.268182	0.326807	LMR	0	0	82902	904	ENST00000443270	lincRNA	ENSG00000231510	RP11-542C10.1	296403	658	ENST00000466761	ENSG00000196581	AJAP1	235065	302	0	0	1	0	0	1	0	0	1
274	chr1	5285900	5286368	469	9	9	490	116	0.236735	0.224586	LMR	0	0	134940	904	ENST00000443270	lincRNA	ENSG00000231510	RP11-542C10.1	514684	658	ENST00000466761	ENSG00000196581	AJAP1	453346	302	0	0	1	0	0	1	0	0	1
275	chr1	5304140	5304420	281	5	6	171	39	0.22807	0.220286	LMR	0	0	153180	904	ENST00000443270	lincRNA	ENSG00000231510	RP11-542C10.1	532924	658	ENST00000466761	ENSG00000196581	AJAP1	467636	303	0	0	1	0	0	1	0	0	1
276	chr1	5327472	5328020	549	9	9	351	52	0.148148	0.168715	LMR	0	0	176512	904	ENST00000443270	lincRNA	ENSG00000231510	RP11-542C10.1	556256	658	ENST00000466761	ENSG00000196581	AJAP1	444036	303	0	0	1	0	0	1	0	0	1
277	chr1	5483312	5483560	249	7	7	285	12	0.0421053	0.0873016	LMR	0	0	69477	905	ENST00000564261	lincRNA	ENSG00000260972	RP1-58B11.1	444151	659	ENST00000460696	ENSG00000131697	NPHP4	288496	303	0	0	1	0	0	1	0	0	1
278	chr1	5515795	5516108	314	6	6	250	37	0.148	0.166055	LMR	0	0	36929	905	ENST00000564261	lincRNA	ENSG00000260972	RP1-58B11.1	411603	659	ENST00000460696	ENSG00000131697	NPHP4	255948	303	0	0	1	0	0	1	0	0	1
279	chr1	5526171	5526871	701	5	5	228	41	0.179825	0.163628	LMR	0	0	26166	905	ENST00000564261	lincRNA	ENSG00000260972	RP1-58B11.1	400840	659	ENST00000460696	ENSG00000131697	NPHP4	245185	303	0	0	1	0	0	1	0	0	1
280	chr1	5569823	5570424	602	14	14	434	71	0.163594	0.127253	LMR	0	0	16784	905	ENST00000564261	lincRNA	ENSG00000260972	RP1-58B11.1	357287	659	ENST00000460696	ENSG00000131697	NPHP4	201632	303	0	0	1	0	0	1	0	0	1
281	chr1	5574604	5575150	547	11	11	461	66	0.143167	0.0568693	LMR	0	0	21565	905	ENST00000564261	lincRNA	ENSG00000260972	RP1-58B11.1	352561	659	ENST00000460696	ENSG00000131697	NPHP4	196906	303	0	0	1	0	0	1	0	0	1
282	chr1	5582054	5582951	898	18	18	838	203	0.242243	0.269158	LMR	0	0	29015	905	ENST00000564261	lincRNA	ENSG00000260972	RP1-58B11.1	344760	659	ENST00000460696	ENSG00000131697	NPHP4	189105	303	0	0	1	0	0	1	0	0	1
283	chr1	5611526	5612061	536	9	9	401	79	0.197007	0.16547	LMR	0	0	12069	906	ENST00000579887	miRNA	ENSG00000264341	MIR4417	315650	659	ENST00000460696	ENSG00000131697	NPHP4	159995	303	0	0	1	0	0	1	0	0	1
284	chr1	5646098	5646446	349	5	5	240	30	0.125	0.129076	LMR	0	0	21966	906	ENST00000579887	miRNA	ENSG00000264341	MIR4417	281265	659	ENST00000460696	ENSG00000131697	NPHP4	125610	303	0	0	1	0	0	1	0	0	1
285	chr1	5712192	5713348	1157	21	21	921	168	0.18241	0.169366	LMR	0	0	15006	907	ENST00000413887	lincRNA	ENSG00000236948	RP11-154H17.1	214363	659	ENST00000460696	ENSG00000131697	NPHP4	58708	303	0	1	0	0	0	1	0	0	1
286	chr1	5719968	5720650	683	10	10	441	60	0.136054	0.128518	LMR	0	0	7704	907	ENST00000413887	lincRNA	ENSG00000236948	RP11-154H17.1	207061	659	ENST00000460696	ENSG00000131697	NPHP4	51406	303	0	1	0	0	0	1	0	0	1
287	chr1	5730461	5730953	493	6	6	744	284	0.38172	0.42942	LMR	0	0	2105	907	ENST00000413887	lincRNA	ENSG00000236948	RP11-154H17.1	196758	659	ENST00000460696	ENSG00000131697	NPHP4	41103	303	0	0	1	0	0	1	0	0	1
288	chr1	5732208	5732665	458	5	5	662	209	0.31571	0.332119	LMR	0	0	3852	907	ENST00000413887	lincRNA	ENSG00000236948	RP11-154H17.1	195046	659	ENST00000460696	ENSG00000131697	NPHP4	39391	303	0	0	1	0	0	1	0	0	1
289	chr1	5777445	5778130	686	16	16	828	133	0.160628	0.138416	LMR	0	0	49089	907	ENST00000413887	lincRNA	ENSG00000236948	RP11-154H17.1	149581	659	ENST00000460696	ENSG00000131697	NPHP4	4931	303	0	0	1	0	0	1	0	0	1
290	chr1	5791556	5791977	422	7	7	258	84	0.325581	0.243446	LMR	0	0	63200	907	ENST00000413887	lincRNA	ENSG00000236948	RP11-154H17.1	135734	659	ENST00000460696	ENSG00000131697	NPHP4	1580	304	0	0	1	0	0	1	0	0.995261	0.00473934
291	chr1	5800942	5801235	294	11	11	486	74	0.152263	0.137163	LMR	0	0	72586	907	ENST00000413887	lincRNA	ENSG00000236948	RP11-154H17.1	126476	659	ENST00000460696	ENSG00000131697	NPHP4	7157	304	0	0	1	0	0	1	0	0	1
292	chr1	5805786	5806402	617	14	14	412	79	0.191748	0.138588	LMR	0	0	69616	908	ENST00000401226	miRNA	ENSG00000216045	AL356693.1	121309	659	ENST00000460696	ENSG00000131697	NPHP4	12001	304	0	0	1	0	0	1	0	0	1
293	chr1	5806704	5806994	291	8	8	320	59	0.184375	0.196204	LMR	0	0	69024	908	ENST00000401226	miRNA	ENSG00000216045	AL356693.1	120717	659	ENST00000460696	ENSG00000131697	NPHP4	12919	304	0	0	1	0	0	1	0	0	1
294	chr1	5819088	5819382	295	9	9	319	105	0.329154	0.322668	LMR	0	0	56636	908	ENST00000401226	miRNA	ENSG00000216045	AL356693.1	108329	659	ENST00000460696	ENSG00000131697	NPHP4	25303	304	0	0	1	0	0	1	0	0	1
295	chr1	5824668	5824877	210	5	5	186	53	0.284946	0.237988	LMR	0	0	51141	908	ENST00000401226	miRNA	ENSG00000216045	AL356693.1	102834	659	ENST00000460696	ENSG00000131697	NPHP4	30883	304	0	0	1	0	0	1	0	0	1
296	chr1	5825552	5826034	483	6	6	265	56	0.211321	0.188728	LMR	0	0	49984	908	ENST00000401226	miRNA	ENSG00000216045	AL356693.1	101677	659	ENST00000460696	ENSG00000131697	NPHP4	31767	304	0	0	1	0	0	1	0	0	1
297	chr1	5830968	5831668	701	22	22	810	56	0.0691358	0.0352223	LMR	0	0	44350	908	ENST00000401226	miRNA	ENSG00000216045	AL356693.1	96043	659	ENST00000460696	ENSG00000131697	NPHP4	37183	304	0	0	1	0	0	1	0	0	1
298	chr1	5851273	5851461	189	5	5	243	35	0.144033	0.145713	LMR	0	0	24557	908	ENST00000401226	miRNA	ENSG00000216045	AL356693.1	76250	659	ENST00000460696	ENSG00000131697	NPHP4	57488	304	0	0	1	0	0	1	0	0	1
299	chr1	5871460	5871740	281	5	6	92	20	0.217391	0.189941	LMR	0	0	4278	908	ENST00000401226	miRNA	ENSG00000216045	AL356693.1	55971	659	ENST00000460696	ENSG00000131697	NPHP4	65417	305	0	0	1	0	0	1	0	0	1
300	chr1	5874018	5874242	225	5	5	190	59	0.310526	0.384259	LMR	0	0	1776	908	ENST00000401226	miRNA	ENSG00000216045	AL356693.1	53469	659	ENST00000460696	ENSG00000131697	NPHP4	62915	305	0.995556	0	0.00444444	0	0	1	0	0	1
301	chr1	5879040	5879360	321	6	6	313	92	0.29393	0.306994	LMR	0	0	3020	908	ENST00000401226	miRNA	ENSG00000216045	AL356693.1	48351	659	ENST00000460696	ENSG00000131697	NPHP4	57797	305	0	0	1	0	0	1	0	0	1
302	chr1	5890791	5891232	442	10	10	366	50	0.136612	0.100952	LMR	0	0	14771	908	ENST00000401226	miRNA	ENSG00000216045	AL356693.1	36479	659	ENST00000460696	ENSG00000131697	NPHP4	45925	305	0	0	1	0	0	1	0	0	1
303	chr1	5891768	5892802	1035	17	17	745	187	0.251007	0.24221	LMR	0	0	15748	908	ENST00000401226	miRNA	ENSG00000216045	AL356693.1	34909	659	ENST00000460696	ENSG00000131697	NPHP4	44355	305	0	0	1	0	0	1	0	0	1
304	chr1	5896672	5897496	825	21	21	769	109	0.141743	0.110982	LMR	0	0	20652	908	ENST00000401226	miRNA	ENSG00000216045	AL356693.1	30215	659	ENST00000460696	ENSG00000131697	NPHP4	39661	305	0	0	1	0	0	1	0	0	1
305	chr1	5907376	5907742	367	16	16	583	89	0.152659	0.125357	LMR	0	0	15058	909	ENST00000582517	miRNA	ENSG00000264101	MIR4689	19969	659	ENST00000460696	ENSG00000131697	NPHP4	29415	305	0	0	1	0	0	1	0	0	1
306	chr1	5916486	5916834	349	7	7	308	73	0.237013	0.278997	LMR	0	0	5966	909	ENST00000582517	miRNA	ENSG00000264101	MIR4689	10877	659	ENST00000460696	ENSG00000131697	NPHP4	20323	305	0	0	1	0	0	1	0	0	1
307	chr1	6035680	6035948	269	9	9	423	167	0.394799	0.412593	LMR	0	0	15577	921	ENST00000378111	protein_coding	ENSG00000069424	KCNAB2	15577	669	ENST00000378111	ENSG00000069424	KCNAB2	15647	307	0	1	0	0	1	0	0	0	1
308	chr1	6040544	6040814	271	8	8	282	72	0.255319	0.263854	LMR	0	0	10711	921	ENST00000378111	protein_coding	ENSG00000069424	KCNAB2	10711	669	ENST00000378111	ENSG00000069424	KCNAB2	10781	307	0	1	0	0	1	0	0	0	1
309	chr1	6054713	6055115	403	13	13	624	133	0.213141	0.152697	LMR	0	0	1941	926	ENST00000445501	protein_coding	ENSG00000069424	KCNAB2	1941	674	ENST00000445501	ENSG00000069424	KCNAB2	1757	307	0.143921	0.856079	0	0.143921	0.856079	0	0	0.602978	0.397022
310	chr1	6097374	6097841	468	9	9	411	46	0.111922	0.13635	LMR	0	0	1396	935	ENST00000459822	protein_coding	ENSG00000069424	KCNAB2	1396	683	ENST00000459822	ENSG00000069424	KCNAB2	10879	308	1	0	0	1	0	0	0	0	1
311	chr1	6099790	6099984	195	5	5	191	76	0.397906	0.385483	LMR	0	0	693	936	ENST00000472700	protein_coding	ENSG00000069424	KCNAB2	693	684	ENST00000472700	ENSG00000069424	KCNAB2	11625	309	1	0	0	1	0	0	0	0	1
312	chr1	6100982	6101136	155	9	9	371	153	0.412399	0.422222	LMR	0	0	262	941	ENST00000594544	protein_coding	ENSG00000268332	AL035406.1	262	689	ENST00000594544	ENSG00000268332	AL035406.1	10473	309	1	0	0	1	0	0	0	0	1
313	chr1	6118662	6118987	326	12	12	335	140	0.41791	0.419717	LMR	0	0	12487	938	ENST00000458166	protein_coding	ENSG00000069424	KCNAB2	12487	686	ENST00000458166	ENSG00000069424	KCNAB2	6825	309	0	1	0	0	1	0	0	0	1
314	chr1	6161195	6161400	206	5	5	167	24	0.143713	0.159524	LMR	0	0	4878	940	ENST00000481789	protein_coding	ENSG00000069424	KCNAB2	4878	688	ENST00000481789	ENSG00000069424	KCNAB2	26343	311	0	0.286408	0.713592	0	0.286408	0.713592	0	0	1
315	chr1	6162278	6162544	267	10	10	357	133	0.372549	0.378333	LMR	0	0	4287	944	ENST00000475121	protein_coding	ENSG00000116254	CHD5	4287	692	ENST00000475121	ENSG00000116254	CHD5	25199	311	0	1	0	0	1	0	0	0	1
316	chr1	6168761	6169504	744	10	10	311	55	0.176849	0.180556	LMR	0	0	1928	944	ENST00000475121	protein_coding	ENSG00000116254	CHD5	1928	692	ENST00000475121	ENSG00000116254	CHD5	18239	311	0.0954301	0.90457	0	0.0954301	0.90457	0	0	0	1
317	chr1	6173299	6173732	434	9	9	272	47	0.172794	0.0757143	LMR	0	0	6466	944	ENST00000475121	protein_coding	ENSG00000116254	CHD5	6466	692	ENST00000475121	ENSG00000116254	CHD5	14011	311	0	1	0	0	1	0	0	0	1
318	chr1	6183164	6183518	355	7	7	296	46	0.155405	0.175091	LMR	0	0	5083	948	ENST00000491020	protein_coding	ENSG00000116254	CHD5	5083	696	ENST00000491020	ENSG00000116254	CHD5	4225	311	0	1	0	0	1	0	0	0	1
319	chr1	6187762	6188101	340	26	26	722	123	0.17036	0.116662	LMR	0	0	500	948	ENST00000491020	protein_coding	ENSG00000116254	CHD5	500	696	ENST00000491020	ENSG00000116254	CHD5	0	311	1	0	0	1	0	0	1	0	0
320	chr1	6198320	6199144	825	16	16	782	212	0.2711	0.297816	LMR	0	0	5019	945	ENST00000462991	protein_coding	ENSG00000116254	CHD5	5019	693	ENST00000462991	ENSG00000116254	CHD5	2974	313	0	1	0	0	1	0	0	0	1
321	chr1	6201718	6202018	301	6	6	209	27	0.129187	0.116351	LMR	0	0	2145	945	ENST00000462991	protein_coding	ENSG00000116254	CHD5	2145	693	ENST00000462991	ENSG00000116254	CHD5	100	313	0	1	0	0	1	0	0	1	0
322	chr1	6212466	6212694	229	7	7	240	79	0.329167	0.354215	LMR	0	0	8301	945	ENST00000462991	protein_coding	ENSG00000116254	CHD5	8301	693	ENST00000462991	ENSG00000116254	CHD5	3426	314	0	1	0	0	1	0	0	0	1
323	chr1	6214975	6215586	612	8	8	245	60	0.244898	0.16291	LMR	0	0	10810	945	ENST00000462991	protein_coding	ENSG00000116254	CHD5	10810	693	ENST00000462991	ENSG00000116254	CHD5	5935	314	0	1	0	0	1	0	0	0	1
324	chr1	6221100	6222048	949	24	24	830	169	0.203614	0.199935	LMR	0	0	16935	945	ENST00000462991	protein_coding	ENSG00000116254	CHD5	16935	693	ENST00000462991	ENSG00000116254	CHD5	12060	314	0	1	0	0	1	0	0	0	1
325	chr1	6244346	6244696	351	8	8	414	86	0.207729	0.201753	LMR	0	0	4162	942	ENST00000262450	protein_coding	ENSG00000116254	CHD5	4162	690	ENST00000262450	ENSG00000116254	CHD5	3094	316	0	1	0	0	1	0	0	0	1
326	chr1	6272604	6273042	439	9	9	405	58	0.14321	0.124161	LMR	1	1	0	967	ENST00000483336	protein_coding	ENSG00000158286	RNF207	0	714	ENST00000483336	ENSG00000158286	RNF207	3015	319	1	0	0	1	0	0	0	0	1
327	chr1	6298744	6299951	1208	15	15	512	100	0.195312	0.232858	LMR	0	0	912	974	ENST00000429480	antisense	ENSG00000225077	LINC00337	2711	717	ENST00000489498	ENSG00000116237	ICMT	1744	321	0.899834	0	0.100166	0	0	1	0	0.211921	0.788079
328	chr1	6355168	6355379	212	7	7	361	143	0.396122	0.396226	LMR	0	0	184	986	ENST00000481175	protein_coding	ENSG00000097021	ACOT7	184	731	ENST00000481175	ENSG00000097021	ACOT7	13755	327	1	0	0	1	0	0	0	0	1
329	chr1	6408078	6409072	995	18	18	790	76	0.0962025	0.0906008	LMR	0	0	3236	985	ENST00000473466	protein_coding	ENSG00000097021	ACOT7	3236	730	ENST00000473466	ENSG00000097021	ACOT7	43742	328	0	1	0	0	1	0	0	0	1
330	chr1	6418900	6420240	1341	23	23	923	267	0.289274	0.247922	LMR	1	1	0	978	ENST00000377842	protein_coding	ENSG00000097021	ACOT7	0	723	ENST00000377842	ENSG00000097021	ACOT7	32574	328	1	0	0	1	0	0	0	0	1
331	chr1	6423266	6423411	146	9	9	406	121	0.29803	0.285096	LMR	0	0	2498	979	ENST00000377845	protein_coding	ENSG00000097021	ACOT7	2498	724	ENST00000377845	ENSG00000097021	ACOT7	29403	328	0	1	0	0	1	0	0	0	1
332	chr1	6464696	6465266	571	26	26	900	96	0.106667	0.041939	LMR	0	0	10244	983	ENST00000361521	protein_coding	ENSG00000097021	ACOT7	10244	728	ENST00000361521	ENSG00000097021	ACOT7	10510	328	0	0	1	0	0	1	0	0	1
333	chr1	6474338	6475023	686	21	21	855	131	0.153216	0.099187	LMR	0	0	1667	991	ENST00000471190	protein_coding	ENSG00000069812	HES2	1667	735	ENST00000471190	ENSG00000069812	HES2	4034	329	0.485423	0.514577	0	0.485423	0.514577	0	0	0	1
334	chr1	6475254	6475637	384	9	9	405	137	0.338272	0.386555	LMR	0	0	1053	991	ENST00000471190	protein_coding	ENSG00000069812	HES2	1053	735	ENST00000471190	ENSG00000069812	HES2	3420	329	1	0	0	1	0	0	0	0	1
335	chr1	6490326	6490486	161	7	7	279	46	0.164875	0.189609	LMR	0	0	369	1005	ENST00000585139	miRNA	ENSG00000265392	MIR4252	5477	739	ENST00000377828	ENSG00000187017	ESPN	4998	330	1	0	0	0	1	0	0	0	1
336	chr1	6498080	6498482	403	5	5	205	27	0.131707	0.161869	LMR	0	0	1955	996	ENST00000418286	protein_coding	ENSG00000187017	ESPN	1955	740	ENST00000418286	ENSG00000187017	ESPN	1686	331	0.111663	0.888337	0	0.111663	0.888337	0	0	0.779156	0.220844
337	chr1	6505274	6505541	268	8	8	316	129	0.408228	0.40125	LMR	0	0	1524	1006	ENST00000419034	antisense	ENSG00000231868	RP1-202O8.2	2561	741	ENST00000461727	ENSG00000187017	ESPN	1666	332	1	0	0	0	1	0	0	1	0
338	chr1	6535420	6535992	573	25	25	883	143	0.161948	0.0804598	LMR	0	0	1655	1027	ENST00000489097	protein_coding	ENSG00000171680	PLEKHG5	1655	769	ENST00000489097	ENSG00000171680	PLEKHG5	3605	337	0.602094	0.397906	0	0.602094	0.397906	0	0	0	1
339	chr1	6555194	6555621	428	12	12	284	80	0.28169	0.287917	LMR	0	0	1134	1034	ENST00000377732	protein_coding	ENSG00000171680	PLEKHG5	1134	776	ENST00000377732	ENSG00000171680	PLEKHG5	1940	340	1	0	0	1	0	0	0	0.140187	0.859813
340	chr1	6569402	6569817	416	15	15	543	123	0.226519	0.161835	LMR	0	0	10251	1028	ENST00000377748	protein_coding	ENSG00000171680	PLEKHG5	10251	770	ENST00000377748	ENSG00000171680	PLEKHG5	11529	340	0	1	0	0	1	0	0	0	1
341	chr1	6641641	6642596	956	12	12	542	120	0.221402	0.250713	LMR	0	0	1492	1056	ENST00000488936	protein_coding	ENSG00000204859	ZBTB48	1492	796	ENST00000488936	ENSG00000204859	ZBTB48	1279	342	0.530335	0.469665	0	0.530335	0.469665	0	0	0.754184	0.245816
342	chr1	6647437	6647652	216	5	5	211	58	0.274882	0.320506	LMR	0	0	120	1059	ENST00000466813	protein_coding	ENSG00000204859	ZBTB48	120	799	ENST00000466813	ENSG00000204859	ZBTB48	5745	343	1	0	0	1	0	0	0	0	1
343	chr1	6649190	6649734	545	11	11	478	146	0.305439	0.299792	LMR	0	0	442	1060	ENST00000466941	protein_coding	ENSG00000204859	ZBTB48	442	800	ENST00000466941	ENSG00000204859	ZBTB48	3663	343	1	0	0	1	0	0	0	0	1
344	chr1	6651140	6651660	521	12	12	437	53	0.121281	0.0901089	LMR	0	0	2392	1060	ENST00000466941	protein_coding	ENSG00000204859	ZBTB48	2392	800	ENST00000466941	ENSG00000204859	ZBTB48	1737	343	0	1	0	0	1	0	0	0.504798	0.495202
345	chr1	6713040	6713322	283	5	5	256	75	0.292969	0.31723	LMR	0	0	7867	1083	ENST00000472414	protein_coding	ENSG00000007923	DNAJC11	7867	823	ENST00000472414	ENSG00000007923	DNAJC11	27348	347	0	1	0	0	1	0	0	0	1
346	chr1	6787545	6787862	318	6	6	274	56	0.20438	0.215911	LMR	1	0	0	1092	ENST00000421469	lincRNA	ENSG00000228750	RP11-242F24.1	25560	818	ENST00000377577	ENSG00000007923	DNAJC11	25413	348	1	0	0	0	0	1	0	0	1
347	chr1	6790551	6790778	228	8	8	259	66	0.254826	0.250825	LMR	0	0	2963	1092	ENST00000421469	lincRNA	ENSG00000228750	RP11-242F24.1	28566	818	ENST00000377577	ENSG00000007923	DNAJC11	28419	348	0	0	1	0	0	1	0	0	1
348	chr1	6803284	6804429	1146	22	22	900	144	0.16	0.197764	LMR	0	0	8349	1093	ENST00000459253	snoRNA	ENSG00000239166	snoU13	40954	830	ENST00000303635	ENSG00000171735	CAMTA1	39884	349	0	0	1	0	0	1	0	0	1
349	chr1	6860754	6861148	395	5	5	180	42	0.233333	0.229251	LMR	0	0	5899	1103	ENST00000486138	protein_coding	ENSG00000171735	CAMTA1	5899	838	ENST00000486138	ENSG00000171735	CAMTA1	14387	349	0	1	0	0	1	0	0	0	1
350	chr1	6894552	6894742	191	5	5	209	70	0.334928	0.295824	LMR	1	0	0	1112	ENST00000433407	pseudogene	ENSG00000227950	RP11-312B8.2	9381	839	ENST00000482934	ENSG00000171735	CAMTA1	48185	349	1	0	0	0	1	0	0	0	1
351	chr1	6966678	6967242	565	9	9	428	125	0.292056	0.26223	LMR	0	0	32561	1108	ENST00000467267	protein_coding	ENSG00000171735	CAMTA1	32561	843	ENST00000467267	ENSG00000171735	CAMTA1	54759	350	0	1	0	0	1	0	0	0	1
352	chr1	6975193	6975824	632	6	6	231	80	0.34632	0.301961	LMR	0	0	41076	1108	ENST00000467267	protein_coding	ENSG00000171735	CAMTA1	41076	843	ENST00000467267	ENSG00000171735	CAMTA1	46177	350	0	1	0	0	1	0	0	0	1
353	chr1	6978594	6978881	288	9	9	341	114	0.334311	0.332103	LMR	0	0	44477	1108	ENST00000467267	protein_coding	ENSG00000171735	CAMTA1	44477	843	ENST00000467267	ENSG00000171735	CAMTA1	43120	350	0	1	0	0	1	0	0	0	1
354	chr1	6994854	6996566	1713	28	28	1283	107	0.0833983	0.059466	LMR	0	0	60737	1108	ENST00000467267	protein_coding	ENSG00000171735	CAMTA1	60737	843	ENST00000467267	ENSG00000171735	CAMTA1	25435	350	0	1	0	0	1	0	0	0	1
355	chr1	7018596	7018806	211	6	6	345	111	0.321739	0.319118	LMR	0	0	55532	1113	ENST00000456701	antisense	ENSG00000237365	RP11-334N17.1	84479	843	ENST00000467267	ENSG00000171735	CAMTA1	3195	350	0	1	0	0	1	0	0	0	1
356	chr1	7028694	7029670	977	24	24	991	225	0.227043	0.173197	LMR	0	0	44668	1113	ENST00000456701	antisense	ENSG00000237365	RP11-334N17.1	94577	843	ENST00000467267	ENSG00000171735	CAMTA1	6385	350	0	1	0	0	1	0	0	0	1
357	chr1	7075558	7076094	537	9	9	371	120	0.32345	0.311311	LMR	0	0	1218	1113	ENST00000456701	antisense	ENSG00000237365	RP11-334N17.1	141441	843	ENST00000467267	ENSG00000171735	CAMTA1	46425	351	1	0	0	0	1	0	0	0	1
358	chr1	7135290	7135780	491	7	7	261	45	0.172414	0.0920158	LMR	0	0	60950	1113	ENST00000456701	antisense	ENSG00000237365	RP11-334N17.1	201173	843	ENST00000467267	ENSG00000171735	CAMTA1	12562	351	0	1	0	0	1	0	0	0	1
359	chr1	7168440	7168694	255	5	5	192	17	0.0885417	0.0864469	LMR	0	0	94100	1113	ENST00000456701	antisense	ENSG00000237365	RP11-334N17.1	234323	843	ENST00000467267	ENSG00000171735	CAMTA1	45712	351	0	1	0	0	1	0	0	0	1
360	chr1	7173946	7174224	279	5	5	180	47	0.261111	0.259462	LMR	0	0	99606	1113	ENST00000456701	antisense	ENSG00000237365	RP11-334N17.1	239829	843	ENST00000467267	ENSG00000171735	CAMTA1	51218	351	0	1	0	0	1	0	0	0	1
361	chr1	7177460	7177883	424	6	6	291	84	0.28866	0.283087	LMR	0	0	101536	1114	ENST00000384328	snRNA	ENSG00000207056	RNU1-8P	243343	843	ENST00000467267	ENSG00000171735	CAMTA1	54732	351	0	1	0	0	1	0	0	0	1
362	chr1	7187370	7188350	981	18	18	880	108	0.122727	0.0779946	LMR	0	0	91069	1114	ENST00000384328	snRNA	ENSG00000207056	RNU1-8P	253253	843	ENST00000467267	ENSG00000171735	CAMTA1	64642	351	0	1	0	0	1	0	0	0	1
363	chr1	7209692	7210102	411	18	18	770	309	0.401299	0.435307	LMR	0	0	69317	1114	ENST00000384328	snRNA	ENSG00000207056	RNU1-8P	275575	843	ENST00000467267	ENSG00000171735	CAMTA1	86964	351	0	1	0	0	1	0	0	0	1
364	chr1	7210244	7210679	436	6	6	230	66	0.286957	0.269275	LMR	0	0	68740	1114	ENST00000384328	snRNA	ENSG00000207056	RNU1-8P	276127	843	ENST00000467267	ENSG00000171735	CAMTA1	87516	351	0	1	0	0	1	0	0	0	1
365	chr1	7267956	7268704	749	6	6	264	21	0.0795455	0.0752014	LMR	0	0	10715	1114	ENST00000384328	snRNA	ENSG00000207056	RNU1-8P	333839	843	ENST00000467267	ENSG00000171735	CAMTA1	145228	351	0	1	0	0	1	0	0	0	1
366	chr1	7278340	7278845	506	7	7	234	15	0.0641026	0.0883838	LMR	0	0	574	1114	ENST00000384328	snRNA	ENSG00000207056	RNU1-8P	344223	843	ENST00000467267	ENSG00000171735	CAMTA1	155612	351	1	0	0	0	1	0	0	0	1
367	chr1	7295960	7296689	730	20	20	836	73	0.0873206	0.078602	LMR	0	0	16539	1114	ENST00000384328	snRNA	ENSG00000207056	RNU1-8P	361843	843	ENST00000467267	ENSG00000171735	CAMTA1	173232	351	0	1	0	0	1	0	0	0	1
368	chr1	7307858	7308298	441	11	11	562	108	0.192171	0.149435	LMR	0	0	28437	1114	ENST00000384328	snRNA	ENSG00000207056	RNU1-8P	373741	843	ENST00000467267	ENSG00000171735	CAMTA1	185130	351	0	1	0	0	1	0	0	0	1
369	chr1	7311092	7311392	301	12	12	563	196	0.348135	0.394479	LMR	0	0	31671	1114	ENST00000384328	snRNA	ENSG00000207056	RNU1-8P	376975	843	ENST00000467267	ENSG00000171735	CAMTA1	188364	351	0	1	0	0	1	0	0	0	1
370	chr1	7322726	7323024	299	5	5	214	84	0.392523	0.346112	LMR	0	0	43305	1114	ENST00000384328	snRNA	ENSG00000207056	RNU1-8P	388609	843	ENST00000467267	ENSG00000171735	CAMTA1	199998	351	0	1	0	0	1	0	0	0	1
371	chr1	7433809	7434530	722	13	13	532	63	0.118421	0.0990398	LMR	0	0	4805	1115	ENST00000427317	sense_intronic	ENSG00000237402	CAMTA1-IT1	361937	844	ENST00000495233	ENSG00000171735	CAMTA1	288870	352	0	1	0	0	1	0	0	0	1
372	chr1	7439426	7439922	497	13	13	556	167	0.30036	0.297143	LMR	0	0	9556	1117	ENST00000411708	antisense	ENSG00000237728	RP3-453P22.2	356545	844	ENST00000495233	ENSG00000171735	CAMTA1	283478	352	0	1	0	0	1	0	0	0	1
373	chr1	7488008	7488274	267	8	8	299	94	0.314381	0.340946	LMR	0	0	13339	1118	ENST00000440032	antisense	ENSG00000225126	RP4-549F15.1	308193	844	ENST00000495233	ENSG00000171735	CAMTA1	235126	352	0	1	0	0	1	0	0	0	1
374	chr1	7514168	7514410	243	8	8	329	50	0.151976	0.148486	LMR	0	0	12553	1118	ENST00000440032	antisense	ENSG00000225126	RP4-549F15.1	282057	844	ENST00000495233	ENSG00000171735	CAMTA1	208990	352	0	1	0	0	1	0	0	0	1
375	chr1	7517989	7518314	326	11	11	387	103	0.26615	0.230102	LMR	0	0	16374	1118	ENST00000440032	antisense	ENSG00000225126	RP4-549F15.1	278153	844	ENST00000495233	ENSG00000171735	CAMTA1	205086	352	0	1	0	0	1	0	0	0	1
376	chr1	7594300	7594646	347	10	10	397	97	0.244332	0.286907	LMR	0	0	92685	1118	ENST00000440032	antisense	ENSG00000225126	RP4-549F15.1	201821	844	ENST00000495233	ENSG00000171735	CAMTA1	128754	352	0	1	0	0	1	0	0	0	1
377	chr1	7596071	7596582	512	9	9	408	72	0.176471	0.0731114	LMR	0	0	94456	1118	ENST00000440032	antisense	ENSG00000225126	RP4-549F15.1	199885	844	ENST00000495233	ENSG00000171735	CAMTA1	126818	352	0	1	0	0	1	0	0	0	1
378	chr1	7609304	7609980	677	9	9	433	32	0.073903	0.0710092	LMR	0	0	107689	1118	ENST00000440032	antisense	ENSG00000225126	RP4-549F15.1	186487	844	ENST00000495233	ENSG00000171735	CAMTA1	113420	352	0	1	0	0	1	0	0	0	1
379	chr1	7615988	7616358	371	6	6	281	58	0.206406	0.216216	LMR	0	0	114373	1118	ENST00000440032	antisense	ENSG00000225126	RP4-549F15.1	180109	844	ENST00000495233	ENSG00000171735	CAMTA1	107042	352	0	1	0	0	1	0	0	0	1
380	chr1	7632718	7633129	412	5	5	165	33	0.2	0.211111	LMR	0	0	121774	1119	ENST00000602640	lincRNA	ENSG00000270171	RP11-338N10.1	163338	844	ENST00000495233	ENSG00000171735	CAMTA1	90271	352	0	1	0	0	1	0	0	0	1
381	chr1	7637486	7637688	203	6	6	297	82	0.276094	0.259177	LMR	0	0	117215	1119	ENST00000602640	lincRNA	ENSG00000270171	RP11-338N10.1	158779	844	ENST00000495233	ENSG00000171735	CAMTA1	85712	352	0	1	0	0	1	0	0	0	1
382	chr1	7668982	7669350	369	6	6	216	62	0.287037	0.239543	LMR	0	0	85553	1119	ENST00000602640	lincRNA	ENSG00000270171	RP11-338N10.1	127117	844	ENST00000495233	ENSG00000171735	CAMTA1	54050	352	0	1	0	0	1	0	0	0	1
383	chr1	7675786	7676704	919	12	12	567	139	0.24515	0.181893	LMR	0	0	78199	1119	ENST00000602640	lincRNA	ENSG00000270171	RP11-338N10.1	119763	844	ENST00000495233	ENSG00000171735	CAMTA1	46696	352	0	1	0	0	1	0	0	0	1
384	chr1	7692134	7692819	686	22	22	909	96	0.105611	0.0713727	LMR	0	0	62084	1119	ENST00000602640	lincRNA	ENSG00000270171	RP11-338N10.1	103648	844	ENST00000495233	ENSG00000171735	CAMTA1	30581	352	0	1	0	0	1	0	0	0	1
385	chr1	7694676	7695156	481	11	11	333	72	0.216216	0.243156	LMR	0	0	59747	1119	ENST00000602640	lincRNA	ENSG00000270171	RP11-338N10.1	101311	844	ENST00000495233	ENSG00000171735	CAMTA1	28244	352	0	1	0	0	1	0	0	0	1
386	chr1	7705622	7705817	196	6	6	238	52	0.218487	0.193343	LMR	0	0	49086	1119	ENST00000602640	lincRNA	ENSG00000270171	RP11-338N10.1	90650	844	ENST00000495233	ENSG00000171735	CAMTA1	17583	352	0	1	0	0	1	0	0	0	1
387	chr1	7707367	7707754	388	13	13	444	24	0.0540541	0.0392157	LMR	0	0	47149	1119	ENST00000602640	lincRNA	ENSG00000270171	RP11-338N10.1	88713	844	ENST00000495233	ENSG00000171735	CAMTA1	15646	352	0	1	0	0	1	0	0	0	1
388	chr1	7708960	7709882	923	22	22	917	164	0.178844	0.133423	LMR	0	0	45021	1119	ENST00000602640	lincRNA	ENSG00000270171	RP11-338N10.1	86585	844	ENST00000495233	ENSG00000171735	CAMTA1	13518	352	0	1	0	0	1	0	0	0	1
389	chr1	7712446	7712868	423	9	9	289	84	0.290657	0.293395	LMR	0	0	42035	1119	ENST00000602640	lincRNA	ENSG00000270171	RP11-338N10.1	83599	844	ENST00000495233	ENSG00000171735	CAMTA1	10532	352	0	1	0	0	1	0	0	0	1
390	chr1	7717584	7717667	84	6	6	187	46	0.245989	0.244962	LMR	0	0	37236	1119	ENST00000602640	lincRNA	ENSG00000270171	RP11-338N10.1	78800	844	ENST00000495233	ENSG00000171735	CAMTA1	5733	352	0	1	0	0	1	0	0	0	1
391	chr1	7727604	7728178	575	9	9	299	17	0.0568562	0.0505051	LMR	0	0	26725	1119	ENST00000602640	lincRNA	ENSG00000270171	RP11-338N10.1	68289	844	ENST00000495233	ENSG00000171735	CAMTA1	2428	352	0	1	0	0	1	0	0	0	1
392	chr1	7729538	7730386	849	20	20	710	89	0.125352	0.0702239	LMR	0	0	24517	1119	ENST00000602640	lincRNA	ENSG00000270171	RP11-338N10.1	66081	844	ENST00000495233	ENSG00000171735	CAMTA1	4362	352	0	1	0	0	1	0	0	0	1
393	chr1	7733058	7733246	189	6	6	235	75	0.319149	0.323483	LMR	0	0	21657	1119	ENST00000602640	lincRNA	ENSG00000270171	RP11-338N10.1	63221	844	ENST00000495233	ENSG00000171735	CAMTA1	6897	353	0	1	0	0	1	0	0	0	1
394	chr1	7786534	7787076	543	8	8	407	36	0.0884521	0.061114	LMR	0	0	9391	1109	ENST00000495233	protein_coding	ENSG00000171735	CAMTA1	9391	844	ENST00000495233	ENSG00000171735	CAMTA1	20677	354	0	1	0	0	1	0	0	0	1
395	chr1	7812721	7813412	692	13	13	527	88	0.166983	0.183452	LMR	0	0	7699	1111	ENST00000476864	protein_coding	ENSG00000171735	CAMTA1	7699	846	ENST00000476864	ENSG00000171735	CAMTA1	17966	355	0	1	0	0	1	0	0	0	1
396	chr1	7834132	7834790	659	5	5	249	94	0.37751	0.358398	LMR	0	0	1364	1123	ENST00000470357	protein_coding	ENSG00000049245	VAMP3	1364	848	ENST00000470357	ENSG00000049245	VAMP3	2285	355	1	0	0	0.963581	0.0364188	0	0	0	1
397	chr1	7841564	7842427	864	21	21	978	238	0.243354	0.273423	LMR	0	0	1952	1126	ENST00000377541	protein_coding	ENSG00000049246	PER3	1952	850	ENST00000377541	ENSG00000049246	PER3	1033	356	0.0555556	0	0.944444	0.0555556	0	0.944444	0	1	0
398	chr1	7846926	7847478	553	6	6	248	56	0.225806	0.274208	LMR	1	1	0	1130	ENST00000602883	protein_coding	ENSG00000049246	PER3	0	854	ENST00000602883	ENSG00000049246	PER3	1821	357	1	0	0	1	0	0	0	0.323689	0.676311
399	chr1	7945740	7946282	543	16	18	460	155	0.336957	0.327858	LMR	0	0	32167	1134	ENST00000377516	protein_coding	ENSG00000049247	UTS2	32167	857	ENST00000377516	ENSG00000049247	UTS2	56126	359	0	0	1	0	0	1	0	0	1
400	chr1	7962644	7963481	838	20	20	900	73	0.0811111	0.0411869	LMR	0	0	31678	1138	ENST00000474475	protein_coding	ENSG00000049249	TNFRSF9	31678	861	ENST00000474475	ENSG00000049249	TNFRSF9	38927	359	0	0	1	0	0	1	0	0	1
401	chr1	7990926	7991335	410	6	6	190	24	0.126316	0.139929	LMR	0	0	3824	1138	ENST00000474475	protein_coding	ENSG00000049249	TNFRSF9	3824	861	ENST00000474475	ENSG00000049249	TNFRSF9	11073	359	0	1	0	0	1	0	0	0	1
402	chr1	8000074	8000943	870	6	6	230	83	0.36087	0.33905	LMR	1	1	0	1137	ENST00000377507	protein_coding	ENSG00000049249	TNFRSF9	0	860	ENST00000377507	ENSG00000049249	TNFRSF9	1465	359	1	0	0	1	0	0	0	0.614943	0.385057
403	chr1	8042390	8042701	312	8	8	432	67	0.155093	0.116908	LMR	0	0	341	1151	ENST00000363474	misc_RNA	ENSG00000200344	Y_RNA	16978	872	ENST00000469225	ENSG00000116288	PARK7	20163	361	1	0	0	0	1	0	0	0	1
404	chr1	8075049	8075402	354	5	5	195	20	0.102564	0.0904605	LMR	0	0	290	1154	ENST00000467067	protein_coding	ENSG00000116285	ERRFI1	290	875	ENST00000467067	ENSG00000116285	ERRFI1	10152	362	1	0	0	1	0	0	0	0	1
405	chr1	8180807	8181641	835	17	17	780	107	0.137179	0.124564	LMR	0	0	62283	1158	ENST00000399343	pseudogene	ENSG00000232848	CTA-215D11.4	94438	874	ENST00000377482	ENSG00000116285	ERRFI1	90355	363	0	1	0	0	0	1	0	0	1
406	chr1	8197748	8198064	317	5	5	247	66	0.267206	0.269611	LMR	0	0	51819	1159	ENST00000453364	pseudogene	ENSG00000229305	RP11-431K24.2	111379	874	ENST00000377482	ENSG00000116285	ERRFI1	73932	363	0	0	1	0	0	1	0	0	1
407	chr1	8214760	8215900	1141	23	23	826	284	0.343826	0.267549	LMR	0	0	33983	1159	ENST00000453364	pseudogene	ENSG00000229305	RP11-431K24.2	128391	874	ENST00000377482	ENSG00000116285	ERRFI1	56096	363	0	0	1	0	0	1	0	0	1
408	chr1	8229794	8230213	420	6	6	271	18	0.0664207	0.0858506	LMR	0	0	19670	1159	ENST00000453364	pseudogene	ENSG00000229305	RP11-431K24.2	143425	874	ENST00000377482	ENSG00000116285	ERRFI1	41783	363	0	0	1	0	0	1	0	0	1
409	chr1	8257834	8258016	183	6	6	240	82	0.341667	0.345363	LMR	0	0	7949	1159	ENST00000453364	pseudogene	ENSG00000229305	RP11-431K24.2	119869	878	ENST00000471889	ENSG00000162426	SLC45A1	13980	363	0	0	1	0	0	1	0	0	1
410	chr1	8264526	8265210	685	5	5	245	72	0.293878	0.320406	LMR	0	0	1446	1160	ENST00000364105	snRNA	ENSG00000200975	RNU1-7P	112675	878	ENST00000471889	ENSG00000162426	SLC45A1	6786	363	0.808759	0	0.191241	0	0	1	0	0	1
411	chr1	8273151	8273386	236	8	8	321	137	0.426791	0.414103	LMR	0	0	4418	1161	ENST00000452982	lincRNA	ENSG00000227634	RP11-431K24.3	104499	878	ENST00000471889	ENSG00000162426	SLC45A1	948	363	0	1	0	0	0	1	0	1	0
412	chr1	8278625	8279068	444	6	6	316	111	0.351266	0.38779	LMR	0	0	1520	1162	ENST00000424689	lincRNA	ENSG00000233645	RP11-431K24.4	98817	878	ENST00000471889	ENSG00000162426	SLC45A1	802	364	1	0	0	0	0	1	0	1	0
413	chr1	8284320	8285373	1054	12	12	503	179	0.355865	0.333794	LMR	0	0	3730	1162	ENST00000424689	lincRNA	ENSG00000233645	RP11-431K24.4	92512	878	ENST00000471889	ENSG00000162426	SLC45A1	6497	364	0	0	1	0	0	1	0	0	1
414	chr1	8286565	8287000	436	6	6	285	84	0.294737	0.209806	LMR	0	0	5975	1162	ENST00000424689	lincRNA	ENSG00000233645	RP11-431K24.4	90885	878	ENST00000471889	ENSG00000162426	SLC45A1	8742	364	0	0	1	0	0	1	0	0	1
415	chr1	8301668	8302096	429	9	9	377	68	0.180371	0.110987	LMR	0	0	21078	1162	ENST00000424689	lincRNA	ENSG00000233645	RP11-431K24.4	75789	878	ENST00000471889	ENSG00000162426	SLC45A1	23845	364	0	0	1	0	0	1	0	0	1
416	chr1	8309830	8310506	677	8	8	356	36	0.101124	0.107343	LMR	0	0	24931	1163	ENST00000585092	misc_RNA	ENSG00000265414	RN7SL729P	67379	878	ENST00000471889	ENSG00000162426	SLC45A1	32007	364	0	0	1	0	0	1	0	0	1
417	chr1	8342006	8342527	522	10	10	410	101	0.246341	0.242103	LMR	0	0	6567	1163	ENST00000585092	misc_RNA	ENSG00000265414	RN7SL729P	35358	878	ENST00000471889	ENSG00000162426	SLC45A1	35257	365	0	0	1	0	0	1	0	0	1
418	chr1	8374346	8374816	471	9	9	364	63	0.173077	0.122748	LMR	0	0	3069	1165	ENST00000471889	protein_coding	ENSG00000162426	SLC45A1	3069	878	ENST00000471889	ENSG00000162426	SLC45A1	2968	365	0	0	1	0	0	1	0	0	1
419	chr1	8375115	8375500	386	6	6	167	44	0.263473	0.251759	LMR	0	0	2385	1165	ENST00000471889	protein_coding	ENSG00000162426	SLC45A1	2385	878	ENST00000471889	ENSG00000162426	SLC45A1	2284	365	0	0	1	0	0	1	0	0	1
420	chr1	8389882	8390068	187	6	6	182	52	0.285714	0.339837	LMR	0	0	129	1168	ENST00000497660	protein_coding	ENSG00000162426	SLC45A1	129	881	ENST00000497660	ENSG00000162426	SLC45A1	134	368	1	0	0	1	0	0	0	1	0
421	chr1	8409057	8409506	450	14	14	383	41	0.10705	0	LMR	0	0	5635	1173	ENST00000467350	protein_coding	ENSG00000142599	RERE	5635	885	ENST00000467350	ENSG00000142599	RERE	4954	370	0	0	1	0	0	1	0	0	1
422	chr1	8442664	8443542	879	15	15	734	163	0.222071	0.224495	LMR	0	0	17765	1178	ENST00000464367	protein_coding	ENSG00000142599	RERE	17765	890	ENST00000464367	ENSG00000142599	RERE	23806	371	0	1	0	0	1	0	0	0	1
423	chr1	8448040	8448476	437	11	11	206	66	0.320388	0.327778	LMR	0	0	23141	1178	ENST00000464367	protein_coding	ENSG00000142599	RERE	23141	890	ENST00000464367	ENSG00000142599	RERE	29182	371	0	1	0	0	1	0	0	0	1
424	chr1	8454918	8456180	1263	18	18	657	100	0.152207	0.181608	LMR	0	0	27298	1180	ENST00000460659	protein_coding	ENSG00000142599	RERE	27298	892	ENST00000460659	ENSG00000142599	RERE	27209	372	0	1	0	0	1	0	0	0	1
425	chr1	8456750	8458136	1387	8	8	388	128	0.329897	0.386485	LMR	0	0	25342	1180	ENST00000460659	protein_coding	ENSG00000142599	RERE	25342	892	ENST00000460659	ENSG00000142599	RERE	25253	372	0	1	0	0	1	0	0	0	1
426	chr1	8469092	8469609	518	6	6	299	45	0.150502	0.139024	LMR	0	0	13869	1180	ENST00000460659	protein_coding	ENSG00000142599	RERE	13869	892	ENST00000460659	ENSG00000142599	RERE	13780	372	0	1	0	0	1	0	0	0	1
427	chr1	8486434	8486716	283	6	6	159	54	0.339623	0.333735	LMR	0	0	735	1190	ENST00000444276	antisense	ENSG00000232912	RP5-1115A15.1	1161	891	ENST00000488215	ENSG00000142599	RERE	2094	372	1	0	0	1	0	0	0	0	1
428	chr1	8487352	8488423	1072	13	13	645	86	0.133333	0.102658	LMR	0	0	1653	1190	ENST00000444276	antisense	ENSG00000232912	RP5-1115A15.1	2079	891	ENST00000488215	ENSG00000142599	RERE	3012	372	0.322761	0.677239	0	0	1	0	0	0	1
429	chr1	8491082	8491357	276	5	5	265	57	0.215094	0.180532	LMR	0	0	5383	1190	ENST00000444276	antisense	ENSG00000232912	RP5-1115A15.1	5809	891	ENST00000488215	ENSG00000142599	RERE	6742	372	0	1	0	0	1	0	0	0	1
430	chr1	8498941	8499432	492	5	5	205	63	0.307317	0.299114	LMR	0	0	13242	1190	ENST00000444276	antisense	ENSG00000232912	RP5-1115A15.1	13668	891	ENST00000488215	ENSG00000142599	RERE	14601	372	0	1	0	0	1	0	0	0	1
431	chr1	8522978	8523943	966	8	8	292	90	0.308219	0.384748	LMR	0	0	37279	1190	ENST00000444276	antisense	ENSG00000232912	RP5-1115A15.1	37705	891	ENST00000488215	ENSG00000142599	RERE	38638	372	0	1	0	0	1	0	0	0	1
432	chr1	8576634	8577718	1085	7	7	219	61	0.278539	0.304405	LMR	0	0	3921	1192	ENST00000605785	pseudogene	ENSG00000270282	RP5-1115A15.2	8279	884	ENST00000377464	ENSG00000142599	RERE	92294	372	0	1	0	0	1	0	0	0	1
433	chr1	8584979	8586694	1716	19	19	897	161	0.179487	0.175832	LMR	1	1	0	1185	ENST00000507012	protein_coding	ENSG00000142599	RERE	0	897	ENST00000507012	ENSG00000142599	RERE	100639	372	1	0	0	1	0	0	0	0	1
434	chr1	8587869	8588257	389	5	5	164	57	0.347561	0.243509	LMR	0	0	1770	1185	ENST00000507012	protein_coding	ENSG00000142599	RERE	1770	897	ENST00000507012	ENSG00000142599	RERE	103529	372	0.588689	0.411311	0	0.588689	0.411311	0	0	0	1
435	chr1	8683808	8684119	312	5	5	107	6	0.0560748	0.0602309	LMR	0	0	319	1187	ENST00000514428	protein_coding	ENSG00000142599	RERE	319	899	ENST00000514428	ENSG00000142599	RERE	78886	373	1	0	0	1	0	0	0	0	1
436	chr1	8689460	8690157	698	6	6	340	90	0.264706	0.353305	LMR	0	0	5020	1187	ENST00000514428	protein_coding	ENSG00000142599	RERE	5020	899	ENST00000514428	ENSG00000142599	RERE	72848	373	0	1	0	0	1	0	0	0	1
437	chr1	8707398	8708212	815	5	5	174	67	0.385057	0.419499	LMR	0	0	8217	1174	ENST00000400907	protein_coding	ENSG00000142599	RERE	8217	886	ENST00000400907	ENSG00000142599	RERE	54793	373	0	1	0	0	1	0	0	0	1
438	chr1	8720499	8721144	646	5	5	209	62	0.296651	0.269442	LMR	0	0	4068	1174	ENST00000400907	protein_coding	ENSG00000142599	RERE	4068	886	ENST00000400907	ENSG00000142599	RERE	41861	373	0	1	0	0	1	0	0	0	1
439	chr1	8731393	8731730	338	5	5	190	24	0.126316	0.167476	LMR	0	0	14962	1174	ENST00000400907	protein_coding	ENSG00000142599	RERE	14962	886	ENST00000400907	ENSG00000142599	RERE	31275	373	0	1	0	0	1	0	0	0	1
440	chr1	8747102	8747733	632	6	6	239	88	0.368201	0.313427	LMR	0	0	15544	1188	ENST00000468247	protein_coding	ENSG00000142599	RERE	15544	900	ENST00000468247	ENSG00000142599	RERE	15272	373	0	1	0	0	1	0	0	0	1
441	chr1	8771989	8773276	1288	8	8	249	45	0.180723	0.176361	LMR	0	0	8710	1188	ENST00000468247	protein_coding	ENSG00000142599	RERE	8710	900	ENST00000468247	ENSG00000142599	RERE	8439	373	0	1	0	0	1	0	0	0	1
442	chr1	8889472	8890190	719	7	7	308	33	0.107143	0.0984848	LMR	0	0	875	1198	ENST00000436229	pseudogene	ENSG00000229716	RP11-185B14.1	11769	888	ENST00000400908	ENSG00000142599	RERE	11379	375	1	0	0	0	0	1	0	0	1
443	chr1	8907974	8908350	377	5	5	262	49	0.187023	0.218266	LMR	0	0	16907	1198	ENST00000436229	pseudogene	ENSG00000229716	RP11-185B14.1	23005	902	ENST00000464920	ENSG00000074800	ENO1	29748	376	0	0	1	0	0	1	0	0	1
444	chr1	8908903	8909253	351	8	8	206	24	0.116505	0.03125	LMR	0	0	17836	1198	ENST00000436229	pseudogene	ENSG00000229716	RP11-185B14.1	22102	902	ENST00000464920	ENSG00000074800	ENO1	28845	376	0	0	1	0	0	1	0	0	1
445	chr1	8917752	8919868	2117	24	24	1107	367	0.331527	0.317914	LMR	0	0	11487	1200	ENST00000464920	protein_coding	ENSG00000074800	ENO1	11487	902	ENST00000464920	ENSG00000074800	ENO1	18230	376	0	0	1	0	0	1	0	0	1
446	chr1	8931142	8931620	479	9	9	450	133	0.295556	0.284283	LMR	1	1	0	1200	ENST00000464920	protein_coding	ENSG00000074800	ENO1	0	902	ENST00000464920	ENSG00000074800	ENO1	6478	376	1	0	0	1	0	0	0	0	1
447	chr1	8933544	8934145	602	5	5	170	13	0.0764706	0.119119	LMR	0	0	2187	1200	ENST00000464920	protein_coding	ENSG00000074800	ENO1	2187	902	ENST00000464920	ENSG00000074800	ENO1	3953	376	0	1	0	0	1	0	0	0	1
448	chr1	8949360	8950428	1069	20	20	710	309	0.435211	0.393183	LMR	0	0	3039	1208	ENST00000425872	pseudogene	ENSG00000238249	HMGN2P17	10051	906	ENST00000489867	ENSG00000074800	ENO1	9950	376	0	0	1	0	0	1	0	0	1
449	chr1	8958921	8959025	105	7	7	320	143	0.446875	0.448718	LMR	0	0	5352	1209	ENST00000437767	pseudogene	ENSG00000238249	HMGN2P17	19612	906	ENST00000489867	ENSG00000074800	ENO1	19511	376	0	0	1	0	0	1	0	0	1
450	chr1	8968546	8968724	179	12	12	536	198	0.369403	0.387817	LMR	0	0	742	1210	ENST00000424862	pseudogene	ENSG00000232208	RP3-477M7.5	29237	906	ENST00000489867	ENSG00000074800	ENO1	29136	376	1	0	0	0	0	1	0	0	1
451	chr1	8998152	8999143	992	8	8	320	50	0.15625	0.139462	LMR	0	0	6782	1212	ENST00000549778	protein_coding	ENSG00000131686	CA6	6782	907	ENST00000549778	ENSG00000131686	CA6	58742	376	0	0	1	0	0	1	0	0	1
452	chr1	9003614	9004184	571	7	7	234	80	0.34188	0.311696	LMR	0	0	1741	1212	ENST00000549778	protein_coding	ENSG00000131686	CA6	1741	907	ENST00000549778	ENSG00000131686	CA6	64204	376	0.45359	0	0.54641	0.45359	0	0.54641	0	0	1
453	chr1	9007322	9007562	241	6	6	247	16	0.0647773	0.0678063	LMR	0	0	1375	1216	ENST00000377436	protein_coding	ENSG00000131686	CA6	1375	911	ENST00000377436	ENSG00000131686	CA6	67912	376	1	0	0	1	0	0	0	0	1
454	chr1	9022877	9023288	412	10	10	430	138	0.32093	0.343984	LMR	0	0	16644	1218	ENST00000583026	misc_RNA	ENSG00000265141	RN7SL451P	16930	911	ENST00000377436	ENSG00000131686	CA6	75992	377	0	1	0	0	1	0	0	0	1
455	chr1	9030852	9031576	725	15	15	683	74	0.108346	0.0383754	LMR	0	0	8356	1218	ENST00000583026	misc_RNA	ENSG00000265141	RN7SL451P	24905	911	ENST00000377436	ENSG00000131686	CA6	67704	377	0	1	0	0	1	0	0	0	1
456	chr1	9040618	9041564	947	8	8	295	86	0.291525	0.281599	LMR	0	0	684	1218	ENST00000583026	misc_RNA	ENSG00000265141	RN7SL451P	34671	911	ENST00000377436	ENSG00000131686	CA6	57716	377	1	0	0	0	0	1	0	0	1
457	chr1	9046917	9047278	362	10	10	450	124	0.275556	0.277089	LMR	0	0	6983	1218	ENST00000583026	misc_RNA	ENSG00000265141	RN7SL451P	39125	913	ENST00000400906	ENSG00000197241	SLC2A7	52002	377	0	0	1	0	0	1	0	0	1
458	chr1	9047753	9048626	874	12	12	581	48	0.0826162	0.0775344	LMR	0	0	7819	1218	ENST00000583026	misc_RNA	ENSG00000265141	RN7SL451P	37777	913	ENST00000400906	ENSG00000197241	SLC2A7	50654	377	0	0	1	0	0	1	0	0	1
459	chr1	9064373	9064708	336	8	8	344	72	0.209302	0.203096	LMR	0	0	21695	1219	ENST00000400906	protein_coding	ENSG00000197241	SLC2A7	21695	913	ENST00000400906	ENSG00000197241	SLC2A7	34572	377	0	1	0	0	1	0	0	0	1
460	chr1	9065146	9065665	520	15	15	720	114	0.158333	0.0946919	LMR	0	0	20738	1219	ENST00000400906	protein_coding	ENSG00000197241	SLC2A7	20738	913	ENST00000400906	ENSG00000197241	SLC2A7	33615	377	0	1	0	0	1	0	0	0	1
461	chr1	9070130	9070460	331	13	13	375	100	0.266667	0.228674	LMR	0	0	15943	1219	ENST00000400906	protein_coding	ENSG00000197241	SLC2A7	15943	913	ENST00000400906	ENSG00000197241	SLC2A7	28820	377	0	1	0	0	1	0	0	0	1
462	chr1	9071026	9071388	363	7	7	251	34	0.135458	0.133025	LMR	0	0	15015	1219	ENST00000400906	protein_coding	ENSG00000197241	SLC2A7	15015	913	ENST00000400906	ENSG00000197241	SLC2A7	27892	377	0	1	0	0	1	0	0	0	1
463	chr1	9071712	9071949	238	5	5	178	45	0.252809	0.263741	LMR	0	0	14454	1219	ENST00000400906	protein_coding	ENSG00000197241	SLC2A7	14454	913	ENST00000400906	ENSG00000197241	SLC2A7	27331	377	0	1	0	0	1	0	0	0	1
464	chr1	9075698	9075972	275	6	6	201	20	0.0995025	0.0572483	LMR	0	0	10431	1219	ENST00000400906	protein_coding	ENSG00000197241	SLC2A7	10431	913	ENST00000400906	ENSG00000197241	SLC2A7	23308	377	0	1	0	0	1	0	0	0	1
465	chr1	9080062	9080660	599	10	10	426	48	0.112676	0.144351	LMR	0	0	5743	1219	ENST00000400906	protein_coding	ENSG00000197241	SLC2A7	5743	913	ENST00000400906	ENSG00000197241	SLC2A7	18620	377	0	1	0	0	1	0	0	0	1
466	chr1	9124264	9124887	624	12	12	515	93	0.180583	0.167229	LMR	0	0	4716	1222	ENST00000535586	protein_coding	ENSG00000142583	SLC2A5	4716	916	ENST00000535586	ENSG00000142583	SLC2A5	6715	378	0	1	0	0	1	0	0	0	1
467	chr1	9127392	9127567	176	5	5	178	46	0.258427	0.248094	LMR	0	0	2036	1222	ENST00000535586	protein_coding	ENSG00000142583	SLC2A5	2036	916	ENST00000535586	ENSG00000142583	SLC2A5	4035	378	0	1	0	0	1	0	0	0	1
468	chr1	9128875	9130129	1255	13	13	573	99	0.172775	0.169977	LMR	1	1	0	1231	ENST00000473209	protein_coding	ENSG00000142583	SLC2A5	0	925	ENST00000473209	ENSG00000142583	SLC2A5	1473	378	1	0	0	1	0	0	0	0.41992	0.58008
469	chr1	9134964	9135660	697	9	9	385	55	0.142857	0.175236	LMR	0	0	1782	1227	ENST00000479813	protein_coding	ENSG00000142583	SLC2A5	1782	921	ENST00000479813	ENSG00000142583	SLC2A5	3054	378	0.311334	0.688666	0	0.311334	0.688666	0	0	0	1
470	chr1	9136236	9136766	531	7	7	276	58	0.210145	0.221355	LMR	0	0	3054	1227	ENST00000479813	protein_coding	ENSG00000142583	SLC2A5	3054	921	ENST00000479813	ENSG00000142583	SLC2A5	4326	378	0	1	0	0	1	0	0	0	1
471	chr1	9138704	9139240	537	12	12	416	80	0.192308	0.161556	LMR	0	0	3514	1232	ENST00000516595	snoRNA	ENSG00000252404	SCARNA16	5522	921	ENST00000479813	ENSG00000142583	SLC2A5	6794	378	0	1	0	0	1	0	0	0	1
472	chr1	9142456	9143804	1349	16	16	652	134	0.205521	0.212794	LMR	1	0	0	1232	ENST00000516595	snoRNA	ENSG00000252404	SCARNA16	4697	924	ENST00000464985	ENSG00000142583	SLC2A5	10546	378	1	0	0	0	1	0	0	0	1
473	chr1	9144820	9146094	1275	16	16	733	258	0.351978	0.351089	LMR	0	0	2064	1232	ENST00000516595	snoRNA	ENSG00000252404	SCARNA16	2407	924	ENST00000464985	ENSG00000142583	SLC2A5	12910	378	0	1	0	0	1	0	0	0	1
474	chr1	9153251	9154477	1227	19	19	868	152	0.175115	0.177675	LMR	0	0	4713	1228	ENST00000486632	protein_coding	ENSG00000142583	SLC2A5	4713	922	ENST00000486632	ENSG00000142583	SLC2A5	21341	378	0	0	1	0	0	1	0	0	1
475	chr1	9170651	9171200	550	12	12	594	68	0.114478	0.0866916	LMR	0	0	228	1235	ENST00000465853	protein_coding	ENSG00000180758	GPR157	228	928	ENST00000465853	ENSG00000180758	GPR157	17303	379	1	0	0	1	0	0	0	0	1
476	chr1	9179842	9180034	193	6	6	269	70	0.260223	0.251562	LMR	0	0	8412	1235	ENST00000465853	protein_coding	ENSG00000180758	GPR157	8412	928	ENST00000465853	ENSG00000180758	GPR157	8469	379	0	1	0	0	1	0	0	0	1
477	chr1	9186042	9186283	242	8	8	260	70	0.269231	0.261899	LMR	0	0	2556	1236	ENST00000466131	protein_coding	ENSG00000180758	GPR157	2556	929	ENST00000466131	ENSG00000180758	GPR157	2220	379	0	1	0	0	1	0	0	0	1
478	chr1	9202345	9202625	281	7	7	231	7	0.030303	0.0175439	LMR	0	0	9210	1237	ENST00000385130	miRNA	ENSG00000207865	MIR34A	13115	926	ENST00000377411	ENSG00000180758	GPR157	12601	379	0	0	1	0	0	1	0	0	1
479	chr1	9202906	9203939	1034	16	16	657	232	0.35312	0.328587	LMR	0	0	7896	1237	ENST00000385130	miRNA	ENSG00000207865	MIR34A	13676	926	ENST00000377411	ENSG00000180758	GPR157	13162	379	0	0	1	0	0	1	0	0	1
480	chr1	9224000	9224398	399	5	5	209	82	0.392344	0.370789	LMR	0	0	12163	1237	ENST00000385130	miRNA	ENSG00000207865	MIR34A	34770	926	ENST00000377411	ENSG00000180758	GPR157	17769	380	0	0	1	0	0	1	0	0	1
481	chr1	9239890	9240106	217	5	5	274	77	0.281022	0.258025	LMR	0	0	2156	1239	ENST00000412639	lincRNA	ENSG00000234546	RP3-510D11.2	50660	926	ENST00000377411	ENSG00000180758	GPR157	2061	380	0	0	1	0	0	1	0	0	1
482	chr1	9253213	9253634	422	5	5	262	96	0.366412	0.350147	LMR	0	0	9043	1238	ENST00000437157	lincRNA	ENSG00000228526	RP3-510D11.1	41199	930	ENST00000377403	ENSG00000049239	H6PD	4931	381	0	1	0	0	0	1	0	0	1
483	chr1	9288630	9289148	519	8	8	286	81	0.283217	0.254698	LMR	0	0	5685	1240	ENST00000377403	protein_coding	ENSG00000049239	H6PD	5685	930	ENST00000377403	ENSG00000049239	H6PD	5253	382	0	0	1	0	0	1	0	0	1
484	chr1	9293226	9293853	628	16	16	646	210	0.325077	0.296644	LMR	0	0	980	1240	ENST00000377403	protein_coding	ENSG00000049239	H6PD	980	930	ENST00000377403	ENSG00000049239	H6PD	548	382	1	0	0	1	0	0	0	1	0
485	chr1	9298478	9299073	596	6	6	264	89	0.337121	0.33032	LMR	0	0	829	1241	ENST00000602477	protein_coding	ENSG00000049239	H6PD	829	931	ENST00000602477	ENSG00000049239	H6PD	3359	382	1	0	0	1	0	0	0	0	1
486	chr1	9299609	9300396	788	15	15	783	86	0.109834	0.0396825	LMR	1	1	0	1241	ENST00000602477	protein_coding	ENSG00000049239	H6PD	0	931	ENST00000602477	ENSG00000049239	H6PD	4490	382	1	0	0	1	0	0	0	0	1
487	chr1	9304690	9305085	396	5	5	205	44	0.214634	0.176389	LMR	0	0	4786	1241	ENST00000602477	protein_coding	ENSG00000049239	H6PD	4786	931	ENST00000602477	ENSG00000049239	H6PD	9571	382	0	1	0	0	1	0	0	0	1
488	chr1	9327128	9327515	388	18	18	634	56	0.0883281	0.0742478	LMR	0	0	1538	1242	ENST00000495451	protein_coding	ENSG00000049239	H6PD	1538	932	ENST00000495451	ENSG00000049239	H6PD	2111	384	1	0	0	1	0	0	0	0	1
489	chr1	9335677	9335906	230	7	7	241	65	0.26971	0.268276	LMR	0	0	2543	1243	ENST00000517032	miRNA	ENSG00000252841	Z98044.1	10087	932	ENST00000495451	ENSG00000049239	H6PD	10660	384	0	0	1	0	0	1	0	0	1
490	chr1	9339256	9339826	571	19	19	671	207	0.308495	0.328495	LMR	0	0	805	1243	ENST00000517032	miRNA	ENSG00000252841	Z98044.1	13112	933	ENST00000328089	ENSG00000171621	SPSB1	14239	384	1	0	0	0	0	1	0	0	1
491	chr1	9340322	9340766	445	22	27	545	51	0.093578	0.10083	LMR	0	0	1871	1243	ENST00000517032	miRNA	ENSG00000252841	Z98044.1	12172	933	ENST00000328089	ENSG00000171621	SPSB1	15305	384	0.28764	0	0.71236	0	0	1	0	0	1
492	chr1	9350136	9350562	427	5	5	169	56	0.331361	0.295833	LMR	0	0	2376	1244	ENST00000328089	protein_coding	ENSG00000171621	SPSB1	2376	933	ENST00000328089	ENSG00000171621	SPSB1	25119	384	0	0	1	0	0	1	0	0	1
493	chr1	9377753	9378327	575	22	22	802	213	0.265586	0.231048	LMR	0	0	23165	1245	ENST00000450402	protein_coding	ENSG00000171621	SPSB1	23165	934	ENST00000450402	ENSG00000171621	SPSB1	37799	385	0	1	0	0	1	0	0	0	1
494	chr1	9422057	9422577	521	16	16	581	227	0.390706	0.392044	LMR	0	0	6290	1247	ENST00000377399	protein_coding	ENSG00000171621	SPSB1	6290	936	ENST00000377399	ENSG00000171621	SPSB1	4930	386	0	1	0	0	1	0	0	0	1
495	chr1	9422682	9423103	422	7	7	356	59	0.16573	0.147173	LMR	0	0	6915	1247	ENST00000377399	protein_coding	ENSG00000171621	SPSB1	6915	936	ENST00000377399	ENSG00000171621	SPSB1	4404	386	0	1	0	0	1	0	0	0	1
496	chr1	9458148	9458782	635	13	13	446	101	0.226457	0.191916	LMR	0	0	39054	1248	ENST00000517147	rRNA	ENSG00000252956	RNA5SP40	42381	936	ENST00000377399	ENSG00000171621	SPSB1	30155	387	0	0	1	0	0	1	0	0	1
497	chr1	9459884	9461034	1151	24	24	1051	276	0.262607	0.211685	LMR	0	0	36802	1248	ENST00000517147	rRNA	ENSG00000252956	RNA5SP40	44117	936	ENST00000377399	ENSG00000171621	SPSB1	27903	387	0	0	1	0	0	1	0	0	1
498	chr1	9470753	9471125	373	5	5	209	54	0.258373	0.26189	LMR	0	0	26711	1248	ENST00000517147	rRNA	ENSG00000252956	RNA5SP40	54986	936	ENST00000377399	ENSG00000171621	SPSB1	17812	387	0	0	1	0	0	1	0	0	1
499	chr1	9473235	9474023	789	15	15	533	133	0.249531	0.253561	LMR	0	0	23813	1248	ENST00000517147	rRNA	ENSG00000252956	RNA5SP40	57468	936	ENST00000377399	ENSG00000171621	SPSB1	14914	387	0	0	1	0	0	1	0	0	1
500	chr1	9498764	9499066	303	7	7	321	75	0.233645	0.238549	LMR	0	0	926	1248	ENST00000517147	rRNA	ENSG00000252956	RNA5SP40	82997	936	ENST00000377399	ENSG00000171621	SPSB1	9514	387	1	0	0	0	0	1	0	0	1
501	chr1	9508562	9509192	631	8	8	337	79	0.234421	0.196202	LMR	0	0	10724	1248	ENST00000517147	rRNA	ENSG00000252956	RNA5SP40	90348	937	ENST00000302692	ENSG00000171612	SLC25A33	19312	387	0	0	1	0	0	1	0	0	1
502	chr1	9515820	9516106	287	11	11	436	52	0.119266	0.0929581	LMR	0	0	17982	1248	ENST00000517147	rRNA	ENSG00000252956	RNA5SP40	83434	937	ENST00000302692	ENSG00000171612	SLC25A33	26570	387	0	0	1	0	0	1	0	0	1
503	chr1	9550798	9551480	683	18	18	642	124	0.193146	0.146822	LMR	0	0	12049	1249	ENST00000441033	lincRNA	ENSG00000235263	RP13-392I16.1	48060	937	ENST00000302692	ENSG00000171612	SLC25A33	3899	388	0	0	1	0	0	1	0	0	1
504	chr1	9602541	9603018	478	10	10	452	169	0.373894	0.41372	LMR	0	0	2999	1250	ENST00000302692	protein_coding	ENSG00000171612	SLC25A33	2999	937	ENST00000302692	ENSG00000171612	SLC25A33	2096	389	0	1	0	0	1	0	0	0	1
505	chr1	9653429	9654024	596	10	10	414	105	0.253623	0.295732	LMR	0	0	2930	1255	ENST00000416541	protein_coding	ENSG00000188807	TMEM201	2930	941	ENST00000416541	ENSG00000188807	TMEM201	3911	390	0	1	0	0	1	0	0	0	1
506	chr1	9675636	9676102	467	9	9	392	48	0.122449	0.123075	LMR	0	0	7849	1257	ENST00000508400	protein_coding	ENSG00000188807	TMEM201	7849	943	ENST00000508400	ENSG00000188807	TMEM201	4767	391	0	0	1	0	0	1	0	0	1
507	chr1	9703530	9705186	1657	22	22	809	280	0.346106	0.342533	LMR	0	0	6603	1258	ENST00000536656	protein_coding	ENSG00000171608	PIK3CD	6603	944	ENST00000536656	ENSG00000171608	PIK3CD	6594	393	0	0	1	0	0	1	0	0	1
508	chr1	9715923	9716187	265	8	8	333	98	0.294294	0.270617	LMR	0	0	1278	1265	ENST00000377320	protein_coding	ENSG00000179840	C1orf200	1278	951	ENST00000377320	ENSG00000179840	C1orf200	2921	393	1	0	0	1	0	0	0	0	1
509	chr1	9717666	9718617	952	5	5	144	46	0.319444	0.322491	LMR	0	0	3021	1265	ENST00000377320	protein_coding	ENSG00000179840	C1orf200	3021	951	ENST00000377320	ENSG00000179840	C1orf200	4664	393	0	1	0	0	1	0	0	0	1
510	chr1	9764814	9765322	509	9	9	303	39	0.128713	0.0555556	LMR	0	0	4933	1261	ENST00000361110	protein_coding	ENSG00000171608	PIK3CD	4933	947	ENST00000361110	ENSG00000171608	PIK3CD	10386	395	0	1	0	0	1	0	0	0	1
511	chr1	9777201	9778204	1004	28	28	1115	107	0.0959641	0.0367645	LMR	1	1	0	1264	ENST00000543390	protein_coding	ENSG00000171608	PIK3CD	0	950	ENST00000543390	ENSG00000171608	PIK3CD	1203	395	1	0	0	1	0	0	0	0.793825	0.206175
512	chr1	9779298	9779468	171	6	6	292	87	0.297945	0.280629	LMR	0	0	1170	1264	ENST00000543390	protein_coding	ENSG00000171608	PIK3CD	1170	950	ENST00000543390	ENSG00000171608	PIK3CD	3300	395	1	0	0	1	0	0	0	0	1
513	chr1	9788582	9788762	181	12	12	528	177	0.335227	0.352134	LMR	0	0	4781	1269	ENST00000477264	protein_coding	ENSG00000171603	CLSTN1	4781	953	ENST00000477264	ENSG00000171603	CLSTN1	1530	396	0	1	0	0	1	0	0	1	0
514	chr1	9790622	9790930	309	16	16	361	105	0.290859	0.261508	LMR	0	0	2613	1269	ENST00000477264	protein_coding	ENSG00000171603	CLSTN1	2613	953	ENST00000477264	ENSG00000171603	CLSTN1	0	396	0	1	0	0	1	0	0.268608	0.731392	0
515	chr1	9847717	9848065	349	5	5	173	45	0.260116	0.219697	LMR	0	0	6836	1274	ENST00000603781	pseudogene	ENSG00000271264	RP11-558F24.6	35976	955	ENST00000361311	ENSG00000171603	CLSTN1	24899	398	0	1	0	0	1	0	0	0	1
516	chr1	9885262	9886096	835	15	15	567	98	0.17284	0.177023	LMR	0	0	677	1268	ENST00000377298	protein_coding	ENSG00000171603	CLSTN1	677	952	ENST00000377298	ENSG00000171603	CLSTN1	594	399	1	0	0	1	0	0	0	1	0
517	chr1	9908080	9908318	239	6	6	254	91	0.358268	0.353361	LMR	0	0	57	1280	ENST00000454104	antisense	ENSG00000223989	RP11-84A14.5	23495	952	ENST00000377298	ENSG00000171603	CLSTN1	23412	399	1	0	0	0	0	1	0	0	1
518	chr1	9912524	9912765	242	6	6	300	88	0.293333	0.294163	LMR	0	0	4147	1280	ENST00000454104	antisense	ENSG00000223989	RP11-84A14.5	19384	959	ENST00000537447	ENSG00000178585	CTNNBIP1	27856	399	0	1	0	0	1	0	0	0	1
519	chr1	9927519	9927862	344	7	7	274	30	0.109489	0.0661042	LMR	0	0	4287	1276	ENST00000537447	protein_coding	ENSG00000178585	CTNNBIP1	4287	959	ENST00000537447	ENSG00000178585	CTNNBIP1	41983	400	0	1	0	0	1	0	0	0	1
520	chr1	9934866	9935320	455	11	11	449	28	0.0623608	0.0652174	LMR	0	0	2715	1276	ENST00000537447	protein_coding	ENSG00000178585	CTNNBIP1	2715	959	ENST00000537447	ENSG00000178585	CTNNBIP1	34525	400	0	1	0	0	1	0	0	0	1
521	chr1	9942422	9942720	299	5	5	163	24	0.147239	0.186607	LMR	0	0	4187	1279	ENST00000377256	protein_coding	ENSG00000178585	CTNNBIP1	4187	962	ENST00000377256	ENSG00000178585	CTNNBIP1	27125	400	0	1	0	0	1	0	0	0	1
522	chr1	9949375	9950945	1571	19	19	882	350	0.396825	0.346154	LMR	0	0	2349	1278	ENST00000377258	protein_coding	ENSG00000178585	CTNNBIP1	2349	961	ENST00000377258	ENSG00000178585	CTNNBIP1	18900	400	0	1	0	0	1	0	0	0	1
523	chr1	9953130	9953894	765	9	9	385	80	0.207792	0.212602	LMR	1	1	0	1278	ENST00000377258	protein_coding	ENSG00000178585	CTNNBIP1	0	961	ENST00000377258	ENSG00000178585	CTNNBIP1	15951	400	1	0	0	1	0	0	0	0	1
524	chr1	9960494	9961055	562	11	11	394	90	0.228426	0.212394	LMR	0	0	7198	1278	ENST00000377258	protein_coding	ENSG00000178585	CTNNBIP1	7198	961	ENST00000377258	ENSG00000178585	CTNNBIP1	8790	400	0	1	0	0	1	0	0	0	1
525	chr1	10010213	10011472	1260	19	19	982	208	0.211813	0.255342	LMR	0	0	2836	1293	ENST00000365545	misc_RNA	ENSG00000202415	RN7SKP269	6666	972	ENST00000492735	ENSG00000173614	NMNAT1	6627	402	0	1	0	0	1	0	0	0	1
526	chr1	10089110	10089402	293	15	15	354	139	0.392655	0.360052	LMR	0	0	3487	1299	ENST00000253251	protein_coding	ENSG00000130939	UBE4B	3487	976	ENST00000253251	ENSG00000130939	UBE4B	3130	404	0	0	1	0	0	1	0	0	1
527	chr1	10126846	10127508	663	8	8	270	56	0.207407	0.227727	LMR	0	0	8116	1311	ENST00000416729	pseudogene	ENSG00000233623	PGAM1P11	33191	979	ENST00000343090	ENSG00000130939	UBE4B	33441	404	0	1	0	0	1	0	0	0	1
528	chr1	10208189	10208421	233	8	8	312	114	0.365385	0.341249	LMR	0	0	9990	1307	ENST00000488228	protein_coding	ENSG00000130939	UBE4B	9990	984	ENST00000488228	ENSG00000130939	UBE4B	61594	405	0	1	0	0	1	0	0	0	1
529	chr1	10211278	10211690	413	5	5	253	96	0.379447	0.389219	LMR	0	0	6721	1307	ENST00000488228	protein_coding	ENSG00000130939	UBE4B	6721	984	ENST00000488228	ENSG00000130939	UBE4B	58325	405	0	1	0	0	1	0	0	0	1
530	chr1	10268678	10269003	326	11	11	600	189	0.315	0.360009	LMR	0	0	1859	1313	ENST00000377093	protein_coding	ENSG00000054523	KIF1B	1859	987	ENST00000377093	ENSG00000054523	KIF1B	1012	405	0.432515	0	0.567485	0.432515	0	0.567485	0	1	0
531	chr1	10302301	10302582	282	6	6	269	102	0.379182	0.361148	LMR	0	0	9992	1317	ENST00000377081	protein_coding	ENSG00000054523	KIF1B	9992	991	ENST00000377081	ENSG00000054523	KIF1B	30994	405	0	1	0	0	1	0	0	0	1
532	chr1	10437476	10438874	1399	26	26	1003	389	0.387836	0.375679	LMR	0	0	11184	1326	ENST00000579866	misc_RNA	ENSG00000265945	RN7SL721P	12251	996	ENST00000470616	ENSG00000054523	KIF1B	19674	407	0	1	0	0	1	0	0	0	1
533	chr1	10447888	10449086	1199	7	7	310	105	0.33871	0.358948	LMR	0	0	972	1326	ENST00000579866	misc_RNA	ENSG00000265945	RN7SL721P	9562	997	ENST00000491493	ENSG00000142657	PGD	9462	407	0.857381	0	0.142619	0	0	1	0	0	1
534	chr1	10451160	10451491	332	5	5	192	86	0.447917	0.464174	LMR	0	0	1100	1326	ENST00000579866	misc_RNA	ENSG00000265945	RN7SL721P	7157	997	ENST00000491493	ENSG00000142657	PGD	7057	407	1	0	0	0	0	1	0	0	1
535	chr1	10475114	10475984	871	9	9	276	75	0.271739	0.316852	LMR	1	1	0	1337	ENST00000498356	protein_coding	ENSG00000142657	PGD	0	1007	ENST00000498356	ENSG00000142657	PGD	14216	408	1	0	0	1	0	0	0	0	1
536	chr1	10487132	10487404	273	7	7	236	63	0.266949	0.190766	LMR	0	0	2754	1340	ENST00000602787	protein_coding	ENSG00000175279	APITD1	2754	1009	ENST00000602787	ENSG00000175279	APITD1	2796	408	0	0	1	0	0	1	0	0	1
537	chr1	10488140	10488580	441	5	5	266	30	0.112782	0.0990991	LMR	0	0	1578	1340	ENST00000602787	protein_coding	ENSG00000175279	APITD1	1578	1009	ENST00000602787	ENSG00000175279	APITD1	1620	408	0.956916	0	0.0430839	0.956916	0	0.0430839	0	0.861678	0.138322
538	chr1	10511356	10511823	468	11	11	277	62	0.223827	0.175991	LMR	0	0	1384	1352	ENST00000320498	protein_coding	ENSG00000241563	CORT	1384	1021	ENST00000320498	ENSG00000241563	CORT	20283	408	1	0	0	1	0	0	0	0	1
539	chr1	10527838	10528274	437	5	5	219	66	0.30137	0.309441	LMR	0	0	4070	1357	ENST00000472851	protein_coding	ENSG00000142655	PEX14	4070	1025	ENST00000472851	ENSG00000142655	PEX14	3903	409	0	1	0	0	1	0	0	0	1
540	chr1	10544555	10544992	438	8	8	386	138	0.357513	0.38003	LMR	0	0	9515	1360	ENST00000491661	protein_coding	ENSG00000142655	PEX14	9515	1028	ENST00000491661	ENSG00000142655	PEX14	9382	410	0	1	0	0	1	0	0	0	1
541	chr1	10554674	10555538	865	17	17	675	66	0.0977778	0.0267094	LMR	0	0	19634	1360	ENST00000491661	protein_coding	ENSG00000142655	PEX14	19634	1028	ENST00000491661	ENSG00000142655	PEX14	19501	410	0	1	0	0	1	0	0	0	1
542	chr1	10560446	10560782	337	7	7	309	88	0.28479	0.284748	LMR	0	0	25406	1360	ENST00000491661	protein_coding	ENSG00000142655	PEX14	25406	1028	ENST00000491661	ENSG00000142655	PEX14	25273	410	0	1	0	0	1	0	0	0	1
543	chr1	10570248	10571974	1727	16	16	717	153	0.213389	0.240596	LMR	0	0	23970	1361	ENST00000492696	protein_coding	ENSG00000142655	PEX14	23970	1029	ENST00000492696	ENSG00000142655	PEX14	35075	410	0	1	0	0	1	0	0	0	1
544	chr1	10590491	10591162	672	19	19	681	293	0.43025	0.407859	LMR	0	0	4782	1361	ENST00000492696	protein_coding	ENSG00000142655	PEX14	4782	1029	ENST00000492696	ENSG00000142655	PEX14	55318	410	0	1	0	0	1	0	0	0	1
545	chr1	10695606	10695870	265	12	12	478	160	0.334728	0.343753	LMR	0	0	2949	1364	ENST00000478524	protein_coding	ENSG00000130940	CASZ1	2949	1031	ENST00000478524	ENSG00000130940	CASZ1	2429	411	0	0	1	0	0	1	0	0	1
546	chr1	10730768	10731687	920	25	25	953	314	0.329486	0.342857	LMR	0	0	9312	1369	ENST00000492173	protein_coding	ENSG00000130940	CASZ1	9312	1036	ENST00000492173	ENSG00000130940	CASZ1	5150	418	0	1	0	0	1	0	0	0	1
547	chr1	10739636	10739940	305	5	5	199	37	0.18593	0.169603	LMR	0	0	14028	1370	ENST00000478728	protein_coding	ENSG00000130940	CASZ1	14028	1037	ENST00000478728	ENSG00000130940	CASZ1	13833	419	0	1	0	0	1	0	0	0	1
548	chr1	10748888	10749164	277	6	6	160	54	0.3375	0.305095	LMR	0	0	4804	1370	ENST00000478728	protein_coding	ENSG00000130940	CASZ1	4804	1037	ENST00000478728	ENSG00000130940	CASZ1	4609	419	0	1	0	0	1	0	0	0	1
549	chr1	10768916	10769270	355	11	11	334	90	0.269461	0.226906	LMR	0	0	3283	1371	ENST00000472814	protein_coding	ENSG00000130940	CASZ1	3283	1038	ENST00000472814	ENSG00000130940	CASZ1	3990	422	0	1	0	0	1	0	0	0	1
550	chr1	10776298	10776896	599	12	12	411	41	0.0997567	0.0838859	LMR	0	0	10665	1371	ENST00000472814	protein_coding	ENSG00000130940	CASZ1	10665	1038	ENST00000472814	ENSG00000130940	CASZ1	11372	422	0	1	0	0	1	0	0	0	1
551	chr1	10813224	10813450	227	5	5	227	73	0.321586	0.38345	LMR	0	0	43254	1363	ENST00000377022	protein_coding	ENSG00000130940	CASZ1	43254	1030	ENST00000377022	ENSG00000130940	CASZ1	40444	423	0	1	0	0	1	0	0	0	1
552	chr1	10815622	10816432	811	24	24	720	125	0.173611	0.179442	LMR	0	0	40272	1363	ENST00000377022	protein_coding	ENSG00000130940	CASZ1	40272	1030	ENST00000377022	ENSG00000130940	CASZ1	37462	423	0	1	0	0	1	0	0	0	1
553	chr1	10848773	10849026	254	7	7	262	78	0.29771	0.270499	LMR	0	0	7678	1363	ENST00000377022	protein_coding	ENSG00000130940	CASZ1	7678	1030	ENST00000377022	ENSG00000130940	CASZ1	4868	423	0	1	0	0	1	0	0	0	1
554	chr1	10924156	10924296	141	6	6	239	53	0.221757	0.224191	LMR	0	0	31521	1373	ENST00000450782	pseudogene	ENSG00000225158	HSPE1P24	67448	1033	ENST00000344008	ENSG00000130940	CASZ1	28038	424	0	0	1	0	0	1	0	0	1
555	chr1	10950172	10950359	188	7	7	345	61	0.176812	0.167107	LMR	0	0	5458	1373	ENST00000450782	pseudogene	ENSG00000225158	HSPE1P24	57567	1043	ENST00000468348	ENSG00000175262	C1orf127	54054	424	0	0	1	0	0	1	0	0	1
556	chr1	10958418	10958952	535	13	13	467	163	0.349036	0.34899	LMR	0	0	2599	1373	ENST00000450782	pseudogene	ENSG00000225158	HSPE1P24	48974	1043	ENST00000468348	ENSG00000175262	C1orf127	62300	424	0	0	1	0	0	1	0	0	1
557	chr1	10962301	10962622	322	5	5	160	39	0.24375	0.210958	LMR	0	0	6482	1373	ENST00000450782	pseudogene	ENSG00000225158	HSPE1P24	45304	1043	ENST00000468348	ENSG00000175262	C1orf127	66183	424	0	0	1	0	0	1	0	0	1
558	chr1	10963839	10964094	256	5	5	175	24	0.137143	0.0970696	LMR	0	0	8020	1373	ENST00000450782	pseudogene	ENSG00000225158	HSPE1P24	43832	1043	ENST00000468348	ENSG00000175262	C1orf127	67721	424	0	0	1	0	0	1	0	0	1
559	chr1	10969874	10970290	417	10	10	314	98	0.312102	0.213611	LMR	0	0	14055	1373	ENST00000450782	pseudogene	ENSG00000225158	HSPE1P24	37636	1043	ENST00000468348	ENSG00000175262	C1orf127	73756	424	0	0	1	0	0	1	0	0	1
560	chr1	10977599	10978476	878	10	10	391	61	0.15601	0.206819	LMR	0	0	21780	1373	ENST00000450782	pseudogene	ENSG00000225158	HSPE1P24	29450	1043	ENST00000468348	ENSG00000175262	C1orf127	81481	424	0	0	1	0	0	1	0	0	1
561	chr1	10991991	10992572	582	8	8	364	58	0.159341	0.185929	LMR	0	0	15354	1378	ENST00000468348	protein_coding	ENSG00000175262	C1orf127	15354	1043	ENST00000468348	ENSG00000175262	C1orf127	79747	425	0	0	1	0	0	1	0	0	1
562	chr1	11000011	11000498	488	15	15	574	62	0.108014	0.0733475	LMR	0	0	7428	1378	ENST00000468348	protein_coding	ENSG00000175262	C1orf127	7428	1043	ENST00000468348	ENSG00000175262	C1orf127	71821	425	0	0	1	0	0	1	0	0	1
563	chr1	11001720	11002708	989	27	27	977	81	0.0829069	0.0378788	LMR	0	0	5218	1378	ENST00000468348	protein_coding	ENSG00000175262	C1orf127	5218	1043	ENST00000468348	ENSG00000175262	C1orf127	69611	425	0	0	1	0	0	1	0	0	1
564	chr1	11004048	11004793	746	23	23	833	100	0.120048	0.0809524	LMR	0	0	3133	1378	ENST00000468348	protein_coding	ENSG00000175262	C1orf127	3133	1043	ENST00000468348	ENSG00000175262	C1orf127	67526	425	0	0	1	0	0	1	0	0	1
565	chr1	11021066	11021476	411	18	18	661	39	0.0590015	0.0193277	LMR	0	0	2781	1375	ENST00000418570	protein_coding	ENSG00000175262	C1orf127	2781	1040	ENST00000418570	ENSG00000175262	C1orf127	50843	425	0	1	0	0	1	0	0	0	1
566	chr1	11025044	11026590	1547	22	22	779	88	0.112965	0.081685	LMR	0	0	785	1375	ENST00000418570	protein_coding	ENSG00000175262	C1orf127	785	1040	ENST00000418570	ENSG00000175262	C1orf127	45729	425	0.784745	0.215255	0	0.784745	0.215255	0	0	0	1
567	chr1	11040146	11040745	600	19	19	760	291	0.382895	0.406193	LMR	0	0	1348	1376	ENST00000377004	protein_coding	ENSG00000175262	C1orf127	1348	1041	ENST00000377004	ENSG00000175262	C1orf127	31574	425	1	0	0	1	0	0	0	0	1
568	chr1	11097523	11098266	744	13	13	747	30	0.0401606	0.00520833	LMR	0	0	4988	1394	ENST00000478645	protein_coding	ENSG00000009724	MASP2	4988	1056	ENST00000478645	ENSG00000009724	MASP2	20764	426	0	1	0	0	1	0	0	0	1
569	chr1	11111933	11112206	274	7	7	327	82	0.250765	0.232254	LMR	0	0	3054	1398	ENST00000475189	protein_coding	ENSG00000116649	SRM	3054	1059	ENST00000475189	ENSG00000116649	SRM	6824	426	0	0	1	0	0	1	0	0	1
570	chr1	11112970	11113391	422	16	16	657	97	0.147641	0.103914	LMR	0	0	1869	1398	ENST00000475189	protein_coding	ENSG00000116649	SRM	1869	1059	ENST00000475189	ENSG00000116649	SRM	5639	426	0.310427	0	0.689573	0.310427	0	0.689573	0	0	1
571	chr1	11296839	11297168	330	5	5	214	61	0.285047	0.21485	LMR	0	0	3818	1433	ENST00000448289	pseudogene	ENSG00000238173	RPL39P6	25395	1078	ENST00000361445	ENSG00000198793	MTOR	25090	428	0	1	0	0	1	0	0	0	1
572	chr1	11341077	11342038	962	7	7	241	62	0.257261	0.281643	LMR	0	0	1668	1438	ENST00000433562	pseudogene	ENSG00000238199	UBE2V2P3	7085	1089	ENST00000483738	ENSG00000120942	UBIAD1	7529	429	0.344075	0.655925	0	0	1	0	0	0	1
573	chr1	11380114	11380708	595	15	15	585	98	0.167521	0.100427	LMR	0	0	40705	1438	ENST00000433562	pseudogene	ENSG00000238199	UBE2V2P3	46122	1089	ENST00000483738	ENSG00000120942	UBIAD1	46566	429	0	0	1	0	0	1	0	0	1
574	chr1	11397595	11398308	714	15	15	433	72	0.166282	0.217989	LMR	0	0	58186	1438	ENST00000433562	pseudogene	ENSG00000238199	UBE2V2P3	63603	1089	ENST00000483738	ENSG00000120942	UBIAD1	64047	429	0	0	1	0	0	1	0	0	1
575	chr1	11399726	11400574	849	22	22	818	193	0.235941	0.219902	LMR	0	0	60317	1438	ENST00000433562	pseudogene	ENSG00000238199	UBE2V2P3	65734	1089	ENST00000483738	ENSG00000120942	UBIAD1	66178	429	0	0	1	0	0	1	0	0	1
576	chr1	11409986	11410870	885	21	21	935	118	0.126203	0.074188	LMR	0	0	70577	1438	ENST00000433562	pseudogene	ENSG00000238199	UBE2V2P3	75994	1089	ENST00000483738	ENSG00000120942	UBIAD1	76438	429	0	0	1	0	0	1	0	0	1
577	chr1	11412944	11413615	672	12	12	523	67	0.128107	0.150649	LMR	0	0	72262	1439	ENST00000435243	pseudogene	ENSG00000224338	RP11-149P14.1	78952	1089	ENST00000483738	ENSG00000120942	UBIAD1	79396	429	0	0	1	0	0	1	0	0	1
578	chr1	11415616	11415894	279	7	7	167	46	0.275449	0.25202	LMR	0	0	69983	1439	ENST00000435243	pseudogene	ENSG00000224338	RP11-149P14.1	81624	1089	ENST00000483738	ENSG00000120942	UBIAD1	82068	429	0	0	1	0	0	1	0	0	1
579	chr1	11443708	11444802	1095	15	15	773	151	0.195343	0.148838	LMR	0	0	41075	1439	ENST00000435243	pseudogene	ENSG00000224338	RP11-149P14.1	94420	1090	ENST00000423056	ENSG00000204624	PTCHD2	93867	430	0	0	1	0	0	1	0	0	1
580	chr1	11450590	11450836	247	5	5	207	61	0.294686	0.266506	LMR	0	0	35041	1439	ENST00000435243	pseudogene	ENSG00000224338	RP11-149P14.1	88386	1090	ENST00000423056	ENSG00000204624	PTCHD2	87833	430	0	0	1	0	0	1	0	0	1
581	chr1	11455052	11455261	210	6	6	254	73	0.287402	0.260206	LMR	0	0	30616	1439	ENST00000435243	pseudogene	ENSG00000224338	RP11-149P14.1	83961	1090	ENST00000423056	ENSG00000204624	PTCHD2	83408	430	0	0	1	0	0	1	0	0	1
582	chr1	11467190	11467930	741	11	11	500	79	0.158	0.206349	LMR	0	0	17947	1439	ENST00000435243	pseudogene	ENSG00000224338	RP11-149P14.1	71292	1090	ENST00000423056	ENSG00000204624	PTCHD2	70739	430	0	0	1	0	0	1	0	0	1
583	chr1	11518916	11519274	359	12	12	369	145	0.392954	0.388176	LMR	0	0	19948	1440	ENST00000423056	protein_coding	ENSG00000204624	PTCHD2	19948	1090	ENST00000423056	ENSG00000204624	PTCHD2	19395	430	0	0	1	0	0	1	0	0	1
584	chr1	11546132	11546553	422	7	7	260	54	0.207692	0.244953	LMR	0	0	6836	1441	ENST00000294484	protein_coding	ENSG00000204624	PTCHD2	6836	1091	ENST00000294484	ENSG00000204624	PTCHD2	5789	430	0	1	0	0	1	0	0	0	1
585	chr1	11610770	11611302	533	11	11	496	25	0.0504032	0.0296443	LMR	0	0	17036	1443	ENST00000304391	protein_coding	ENSG00000204624	PTCHD2	17036	1093	ENST00000304391	ENSG00000204624	PTCHD2	14147	433	0	0	1	0	0	1	0	0	1
586	chr1	11617890	11618826	937	11	11	451	57	0.126386	0.111795	LMR	0	0	24156	1443	ENST00000304391	protein_coding	ENSG00000204624	PTCHD2	24156	1093	ENST00000304391	ENSG00000204624	PTCHD2	21267	433	0	0	1	0	0	1	0	0	1
587	chr1	11623605	11624136	532	15	15	633	50	0.0789889	0.0355619	LMR	0	0	29871	1443	ENST00000304391	protein_coding	ENSG00000204624	PTCHD2	29871	1093	ENST00000304391	ENSG00000204624	PTCHD2	26982	433	0	0	1	0	0	1	0	0	1
588	chr1	11630952	11631428	477	15	15	545	140	0.256881	0.204762	LMR	0	0	37218	1443	ENST00000304391	protein_coding	ENSG00000204624	PTCHD2	37218	1093	ENST00000304391	ENSG00000204624	PTCHD2	34329	433	0	0	1	0	0	1	0	0	1
589	chr1	11632320	11632738	419	5	5	252	77	0.305556	0.193981	LMR	0	0	36849	1444	ENST00000453135	lincRNA	ENSG00000235643	RP1-69M21.2	38586	1093	ENST00000304391	ENSG00000204624	PTCHD2	35697	433	0	0	1	0	0	1	0	0	1
590	chr1	11654086	11654719	634	17	17	621	133	0.214171	0.23199	LMR	0	0	14868	1444	ENST00000453135	lincRNA	ENSG00000235643	RP1-69M21.2	56050	1095	ENST00000471501	ENSG00000116661	FBXO2	54048	434	0	0	1	0	0	1	0	0	1
591	chr1	11695918	11696212	295	14	14	496	96	0.193548	0.18137	LMR	0	0	14557	1446	ENST00000471501	protein_coding	ENSG00000116661	FBXO2	14557	1095	ENST00000471501	ENSG00000116661	FBXO2	12555	434	0	0	1	0	0	1	0	0	1
592	chr1	11700556	11700905	350	6	6	227	61	0.268722	0.229224	LMR	0	0	9864	1446	ENST00000471501	protein_coding	ENSG00000116661	FBXO2	9864	1095	ENST00000471501	ENSG00000116661	FBXO2	7862	434	0	0	1	0	0	1	0	0	1
593	chr1	11705753	11706050	298	5	5	226	8	0.0353982	0.0446328	LMR	0	0	4719	1446	ENST00000471501	protein_coding	ENSG00000116661	FBXO2	4719	1095	ENST00000471501	ENSG00000116661	FBXO2	2717	434	0	0	1	0	0	1	0	0	1
594	chr1	11722900	11723063	164	6	6	165	62	0.375758	0.371902	LMR	0	0	1117	1459	ENST00000376753	protein_coding	ENSG00000116663	FBXO6	1117	1108	ENST00000376753	ENSG00000116663	FBXO6	1050	437	1	0	0	1	0	0	0	1	0
595	chr1	11760918	11761256	339	12	12	402	134	0.333333	0.34544	LMR	0	0	9131	1471	ENST00000294485	protein_coding	ENSG00000162490	DRAXIN	9131	1120	ENST00000294485	ENSG00000162490	DRAXIN	8266	439	0	1	0	0	1	0	0	0	1
596	chr1	11785628	11785923	296	5	5	182	46	0.252747	0.245275	LMR	0	0	10217	1472	ENST00000376637	protein_coding	ENSG00000177674	AGTRAP	10217	1121	ENST00000376637	ENSG00000177674	AGTRAP	5611	440	0	0.969595	0.0304054	0	0.969595	0.0304054	0	0	1
597	chr1	11791474	11792408	935	22	23	835	134	0.160479	0.137688	LMR	0	0	3732	1472	ENST00000376637	protein_coding	ENSG00000177674	AGTRAP	3732	1121	ENST00000376637	ENSG00000177674	AGTRAP	3567	441	0	0	1	0	0	1	0	0	1
598	chr1	11798890	11799201	312	5	5	251	51	0.203187	0.205231	LMR	0	0	2657	1481	ENST00000510878	protein_coding	ENSG00000177674	AGTRAP	2657	1130	ENST00000510878	ENSG00000177674	AGTRAP	2626	441	0	1	0	0	1	0	0	0	1
599	chr1	11800149	11801420	1272	17	17	815	123	0.15092	0.184539	LMR	0	0	3916	1481	ENST00000510878	protein_coding	ENSG00000177674	AGTRAP	3916	1130	ENST00000510878	ENSG00000177674	AGTRAP	3885	441	0	1	0	0	1	0	0	0	1
600	chr1	11822064	11822492	429	29	29	855	52	0.0608187	0.0246914	LMR	0	0	219	1486	ENST00000433342	protein_coding	ENSG00000215910	C1orf167	219	1135	ENST00000433342	ENSG00000215910	C1orf167	0	442	1	0	0	1	0	0	0.522145	0.477855	0
601	chr1	11874988	11875280	293	6	6	94	29	0.308511	0.332895	LMR	0	0	8010	1503	ENST00000376486	protein_coding	ENSG00000177000	MTHFR	8010	1151	ENST00000376486	ENSG00000177000	MTHFR	8421	443	0	1	0	0	1	0	0	0	1
602	chr1	11898727	11899033	307	11	11	355	29	0.0816901	0.0306187	LMR	0	0	2040	1513	ENST00000446542	antisense	ENSG00000242349	NPPA-AS1	8806	1161	ENST00000376480	ENSG00000175206	NPPA	0	444	0	1	0	0	1	0	0.019544	0.980456	0
603	chr1	11901402	11901498	97	5	5	236	79	0.334746	0.329722	LMR	0	0	327	1513	ENST00000446542	antisense	ENSG00000242349	NPPA-AS1	6341	1161	ENST00000376480	ENSG00000175206	NPPA	2669	444	1	0	0	0	1	0	0	0	1
604	chr1	11902049	11903136	1088	21	21	871	215	0.246843	0.250884	LMR	0	0	781	1514	ENST00000400892	antisense	ENSG00000242349	NPPA-AS1	4703	1161	ENST00000376480	ENSG00000175206	NPPA	3316	444	1	0	0	0	1	0	0	0	1
605	chr1	11903777	11903964	188	5	5	219	71	0.324201	0.298653	LMR	1	0	0	1514	ENST00000400892	antisense	ENSG00000242349	NPPA-AS1	3875	1161	ENST00000376480	ENSG00000175206	NPPA	5044	444	1	0	0	0	0	1	0	0	1
606	chr1	11911222	11911693	472	7	7	344	85	0.247093	0.248115	LMR	0	0	2819	1516	ENST00000376476	protein_coding	ENSG00000175206	NPPA	2819	1162	ENST00000376476	ENSG00000175206	NPPA	7422	445	0	0	1	0	0	1	0	0	1
607	chr1	11916992	11917816	825	11	11	373	101	0.270777	0.231944	LMR	0	0	1171	1517	ENST00000376468	protein_coding	ENSG00000120937	NPPB	1171	1163	ENST00000376468	ENSG00000120937	NPPB	1299	445	1	0	0	1	0	0	0	0.849697	0.150303
608	chr1	11942958	11943250	293	6	6	210	33	0.157143	0.127873	LMR	0	0	5130	1518	ENST00000438808	pseudogene	ENSG00000224904	RP5-934G17.6	23969	1163	ENST00000376468	ENSG00000120937	NPPB	23402	445	0	0	1	0	0	1	0	0	1
609	chr1	11946490	11946706	217	6	6	187	18	0.0962567	0.1186	LMR	0	0	8662	1518	ENST00000438808	pseudogene	ENSG00000224904	RP5-934G17.6	27501	1163	ENST00000376468	ENSG00000120937	NPPB	26934	445	0	0	1	0	0	1	0	0	1
610	chr1	11953938	11954556	619	6	6	204	15	0.0735294	0.0555556	LMR	0	0	13652	1519	ENST00000362477	snRNA	ENSG00000199347	RNU5E-1	31923	1164	ENST00000376572	ENSG00000116685	KIAA2013	31087	446	0	0	1	0	0	1	0	0	1
611	chr1	11989792	11990228	437	6	6	242	30	0.123967	0.126772	LMR	0	0	3306	1522	ENST00000376576	protein_coding	ENSG00000116685	KIAA2013	3306	1165	ENST00000376576	ENSG00000116685	KIAA2013	3157	446	0	0	1	0	0	1	0	0	1
612	chr1	11990679	11991131	453	6	6	256	86	0.335938	0.319217	LMR	0	0	3130	1523	ENST00000485046	protein_coding	ENSG00000083444	PLOD1	3130	1166	ENST00000485046	ENSG00000083444	PLOD1	3563	447	0	0	1	0	0	1	0	0	1
613	chr1	12045744	12046304	561	10	10	461	179	0.388286	0.407241	LMR	0	0	3694	1538	ENST00000412236	protein_coding	ENSG00000116688	MFN2	3694	1181	ENST00000412236	ENSG00000116688	MFN2	4950	448	0	1	0	0	1	0	0	0	1
614	chr1	12094358	12095602	1245	21	21	1010	354	0.350495	0.338923	LMR	0	0	1468	1549	ENST00000496974	misc_RNA	ENSG00000243539	RN7SL649P	3173	1189	ENST00000478299	ENSG00000116691	MIIP	14454	449	0.427309	0	0.572691	0	0	1	0	0	1
615	chr1	12107317	12108045	729	17	17	637	179	0.281005	0.292063	LMR	0	0	10245	1549	ENST00000496974	misc_RNA	ENSG00000243539	RN7SL649P	15388	1190	ENST00000263932	ENSG00000120949	TNFRSF8	15443	450	0	0	1	0	0	1	0	0	1
616	chr1	12112082	12112408	327	7	7	318	57	0.179245	0.169855	LMR	0	0	11025	1550	ENST00000263932	protein_coding	ENSG00000120949	TNFRSF8	11025	1190	ENST00000263932	ENSG00000120949	TNFRSF8	11080	450	0	0	1	0	0	1	0	0	1
617	chr1	12125774	12126415	642	8	8	346	35	0.101156	0.0930178	LMR	0	0	2246	1551	ENST00000514649	protein_coding	ENSG00000120949	TNFRSF8	2246	1191	ENST00000514649	ENSG00000120949	TNFRSF8	1625	450	0	1	0	0	1	0	0	0.584112	0.415888
618	chr1	12129802	12130353	552	8	8	305	65	0.213115	0.247564	LMR	0	0	6274	1551	ENST00000514649	protein_coding	ENSG00000120949	TNFRSF8	6274	1191	ENST00000514649	ENSG00000120949	TNFRSF8	5653	450	0	1	0	0	1	0	0	0	1
619	chr1	12147626	12149228	1603	27	27	1133	161	0.142101	0.130571	LMR	0	0	7021	1556	ENST00000439324	pseudogene	ENSG00000227875	RP11-426M1.2	24098	1191	ENST00000514649	ENSG00000120949	TNFRSF8	23477	450	0	1	0	0	1	0	0	0	1
620	chr1	12178724	12178971	248	5	5	159	31	0.194969	0.178571	LMR	0	0	6984	1553	ENST00000413146	protein_coding	ENSG00000120949	TNFRSF8	6984	1193	ENST00000413146	ENSG00000120949	TNFRSF8	47905	451	0	1	0	0	1	0	0	0	1
621	chr1	12184840	12185333	494	10	10	477	90	0.188679	0.208102	LMR	0	0	622	1553	ENST00000413146	protein_coding	ENSG00000120949	TNFRSF8	622	1193	ENST00000413146	ENSG00000120949	TNFRSF8	41543	451	1	0	0	1	0	0	0	0	1
622	chr1	12185892	12186100	209	6	6	215	74	0.344186	0.321797	LMR	1	1	0	1554	ENST00000479933	protein_coding	ENSG00000120949	TNFRSF8	0	1194	ENST00000479933	ENSG00000120949	TNFRSF8	40776	451	1	0	0	1	0	0	0	0	1
623	chr1	12192956	12193550	595	14	14	610	99	0.162295	0.106663	LMR	0	0	6964	1554	ENST00000479933	protein_coding	ENSG00000120949	TNFRSF8	6964	1194	ENST00000479933	ENSG00000120949	TNFRSF8	33326	451	0	1	0	0	1	0	0	0	1
624	chr1	12201078	12201368	291	7	7	201	69	0.343284	0.348935	LMR	0	0	15086	1554	ENST00000479933	protein_coding	ENSG00000120949	TNFRSF8	15086	1194	ENST00000479933	ENSG00000120949	TNFRSF8	25508	451	0	1	0	0	1	0	0	0	1
625	chr1	12206706	12207508	803	13	13	560	189	0.3375	0.358111	LMR	0	0	19551	1557	ENST00000376259	protein_coding	ENSG00000028137	TNFRSF1B	19551	1195	ENST00000376259	ENSG00000028137	TNFRSF1B	19368	451	0	0	1	0	0	1	0	0	1
626	chr1	12210504	12211168	665	8	8	413	15	0.0363196	0.0132338	LMR	0	0	15891	1557	ENST00000376259	protein_coding	ENSG00000028137	TNFRSF1B	15891	1195	ENST00000376259	ENSG00000028137	TNFRSF1B	15708	451	0	0	1	0	0	1	0	0	1
627	chr1	12212164	12212558	395	5	5	176	66	0.375	0.383927	LMR	0	0	14501	1557	ENST00000376259	protein_coding	ENSG00000028137	TNFRSF1B	14501	1195	ENST00000376259	ENSG00000028137	TNFRSF1B	14318	451	0	0	1	0	0	1	0	0	1
628	chr1	12213212	12213769	558	11	11	423	78	0.184397	0.199741	LMR	0	0	13290	1557	ENST00000376259	protein_coding	ENSG00000028137	TNFRSF1B	13290	1195	ENST00000376259	ENSG00000028137	TNFRSF1B	13107	451	0	0	1	0	0	1	0	0	1
629	chr1	12217406	12218782	1377	18	18	673	192	0.28529	0.326897	LMR	0	0	8277	1557	ENST00000376259	protein_coding	ENSG00000028137	TNFRSF1B	8277	1195	ENST00000376259	ENSG00000028137	TNFRSF1B	8094	451	0	0	1	0	0	1	0	0	1
630	chr1	12221417	12222535	1119	10	10	418	59	0.141148	0.0330769	LMR	0	0	4524	1557	ENST00000376259	protein_coding	ENSG00000028137	TNFRSF1B	4524	1195	ENST00000376259	ENSG00000028137	TNFRSF1B	4341	451	0	0	1	0	0	1	0	0	1
631	chr1	12228535	12228861	327	8	8	231	72	0.311688	0.343121	LMR	0	0	1474	1557	ENST00000376259	protein_coding	ENSG00000028137	TNFRSF1B	1474	1195	ENST00000376259	ENSG00000028137	TNFRSF1B	822	451	1	0	0	1	0	0	0	1	0
632	chr1	12232146	12232311	166	6	6	264	88	0.333333	0.338586	LMR	0	0	5085	1557	ENST00000376259	protein_coding	ENSG00000028137	TNFRSF1B	5085	1195	ENST00000376259	ENSG00000028137	TNFRSF1B	4433	451	0	1	0	0	1	0	0	0	1
633	chr1	12233244	12234352	1109	16	16	593	132	0.222597	0.206773	LMR	0	0	6183	1557	ENST00000376259	protein_coding	ENSG00000028137	TNFRSF1B	6183	1195	ENST00000376259	ENSG00000028137	TNFRSF1B	5531	451	0	1	0	0	1	0	0	0	1
634	chr1	12237586	12237774	189	5	5	193	63	0.326425	0.376335	LMR	0	0	10525	1557	ENST00000376259	protein_coding	ENSG00000028137	TNFRSF1B	10525	1195	ENST00000376259	ENSG00000028137	TNFRSF1B	9873	451	0	1	0	0	1	0	0	0	1
635	chr1	12238142	12238536	395	13	13	560	142	0.253571	0.283784	LMR	0	0	11081	1557	ENST00000376259	protein_coding	ENSG00000028137	TNFRSF1B	11081	1195	ENST00000376259	ENSG00000028137	TNFRSF1B	10429	451	0	1	0	0	1	0	0	0	1
636	chr1	12239035	12239670	636	23	23	908	119	0.131057	0.101739	LMR	0	0	11974	1557	ENST00000376259	protein_coding	ENSG00000028137	TNFRSF1B	11974	1195	ENST00000376259	ENSG00000028137	TNFRSF1B	11322	451	0	1	0	0	1	0	0	0	1
637	chr1	12240349	12240778	430	10	10	431	140	0.324826	0.307648	LMR	0	0	10991	1561	ENST00000584158	miRNA	ENSG00000263676	MIR4632	11116	1198	ENST00000489921	ENSG00000028137	TNFRSF1B	10999	452	0	1	0	0	1	0	0	0	1
638	chr1	12244009	12244862	854	13	13	550	142	0.258182	0.208704	LMR	0	0	6907	1561	ENST00000584158	miRNA	ENSG00000263676	MIR4632	7032	1198	ENST00000489921	ENSG00000028137	TNFRSF1B	6915	452	0	1	0	0	1	0	0	0	1
639	chr1	12245203	12245606	404	7	7	231	70	0.30303	0.31684	LMR	0	0	6163	1561	ENST00000584158	miRNA	ENSG00000263676	MIR4632	6288	1198	ENST00000489921	ENSG00000028137	TNFRSF1B	6171	452	0	1	0	0	1	0	0	0	1
640	chr1	12256700	12257078	379	12	12	399	128	0.320802	0.308701	LMR	0	0	4804	1560	ENST00000489921	protein_coding	ENSG00000028137	TNFRSF1B	4804	1198	ENST00000489921	ENSG00000028137	TNFRSF1B	4714	452	0	1	0	0	1	0	0	0	1
641	chr1	12268952	12269590	639	13	13	637	107	0.167975	0.157202	LMR	0	0	11575	1562	ENST00000453852	pseudogene	ENSG00000225196	RP5-1118D24.2	17056	1198	ENST00000489921	ENSG00000028137	TNFRSF1B	16966	452	0	0.522692	0.477308	0	0.522692	0.477308	0	0	1
642	chr1	12270486	12271096	611	12	12	445	43	0.0966292	0.0377778	LMR	0	0	10069	1562	ENST00000453852	pseudogene	ENSG00000225196	RP5-1118D24.2	18590	1198	ENST00000489921	ENSG00000028137	TNFRSF1B	18500	452	0	0	1	0	0	1	0	0	1
643	chr1	12404209	12406347	2139	17	17	752	93	0.12367	0.144599	LMR	1	1	0	1571	ENST00000469054	protein_coding	ENSG00000048707	VPS13D	0	1206	ENST00000469054	ENSG00000048707	VPS13D	113009	454	1	0	0	1	0	0	0	0	1
644	chr1	12436574	12437207	634	8	8	353	119	0.33711	0.334593	LMR	0	0	8848	1572	ENST00000496628	protein_coding	ENSG00000048707	VPS13D	8848	1207	ENST00000496628	ENSG00000048707	VPS13D	145374	454	0	1	0	0	1	0	0	0	1
645	chr1	12495638	12496190	553	7	7	346	127	0.367052	0.379266	LMR	0	0	25713	1576	ENST00000543766	protein_coding	ENSG00000048707	VPS13D	25713	1211	ENST00000543766	ENSG00000048707	VPS13D	104157	455	0	1	0	0	1	0	0	0	1
646	chr1	12532974	12533713	740	13	13	589	62	0.105263	0.0633075	LMR	0	0	4890	1578	ENST00000543710	protein_coding	ENSG00000048707	VPS13D	4890	1213	ENST00000543710	ENSG00000048707	VPS13D	66634	455	0	1	0	0	1	0	0	0	1
647	chr1	12538368	12539021	654	20	20	815	146	0.179141	0.109321	LMR	1	1	0	1578	ENST00000543710	protein_coding	ENSG00000048707	VPS13D	0	1213	ENST00000543710	ENSG00000048707	VPS13D	61326	455	1	0	0	1	0	0	0	0	1
648	chr1	12570385	12570727	343	8	8	115	12	0.104348	0.0833333	LMR	0	0	3084	1580	ENST00000459326	snoRNA	ENSG00000239149	SNORA59A	13104	1214	ENST00000473099	ENSG00000048707	VPS13D	29620	455	0	1	0	0	1	0	0	0	1
649	chr1	12664216	12664638	423	5	5	253	24	0.0948617	0.0944444	LMR	0	0	7894	1584	ENST00000430996	protein_coding	ENSG00000162496	DHRS3	7894	1217	ENST00000430996	ENSG00000162496	DHRS3	7967	456	0	1	0	0	1	0	0	0	1
650	chr1	12694302	12694512	211	6	6	276	108	0.391304	0.377701	LMR	0	0	10053	1588	ENST00000376221	protein_coding	ENSG00000204518	AADACL4	10053	1219	ENST00000376221	ENSG00000204518	AADACL4	15659	457	0	0	1	0	0	1	0	0	1
651	chr1	12718834	12719379	546	11	11	520	42	0.0807692	0.0283688	LMR	0	0	14267	1588	ENST00000376221	protein_coding	ENSG00000204518	AADACL4	14267	1219	ENST00000376221	ENSG00000204518	AADACL4	40191	457	0	1	0	0	1	0	0	0	1
652	chr1	12748890	12749432	543	7	7	375	98	0.261333	0.265275	LMR	0	0	3492	1589	ENST00000436879	pseudogene	ENSG00000226166	RP11-474O21.2	26685	1220	ENST00000332530	ENSG00000188984	AADACL3	70247	457	0	0	1	0	0	1	0	0	1
653	chr1	13813687	13814261	575	14	14	589	118	0.20034	0.190142	LMR	0	0	25453	1659	ENST00000563570	antisense	ENSG00000259961	RP4-597A16.2	26281	1264	ENST00000376085	ENSG00000162494	LRRC38	25244	458	0	1	0	0	1	0	0	0	1
654	chr1	13816172	13816426	255	6	6	266	68	0.255639	0.29176	LMR	0	0	23288	1659	ENST00000563570	antisense	ENSG00000259961	RP4-597A16.2	24116	1264	ENST00000376085	ENSG00000162494	LRRC38	23079	458	0	1	0	0	1	0	0	0	1
655	chr1	13820568	13820854	287	5	5	217	13	0.0599078	0.0708929	LMR	0	0	18860	1659	ENST00000563570	antisense	ENSG00000259961	RP4-597A16.2	19688	1264	ENST00000376085	ENSG00000162494	LRRC38	18651	458	0	1	0	0	1	0	0	0	1
656	chr1	13824846	13825540	695	10	10	433	99	0.228637	0.218966	LMR	0	0	14174	1659	ENST00000563570	antisense	ENSG00000259961	RP4-597A16.2	15002	1264	ENST00000376085	ENSG00000162494	LRRC38	13965	458	0	1	0	0	1	0	0	0	1
657	chr1	13831054	13831598	545	8	8	214	66	0.308411	0.312441	LMR	0	0	8116	1659	ENST00000563570	antisense	ENSG00000259961	RP4-597A16.2	8944	1264	ENST00000376085	ENSG00000162494	LRRC38	7907	458	0	1	0	0	1	0	0	0	1
658	chr1	13843739	13844129	391	14	14	530	89	0.167925	0.130888	LMR	0	0	3195	1658	ENST00000376085	protein_coding	ENSG00000162494	LRRC38	3195	1264	ENST00000376085	ENSG00000162494	LRRC38	3125	458	0	0	1	0	0	1	0	0	1
659	chr1	13856198	13856565	368	5	5	173	45	0.260116	0.248128	LMR	0	0	15654	1658	ENST00000376085	protein_coding	ENSG00000162494	LRRC38	15654	1264	ENST00000376085	ENSG00000162494	LRRC38	15584	458	0	0	1	0	0	1	0	0	1
660	chr1	13911878	13912259	382	9	9	410	135	0.329268	0.318639	LMR	1	1	0	1670	ENST00000488631	protein_coding	ENSG00000162493	PDPN	0	1274	ENST00000488631	ENSG00000162493	PDPN	1009	461	1	0	0	1	0	0	0	1	0
661	chr1	13920057	13920646	590	7	7	339	96	0.283186	0.343998	LMR	0	0	8081	1670	ENST00000488631	protein_coding	ENSG00000162493	PDPN	8081	1274	ENST00000488631	ENSG00000162493	PDPN	9188	461	0	1	0	0	1	0	0	0	1
662	chr1	13988629	13989338	710	5	5	166	34	0.204819	0.13814	LMR	0	0	2223	1673	ENST00000441809	lincRNA	ENSG00000237445	CTA-520D8.2	37354	1275	ENST00000484063	ENSG00000116731	PRDM2	37143	462	0	0	1	0	0	1	0	0	1
663	chr1	13990465	13991016	552	5	5	226	52	0.230088	0.216296	LMR	0	0	4059	1673	ENST00000441809	lincRNA	ENSG00000237445	CTA-520D8.2	35676	1275	ENST00000484063	ENSG00000116731	PRDM2	35465	462	0	0	1	0	0	1	0	0	1
664	chr1	13992024	13992508	485	8	8	397	46	0.115869	0.108178	LMR	0	0	5618	1673	ENST00000441809	lincRNA	ENSG00000237445	CTA-520D8.2	34184	1275	ENST00000484063	ENSG00000116731	PRDM2	33973	462	0	0	1	0	0	1	0	0	1
665	chr1	14000738	14001914	1177	8	8	311	69	0.221865	0.186631	LMR	0	0	14332	1673	ENST00000441809	lincRNA	ENSG00000237445	CTA-520D8.2	24778	1275	ENST00000484063	ENSG00000116731	PRDM2	24567	462	0	0	1	0	0	1	0	0	1
666	chr1	14019772	14019974	203	5	5	211	23	0.109005	0.131004	LMR	0	0	2719	1674	ENST00000517276	snoRNA	ENSG00000253085	SCARNA11	6718	1275	ENST00000484063	ENSG00000116731	PRDM2	6507	462	0	0	1	0	0	1	0	0	1
667	chr1	14029358	14029630	273	5	5	161	40	0.248447	0.244276	LMR	0	0	1719	1677	ENST00000235372	protein_coding	ENSG00000116731	PRDM2	1719	1277	ENST00000235372	ENSG00000116731	PRDM2	2157	462	1	0	0	1	0	0	0	0	1
668	chr1	14031822	14032134	313	6	6	306	95	0.310458	0.28779	LMR	0	0	471	1677	ENST00000235372	protein_coding	ENSG00000116731	PRDM2	471	1277	ENST00000235372	ENSG00000116731	PRDM2	4621	462	1	0	0	1	0	0	0	0	1
669	chr1	14049936	14050893	958	10	10	481	161	0.334719	0.35514	LMR	0	0	6619	1679	ENST00000491134	protein_coding	ENSG00000116731	PRDM2	6619	1279	ENST00000491134	ENSG00000116731	PRDM2	22735	462	0	1	0	0	1	0	0	0	1
670	chr1	14051216	14051650	435	6	6	242	83	0.342975	0.277082	LMR	0	0	5862	1679	ENST00000491134	protein_coding	ENSG00000116731	PRDM2	5862	1279	ENST00000491134	ENSG00000116731	PRDM2	23617	463	0	1	0	0	1	0	0	0	1
671	chr1	14056815	14058042	1228	13	13	554	21	0.0379061	0.0244186	LMR	1	1	0	1679	ENST00000491134	protein_coding	ENSG00000116731	PRDM2	0	1279	ENST00000491134	ENSG00000116731	PRDM2	17225	463	1	0	0	1	0	0	0	0	1
672	chr1	14059412	14061330	1919	10	10	371	88	0.237197	0.270247	LMR	0	0	1898	1679	ENST00000491134	protein_coding	ENSG00000116731	PRDM2	1898	1279	ENST00000491134	ENSG00000116731	PRDM2	13937	463	0.0526316	0.947368	0	0.0526316	0.947368	0	0	0	1
673	chr1	14140252	14140305	54	5	5	183	68	0.371585	0.363548	LMR	0	0	42030	1688	ENST00000487453	protein_coding	ENSG00000116731	PRDM2	42030	1288	ENST00000487453	ENSG00000116731	PRDM2	63793	463	0	1	0	0	1	0	0	0	1
674	chr1	14155461	14155666	206	5	5	178	49	0.275281	0.305988	LMR	0	0	57239	1688	ENST00000487453	protein_coding	ENSG00000116731	PRDM2	57239	1288	ENST00000487453	ENSG00000116731	PRDM2	63684	464	0	0	1	0	0	1	0	0	1
675	chr1	14215130	14215564	435	7	7	293	63	0.215017	0.160952	LMR	0	0	116908	1688	ENST00000487453	protein_coding	ENSG00000116731	PRDM2	116908	1288	ENST00000487453	ENSG00000116731	PRDM2	3786	464	0	0	1	0	0	1	0	0	1
676	chr1	14286894	14287426	533	12	12	597	64	0.107203	0.0341718	LMR	0	0	163403	1689	ENST00000516342	snRNA	ENSG00000252151	RNU6-1265P	188672	1288	ENST00000487453	ENSG00000116731	PRDM2	67156	464	0	0	1	0	0	1	0	0	1
677	chr1	14292268	14292672	405	5	5	170	55	0.323529	0.283689	LMR	0	0	158157	1689	ENST00000516342	snRNA	ENSG00000252151	RNU6-1265P	194046	1288	ENST00000487453	ENSG00000116731	PRDM2	72530	464	0	0	1	0	0	1	0	0	1
678	chr1	14440282	14441196	915	15	15	641	105	0.163807	0.183737	LMR	0	0	9633	1689	ENST00000516342	snRNA	ENSG00000252151	RNU6-1265P	342060	1288	ENST00000487453	ENSG00000116731	PRDM2	220544	464	0	0	1	0	0	1	0	0	1
679	chr1	14507642	14508104	463	9	9	302	44	0.145695	0.0698169	LMR	0	0	41508	1690	ENST00000449215	lincRNA	ENSG00000231606	RP11-344F13.1	409420	1288	ENST00000487453	ENSG00000116731	PRDM2	287904	464	0	0	1	0	0	1	0	0	1
680	chr1	14609318	14609791	474	7	7	293	90	0.307167	0.333184	LMR	0	0	59704	1690	ENST00000449215	lincRNA	ENSG00000231606	RP11-344F13.1	315408	1289	ENST00000491547	ENSG00000189337	KAZN	314819	465	0	0	1	0	0	1	0	0	1
681	chr1	14687440	14687754	315	6	6	234	99	0.423077	0.418722	LMR	0	0	9921	1691	ENST00000447908	lincRNA	ENSG00000234593	RP4-704D23.1	237445	1289	ENST00000491547	ENSG00000189337	KAZN	236856	465	0	0	1	0	0	1	0	0	1
682	chr1	14692772	14693140	369	10	10	407	127	0.312039	0.294089	LMR	0	0	15253	1691	ENST00000447908	lincRNA	ENSG00000234593	RP4-704D23.1	232059	1289	ENST00000491547	ENSG00000189337	KAZN	231470	465	0	0	1	0	0	1	0	0	1
683	chr1	14726092	14726361	270	6	6	229	85	0.371179	0.398765	LMR	0	0	48573	1691	ENST00000447908	lincRNA	ENSG00000234593	RP4-704D23.1	198838	1289	ENST00000491547	ENSG00000189337	KAZN	198249	465	0	0	1	0	0	1	0	0	1
684	chr1	14769504	14770078	575	5	5	193	70	0.362694	0.342847	LMR	0	0	91985	1691	ENST00000447908	lincRNA	ENSG00000234593	RP4-704D23.1	155121	1289	ENST00000491547	ENSG00000189337	KAZN	154532	465	0	0	1	0	0	1	0	0	1
685	chr1	14895495	14895896	402	5	5	149	28	0.187919	0.139805	LMR	0	0	29303	1692	ENST00000491547	protein_coding	ENSG00000189337	KAZN	29303	1289	ENST00000491547	ENSG00000189337	KAZN	28714	465	0	0	1	0	0	1	0	0	1
686	chr1	14987293	14987926	634	9	9	475	97	0.204211	0.0879504	LMR	0	0	31182	1700	ENST00000416175	pseudogene	ENSG00000235829	TBCAP2	62079	1291	ENST00000503743	ENSG00000189337	KAZN	61299	465	0	1	0	0	1	0	0	0	1
687	chr1	15033020	15033636	617	6	6	201	27	0.134328	0.12206	LMR	0	0	13910	1700	ENST00000416175	pseudogene	ENSG00000235829	TBCAP2	107806	1291	ENST00000503743	ENSG00000189337	KAZN	93947	466	0	1	0	0	1	0	0	0	1
688	chr1	15059733	15060008	276	9	9	440	155	0.352273	0.341101	LMR	0	0	40623	1700	ENST00000416175	pseudogene	ENSG00000235829	TBCAP2	134519	1291	ENST00000503743	ENSG00000189337	KAZN	67575	466	0	1	0	0	1	0	0	0	1
689	chr1	15062251	15062859	609	9	9	354	77	0.217514	0.221639	LMR	0	0	43141	1700	ENST00000416175	pseudogene	ENSG00000235829	TBCAP2	137037	1291	ENST00000503743	ENSG00000189337	KAZN	64724	466	0	1	0	0	1	0	0	0	1
690	chr1	15065962	15066734	773	16	16	685	127	0.185401	0.14695	LMR	0	0	46852	1700	ENST00000416175	pseudogene	ENSG00000235829	TBCAP2	140748	1291	ENST00000503743	ENSG00000189337	KAZN	60849	466	0	1	0	0	1	0	0	0	1
691	chr1	15088004	15088676	673	8	8	315	39	0.12381	0.101647	LMR	0	0	68894	1700	ENST00000416175	pseudogene	ENSG00000235829	TBCAP2	161949	1293	ENST00000361144	ENSG00000189337	KAZN	38907	466	0	1	0	0	1	0	0	0	1
692	chr1	15103974	15105566	1593	17	17	731	113	0.154583	0.117725	LMR	0	0	84864	1700	ENST00000416175	pseudogene	ENSG00000235829	TBCAP2	145059	1293	ENST00000361144	ENSG00000189337	KAZN	22017	466	0	1	0	0	1	0	0	0	1
693	chr1	15109147	15109968	822	7	7	365	87	0.238356	0.217838	LMR	0	0	90037	1700	ENST00000416175	pseudogene	ENSG00000235829	TBCAP2	140657	1293	ENST00000361144	ENSG00000189337	KAZN	17615	466	0	1	0	0	1	0	0	0	1
694	chr1	15120308	15120534	227	5	5	176	27	0.153409	0.178724	LMR	0	0	101198	1700	ENST00000416175	pseudogene	ENSG00000235829	TBCAP2	130091	1293	ENST00000361144	ENSG00000189337	KAZN	7049	466	0	1	0	0	1	0	0	0	1
695	chr1	15127213	15127491	279	5	5	190	50	0.263158	0.271212	LMR	0	0	108103	1700	ENST00000416175	pseudogene	ENSG00000235829	TBCAP2	123134	1293	ENST00000361144	ENSG00000189337	KAZN	92	466	0	1	0	0	1	0	0	1	0
696	chr1	15136978	15138246	1269	15	15	519	111	0.213873	0.141592	LMR	0	0	112379	1696	ENST00000361144	protein_coding	ENSG00000189337	KAZN	112379	1293	ENST00000361144	ENSG00000189337	KAZN	9108	466	0	1	0	0	1	0	0	0	1
697	chr1	15153042	15153182	141	7	7	317	95	0.299685	0.256637	LMR	0	0	97443	1696	ENST00000361144	protein_coding	ENSG00000189337	KAZN	97443	1293	ENST00000361144	ENSG00000189337	KAZN	25172	466	0	1	0	0	1	0	0	0	1
698	chr1	15188694	15188968	275	6	6	322	87	0.270186	0.269759	LMR	0	0	61657	1696	ENST00000361144	protein_coding	ENSG00000189337	KAZN	61657	1293	ENST00000361144	ENSG00000189337	KAZN	60824	466	0	1	0	0	1	0	0	0	1
699	chr1	15202301	15202814	514	7	7	342	103	0.30117	0.306126	LMR	0	0	47811	1696	ENST00000361144	protein_coding	ENSG00000189337	KAZN	47811	1293	ENST00000361144	ENSG00000189337	KAZN	47559	467	0	1	0	0	1	0	0	0	1
700	chr1	15211150	15211405	256	5	5	193	81	0.419689	0.361742	LMR	0	0	39220	1696	ENST00000361144	protein_coding	ENSG00000189337	KAZN	39220	1293	ENST00000361144	ENSG00000189337	KAZN	38968	467	0	1	0	0	1	0	0	0	1
701	chr1	15241802	15242198	397	5	5	261	34	0.130268	0.162485	LMR	0	0	8427	1696	ENST00000361144	protein_coding	ENSG00000189337	KAZN	8427	1293	ENST00000361144	ENSG00000189337	KAZN	8175	467	0	1	0	0	1	0	0	0	1
702	chr1	15307180	15307454	275	8	8	356	34	0.0955056	0.0619382	LMR	0	0	34764	1699	ENST00000400797	protein_coding	ENSG00000189337	KAZN	34764	1296	ENST00000400797	ENSG00000189337	KAZN	55634	467	0	1	0	0	1	0	0	0	1
703	chr1	15332177	15332683	507	9	9	471	85	0.180467	0.101818	LMR	0	0	59761	1699	ENST00000400797	protein_coding	ENSG00000189337	KAZN	59761	1296	ENST00000400797	ENSG00000189337	KAZN	42380	468	0	1	0	0	1	0	0	0	1
704	chr1	15335415	15335695	281	7	7	204	33	0.161765	0.202778	LMR	0	0	62999	1699	ENST00000400797	protein_coding	ENSG00000189337	KAZN	62999	1296	ENST00000400797	ENSG00000189337	KAZN	39368	468	0	1	0	0	1	0	0	0	1
705	chr1	15342939	15343248	310	6	6	266	69	0.259398	0.227282	LMR	0	0	70523	1699	ENST00000400797	protein_coding	ENSG00000189337	KAZN	70523	1296	ENST00000400797	ENSG00000189337	KAZN	31815	468	0	1	0	0	1	0	0	0	1
706	chr1	15354064	15354266	203	5	5	211	29	0.137441	0.13032	LMR	0	0	81648	1699	ENST00000400797	protein_coding	ENSG00000189337	KAZN	81648	1296	ENST00000400797	ENSG00000189337	KAZN	20797	468	0	1	0	0	1	0	0	0	1
707	chr1	15373050	15373380	331	7	7	270	43	0.159259	0.181385	LMR	0	0	100634	1699	ENST00000400797	protein_coding	ENSG00000189337	KAZN	100634	1296	ENST00000400797	ENSG00000189337	KAZN	1683	468	0	1	0	0	1	0	0	0.957704	0.0422961
708	chr1	15392700	15393006	307	13	13	436	115	0.263761	0.244086	LMR	0	0	85891	1701	ENST00000404665	processed_transcript	ENSG00000175147	TMEM51-AS1	86021	1297	ENST00000428417	ENSG00000171729	TMEM51	17286	468	0	1	0	0	1	0	0	0	1
709	chr1	15407485	15407766	282	7	7	256	59	0.230469	0.213384	LMR	0	0	71131	1701	ENST00000404665	processed_transcript	ENSG00000175147	TMEM51-AS1	71261	1297	ENST00000428417	ENSG00000171729	TMEM51	32071	468	0	1	0	0	1	0	0	0	1
710	chr1	15415710	15417266	1557	23	23	850	169	0.198824	0.224169	LMR	0	0	61631	1701	ENST00000404665	processed_transcript	ENSG00000175147	TMEM51-AS1	61761	1297	ENST00000428417	ENSG00000171729	TMEM51	40296	468	0	1	0	0	1	0	0	0	1
711	chr1	15433156	15433590	435	6	6	318	48	0.150943	0.23789	LMR	0	0	45307	1701	ENST00000404665	processed_transcript	ENSG00000175147	TMEM51-AS1	45437	1297	ENST00000428417	ENSG00000171729	TMEM51	45629	469	0	1	0	0	1	0	0	0	1
712	chr1	15438702	15439156	455	14	14	406	45	0.110837	0.0376456	LMR	0	0	39741	1701	ENST00000404665	processed_transcript	ENSG00000175147	TMEM51-AS1	39871	1297	ENST00000428417	ENSG00000171729	TMEM51	40063	469	0	1	0	0	1	0	0	0	1
713	chr1	15455010	15455750	741	16	16	733	73	0.0995907	0.132585	LMR	0	0	23147	1701	ENST00000404665	processed_transcript	ENSG00000175147	TMEM51-AS1	23277	1297	ENST00000428417	ENSG00000171729	TMEM51	23469	469	0	1	0	0	0	1	0	0	1
714	chr1	15462146	15462441	296	8	8	313	36	0.115016	0.101343	LMR	0	0	16456	1701	ENST00000404665	processed_transcript	ENSG00000175147	TMEM51-AS1	16586	1297	ENST00000428417	ENSG00000171729	TMEM51	16778	469	0	1	0	0	0	1	0	0	1
715	chr1	15464362	15464672	311	6	6	253	23	0.0909091	0.0971234	LMR	0	0	14225	1701	ENST00000404665	processed_transcript	ENSG00000175147	TMEM51-AS1	14355	1297	ENST00000428417	ENSG00000171729	TMEM51	14547	469	0	1	0	0	0	1	0	0	1
716	chr1	15468282	15469050	769	11	11	542	46	0.0848708	0.104996	LMR	0	0	9847	1701	ENST00000404665	processed_transcript	ENSG00000175147	TMEM51-AS1	9977	1297	ENST00000428417	ENSG00000171729	TMEM51	10169	469	0	1	0	0	0	1	0	0	1
717	chr1	15504068	15504640	573	15	15	704	133	0.18892	0.219511	LMR	0	0	6254	1710	ENST00000376005	protein_coding	ENSG00000204464	C1orf195	6254	1304	ENST00000376005	ENSG00000204464	C1orf195	22596	469	0	1	0	0	1	0	0	0	1
718	chr1	15513944	15514443	500	7	7	254	84	0.330709	0.324759	LMR	0	0	4897	1711	ENST00000400795	pseudogene	ENSG00000215720	RP1-21O18.3	16130	1304	ENST00000376005	ENSG00000204464	C1orf195	26738	470	0	1	0	0	1	0	0	0	1
719	chr1	15550569	15551060	492	7	7	396	164	0.414141	0.382431	LMR	0	0	22707	1712	ENST00000358897	protein_coding	ENSG00000142621	FHAD1	22707	1305	ENST00000358897	ENSG00000142621	FHAD1	9121	470	0	0	1	0	0	1	0	0	1
720	chr1	15572644	15572930	287	6	6	242	46	0.190083	0.233309	LMR	0	0	837	1712	ENST00000358897	protein_coding	ENSG00000142621	FHAD1	837	1305	ENST00000358897	ENSG00000142621	FHAD1	690	471	1	0	0	1	0	0	0	1	0
721	chr1	15575482	15575984	503	5	5	198	2	0.010101	0.017094	LMR	0	0	1705	1715	ENST00000433640	protein_coding	ENSG00000142621	FHAD1	1705	1308	ENST00000433640	ENSG00000142621	FHAD1	1528	471	0.584493	0.415507	0	0.584493	0.415507	0	0	0.93837	0.0616302
722	chr1	15587588	15588464	877	20	20	924	50	0.0541126	0.0353185	LMR	0	0	9306	1716	ENST00000375998	protein_coding	ENSG00000142621	FHAD1	9306	1309	ENST00000375998	ENSG00000142621	FHAD1	13634	471	0	1	0	0	1	0	0	0	1
723	chr1	15598902	15599400	499	17	17	821	119	0.144945	0.108333	LMR	0	0	14140	1717	ENST00000462113	protein_coding	ENSG00000142621	FHAD1	14140	1310	ENST00000462113	ENSG00000142621	FHAD1	24948	471	0	1	0	0	1	0	0	0	1
724	chr1	15631244	15631574	331	8	8	400	3	0.0075	0.00333333	LMR	0	0	682	1718	ENST00000375996	protein_coding	ENSG00000142621	FHAD1	682	1311	ENST00000375996	ENSG00000142621	FHAD1	57290	471	1	0	0	1	0	0	0	0	1
725	chr1	15650092	15650378	287	6	6	191	11	0.0575916	0.062279	LMR	0	0	586	1724	ENST00000459961	protein_coding	ENSG00000142621	FHAD1	586	1317	ENST00000459961	ENSG00000142621	FHAD1	76138	471	1	0	0	1	0	0	0	0	1
726	chr1	15655147	15656210	1064	28	28	1421	334	0.235046	0.113037	LMR	0	0	1530	1726	ENST00000471347	protein_coding	ENSG00000142621	FHAD1	1530	1319	ENST00000471347	ENSG00000142621	FHAD1	79823	472	0.440789	0.559211	0	0.440789	0.559211	0	0	0	1
727	chr1	15670188	15670448	261	6	6	193	42	0.217617	0.183067	LMR	1	0	0	1738	ENST00000428747	antisense	ENSG00000233485	RP3-467K16.2	1145	1321	ENST00000529606	ENSG00000142621	FHAD1	65585	472	1	0	0	1	0	0	0	0	1
728	chr1	15672399	15672759	361	11	11	386	53	0.137306	0.0982497	LMR	0	0	442	1731	ENST00000532408	protein_coding	ENSG00000142621	FHAD1	442	1324	ENST00000532408	ENSG00000142621	FHAD1	63274	472	1	0	0	1	0	0	0	0	1
729	chr1	15673630	15674090	461	8	8	331	43	0.129909	0.101156	LMR	0	0	1673	1731	ENST00000532408	protein_coding	ENSG00000142621	FHAD1	1673	1324	ENST00000532408	ENSG00000142621	FHAD1	61943	472	0.707158	0.292842	0	0.707158	0.292842	0	0	0	1
730	chr1	15678941	15679346	406	5	5	251	39	0.155378	0.162936	LMR	0	0	4940	1732	ENST00000483120	protein_coding	ENSG00000142621	FHAD1	4940	1325	ENST00000483120	ENSG00000142621	FHAD1	56687	472	0	1	0	0	1	0	0	0	1
731	chr1	15698621	15698952	332	8	8	267	77	0.28839	0.260183	LMR	0	0	3243	1734	ENST00000477846	protein_coding	ENSG00000142621	FHAD1	3243	1327	ENST00000477846	ENSG00000142621	FHAD1	37081	472	0	1	0	0	1	0	0	0	1
732	chr1	15703643	15704118	476	6	6	241	81	0.3361	0.303582	LMR	0	0	1446	1734	ENST00000477846	protein_coding	ENSG00000142621	FHAD1	1446	1327	ENST00000477846	ENSG00000142621	FHAD1	31915	472	1	0	0	1	0	0	0	0	1
733	chr1	15705936	15706141	206	6	6	121	38	0.31405	0.31544	LMR	0	0	1634	1735	ENST00000495195	protein_coding	ENSG00000142621	FHAD1	1634	1328	ENST00000495195	ENSG00000142621	FHAD1	29892	472	1	0	0	1	0	0	0	0	1
734	chr1	15710875	15711138	264	6	6	264	85	0.32197	0.289683	LMR	0	0	1001	1736	ENST00000472086	protein_coding	ENSG00000142621	FHAD1	1001	1329	ENST00000472086	ENSG00000142621	FHAD1	24895	472	1	0	0	1	0	0	0	0	1
735	chr1	15712632	15713348	717	21	21	848	109	0.128538	0.125456	LMR	0	0	2758	1736	ENST00000472086	protein_coding	ENSG00000142621	FHAD1	2758	1329	ENST00000472086	ENSG00000142621	FHAD1	22685	472	0	1	0	0	1	0	0	0	1
736	chr1	15739418	15739588	171	7	7	309	128	0.414239	0.444444	LMR	0	0	2656	1742	ENST00000445566	protein_coding	ENSG00000142634	EFHD2	2656	1332	ENST00000445566	ENSG00000142634	EFHD2	2189	472	0	1	0	0	1	0	0	0	1
737	chr1	15757660	15757956	297	7	7	258	35	0.135659	0.103509	LMR	0	0	6978	1743	ENST00000375949	protein_coding	ENSG00000162438	CTRC	6978	1333	ENST00000375949	ENSG00000162438	CTRC	20431	472	0	0	1	0	0	1	0	0	1
738	chr1	15761252	15761654	403	8	8	314	83	0.264331	0.248961	LMR	0	0	3280	1743	ENST00000375949	protein_coding	ENSG00000162438	CTRC	3280	1333	ENST00000375949	ENSG00000162438	CTRC	24023	472	0	0	1	0	0	1	0	0	1
739	chr1	15771878	15772162	285	5	5	134	33	0.246269	0.204436	LMR	0	0	5031	1746	ENST00000483406	protein_coding	ENSG00000162438	CTRC	5031	1336	ENST00000483406	ENSG00000162438	CTRC	34649	472	0	1	0	0	1	0	0	0	1
740	chr1	15828034	15828134	101	6	6	285	58	0.203509	0.205412	LMR	0	0	5412	1758	ENST00000424908	protein_coding	ENSG00000132906	CASP9	5412	1348	ENST00000424908	ENSG00000132906	CASP9	22359	473	0	1	0	0	1	0	0	0	1
741	chr1	16001052	16001614	563	7	7	277	68	0.245487	0.219092	LMR	0	0	8008	1789	ENST00000606262	lincRNA	ENSG00000271742	RP4-680D5.9	9212	1372	ENST00000375799	ENSG00000116786	PLEKHM2	9652	479	0	0	1	0	0	1	0	0	1
742	chr1	16008865	16009017	153	5	5	151	50	0.331126	0.341906	LMR	0	0	605	1789	ENST00000606262	lincRNA	ENSG00000271742	RP4-680D5.9	1809	1372	ENST00000375799	ENSG00000116786	PLEKHM2	2249	479	1	0	0	1	0	0	0	0	1
743	chr1	16023310	16024146	837	12	12	573	67	0.116928	0.0564497	LMR	0	0	12273	1792	ENST00000462455	protein_coding	ENSG00000116786	PLEKHM2	12273	1374	ENST00000462455	ENSG00000116786	PLEKHM2	11807	479	0	1	0	0	1	0	0	0	1
744	chr1	16067855	16068360	506	9	9	388	42	0.108247	0.0610283	LMR	0	0	556	1800	ENST00000375782	protein_coding	ENSG00000162460	TMEM82	556	1379	ENST00000375782	ENSG00000162460	TMEM82	2268	482	1	0	0	1	0	0	0	0	1
745	chr1	16082878	16083652	775	20	20	728	102	0.14011	0.0696606	LMR	1	1	0	1806	ENST00000375771	protein_coding	ENSG00000162458	FBLIM1	0	1385	ENST00000375771	ENSG00000162458	FBLIM1	1495	484	1	0	0	1	0	0	0	0.651613	0.348387
746	chr1	16100037	16100150	114	5	5	171	64	0.374269	0.358025	LMR	0	0	3359	1816	ENST00000514156	protein_coding	ENSG00000162458	FBLIM1	3359	1395	ENST00000514156	ENSG00000162458	FBLIM1	14174	484	0	1	0	0	1	0	0	0	1
747	chr1	16118504	16118851	348	12	12	476	17	0.0357143	0.0161412	LMR	0	0	439	1818	ENST00000431782	pseudogene	ENSG00000224321	RP11-169K16.6	14935	1396	ENST00000509138	ENSG00000162458	FBLIM1	32641	484	1	0	0	0	0	1	0	0	1
748	chr1	16156090	16156864	775	12	12	516	133	0.257752	0.285253	LMR	0	0	1362	1822	ENST00000321418	pseudogene	ENSG00000178715	RP11-169K16.8	17494	1397	ENST00000375759	ENSG00000065526	SPEN	4396	485	0.821935	0	0.178065	0	0	1	0	0	1
749	chr1	16211878	16213570	1693	21	21	936	140	0.149573	0.12518	LMR	0	0	8806	1828	ENST00000442985	protein_coding	ENSG00000065526	SPEN	8806	1400	ENST00000442985	ENSG00000065526	SPEN	35760	488	0	1	0	0	1	0	0	0	1
750	chr1	16275252	16275546	295	6	6	247	82	0.331984	0.295601	LMR	0	0	1464	1846	ENST00000464719	protein_coding	ENSG00000116809	ZBTB17	1464	1416	ENST00000464719	ENSG00000116809	ZBTB17	3669	491	1	0	0	1	0	0	0	0	1
751	chr1	16276137	16276558	422	17	17	619	89	0.14378	0.122172	LMR	0	0	2349	1846	ENST00000464719	protein_coding	ENSG00000116809	ZBTB17	2349	1416	ENST00000464719	ENSG00000116809	ZBTB17	4554	491	0	1	0	0	1	0	0	0	1
752	chr1	16277509	16278098	590	14	14	585	158	0.270085	0.217242	LMR	0	0	1369	1848	ENST00000494020	protein_coding	ENSG00000116809	ZBTB17	1369	1418	ENST00000494020	ENSG00000116809	ZBTB17	5926	491	1	0	0	1	0	0	0	0	1
753	chr1	16278276	16278491	216	6	6	256	89	0.347656	0.312749	LMR	0	0	976	1848	ENST00000494020	protein_coding	ENSG00000116809	ZBTB17	976	1418	ENST00000494020	ENSG00000116809	ZBTB17	6693	491	1	0	0	1	0	0	0	0	1
754	chr1	16279236	16279652	417	10	10	469	108	0.230277	0.240652	LMR	1	1	0	1848	ENST00000494020	protein_coding	ENSG00000116809	ZBTB17	0	1418	ENST00000494020	ENSG00000116809	ZBTB17	7653	491	1	0	0	1	0	0	0	0	1
755	chr1	16292364	16293170	807	14	14	676	101	0.149408	0.14913	LMR	0	0	2956	1849	ENST00000416882	pseudogene	ENSG00000234607	RP11-5P18.1	9403	1406	ENST00000537142	ENSG00000116809	ZBTB17	8732	492	0	1	0	0	1	0	0	0	1
756	chr1	16335533	16335984	452	5	5	229	33	0.144105	0.0923531	LMR	0	0	2366	1853	ENST00000437156	antisense	ENSG00000233078	RP11-5P18.5	4801	1419	ENST00000329454	ENSG00000183888	C1orf64	32860	492	0	0	1	0	0	1	0	0	1
757	chr1	16341455	16341722	268	6	6	176	48	0.272727	0.28761	LMR	0	0	2597	1858	ENST00000463576	protein_coding	ENSG00000173641	HSPB7	2597	1424	ENST00000463576	ENSG00000173641	HSPB7	38782	492	0	1	0	0	1	0	0	0	1
758	chr1	16359340	16359715	376	8	8	265	60	0.226415	0.232672	LMR	0	0	6005	1869	ENST00000491433	protein_coding	ENSG00000186510	CLCNKA	6005	1435	ENST00000491433	ENSG00000186510	CLCNKA	39933	493	0	1	0	0	1	0	0	0	1
759	chr1	16382580	16382967	388	9	9	338	26	0.0769231	0.0372205	LMR	0	0	3761	1873	ENST00000431772	protein_coding	ENSG00000184908	CLCNKB	3761	1438	ENST00000431772	ENSG00000184908	CLCNKB	16681	493	0	1	0	0	1	0	0	0	1
760	chr1	16390600	16391450	851	16	16	641	179	0.279251	0.288015	LMR	0	0	8670	1874	ENST00000375662	protein_coding	ENSG00000185519	FAM131C	8670	1439	ENST00000375662	ENSG00000185519	FAM131C	8198	493	0	1	0	0	1	0	0	0	1
761	chr1	16396776	16397068	293	5	5	292	36	0.123288	0.137524	LMR	0	0	3052	1874	ENST00000375662	protein_coding	ENSG00000185519	FAM131C	3052	1439	ENST00000375662	ENSG00000185519	FAM131C	2580	493	0	1	0	0	1	0	0	0	1
762	chr1	16405207	16405838	632	10	10	357	42	0.117647	0.0639521	LMR	0	0	5079	1875	ENST00000494078	protein_coding	ENSG00000185519	FAM131C	5079	1440	ENST00000494078	ENSG00000185519	FAM131C	5134	493	0	0	1	0	0	1	0	0	1
763	chr1	16449478	16449794	317	6	6	305	52	0.170492	0.107022	LMR	0	0	10262	1877	ENST00000462805	protein_coding	ENSG00000142627	EPHA2	10262	1442	ENST00000462805	ENSG00000142627	EPHA2	14582	494	0	0	1	0	0	1	0	0	1
764	chr1	16468068	16468722	655	14	14	532	133	0.25	0.187426	LMR	0	0	4222	1878	ENST00000480202	protein_coding	ENSG00000142627	EPHA2	4222	1443	ENST00000480202	ENSG00000142627	EPHA2	3446	494	0	1	0	0	1	0	0	0	1
765	chr1	16477675	16478224	550	7	7	270	33	0.122222	0.106936	LMR	0	0	3481	1880	ENST00000424774	antisense	ENSG00000227959	RP11-276H7.2	4322	1444	ENST00000461614	ENSG00000142627	EPHA2	2350	495	0	1	0	0	1	0	0	0	1
766	chr1	16483408	16483652	245	5	5	182	70	0.384615	0.368234	LMR	0	0	825	1876	ENST00000358432	protein_coding	ENSG00000142627	EPHA2	825	1441	ENST00000358432	ENSG00000142627	EPHA2	625	496	1	0	0	1	0	0	0	1	0
767	chr1	16487195	16487422	228	6	6	244	87	0.356557	0.388715	LMR	0	0	1433	1881	ENST00000426353	antisense	ENSG00000224621	RP11-276H7.3	4612	1441	ENST00000358432	ENSG00000142627	EPHA2	4412	496	1	0	0	0	0	1	0	0	1
768	chr1	16495212	16495804	593	12	12	555	154	0.277477	0.28165	LMR	0	0	9450	1881	ENST00000426353	antisense	ENSG00000224621	RP11-276H7.3	12629	1441	ENST00000358432	ENSG00000142627	EPHA2	706	497	0	0	1	0	0	1	0	1	0
769	chr1	16499642	16500505	864	16	16	605	162	0.267769	0.23599	LMR	0	0	13880	1881	ENST00000426353	antisense	ENSG00000224621	RP11-276H7.3	17059	1441	ENST00000358432	ENSG00000142627	EPHA2	5136	497	0	0	1	0	0	1	0	0	1
770	chr1	16502268	16503126	859	20	20	629	164	0.260731	0.241174	LMR	0	0	16506	1881	ENST00000426353	antisense	ENSG00000224621	RP11-276H7.3	19685	1441	ENST00000358432	ENSG00000142627	EPHA2	7762	497	0	0	1	0	0	1	0	0	1
771	chr1	16514154	16514791	638	12	12	551	41	0.0744102	0.0214947	LMR	0	0	9557	1882	ENST00000457809	antisense	ENSG00000234166	ARHGEF19-AS1	18229	1448	ENST00000478210	ENSG00000142632	ARHGEF19	18126	498	0	0	1	0	0	1	0	0	1
772	chr1	16575046	16576866	1821	10	10	455	124	0.272527	0.259939	LMR	0	0	3055	1897	ENST00000456164	protein_coding	ENSG00000037637	FBXO42	3055	1455	ENST00000456164	ENSG00000037637	FBXO42	11246	501	0	1	0	0	1	0	0	0	1
773	chr1	16604914	16605738	825	18	18	735	278	0.378231	0.366323	LMR	0	0	24825	1898	ENST00000444116	protein_coding	ENSG00000037637	FBXO42	24825	1456	ENST00000444116	ENSG00000037637	FBXO42	41114	501	0	1	0	0	1	0	0	0	1
774	chr1	16689849	16690236	388	7	7	281	7	0.024911	0.0417973	LMR	0	0	3341	1901	ENST00000401088	protein_coding	ENSG00000055070	SZRD1	3341	1459	ENST00000401088	ENSG00000055070	SZRD1	3385	503	0	1	0	0	1	0	0	0	1
775	chr1	16691112	16691899	788	6	6	189	49	0.259259	0.287975	LMR	0	0	1678	1901	ENST00000401088	protein_coding	ENSG00000055070	SZRD1	1678	1459	ENST00000401088	ENSG00000055070	SZRD1	1722	503	0.408629	0.591371	0	0.408629	0.591371	0	0	0.352792	0.647208
776	chr1	16713726	16714216	491	8	8	356	65	0.182584	0.151962	LMR	0	0	16252	1912	ENST00000491418	protein_coding	ENSG00000187144	SPATA21	16252	1469	ENST00000491418	ENSG00000187144	SPATA21	19455	503	0	1	0	0	1	0	0	0	1
777	chr1	16759619	16759792	174	5	5	267	125	0.468165	0.425392	LMR	0	0	3892	1915	ENST00000540400	protein_coding	ENSG00000187144	SPATA21	3892	1472	ENST00000540400	ENSG00000187144	SPATA21	7206	504	0	1	0	0	1	0	0	0	1
778	chr1	16827060	16828052	993	16	16	764	240	0.314136	0.34278	LMR	0	0	1307	1935	ENST00000590118	pseudogene	ENSG00000080947	CROCCP3	37508	1487	ENST00000601199	ENSG00000268674	FAM231B	682	506	0.696878	0	0.303122	0	0	1	0	1	0
779	chr1	16858850	16859060	211	9	9	357	128	0.358543	0.35201	LMR	0	0	1658	1941	ENST00000516290	lincRNA	ENSG00000233421	U1	6500	1487	ENST00000601199	ENSG00000268674	FAM231B	1813	509	1	0	0	0	0	1	0	0.886256	0.113744
780	chr1	16860054	16860395	342	7	7	263	71	0.269962	0.248001	LMR	0	0	323	1941	ENST00000516290	lincRNA	ENSG00000233421	U1	5165	1487	ENST00000601199	ENSG00000268674	FAM231B	478	509	1	0	0	0	0	1	0	1	0
781	chr1	16860804	16861228	425	29	29	1733	530	0.305828	0.280544	LMR	0	0	84	1941	ENST00000516290	lincRNA	ENSG00000233421	U1	4332	1487	ENST00000601199	ENSG00000268674	FAM231B	0	509	1	0	0	0	0	1	0.835294	0.164706	0
782	chr1	16911952	16912534	583	6	6	175	72	0.411429	0.243736	LMR	0	0	6089	1947	ENST00000432949	protein_coding	ENSG00000219481	NBPF1	6089	1490	ENST00000432949	ENSG00000219481	NBPF1	26922	511	0	1	0	0	1	0	0	0	1
783	chr1	16917936	16918755	820	9	9	995	62	0.0623116	0.0273757	LMR	0	0	10788	1952	ENST00000599908	protein_coding	ENSG00000219481	NBPF1	10788	1495	ENST00000599908	ENSG00000219481	NBPF1	20701	511	0	1	0	0	1	0	0	0	1
784	chr1	16947548	16947701	154	6	6	938	360	0.383795	0.367635	LMR	0	0	3661	1954	ENST00000607700	lincRNA	ENSG00000271732	RP5-1182A14.5	7490	1494	ENST00000599069	ENSG00000219481	NBPF1	7093	511	0	1	0	0	0	1	0	0	1
785	chr1	17001348	17001913	566	6	6	305	52	0.170492	0.201999	LMR	0	0	1849	1962	ENST00000434336	protein_coding	ENSG00000237847	FAM231A	1849	1497	ENST00000434336	ENSG00000237847	FAM231A	4829	516	0.265018	0	0.734982	0.265018	0	0.734982	0	0	1
786	chr1	17003254	17003706	453	8	8	276	64	0.231884	0.245697	LMR	0	0	3755	1962	ENST00000434336	protein_coding	ENSG00000237847	FAM231A	3755	1497	ENST00000434336	ENSG00000237847	FAM231A	3036	516	0	0	1	0	0	1	0	0	1
787	chr1	17004546	17005000	455	12	12	407	37	0.0909091	0.0628032	LMR	0	0	2749	1963	ENST00000584111	miRNA	ENSG00000264742	AL021920.1	5047	1497	ENST00000434336	ENSG00000237847	FAM231A	1742	516	0	0	1	0	0	1	0	0.567033	0.432967
788	chr1	17010668	17012533	1866	14	14	451	158	0.350333	0.273901	LMR	0	0	16	1964	ENST00000419267	pseudogene	ENSG00000236698	EIF1AXP1	11169	1497	ENST00000434336	ENSG00000237847	FAM231A	3516	516	1	0	0	0	0	1	0	0	1
789	chr1	17024364	17024857	494	11	11	547	136	0.248629	0.289161	LMR	0	0	5559	1965	ENST00000414828	pseudogene	ENSG00000268869	ESPNP	24865	1497	ENST00000434336	ENSG00000237847	FAM231A	1066	519	0	1	0	0	0	1	0	1	0
790	chr1	17029649	17030072	424	7	7	478	77	0.161088	0.149967	LMR	0	0	7041	1968	ENST00000535711	pseudogene	ENSG00000268869	ESPNP	30150	1497	ENST00000434336	ENSG00000237847	FAM231A	1706	519	0	1	0	0	0	1	0	0.693396	0.306604
791	chr1	17033624	17033756	133	5	5	289	63	0.217993	0.24933	LMR	0	0	3357	1968	ENST00000535711	pseudogene	ENSG00000268869	ESPNP	27199	1498	ENST00000600179	ENSG00000268991	FAM231C	12	520	0	1	0	0	0	1	0	1	0
792	chr1	17036264	17036884	621	7	7	441	104	0.235828	0.243868	LMR	0	0	229	1968	ENST00000535711	pseudogene	ENSG00000268869	ESPNP	24071	1498	ENST00000600179	ENSG00000268991	FAM231C	1535	520	1	0	0	0	0	1	0	0.748792	0.251208
793	chr1	17054986	17055242	257	6	6	473	186	0.393235	0.286278	LMR	0	0	5713	1969	ENST00000600179	protein_coding	ENSG00000268991	FAM231C	5713	1498	ENST00000600179	ENSG00000268991	FAM231C	3094	521	0	0	1	0	0	1	0	0	1
794	chr1	17058498	17059935	1438	9	9	504	153	0.303571	0.258548	LMR	0	0	1020	1969	ENST00000600179	protein_coding	ENSG00000268991	FAM231C	1020	1498	ENST00000600179	ENSG00000268991	FAM231C	6606	521	0.681502	0	0.318498	0.681502	0	0.318498	0	0	1
795	chr1	17099411	17099852	442	5	11	197	69	0.350254	0.234616	LMR	0	0	2678	1989	ENST00000545160	pseudogene	ENSG00000186715	MST1L	32642	1499	ENST00000466256	ENSG00000058453	CROCC	12436	524	0	1	0	0	1	0	0	0	1
796	chr1	17193234	17194746	1513	9	9	209	64	0.30622	0.277778	LMR	0	0	2693	1994	ENST00000438002	lincRNA	ENSG00000228549	U1	53698	1500	ENST00000375541	ENSG00000058453	CROCC	2815	526	0	1	0	0	1	0	0	0	1
797	chr1	17199982	17200275	294	17	17	1211	469	0.387283	0.367888	LMR	1	0	0	1998	ENST00000362684	lincRNA	ENSG00000228549	U1	48169	1500	ENST00000375541	ENSG00000058453	CROCC	0	527	1	0	0	0	1	0	0.231293	0.768707	0
798	chr1	17200526	17200870	345	7	7	475	149	0.313684	0.269147	LMR	0	0	322	1998	ENST00000362684	lincRNA	ENSG00000228549	U1	47574	1500	ENST00000375541	ENSG00000058453	CROCC	476	527	1	0	0	0	1	0	0	1	0
799	chr1	17201918	17202065	148	7	7	549	203	0.369763	0.371951	LMR	0	0	1714	1998	ENST00000362684	lincRNA	ENSG00000228549	U1	46379	1500	ENST00000375541	ENSG00000058453	CROCC	1868	527	1	0	0	0	1	0	0	0.891892	0.108108
800	chr1	17238767	17239616	850	12	12	662	180	0.271903	0.246245	LMR	0	0	7495	2004	ENST00000606899	lincRNA	ENSG00000272426	RP11-108M9.6	8828	1500	ENST00000375541	ENSG00000058453	CROCC	422	531	0	1	0	0	1	0	0	1	0
801	chr1	17247982	17248586	605	13	13	699	40	0.0572246	0.0484747	LMR	1	1	0	1971	ENST00000375541	protein_coding	ENSG00000058453	CROCC	0	1500	ENST00000375541	ENSG00000058453	CROCC	7011	531	1	0	0	1	0	0	0	0	1
802	chr1	17278138	17278588	451	11	11	447	61	0.136465	0.0641026	LMR	0	0	1063	1980	ENST00000497654	protein_coding	ENSG00000058453	CROCC	1063	1509	ENST00000497654	ENSG00000058453	CROCC	3230	532	1	0	0	1	0	0	0	0	1
803	chr1	17284308	17284613	306	7	7	298	71	0.238255	0.240411	LMR	0	0	4655	1980	ENST00000497654	protein_coding	ENSG00000058453	CROCC	4655	1509	ENST00000497654	ENSG00000058453	CROCC	2251	532	0	1	0	0	1	0	0	0	1
804	chr1	17305258	17305750	493	12	12	502	163	0.324701	0.324489	LMR	1	0	0	2012	ENST00000446261	antisense	ENSG00000226526	RP1-37C10.3	448	1517	ENST00000478684	ENSG00000117122	MFAP2	801	535	1	0	0	1	0	0	0	1	0
805	chr1	17311120	17311451	332	5	5	222	64	0.288288	0.30513	LMR	0	0	3789	2007	ENST00000375535	protein_coding	ENSG00000117122	MFAP2	3789	1514	ENST00000375535	ENSG00000117122	MFAP2	3756	535	0	1	0	0	0	1	0	0	1
806	chr1	17340324	17340890	567	12	12	419	51	0.121718	0.107702	LMR	0	0	1900	2015	ENST00000452699	protein_coding	ENSG00000159363	ATP13A2	1900	1521	ENST00000452699	ENSG00000159363	ATP13A2	1733	537	0.174603	0	0.825397	0.174603	0	0.825397	0	0.470899	0.529101
807	chr1	17386070	17387711	1642	23	23	1010	314	0.310891	0.28917	LMR	0	0	5404	2027	ENST00000375499	protein_coding	ENSG00000117118	SDHB	5404	1533	ENST00000375499	ENSG00000117118	SDHB	5347	538	0	0	1	0	0	1	0	0	1
808	chr1	17393162	17393850	689	9	9	391	88	0.225064	0.222024	LMR	0	0	7995	2036	ENST00000479534	protein_coding	ENSG00000117115	PADI2	7995	1542	ENST00000479534	ENSG00000117115	PADI2	12439	538	0	0.86357	0.13643	0	0.86357	0.13643	0	0	1
809	chr1	17411432	17411672	241	6	6	285	91	0.319298	0.282605	LMR	0	0	1510	2037	ENST00000466151	protein_coding	ENSG00000117115	PADI2	1510	1543	ENST00000466151	ENSG00000117115	PADI2	30709	538	1	0	0	1	0	0	0	0	1
810	chr1	17424495	17425744	1250	26	26	1038	348	0.33526	0.359637	LMR	0	0	14573	2037	ENST00000466151	protein_coding	ENSG00000117115	PADI2	14573	1543	ENST00000466151	ENSG00000117115	PADI2	19907	539	0	1	0	0	1	0	0	0	1
811	chr1	17448840	17449497	658	7	7	386	96	0.248705	0.232323	LMR	0	0	2891	2038	ENST00000444885	protein_coding	ENSG00000117115	PADI2	2891	1544	ENST00000444885	ENSG00000117115	PADI2	2751	539	0	0	1	0	0	1	0	0	1
812	chr1	17449952	17450154	203	6	6	212	46	0.216981	0.285939	LMR	0	0	4003	2038	ENST00000444885	protein_coding	ENSG00000117115	PADI2	4003	1544	ENST00000444885	ENSG00000117115	PADI2	3863	539	0	0	1	0	0	1	0	0	1
813	chr1	17452216	17452642	427	13	13	568	45	0.0792254	0.0384398	LMR	0	0	6267	2038	ENST00000444885	protein_coding	ENSG00000117115	PADI2	6267	1544	ENST00000444885	ENSG00000117115	PADI2	6127	539	0	0	1	0	0	1	0	0	1
814	chr1	17454796	17455364	569	7	7	323	30	0.0928793	0.112178	LMR	0	0	8847	2038	ENST00000444885	protein_coding	ENSG00000117115	PADI2	8847	1544	ENST00000444885	ENSG00000117115	PADI2	8707	539	0	0	1	0	0	1	0	0	1
815	chr1	17476624	17476781	158	5	5	256	53	0.207031	0.107407	LMR	0	0	7910	2040	ENST00000516371	misc_RNA	ENSG00000252180	Y_RNA	30675	1544	ENST00000444885	ENSG00000117115	PADI2	548	540	0	0	1	0	0	1	0	1	0
816	chr1	17508234	17509060	827	7	7	297	41	0.138047	0.0233524	LMR	0	0	7217	2041	ENST00000412427	lincRNA	ENSG00000204362	RP11-380J14.1	22560	1546	ENST00000375471	ENSG00000142623	PADI1	32158	540	0	0	1	0	0	1	0	0	1
817	chr1	17512662	17512992	331	8	8	270	40	0.148148	0.106648	LMR	0	0	3285	2041	ENST00000412427	lincRNA	ENSG00000204362	RP11-380J14.1	18628	1546	ENST00000375471	ENSG00000142623	PADI1	36586	540	0	0	1	0	0	1	0	0	1
818	chr1	17518076	17518437	362	6	6	146	14	0.0958904	0.10281	LMR	0	0	1797	2041	ENST00000412427	lincRNA	ENSG00000204362	RP11-380J14.1	13183	1546	ENST00000375471	ENSG00000142623	PADI1	42000	540	0.558011	0.441989	0	0	0	1	0	0	1
819	chr1	17527966	17528798	833	9	9	302	88	0.291391	0.279857	LMR	0	0	2822	2042	ENST00000375471	protein_coding	ENSG00000142623	PADI1	2822	1546	ENST00000375471	ENSG00000142623	PADI1	51890	540	0	0	1	0	0	1	0	0	1
820	chr1	17538816	17539805	990	19	19	554	43	0.0776173	0.0515679	LMR	0	0	7194	2042	ENST00000375471	protein_coding	ENSG00000142623	PADI1	7194	1546	ENST00000375471	ENSG00000142623	PADI1	62740	540	0	1	0	0	1	0	0	0	1
821	chr1	17563555	17564006	452	14	14	522	41	0.0785441	0.031746	LMR	0	0	2120	2047	ENST00000460293	protein_coding	ENSG00000142623	PADI1	2120	1551	ENST00000460293	ENSG00000142623	PADI1	87479	540	0	1	0	0	1	0	0	0	1
822	chr1	17577029	17577677	649	9	9	357	34	0.0952381	0.0707745	LMR	0	0	1435	2048	ENST00000375460	protein_coding	ENSG00000142619	PADI3	1435	1552	ENST00000375460	ENSG00000142619	PADI3	100953	540	0.869029	0.130971	0	0.869029	0.130971	0	0	0	1
823	chr1	17603013	17603476	464	13	13	526	64	0.121673	0.0325203	LMR	0	0	907	2049	ENST00000582732	miRNA	ENSG00000266634	MIR3972	27419	1552	ENST00000375460	ENSG00000142619	PADI3	126937	540	1	0	0	0	1	0	0	0	1
824	chr1	17608145	17609042	898	15	15	604	96	0.15894	0.081826	LMR	0	0	3760	2049	ENST00000582732	miRNA	ENSG00000266634	MIR3972	25647	1553	ENST00000375453	ENSG00000159339	PADI4	125393	541	0	1	0	0	1	0	0	0	1
825	chr1	17619100	17619831	732	5	5	133	33	0.24812	0.248208	LMR	0	0	14715	2049	ENST00000582732	miRNA	ENSG00000266634	MIR3972	14858	1553	ENST00000375453	ENSG00000159339	PADI4	114604	541	0	0	1	0	0	1	0	0	1
826	chr1	17620453	17620884	432	10	10	506	118	0.233202	0.22705	LMR	0	0	13805	2050	ENST00000375453	protein_coding	ENSG00000159339	PADI4	13805	1553	ENST00000375453	ENSG00000159339	PADI4	113551	541	0	0	1	0	0	1	0	0	1
827	chr1	17629884	17631920	2037	25	25	998	344	0.344689	0.284352	LMR	0	0	2769	2050	ENST00000375453	protein_coding	ENSG00000159339	PADI4	2769	1553	ENST00000375453	ENSG00000159339	PADI4	102515	541	0	0	1	0	0	1	0	0	1
828	chr1	17634429	17635583	1155	16	16	615	103	0.16748	0.101871	LMR	1	1	0	2051	ENST00000375448	protein_coding	ENSG00000159339	PADI4	0	1554	ENST00000375448	ENSG00000159339	PADI4	98852	541	1	0	0	1	0	0	0	0	1
829	chr1	17637096	17637339	244	6	6	267	71	0.265918	0.270288	LMR	0	0	2403	2051	ENST00000375448	protein_coding	ENSG00000159339	PADI4	2403	1554	ENST00000375448	ENSG00000159339	PADI4	97096	541	0	1	0	0	1	0	0	0	1
830	chr1	17638684	17639182	499	8	8	284	56	0.197183	0.184998	LMR	0	0	3991	2051	ENST00000375448	protein_coding	ENSG00000159339	PADI4	3991	1554	ENST00000375448	ENSG00000159339	PADI4	95253	541	0	1	0	0	1	0	0	0	1
831	chr1	17662592	17663066	475	11	11	391	29	0.0741688	0.0365365	LMR	0	0	9462	2052	ENST00000468945	protein_coding	ENSG00000159339	PADI4	9462	1555	ENST00000468945	ENSG00000159339	PADI4	71369	541	0	1	0	0	1	0	0	0	1
832	chr1	17668632	17668837	206	5	5	180	58	0.322222	0.260053	LMR	0	0	3691	2052	ENST00000468945	protein_coding	ENSG00000159339	PADI4	3691	1555	ENST00000468945	ENSG00000159339	PADI4	65598	541	0	1	0	0	1	0	0	0	1
833	chr1	17676245	17677032	788	14	14	332	79	0.237952	0.257905	LMR	0	0	174	2055	ENST00000602074	protein_coding	ENSG00000269468	AC004824.2	174	1558	ENST00000602074	ENSG00000269468	AC004824.2	57403	541	1	0	0	1	0	0	0	0	1
834	chr1	17682302	17683632	1331	22	22	828	158	0.190821	0.157942	LMR	0	0	6231	2055	ENST00000602074	protein_coding	ENSG00000269468	AC004824.2	6231	1558	ENST00000602074	ENSG00000269468	AC004824.2	50803	541	0	1	0	0	1	0	0	0	1
835	chr1	17746403	17746687	285	20	20	683	89	0.130307	0.124993	LMR	0	0	6212	2062	ENST00000583469	miRNA	ENSG00000266727	AC004824.1	10860	1560	ENST00000474892	ENSG00000179051	RCC2	0	542	0	1	0	0	1	0	0.508772	0.491228	0
836	chr1	17758022	17758600	579	16	16	779	190	0.243902	0.239965	LMR	0	0	6456	2061	ENST00000375433	protein_coding	ENSG00000179051	RCC2	6456	1561	ENST00000375433	ENSG00000179051	RCC2	5472	543	0	1	0	0	1	0	0	0	1
837	chr1	17767856	17768520	665	8	8	377	85	0.225464	0.242836	LMR	0	0	1635	2059	ENST00000375436	protein_coding	ENSG00000179051	RCC2	1635	1559	ENST00000375436	ENSG00000179051	RCC2	2044	543	0.547368	0	0.452632	0.547368	0	0.452632	0	0	1
838	chr1	17803769	17804182	414	5	5	190	62	0.326316	0.27268	LMR	0	0	27509	2063	ENST00000458798	snoRNA	ENSG00000239020	snoU13	37548	1559	ENST00000375436	ENSG00000179051	RCC2	37957	543	0	0	1	0	0	1	0	0	1
839	chr1	17811913	17812193	281	5	5	190	42	0.221053	0.234837	LMR	0	0	35653	2063	ENST00000458798	snoRNA	ENSG00000239020	snoU13	45692	1559	ENST00000375436	ENSG00000179051	RCC2	46101	543	0	0	1	0	0	1	0	0	1
840	chr1	17820717	17821244	528	5	5	180	58	0.322222	0.025641	LMR	0	0	44457	2063	ENST00000458798	snoRNA	ENSG00000239020	snoU13	45085	1562	ENST00000361221	ENSG00000074964	ARHGEF10L	44619	544	0	0	1	0	0	1	0	0	1
841	chr1	17828856	17829400	545	13	13	489	51	0.104294	0.0277778	LMR	0	0	36929	2064	ENST00000361221	protein_coding	ENSG00000074964	ARHGEF10L	36929	1562	ENST00000361221	ENSG00000074964	ARHGEF10L	36463	544	0	0	1	0	0	1	0	0	1
842	chr1	17835822	17836210	389	8	8	297	72	0.242424	0.225786	LMR	0	0	30119	2064	ENST00000361221	protein_coding	ENSG00000074964	ARHGEF10L	30119	1562	ENST00000361221	ENSG00000074964	ARHGEF10L	29653	544	0	0	1	0	0	1	0	0	1
843	chr1	17842578	17843872	1295	18	18	726	243	0.334711	0.317362	LMR	0	0	22457	2064	ENST00000361221	protein_coding	ENSG00000074964	ARHGEF10L	22457	1562	ENST00000361221	ENSG00000074964	ARHGEF10L	21991	544	0	0	1	0	0	1	0	0	1
844	chr1	17864994	17865188	195	6	6	207	72	0.347826	0.337171	LMR	0	0	1141	2064	ENST00000361221	protein_coding	ENSG00000074964	ARHGEF10L	1141	1562	ENST00000361221	ENSG00000074964	ARHGEF10L	675	544	1	0	0	1	0	0	0	1	0
845	chr1	17892012	17892302	291	8	8	338	82	0.242604	0.23929	LMR	0	0	14745	2067	ENST00000375415	protein_coding	ENSG00000074964	ARHGEF10L	14745	1565	ENST00000375415	ENSG00000074964	ARHGEF10L	25381	544	0	1	0	0	1	0	0	0	1
846	chr1	17895696	17896281	586	9	9	329	124	0.3769	0.352778	LMR	0	0	10766	2067	ENST00000375415	protein_coding	ENSG00000074964	ARHGEF10L	10766	1565	ENST00000375415	ENSG00000074964	ARHGEF10L	29065	544	0	1	0	0	1	0	0	0	1
847	chr1	17907604	17908372	769	9	9	377	64	0.169761	0.203266	LMR	0	0	555	2067	ENST00000375415	protein_coding	ENSG00000074964	ARHGEF10L	555	1565	ENST00000375415	ENSG00000074964	ARHGEF10L	40973	544	1	0	0	1	0	0	0	0	1
848	chr1	17909082	17909488	407	6	6	281	47	0.16726	0.154494	LMR	0	0	2033	2067	ENST00000375415	protein_coding	ENSG00000074964	ARHGEF10L	2033	1565	ENST00000375415	ENSG00000074964	ARHGEF10L	39964	545	0	1	0	0	1	0	0	0	1
849	chr1	17929938	17930244	307	10	10	329	38	0.115502	0.0993267	LMR	0	0	1271	2069	ENST00000482892	protein_coding	ENSG00000074964	ARHGEF10L	1271	1567	ENST00000482892	ENSG00000074964	ARHGEF10L	19208	545	1	0	0	1	0	0	0	0	1
850	chr1	17933354	17933681	328	7	7	272	58	0.213235	0.195507	LMR	0	0	4687	2069	ENST00000482892	protein_coding	ENSG00000074964	ARHGEF10L	4687	1567	ENST00000482892	ENSG00000074964	ARHGEF10L	15771	545	0	1	0	0	1	0	0	0	1
851	chr1	17944718	17945190	473	17	17	456	108	0.236842	0.224638	LMR	1	1	0	2072	ENST00000167825	protein_coding	ENSG00000074964	ARHGEF10L	0	1570	ENST00000167825	ENSG00000074964	ARHGEF10L	4262	545	1	0	0	1	0	0	0	0	1
852	chr1	17956370	17957074	705	14	14	590	201	0.340678	0.335692	LMR	0	0	3677	2074	ENST00000482359	protein_coding	ENSG00000074964	ARHGEF10L	3677	1572	ENST00000482359	ENSG00000074964	ARHGEF10L	6699	545	0	1	0	0	1	0	0	0	1
853	chr1	17962240	17962618	379	7	7	247	58	0.234818	0.244288	LMR	0	0	1487	2074	ENST00000482359	protein_coding	ENSG00000074964	ARHGEF10L	1487	1572	ENST00000482359	ENSG00000074964	ARHGEF10L	12569	545	1	0	0	1	0	0	0	0	1
854	chr1	17988065	17988391	327	7	7	273	54	0.197802	0.197181	LMR	0	0	21816	2075	ENST00000466782	protein_coding	ENSG00000074964	ARHGEF10L	21816	1573	ENST00000466782	ENSG00000074964	ARHGEF10L	35090	546	0	1	0	0	1	0	0	0	1
855	chr1	18017457	18018044	588	10	10	334	61	0.182635	0.1777	LMR	0	0	2497	2076	ENST00000495593	protein_coding	ENSG00000074964	ARHGEF10L	2497	1574	ENST00000495593	ENSG00000074964	ARHGEF10L	5437	546	0	1	0	0	1	0	0	0	1
856	chr1	18023928	18024550	623	9	9	310	60	0.193548	0.13548	LMR	0	0	3385	2076	ENST00000495593	protein_coding	ENSG00000074964	ARHGEF10L	3385	1574	ENST00000495593	ENSG00000074964	ARHGEF10L	135	546	0	0.70947	0.29053	0	0.70947	0.29053	0	1	0
857	chr1	18057363	18057863	501	6	6	331	54	0.163142	0.175152	LMR	0	0	13180	2077	ENST00000430540	lincRNA	ENSG00000236648	RP11-473A10.2	23944	1575	ENST00000375406	ENSG00000117148	ACTL8	33570	546	0	1	0	0	0	1	0	0	1
858	chr1	18069538	18069857	320	6	6	192	35	0.182292	0.225117	LMR	0	0	11950	2078	ENST00000375406	protein_coding	ENSG00000117148	ACTL8	11950	1575	ENST00000375406	ENSG00000117148	ACTL8	45745	546	0	1	0	0	0	1	0	0	1
859	chr1	18081724	18081845	122	5	5	225	60	0.266667	0.176315	LMR	1	1	0	2078	ENST00000375406	protein_coding	ENSG00000117148	ACTL8	0	1575	ENST00000375406	ENSG00000117148	ACTL8	57931	546	1	0	0	1	0	0	0	0	1
860	chr1	18102984	18103193	210	6	6	249	60	0.240964	0.227444	LMR	0	0	21175	2078	ENST00000375406	protein_coding	ENSG00000117148	ACTL8	21175	1575	ENST00000375406	ENSG00000117148	ACTL8	49185	547	0	1	0	0	1	0	0	0	1
861	chr1	18121736	18122141	406	5	5	232	52	0.224138	0.261596	LMR	0	0	39927	2078	ENST00000375406	protein_coding	ENSG00000117148	ACTL8	39927	1575	ENST00000375406	ENSG00000117148	ACTL8	30237	547	0	1	0	0	1	0	0	0	1
862	chr1	18125952	18126492	541	8	8	264	40	0.151515	0.128984	LMR	0	0	44143	2078	ENST00000375406	protein_coding	ENSG00000117148	ACTL8	44143	1575	ENST00000375406	ENSG00000117148	ACTL8	25886	547	0	1	0	0	1	0	0	0	1
863	chr1	18145740	18145880	141	5	5	205	89	0.434146	0.422935	LMR	0	0	63931	2078	ENST00000375406	protein_coding	ENSG00000117148	ACTL8	63931	1575	ENST00000375406	ENSG00000117148	ACTL8	6498	547	0	1	0	0	1	0	0	0	1
864	chr1	18152703	18152856	154	10	10	322	77	0.23913	0.189496	LMR	0	0	70894	2078	ENST00000375406	protein_coding	ENSG00000117148	ACTL8	70894	1575	ENST00000375406	ENSG00000117148	ACTL8	0	547	0	1	0	0	1	0	0.909091	0.0909091	0
865	chr1	18169308	18169782	475	5	5	173	71	0.410405	0.415573	LMR	0	0	87499	2078	ENST00000375406	protein_coding	ENSG00000117148	ACTL8	87499	1575	ENST00000375406	ENSG00000117148	ACTL8	16465	547	0	0	1	0	0	1	0	0	1
866	chr1	18201218	18202160	943	8	8	274	112	0.408759	0.380166	LMR	0	0	119409	2078	ENST00000375406	protein_coding	ENSG00000117148	ACTL8	119409	1575	ENST00000375406	ENSG00000117148	ACTL8	48375	547	0	0	1	0	0	1	0	0	1
867	chr1	18208302	18208682	381	7	7	246	60	0.243902	0.289008	LMR	0	0	126493	2078	ENST00000375406	protein_coding	ENSG00000117148	ACTL8	126493	1575	ENST00000375406	ENSG00000117148	ACTL8	55459	547	0	0	1	0	0	1	0	0	1
868	chr1	18214474	18214673	200	5	5	201	83	0.412935	0.386157	LMR	0	0	132665	2078	ENST00000375406	protein_coding	ENSG00000117148	ACTL8	132665	1575	ENST00000375406	ENSG00000117148	ACTL8	61631	547	0	0	1	0	0	1	0	0	1
869	chr1	18217179	18217312	134	5	5	228	82	0.359649	0.372931	LMR	0	0	135370	2078	ENST00000375406	protein_coding	ENSG00000117148	ACTL8	135370	1575	ENST00000375406	ENSG00000117148	ACTL8	64336	547	0	0	1	0	0	1	0	0	1
870	chr1	18236168	18236884	717	9	9	317	91	0.287066	0.257326	LMR	0	0	154359	2078	ENST00000375406	protein_coding	ENSG00000117148	ACTL8	154359	1575	ENST00000375406	ENSG00000117148	ACTL8	83325	547	0	0	1	0	0	1	0	0	1
871	chr1	18241838	18242944	1107	16	16	736	139	0.188859	0.180218	LMR	0	0	149206	2079	ENST00000569711	lincRNA	ENSG00000261781	RP11-174G17.2	160029	1575	ENST00000375406	ENSG00000117148	ACTL8	88995	547	0	0	1	0	0	1	0	0	1
872	chr1	18245876	18246252	377	5	5	198	34	0.171717	0.171296	LMR	0	0	145898	2079	ENST00000569711	lincRNA	ENSG00000261781	RP11-174G17.2	164067	1575	ENST00000375406	ENSG00000117148	ACTL8	93033	547	0	0	1	0	0	1	0	0	1
873	chr1	18249324	18250369	1046	12	12	519	140	0.26975	0.354815	LMR	0	0	141781	2079	ENST00000569711	lincRNA	ENSG00000261781	RP11-174G17.2	167515	1575	ENST00000375406	ENSG00000117148	ACTL8	96481	547	0	0	1	0	0	1	0	0	1
874	chr1	18251766	18252338	573	11	11	421	108	0.256532	0.248874	LMR	0	0	139812	2079	ENST00000569711	lincRNA	ENSG00000261781	RP11-174G17.2	169957	1575	ENST00000375406	ENSG00000117148	ACTL8	98923	547	0	0	1	0	0	1	0	0	1
875	chr1	18279174	18279466	293	7	7	249	60	0.240964	0.248062	LMR	0	0	112684	2079	ENST00000569711	lincRNA	ENSG00000261781	RP11-174G17.2	154773	1576	ENST00000251296	ENSG00000117154	IGSF21	126331	547	0	0	1	0	0	1	0	0	1
876	chr1	18290998	18291444	447	5	5	219	71	0.324201	0.266667	LMR	0	0	100706	2079	ENST00000569711	lincRNA	ENSG00000261781	RP11-174G17.2	142795	1576	ENST00000251296	ENSG00000117154	IGSF21	138155	547	0	0	1	0	0	1	0	0	1
877	chr1	18311054	18311362	309	6	6	257	40	0.155642	0.0621693	LMR	0	0	80788	2079	ENST00000569711	lincRNA	ENSG00000261781	RP11-174G17.2	122877	1576	ENST00000251296	ENSG00000117154	IGSF21	122743	548	0	0	1	0	0	1	0	0	1
878	chr1	18335849	18336714	866	13	13	536	96	0.179104	0.143969	LMR	0	0	55436	2079	ENST00000569711	lincRNA	ENSG00000261781	RP11-174G17.2	97525	1576	ENST00000251296	ENSG00000117154	IGSF21	97391	548	0	0	1	0	0	1	0	0	1
879	chr1	18367656	18367934	279	5	5	206	15	0.0728155	0.0700043	LMR	0	0	24216	2079	ENST00000569711	lincRNA	ENSG00000261781	RP11-174G17.2	66305	1576	ENST00000251296	ENSG00000117154	IGSF21	66171	548	0	0	1	0	0	1	0	0	1
880	chr1	18390713	18391737	1025	12	12	521	124	0.238004	0.203162	LMR	0	0	413	2079	ENST00000569711	lincRNA	ENSG00000261781	RP11-174G17.2	42502	1576	ENST00000251296	ENSG00000117154	IGSF21	42368	548	1	0	0	0	0	1	0	0	1
881	chr1	18414776	18415237	462	7	7	308	58	0.188312	0.186515	LMR	0	0	19002	2080	ENST00000251296	protein_coding	ENSG00000117154	IGSF21	19002	1576	ENST00000251296	ENSG00000117154	IGSF21	18868	548	0	0	1	0	0	1	0	0	1
882	chr1	18417324	18418256	933	8	8	337	104	0.308605	0.315713	LMR	0	0	15983	2080	ENST00000251296	protein_coding	ENSG00000117154	IGSF21	15983	1576	ENST00000251296	ENSG00000117154	IGSF21	15849	548	0	0	1	0	0	1	0	0	1
883	chr1	18426912	18427918	1007	14	14	607	77	0.126853	0.0601371	LMR	0	0	6321	2080	ENST00000251296	protein_coding	ENSG00000117154	IGSF21	6321	1576	ENST00000251296	ENSG00000117154	IGSF21	6187	548	0	0	1	0	0	1	0	0	1
884	chr1	18444328	18445466	1139	16	16	615	102	0.165854	0.149818	LMR	0	0	10087	2080	ENST00000251296	protein_coding	ENSG00000117154	IGSF21	10087	1576	ENST00000251296	ENSG00000117154	IGSF21	6654	550	0	1	0	0	1	0	0	0	1
885	chr1	18459302	18459784	483	6	6	230	54	0.234783	0.257753	LMR	0	0	25061	2080	ENST00000251296	protein_coding	ENSG00000117154	IGSF21	25061	1576	ENST00000251296	ENSG00000117154	IGSF21	21628	550	0	1	0	0	1	0	0	0	1
886	chr1	18486986	18487312	327	7	7	342	100	0.292398	0.250926	LMR	0	0	18527	2084	ENST00000419667	antisense	ENSG00000230035	RP11-174G17	52745	1576	ENST00000251296	ENSG00000117154	IGSF21	49312	550	0	1	0	0	1	0	0	0	1
887	chr1	18497720	18498563	844	7	7	329	38	0.115502	0.0264106	LMR	0	0	7276	2084	ENST00000419667	antisense	ENSG00000230035	RP11-174G17	63479	1576	ENST00000251296	ENSG00000117154	IGSF21	60046	550	0	1	0	0	1	0	0	0	1
888	chr1	18504620	18505310	691	12	12	387	49	0.126615	0.160806	LMR	0	0	529	2084	ENST00000419667	antisense	ENSG00000230035	RP11-174G17	70379	1576	ENST00000251296	ENSG00000117154	IGSF21	66946	550	1	0	0	0	1	0	0	0	1
889	chr1	18523402	18523682	281	13	13	703	134	0.190612	0.182876	LMR	0	0	17561	2084	ENST00000419667	antisense	ENSG00000230035	RP11-174G17	81656	1577	ENST00000412684	ENSG00000117154	IGSF21	85728	550	0	1	0	0	1	0	0	0	1
890	chr1	18526000	18526229	230	6	6	168	50	0.297619	0.22402	LMR	0	0	20159	2084	ENST00000419667	antisense	ENSG00000230035	RP11-174G17	79109	1577	ENST00000412684	ENSG00000117154	IGSF21	88326	550	0	1	0	0	1	0	0	0	1
891	chr1	18531240	18532046	807	7	7	278	103	0.370504	0.374531	LMR	0	0	25399	2084	ENST00000419667	antisense	ENSG00000230035	RP11-174G17	73292	1577	ENST00000412684	ENSG00000117154	IGSF21	93566	550	0	1	0	0	1	0	0	0	1
892	chr1	18556960	18557948	989	14	14	485	60	0.123711	0.0502199	LMR	0	0	47390	2081	ENST00000412684	protein_coding	ENSG00000117154	IGSF21	47390	1577	ENST00000412684	ENSG00000117154	IGSF21	119286	550	0	1	0	0	1	0	0	0	1
893	chr1	18582826	18583160	335	10	10	418	38	0.0909091	0.0759898	LMR	0	0	22178	2081	ENST00000412684	protein_coding	ENSG00000117154	IGSF21	22178	1577	ENST00000412684	ENSG00000117154	IGSF21	108714	551	0	1	0	0	1	0	0	0	1
894	chr1	18605316	18605778	463	6	6	314	79	0.251592	0.242297	LMR	1	1	0	2081	ENST00000412684	protein_coding	ENSG00000117154	IGSF21	0	1577	ENST00000412684	ENSG00000117154	IGSF21	86096	551	1	0	0	1	0	0	0	0	1
895	chr1	18609648	18610332	685	11	11	375	97	0.258667	0.220305	LMR	0	0	4308	2081	ENST00000412684	protein_coding	ENSG00000117154	IGSF21	4308	1577	ENST00000412684	ENSG00000117154	IGSF21	81542	551	0	1	0	0	1	0	0	0	1
896	chr1	18621156	18621811	656	16	16	517	139	0.268859	0.234936	LMR	0	0	15816	2081	ENST00000412684	protein_coding	ENSG00000117154	IGSF21	15816	1577	ENST00000412684	ENSG00000117154	IGSF21	70063	551	0	1	0	0	1	0	0	0	1
897	chr1	18624783	18625223	441	9	9	360	87	0.241667	0.18655	LMR	0	0	19443	2081	ENST00000412684	protein_coding	ENSG00000117154	IGSF21	19443	1577	ENST00000412684	ENSG00000117154	IGSF21	66651	551	0	1	0	0	1	0	0	0	1
898	chr1	18649003	18649272	270	7	7	278	54	0.194245	0.176278	LMR	0	0	38588	2082	ENST00000497331	protein_coding	ENSG00000117154	IGSF21	38588	1578	ENST00000497331	ENSG00000117154	IGSF21	42602	551	0	1	0	0	1	0	0	0	1
899	chr1	18652952	18653411	460	6	6	282	33	0.117021	0.122607	LMR	0	0	34449	2082	ENST00000497331	protein_coding	ENSG00000117154	IGSF21	34449	1578	ENST00000497331	ENSG00000117154	IGSF21	38463	551	0	1	0	0	1	0	0	0	1
900	chr1	18677211	18677362	152	6	6	148	32	0.216216	0.177065	LMR	0	0	10498	2082	ENST00000497331	protein_coding	ENSG00000117154	IGSF21	10498	1578	ENST00000497331	ENSG00000117154	IGSF21	14512	551	0	1	0	0	1	0	0	0	1
901	chr1	18679218	18679756	539	15	15	535	144	0.269159	0.276467	LMR	0	0	8104	2082	ENST00000497331	protein_coding	ENSG00000117154	IGSF21	8104	1578	ENST00000497331	ENSG00000117154	IGSF21	12118	551	0	1	0	0	1	0	0	0	1
902	chr1	18689094	18689560	467	5	5	201	23	0.114428	0.118203	LMR	0	0	1232	2082	ENST00000497331	protein_coding	ENSG00000117154	IGSF21	1232	1578	ENST00000497331	ENSG00000117154	IGSF21	2314	551	1	0	0	1	0	0	0	0	1
903	chr1	18700417	18700804	388	7	7	345	72	0.208696	0.234801	LMR	0	0	1646	2083	ENST00000473951	protein_coding	ENSG00000117154	IGSF21	1646	1579	ENST00000473951	ENSG00000117154	IGSF21	2491	552	0.912371	0.0876289	0	0.912371	0.0876289	0	0	0	1
904	chr1	18711958	18712524	567	10	10	432	89	0.206019	0.110515	LMR	1	0	0	2085	ENST00000420211	lincRNA	ENSG00000225387	RP11-422P22.1	9506	1579	ENST00000473951	ENSG00000117154	IGSF21	8461	552	1	0	0	0	0	1	0	0	1
905	chr1	18729558	18730094	537	5	5	201	57	0.283582	0.322014	LMR	0	0	17234	2085	ENST00000420211	lincRNA	ENSG00000225387	RP11-422P22.1	27106	1579	ENST00000473951	ENSG00000117154	IGSF21	26061	552	0	0	1	0	0	1	0	0	1
906	chr1	18733706	18734077	372	8	8	326	75	0.230061	0.198606	LMR	0	0	21382	2085	ENST00000420211	lincRNA	ENSG00000225387	RP11-422P22.1	31254	1579	ENST00000473951	ENSG00000117154	IGSF21	30209	552	0	0	1	0	0	1	0	0	1
907	chr1	18857408	18858112	705	6	6	285	85	0.298246	0.330995	LMR	0	0	17795	2087	ENST00000596113	pseudogene	ENSG00000235282	RP1-8B22.1	49983	1580	ENST00000400664	ENSG00000179023	KLHDC7A	47740	553	0	0	1	0	0	1	0	0	1
908	chr1	18868802	18869415	614	10	10	344	64	0.186047	0.176594	LMR	0	0	29189	2087	ENST00000596113	pseudogene	ENSG00000235282	RP1-8B22.1	61377	1580	ENST00000400664	ENSG00000179023	KLHDC7A	59134	553	0	0	1	0	0	1	0	0	1
909	chr1	18872424	18873086	663	10	10	427	178	0.416862	0.397794	LMR	0	0	32811	2087	ENST00000596113	pseudogene	ENSG00000235282	RP1-8B22.1	64999	1580	ENST00000400664	ENSG00000179023	KLHDC7A	62756	553	0	0	1	0	0	1	0	0	1
910	chr1	18902082	18902494	413	9	9	311	54	0.173633	0.158333	LMR	0	0	19413	2089	ENST00000450125	pseudogene	ENSG00000225478	RP1-8B22.2	55005	1581	ENST00000375375	ENSG00000009709	PAX7	54401	554	0	0	1	0	0	1	0	0	1
911	chr1	18907923	18908278	356	15	15	375	30	0.08	0.0384615	LMR	0	0	13629	2089	ENST00000450125	pseudogene	ENSG00000225478	RP1-8B22.2	49221	1581	ENST00000375375	ENSG00000009709	PAX7	48617	554	0	0	1	0	0	1	0	0	1
912	chr1	18923608	18924449	842	19	19	770	141	0.183117	0.201159	LMR	0	0	1699	2089	ENST00000450125	pseudogene	ENSG00000225478	RP1-8B22.2	33050	1581	ENST00000375375	ENSG00000009709	PAX7	32446	554	0.356295	0	0.643705	0	0	1	0	0	1
913	chr1	18925597	18926384	788	15	15	628	97	0.154459	0.126971	LMR	0	0	3688	2089	ENST00000450125	pseudogene	ENSG00000225478	RP1-8B22.2	31115	1581	ENST00000375375	ENSG00000009709	PAX7	30511	554	0	0	1	0	0	1	0	0	1
914	chr1	18938653	18938945	293	7	7	323	94	0.291022	0.296022	LMR	0	0	16744	2089	ENST00000450125	pseudogene	ENSG00000225478	RP1-8B22.2	18554	1581	ENST00000375375	ENSG00000009709	PAX7	17950	554	0	0	1	0	0	1	0	0	1
915	chr1	18988184	18988756	573	11	11	343	67	0.195335	0.191242	LMR	0	0	30165	2092	ENST00000400661	protein_coding	ENSG00000009709	PAX7	30165	1583	ENST00000400661	ENSG00000009709	PAX7	14879	560	0	1	0	0	1	0	0	0	1
916	chr1	19000761	19001221	461	7	7	308	137	0.444805	0.423475	LMR	0	0	42742	2092	ENST00000400661	protein_coding	ENSG00000009709	PAX7	42742	1583	ENST00000400661	ENSG00000009709	PAX7	27456	560	0	1	0	0	1	0	0	0	1
917	chr1	19002697	19003614	918	12	12	354	115	0.324859	0.246658	LMR	0	0	44678	2092	ENST00000400661	protein_coding	ENSG00000009709	PAX7	44678	1583	ENST00000400661	ENSG00000009709	PAX7	29392	560	0	1	0	0	1	0	0	0	1
918	chr1	19010996	19011308	313	16	16	650	253	0.389231	0.370223	LMR	0	0	52977	2092	ENST00000400661	protein_coding	ENSG00000009709	PAX7	52977	1583	ENST00000400661	ENSG00000009709	PAX7	32082	561	0	1	0	0	1	0	0	0	1
919	chr1	19020130	19020678	549	17	17	712	147	0.206461	0.195541	LMR	0	0	62111	2092	ENST00000400661	protein_coding	ENSG00000009709	PAX7	62111	1583	ENST00000400661	ENSG00000009709	PAX7	22712	561	0	1	0	0	1	0	0	0	1
920	chr1	19025194	19025420	227	8	8	229	80	0.349345	0.345726	LMR	0	0	67175	2092	ENST00000400661	protein_coding	ENSG00000009709	PAX7	67175	1583	ENST00000400661	ENSG00000009709	PAX7	17970	561	0	1	0	0	1	0	0	0	1
921	chr1	19029515	19029800	286	14	14	508	189	0.372047	0.364468	LMR	0	0	71496	2092	ENST00000400661	protein_coding	ENSG00000009709	PAX7	71496	1583	ENST00000400661	ENSG00000009709	PAX7	13590	561	0	1	0	0	1	0	0	0	1
922	chr1	19032392	19032671	280	10	10	340	65	0.191176	0.188453	LMR	0	0	74373	2092	ENST00000400661	protein_coding	ENSG00000009709	PAX7	74373	1583	ENST00000400661	ENSG00000009709	PAX7	10719	561	0	1	0	0	1	0	0	0	1
923	chr1	19045560	19045868	309	5	5	198	53	0.267677	0.248911	LMR	0	0	87541	2092	ENST00000400661	protein_coding	ENSG00000009709	PAX7	87541	1583	ENST00000400661	ENSG00000009709	PAX7	1731	561	0	1	0	0	1	0	0	0.87055	0.12945
924	chr1	19050379	19050811	433	17	17	730	121	0.165753	0.180294	LMR	0	0	92360	2092	ENST00000400661	protein_coding	ENSG00000009709	PAX7	92360	1583	ENST00000400661	ENSG00000009709	PAX7	6550	561	0	1	0	0	1	0	0	0	1
925	chr1	19051385	19052148	764	20	20	615	188	0.305691	0.249864	LMR	0	0	93366	2092	ENST00000400661	protein_coding	ENSG00000009709	PAX7	93366	1583	ENST00000400661	ENSG00000009709	PAX7	7556	561	0	1	0	0	1	0	0	0	1
926	chr1	19054304	19054598	295	5	5	122	48	0.393443	0.418357	LMR	0	0	96285	2092	ENST00000400661	protein_coding	ENSG00000009709	PAX7	96285	1583	ENST00000400661	ENSG00000009709	PAX7	10475	561	0	1	0	0	1	0	0	0	1
927	chr1	19056960	19057164	205	5	5	176	51	0.289773	0.272641	LMR	0	0	98941	2092	ENST00000400661	protein_coding	ENSG00000009709	PAX7	98941	1583	ENST00000400661	ENSG00000009709	PAX7	13131	561	0	1	0	0	1	0	0	0	1
928	chr1	19057283	19057849	567	12	12	368	69	0.1875	0.14913	LMR	0	0	99264	2092	ENST00000400661	protein_coding	ENSG00000009709	PAX7	99264	1583	ENST00000400661	ENSG00000009709	PAX7	13454	561	0	1	0	0	1	0	0	0	1
929	chr1	19120982	19121356	375	5	5	211	69	0.327014	0.276975	LMR	0	0	64819	2093	ENST00000375371	protein_coding	ENSG00000179002	TAS1R2	64819	1584	ENST00000375371	ENSG00000179002	TAS1R2	10049	562	0	0	1	0	0	1	0	0	1
930	chr1	19140986	19141371	386	7	7	220	80	0.363636	0.35733	LMR	0	0	44804	2093	ENST00000375371	protein_coding	ENSG00000179002	TAS1R2	44804	1584	ENST00000375371	ENSG00000179002	TAS1R2	30053	562	0	0	1	0	0	1	0	0	1
931	chr1	19147238	19147663	426	13	13	523	46	0.0879541	0.058132	LMR	0	0	38512	2093	ENST00000375371	protein_coding	ENSG00000179002	TAS1R2	38512	1584	ENST00000375371	ENSG00000179002	TAS1R2	33282	563	0	0	1	0	0	1	0	0	1
932	chr1	19201814	19202023	210	10	10	399	144	0.360902	0.332471	LMR	0	0	7745	2101	ENST00000577305	miRNA	ENSG00000265606	MIR4695	10089	1590	ENST00000454547	ENSG00000159423	ALDH4A1	1851	564	0	1	0	0	1	0	0	0.709524	0.290476
933	chr1	19210634	19210948	315	7	7	291	71	0.243986	0.241262	LMR	0	0	864	2101	ENST00000577305	miRNA	ENSG00000265606	MIR4695	1164	1590	ENST00000454547	ENSG00000159423	ALDH4A1	719	565	1	0	0	1	0	0	0	1	0
934	chr1	19217788	19218228	441	7	7	310	126	0.406452	0.388789	LMR	0	0	402	2098	ENST00000538309	protein_coding	ENSG00000159423	ALDH4A1	402	1589	ENST00000538309	ENSG00000159423	ALDH4A1	7873	565	1	0	0	1	0	0	0	0	1
935	chr1	19226896	19227154	259	6	6	268	61	0.227612	0.243205	LMR	0	0	1867	2097	ENST00000538839	protein_coding	ENSG00000159423	ALDH4A1	1867	1588	ENST00000538839	ENSG00000159423	ALDH4A1	1674	566	0.513514	0.486486	0	0.513514	0.486486	0	0	1	0
936	chr1	19239594	19239937	344	12	12	422	38	0.0900474	0.0471523	LMR	0	0	1107	2104	ENST00000355609	protein_coding	ENSG00000169991	IFFO2	1107	1593	ENST00000355609	ENSG00000169991	IFFO2	9959	566	1	0	0	1	0	0	0	0	1
937	chr1	19250110	19251364	1255	27	27	1025	170	0.165854	0.16046	LMR	0	0	2494	2094	ENST00000494072	protein_coding	ENSG00000255275	RP13-279N23.2	2494	1585	ENST00000494072	ENSG00000255275	RP13-279N23.2	20475	566	0	1	0	0	1	0	0	0	1
938	chr1	19251786	19252067	282	7	7	233	44	0.188841	0.164164	LMR	0	0	4170	2094	ENST00000494072	protein_coding	ENSG00000255275	RP13-279N23.2	4170	1585	ENST00000494072	ENSG00000255275	RP13-279N23.2	22151	566	0	1	0	0	1	0	0	0	1
939	chr1	19274764	19275377	614	12	12	478	121	0.253138	0.222316	LMR	0	0	6814	2105	ENST00000416166	protein_coding	ENSG00000169991	IFFO2	6814	1594	ENST00000416166	ENSG00000169991	IFFO2	6571	567	0	1	0	0	1	0	0	0	1
940	chr1	19298912	19299822	911	9	9	392	98	0.25	0.245614	LMR	0	0	15731	2103	ENST00000455833	protein_coding	ENSG00000169991	IFFO2	15731	1592	ENST00000455833	ENSG00000169991	IFFO2	15028	567	0	0	1	0	0	1	0	0	1
941	chr1	19337628	19337908	281	11	11	606	43	0.0709571	0.0826624	LMR	0	0	54447	2103	ENST00000455833	protein_coding	ENSG00000169991	IFFO2	54447	1592	ENST00000455833	ENSG00000169991	IFFO2	53744	567	0	0	1	0	0	1	0	0	1
942	chr1	19355892	19356322	431	11	11	432	82	0.189815	0.141488	LMR	0	0	45682	2106	ENST00000606379	3prime_overlapping_ncrna	ENSG00000272084	RP5-1126H10.2	47998	1603	ENST00000486515	ENSG00000127481	UBR4	72008	567	0	0	1	0	0	1	0	0	1
943	chr1	19369654	19369960	307	7	7	306	110	0.359477	0.379823	LMR	0	0	32044	2106	ENST00000606379	3prime_overlapping_ncrna	ENSG00000272084	RP5-1126H10.2	34360	1603	ENST00000486515	ENSG00000127481	UBR4	85770	567	0	0	1	0	0	1	0	0	1
944	chr1	19377432	19377734	303	7	7	385	95	0.246753	0.227341	LMR	0	0	24270	2106	ENST00000606379	3prime_overlapping_ncrna	ENSG00000272084	RP5-1126H10.2	26586	1603	ENST00000486515	ENSG00000127481	UBR4	93548	567	0	0	1	0	0	1	0	0	1
945	chr1	19381458	19381883	426	12	12	480	80	0.166667	0.16972	LMR	0	0	20121	2106	ENST00000606379	3prime_overlapping_ncrna	ENSG00000272084	RP5-1126H10.2	22437	1603	ENST00000486515	ENSG00000127481	UBR4	97574	567	0	0	1	0	0	1	0	0	1
946	chr1	19382156	19382684	529	8	8	383	65	0.169713	0.153405	LMR	0	0	19320	2106	ENST00000606379	3prime_overlapping_ncrna	ENSG00000272084	RP5-1126H10.2	21636	1603	ENST00000486515	ENSG00000127481	UBR4	98272	567	0	0	1	0	0	1	0	0	1
947	chr1	19401022	19401267	246	5	5	224	77	0.34375	0.306471	LMR	0	0	737	2106	ENST00000606379	3prime_overlapping_ncrna	ENSG00000272084	RP5-1126H10.2	3053	1603	ENST00000486515	ENSG00000127481	UBR4	117138	567	1	0	0	0	1	0	0	0	1
948	chr1	19407751	19408322	572	19	19	828	298	0.359903	0.372211	LMR	1	1	0	2114	ENST00000459947	protein_coding	ENSG00000127481	UBR4	0	1602	ENST00000459947	ENSG00000127481	UBR4	123867	567	1	0	0	1	0	0	0	0	1
949	chr1	19446908	19447980	1073	7	7	283	103	0.363958	0.377277	LMR	0	0	1564	2122	ENST00000375218	protein_coding	ENSG00000127481	UBR4	1564	1610	ENST00000375218	ENSG00000127481	UBR4	88171	568	0.405405	0.594595	0	0.405405	0.594595	0	0	0	1
950	chr1	19449888	19451566	1679	10	10	416	94	0.225962	0.222834	LMR	0	0	2628	2125	ENST00000475973	protein_coding	ENSG00000127481	UBR4	2628	1613	ENST00000475973	ENSG00000127481	UBR4	84585	568	0	1	0	0	1	0	0	0	1
951	chr1	19483081	19483548	468	5	5	206	41	0.199029	0.217342	LMR	0	0	1547	2128	ENST00000497018	protein_coding	ENSG00000127481	UBR4	1547	1616	ENST00000497018	ENSG00000127481	UBR4	52603	568	0.965812	0.034188	0	0.965812	0.034188	0	0	0	1
952	chr1	19506322	19506946	625	12	12	484	90	0.18595	0.177573	LMR	0	0	2082	2127	ENST00000419533	protein_coding	ENSG00000127481	UBR4	2082	1615	ENST00000419533	ENSG00000127481	UBR4	29205	568	0	1	0	0	1	0	0	0	1
953	chr1	19547286	19547713	428	5	5	204	83	0.406863	0.393554	LMR	1	1	0	2135	ENST00000461353	protein_coding	ENSG00000127463	EMC1	0	1621	ENST00000461353	ENSG00000127463	EMC1	10239	568	1	0	0	1	0	0	0	0	1
954	chr1	19567762	19568089	328	5	5	233	52	0.223176	0.241802	LMR	0	0	563	2141	ENST00000467423	protein_coding	ENSG00000127463	EMC1	563	1627	ENST00000467423	ENSG00000127463	EMC1	9795	569	1	0	0	1	0	0	0	0	1
955	chr1	19641778	19642382	605	9	9	290	57	0.196552	0.165432	LMR	0	0	2554	2164	ENST00000497827	protein_coding	ENSG00000040487	PQLC2	2554	1644	ENST00000497827	ENSG00000040487	PQLC2	2468	572	0	1	0	0	1	0	0	0	1
956	chr1	19649010	19649194	185	7	7	257	70	0.272374	0.271528	LMR	0	0	2053	2165	ENST00000432465	protein_coding	ENSG00000040487	PQLC2	2053	1645	ENST00000432465	ENSG00000040487	PQLC2	9700	572	0	1	0	0	1	0	0	0	1
957	chr1	19668063	19668258	196	7	7	335	78	0.232836	0.243131	LMR	0	0	16814	2165	ENST00000432465	protein_coding	ENSG00000040487	PQLC2	16814	1645	ENST00000432465	ENSG00000040487	PQLC2	2786	573	0	1	0	0	1	0	0	0	1
958	chr1	19674160	19674814	655	12	12	572	190	0.332168	0.348826	LMR	0	0	22911	2165	ENST00000432465	protein_coding	ENSG00000040487	PQLC2	22911	1645	ENST00000432465	ENSG00000040487	PQLC2	8883	573	0	1	0	0	1	0	0	0	1
959	chr1	19686562	19687012	451	7	7	317	95	0.299685	0.237242	LMR	0	0	25278	2175	ENST00000457768	protein_coding	ENSG00000077549	CAPZB	25278	1654	ENST00000457768	ENSG00000077549	CAPZB	21285	573	0	1	0	0	1	0	0	0	1
960	chr1	19696910	19697647	738	15	15	747	219	0.293173	0.305677	LMR	0	0	14643	2175	ENST00000457768	protein_coding	ENSG00000077549	CAPZB	14643	1654	ENST00000457768	ENSG00000077549	CAPZB	31633	573	0	1	0	0	1	0	0	0	1
961	chr1	19717225	19718328	1104	29	29	1300	153	0.117692	0.073576	LMR	0	0	4933	2175	ENST00000457768	protein_coding	ENSG00000077549	CAPZB	4933	1654	ENST00000457768	ENSG00000077549	CAPZB	51948	573	0	1	0	0	1	0	0	0	1
962	chr1	19732828	19732962	135	5	5	238	86	0.361345	0.287697	LMR	0	0	13282	2169	ENST00000375144	protein_coding	ENSG00000077549	CAPZB	13282	1648	ENST00000375144	ENSG00000077549	CAPZB	67551	573	0	1	0	0	1	0	0	0	1
963	chr1	19761298	19762032	735	8	8	299	105	0.351171	0.36815	LMR	0	0	10419	2178	ENST00000481521	misc_RNA	ENSG00000240490	RN7SL277P	14659	1655	ENST00000489607	ENSG00000077549	CAPZB	49671	574	0	1	0	0	1	0	0	0	1
964	chr1	19763232	19763796	565	5	5	215	65	0.302326	0.324495	LMR	0	0	12353	2178	ENST00000481521	misc_RNA	ENSG00000240490	RN7SL277P	16593	1655	ENST00000489607	ENSG00000077549	CAPZB	47907	574	0	1	0	0	1	0	0	0	1
965	chr1	19774961	19775575	615	10	10	474	160	0.337553	0.341604	LMR	0	0	24082	2178	ENST00000481521	misc_RNA	ENSG00000240490	RN7SL277P	28322	1655	ENST00000489607	ENSG00000077549	CAPZB	36128	574	0	1	0	0	1	0	0	0	1
966	chr1	19781072	19781715	644	10	10	383	66	0.172324	0.171785	LMR	0	0	28863	2173	ENST00000413711	protein_coding	ENSG00000077549	CAPZB	28863	1652	ENST00000413711	ENSG00000077549	CAPZB	29988	574	0	1	0	0	1	0	0	0	1
967	chr1	19785267	19785708	442	5	5	204	32	0.156863	0.156909	LMR	0	0	24870	2173	ENST00000413711	protein_coding	ENSG00000077549	CAPZB	24870	1652	ENST00000413711	ENSG00000077549	CAPZB	25995	574	0	1	0	0	1	0	0	0	1
968	chr1	19789456	19790352	897	8	8	399	30	0.075188	0.0216815	LMR	0	0	20226	2173	ENST00000413711	protein_coding	ENSG00000077549	CAPZB	20226	1652	ENST00000413711	ENSG00000077549	CAPZB	21351	574	0	1	0	0	1	0	0	0	1
969	chr1	19794950	19795286	337	7	7	284	69	0.242958	0.249015	LMR	0	0	15292	2173	ENST00000413711	protein_coding	ENSG00000077549	CAPZB	15292	1652	ENST00000413711	ENSG00000077549	CAPZB	16417	574	0	1	0	0	1	0	0	0	1
970	chr1	19795714	19796490	777	10	10	339	54	0.159292	0.137739	LMR	0	0	14088	2173	ENST00000413711	protein_coding	ENSG00000077549	CAPZB	14088	1652	ENST00000413711	ENSG00000077549	CAPZB	15213	574	0	1	0	0	1	0	0	0	1
971	chr1	19798717	19799158	442	5	5	209	51	0.244019	0.23536	LMR	0	0	11420	2173	ENST00000413711	protein_coding	ENSG00000077549	CAPZB	11420	1652	ENST00000413711	ENSG00000077549	CAPZB	12545	574	0	1	0	0	1	0	0	0	1
972	chr1	19832230	19832682	453	9	9	459	66	0.143791	0.161567	LMR	0	0	4404	2179	ENST00000364739	snRNA	ENSG00000201609	RNU4-28P	20163	1646	ENST00000401084	ENSG00000077549	CAPZB	19585	574	0	0	1	0	0	1	0	0	1
973	chr1	19834104	19834464	361	5	5	144	43	0.298611	0.297721	LMR	0	0	2622	2179	ENST00000364739	snRNA	ENSG00000201609	RNU4-28P	22037	1646	ENST00000401084	ENSG00000077549	CAPZB	21459	574	0	0	1	0	0	1	0	0	1
974	chr1	19835381	19835848	468	6	6	319	72	0.225705	0.281285	LMR	0	0	1238	2179	ENST00000364739	snRNA	ENSG00000201609	RNU4-28P	23314	1646	ENST00000401084	ENSG00000077549	CAPZB	22736	574	1	0	0	0	0	1	0	0	1
975	chr1	19885286	19885963	678	8	8	279	66	0.236559	0.226967	LMR	0	0	26517	2180	ENST00000458906	snoRNA	ENSG00000239027	snoU13	37509	1657	ENST00000602662	ENSG00000270136	MINOS1-NBL1	37378	575	0	0	1	0	0	1	0	0	1
976	chr1	19906442	19906701	260	6	6	235	87	0.370213	0.348914	LMR	0	0	16624	2181	ENST00000416470	antisense	ENSG00000235185	RP5-1056L3.1	16771	1657	ENST00000602662	ENSG00000270136	MINOS1-NBL1	16640	575	0	0	1	0	0	1	0	0	1
977	chr1	19972574	19972748	175	6	6	180	71	0.394444	0.393848	LMR	0	0	313	2203	ENST00000439278	protein_coding	ENSG00000158747	NBL1	313	1677	ENST00000439278	ENSG00000158747	NBL1	650	576	1	0	0	1	0	0	0	1	0
978	chr1	19973996	19974568	573	20	20	531	67	0.126177	0.129567	LMR	1	1	0	2204	ENST00000427894	protein_coding	ENSG00000158747	NBL1	0	1678	ENST00000427894	ENSG00000158747	NBL1	2072	576	1	0	0	1	0	0	0	0	1
979	chr1	19977579	19977933	355	8	8	455	95	0.208791	0.196171	LMR	0	0	3474	2204	ENST00000427894	protein_coding	ENSG00000158747	NBL1	3474	1678	ENST00000427894	ENSG00000158747	NBL1	5655	576	0	1	0	0	1	0	0	0	1
980	chr1	19980206	19980574	369	8	8	337	50	0.148368	0.140506	LMR	0	0	6101	2204	ENST00000427894	protein_coding	ENSG00000158747	NBL1	6101	1678	ENST00000427894	ENSG00000158747	NBL1	8282	576	0	1	0	0	1	0	0	0	1
981	chr1	19986256	19986672	417	16	16	579	63	0.108808	0.0566372	LMR	0	0	5107	2205	ENST00000289753	protein_coding	ENSG00000158748	HTR6	5107	1679	ENST00000289753	ENSG00000158748	HTR6	4474	577	0	0	1	0	0	1	0	0	1
982	chr1	19988164	19988855	692	9	9	391	92	0.235294	0.197884	LMR	0	0	2924	2205	ENST00000289753	protein_coding	ENSG00000158748	HTR6	2924	1679	ENST00000289753	ENSG00000158748	HTR6	2291	577	0	0	1	0	0	1	0	0	1
983	chr1	20002882	20003223	342	8	8	386	60	0.15544	0.162729	LMR	0	0	11101	2205	ENST00000289753	protein_coding	ENSG00000158748	HTR6	11101	1679	ENST00000289753	ENSG00000158748	HTR6	2287	578	0	1	0	0	1	0	0	0	1
984	chr1	20031074	20031508	435	9	9	345	77	0.223188	0.197945	LMR	0	0	3370	2210	ENST00000494342	protein_coding	ENSG00000162542	TMCO4	3370	1684	ENST00000494342	ENSG00000162542	TMCO4	25208	578	0	1	0	0	1	0	0	0	1
985	chr1	20042072	20042372	301	6	6	296	43	0.14527	0.102546	LMR	0	0	14368	2210	ENST00000494342	protein_coding	ENSG00000162542	TMCO4	14368	1684	ENST00000494342	ENSG00000162542	TMCO4	36206	578	0	1	0	0	1	0	0	0	1
986	chr1	20171498	20172006	509	8	8	288	60	0.208333	0.19304	LMR	0	0	29726	2215	ENST00000375121	protein_coding	ENSG00000178828	RNF186	29726	1689	ENST00000375121	ENSG00000178828	RNF186	36801	580	0	0	1	0	0	1	0	0	1
987	chr1	20185413	20185728	316	5	5	193	2	0.0103627	0.0155039	LMR	0	0	23277	2217	ENST00000375120	protein_coding	ENSG00000169914	OTUD3	23277	1690	ENST00000375120	ENSG00000169914	OTUD3	23079	580	0	0	1	0	0	1	0	0	1
988	chr1	20244494	20244850	357	5	5	213	13	0.0610329	0.0909561	LMR	0	0	5259	2220	ENST00000375116	protein_coding	ENSG00000188784	PLA2G2E	5259	1693	ENST00000375116	ENSG00000188784	PLA2G2E	35031	580	0	0	1	0	0	1	0	0	1
989	chr1	20282162	20282751	590	11	11	419	129	0.307876	0.307314	LMR	0	0	14710	2221	ENST00000488028	misc_RNA	ENSG00000242688	RN7SL304P	22808	1700	ENST00000461140	ENSG00000188257	PLA2G2A	72699	580	0	0	1	0	0	1	0	0	1
990	chr1	20299260	20299720	461	5	5	155	64	0.412903	0.438002	LMR	0	0	1797	2221	ENST00000488028	misc_RNA	ENSG00000242688	RN7SL304P	5839	1700	ENST00000461140	ENSG00000188257	PLA2G2A	89797	580	0.438178	0	0.561822	0	0	1	0	0	1
991	chr1	20301346	20302230	885	8	8	342	124	0.362573	0.35881	LMR	0	0	3329	2228	ENST00000461140	protein_coding	ENSG00000188257	PLA2G2A	3329	1700	ENST00000461140	ENSG00000188257	PLA2G2A	91883	580	0	0.345763	0.654237	0	0.345763	0.654237	0	0	1
992	chr1	20407314	20408127	814	22	22	821	116	0.141291	0.104016	LMR	0	0	10525	2236	ENST00000478803	protein_coding	ENSG00000127472	PLA2G5	10525	1708	ENST00000478803	ENSG00000127472	PLA2G5	104233	581	0	1	0	0	1	0	0	0	1
993	chr1	20427425	20427642	218	7	7	227	49	0.215859	0.226587	LMR	0	0	18407	2237	ENST00000375105	protein_coding	ENSG00000117215	PLA2G2D	18407	1709	ENST00000375105	ENSG00000117215	PLA2G2D	84718	581	0	0	1	0	0	1	0	0	1
994	chr1	20450289	20450522	234	5	5	158	35	0.221519	0.234219	LMR	0	0	4238	2237	ENST00000375105	protein_coding	ENSG00000117215	PLA2G2D	4238	1709	ENST00000375105	ENSG00000117215	PLA2G2D	61838	581	0	0	1	0	0	1	0	0	1
995	chr1	20498066	20498348	283	8	9	121	33	0.272727	0.305303	LMR	0	0	3313	2243	ENST00000495760	protein_coding	ENSG00000187980	PLA2G2C	3313	1713	ENST00000495760	ENSG00000187980	PLA2G2C	14012	581	0	1	0	0	1	0	0	0	1
996	chr1	20521632	20521904	273	8	8	334	50	0.149701	0.152979	LMR	0	0	8652	2245	ENST00000442226	antisense	ENSG00000225986	UBXN10-AS1	9053	1715	ENST00000375099	ENSG00000162543	UBXN10	8834	581	0	1	0	0	1	0	0	0	1
997	chr1	20525541	20526052	512	5	5	204	67	0.328431	0.303047	LMR	0	0	12561	2245	ENST00000442226	antisense	ENSG00000225986	UBXN10-AS1	12962	1715	ENST00000375099	ENSG00000162543	UBXN10	12743	581	0	0	1	0	0	1	0	0	1
998	chr1	20538970	20539867	898	26	26	1005	108	0.107463	0.0471286	LMR	0	0	25990	2245	ENST00000442226	antisense	ENSG00000225986	UBXN10-AS1	26391	1715	ENST00000375099	ENSG00000162543	UBXN10	26172	581	0	0	1	0	0	1	0	0	1
999	chr1	20550288	20550394	107	6	6	117	50	0.42735	0.396176	LMR	0	0	19193	2247	ENST00000435552	lincRNA	ENSG00000228105	RP3-340N1.6	37709	1715	ENST00000375099	ENSG00000162543	UBXN10	19061	582	0	0	1	0	0	1	0	0	1
1000	chr1	20558987	20559440	454	8	8	374	76	0.203209	0.233167	LMR	0	0	10147	2247	ENST00000435552	lincRNA	ENSG00000228105	RP3-340N1.6	46408	1715	ENST00000375099	ENSG00000162543	UBXN10	10015	582	0	0	1	0	0	1	0	0	1
1001	chr1	20563922	20564186	265	5	5	247	97	0.392713	0.362037	LMR	0	0	5401	2247	ENST00000435552	lincRNA	ENSG00000228105	RP3-340N1.6	51343	1715	ENST00000375099	ENSG00000162543	UBXN10	5269	582	0	0	1	0	0	1	0	0	1
1002	chr1	20648632	20648979	348	5	5	214	32	0.149533	0.203898	LMR	0	0	700	2258	ENST00000444923	antisense	ENSG00000226664	RP4-745E8.2	10428	1724	ENST00000467486	ENSG00000158816	VWA5B1	20587	583	1	0	0	0	1	0	0	0	1
1003	chr1	20686090	20686390	301	6	6	315	59	0.187302	0.193721	LMR	0	0	26678	2257	ENST00000525343	protein_coding	ENSG00000158816	VWA5B1	26678	1725	ENST00000525343	ENSG00000158816	VWA5B1	6192	584	0	0	1	0	0	1	0	0	1
1004	chr1	20688318	20688794	477	7	7	312	59	0.189103	0.198749	LMR	0	0	28906	2257	ENST00000525343	protein_coding	ENSG00000158816	VWA5B1	28906	1725	ENST00000525343	ENSG00000158816	VWA5B1	3788	584	0	1	0	0	0	1	0	0	1
1005	chr1	20694744	20694982	239	5	5	153	55	0.359477	0.373235	LMR	0	0	35332	2257	ENST00000525343	protein_coding	ENSG00000158816	VWA5B1	35332	1725	ENST00000525343	ENSG00000158816	VWA5B1	1209	584	0	1	0	0	0	1	0	1	0
1006	chr1	20699556	20700290	735	10	10	378	113	0.298942	0.265941	LMR	0	0	39455	2262	ENST00000421114	lincRNA	ENSG00000226487	RP4-749H3.2	40144	1725	ENST00000525343	ENSG00000158816	VWA5B1	6021	584	0	1	0	0	0	1	0	0	1
1007	chr1	20703326	20703812	487	7	7	252	16	0.0634921	0.0638945	LMR	0	0	35933	2262	ENST00000421114	lincRNA	ENSG00000226487	RP4-749H3.2	43914	1725	ENST00000525343	ENSG00000158816	VWA5B1	9791	584	0	1	0	0	0	1	0	0	1
1008	chr1	20713205	20713729	525	6	6	183	49	0.26776	0.308162	LMR	0	0	26016	2262	ENST00000421114	lincRNA	ENSG00000226487	RP4-749H3.2	53793	1725	ENST00000525343	ENSG00000158816	VWA5B1	19670	584	0	1	0	0	0	1	0	0	1
1009	chr1	20726344	20727250	907	16	16	715	186	0.26014	0.288258	LMR	0	0	12495	2262	ENST00000421114	lincRNA	ENSG00000226487	RP4-749H3.2	66932	1725	ENST00000525343	ENSG00000158816	VWA5B1	32809	584	0	1	0	0	0	1	0	0	1
1010	chr1	20729278	20730123	846	10	10	475	115	0.242105	0.275252	LMR	0	0	9622	2262	ENST00000421114	lincRNA	ENSG00000226487	RP4-749H3.2	69866	1725	ENST00000525343	ENSG00000158816	VWA5B1	35743	584	0	1	0	0	0	1	0	0	1
1011	chr1	20731030	20731268	239	7	7	357	125	0.35014	0.343618	LMR	0	0	8477	2262	ENST00000421114	lincRNA	ENSG00000226487	RP4-749H3.2	71618	1725	ENST00000525343	ENSG00000158816	VWA5B1	37495	584	0	1	0	0	0	1	0	0	1
1012	chr1	20732250	20733288	1039	13	13	487	97	0.199179	0.233512	LMR	0	0	6457	2262	ENST00000421114	lincRNA	ENSG00000226487	RP4-749H3.2	72838	1725	ENST00000525343	ENSG00000158816	VWA5B1	38715	584	0	1	0	0	0	1	0	0	1
1013	chr1	20756933	20758247	1315	22	22	749	189	0.252336	0.279605	LMR	1	0	0	2261	ENST00000423486	lincRNA	ENSG00000236963	LINC01141	52890	1727	ENST00000489020	ENSG00000162545	CAMK2N1	52215	585	1	0	0	0	0	1	0	0	1
1014	chr1	20767267	20767605	339	5	5	224	37	0.165179	0.0922421	LMR	0	0	9539	2261	ENST00000423486	lincRNA	ENSG00000236963	LINC01141	43532	1727	ENST00000489020	ENSG00000162545	CAMK2N1	42857	585	0	0	1	0	0	1	0	0	1
1015	chr1	20775244	20775524	281	7	7	202	70	0.346535	0.355009	LMR	0	0	17516	2261	ENST00000423486	lincRNA	ENSG00000236963	LINC01141	35613	1727	ENST00000489020	ENSG00000162545	CAMK2N1	34938	585	0	0	1	0	0	1	0	0	1
1016	chr1	20799654	20800124	471	20	20	830	66	0.0795181	0.0777173	LMR	0	0	11013	2264	ENST00000489020	protein_coding	ENSG00000162545	CAMK2N1	11013	1727	ENST00000489020	ENSG00000162545	CAMK2N1	10338	585	0	0	1	0	0	1	0	0	1
1017	chr1	20807715	20808278	564	5	5	182	76	0.417582	0.334471	LMR	0	0	2859	2264	ENST00000489020	protein_coding	ENSG00000162545	CAMK2N1	2859	1727	ENST00000489020	ENSG00000162545	CAMK2N1	2184	585	0	0	1	0	0	1	0	0	1
1018	chr1	20819888	20821153	1266	25	25	1051	98	0.0932445	0.0610762	LMR	0	0	7174	2263	ENST00000375078	protein_coding	ENSG00000162545	CAMK2N1	7174	1726	ENST00000375078	ENSG00000162545	CAMK2N1	6376	585	0	0	1	0	0	1	0	0	1
1019	chr1	20848456	20849176	721	11	11	440	27	0.0613636	0.0403498	LMR	0	0	3305	2266	ENST00000443195	pseudogene	ENSG00000215520	RPS4XP4	13801	1728	ENST00000264198	ENSG00000090432	MUL1	13572	586	0	0	1	0	0	1	0	0	1
1020	chr1	20856805	20857220	416	8	8	326	22	0.0674847	0.0634861	LMR	0	0	4322	2266	ENST00000443195	pseudogene	ENSG00000215520	RPS4XP4	21711	1729	ENST00000332947	ENSG00000183114	FAM43B	21674	587	0	0	1	0	0	1	0	0	1
1021	chr1	20901701	20902092	392	12	12	404	5	0.0123762	0.0106061	LMR	0	0	13348	2268	ENST00000375071	protein_coding	ENSG00000158825	CDA	13348	1730	ENST00000375071	ENSG00000158825	CDA	21108	587	0	0	1	0	0	1	0	0	1
1022	chr1	20905290	20905524	235	8	8	329	75	0.227964	0.278224	LMR	0	0	9916	2268	ENST00000375071	protein_coding	ENSG00000158825	CDA	9916	1730	ENST00000375071	ENSG00000158825	CDA	24697	587	0	0	1	0	0	1	0	0	1
1023	chr1	20923504	20924612	1109	17	17	845	222	0.262722	0.263232	LMR	0	0	7924	2269	ENST00000461985	protein_coding	ENSG00000158825	CDA	7924	1731	ENST00000461985	ENSG00000158825	CDA	35433	588	0	1	0	0	1	0	0	0	1
1024	chr1	20930248	20931664	1417	15	15	731	211	0.288646	0.291765	LMR	0	0	14668	2269	ENST00000461985	protein_coding	ENSG00000158825	CDA	14668	1731	ENST00000461985	ENSG00000158825	CDA	28381	588	0	1	0	0	1	0	0	0	1
1025	chr1	20966566	20966985	420	5	5	274	35	0.127737	0.187468	LMR	0	0	1943	2271	ENST00000492302	protein_coding	ENSG00000158828	PINK1	1943	1733	ENST00000492302	ENSG00000158828	PINK1	6014	588	0.133333	0.866667	0	0.133333	0.866667	0	0	0	1
1026	chr1	21009136	21009484	349	16	16	604	254	0.42053	0.421165	LMR	0	0	2195	2282	ENST00000477167	protein_coding	ENSG00000117245	KIF17	2195	1742	ENST00000477167	ENSG00000117245	KIF17	13455	590	0	1	0	0	1	0	0	0	1
1027	chr1	21056342	21057335	994	22	22	614	140	0.228013	0.138138	LMR	0	0	332	2297	ENST00000519434	protein_coding	ENSG00000189410	SH2D5	332	1756	ENST00000519434	ENSG00000189410	SH2D5	671	593	1	0	0	1	0	0	0	1	0
1028	chr1	21178322	21178760	439	11	11	490	155	0.316327	0.33636	LMR	0	0	3883	2321	ENST00000435383	protein_coding	ENSG00000075151	EIF4G3	3883	1778	ENST00000435383	ENSG00000075151	EIF4G3	64200	594	0	1	0	0	1	0	0	0	1
1029	chr1	21199632	21200362	731	5	5	128	32	0.25	0.227384	LMR	0	0	25193	2321	ENST00000435383	protein_coding	ENSG00000075151	EIF4G3	25193	1778	ENST00000435383	ENSG00000075151	EIF4G3	85510	594	0	1	0	0	1	0	0	0	1
1030	chr1	21259074	21259688	615	8	8	377	81	0.214854	0.21603	LMR	0	0	8202	2323	ENST00000374933	protein_coding	ENSG00000075151	EIF4G3	8202	1780	ENST00000374933	ENSG00000075151	EIF4G3	144952	594	0	1	0	0	1	0	0	0	1
1031	chr1	21290994	21291780	787	5	5	203	38	0.187192	0.173465	LMR	0	0	7748	2320	ENST00000536266	protein_coding	ENSG00000075151	EIF4G3	7748	1777	ENST00000536266	ENSG00000075151	EIF4G3	176872	594	0	1	0	0	1	0	0	0	1
1032	chr1	21348734	21349570	837	6	6	178	16	0.0898876	0.103749	LMR	0	0	18306	2334	ENST00000420703	pseudogene	ENSG00000233072	RPS15AP6	27824	1774	ENST00000374935	ENSG00000075151	EIF4G3	153545	595	0	1	0	0	1	0	0	0	1
1033	chr1	21416448	21417843	1396	7	7	172	45	0.261628	0.272464	LMR	0	0	746	2327	ENST00000374927	protein_coding	ENSG00000075151	EIF4G3	746	1784	ENST00000374927	ENSG00000075151	EIF4G3	85272	595	0.897564	0.102436	0	0.897564	0.102436	0	0	0	1
1034	chr1	21426798	21427427	630	5	5	207	63	0.304348	0.289099	LMR	0	0	10675	2331	ENST00000463775	protein_coding	ENSG00000075151	EIF4G3	10675	1788	ENST00000463775	ENSG00000075151	EIF4G3	75688	595	0	1	0	0	1	0	0	0	1
1035	chr1	21449900	21450662	763	8	8	262	111	0.423664	0.395093	LMR	0	0	11796	2331	ENST00000463775	protein_coding	ENSG00000075151	EIF4G3	11796	1788	ENST00000463775	ENSG00000075151	EIF4G3	52453	595	0	1	0	0	1	0	0	0	1
1036	chr1	21521470	21522065	596	8	8	333	26	0.0780781	0.068622	LMR	0	0	18092	2328	ENST00000438975	protein_coding	ENSG00000075151	EIF4G3	18092	1785	ENST00000438975	ENSG00000075151	EIF4G3	17633	595	0	0	1	0	0	1	0	0	1
1037	chr1	21560008	21560379	372	7	7	298	57	0.191275	0.164638	LMR	0	0	4463	2345	ENST00000470394	protein_coding	ENSG00000117298	ECE1	4463	1796	ENST00000470394	ENSG00000117298	ECE1	8076	596	0	1	0	0	1	0	0	0	1
1038	chr1	21581770	21582057	288	5	5	260	49	0.188462	0.193233	LMR	0	0	1152	2346	ENST00000528294	protein_coding	ENSG00000117298	ECE1	1152	1797	ENST00000528294	ENSG00000117298	ECE1	29838	596	1	0	0	1	0	0	0	0	1
1039	chr1	21588208	21588899	692	19	19	747	232	0.310576	0.28108	LMR	0	0	3675	2351	ENST00000416959	antisense	ENSG00000236936	RP3-329E20.2	4997	1797	ENST00000528294	ENSG00000117298	ECE1	27481	597	0	1	0	0	1	0	0	0	1
1040	chr1	21606529	21607034	506	5	5	247	27	0.109312	0.17851	LMR	1	1	0	2347	ENST00000473505	protein_coding	ENSG00000117298	ECE1	0	1798	ENST00000473505	ENSG00000117298	ECE1	9346	597	1	0	0	1	0	0	0	0	1
1041	chr1	21619576	21620386	811	14	14	529	150	0.283554	0.304821	LMR	1	0	0	2352	ENST00000449034	antisense	ENSG00000231105	RP5-1071N3.1	530	1800	ENST00000527991	ENSG00000117298	ECE1	2474	597	1	0	0	1	0	0	0	0	1
1042	chr1	21620727	21621585	859	13	13	619	51	0.082391	0.0114943	LMR	1	1	0	2349	ENST00000527991	protein_coding	ENSG00000117298	ECE1	0	1800	ENST00000527991	ENSG00000117298	ECE1	3625	597	1	0	0	1	0	0	0	0	1
1043	chr1	21640397	21640666	270	6	6	296	88	0.297297	0.263088	LMR	0	0	14904	2348	ENST00000481130	protein_coding	ENSG00000117298	ECE1	14904	1799	ENST00000481130	ENSG00000117298	ECE1	23295	597	0	1	0	0	1	0	0	0	1
1044	chr1	21649088	21649538	451	6	6	191	61	0.319372	0.32137	LMR	0	0	22091	2350	ENST00000463334	protein_coding	ENSG00000117298	ECE1	22091	1801	ENST00000463334	ENSG00000117298	ECE1	21822	598	0	1	0	0	1	0	0	0	1
1045	chr1	21650761	21652048	1288	22	22	948	76	0.0801688	0.0652122	LMR	0	0	19581	2350	ENST00000463334	protein_coding	ENSG00000117298	ECE1	19581	1801	ENST00000463334	ENSG00000117298	ECE1	19312	598	0	1	0	0	1	0	0	0	1
1046	chr1	21652396	21652560	165	6	6	248	99	0.399194	0.381813	LMR	0	0	19069	2350	ENST00000463334	protein_coding	ENSG00000117298	ECE1	19069	1801	ENST00000463334	ENSG00000117298	ECE1	18800	598	0	1	0	0	1	0	0	0	1
1047	chr1	21664022	21665134	1113	15	15	641	181	0.282371	0.271971	LMR	0	0	6495	2350	ENST00000463334	protein_coding	ENSG00000117298	ECE1	6495	1801	ENST00000463334	ENSG00000117298	ECE1	6226	598	0	1	0	0	1	0	0	0	1
1048	chr1	21694832	21695693	862	12	12	465	105	0.225806	0.25227	LMR	0	0	22834	2338	ENST00000415912	protein_coding	ENSG00000117298	ECE1	22834	1789	ENST00000415912	ENSG00000117298	ECE1	22512	598	0	0	1	0	0	1	0	0	1
1049	chr1	21697131	21697562	432	5	5	227	52	0.229075	0.236803	LMR	0	0	25133	2338	ENST00000415912	protein_coding	ENSG00000117298	ECE1	25133	1789	ENST00000415912	ENSG00000117298	ECE1	24811	598	0	0	1	0	0	1	0	0	1
1050	chr1	21724303	21724644	342	14	14	498	165	0.331325	0.325001	LMR	1	0	0	2354	ENST00000537790	pseudogene	ENSG00000236216	PPP1R11P1	41976	1802	ENST00000454000	ENSG00000142794	NBPF3	30153	599	1	0	0	0	0	1	0	0	1
1051	chr1	21795182	21795632	451	10	10	404	112	0.277228	0.213335	LMR	0	0	4237	2373	ENST00000469876	protein_coding	ENSG00000142794	NBPF3	4237	1812	ENST00000469876	ENSG00000142794	NBPF3	8468	602	0	1	0	0	1	0	0	0	1
1052	chr1	21814779	21815502	724	9	9	381	123	0.322835	0.282516	LMR	0	0	14890	2374	ENST00000477050	protein_coding	ENSG00000142794	NBPF3	14890	1813	ENST00000477050	ENSG00000142794	NBPF3	20046	603	0	0	1	0	0	1	0	0	1
1053	chr1	21851291	21851854	564	13	13	525	132	0.251429	0.255501	LMR	0	0	15400	2379	ENST00000468526	protein_coding	ENSG00000162551	ALPL	15400	1817	ENST00000468526	ENSG00000162551	ALPL	14946	603	0	1	0	0	1	0	0	0	1
1054	chr1	21861290	21861642	353	5	5	190	13	0.0684211	0.0695238	LMR	0	0	16129	2380	ENST00000374832	protein_coding	ENSG00000162551	ALPL	16129	1818	ENST00000374832	ENSG00000162551	ALPL	24945	603	0	1	0	0	1	0	0	0	1
1055	chr1	21864671	21864962	292	14	14	530	180	0.339623	0.362146	LMR	0	0	12809	2380	ENST00000374832	protein_coding	ENSG00000162551	ALPL	12809	1818	ENST00000374832	ENSG00000162551	ALPL	28326	603	0	1	0	0	1	0	0	0	1
1056	chr1	21872465	21872844	380	7	7	263	98	0.372624	0.394697	LMR	0	0	4927	2380	ENST00000374832	protein_coding	ENSG00000162551	ALPL	4927	1818	ENST00000374832	ENSG00000162551	ALPL	36120	603	0	1	0	0	1	0	0	0	1
1057	chr1	21876488	21877096	609	8	8	371	52	0.140162	0.103299	LMR	0	0	675	2380	ENST00000374832	protein_coding	ENSG00000162551	ALPL	675	1818	ENST00000374832	ENSG00000162551	ALPL	40143	603	1	0	0	1	0	0	0	0	1
1058	chr1	21878834	21880448	1615	17	17	626	198	0.316294	0.330119	LMR	0	0	126	2381	ENST00000425315	protein_coding	ENSG00000162551	ALPL	126	1819	ENST00000425315	ENSG00000162551	ALPL	42489	603	1	0	0	1	0	0	0	0	1
1059	chr1	21909312	21909708	397	5	5	180	45	0.25	0.259985	LMR	0	0	3256	2384	ENST00000457706	antisense	ENSG00000233431	RP11-63N8.3	8340	1821	ENST00000374829	ENSG00000162551	ALPL	20471	604	0	0	1	0	0	1	0	0	1
1060	chr1	21913474	21913640	167	8	8	300	89	0.296667	0.293231	LMR	0	0	508	2384	ENST00000457706	antisense	ENSG00000233431	RP11-63N8.3	12502	1821	ENST00000374829	ENSG00000162551	ALPL	16539	604	1	0	0	0	0	1	0	0	1
1061	chr1	21922139	21922357	219	6	6	241	44	0.182573	0.123697	LMR	0	0	3097	2385	ENST00000408854	miRNA	ENSG00000221781	AL359815.1	21167	1821	ENST00000374829	ENSG00000162551	ALPL	7822	604	0	0	1	0	0	1	0	0	1
1062	chr1	21934130	21934728	599	22	22	805	101	0.125466	0.0794043	LMR	0	0	11805	2388	ENST00000374763	protein_coding	ENSG00000076864	RAP1GAP	11805	1824	ENST00000374763	ENSG00000076864	RAP1GAP	3749	604	0	1	0	0	1	0	0	0	1
1063	chr1	21936648	21936751	104	9	9	324	119	0.367284	0.383053	LMR	0	0	9782	2388	ENST00000374763	protein_coding	ENSG00000076864	RAP1GAP	9782	1824	ENST00000374763	ENSG00000076864	RAP1GAP	6267	604	0	1	0	0	1	0	0	0	1
1064	chr1	21945798	21945854	57	5	5	135	59	0.437037	0.43033	LMR	0	0	679	2388	ENST00000374763	protein_coding	ENSG00000076864	RAP1GAP	679	1824	ENST00000374763	ENSG00000076864	RAP1GAP	2820	605	1	0	0	1	0	0	0	0	1
1065	chr1	21955342	21956352	1011	15	15	609	167	0.27422	0.195379	LMR	0	0	6330	2395	ENST00000599760	protein_coding	ENSG00000076864	RAP1GAP	6330	1831	ENST00000599760	ENSG00000076864	RAP1GAP	6078	605	0	1	0	0	1	0	0	0	1
1066	chr1	21964896	21965709	814	11	11	359	58	0.16156	0.0492492	LMR	0	0	12603	2389	ENST00000471600	protein_coding	ENSG00000076864	RAP1GAP	12603	1825	ENST00000471600	ENSG00000076864	RAP1GAP	12392	606	0	1	0	0	1	0	0	0	1
1067	chr1	21974378	21974796	419	12	12	510	82	0.160784	0.158038	LMR	0	0	3516	2389	ENST00000471600	protein_coding	ENSG00000076864	RAP1GAP	3516	1825	ENST00000471600	ENSG00000076864	RAP1GAP	3305	606	0	1	0	0	1	0	0	0	1
1068	chr1	21975415	21975604	190	6	6	173	85	0.491329	0.482027	LMR	0	0	2708	2389	ENST00000471600	protein_coding	ENSG00000076864	RAP1GAP	2708	1825	ENST00000471600	ENSG00000076864	RAP1GAP	2497	606	0	1	0	0	1	0	0	0	1
1069	chr1	21990319	21990974	656	11	11	421	55	0.130641	0.08125	LMR	0	0	3199	2398	ENST00000482984	protein_coding	ENSG00000076864	RAP1GAP	3199	1834	ENST00000482984	ENSG00000076864	RAP1GAP	4089	608	0	1	0	0	1	0	0	0	1
1070	chr1	21999671	22000210	540	8	8	319	47	0.147335	0.164285	LMR	0	0	3869	2396	ENST00000317967	protein_coding	ENSG00000076864	RAP1GAP	3869	1832	ENST00000317967	ENSG00000076864	RAP1GAP	3261	609	0	0	1	0	0	1	0	0	1
1071	chr1	22026840	22027299	460	6	6	298	88	0.295302	0.284425	LMR	0	0	3808	2405	ENST00000464577	protein_coding	ENSG00000090686	USP48	3808	1841	ENST00000464577	ENSG00000090686	USP48	30430	609	0	1	0	0	1	0	0	0	1
1072	chr1	22047888	22048330	443	5	5	156	55	0.352564	0.365011	LMR	0	0	248	2406	ENST00000471752	protein_coding	ENSG00000090686	USP48	248	1842	ENST00000471752	ENSG00000090686	USP48	51478	609	1	0	0	1	0	0	0	0	1
1073	chr1	22094542	22095268	727	7	7	274	72	0.262774	0.306913	LMR	1	0	0	2415	ENST00000434488	pseudogene	ENSG00000231978	RP11-132G19.3	13244	1848	ENST00000527823	ENSG00000090686	USP48	13861	610	1	0	0	0	1	0	0	0	1
1074	chr1	22098190	22098820	631	11	11	353	99	0.280453	0.261486	LMR	0	0	3427	2415	ENST00000434488	pseudogene	ENSG00000231978	RP11-132G19.3	9692	1848	ENST00000527823	ENSG00000090686	USP48	10309	610	0	1	0	0	1	0	0	0	1
1075	chr1	22114852	22114984	133	6	6	272	98	0.360294	0.347637	LMR	0	0	4752	2401	ENST00000308271	protein_coding	ENSG00000090686	USP48	4752	1837	ENST00000308271	ENSG00000090686	USP48	4590	610	0	0	1	0	0	1	0	0	1
1076	chr1	22118194	22118480	287	6	6	221	59	0.266968	0.268703	LMR	0	0	8094	2401	ENST00000308271	protein_coding	ENSG00000090686	USP48	8094	1837	ENST00000308271	ENSG00000090686	USP48	7932	610	0	0	1	0	0	1	0	0	1
1077	chr1	22125216	22125568	353	5	5	169	70	0.414201	0.356209	LMR	0	0	13189	2416	ENST00000344642	protein_coding	ENSG00000187942	LDLRAD2	13189	1851	ENST00000344642	ENSG00000187942	LDLRAD2	14954	610	0	0	1	0	0	1	0	0	1
1078	chr1	22142304	22142612	309	6	6	163	63	0.386503	0.356316	LMR	0	0	3447	2417	ENST00000543870	protein_coding	ENSG00000187942	LDLRAD2	3447	1852	ENST00000543870	ENSG00000187942	LDLRAD2	896	611	0	1	0	0	1	0	0	1	0
1079	chr1	22145160	22145470	311	9	9	175	24	0.137143	0.025641	LMR	0	0	2519	2418	ENST00000484271	protein_coding	ENSG00000187942	LDLRAD2	2519	1853	ENST00000484271	ENSG00000187942	LDLRAD2	3752	611	0	1	0	0	1	0	0	0	1
1080	chr1	22150058	22150565	508	21	21	685	141	0.205839	0.164334	LMR	0	0	193	2421	ENST00000481644	protein_coding	ENSG00000142798	HSPG2	193	1856	ENST00000481644	ENSG00000142798	HSPG2	160	612	1	0	0	1	0	0	0	1	0
1081	chr1	22183862	22184300	439	5	5	215	52	0.24186	0.233059	LMR	0	0	1972	2427	ENST00000430507	protein_coding	ENSG00000142798	HSPG2	1972	1862	ENST00000430507	ENSG00000142798	HSPG2	7049	614	0.0615034	0.938497	0	0.0615034	0.938497	0	0	0	1
1082	chr1	22209239	22209995	757	10	10	459	156	0.339869	0.330989	LMR	0	0	3671	2431	ENST00000480900	protein_coding	ENSG00000142798	HSPG2	3671	1866	ENST00000480900	ENSG00000142798	HSPG2	997	615	0	1	0	0	1	0	0	1	0
1083	chr1	22226428	22226830	403	8	8	292	85	0.291096	0.2876	LMR	0	0	3624	2432	ENST00000412328	protein_coding	ENSG00000142798	HSPG2	3624	1867	ENST00000412328	ENSG00000142798	HSPG2	12308	616	0	1	0	0	1	0	0	0	1
1084	chr1	22228414	22229003	590	14	14	610	134	0.219672	0.204058	LMR	0	0	5587	2435	ENST00000423231	pseudogene	ENSG00000232037	RP11-26H16.1	5610	1867	ENST00000412328	ENSG00000142798	HSPG2	14294	616	0	1	0	0	1	0	0	0	1
1085	chr1	22230740	22230868	129	5	5	189	81	0.428571	0.355804	LMR	0	0	3722	2435	ENST00000423231	pseudogene	ENSG00000232037	RP11-26H16.1	7936	1867	ENST00000412328	ENSG00000142798	HSPG2	16620	616	0	1	0	0	1	0	0	0	1
1086	chr1	22232705	22233058	354	10	10	390	111	0.284615	0.267572	LMR	0	0	1532	2435	ENST00000423231	pseudogene	ENSG00000232037	RP11-26H16.1	9901	1867	ENST00000412328	ENSG00000142798	HSPG2	18585	616	1	0	0	0	1	0	0	0	1
1087	chr1	22235956	22236857	902	9	9	406	57	0.140394	0.182899	LMR	0	0	1277	2436	ENST00000398929	pseudogene	ENSG00000232037	RP11-26H16.1	13152	1867	ENST00000412328	ENSG00000142798	HSPG2	21836	616	0.800443	0.199557	0	0	1	0	0	0	1
1088	chr1	22260191	22260713	523	12	12	350	44	0.125714	0.140981	LMR	0	0	3076	2420	ENST00000374695	protein_coding	ENSG00000142798	HSPG2	3076	1855	ENST00000374695	ENSG00000142798	HSPG2	46071	616	0	1	0	0	1	0	0	0	1
1089	chr1	22265939	22266646	708	9	9	418	146	0.349282	0.382384	LMR	0	0	2148	2420	ENST00000374695	protein_coding	ENSG00000142798	HSPG2	2148	1855	ENST00000374695	ENSG00000142798	HSPG2	51819	616	0	0	1	0	0	1	0	0	1
1090	chr1	22283483	22284010	528	14	14	571	196	0.343257	0.331477	LMR	0	0	19503	2437	ENST00000337107	protein_coding	ENSG00000219073	CELA3B	19503	1870	ENST00000337107	ENSG00000219073	CELA3B	67907	617	0	0	1	0	0	1	0	0	1
1091	chr1	22331622	22331910	289	5	5	323	131	0.405573	0.309557	LMR	0	0	1260	2447	ENST00000584415	misc_RNA	ENSG00000263582	RN7SL768P	2032	1876	ENST00000400271	ENSG00000142789	CELA3A	20007	617	1	0	0	0	1	0	0	0	1
1092	chr1	22345414	22346430	1017	9	9	426	72	0.169014	0.20068	LMR	0	0	5030	2450	ENST00000455966	lincRNA	ENSG00000228397	RP1-224A6.3	11470	1876	ENST00000400271	ENSG00000142789	CELA3A	5487	617	0	0	1	0	0	1	0	0	1
1093	chr1	22349369	22349689	321	8	8	361	55	0.152355	0.0843861	LMR	0	0	1771	2450	ENST00000455966	lincRNA	ENSG00000228397	RP1-224A6.3	15425	1876	ENST00000400271	ENSG00000142789	CELA3A	2228	617	0.713396	0	0.286604	0	0	1	0	0	1
1094	chr1	22358042	22358490	449	6	6	269	64	0.237918	0.213683	LMR	0	0	3209	2455	ENST00000452322	lincRNA	ENSG00000218510	LINC00339	20629	1877	ENST00000400259	ENSG00000070831	CDC42	5847	617	0	0	1	0	0	1	0	0	1
1095	chr1	22366079	22366915	837	8	8	337	46	0.136499	0.126984	LMR	0	0	11246	2455	ENST00000452322	lincRNA	ENSG00000218510	LINC00339	12204	1877	ENST00000400259	ENSG00000070831	CDC42	12094	618	0	0	1	0	0	1	0	0	1
1096	chr1	22415766	22417594	1829	14	14	482	97	0.201245	0.151291	LMR	0	0	9511	2464	ENST00000606754	lincRNA	ENSG00000271840	RP1-224A6.9	35975	1882	ENST00000411827	ENSG00000070831	CDC42	28926	619	0	1	0	0	1	0	0	0	1
1097	chr1	22454692	22455136	445	10	10	463	92	0.198704	0.147557	LMR	0	0	1207	2467	ENST00000415567	protein_coding	ENSG00000162552	WNT4	1207	1885	ENST00000415567	ENSG00000162552	WNT4	887	620	1	0	0	1	0	0	0	1	0
1098	chr1	22458437	22458819	383	8	8	302	21	0.0695364	0.0613095	LMR	0	0	2092	2467	ENST00000415567	protein_coding	ENSG00000162552	WNT4	2092	1885	ENST00000415567	ENSG00000162552	WNT4	2211	620	0	1	0	0	1	0	0	0	1
1099	chr1	22460578	22460816	239	11	11	344	94	0.273256	0.287387	LMR	0	0	4233	2467	ENST00000415567	protein_coding	ENSG00000162552	WNT4	4233	1885	ENST00000415567	ENSG00000162552	WNT4	4352	620	0	1	0	0	1	0	0	0	1
1100	chr1	22511883	22512082	200	8	8	341	132	0.387097	0.394093	LMR	0	0	41420	2468	ENST00000441048	protein_coding	ENSG00000162552	WNT4	41420	1886	ENST00000441048	ENSG00000162552	WNT4	41630	621	0	0	1	0	0	1	0	0	1
1101	chr1	22533839	22534221	383	6	6	205	87	0.42439	0.34611	LMR	0	0	58510	2469	ENST00000581169	miRNA	ENSG00000266564	MIR4418	63376	1886	ENST00000441048	ENSG00000162552	WNT4	63586	621	0	0	1	0	0	1	0	0	1
1102	chr1	22535172	22535546	375	16	16	631	257	0.40729	0.407546	LMR	0	0	57185	2469	ENST00000581169	miRNA	ENSG00000266564	MIR4418	64709	1886	ENST00000441048	ENSG00000162552	WNT4	64919	621	0	0	1	0	0	1	0	0	1
1103	chr1	22537034	22537552	519	9	9	359	134	0.373259	0.391592	LMR	0	0	55179	2469	ENST00000581169	miRNA	ENSG00000266564	MIR4418	66571	1886	ENST00000441048	ENSG00000162552	WNT4	66781	621	0	0	1	0	0	1	0	0	1
1104	chr1	22539318	22539810	493	12	12	366	130	0.355191	0.345139	LMR	0	0	52921	2469	ENST00000581169	miRNA	ENSG00000266564	MIR4418	68855	1886	ENST00000441048	ENSG00000162552	WNT4	69065	621	0	0	1	0	0	1	0	0	1
1105	chr1	22552705	22553047	343	5	5	235	48	0.204255	0.239461	LMR	0	0	39684	2469	ENST00000581169	miRNA	ENSG00000266564	MIR4418	82242	1886	ENST00000441048	ENSG00000162552	WNT4	59167	622	0	0	1	0	0	1	0	0	1
1106	chr1	22578747	22579080	334	15	15	502	134	0.266932	0.226572	LMR	0	0	13651	2469	ENST00000581169	miRNA	ENSG00000266564	MIR4418	108284	1886	ENST00000441048	ENSG00000162552	WNT4	33134	622	0	0	1	0	0	1	0	0	1
1107	chr1	22589266	22589542	277	6	6	241	59	0.244813	0.225153	LMR	0	0	3189	2469	ENST00000581169	miRNA	ENSG00000266564	MIR4418	118803	1886	ENST00000441048	ENSG00000162552	WNT4	22672	622	0	0	1	0	0	1	0	0	1
1108	chr1	22602344	22602716	373	9	9	344	25	0.0726744	0.0633133	LMR	0	0	9611	2469	ENST00000581169	miRNA	ENSG00000266564	MIR4418	131881	1886	ENST00000441048	ENSG00000162552	WNT4	9498	622	0	0	1	0	0	1	0	0	1
1109	chr1	22623054	22623698	645	8	8	401	118	0.294264	0.238321	LMR	0	0	26125	2470	ENST00000487348	pseudogene	ENSG00000234397	RP11-415K20.1	152591	1886	ENST00000441048	ENSG00000162552	WNT4	10635	622	0	0	1	0	0	1	0	0	1
1110	chr1	22644924	22645393	470	20	20	660	136	0.206061	0.219444	LMR	0	0	4430	2470	ENST00000487348	pseudogene	ENSG00000234397	RP11-415K20.1	132950	1887	ENST00000404138	ENSG00000184677	ZBTB40	23245	623	0	0	1	0	0	1	0	0	1
1111	chr1	22655470	22655766	297	5	5	155	49	0.316129	0.321373	LMR	0	0	5645	2470	ENST00000487348	pseudogene	ENSG00000234397	RP11-415K20.1	122577	1887	ENST00000404138	ENSG00000184677	ZBTB40	12872	623	0	0	1	0	0	1	0	0	1
1112	chr1	22668440	22669171	732	27	27	1022	112	0.109589	0.047619	LMR	0	0	18615	2470	ENST00000487348	pseudogene	ENSG00000234397	RP11-415K20.1	109172	1887	ENST00000404138	ENSG00000184677	ZBTB40	0	623	0	0	1	0	0	1	0.306011	0.693989	0
1113	chr1	22674770	22675158	389	10	10	451	126	0.279379	0.305293	LMR	0	0	24945	2470	ENST00000487348	pseudogene	ENSG00000234397	RP11-415K20.1	103185	1887	ENST00000404138	ENSG00000184677	ZBTB40	5907	623	0	0	1	0	0	1	0	0	1
1114	chr1	22725306	22725860	555	7	7	319	36	0.112853	0.0843035	LMR	0	0	52483	2471	ENST00000404138	protein_coding	ENSG00000184677	ZBTB40	52483	1887	ENST00000404138	ENSG00000184677	ZBTB40	52376	624	0	0	1	0	0	1	0	0	1
1115	chr1	22743090	22743559	470	11	11	405	26	0.0641975	0.0222222	LMR	0	0	34784	2471	ENST00000404138	protein_coding	ENSG00000184677	ZBTB40	34784	1887	ENST00000404138	ENSG00000184677	ZBTB40	34677	624	0	0	1	0	0	1	0	0	1
1116	chr1	22745576	22747274	1699	25	25	1040	235	0.225962	0.118428	LMR	0	0	31069	2471	ENST00000404138	protein_coding	ENSG00000184677	ZBTB40	31069	1887	ENST00000404138	ENSG00000184677	ZBTB40	30962	624	0	0	1	0	0	1	0	0	1
1117	chr1	22821024	22821437	414	6	6	307	136	0.442997	0.402793	LMR	0	0	22529	2475	ENST00000438551	sense_intronic	ENSG00000237200	ZBTB40-IT1	42551	1890	ENST00000374651	ENSG00000184677	ZBTB40	42206	624	0	1	0	0	1	0	0	0	1
1118	chr1	22865993	22866358	366	7	7	152	38	0.25	0.341802	LMR	0	0	22025	2475	ENST00000438551	sense_intronic	ENSG00000237200	ZBTB40-IT1	23698	1891	ENST00000374644	ENSG00000070886	EPHA8	23237	625	0	0	1	0	0	1	0	0	1
1119	chr1	22874422	22874893	472	11	11	397	58	0.146096	0.174766	LMR	0	0	15163	2476	ENST00000374644	protein_coding	ENSG00000070886	EPHA8	15163	1891	ENST00000374644	ENSG00000070886	EPHA8	14702	625	0	0	1	0	0	1	0	0	1
1120	chr1	22881016	22881756	741	22	22	636	218	0.342767	0.360794	LMR	0	0	8300	2476	ENST00000374644	protein_coding	ENSG00000070886	EPHA8	8300	1891	ENST00000374644	ENSG00000070886	EPHA8	7839	625	0	0	1	0	0	1	0	0	1
1121	chr1	22882666	22884105	1440	25	25	889	273	0.307087	0.309267	LMR	0	0	5951	2476	ENST00000374644	protein_coding	ENSG00000070886	EPHA8	5951	1891	ENST00000374644	ENSG00000070886	EPHA8	5490	625	0	0	1	0	0	1	0	0	1
1122	chr1	22893775	22894016	242	7	7	174	58	0.333333	0.322222	LMR	0	0	3704	2478	ENST00000538803	protein_coding	ENSG00000070886	EPHA8	3704	1893	ENST00000538803	ENSG00000070886	EPHA8	3678	625	0	1	0	0	1	0	0	0	1
1123	chr1	22898788	22899013	226	7	7	302	135	0.44702	0.42158	LMR	0	0	8717	2478	ENST00000538803	protein_coding	ENSG00000070886	EPHA8	8717	1893	ENST00000538803	ENSG00000070886	EPHA8	3789	626	0	1	0	0	1	0	0	0	1
1124	chr1	22916875	22917064	190	7	7	326	125	0.383436	0.39907	LMR	0	0	26804	2478	ENST00000538803	protein_coding	ENSG00000070886	EPHA8	26804	1893	ENST00000538803	ENSG00000070886	EPHA8	2709	627	0	1	0	0	1	0	0	0	1
1125	chr1	22919712	22920061	350	19	19	673	210	0.312036	0.307631	LMR	0	0	29641	2478	ENST00000538803	protein_coding	ENSG00000070886	EPHA8	29641	1893	ENST00000538803	ENSG00000070886	EPHA8	0	627	0	1	0	0	1	0	0.822857	0.177143	0
1126	chr1	22925927	22926944	1018	5	5	148	58	0.391892	0.364548	LMR	0	0	35856	2478	ENST00000538803	protein_coding	ENSG00000070886	EPHA8	35856	1893	ENST00000538803	ENSG00000070886	EPHA8	201	628	0	1	0	0	1	0	0	1	0
1127	chr1	22933516	22934088	573	12	12	407	63	0.154791	0.119832	LMR	0	0	28910	2479	ENST00000374642	protein_coding	ENSG00000173372	C1QA	28910	1894	ENST00000374642	ENSG00000173372	C1QA	5973	628	0	0	1	0	0	1	0	0	1
1128	chr1	22935686	22936323	638	9	9	373	99	0.265416	0.263114	LMR	0	0	26675	2479	ENST00000374642	protein_coding	ENSG00000173372	C1QA	26675	1894	ENST00000374642	ENSG00000173372	C1QA	8143	628	0	0	1	0	0	1	0	0	1
1129	chr1	22937854	22938437	584	9	9	406	122	0.300493	0.197718	LMR	0	0	24561	2479	ENST00000374642	protein_coding	ENSG00000173372	C1QA	24561	1894	ENST00000374642	ENSG00000173372	C1QA	10311	628	0	0	1	0	0	1	0	0	1
1130	chr1	22944720	22945036	317	9	9	336	95	0.282738	0.292211	LMR	0	0	17962	2479	ENST00000374642	protein_coding	ENSG00000173372	C1QA	17962	1894	ENST00000374642	ENSG00000173372	C1QA	17177	628	0	0	1	0	0	1	0	0	1
1131	chr1	22946078	22946469	392	6	6	221	52	0.235294	0.209588	LMR	0	0	16529	2479	ENST00000374642	protein_coding	ENSG00000173372	C1QA	16529	1894	ENST00000374642	ENSG00000173372	C1QA	18535	628	0	0	1	0	0	1	0	0	1
1132	chr1	22951996	22952328	333	5	5	213	34	0.159624	0.157585	LMR	0	0	10670	2479	ENST00000374642	protein_coding	ENSG00000173372	C1QA	10670	1894	ENST00000374642	ENSG00000173372	C1QA	21722	629	0	0	1	0	0	1	0	0	1
1133	chr1	22952580	22953286	707	17	17	750	159	0.212	0.199955	LMR	0	0	9712	2479	ENST00000374642	protein_coding	ENSG00000173372	C1QA	9712	1894	ENST00000374642	ENSG00000173372	C1QA	20764	629	0	0	1	0	0	1	0	0	1
1134	chr1	22955422	22956758	1337	13	13	501	150	0.299401	0.277989	LMR	0	0	6240	2479	ENST00000374642	protein_coding	ENSG00000173372	C1QA	6240	1894	ENST00000374642	ENSG00000173372	C1QA	17292	629	0	0	1	0	0	1	0	0	1
1135	chr1	22965786	22966223	438	9	9	329	72	0.218845	0.224829	LMR	0	0	1712	2481	ENST00000402322	protein_coding	ENSG00000173372	C1QA	1712	1896	ENST00000402322	ENSG00000173372	C1QA	7827	629	0.655251	0.06621	0.278539	0.655251	0.06621	0.278539	0	0	1
1136	chr1	22968401	22969212	812	18	18	478	87	0.182008	0.031746	LMR	0	0	910	2482	ENST00000374640	protein_coding	ENSG00000159189	C1QC	910	1897	ENST00000374640	ENSG00000159189	C1QC	4838	629	1	0	0	1	0	0	0	0	1
1137	chr1	22969614	22970102	489	5	5	171	29	0.169591	0.171958	LMR	0	0	20	2482	ENST00000374640	protein_coding	ENSG00000159189	C1QC	20	1897	ENST00000374640	ENSG00000159189	C1QC	3948	629	1	0	0	1	0	0	0	0	1
1138	chr1	22999548	22999687	140	5	5	153	45	0.294118	0.281355	LMR	0	0	19865	2487	ENST00000432749	protein_coding	ENSG00000173369	C1QB	19865	1902	ENST00000432749	ENSG00000173369	C1QB	3729	630	0	0	1	0	0	1	0	0	1
1139	chr1	22999992	23001202	1211	18	18	682	118	0.173021	0.16461	LMR	0	0	20309	2487	ENST00000432749	protein_coding	ENSG00000173369	C1QB	20309	1902	ENST00000432749	ENSG00000173369	C1QB	2214	630	0	0	1	0	0	1	0	0	1
1140	chr1	23029036	23029666	631	5	5	234	34	0.145299	0.1366	LMR	0	0	7665	2489	ENST00000544305	protein_coding	ENSG00000133216	EPHB2	7665	1904	ENST00000544305	ENSG00000133216	EPHB2	7157	631	0	0	1	0	0	1	0	0	1
1141	chr1	23040115	23040344	230	5	5	99	15	0.151515	0.199786	LMR	0	0	2651	2492	ENST00000374632	protein_coding	ENSG00000133216	EPHB2	2651	1907	ENST00000374632	ENSG00000133216	EPHB2	1752	631	0	1	0	0	1	0	0	1	0
1142	chr1	23072409	23073240	832	8	8	388	153	0.39433	0.393566	LMR	0	0	2163	2497	ENST00000401338	miRNA	ENSG00000216157	AL611946.1	28430	1908	ENST00000374627	ENSG00000133216	EPHB2	34046	631	0	1	0	0	1	0	0	0	1
1143	chr1	23076376	23077504	1129	7	7	377	56	0.148541	0.117063	LMR	0	0	971	2497	ENST00000401338	miRNA	ENSG00000216157	AL611946.1	24166	1908	ENST00000374627	ENSG00000133216	EPHB2	33400	632	0.91054	0.0894597	0	0	1	0	0	0	1
1144	chr1	23102770	23103126	357	6	6	220	37	0.168182	0.154032	LMR	0	0	1098	2493	ENST00000374627	protein_coding	ENSG00000133216	EPHB2	1098	1908	ENST00000374627	ENSG00000133216	EPHB2	7778	632	1	0	0	1	0	0	0	0	1
1145	chr1	23172807	23173483	677	15	15	621	74	0.119163	0.0654576	LMR	0	0	9464	2498	ENST00000419644	antisense	ENSG00000225952	RP11-69E9.1	18168	1910	ENST00000490436	ENSG00000133216	EPHB2	61239	632	0	1	0	0	1	0	0	0	1
1146	chr1	23211510	23211972	463	13	13	493	45	0.0912779	0.0718157	LMR	0	0	19857	2495	ENST00000490436	protein_coding	ENSG00000133216	EPHB2	19857	1910	ENST00000490436	ENSG00000133216	EPHB2	67581	633	0	1	0	0	1	0	0	0	1
1147	chr1	23242400	23242608	209	5	5	204	49	0.240196	0.202628	LMR	0	0	566	2500	ENST00000610135	lincRNA	ENSG00000272796	RP1-74M1.3	49222	1911	ENST00000426928	ENSG00000215906	LACTBL1	36945	633	1	0	0	0	0	1	0	0	1
1148	chr1	23256914	23257224	311	6	6	244	62	0.254098	0.278469	LMR	0	0	13738	2500	ENST00000610135	lincRNA	ENSG00000272796	RP1-74M1.3	34606	1911	ENST00000426928	ENSG00000215906	LACTBL1	22329	633	0	0	1	0	0	1	0	0	1
1149	chr1	23290700	23291536	837	13	13	579	119	0.205527	0.228642	LMR	0	0	294	2501	ENST00000426928	protein_coding	ENSG00000215906	LACTBL1	294	1911	ENST00000426928	ENSG00000215906	LACTBL1	10130	633	1	0	0	1	0	0	0	0	1
1150	chr1	23295845	23296209	365	5	5	239	34	0.142259	0.190481	LMR	0	0	4013	2501	ENST00000426928	protein_coding	ENSG00000215906	LACTBL1	4013	1911	ENST00000426928	ENSG00000215906	LACTBL1	15275	633	0	0	1	0	0	1	0	0	1
1151	chr1	23302736	23303290	555	6	6	297	49	0.164983	0.151896	LMR	0	0	10904	2501	ENST00000426928	protein_coding	ENSG00000215906	LACTBL1	10904	1911	ENST00000426928	ENSG00000215906	LACTBL1	22166	633	0	0	1	0	0	1	0	0	1
1152	chr1	23425250	23425716	467	5	5	224	36	0.160714	0.173333	LMR	0	0	9906	2515	ENST00000374623	protein_coding	ENSG00000169641	LUZP1	9906	1922	ENST00000374623	ENSG00000169641	LUZP1	78343	635	0	1	0	0	1	0	0	0	1
1153	chr1	23429811	23430707	897	9	9	276	89	0.322464	0.370452	LMR	0	0	4915	2515	ENST00000374623	protein_coding	ENSG00000169641	LUZP1	4915	1922	ENST00000374623	ENSG00000169641	LUZP1	73352	635	0	1	0	0	1	0	0	0	1
1154	chr1	23446254	23446608	355	6	6	182	62	0.340659	0.294389	LMR	0	0	10630	2515	ENST00000374623	protein_coding	ENSG00000169641	LUZP1	10630	1922	ENST00000374623	ENSG00000169641	LUZP1	57451	635	0	1	0	0	1	0	0	0	1
1155	chr1	23495831	23496814	984	9	9	357	72	0.201681	0.197719	LMR	0	0	479	2514	ENST00000418342	protein_coding	ENSG00000169641	LUZP1	479	1921	ENST00000418342	ENSG00000169641	LUZP1	7245	635	1	0	0	1	0	0	0	0	1
1156	chr1	23510661	23511479	819	10	10	349	46	0.131805	0.0621608	LMR	0	0	6359	2516	ENST00000302291	protein_coding	ENSG00000169641	LUZP1	6359	1923	ENST00000302291	ENSG00000169641	LUZP1	6027	635	0	0	1	0	0	1	0	0	1
1157	chr1	23729578	23729796	219	5	5	231	65	0.281385	0.288817	LMR	0	0	7528	2557	ENST00000445848	pseudogene	ENSG00000232482	RP4-654C18.1	14994	1955	ENST00000492271	ENSG00000204219	TCEA3	20712	639	0	1	0	0	1	0	0	0	1
1158	chr1	23730348	23731069	722	18	18	897	88	0.0981048	0.0115314	LMR	0	0	6255	2557	ENST00000445848	pseudogene	ENSG00000232482	RP4-654C18.1	13721	1955	ENST00000492271	ENSG00000204219	TCEA3	19439	639	0	1	0	0	1	0	0	0	1
1159	chr1	23748794	23749332	539	14	14	525	75	0.142857	0.0187117	LMR	0	0	1867	2553	ENST00000374601	protein_coding	ENSG00000204219	TCEA3	1867	1952	ENST00000374601	ENSG00000204219	TCEA3	1176	639	0.246753	0.753247	0	0.246753	0.753247	0	0	1	0
1160	chr1	23763496	23763626	131	5	5	140	63	0.45	0.358809	LMR	0	0	34	2563	ENST00000484418	protein_coding	ENSG00000088280	ASAP3	34	1961	ENST00000484418	ENSG00000088280	ASAP3	0	640	1	0	0	1	0	0	1	0	0
1161	chr1	23778273	23778970	698	6	6	246	15	0.0609756	0.0710837	LMR	0	0	9508	2564	ENST00000475814	protein_coding	ENSG00000088280	ASAP3	9508	1962	ENST00000475814	ENSG00000088280	ASAP3	14301	640	0	1	0	0	1	0	0	0	1
1162	chr1	23850848	23852455	1608	18	18	695	125	0.179856	0.106135	LMR	0	0	4959	2570	ENST00000487237	protein_coding	ENSG00000007968	E2F2	4959	1968	ENST00000487237	ENSG00000007968	E2F2	4578	642	0	1	0	0	1	0	0	0	1
1163	chr1	23854500	23855507	1008	13	13	517	24	0.0464217	0.0298656	LMR	0	0	2204	2569	ENST00000361729	protein_coding	ENSG00000007968	E2F2	2204	1967	ENST00000361729	ENSG00000007968	E2F2	1526	642	0	1	0	0	1	0	0	0.470238	0.529762
1164	chr1	23859594	23860401	808	6	6	299	71	0.237458	0.249146	LMR	0	0	1881	2569	ENST00000361729	protein_coding	ENSG00000007968	E2F2	1881	1967	ENST00000361729	ENSG00000007968	E2F2	1504	642	0.14604	0	0.85396	0.14604	0	0.85396	0	0.613861	0.386139
1165	chr1	23866089	23866870	782	25	25	926	60	0.0647948	0.0442105	LMR	0	0	8376	2569	ENST00000361729	protein_coding	ENSG00000007968	E2F2	8376	1967	ENST00000361729	ENSG00000007968	E2F2	7999	642	0	0	1	0	0	1	0	0	1
1166	chr1	23893662	23894021	360	7	7	321	76	0.23676	0.200907	LMR	0	0	7376	2572	ENST00000374561	protein_coding	ENSG00000117318	ID3	7376	1969	ENST00000374561	ENSG00000117318	ID3	619	646	0	0	1	0	0	1	0	1	0
1167	chr1	23918092	23918354	263	6	6	217	61	0.281106	0.341877	LMR	0	0	10106	2575	ENST00000477916	protein_coding	ENSG00000197880	MDS2	10106	1972	ENST00000477916	ENSG00000197880	MDS2	23027	646	0	1	0	0	1	0	0	0	1
1168	chr1	23939615	23940313	699	11	11	402	106	0.263682	0.274099	LMR	0	0	13510	2576	ENST00000374555	protein_coding	ENSG00000197880	MDS2	13510	1973	ENST00000374555	ENSG00000197880	MDS2	5628	647	0	1	0	0	1	0	0	0	1
1169	chr1	23961488	23962209	722	13	13	488	61	0.125	0.108022	LMR	0	0	7663	2576	ENST00000374555	protein_coding	ENSG00000197880	MDS2	7663	1973	ENST00000374555	ENSG00000197880	MDS2	15192	647	0	1	0	0	1	0	0	0	1
1170	chr1	23963908	23964294	387	16	16	631	22	0.0348653	0.0169069	LMR	0	0	10083	2576	ENST00000374555	protein_coding	ENSG00000197880	MDS2	10083	1973	ENST00000374555	ENSG00000197880	MDS2	17612	647	0	1	0	0	1	0	0	0	1
1171	chr1	23999655	24000460	806	6	6	300	58	0.193333	0.148571	LMR	0	0	2870	2577	ENST00000451300	pseudogene	ENSG00000229239	RP11-223J15.2	17808	1974	ENST00000374550	ENSG00000142676	RPL11	17895	648	0	1	0	0	0	1	0	0	1
1172	chr1	24053806	24054050	245	6	6	322	103	0.319876	0.32805	LMR	0	0	9329	2584	ENST00000466184	misc_RNA	ENSG00000244609	RN7SL532P	15594	1979	ENST00000418390	ENSG00000011007	TCEB3	15645	649	0	0	1	0	0	1	0	0	1
1173	chr1	24098542	24098978	437	9	9	382	13	0.0340314	0.0135802	LMR	1	0	0	2589	ENST00000447961	antisense	ENSG00000236810	RP5-886K2.3	5916	1982	ENST00000246151	ENSG00000057757	PITHD1	5524	650	1	0	0	0	0	1	0	0	1
1174	chr1	24128020	24128162	143	8	8	254	69	0.271654	0.215954	LMR	0	0	748	2604	ENST00000481736	protein_coding	ENSG00000117308	GALE	748	1996	ENST00000481736	ENSG00000117308	GALE	470	652	1	0	0	1	0	0	0	1	0
1175	chr1	24133668	24134384	717	7	7	344	79	0.229651	0.266623	LMR	0	0	6396	2604	ENST00000481736	protein_coding	ENSG00000117308	GALE	6396	1996	ENST00000481736	ENSG00000117308	GALE	6118	652	0	1	0	0	1	0	0	0	1
1176	chr1	24136216	24136756	541	6	6	292	44	0.150685	0.175576	LMR	0	0	4054	2625	ENST00000496907	protein_coding	ENSG00000117305	HMGCL	4054	2017	ENST00000496907	ENSG00000117305	HMGCL	8666	652	0	1	0	0	1	0	0	0	1
1177	chr1	24195366	24195608	243	5	5	194	70	0.360825	0.373834	LMR	0	0	581	2629	ENST00000374479	protein_coding	ENSG00000179163	FUCA1	581	2021	ENST00000374479	ENSG00000179163	FUCA1	375	653	1	0	0	1	0	0	0	1	0
1178	chr1	24222918	24224641	1724	20	20	908	318	0.35022	0.320079	LMR	0	0	4585	2634	ENST00000412176	pseudogene	ENSG00000229106	RP11-4M23.2	15210	2022	ENST00000374472	ENSG00000188822	CNR2	4474	654	0	1	0	0	1	0	0	0	1
1179	chr1	24225432	24226084	653	7	7	280	88	0.314286	0.231555	LMR	0	0	3142	2634	ENST00000412176	pseudogene	ENSG00000229106	RP11-4M23.2	13767	2022	ENST00000374472	ENSG00000188822	CNR2	3031	654	0	1	0	0	1	0	0	0	1
1180	chr1	24234724	24235898	1175	14	14	495	96	0.193939	0.163134	LMR	0	0	1122	2635	ENST00000411815	antisense	ENSG00000232557	RP11-4M23.3	3953	2022	ENST00000374472	ENSG00000188822	CNR2	5186	654	0.746383	0.253617	0	0	1	0	0	0	1
1181	chr1	24239622	24240344	723	8	8	342	20	0.0584795	0.0617816	LMR	1	1	0	2630	ENST00000374472	protein_coding	ENSG00000188822	CNR2	0	2022	ENST00000374472	ENSG00000188822	CNR2	10084	654	1	0	0	1	0	0	0	0	1
1182	chr1	24242721	24243730	1010	15	15	633	125	0.197472	0.187253	LMR	0	0	2868	2630	ENST00000374472	protein_coding	ENSG00000188822	CNR2	2868	2022	ENST00000374472	ENSG00000188822	CNR2	13183	654	0	1	0	0	1	0	0	0	1
1183	chr1	24246304	24247352	1049	12	12	441	102	0.231293	0.237449	LMR	0	0	6451	2630	ENST00000374472	protein_coding	ENSG00000188822	CNR2	6451	2022	ENST00000374472	ENSG00000188822	CNR2	16766	654	0	1	0	0	1	0	0	0	1
1184	chr1	24275781	24275907	127	6	6	234	97	0.41453	0.43379	LMR	1	0	0	2637	ENST00000421430	pseudogene	ENSG00000230228	RP11-4M23.4	9641	2023	ENST00000536471	ENSG00000188822	CNR2	9878	655	1	0	0	0	1	0	0	0	1
1185	chr1	24281651	24282188	538	9	9	469	70	0.149254	0.13306	LMR	0	0	3360	2631	ENST00000536471	protein_coding	ENSG00000188822	CNR2	3360	2023	ENST00000536471	ENSG00000188822	CNR2	3597	655	0	1	0	0	1	0	0	0	1
1186	chr1	24377875	24378420	546	6	6	224	71	0.316964	0.333694	LMR	0	0	10549	2659	ENST00000439239	antisense	ENSG00000225315	RP11-293P20.2	14648	2044	ENST00000338909	ENSG00000142661	MYOM3	70857	656	0	1	0	0	0	1	0	0	1
1187	chr1	24391840	24392056	217	5	5	212	45	0.212264	0.193663	LMR	0	0	1012	2660	ENST00000338909	protein_coding	ENSG00000142661	MYOM3	1012	2044	ENST00000338909	ENSG00000142661	MYOM3	84822	656	1	0	0	1	0	0	0	0	1
1188	chr1	24397377	24397695	319	10	10	384	24	0.0625	0.0131757	LMR	0	0	4112	2666	ENST00000429191	antisense	ENSG00000230703	RP11-293P20.4	4307	2044	ENST00000338909	ENSG00000142661	MYOM3	90359	656	0	1	0	0	1	0	0	0	1
1189	chr1	24438782	24439334	553	17	17	706	111	0.157224	0.151249	LMR	0	0	116	2661	ENST00000374434	protein_coding	ENSG00000142661	MYOM3	116	2045	ENST00000374434	ENSG00000142661	MYOM3	74206	657	1	0	0	1	0	0	0	0	1
1190	chr1	24506010	24506272	263	6	6	283	90	0.318021	0.317202	LMR	0	0	7465	2670	ENST00000374421	protein_coding	ENSG00000185436	IFNLR1	7465	2053	ENST00000374421	ENSG00000185436	IFNLR1	7268	657	0	1	0	0	1	0	0	0	1
1191	chr1	24516506	24517228	723	8	8	336	61	0.181548	0.185435	LMR	0	0	2056	2671	ENST00000374419	protein_coding	ENSG00000185436	IFNLR1	2056	2054	ENST00000374419	ENSG00000185436	IFNLR1	2028	657	0	0	1	0	0	1	0	0	1
1192	chr1	24524369	24524842	474	5	5	212	61	0.287736	0.233354	LMR	0	0	1887	2673	ENST00000439059	lincRNA	ENSG00000230023	RP11-10N16.2	9919	2054	ENST00000374419	ENSG00000185436	IFNLR1	9891	657	0.238397	0	0.761603	0	0	1	0	0	1
1193	chr1	24525689	24526316	628	12	12	448	53	0.118304	0.0893709	LMR	0	0	413	2673	ENST00000439059	lincRNA	ENSG00000230023	RP11-10N16.2	11239	2054	ENST00000374419	ENSG00000185436	IFNLR1	11211	657	1	0	0	0	0	1	0	0	1
1194	chr1	24542536	24543224	689	17	17	556	249	0.447842	0.437637	LMR	0	0	11182	2674	ENST00000408105	miRNA	ENSG00000221032	AL590683.1	28086	2054	ENST00000374419	ENSG00000185436	IFNLR1	28058	657	0	0	1	0	0	1	0	0	1
1195	chr1	24581973	24582295	323	5	5	237	87	0.367089	0.34894	LMR	0	0	24049	2675	ENST00000584309	miRNA	ENSG00000266511	AL590683.2	63516	2056	ENST00000361548	ENSG00000158055	GRHL3	65907	658	0	0	1	0	0	1	0	0	1
1196	chr1	24621387	24621720	334	5	5	172	73	0.424419	0.376719	LMR	0	0	15041	2675	ENST00000584309	miRNA	ENSG00000266511	AL590683.2	24091	2056	ENST00000361548	ENSG00000158055	GRHL3	26482	658	0	0	1	0	0	1	0	0	1
1197	chr1	24710780	24711333	554	6	6	314	85	0.270701	0.216043	LMR	0	0	4466	2693	ENST00000438866	protein_coding	ENSG00000001460	STPG1	4466	2072	ENST00000438866	ENSG00000001460	STPG1	28524	659	0	1	0	0	1	0	0	0	1
1198	chr1	24717622	24718310	689	11	11	342	27	0.0789474	0.0450786	LMR	1	1	0	2694	ENST00000435187	protein_coding	ENSG00000001460	STPG1	0	2073	ENST00000435187	ENSG00000001460	STPG1	21547	659	1	0	0	1	0	0	0	0	1
1199	chr1	24745350	24746078	729	11	11	464	162	0.349138	0.325421	LMR	1	1	0	2706	ENST00000428131	protein_coding	ENSG00000001461	NIPAL3	0	2085	ENST00000428131	ENSG00000001461	NIPAL3	2310	660	1	0	0	1	0	0	0	0	1
1200	chr1	24827639	24828242	604	6	6	239	36	0.150628	0.172068	LMR	0	0	1144	2708	ENST00000374395	protein_coding	ENSG00000117602	RCAN3	1144	2087	ENST00000374395	ENSG00000117602	RCAN3	623	661	1	0	0	1	0	0	0	1	0
1201	chr1	24861603	24861838	236	16	16	582	235	0.40378	0.408446	LMR	0	0	1998	2714	ENST00000482807	protein_coding	ENSG00000117602	RCAN3	1998	2093	ENST00000482807	ENSG00000117602	RCAN3	0	662	0.00423729	0.995763	0	0.00423729	0.995763	0	0.576271	0.423729	0
1202	chr1	24862784	24863358	575	7	7	312	24	0.0769231	0.0947109	LMR	0	0	3179	2714	ENST00000482807	protein_coding	ENSG00000117602	RCAN3	3179	2093	ENST00000482807	ENSG00000117602	RCAN3	863	662	0	1	0	0	1	0	0	1	0
1203	chr1	24875310	24875582	273	6	6	214	41	0.191589	0.163768	LMR	0	0	6932	2716	ENST00000577528	lincRNA	ENSG00000264443	RP4-594I10.3	7019	2094	ENST00000374392	ENSG00000184454	NCMAP	13389	662	0	1	0	0	0	1	0	0	1
1204	chr1	24878070	24878435	366	9	9	376	125	0.332447	0.344925	LMR	0	0	4079	2716	ENST00000577528	lincRNA	ENSG00000264443	RP4-594I10.3	4166	2094	ENST00000374392	ENSG00000184454	NCMAP	16149	662	0	1	0	0	0	1	0	0	1
1205	chr1	24885491	24885840	350	5	5	229	80	0.349345	0.302673	LMR	0	0	2888	2717	ENST00000374392	protein_coding	ENSG00000184454	NCMAP	2888	2094	ENST00000374392	ENSG00000184454	NCMAP	23570	662	0	1	0	0	1	0	0	0	1
1206	chr1	24894417	24895068	652	18	18	747	210	0.281124	0.362948	LMR	0	0	4298	2719	ENST00000443086	pseudogene	ENSG00000227312	RP11-496D1.2	11814	2094	ENST00000374392	ENSG00000184454	NCMAP	32496	662	0	1	0	0	1	0	0	0	1
1207	chr1	24898804	24899350	547	15	15	559	75	0.134168	0.101961	LMR	0	0	8685	2719	ENST00000443086	pseudogene	ENSG00000227312	RP11-496D1.2	16201	2094	ENST00000374392	ENSG00000184454	NCMAP	36883	662	0	1	0	0	1	0	0	0	1
1208	chr1	24910666	24911300	635	8	8	305	36	0.118033	0.115233	LMR	0	0	4654	2718	ENST00000486262	protein_coding	ENSG00000184454	NCMAP	4654	2095	ENST00000486262	ENSG00000184454	NCMAP	48745	662	0	1	0	0	1	0	0	0	1
1209	chr1	24913578	24914194	617	7	7	303	42	0.138614	0.0683761	LMR	0	0	1760	2718	ENST00000486262	protein_coding	ENSG00000184454	NCMAP	1760	2095	ENST00000486262	ENSG00000184454	NCMAP	51657	662	0.388979	0.611021	0	0.388979	0.611021	0	0	0	1
1210	chr1	25015084	25015430	347	6	6	276	40	0.144928	0.123193	LMR	0	0	19009	2744	ENST00000474843	protein_coding	ENSG00000133226	SRRM1	19009	2119	ENST00000474843	ENSG00000133226	SRRM1	44887	663	0	0	1	0	0	1	0	0	1
1211	chr1	25031808	25032373	566	12	12	615	81	0.131707	0.130914	LMR	0	0	35733	2744	ENST00000474843	protein_coding	ENSG00000133226	SRRM1	35733	2119	ENST00000474843	ENSG00000133226	SRRM1	38979	664	0	0	1	0	0	1	0	0	1
1212	chr1	25053571	25053784	214	5	5	206	43	0.208738	0.201417	LMR	0	0	18063	2746	ENST00000374379	protein_coding	ENSG00000169504	CLIC4	18063	2120	ENST00000374379	ENSG00000169504	CLIC4	17568	664	0	0	1	0	0	1	0	0	1
1213	chr1	25053994	25054356	363	5	5	240	10	0.0416667	0.0532764	LMR	0	0	17491	2746	ENST00000374379	protein_coding	ENSG00000169504	CLIC4	17491	2120	ENST00000374379	ENSG00000169504	CLIC4	16996	664	0	0	1	0	0	1	0	0	1
1214	chr1	25057188	25057554	367	10	10	472	163	0.345339	0.321168	LMR	0	0	14293	2746	ENST00000374379	protein_coding	ENSG00000169504	CLIC4	14293	2120	ENST00000374379	ENSG00000169504	CLIC4	13798	664	0	0	1	0	0	1	0	0	1
1215	chr1	25059762	25060172	411	8	8	235	49	0.208511	0.228063	LMR	0	0	11675	2746	ENST00000374379	protein_coding	ENSG00000169504	CLIC4	11675	2120	ENST00000374379	ENSG00000169504	CLIC4	11180	664	0	0	1	0	0	1	0	0	1
1216	chr1	25190857	25191302	446	8	8	282	66	0.234043	0.227951	LMR	0	0	63986	2755	ENST00000496967	protein_coding	ENSG00000020633	RUNX3	63986	2128	ENST00000496967	ENSG00000020633	RUNX3	15489	665	0	0	1	0	0	1	0	0	1
1217	chr1	25198296	25199512	1217	22	22	990	200	0.20202	0.207738	LMR	0	0	55776	2755	ENST00000496967	protein_coding	ENSG00000020633	RUNX3	55776	2128	ENST00000496967	ENSG00000020633	RUNX3	22928	665	0	0	1	0	0	1	0	0	1
1218	chr1	25223480	25223620	141	6	6	228	90	0.394737	0.353063	LMR	0	0	31668	2755	ENST00000496967	protein_coding	ENSG00000020633	RUNX3	31668	2128	ENST00000496967	ENSG00000020633	RUNX3	4876	666	0	0	1	0	0	1	0	0	1
1219	chr1	25224696	25225005	310	5	5	191	29	0.151832	0.155653	LMR	0	0	30283	2755	ENST00000496967	protein_coding	ENSG00000020633	RUNX3	30283	2128	ENST00000496967	ENSG00000020633	RUNX3	3491	666	0	0	1	0	0	1	0	0	1
1220	chr1	25251212	25251749	538	5	5	158	63	0.398734	0.38641	LMR	0	0	3539	2755	ENST00000496967	protein_coding	ENSG00000020633	RUNX3	3539	2128	ENST00000496967	ENSG00000020633	RUNX3	3778	668	0	1	0	0	1	0	0	0	1
1221	chr1	25253070	25253304	235	5	5	228	87	0.381579	0.392937	LMR	0	0	1984	2755	ENST00000496967	protein_coding	ENSG00000020633	RUNX3	1984	2128	ENST00000496967	ENSG00000020633	RUNX3	2223	668	0.0680851	0.931915	0	0.0680851	0.931915	0	0	0	1
1222	chr1	25278870	25279403	534	6	6	281	29	0.103203	0.129351	LMR	0	0	8432	2757	ENST00000456316	antisense	ENSG00000229162	RP11-84D1.1	12071	2126	ENST00000338888	ENSG00000020633	RUNX3	19864	668	0	1	0	0	1	0	0	0	1
1223	chr1	25281570	25282044	475	5	5	196	26	0.132653	0.105937	LMR	0	0	5791	2757	ENST00000456316	antisense	ENSG00000229162	RP11-84D1.1	9430	2126	ENST00000338888	ENSG00000020633	RUNX3	22564	668	0	1	0	0	1	0	0	0	1
1224	chr1	25283442	25283916	475	12	12	545	169	0.310092	0.32011	LMR	0	0	3919	2757	ENST00000456316	antisense	ENSG00000229162	RP11-84D1.1	7558	2126	ENST00000338888	ENSG00000020633	RUNX3	24436	668	0	1	0	0	1	0	0	0	1
1225	chr1	25291479	25291940	462	18	18	581	218	0.375215	0.407704	LMR	1	1	0	2756	ENST00000479341	protein_coding	ENSG00000020633	RUNX3	0	2129	ENST00000479341	ENSG00000020633	RUNX3	32473	668	1	0	0	1	0	0	0	0	1
1226	chr1	25297731	25297940	210	7	7	265	71	0.267925	0.250969	LMR	0	0	374	2758	ENST00000568143	lincRNA	ENSG00000261025	RP11-84D1.2	6118	2129	ENST00000479341	ENSG00000020633	RUNX3	38725	668	1	0	0	0	0	1	0	0	1
1227	chr1	25316277	25316644	368	5	5	201	49	0.243781	0.241298	LMR	0	0	18920	2758	ENST00000568143	lincRNA	ENSG00000261025	RP11-84D1.2	24664	2129	ENST00000479341	ENSG00000020633	RUNX3	57271	668	0	0	1	0	0	1	0	0	1
1228	chr1	25319216	25319513	298	5	5	175	24	0.137143	0.180615	LMR	0	0	21859	2758	ENST00000568143	lincRNA	ENSG00000261025	RP11-84D1.2	27603	2129	ENST00000479341	ENSG00000020633	RUNX3	60210	668	0	0	1	0	0	1	0	0	1
1229	chr1	25324129	25324495	367	11	11	440	72	0.163636	0.149845	LMR	0	0	25498	2759	ENST00000580572	miRNA	ENSG00000264371	MIR4425	32516	2129	ENST00000479341	ENSG00000020633	RUNX3	65123	668	0	0	1	0	0	1	0	0	1
1230	chr1	25333400	25334498	1099	25	25	1037	288	0.277724	0.276888	LMR	0	0	15495	2759	ENST00000580572	miRNA	ENSG00000264371	MIR4425	41787	2129	ENST00000479341	ENSG00000020633	RUNX3	74394	668	0	0	1	0	0	1	0	0	1
1231	chr1	25347086	25347212	127	5	5	192	59	0.307292	0.325574	LMR	0	0	2781	2759	ENST00000580572	miRNA	ENSG00000264371	MIR4425	55473	2129	ENST00000479341	ENSG00000020633	RUNX3	88080	668	0	0	1	0	0	1	0	0	1
1232	chr1	25348685	25349876	1192	24	24	724	61	0.0842541	0.0402291	LMR	0	0	117	2759	ENST00000580572	miRNA	ENSG00000264371	MIR4425	57072	2129	ENST00000479341	ENSG00000020633	RUNX3	89679	668	1	0	0	0	0	1	0	0	1
1233	chr1	25355388	25356324	937	24	24	1083	202	0.186519	0.148388	LMR	0	0	5393	2759	ENST00000580572	miRNA	ENSG00000264371	MIR4425	63775	2129	ENST00000479341	ENSG00000020633	RUNX3	96382	668	0	0	1	0	0	1	0	0	1
1234	chr1	25358314	25359204	891	24	24	1143	322	0.281715	0.292007	LMR	0	0	8319	2759	ENST00000580572	miRNA	ENSG00000264371	MIR4425	66701	2129	ENST00000479341	ENSG00000020633	RUNX3	99308	668	0	0	1	0	0	1	0	0	1
1235	chr1	25363618	25364136	519	7	7	262	46	0.175573	0.0967742	LMR	0	0	13623	2759	ENST00000580572	miRNA	ENSG00000264371	MIR4425	72005	2129	ENST00000479341	ENSG00000020633	RUNX3	104612	668	0	0	1	0	0	1	0	0	1
1236	chr1	25380329	25381010	682	10	10	402	92	0.228856	0.232892	LMR	0	0	30334	2759	ENST00000580572	miRNA	ENSG00000264371	MIR4425	88716	2129	ENST00000479341	ENSG00000020633	RUNX3	121323	668	0	1	0	0	0	1	0	0	1
1237	chr1	25414749	25415226	478	6	6	237	59	0.248945	0.249079	LMR	0	0	24383	2760	ENST00000424084	lincRNA	ENSG00000233755	RP4-799D16.1	123136	2129	ENST00000479341	ENSG00000020633	RUNX3	143337	669	0	1	0	0	0	1	0	0	1
1238	chr1	25425765	25426572	808	13	13	557	45	0.0807899	0.0248072	LMR	0	0	13037	2760	ENST00000424084	lincRNA	ENSG00000233755	RP4-799D16.1	132350	2132	ENST00000474160	ENSG00000117614	SYF2	131991	669	0	1	0	0	0	1	0	0	1
1239	chr1	25427520	25428408	889	11	11	451	44	0.097561	0.0261438	LMR	0	0	11201	2760	ENST00000424084	lincRNA	ENSG00000233755	RP4-799D16.1	130514	2132	ENST00000474160	ENSG00000117614	SYF2	130155	669	0	1	0	0	0	1	0	0	1
1240	chr1	25445108	25445412	305	5	5	244	79	0.32377	0.309493	LMR	0	0	5496	2761	ENST00000429666	lincRNA	ENSG00000233755	RP4-799D16.1	113510	2132	ENST00000474160	ENSG00000117614	SYF2	113151	669	0	0	1	0	0	1	0	0	1
1241	chr1	25446758	25447216	459	8	8	263	23	0.0874525	0.11036	LMR	0	0	4653	2763	ENST00000451939	pseudogene	ENSG00000233419	RP4-781L3.1	111706	2132	ENST00000474160	ENSG00000117614	SYF2	111347	669	0	0	1	0	0	1	0	0	1
1242	chr1	25458262	25458840	579	6	6	335	92	0.274627	0.197697	LMR	0	0	6316	2762	ENST00000413189	pseudogene	ENSG00000233419	RP4-781L3.1	100082	2132	ENST00000474160	ENSG00000117614	SYF2	99723	669	0	0	1	0	0	1	0	0	1
1243	chr1	25466603	25467212	610	11	11	513	84	0.163743	0.0976631	LMR	0	0	14657	2762	ENST00000413189	pseudogene	ENSG00000233419	RP4-781L3.1	91710	2132	ENST00000474160	ENSG00000117614	SYF2	91351	669	0	0	1	0	0	1	0	0	1
1244	chr1	25473194	25473346	153	5	5	193	58	0.300518	0.261807	LMR	0	0	21248	2762	ENST00000413189	pseudogene	ENSG00000233419	RP4-781L3.1	85576	2132	ENST00000474160	ENSG00000117614	SYF2	85217	669	0	0	1	0	0	1	0	0	1
1245	chr1	25487810	25489030	1221	5	5	140	31	0.221429	0.359369	LMR	0	0	35864	2762	ENST00000413189	pseudogene	ENSG00000233419	RP4-781L3.1	69892	2132	ENST00000474160	ENSG00000117614	SYF2	69533	669	0	0	1	0	0	1	0	0	1
1246	chr1	25512242	25512590	349	6	6	163	54	0.331288	0.152852	LMR	0	0	22039	2764	ENST00000455902	antisense	ENSG00000231953	RP4-706G24.1	46332	2132	ENST00000474160	ENSG00000117614	SYF2	45973	669	0	0	1	0	0	1	0	0	1
1247	chr1	25524508	25525364	857	15	15	597	116	0.194305	0.194847	LMR	0	0	9265	2764	ENST00000455902	antisense	ENSG00000231953	RP4-706G24.1	33558	2132	ENST00000474160	ENSG00000117614	SYF2	33199	669	0	0	1	0	0	1	0	0	1
1248	chr1	25623097	25623474	378	5	5	92	21	0.228261	0.173082	LMR	0	0	1962	2803	ENST00000414693	pseudogene	ENSG00000224183	SDHDP6	24057	2160	ENST00000423253	ENSG00000187010	RHD	28609	673	0.0978836	0.902116	0	0	1	0	0	0	1
1249	chr1	25656344	25657505	1162	11	11	194	38	0.195876	0.177249	LMR	0	0	6203	2791	ENST00000564413	protein_coding	ENSG00000117616	C1orf63	6203	2156	ENST00000564413	ENSG00000117616	C1orf63	6101	674	0	1	0	0	1	0	0	0	1
1250	chr1	25729477	25729857	381	6	6	154	27	0.175325	0.079183	LMR	0	0	283	2821	ENST00000527747	protein_coding	ENSG00000188672	RHCE	283	2180	ENST00000527747	ENSG00000188672	RHCE	26613	676	1	0	0	1	0	0	0	0	1
1251	chr1	25761591	25762912	1322	5	5	131	7	0.0534351	0.0912698	LMR	0	0	4179	2832	ENST00000374343	protein_coding	ENSG00000204178	TMEM57	4179	2188	ENST00000374343	ENSG00000204178	TMEM57	3475	676	0	1	0	0	1	0	0	0	1
1252	chr1	25782900	25783529	630	6	6	291	81	0.278351	0.291664	LMR	0	0	7515	2833	ENST00000470035	protein_coding	ENSG00000204178	TMEM57	7515	2189	ENST00000470035	ENSG00000204178	TMEM57	24784	676	0	1	0	0	1	0	0	0	1
1253	chr1	25831784	25832430	647	8	8	346	123	0.355491	0.340858	LMR	0	0	37640	2834	ENST00000374338	protein_coding	ENSG00000157978	LDLRAP1	37640	2190	ENST00000374338	ENSG00000157978	LDLRAP1	37463	677	0	0	1	0	0	1	0	0	1
1254	chr1	25833443	25833726	284	8	8	175	58	0.331429	0.314609	LMR	0	0	36344	2834	ENST00000374338	protein_coding	ENSG00000157978	LDLRAP1	36344	2190	ENST00000374338	ENSG00000157978	LDLRAP1	36167	677	0	0	1	0	0	1	0	0	1
1255	chr1	25846676	25847459	784	5	5	166	35	0.210843	0.201644	LMR	0	0	22611	2834	ENST00000374338	protein_coding	ENSG00000157978	LDLRAP1	22611	2190	ENST00000374338	ENSG00000157978	LDLRAP1	22434	677	0	0	1	0	0	1	0	0	1
1256	chr1	25855984	25856264	281	5	5	92	21	0.228261	0.204052	LMR	0	0	13806	2834	ENST00000374338	protein_coding	ENSG00000157978	LDLRAP1	13806	2190	ENST00000374338	ENSG00000157978	LDLRAP1	13629	677	0	0	1	0	0	1	0	0	1
1257	chr1	25875750	25876973	1224	21	21	937	63	0.0672359	0.0666667	LMR	1	1	0	2835	ENST00000485476	protein_coding	ENSG00000157978	LDLRAP1	0	2191	ENST00000485476	ENSG00000157978	LDLRAP1	4707	677	1	0	0	1	0	0	0	0	1
1258	chr1	25883000	25883772	773	8	8	270	73	0.27037	0.256995	LMR	0	0	1627	2837	ENST00000462394	protein_coding	ENSG00000157978	LDLRAP1	1627	2193	ENST00000462394	ENSG00000157978	LDLRAP1	11957	677	0.481242	0.518758	0	0.481242	0.518758	0	0	0	1
1259	chr1	25886468	25887024	557	10	10	380	104	0.273684	0.249047	LMR	0	0	2282	2838	ENST00000484476	protein_coding	ENSG00000157978	LDLRAP1	2282	2194	ENST00000484476	ENSG00000157978	LDLRAP1	15425	677	0	1	0	0	1	0	0	0	1
1260	chr1	25887943	25889344	1402	14	14	534	215	0.402622	0.334939	LMR	1	1	0	2838	ENST00000484476	protein_coding	ENSG00000157978	LDLRAP1	0	2194	ENST00000484476	ENSG00000157978	LDLRAP1	16900	677	1	0	0	1	0	0	0	0	1
1261	chr1	25891717	25892159	443	8	8	289	119	0.411765	0.397083	LMR	0	0	634	2840	ENST00000470950	protein_coding	ENSG00000157978	LDLRAP1	634	2196	ENST00000470950	ENSG00000157978	LDLRAP1	20674	677	1	0	0	1	0	0	0	0	1
1262	chr1	25899136	25899539	404	8	8	285	56	0.196491	0.196232	LMR	0	0	8053	2840	ENST00000470950	protein_coding	ENSG00000157978	LDLRAP1	8053	2196	ENST00000470950	ENSG00000157978	LDLRAP1	28093	677	0	0	1	0	0	1	0	0	1
1263	chr1	25935054	25935506	453	13	13	528	66	0.125	0.0403943	LMR	0	0	8452	2842	ENST00000374332	protein_coding	ENSG00000117643	MAN1C1	8452	2197	ENST00000374332	ENSG00000117643	MAN1C1	7155	678	0	0	1	0	0	1	0	0	1
1264	chr1	25945588	25945872	285	6	6	198	62	0.313131	0.288476	LMR	0	0	1246	2843	ENST00000263979	protein_coding	ENSG00000117643	MAN1C1	1246	2198	ENST00000263979	ENSG00000117643	MAN1C1	815	679	1	0	0	1	0	0	0	1	0
1265	chr1	25968864	25969828	965	13	13	539	55	0.102041	0.0111111	LMR	0	0	15773	2849	ENST00000436991	antisense	ENSG00000233478	RP1-187B23.1	24522	2198	ENST00000263979	ENSG00000117643	MAN1C1	24091	679	0	1	0	0	1	0	0	0	1
1266	chr1	26030910	26031406	497	7	7	325	64	0.196923	0.134822	LMR	0	0	4686	2845	ENST00000374329	protein_coding	ENSG00000117643	MAN1C1	4686	2200	ENST00000374329	ENSG00000117643	MAN1C1	66498	680	0	1	0	0	1	0	0	0	1
1267	chr1	26038084	26038476	393	10	10	211	51	0.241706	0.0277778	LMR	0	0	1990	2845	ENST00000374329	protein_coding	ENSG00000117643	MAN1C1	1990	2200	ENST00000374329	ENSG00000117643	MAN1C1	59428	680	0.0229008	0.977099	0	0.0229008	0.977099	0	0	0	1
1268	chr1	26057222	26057580	359	5	5	178	42	0.235955	0.195849	LMR	0	0	21128	2845	ENST00000374329	protein_coding	ENSG00000117643	MAN1C1	21128	2200	ENST00000374329	ENSG00000117643	MAN1C1	40324	680	0	1	0	0	1	0	0	0	1
1269	chr1	26081252	26081652	401	12	12	603	232	0.384743	0.353175	LMR	0	0	16907	2846	ENST00000496532	protein_coding	ENSG00000117643	MAN1C1	16907	2201	ENST00000496532	ENSG00000117643	MAN1C1	16252	680	0	1	0	0	1	0	0	0	1
1270	chr1	26082531	26083324	794	10	10	377	130	0.344828	0.347112	LMR	0	0	15235	2846	ENST00000496532	protein_coding	ENSG00000117643	MAN1C1	15235	2201	ENST00000496532	ENSG00000117643	MAN1C1	14580	680	0	1	0	0	1	0	0	0	1
1271	chr1	26091989	26092884	896	16	16	729	268	0.367627	0.381676	LMR	0	0	5675	2846	ENST00000496532	protein_coding	ENSG00000117643	MAN1C1	5675	2201	ENST00000496532	ENSG00000117643	MAN1C1	5020	680	0	1	0	0	1	0	0	0	1
1272	chr1	26097470	26098272	803	25	25	1173	247	0.210571	0.194017	LMR	0	0	287	2846	ENST00000496532	protein_coding	ENSG00000117643	MAN1C1	287	2201	ENST00000496532	ENSG00000117643	MAN1C1	0	680	1	0	0	1	0	0	0.252802	0.747198	0
1273	chr1	26101242	26102350	1109	19	19	869	223	0.256617	0.295942	LMR	0	0	1729	2847	ENST00000475314	protein_coding	ENSG00000117643	MAN1C1	1729	2202	ENST00000475314	ENSG00000117643	MAN1C1	3134	680	0.244364	0.755636	0	0.244364	0.755636	0	0	0	1
1274	chr1	26122982	26123804	823	25	25	626	129	0.20607	0.117647	LMR	0	0	2862	2850	ENST00000361547	protein_coding	ENSG00000162430	SEPN1	2862	2204	ENST00000361547	ENSG00000162430	SEPN1	22318	681	0	0	1	0	0	1	0	0	1
1275	chr1	26136150	26136281	132	7	7	194	72	0.371134	0.387289	LMR	0	0	1679	2854	ENST00000559265	protein_coding	ENSG00000255054	RP1-317E23.6	1679	2208	ENST00000559265	ENSG00000255054	RP1-317E23.6	9841	681	1	0	0	1	0	0	0	0	1
1276	chr1	26137276	26137688	413	12	12	538	40	0.0743494	0.0406564	LMR	0	0	272	2854	ENST00000559265	protein_coding	ENSG00000255054	RP1-317E23.6	272	2208	ENST00000559265	ENSG00000255054	RP1-317E23.6	8434	681	1	0	0	1	0	0	0	0	1
1277	chr1	26187580	26188366	787	13	13	481	152	0.316008	0.304128	LMR	0	0	1475	2886	ENST00000455431	antisense	ENSG00000236528	RP1-125I3.2	1676	2234	ENST00000538789	ENSG00000127423	AUNIP	1223	682	0.66582	0.33418	0	0.410419	0.589581	0	0	0.987294	0.0127065
1278	chr1	26221866	26222193	328	7	7	257	5	0.0194553	0	LMR	0	0	2767	2889	ENST00000513116	protein_coding	ENSG00000117632	STMN1	2767	2238	ENST00000513116	ENSG00000117632	STMN1	9757	684	0	1	0	0	1	0	0	0	1
1279	chr1	26297672	26298334	663	7	7	329	61	0.18541	0.0902391	LMR	0	0	6983	2909	ENST00000384508	snRNA	ENSG00000207237	RNU6-110P	12265	2251	ENST00000476611	ENSG00000158006	PAFAH2	26215	686	0	1	0	0	1	0	0	0	1
1280	chr1	26316791	26317895	1105	23	23	1016	167	0.16437	0.10919	LMR	0	0	6190	2906	ENST00000476611	protein_coding	ENSG00000158006	PAFAH2	6190	2251	ENST00000476611	ENSG00000158006	PAFAH2	6654	686	0	1	0	0	1	0	0	0	1
1281	chr1	26318226	26319010	785	6	6	307	131	0.42671	0.407132	LMR	0	0	5101	2907	ENST00000439092	protein_coding	ENSG00000158006	PAFAH2	5101	2252	ENST00000439092	ENSG00000158006	PAFAH2	5539	686	0	1	0	0	1	0	0	0	1
1282	chr1	26377732	26378078	347	5	5	195	8	0.0410256	0.0594121	LMR	0	0	5107	2917	ENST00000374276	protein_coding	ENSG00000158014	SLC30A2	5107	2259	ENST00000374276	ENSG00000158014	SLC30A2	4418	688	0	0.818444	0.181556	0	0.818444	0.181556	0	0	1
1283	chr1	26380317	26380744	428	11	11	384	67	0.174479	0.167379	LMR	0	0	7692	2917	ENST00000374276	protein_coding	ENSG00000158014	SLC30A2	7692	2259	ENST00000374276	ENSG00000158014	SLC30A2	7003	688	0	1	0	0	1	0	0	0	1
1284	chr1	26446447	26446738	292	5	5	164	55	0.335366	0.322863	LMR	0	0	8106	2924	ENST00000374269	protein_coding	ENSG00000175087	PDIK1L	8106	2265	ENST00000374269	ENSG00000175087	PDIK1L	7529	689	0	1	0	0	1	0	0	0	1
1285	chr1	26447484	26449148	1665	15	15	535	234	0.437383	0.445408	LMR	0	0	9143	2924	ENST00000374269	protein_coding	ENSG00000175087	PDIK1L	9143	2265	ENST00000374269	ENSG00000175087	PDIK1L	8566	689	0	1	0	0	1	0	0	0	1
1286	chr1	26452344	26453513	1170	9	9	296	43	0.14527	0.0574074	LMR	0	0	14003	2924	ENST00000374269	protein_coding	ENSG00000175087	PDIK1L	14003	2265	ENST00000374269	ENSG00000175087	PDIK1L	13426	689	0	0	1	0	0	1	0	0	1
1287	chr1	26453754	26454756	1003	13	13	637	115	0.180534	0.219965	LMR	0	0	15413	2924	ENST00000374269	protein_coding	ENSG00000175087	PDIK1L	15413	2265	ENST00000374269	ENSG00000175087	PDIK1L	14836	689	0	0	1	0	0	1	0	0	1
1288	chr1	26471220	26472141	922	14	14	596	101	0.169463	0.107421	LMR	0	0	13369	2925	ENST00000374268	protein_coding	ENSG00000197245	FAM110D	13369	2266	ENST00000374268	ENSG00000197245	FAM110D	15666	690	0	0	1	0	0	1	0	0	1
1289	chr1	26481828	26482124	297	6	6	271	38	0.140221	0.145323	LMR	0	0	3386	2925	ENST00000374268	protein_coding	ENSG00000197245	FAM110D	3386	2266	ENST00000374268	ENSG00000197245	FAM110D	5683	690	0	0	1	0	0	1	0	0	1
1290	chr1	26482898	26483506	609	9	9	316	26	0.0822785	0.0360577	LMR	0	0	2004	2925	ENST00000374268	protein_coding	ENSG00000197245	FAM110D	2004	2266	ENST00000374268	ENSG00000197245	FAM110D	4301	690	0	0	1	0	0	1	0	0	1
1291	chr1	26601262	26601896	635	11	11	464	129	0.278017	0.339228	LMR	0	0	3305	2961	ENST00000491670	protein_coding	ENSG00000130695	CEP85	3305	2293	ENST00000491670	ENSG00000130695	CEP85	4466	695	0	1	0	0	1	0	0	0	1
1292	chr1	26602055	26603102	1048	5	5	210	71	0.338095	0.301991	LMR	0	0	2564	2963	ENST00000270792	protein_coding	ENSG00000142669	SH3BGRL3	2564	2294	ENST00000270792	ENSG00000142669	SH3BGRL3	3260	695	0	1	0	0	1	0	0	0	1
1293	chr1	26608440	26608748	309	9	9	236	72	0.305085	0.278618	LMR	0	0	1826	2964	ENST00000319041	protein_coding	ENSG00000142669	SH3BGRL3	1826	2295	ENST00000319041	ENSG00000142669	SH3BGRL3	1526	695	0.559871	0.440129	0	0.559871	0.440129	0	0	1	0
1294	chr1	26611000	26611767	768	20	20	824	91	0.110437	0.0897149	LMR	0	0	4386	2964	ENST00000319041	protein_coding	ENSG00000142669	SH3BGRL3	4386	2295	ENST00000319041	ENSG00000142669	SH3BGRL3	4086	695	0	1	0	0	1	0	0	0	1
1295	chr1	26634705	26635054	350	5	5	196	65	0.331633	0.286436	LMR	0	0	1224	2980	ENST00000450041	protein_coding	ENSG00000158062	UBXN11	1224	2311	ENST00000450041	ENSG00000158062	UBXN11	1388	696	1	0	0	1	0	0	0	1	0
1296	chr1	26641760	26642259	500	8	8	336	67	0.199405	0.168902	LMR	0	0	2188	2983	ENST00000374213	protein_coding	ENSG00000169442	CD52	2188	2314	ENST00000374213	ENSG00000169442	CD52	8443	696	0	1	0	0	1	0	0	0	1
1297	chr1	26644076	26645601	1526	23	23	947	255	0.269271	0.264502	LMR	2	2	0	2985	ENST00000470468	protein_coding	ENSG00000169442	CD52	0	2316	ENST00000470468	ENSG00000169442	CD52	10759	696	1	0	0	1	0	0	0	0	1
1298	chr1	26647508	26648486	979	14	14	490	83	0.169388	0.0543346	LMR	0	0	2653	2972	ENST00000374222	protein_coding	ENSG00000158062	UBXN11	2653	2303	ENST00000374222	ENSG00000158062	UBXN11	14052	697	0	0.139939	0.860061	0	0.139939	0.860061	0	0	1
1299	chr1	26672840	26673078	239	5	5	180	47	0.261111	0.254227	LMR	0	0	2131	2997	ENST00000579210	misc_RNA	ENSG00000265143	RN7SL490P	2263	2317	ENST00000527815	ENSG00000176092	AIM1L	189	698	0	1	0	0	1	0	0	1	0
1300	chr1	26685670	26686021	352	7	7	269	80	0.297398	0.287564	LMR	0	0	5048	2995	ENST00000475866	protein_coding	ENSG00000176092	AIM1L	5048	2326	ENST00000475866	ENSG00000176092	AIM1L	495	699	0	0	1	0	0	1	0	1	0
1301	chr1	26690324	26690740	417	14	14	620	43	0.0693548	0.00833854	LMR	0	0	6495	3003	ENST00000451801	protein_coding	ENSG00000176083	ZNF683	6495	2332	ENST00000451801	ENSG00000176083	ZNF683	3042	699	0	1	0	0	1	0	0	0	1
1302	chr1	26691584	26691924	341	7	7	273	93	0.340659	0.343434	LMR	0	0	5311	3003	ENST00000451801	protein_coding	ENSG00000176083	ZNF683	5311	2332	ENST00000451801	ENSG00000176083	ZNF683	4302	699	0	1	0	0	1	0	0	0	1
1303	chr1	26701307	26701904	598	9	9	364	53	0.145604	0.266259	LMR	0	0	293	3002	ENST00000455900	protein_coding	ENSG00000176083	ZNF683	293	2331	ENST00000455900	ENSG00000176083	ZNF683	14025	699	1	0	0	1	0	0	0	0	1
1304	chr1	26704331	26705364	1034	6	6	256	41	0.160156	0.149082	LMR	0	0	3317	3002	ENST00000455900	protein_coding	ENSG00000176083	ZNF683	3317	2331	ENST00000455900	ENSG00000176083	ZNF683	17049	699	0	0	1	0	0	1	0	0	1
1305	chr1	26712087	26712894	808	13	13	449	121	0.269488	0.254604	LMR	0	0	11073	3002	ENST00000455900	protein_coding	ENSG00000176083	ZNF683	11073	2331	ENST00000455900	ENSG00000176083	ZNF683	24352	700	0	0	1	0	0	1	0	0	1
1306	chr1	26743388	26743930	543	10	10	371	54	0.145553	0.090788	LMR	0	0	6079	3009	ENST00000254231	protein_coding	ENSG00000131914	LIN28A	6079	2338	ENST00000254231	ENSG00000131914	LIN28A	5239	700	0	1	0	0	1	0	0	0	1
1307	chr1	26866210	26866994	785	8	8	292	47	0.160959	0.155533	LMR	0	0	2608	3055	ENST00000530003	protein_coding	ENSG00000117676	RPS6KA1	2608	2381	ENST00000530003	ENSG00000117676	RPS6KA1	9525	704	0	1	0	0	1	0	0	0	1
1308	chr1	26871964	26873150	1187	22	22	825	36	0.0436364	0.00925926	LMR	1	1	0	3060	ENST00000531382	protein_coding	ENSG00000117676	RPS6KA1	0	2386	ENST00000531382	ENSG00000117676	RPS6KA1	15279	704	1	0	0	1	0	0	0	0	1
1309	chr1	26880146	26881064	919	12	12	483	161	0.333333	0.323117	LMR	1	0	0	3068	ENST00000459548	miRNA	ENSG00000238705	MIR1976	625	2390	ENST00000488985	ENSG00000117676	RPS6KA1	23461	704	1	0	0	1	0	0	0	0	1
1310	chr1	26909220	26909702	483	6	6	206	39	0.18932	0.22408	LMR	0	0	10334	3069	ENST00000497096	misc_RNA	ENSG00000243905	RN7SL679P	10458	2393	ENST00000438977	ENSG00000117676	RPS6KA1	37142	705	0	0	1	0	0	1	0	0	1
1311	chr1	26925324	26925835	512	5	5	194	53	0.273196	0.187489	LMR	0	0	4791	3070	ENST00000516993	misc_RNA	ENSG00000252802	Y_RNA	26562	2393	ENST00000438977	ENSG00000117676	RPS6KA1	21009	705	0	0	1	0	0	1	0	0	1
1312	chr1	26954197	26955026	830	6	6	197	79	0.401015	0.335644	LMR	0	0	12078	3071	ENST00000428860	pseudogene	ENSG00000229247	RP11-492M19.3	55435	2393	ENST00000438977	ENSG00000117676	RPS6KA1	6120	705	0	0	1	0	0	1	0	0	1
1313	chr1	26965776	26966105	330	5	5	111	35	0.315315	0.356183	LMR	0	0	999	3071	ENST00000428860	pseudogene	ENSG00000229247	RP11-492M19.3	56418	2394	ENST00000324856	ENSG00000117713	ARID1A	17699	705	1	0	0	0	0	1	0	0	1
1314	chr1	26966274	26966707	434	5	5	121	30	0.247934	0.260913	LMR	0	0	397	3071	ENST00000428860	pseudogene	ENSG00000229247	RP11-492M19.3	55816	2394	ENST00000324856	ENSG00000117713	ARID1A	18197	705	1	0	0	0	0	1	0	0	1
1315	chr1	26974334	26975017	684	15	15	438	124	0.283105	0.3156	LMR	0	0	395	3073	ENST00000443847	pseudogene	ENSG00000235069	RP4-785J1.1	47506	2394	ENST00000324856	ENSG00000117713	ARID1A	26257	705	1	0	0	0	0	1	0	0	1
1316	chr1	27003670	27004542	873	9	9	346	37	0.106936	0.10071	LMR	0	0	16079	3074	ENST00000569378	antisense	ENSG00000260063	RP5-968P14.2	17981	2394	ENST00000324856	ENSG00000117713	ARID1A	17291	706	0	0	1	0	0	1	0	0	1
1317	chr1	27027934	27030094	2161	7	7	296	64	0.216216	0.19199	LMR	0	0	5038	3076	ENST00000457599	protein_coding	ENSG00000117713	ARID1A	5038	2395	ENST00000457599	ENSG00000117713	ARID1A	3832	706	0	1	0	0	1	0	0	0	1
1318	chr1	27032708	27033211	504	5	5	230	31	0.134783	0.136747	LMR	0	0	9812	3076	ENST00000457599	protein_coding	ENSG00000117713	ARID1A	9812	2395	ENST00000457599	ENSG00000117713	ARID1A	8606	706	0	1	0	0	1	0	0	0	1
1319	chr1	27049531	27050906	1376	21	21	918	136	0.148148	0.0936863	LMR	0	0	3292	3077	ENST00000524572	protein_coding	ENSG00000117713	ARID1A	3292	2396	ENST00000524572	ENSG00000117713	ARID1A	25429	706	0	1	0	0	1	0	0	0	1
1320	chr1	27070242	27071586	1345	12	12	536	57	0.106343	0.125802	LMR	0	0	14370	3078	ENST00000374152	protein_coding	ENSG00000117713	ARID1A	14370	2397	ENST00000374152	ENSG00000117713	ARID1A	42532	707	0	1	0	0	1	0	0	0	1
1321	chr1	27159581	27160631	1051	19	19	744	75	0.100806	0.087027	LMR	0	0	1069	3095	ENST00000534643	protein_coding	ENSG00000204160	ZDHHC18	1069	2412	ENST00000534643	ENSG00000204160	ZDHHC18	6337	709	0.884872	0.115128	0	0.884872	0.115128	0	0	0	1
1322	chr1	27293292	27293723	432	6	6	234	74	0.316239	0.262992	LMR	0	0	6394	3113	ENST00000320567	protein_coding	ENSG00000175707	C1orf172	6394	2429	ENST00000320567	ENSG00000175707	C1orf172	6190	715	0	0	1	0	0	1	0	0	1
1323	chr1	27298771	27299196	426	5	5	184	44	0.23913	0.216667	LMR	0	0	7459	3114	ENST00000310055	pseudogene	ENSG00000172746	RP11-344H11.4	11873	2429	ENST00000320567	ENSG00000175707	C1orf172	11669	715	0	0	1	0	0	1	0	0	1
1324	chr1	27317896	27318319	424	7	7	258	51	0.197674	0.17646	LMR	0	0	1878	3117	ENST00000522111	protein_coding	ENSG00000253368	TRNP1	1878	2430	ENST00000522111	ENSG00000253368	TRNP1	1808	716	0.287736	0	0.712264	0.287736	0	0.712264	0	0.45283	0.54717
1325	chr1	27323934	27324690	757	20	20	781	82	0.104994	0.113125	LMR	0	0	3123	3118	ENST00000531285	protein_coding	ENSG00000253368	TRNP1	3123	2431	ENST00000531285	ENSG00000253368	TRNP1	2787	716	0	1	0	0	1	0	0	0	1
1326	chr1	27328235	27328916	682	11	11	536	31	0.0578358	0.0669261	LMR	0	0	7424	3118	ENST00000531285	protein_coding	ENSG00000253368	TRNP1	7424	2431	ENST00000531285	ENSG00000253368	TRNP1	3677	717	0	0	1	0	0	1	0	0	1
1327	chr1	27358058	27358496	439	26	26	827	151	0.182588	0.10728	LMR	0	0	18730	3119	ENST00000289166	protein_coding	ENSG00000158246	FAM46B	18730	2432	ENST00000289166	ENSG00000158246	FAM46B	18616	718	0	0	1	0	0	1	0	0	1
1328	chr1	27370862	27371759	898	20	20	829	138	0.166466	0.102867	LMR	0	0	31534	3119	ENST00000289166	protein_coding	ENSG00000158246	FAM46B	31534	2432	ENST00000289166	ENSG00000158246	FAM46B	31420	718	0	0	1	0	0	1	0	0	1
1329	chr1	27372406	27372738	333	9	9	328	7	0.0213415	0.027027	LMR	0	0	33078	3119	ENST00000289166	protein_coding	ENSG00000158246	FAM46B	33078	2432	ENST00000289166	ENSG00000158246	FAM46B	32964	718	0	0	1	0	0	1	0	0	1
1330	chr1	27411204	27411894	691	6	6	242	64	0.264463	0.277525	LMR	0	0	14278	3122	ENST00000490329	protein_coding	ENSG00000090020	SLC9A1	14278	2435	ENST00000490329	ENSG00000090020	SLC9A1	69451	719	0	0	1	0	0	1	0	0	1
1331	chr1	27423918	27424480	563	7	7	296	38	0.128378	0.106918	LMR	0	0	1692	3122	ENST00000490329	protein_coding	ENSG00000090020	SLC9A1	1692	2435	ENST00000490329	ENSG00000090020	SLC9A1	56865	719	0.547069	0	0.452931	0.547069	0	0.452931	0	0	1
1332	chr1	27424996	27425260	265	8	8	394	98	0.248731	0.266659	LMR	0	0	912	3122	ENST00000490329	protein_coding	ENSG00000090020	SLC9A1	912	2435	ENST00000490329	ENSG00000090020	SLC9A1	56085	719	1	0	0	1	0	0	0	0	1
1333	chr1	27425566	27426512	947	11	11	456	110	0.241228	0.231757	LMR	1	1	0	3122	ENST00000490329	protein_coding	ENSG00000090020	SLC9A1	0	2435	ENST00000490329	ENSG00000090020	SLC9A1	54833	719	1	0	0	1	0	0	0	0	1
1334	chr1	27429196	27429506	311	9	9	379	32	0.0844327	0.0610525	LMR	1	1	0	3124	ENST00000447808	protein_coding	ENSG00000090020	SLC9A1	0	2437	ENST00000447808	ENSG00000090020	SLC9A1	51839	719	1	0	0	1	0	0	0	0	1
1335	chr1	27438227	27439124	898	6	6	258	36	0.139535	0.100119	LMR	0	0	7713	3120	ENST00000374089	protein_coding	ENSG00000090020	SLC9A1	7713	2433	ENST00000374089	ENSG00000090020	SLC9A1	42221	719	0	1	0	0	1	0	0	0	1
1336	chr1	27440544	27440700	157	7	7	262	72	0.274809	0.298365	LMR	0	0	10030	3120	ENST00000374089	protein_coding	ENSG00000090020	SLC9A1	10030	2433	ENST00000374089	ENSG00000090020	SLC9A1	40645	719	0	1	0	0	1	0	0	0	1
1337	chr1	27463518	27464238	721	14	14	597	76	0.127303	0.114379	LMR	0	0	16734	3123	ENST00000545949	protein_coding	ENSG00000090020	SLC9A1	16734	2436	ENST00000545949	ENSG00000090020	SLC9A1	17107	719	0	1	0	0	1	0	0	0	1
1338	chr1	27524441	27524834	394	5	5	236	20	0.0847458	0.106507	LMR	0	0	3129	3128	ENST00000446783	pseudogene	ENSG00000214973	CHCHD3P3	30968	2439	ENST00000374084	ENSG00000090020	SLC9A1	3050	720	0	0	1	0	0	1	0	0	1
1339	chr1	27579736	27580066	331	5	5	131	39	0.29771	0.227337	LMR	0	0	1991	3137	ENST00000516289	misc_RNA	ENSG00000252098	Y_RNA	7472	2442	ENST00000447062	ENSG00000142784	WDTC1	18028	721	0.0271903	0.97281	0	0	1	0	0	0	1
1340	chr1	27611124	27611504	381	5	5	178	12	0.0674157	0.0416667	LMR	0	0	2695	3135	ENST00000491239	protein_coding	ENSG00000142784	WDTC1	2695	2443	ENST00000491239	ENSG00000142784	WDTC1	36949	722	0	1	0	0	1	0	0	0	1
1341	chr1	27623159	27623511	353	6	6	199	9	0.0452261	0.030719	LMR	0	0	7993	3136	ENST00000472249	protein_coding	ENSG00000142784	WDTC1	7993	2444	ENST00000472249	ENSG00000142784	WDTC1	24942	722	0	1	0	0	1	0	0	0	1
1342	chr1	27626538	27627630	1093	11	11	404	108	0.267327	0.284314	LMR	0	0	3874	3136	ENST00000472249	protein_coding	ENSG00000142784	WDTC1	3874	2444	ENST00000472249	ENSG00000142784	WDTC1	20823	722	0	1	0	0	1	0	0	0	1
1343	chr1	27665797	27666229	433	5	5	172	63	0.366279	0.341573	LMR	0	0	2283	3151	ENST00000318074	protein_coding	ENSG00000142765	SYTL1	2283	2455	ENST00000318074	ENSG00000142765	SYTL1	9690	723	0	0	1	0	0	1	0	0	1
1344	chr1	27675708	27676016	309	18	18	710	265	0.373239	0.386693	LMR	1	1	0	3156	ENST00000496001	protein_coding	ENSG00000142765	SYTL1	0	2460	ENST00000496001	ENSG00000142765	SYTL1	0	723	1	0	0	1	0	0	0.313916	0.686084	0
1345	chr1	27676120	27676271	152	10	10	243	105	0.432099	0.436249	LMR	1	1	0	3157	ENST00000485269	protein_coding	ENSG00000142765	SYTL1	0	2461	ENST00000485269	ENSG00000142765	SYTL1	0	723	1	0	0	1	0	0	1	0	0
1346	chr1	27687480	27687614	135	8	8	263	99	0.376426	0.390172	LMR	0	0	2827	3160	ENST00000472410	protein_coding	ENSG00000142733	MAP3K6	2827	2464	ENST00000472410	ENSG00000142733	MAP3K6	0	725	0	1	0	0	1	0	1	0	0
1347	chr1	27695286	27696596	1311	27	27	1148	263	0.229094	0.232221	LMR	0	0	1902	3162	ENST00000493901	protein_coding	ENSG00000142733	MAP3K6	1902	2466	ENST00000493901	ENSG00000142733	MAP3K6	2042	726	0.0739893	0.7582	0.167811	0.0739893	0.7582	0.167811	0	0	1
1348	chr1	27721758	27722436	679	11	11	374	24	0.0641711	0.0502137	LMR	0	0	2609	3175	ENST00000374024	protein_coding	ENSG00000181773	GPR3	2609	2478	ENST00000374024	ENSG00000181773	GPR3	2408	728	0	0.826215	0.173785	0	0.826215	0.173785	0	0	1
1349	chr1	27781851	27782494	644	5	5	186	33	0.177419	0.197353	LMR	0	0	1214	3178	ENST00000492975	lincRNA	ENSG00000241169	RP4-752I6.1	34067	2480	ENST00000536657	ENSG00000158195	WASF2	33848	729	1	0	0	0	1	0	0	0	1
1350	chr1	27800390	27800758	369	6	6	262	93	0.354962	0.281285	LMR	0	0	15803	3177	ENST00000536657	protein_coding	ENSG00000158195	WASF2	15803	2480	ENST00000536657	ENSG00000158195	WASF2	15584	729	0	1	0	0	1	0	0	0	1
1351	chr1	27840531	27840796	266	6	6	212	56	0.264151	0.286791	LMR	0	0	11519	3179	ENST00000443579	antisense	ENSG00000237429	RP1-159A19.4	23861	2479	ENST00000430629	ENSG00000158195	WASF2	13620	730	0	0	1	0	0	1	0	0	1
1352	chr1	27847812	27848535	724	24	24	856	66	0.0771028	0.0119048	LMR	0	0	3780	3179	ENST00000443579	antisense	ENSG00000237429	RP1-159A19.4	31142	2479	ENST00000430629	ENSG00000158195	WASF2	5881	730	0	0	1	0	0	1	0	0	1
1353	chr1	27849332	27849790	459	12	12	488	81	0.165984	0.134303	LMR	0	0	2525	3179	ENST00000443579	antisense	ENSG00000237429	RP1-159A19.4	30024	2483	ENST00000487743	ENSG00000126705	AHDC1	4626	730	0	0	1	0	0	1	0	0	1
1354	chr1	27851799	27852760	962	16	16	527	92	0.174573	0.116291	LMR	1	0	0	3179	ENST00000443579	antisense	ENSG00000237429	RP1-159A19.4	27054	2483	ENST00000487743	ENSG00000126705	AHDC1	1656	730	1	0	0	0	0	1	0	0.357588	0.642412
1355	chr1	27853527	27853880	354	10	10	347	69	0.198847	0.190058	LMR	0	0	1210	3179	ENST00000443579	antisense	ENSG00000237429	RP1-159A19.4	25934	2483	ENST00000487743	ENSG00000126705	AHDC1	536	730	1	0	0	0	0	1	0	1	0
1356	chr1	27887518	27888127	610	5	5	136	54	0.397059	0.356514	LMR	0	0	7702	3182	ENST00000487743	protein_coding	ENSG00000126705	AHDC1	7702	2483	ENST00000487743	ENSG00000126705	AHDC1	6800	732	0	1	0	0	1	0	0	0	1
1357	chr1	27903827	27904380	554	5	5	200	71	0.355	0.293011	LMR	0	0	24011	3182	ENST00000487743	protein_coding	ENSG00000126705	AHDC1	24011	2483	ENST00000487743	ENSG00000126705	AHDC1	1138	733	0	1	0	0	1	0	0	1	0
1358	chr1	27922794	27923096	303	7	7	276	57	0.206522	0.208299	LMR	0	0	6828	3183	ENST00000490295	protein_coding	ENSG00000126705	AHDC1	6828	2484	ENST00000490295	ENSG00000126705	AHDC1	6609	734	0	1	0	0	1	0	0	0	1
1359	chr1	27925570	27926166	597	8	8	211	17	0.0805687	0.0672508	LMR	0	0	3758	3183	ENST00000490295	protein_coding	ENSG00000126705	AHDC1	3758	2484	ENST00000490295	ENSG00000126705	AHDC1	3539	734	0	1	0	0	1	0	0	0	1
1360	chr1	27932410	27933613	1204	12	12	426	44	0.103286	0.0729167	LMR	0	0	1467	3184	ENST00000480033	protein_coding	ENSG00000126705	AHDC1	1467	2485	ENST00000480033	ENSG00000126705	AHDC1	1543	734	0.44186	0	0.55814	0.44186	0	0.55814	0	0.379568	0.620432
1361	chr1	27934942	27935662	721	6	7	129	22	0.170543	0.169444	LMR	0	0	3999	3184	ENST00000480033	protein_coding	ENSG00000126705	AHDC1	3999	2485	ENST00000480033	ENSG00000126705	AHDC1	4075	734	0	0	1	0	0	1	0	0	1
1362	chr1	27941488	27941571	84	5	5	133	45	0.338346	0.322222	LMR	0	0	9001	3188	ENST00000374004	protein_coding	ENSG00000000938	FGR	9001	2489	ENST00000374004	ENSG00000000938	FGR	294	735	0	1	0	0	1	0	0	1	0
1363	chr1	27944814	27945640	827	16	16	730	130	0.178082	0.186815	LMR	0	0	4932	3188	ENST00000374004	protein_coding	ENSG00000000938	FGR	4932	2489	ENST00000374004	ENSG00000000938	FGR	2489	735	0	1	0	0	1	0	0	0	1
1364	chr1	27949565	27950323	759	6	6	239	83	0.34728	0.320773	LMR	0	0	249	3188	ENST00000374004	protein_coding	ENSG00000000938	FGR	249	2489	ENST00000374004	ENSG00000000938	FGR	7240	735	1	0	0	1	0	0	0	0	1
1365	chr1	27951075	27952108	1034	10	10	369	100	0.271003	0.274691	LMR	0	0	501	3188	ENST00000374004	protein_coding	ENSG00000000938	FGR	501	2489	ENST00000374004	ENSG00000000938	FGR	8459	736	1	0	0	1	0	0	0	0	1
1366	chr1	27952336	27953089	754	9	9	333	83	0.249249	0.24933	LMR	1	1	0	3192	ENST00000468038	protein_coding	ENSG00000000938	FGR	0	2493	ENST00000468038	ENSG00000000938	FGR	7478	736	1	0	0	1	0	0	0	0	1
1367	chr1	27962848	27963165	318	7	7	162	34	0.209877	0.213125	LMR	0	0	1059	3185	ENST00000374005	protein_coding	ENSG00000000938	FGR	1059	2486	ENST00000374005	ENSG00000000938	FGR	1037	737	1	0	0	1	0	0	0	1	0
1368	chr1	27970408	27970738	331	6	6	296	37	0.125	0.117488	LMR	0	0	5191	3193	ENST00000433132	pseudogene	ENSG00000235912	RP1-159A19.3	8619	2486	ENST00000374005	ENSG00000000938	FGR	8597	737	0	0	1	0	0	1	0	0	1
1369	chr1	27973398	27973717	320	5	5	197	72	0.365482	0.365838	LMR	0	0	2212	3193	ENST00000433132	pseudogene	ENSG00000235912	RP1-159A19.3	11609	2486	ENST00000374005	ENSG00000000938	FGR	11587	737	0	0	1	0	0	1	0	0	1
1370	chr1	27976991	27977660	670	6	6	206	65	0.315534	0.308674	LMR	0	0	1060	3193	ENST00000433132	pseudogene	ENSG00000235912	RP1-159A19.3	15202	2486	ENST00000374005	ENSG00000000938	FGR	8645	738	1	0	0	0	0	1	0	0	1
1371	chr1	27989072	27990218	1147	17	17	631	44	0.0697306	0.0274905	LMR	1	0	0	3194	ENST00000440492	lincRNA	ENSG00000233975	RP11-288L9.1	8470	2495	ENST00000339145	ENSG00000126709	IFI6	2263	738	1	0	0	0	0	1	0	0	1
1372	chr1	27995709	27996190	482	26	26	920	19	0.0206522	0.00913413	LMR	1	0	0	3198	ENST00000430683	antisense	ENSG00000225886	RP11-288L9.4	2498	2495	ENST00000339145	ENSG00000126709	IFI6	677	739	1	0	0	0	1	0	0	1	0
1373	chr1	27998190	27999490	1301	12	12	456	5	0.0109649	0.0111111	LMR	1	1	0	3197	ENST00000362020	protein_coding	ENSG00000126709	IFI6	0	2496	ENST00000362020	ENSG00000126709	IFI6	3158	739	1	0	0	1	0	0	0	0	1
1374	chr1	28184468	28185297	830	12	12	500	109	0.218	0.191847	LMR	0	0	7212	3225	ENST00000601459	protein_coding	ENSG00000268552	AL109927.1	7212	2514	ENST00000601459	ENSG00000268552	AL109927.1	13734	743	0	0	1	0	0	1	0	0	1
1375	chr1	28195460	28196366	907	16	16	683	30	0.0439239	0.00787037	LMR	0	0	2688	3226	ENST00000373925	protein_coding	ENSG00000130775	THEMIS2	2688	2515	ENST00000373925	ENSG00000130775	THEMIS2	2665	743	0	0	1	0	0	1	0	0	1
1376	chr1	28201694	28202204	511	9	9	469	123	0.26226	0.228705	LMR	0	0	990	3234	ENST00000482828	protein_coding	ENSG00000130775	THEMIS2	990	2523	ENST00000482828	ENSG00000130775	THEMIS2	2436	743	1	0	0	1	0	0	0	0	1
1377	chr1	28205304	28205695	392	5	5	151	38	0.251656	0.34447	LMR	0	0	546	3235	ENST00000456990	protein_coding	ENSG00000130775	THEMIS2	546	2524	ENST00000456990	ENSG00000130775	THEMIS2	6046	743	1	0	0	1	0	0	0	0	1
1378	chr1	28217682	28218998	1317	8	8	295	73	0.247458	0.138457	LMR	0	0	4597	3238	ENST00000419958	protein_coding	ENSG00000117748	RPA2	4597	2527	ENST00000419958	ENSG00000117748	RPA2	18424	743	0	0.731967	0.268033	0	0.731967	0.268033	0	0	1
1379	chr1	28261214	28262412	1199	24	24	958	126	0.131524	0.0725371	LMR	1	1	0	3247	ENST00000549094	protein_coding	ENSG00000130768	SMPDL3B	0	2536	ENST00000549094	ENSG00000130768	SMPDL3B	19678	744	1	0	0	1	0	0	0	0	1
1380	chr1	28266768	28267160	393	6	6	168	16	0.0952381	0.0610306	LMR	0	0	5146	3247	ENST00000549094	protein_coding	ENSG00000130768	SMPDL3B	5146	2536	ENST00000549094	ENSG00000130768	SMPDL3B	17860	745	0	1	0	0	1	0	0	0	1
1381	chr1	28269950	28270358	409	7	7	334	89	0.266467	0.326816	LMR	0	0	8328	3247	ENST00000549094	protein_coding	ENSG00000130768	SMPDL3B	8328	2536	ENST00000549094	ENSG00000130768	SMPDL3B	14662	745	0	1	0	0	1	0	0	0	1
1382	chr1	28318860	28320859	2000	11	11	388	83	0.213918	0.251984	LMR	0	0	1824	3260	ENST00000426041	pseudogene	ENSG00000238231	RP11-460I13.6	16737	2545	ENST00000495923	ENSG00000158161	EYA3	32021	746	0.0875	0.9125	0	0	1	0	0	0	1
1383	chr1	28441468	28442264	797	6	6	185	48	0.259459	0.236294	LMR	0	0	5217	3264	ENST00000443484	pseudogene	ENSG00000228943	RP5-1053E7.2	26260	2539	ENST00000373871	ENSG00000158161	EYA3	26155	747	0	0	1	0	0	1	0	0	1
1384	chr1	28449924	28450546	623	6	6	230	71	0.308696	0.291018	LMR	0	0	2091	3265	ENST00000399029	pseudogene	ENSG00000214812	RP5-1053E7.3	34716	2539	ENST00000373871	ENSG00000158161	EYA3	34611	747	0	0	1	0	0	1	0	0	1
1385	chr1	28453064	28454212	1149	6	6	184	39	0.211957	0.197125	LMR	0	0	5231	3265	ENST00000399029	pseudogene	ENSG00000214812	RP5-1053E7.3	37856	2539	ENST00000373871	ENSG00000158161	EYA3	37751	747	0	0	1	0	0	1	0	0	1
1386	chr1	28461868	28462507	640	12	12	496	156	0.314516	0.31709	LMR	0	0	6844	3266	ENST00000517196	snRNA	ENSG00000253005	RNU6-176P	41191	2548	ENST00000373857	ENSG00000169403	PTAFR	46555	747	0	0	1	0	0	1	0	0	1
1387	chr1	28465290	28465480	191	5	5	127	50	0.393701	0.37619	LMR	0	0	3871	3266	ENST00000517196	snRNA	ENSG00000253005	RNU6-176P	38218	2548	ENST00000373857	ENSG00000169403	PTAFR	49977	747	0	0	1	0	0	1	0	0	1
1388	chr1	28466397	28466682	286	6	6	197	57	0.28934	0.235912	LMR	0	0	2669	3266	ENST00000517196	snRNA	ENSG00000253005	RNU6-176P	37016	2548	ENST00000373857	ENSG00000169403	PTAFR	51084	747	0	0	1	0	0	1	0	0	1
1389	chr1	28481326	28481733	408	7	7	267	47	0.17603	0.140725	LMR	0	0	10597	3267	ENST00000516620	snRNA	ENSG00000252429	RNU7-29P	21965	2548	ENST00000373857	ENSG00000169403	PTAFR	66013	747	0	1	0	0	1	0	0	0	1
1390	chr1	28498908	28499898	991	16	16	595	112	0.188235	0.174832	LMR	0	0	3800	3268	ENST00000373857	protein_coding	ENSG00000169403	PTAFR	3800	2548	ENST00000373857	ENSG00000169403	PTAFR	59247	748	0	1	0	0	1	0	0	0	1
1391	chr1	28501112	28501480	369	7	7	319	112	0.351097	0.311653	LMR	0	0	2218	3268	ENST00000373857	protein_coding	ENSG00000169403	PTAFR	2218	2548	ENST00000373857	ENSG00000169403	PTAFR	57665	748	0	1	0	0	1	0	0	0	1
1392	chr1	28502872	28503539	668	12	12	489	112	0.229039	0.232887	LMR	0	0	159	3268	ENST00000373857	protein_coding	ENSG00000169403	PTAFR	159	2548	ENST00000373857	ENSG00000169403	PTAFR	55606	748	1	0	0	1	0	0	0	0	1
1393	chr1	28506799	28507990	1192	18	18	689	173	0.251089	0.273733	LMR	0	0	3099	3268	ENST00000373857	protein_coding	ENSG00000169403	PTAFR	3099	2548	ENST00000373857	ENSG00000169403	PTAFR	51155	748	0	1	0	0	1	0	0	0	1
1394	chr1	28523396	28523872	477	9	9	328	97	0.295732	0.26726	LMR	0	0	2948	3269	ENST00000539896	protein_coding	ENSG00000169403	PTAFR	2948	2549	ENST00000539896	ENSG00000169403	PTAFR	35273	748	0	0	1	0	0	1	0	0	1
1395	chr1	28525853	28526691	839	8	8	382	112	0.293194	0.231798	LMR	0	0	378	3278	ENST00000596102	protein_coding	ENSG00000269804	AL353354.2	378	2558	ENST00000596102	ENSG00000269804	AL353354.2	32454	748	1	0	0	1	0	0	0	0	1
1396	chr1	28571165	28571526	362	5	5	298	70	0.234899	0.313391	LMR	0	0	2128	3284	ENST00000605846	lincRNA	ENSG00000271398	RP5-1092A3.5	8499	2562	ENST00000465645	ENSG00000130770	ATPIF1	2175	750	0	1	0	0	1	0	0	0	1
1397	chr1	28574635	28576428	1794	16	16	757	45	0.0594452	0.0264566	LMR	0	0	979	3284	ENST00000605846	lincRNA	ENSG00000271398	RP5-1092A3.5	9609	2563	ENST00000253063	ENSG00000130766	SESN2	612	750	0.568562	0	0.431438	0	0	1	0	0.77369	0.22631
1398	chr1	28609577	28609874	298	5	5	234	61	0.260684	0.265178	LMR	0	0	23538	3285	ENST00000253063	protein_coding	ENSG00000130766	SESN2	23538	2563	ENST00000253063	ENSG00000130766	SESN2	22327	751	0	0	1	0	0	1	0	0	1
1399	chr1	28611498	28611654	157	6	6	261	83	0.318008	0.281177	LMR	0	0	25459	3285	ENST00000253063	protein_coding	ENSG00000130766	SESN2	25459	2563	ENST00000253063	ENSG00000130766	SESN2	24248	751	0	0	1	0	0	1	0	0	1
1400	chr1	28641138	28641540	403	8	8	307	111	0.361564	0.357405	LMR	0	0	13972	3286	ENST00000479574	protein_coding	ENSG00000130772	MED18	13972	2564	ENST00000479574	ENSG00000130772	MED18	13825	752	0	0	1	0	0	1	0	0	1
1401	chr1	28642224	28642461	238	5	5	101	35	0.346535	0.343386	LMR	0	0	13051	3286	ENST00000479574	protein_coding	ENSG00000130772	MED18	13051	2564	ENST00000479574	ENSG00000130772	MED18	12904	752	0	0	1	0	0	1	0	0	1
1402	chr1	28736213	28736661	449	7	7	222	49	0.220721	0.226211	LMR	0	0	12504	3295	ENST00000384052	misc_RNA	ENSG00000206779	Y_RNA	28020	2572	ENST00000373836	ENSG00000204138	PHACTR4	39481	753	0	1	0	0	1	0	0	0	1
1403	chr1	28764338	28765098	761	8	8	244	45	0.184426	0.178073	LMR	1	1	0	3294	ENST00000373836	protein_coding	ENSG00000204138	PHACTR4	0	2572	ENST00000373836	ENSG00000204138	PHACTR4	67606	753	1	0	0	1	0	0	0	0	1
1404	chr1	29072518	29073140	623	5	5	230	49	0.213043	0.189724	LMR	0	0	6914	3366	ENST00000468863	protein_coding	ENSG00000198492	YTHDF2	6914	2613	ENST00000468863	ENSG00000198492	YTHDF2	8202	760	0	1	0	0	1	0	0	0	1
1405	chr1	29074770	29075867	1098	15	15	409	153	0.374083	0.361856	LMR	0	0	9166	3366	ENST00000468863	protein_coding	ENSG00000198492	YTHDF2	9166	2613	ENST00000468863	ENSG00000198492	YTHDF2	10454	760	0	1	0	0	1	0	0	0	1
1406	chr1	29111420	29112442	1023	27	27	1065	78	0.0732394	0.0773158	LMR	0	0	26211	3367	ENST00000234961	protein_coding	ENSG00000116329	OPRD1	26211	2614	ENST00000234961	ENSG00000116329	OPRD1	9350	761	0	0	1	0	0	1	0	0	1
1407	chr1	29125210	29125702	493	5	5	284	43	0.151408	0.158957	LMR	0	0	12951	3367	ENST00000234961	protein_coding	ENSG00000116329	OPRD1	12951	2614	ENST00000234961	ENSG00000116329	OPRD1	12799	762	0	0	1	0	0	1	0	0	1
1408	chr1	29137660	29138060	401	5	5	160	33	0.20625	0.207067	LMR	0	0	593	3367	ENST00000234961	protein_coding	ENSG00000116329	OPRD1	593	2614	ENST00000234961	ENSG00000116329	OPRD1	441	762	1	0	0	1	0	0	0	1	0
1409	chr1	29141904	29142718	815	16	16	711	215	0.302391	0.296291	LMR	0	0	3249	3367	ENST00000234961	protein_coding	ENSG00000116329	OPRD1	3249	2614	ENST00000234961	ENSG00000116329	OPRD1	2555	762	0	1	0	0	1	0	0	0	1
1410	chr1	29181908	29182116	209	8	8	171	56	0.327485	0.334559	LMR	0	0	11970	3368	ENST00000443593	lincRNA	ENSG00000226852	RP1-212P9.2	31486	2615	ENST00000343067	ENSG00000159023	EPB41	7191	763	0	1	0	0	1	0	0	0	1
1411	chr1	29201610	29202016	407	6	6	207	46	0.222222	0.255068	LMR	0	0	1831	3369	ENST00000418471	antisense	ENSG00000233427	RP1-212P9.3	11586	2615	ENST00000343067	ENSG00000159023	EPB41	11422	764	0.415233	0.584767	0	0	0	1	0	0	1
1412	chr1	29203680	29204179	500	11	11	490	48	0.0979592	0.00757576	LMR	1	0	0	3369	ENST00000418471	antisense	ENSG00000233427	RP1-212P9.3	9423	2615	ENST00000343067	ENSG00000159023	EPB41	9259	764	1	0	0	0	0	1	0	0	1
1413	chr1	29208152	29208902	751	11	11	416	69	0.165865	0.150327	LMR	1	0	0	3370	ENST00000362886	misc_RNA	ENSG00000199756	Y_RNA	4700	2615	ENST00000343067	ENSG00000159023	EPB41	4536	764	1	0	0	0	0	1	0	0	1
1414	chr1	29210276	29210783	508	11	11	403	136	0.337469	0.279578	LMR	0	0	1928	3370	ENST00000362886	misc_RNA	ENSG00000199756	Y_RNA	2819	2615	ENST00000343067	ENSG00000159023	EPB41	2655	764	0.139764	0	0.860236	0	0	1	0	0	1
1415	chr1	29211220	29211936	717	5	5	126	10	0.0793651	0.0530303	LMR	0	0	1666	3371	ENST00000343067	protein_coding	ENSG00000159023	EPB41	1666	2615	ENST00000343067	ENSG00000159023	EPB41	1502	764	0.46583	0	0.53417	0.46583	0	0.53417	0	0.694561	0.305439
1416	chr1	29224846	29226064	1219	10	10	418	140	0.334928	0.340986	LMR	0	0	4592	3378	ENST00000373798	protein_coding	ENSG00000159023	EPB41	4592	2622	ENST00000373798	ENSG00000159023	EPB41	10545	764	0	1	0	0	1	0	0	0	1
1417	chr1	29252817	29255338	2522	11	11	333	43	0.129129	0.08265	LMR	0	0	11725	3379	ENST00000373797	protein_coding	ENSG00000159023	EPB41	11725	2623	ENST00000373797	ENSG00000159023	EPB41	10847	765	0	1	0	0	1	0	0	0	1
1418	chr1	29460860	29460920	61	7	7	130	58	0.446154	0.431	LMR	0	0	10412	3386	ENST00000521452	protein_coding	ENSG00000253304	TMEM200B	10412	2628	ENST00000521452	ENSG00000253304	TMEM200B	0	767	0	0	1	0	0	1	1	0	0
1419	chr1	29522376	29522804	429	8	8	313	56	0.178914	0.19772	LMR	0	0	4296	3400	ENST00000483435	protein_coding	ENSG00000116353	MECR	4296	2640	ENST00000483435	ENSG00000116353	MECR	13689	768	0	1	0	0	1	0	0	0	1
1420	chr1	29529226	29529684	459	9	9	378	84	0.222222	0.135088	LMR	1	1	0	3407	ENST00000464511	protein_coding	ENSG00000116353	MECR	0	2647	ENST00000464511	ENSG00000116353	MECR	20539	768	1	0	0	1	0	0	0	0	1
1421	chr1	29575674	29575997	324	5	5	189	51	0.269841	0.328502	LMR	0	0	4197	3430	ENST00000408623	miRNA	ENSG00000221550	AL645859.1	10695	2662	ENST00000527027	ENSG00000060656	PTPRU	9900	771	0	1	0	0	1	0	0	0	1
1422	chr1	29609550	29610260	711	12	12	460	75	0.163043	0.137626	LMR	1	1	0	3425	ENST00000531385	protein_coding	ENSG00000060656	PTPRU	0	2664	ENST00000531385	ENSG00000060656	PTPRU	22137	772	1	0	0	1	0	0	0	0	1
1423	chr1	29670834	29671058	225	7	7	301	130	0.431894	0.432273	LMR	0	0	5567	3431	ENST00000417651	lincRNA	ENSG00000230523	RP3-437I16.1	21103	2668	ENST00000492954	ENSG00000060656	PTPRU	83421	772	0	1	0	0	0	1	0	0	1
1424	chr1	29705284	29706328	1045	7	7	217	53	0.24424	0.246032	LMR	0	0	28657	3431	ENST00000417651	lincRNA	ENSG00000230523	RP3-437I16.1	55553	2668	ENST00000492954	ENSG00000060656	PTPRU	98634	773	0	0	1	0	0	1	0	0	1
1425	chr1	29709964	29710889	926	15	15	549	200	0.364299	0.420189	LMR	0	0	33337	3431	ENST00000417651	lincRNA	ENSG00000230523	RP3-437I16.1	60233	2668	ENST00000492954	ENSG00000060656	PTPRU	94073	773	0	0	1	0	0	1	0	0	1
1426	chr1	29716956	29717518	563	7	7	299	93	0.311037	0.24329	LMR	0	0	40329	3431	ENST00000417651	lincRNA	ENSG00000230523	RP3-437I16.1	67225	2668	ENST00000492954	ENSG00000060656	PTPRU	87444	773	0	0	1	0	0	1	0	0	1
1427	chr1	29769405	29770158	754	12	12	432	46	0.106481	0.120414	LMR	0	0	10411	3432	ENST00000580128	miRNA	ENSG00000266678	AL139151.1	119674	2668	ENST00000492954	ENSG00000060656	PTPRU	34804	773	0	0	1	0	0	1	0	0	1
1428	chr1	29780006	29780466	461	5	5	188	28	0.148936	0.084919	LMR	0	0	21012	3432	ENST00000580128	miRNA	ENSG00000266678	AL139151.1	130275	2668	ENST00000492954	ENSG00000060656	PTPRU	24496	773	0	0	1	0	0	1	0	0	1
1429	chr1	29828038	29828522	485	5	5	235	65	0.276596	0.261502	LMR	0	0	4632	3433	ENST00000515851	pseudogene	ENSG00000225011	RP11-810H18.1	178307	2668	ENST00000492954	ENSG00000060656	PTPRU	22798	773	0	0	1	0	0	1	0	0	1
1430	chr1	30148193	30148760	568	8	8	375	151	0.402667	0.431945	LMR	0	0	30667	3434	ENST00000408199	miRNA	ENSG00000221126	AC092265.1	498462	2668	ENST00000492954	ENSG00000060656	PTPRU	342953	773	0	0	1	0	0	1	0	0	1
1431	chr1	30161269	30161910	642	8	8	373	48	0.128686	0.0791063	LMR	0	0	20483	3435	ENST00000422638	lincRNA	ENSG00000228176	RP4-656G21.1	511538	2668	ENST00000492954	ENSG00000060656	PTPRU	356029	773	0	0	1	0	0	1	0	0	1
1432	chr1	30176346	30176744	399	6	6	209	88	0.421053	0.371594	LMR	0	0	5649	3435	ENST00000422638	lincRNA	ENSG00000228176	RP4-656G21.1	526615	2668	ENST00000492954	ENSG00000060656	PTPRU	371106	773	0	0	1	0	0	1	0	0	1
1433	chr1	30181833	30182736	904	14	14	632	90	0.142405	0.12776	LMR	1	0	0	3435	ENST00000422638	lincRNA	ENSG00000228176	RP4-656G21.1	532102	2668	ENST00000492954	ENSG00000060656	PTPRU	376593	773	1	0	0	0	0	1	0	0	1
1434	chr1	30184558	30185450	893	10	10	446	24	0.0538117	0.0286775	LMR	0	0	2163	3435	ENST00000422638	lincRNA	ENSG00000228176	RP4-656G21.1	534827	2668	ENST00000492954	ENSG00000060656	PTPRU	379318	773	0	0	1	0	0	1	0	0	1
1435	chr1	30224791	30225239	449	6	6	251	89	0.354582	0.288195	LMR	0	0	42396	3435	ENST00000422638	lincRNA	ENSG00000228176	RP4-656G21.1	575060	2668	ENST00000492954	ENSG00000060656	PTPRU	419551	773	0	0	1	0	0	1	0	0	1
1436	chr1	30265814	30266343	530	10	10	476	34	0.0714286	0.02926	LMR	0	0	83419	3435	ENST00000422638	lincRNA	ENSG00000228176	RP4-656G21.1	616083	2668	ENST00000492954	ENSG00000060656	PTPRU	460574	773	0	0	1	0	0	1	0	0	1
1437	chr1	30325784	30326490	707	5	5	189	61	0.322751	0.284005	LMR	0	0	31258	3436	ENST00000410855	miRNA	ENSG00000222787	AL645944.1	676053	2668	ENST00000492954	ENSG00000060656	PTPRU	520544	773	0	0	1	0	0	1	0	0	1
1438	chr1	30369865	30370542	678	8	8	350	82	0.234286	0.220457	LMR	0	0	7661	3437	ENST00000603857	pseudogene	ENSG00000270927	RP11-179G8.1	720134	2668	ENST00000492954	ENSG00000060656	PTPRU	564625	773	0	0	1	0	0	1	0	0	1
1439	chr1	30405894	30406478	585	5	5	179	30	0.167598	0.169032	LMR	0	0	27689	3437	ENST00000603857	pseudogene	ENSG00000270927	RP11-179G8.1	756163	2668	ENST00000492954	ENSG00000060656	PTPRU	600654	773	0	0	1	0	0	1	0	0	1
1440	chr1	30447920	30448323	404	6	6	288	113	0.392361	0.380728	LMR	0	0	62135	3438	ENST00000445180	lincRNA	ENSG00000233399	RP11-111I12.1	740658	2670	ENST00000494561	ENSG00000162510	MATN1	642680	773	0	0	1	0	0	1	0	0	1
1441	chr1	30485658	30486336	679	7	7	314	87	0.27707	0.262877	LMR	0	0	24122	3438	ENST00000445180	lincRNA	ENSG00000233399	RP11-111I12.1	702645	2670	ENST00000494561	ENSG00000162510	MATN1	671673	774	0	0	1	0	0	1	0	0	1
1442	chr1	30507666	30507864	199	8	8	195	34	0.174359	0.129931	LMR	0	0	2594	3438	ENST00000445180	lincRNA	ENSG00000233399	RP11-111I12.1	681117	2670	ENST00000494561	ENSG00000162510	MATN1	650145	774	0	1	0	0	0	1	0	0	1
1443	chr1	30581018	30581488	471	5	5	246	37	0.150407	0.143791	LMR	0	0	31621	3439	ENST00000441046	lincRNA	ENSG00000233372	RP5-893G23.1	607493	2670	ENST00000494561	ENSG00000162510	MATN1	576521	774	0	0	1	0	0	1	0	0	1
1444	chr1	30584280	30584648	369	13	13	434	30	0.0691244	0.0518084	LMR	0	0	28461	3439	ENST00000441046	lincRNA	ENSG00000233372	RP5-893G23.1	604333	2670	ENST00000494561	ENSG00000162510	MATN1	573361	774	0	0	1	0	0	1	0	0	1
1445	chr1	30619430	30619676	247	5	5	146	31	0.212329	0.225674	LMR	0	0	6319	3439	ENST00000441046	lincRNA	ENSG00000233372	RP5-893G23.1	569305	2670	ENST00000494561	ENSG00000162510	MATN1	538333	774	0	0	1	0	0	1	0	0	1
1446	chr1	30635046	30635287	242	7	7	274	74	0.270073	0.292424	LMR	0	0	21935	3439	ENST00000441046	lincRNA	ENSG00000233372	RP5-893G23.1	553694	2670	ENST00000494561	ENSG00000162510	MATN1	522722	774	0	0	1	0	0	1	0	0	1
1447	chr1	30669868	30670158	291	7	7	298	80	0.268456	0.317977	LMR	0	0	29211	3440	ENST00000442774	pseudogene	ENSG00000231251	RP3-357I16.1	518823	2670	ENST00000494561	ENSG00000162510	MATN1	487851	774	0	0	1	0	0	1	0	0	1
1448	chr1	30851788	30852036	249	7	7	321	103	0.320872	0.318461	LMR	0	0	32448	3441	ENST00000427319	lincRNA	ENSG00000236335	RP4-591L5.1	336945	2670	ENST00000494561	ENSG00000162510	MATN1	305973	774	0	0	1	0	0	1	0	0	1
1449	chr1	30853216	30853768	553	5	5	193	2	0.0103627	0.0144928	LMR	0	0	30716	3441	ENST00000427319	lincRNA	ENSG00000236335	RP4-591L5.1	335213	2670	ENST00000494561	ENSG00000162510	MATN1	304241	774	0	0	1	0	0	1	0	0	1
1450	chr1	31105420	31105600	181	5	5	281	59	0.209964	0.239506	LMR	0	0	83381	3444	ENST00000494561	protein_coding	ENSG00000162510	MATN1	83381	2670	ENST00000494561	ENSG00000162510	MATN1	52409	774	0	0	1	0	0	1	0	0	1
1451	chr1	31123501	31123777	277	6	6	246	70	0.284553	0.249191	LMR	0	0	65204	3444	ENST00000494561	protein_coding	ENSG00000162510	MATN1	65204	2670	ENST00000494561	ENSG00000162510	MATN1	34232	774	0	0	1	0	0	1	0	0	1
1452	chr1	31168190	31168530	341	5	5	163	36	0.220859	0.200442	LMR	0	0	20451	3444	ENST00000494561	protein_coding	ENSG00000162510	MATN1	20451	2670	ENST00000494561	ENSG00000162510	MATN1	9928	774	0	0	1	0	0	1	0	0	1
1453	chr1	31180795	31181303	509	8	8	322	32	0.0993789	0.155217	LMR	0	0	7678	3444	ENST00000494561	protein_coding	ENSG00000162510	MATN1	7678	2670	ENST00000494561	ENSG00000162510	MATN1	9669	775	0	0	1	0	0	1	0	0	1
1454	chr1	31203252	31203449	198	7	7	286	80	0.27972	0.286616	LMR	0	0	4684	3449	ENST00000443076	antisense	ENSG00000186056	MATN1-AS1	6817	2669	ENST00000373765	ENSG00000162510	MATN1	8664	777	0	0	1	0	0	1	0	0	1
1455	chr1	31205063	31205702	640	9	9	331	99	0.299094	0.297082	LMR	0	0	6376	3453	ENST00000583944	miRNA	ENSG00000264773	MIR4420	8628	2669	ENST00000373765	ENSG00000162510	MATN1	10475	777	0	0.604688	0.395313	0	0.604688	0.395313	0	0	1
1456	chr1	31213374	31214319	946	16	16	742	140	0.188679	0.224886	LMR	0	0	1294	3453	ENST00000583944	miRNA	ENSG00000264773	MIR4420	4756	2673	ENST00000464569	ENSG00000162511	LAPTM5	18786	777	0.745243	0.254757	0	0	1	0	0	0	1
1457	chr1	31216370	31216972	603	5	5	183	17	0.0928962	0.0498168	LMR	0	0	2103	3451	ENST00000464569	protein_coding	ENSG00000162511	LAPTM5	2103	2673	ENST00000464569	ENSG00000162511	LAPTM5	21782	777	0	1	0	0	1	0	0	0	1
1458	chr1	31218467	31218905	439	8	8	273	98	0.358974	0.393887	LMR	0	0	170	3451	ENST00000464569	protein_coding	ENSG00000162511	LAPTM5	170	2673	ENST00000464569	ENSG00000162511	LAPTM5	23879	777	1	0	0	1	0	0	0	0	1
1459	chr1	31221025	31222099	1075	18	18	592	197	0.33277	0.320516	LMR	0	0	1948	3451	ENST00000464569	protein_coding	ENSG00000162511	LAPTM5	1948	2673	ENST00000464569	ENSG00000162511	LAPTM5	23911	778	0.0474419	0.952558	0	0.0474419	0.952558	0	0	0	1
1460	chr1	31222602	31223230	629	14	14	638	94	0.147335	0.129264	LMR	0	0	3525	3451	ENST00000464569	protein_coding	ENSG00000162511	LAPTM5	3525	2673	ENST00000464569	ENSG00000162511	LAPTM5	22780	778	0	1	0	0	1	0	0	0	1
1461	chr1	31223458	31224039	582	9	9	316	65	0.205696	0.223953	LMR	0	0	4381	3451	ENST00000464569	protein_coding	ENSG00000162511	LAPTM5	4381	2673	ENST00000464569	ENSG00000162511	LAPTM5	21971	778	0	1	0	0	1	0	0	0	1
1462	chr1	31226198	31227952	1755	29	29	1321	195	0.147615	0.0521244	LMR	0	0	2651	3452	ENST00000476492	protein_coding	ENSG00000162511	LAPTM5	2651	2674	ENST00000476492	ENSG00000162511	LAPTM5	18058	778	0	1	0	0	1	0	0	0	1
1463	chr1	31233650	31234620	971	16	16	756	193	0.255291	0.24302	LMR	0	0	2982	3450	ENST00000294507	protein_coding	ENSG00000162511	LAPTM5	2982	2672	ENST00000294507	ENSG00000162511	LAPTM5	11390	778	0	0	1	0	0	1	0	0	1
1464	chr1	31241718	31242162	445	9	9	401	114	0.284289	0.293154	LMR	0	0	11050	3450	ENST00000294507	protein_coding	ENSG00000162511	LAPTM5	11050	2672	ENST00000294507	ENSG00000162511	LAPTM5	3848	778	0	0	1	0	0	1	0	0	1
1465	chr1	31252120	31252892	773	13	13	522	91	0.17433	0.115152	LMR	0	0	21452	3450	ENST00000294507	protein_coding	ENSG00000162511	LAPTM5	21452	2672	ENST00000294507	ENSG00000162511	LAPTM5	5839	778	0	0	1	0	0	1	0	0	1
1466	chr1	31255055	31256116	1062	27	27	670	139	0.207463	0.111155	LMR	0	0	24387	3450	ENST00000294507	protein_coding	ENSG00000162511	LAPTM5	24387	2672	ENST00000294507	ENSG00000162511	LAPTM5	8774	778	0	0	1	0	0	1	0	0	1
1467	chr1	31256453	31256916	464	9	9	400	108	0.27	0.237469	LMR	0	0	25785	3450	ENST00000294507	protein_coding	ENSG00000162511	LAPTM5	25785	2672	ENST00000294507	ENSG00000162511	LAPTM5	10172	778	0	0	1	0	0	1	0	0	1
1468	chr1	31263714	31264358	645	5	5	223	53	0.237668	0.28278	LMR	0	0	24041	3454	ENST00000440358	lincRNA	ENSG00000229607	RP5-1125N11.1	33046	2672	ENST00000294507	ENSG00000162511	LAPTM5	15763	779	0	0	1	0	0	1	0	0	1
1469	chr1	31270467	31270576	110	6	6	197	79	0.401015	0.351829	LMR	0	0	17823	3454	ENST00000440358	lincRNA	ENSG00000229607	RP5-1125N11.1	39799	2672	ENST00000294507	ENSG00000162511	LAPTM5	9545	779	0	0	1	0	0	1	0	0	1
1470	chr1	31274373	31275176	804	28	28	1433	108	0.0753664	0.0186836	LMR	0	0	13223	3454	ENST00000440358	lincRNA	ENSG00000229607	RP5-1125N11.1	43705	2672	ENST00000294507	ENSG00000162511	LAPTM5	4945	779	0	0	1	0	0	1	0	0	1
1471	chr1	31282462	31282730	269	5	5	230	42	0.182609	0.100179	LMR	0	0	5669	3454	ENST00000440358	lincRNA	ENSG00000229607	RP5-1125N11.1	51794	2672	ENST00000294507	ENSG00000162511	LAPTM5	1949	779	0	0	1	0	0	1	0	0.189591	0.810409
1472	chr1	31289018	31289720	703	16	16	574	106	0.184669	0.211415	LMR	0	0	617	3454	ENST00000440358	lincRNA	ENSG00000229607	RP5-1125N11.1	58350	2672	ENST00000294507	ENSG00000162511	LAPTM5	8505	779	1	0	0	0	0	1	0	0	1
1473	chr1	31313296	31314504	1209	15	15	676	130	0.192308	0.203749	LMR	0	0	2165	3457	ENST00000410852	misc_RNA	ENSG00000222784	RN7SKP91	37082	2675	ENST00000336798	ENSG00000162512	SDC3	32783	779	0	0	1	0	0	1	0	0	1
1474	chr1	31317510	31318239	730	10	10	404	142	0.351485	0.365409	LMR	0	0	839	3457	ENST00000410852	misc_RNA	ENSG00000222784	RN7SKP91	33347	2675	ENST00000336798	ENSG00000162512	SDC3	36997	779	1	0	0	0	0	1	0	0	1
1475	chr1	31320311	31320733	423	13	13	453	52	0.11479	0.0952848	LMR	0	0	3640	3457	ENST00000410852	misc_RNA	ENSG00000222784	RN7SKP91	30853	2675	ENST00000336798	ENSG00000162512	SDC3	39798	779	0	0	1	0	0	1	0	0	1
1476	chr1	31326892	31327294	403	7	7	275	10	0.0363636	0.0346948	LMR	0	0	3710	3458	ENST00000431202	antisense	ENSG00000235143	RP1-65J11.5	24292	2675	ENST00000336798	ENSG00000162512	SDC3	46379	779	0	0	1	0	0	1	0	0	1
1477	chr1	31328788	31329262	475	8	8	301	132	0.438538	0.426773	LMR	0	0	1742	3458	ENST00000431202	antisense	ENSG00000235143	RP1-65J11.5	22324	2675	ENST00000336798	ENSG00000162512	SDC3	48275	779	0.543158	0	0.456842	0	0	1	0	0	1
1478	chr1	31341778	31342380	603	11	11	493	90	0.182556	0.0973069	LMR	0	0	9206	3459	ENST00000336798	protein_coding	ENSG00000162512	SDC3	9206	2675	ENST00000336798	ENSG00000162512	SDC3	38464	780	0	0.111111	0.888889	0	0.111111	0.888889	0	0	1
1479	chr1	31350286	31350758	473	8	8	281	62	0.220641	0.158043	LMR	0	0	828	3459	ENST00000336798	protein_coding	ENSG00000162512	SDC3	828	2675	ENST00000336798	ENSG00000162512	SDC3	30086	780	1	0	0	1	0	0	0	0	1
1480	chr1	31358358	31358600	243	6	6	196	28	0.142857	0.13816	LMR	0	0	4081	3461	ENST00000471567	protein_coding	ENSG00000162512	SDC3	4081	2677	ENST00000471567	ENSG00000162512	SDC3	22244	780	0	1	0	0	1	0	0	0	1
1481	chr1	31364596	31365272	677	7	7	197	26	0.13198	0.0748575	LMR	0	0	10319	3461	ENST00000471567	protein_coding	ENSG00000162512	SDC3	10319	2677	ENST00000471567	ENSG00000162512	SDC3	15572	780	0	1	0	0	1	0	0	0	1
1482	chr1	31375144	31375456	313	5	5	166	51	0.307229	0.24441	LMR	0	0	6151	3460	ENST00000339394	protein_coding	ENSG00000162512	SDC3	6151	2676	ENST00000339394	ENSG00000162512	SDC3	5388	780	0	1	0	0	1	0	0	0	1
1483	chr1	31383124	31383201	78	5	5	137	48	0.350365	0.355932	LMR	0	0	1515	3460	ENST00000339394	protein_coding	ENSG00000162512	SDC3	1515	2676	ENST00000339394	ENSG00000162512	SDC3	1157	781	1	0	0	1	0	0	0	1	0
1484	chr1	31385652	31386254	603	6	6	204	65	0.318627	0.285693	LMR	0	0	4043	3460	ENST00000339394	protein_coding	ENSG00000162512	SDC3	4043	2676	ENST00000339394	ENSG00000162512	SDC3	3685	781	0	0	1	0	0	1	0	0	1
1485	chr1	31392022	31392784	763	10	10	507	58	0.114398	0.125937	LMR	0	0	10413	3460	ENST00000339394	protein_coding	ENSG00000162512	SDC3	10413	2676	ENST00000339394	ENSG00000162512	SDC3	10055	781	0	0	1	0	0	1	0	0	1
1486	chr1	31464274	31465244	971	8	8	223	67	0.300448	0.293517	LMR	0	0	2661	3468	ENST00000498419	protein_coding	ENSG00000134644	PUM1	2661	2684	ENST00000498419	ENSG00000134644	PUM1	73168	782	0	1	0	0	1	0	0	0	1
1487	chr1	31581694	31582252	559	9	9	299	98	0.327759	0.330808	LMR	0	0	223	3493	ENST00000441274	pseudogene	ENSG00000225142	RP11-490K7.1	42855	2686	ENST00000373741	ENSG00000134644	PUM1	42755	782	1	0	0	0	0	1	0	0	1
1488	chr1	31635355	31635962	608	16	16	707	95	0.134371	0.0612587	LMR	0	0	18560	3496	ENST00000528449	protein_coding	ENSG00000084628	NKAIN1	18560	2705	ENST00000528449	ENSG00000084628	NKAIN1	6861	783	0	0	1	0	0	1	0	0	1
1489	chr1	31673114	31673450	337	5	5	178	78	0.438202	0.411883	LMR	0	0	6346	3499	ENST00000530145	protein_coding	ENSG00000084628	NKAIN1	6346	2708	ENST00000530145	ENSG00000084628	NKAIN1	18280	784	0	1	0	0	1	0	0	0	1
1490	chr1	31681415	31681788	374	6	6	252	98	0.388889	0.362141	LMR	0	0	14647	3499	ENST00000530145	protein_coding	ENSG00000084628	NKAIN1	14647	2708	ENST00000530145	ENSG00000084628	NKAIN1	26581	784	0	1	0	0	1	0	0	0	1
1491	chr1	31687708	31688102	395	9	9	346	70	0.202312	0.328008	LMR	0	0	20940	3499	ENST00000530145	protein_coding	ENSG00000084628	NKAIN1	20940	2708	ENST00000530145	ENSG00000084628	NKAIN1	23976	785	0	1	0	0	1	0	0	0	1
1492	chr1	31688814	31689163	350	10	10	389	112	0.287918	0.183368	LMR	0	0	22046	3499	ENST00000530145	protein_coding	ENSG00000084628	NKAIN1	22046	2708	ENST00000530145	ENSG00000084628	NKAIN1	22915	785	0	1	0	0	1	0	0	0	1
1493	chr1	31714262	31714584	323	6	6	194	11	0.056701	0.0598098	LMR	0	0	1860	3494	ENST00000373736	protein_coding	ENSG00000084628	NKAIN1	1860	2703	ENST00000373736	ENSG00000084628	NKAIN1	1449	785	0.430341	0	0.569659	0.430341	0	0.569659	0	1	0
1494	chr1	31872918	31873600	683	5	5	204	21	0.102941	0.118775	LMR	0	0	8811	3521	ENST00000373710	protein_coding	ENSG00000168528	SERINC2	8811	2728	ENST00000373710	ENSG00000168528	SERINC2	12194	787	0	0	1	0	0	1	0	0	1
1495	chr1	31895330	31895954	625	8	8	401	38	0.0947631	0.132378	LMR	0	0	6659	3527	ENST00000596131	protein_coding	ENSG00000268950	AC114494.1	6659	2734	ENST00000596131	ENSG00000268950	AC114494.1	8319	787	0	1	0	0	1	0	0	0	1
1496	chr1	31896290	31896703	414	18	18	607	150	0.247117	0.204296	LMR	0	0	5910	3527	ENST00000596131	protein_coding	ENSG00000268950	AC114494.1	5910	2734	ENST00000596131	ENSG00000268950	AC114494.1	9279	787	0	1	0	0	1	0	0	0	1
1497	chr1	31955906	31956612	707	12	12	501	107	0.213573	0.203096	LMR	0	0	5164	3528	ENST00000401075	pseudogene	ENSG00000215899	RP11-439L8.2	53291	2734	ENST00000596131	ENSG00000268950	AC114494.1	68895	787	0	0	1	0	0	1	0	0	1
1498	chr1	31971516	31972021	506	10	10	318	21	0.0660377	0.0384698	LMR	1	0	0	3530	ENST00000418618	lincRNA	ENSG00000228682	RP11-439L8.3	68901	2734	ENST00000596131	ENSG00000268950	AC114494.1	80450	788	1	0	0	0	0	1	0	0	1
1499	chr1	31989912	31990432	521	12	12	549	210	0.382514	0.403166	LMR	0	0	1947	3532	ENST00000417514	lincRNA	ENSG00000223907	RP11-439L8.4	51683	2735	ENST00000457433	ENSG00000142910	TINAGL1	62039	788	0.0998081	0	0.900192	0	0	1	0	0	1
1500	chr1	32001588	32002032	445	15	15	651	55	0.0844854	0.0272904	LMR	0	0	13623	3532	ENST00000417514	lincRNA	ENSG00000223907	RP11-439L8.4	40083	2735	ENST00000457433	ENSG00000142910	TINAGL1	50439	788	0	0	1	0	0	1	0	0	1
1501	chr1	32014469	32015588	1120	26	26	1025	67	0.0653659	0.0383145	LMR	0	0	25585	3533	ENST00000435872	antisense	ENSG00000229167	RP11-73M7.1	26527	2735	ENST00000457433	ENSG00000142910	TINAGL1	36883	788	0	0	1	0	0	1	0	0	1
1502	chr1	32036536	32037410	875	6	6	288	61	0.211806	0.213063	LMR	0	0	3763	3533	ENST00000435872	antisense	ENSG00000229167	RP11-73M7.1	4705	2735	ENST00000457433	ENSG00000142910	TINAGL1	15061	788	0	0.257143	0.742857	0	0	1	0	0	1
1503	chr1	32041774	32042612	839	28	28	867	111	0.128028	0.0962082	LMR	1	1	0	3540	ENST00000478398	protein_coding	ENSG00000142910	TINAGL1	0	2741	ENST00000478398	ENSG00000142910	TINAGL1	9859	788	1	0	0	1	0	0	0	0	1
1504	chr1	32062004	32062956	953	7	7	234	28	0.119658	0.0535714	LMR	0	0	11251	3545	ENST00000480586	protein_coding	ENSG00000142910	TINAGL1	11251	2746	ENST00000480586	ENSG00000142910	TINAGL1	7160	789	0	0	1	0	0	1	0	0	1
1505	chr1	32105136	32105876	741	6	6	274	83	0.30292	0.320724	LMR	0	0	3773	3560	ENST00000610043	antisense	ENSG00000235790	RP11-73M7.6	4062	2759	ENST00000471219	ENSG00000162517	PEF1	4334	791	0	1	0	0	1	0	0	0	1
1506	chr1	32123618	32123953	336	9	9	445	131	0.294382	0.300548	LMR	0	0	758	3579	ENST00000588288	antisense	ENSG00000235790	RP11-73M7.6	2168	2765	ENST00000461217	ENSG00000084636	COL16A1	12656	791	1	0	0	0	1	0	0	0	1
1507	chr1	32129260	32129728	469	5	5	208	45	0.216346	0.185036	LMR	0	0	202	3584	ENST00000488897	protein_coding	ENSG00000084636	COL16A1	202	2764	ENST00000488897	ENSG00000084636	COL16A1	18298	791	1	0	0	1	0	0	0	0	1
1508	chr1	32173230	32173715	486	6	6	305	36	0.118033	0.0377622	LMR	0	0	3309	3581	ENST00000373672	protein_coding	ENSG00000084636	COL16A1	3309	2761	ENST00000373672	ENSG00000084636	COL16A1	3360	792	0	0	1	0	0	1	0	0	1
1509	chr1	32197920	32198244	325	5	5	200	81	0.405	0.381313	LMR	0	0	1013	3599	ENST00000465239	protein_coding	ENSG00000121753	BAI2	1013	2779	ENST00000465239	ENSG00000121753	BAI2	10242	794	1	0	0	1	0	0	0	0	1
1510	chr1	32204977	32205274	298	10	10	320	53	0.165625	0.157633	LMR	0	0	165	3613	ENST00000466109	protein_coding	ENSG00000121753	BAI2	165	2793	ENST00000466109	ENSG00000121753	BAI2	3212	794	1	0	0	1	0	0	0	0	1
1511	chr1	32211894	32212236	343	8	8	312	111	0.355769	0.320242	LMR	0	0	1560	3610	ENST00000440175	protein_coding	ENSG00000121753	BAI2	1560	2790	ENST00000440175	ENSG00000121753	BAI2	3189	794	1	0	0	1	0	0	0	0	1
1512	chr1	32216532	32217037	506	10	10	412	51	0.123786	0.0888813	LMR	0	0	4641	3618	ENST00000473952	protein_coding	ENSG00000121753	BAI2	4641	2798	ENST00000473952	ENSG00000121753	BAI2	4850	795	0	1	0	0	1	0	0	0	1
1513	chr1	32217941	32218175	235	5	5	204	25	0.122549	0.14113	LMR	0	0	3503	3618	ENST00000473952	protein_coding	ENSG00000121753	BAI2	3503	2798	ENST00000473952	ENSG00000121753	BAI2	3712	795	0	1	0	0	1	0	0	0	1
1514	chr1	32268204	32268692	489	9	9	329	135	0.410334	0.43837	LMR	0	0	2710	3630	ENST00000531039	protein_coding	ENSG00000134668	SPOCD1	2710	2808	ENST00000531039	ENSG00000134668	SPOCD1	13850	799	0	1	0	0	1	0	0	0	1
1515	chr1	32282500	32282883	384	6	7	93	37	0.397849	0.373317	LMR	0	0	847	3623	ENST00000360482	protein_coding	ENSG00000134668	SPOCD1	847	2801	ENST00000360482	ENSG00000134668	SPOCD1	28146	799	1	0	0	1	0	0	0	0	1
1516	chr1	32290602	32291048	447	10	10	247	97	0.392713	0.331719	LMR	0	0	8949	3623	ENST00000360482	protein_coding	ENSG00000134668	SPOCD1	8949	2801	ENST00000360482	ENSG00000134668	SPOCD1	36248	799	0	0	1	0	0	1	0	0	1
1517	chr1	32292218	32293420	1203	14	14	559	35	0.0626118	0.0126227	LMR	0	0	10565	3623	ENST00000360482	protein_coding	ENSG00000134668	SPOCD1	10565	2801	ENST00000360482	ENSG00000134668	SPOCD1	37864	799	0	0	1	0	0	1	0	0	1
1518	chr1	32293914	32294298	385	6	6	183	33	0.180328	0.162208	LMR	0	0	12261	3623	ENST00000360482	protein_coding	ENSG00000134668	SPOCD1	12261	2801	ENST00000360482	ENSG00000134668	SPOCD1	39560	799	0	0	1	0	0	1	0	0	1
1519	chr1	32313991	32314501	511	11	11	525	82	0.15619	0.10985	LMR	0	0	6667	3637	ENST00000453837	lincRNA	ENSG00000203620	RP11-84A19.2	32338	2801	ENST00000360482	ENSG00000134668	SPOCD1	59637	799	0	1	0	0	0	1	0	0	1
1520	chr1	32354632	32355367	736	7	7	289	20	0.0692042	0.00854701	LMR	0	0	21513	3643	ENST00000489313	protein_coding	ENSG00000184007	PTP4A2	21513	2819	ENST00000489313	ENSG00000184007	PTP4A2	48020	800	0	1	0	0	0	1	0	0	1
1521	chr1	32391566	32391704	139	7	7	170	49	0.288235	0.299195	LMR	0	0	4123	3638	ENST00000602889	lincRNA	ENSG00000269967	RP11-84A19.4	6481	2815	ENST00000602725	ENSG00000184007	PTP4A2	11683	800	0	1	0	0	1	0	0	0	1
1522	chr1	32394199	32394752	554	5	5	131	17	0.129771	0.159259	LMR	0	0	3868	3660	ENST00000447478	lincRNA	ENSG00000228634	RP4-534N18.2	8630	2834	ENST00000475464	ENSG00000184007	PTP4A2	8635	800	0	1	0	0	1	0	0	0	1
1523	chr1	32395976	32398618	2643	14	14	412	149	0.36165	0.35423	LMR	0	0	2	3660	ENST00000447478	lincRNA	ENSG00000228634	RP4-534N18.2	4764	2834	ENST00000475464	ENSG00000184007	PTP4A2	4769	800	0.755959	0.244041	0	0	1	0	0	0	1
1524	chr1	32399967	32401071	1105	8	8	255	83	0.32549	0.341435	LMR	0	0	1345	3660	ENST00000447478	lincRNA	ENSG00000228634	RP4-534N18.2	2311	2834	ENST00000475464	ENSG00000184007	PTP4A2	2316	800	0.591855	0.408145	0	0	1	0	0	0	1
1525	chr1	32405401	32406170	770	8	8	389	58	0.1491	0.16588	LMR	0	0	1412	3640	ENST00000344035	protein_coding	ENSG00000184007	PTP4A2	1412	2816	ENST00000344035	ENSG00000184007	PTP4A2	1018	800	0.762338	0.237662	0	0.762338	0.237662	0	0	1	0
1526	chr1	32407798	32408384	587	8	8	304	92	0.302632	0.312739	LMR	1	1	0	3649	ENST00000468531	protein_coding	ENSG00000184007	PTP4A2	0	2825	ENST00000468531	ENSG00000184007	PTP4A2	1804	801	1	0	0	1	0	0	0	0.333901	0.666099
1527	chr1	32420242	32420835	594	6	6	206	41	0.199029	0.19678	LMR	0	0	9784	3652	ENST00000526960	protein_coding	ENSG00000184007	PTP4A2	9784	2828	ENST00000526960	ENSG00000184007	PTP4A2	9611	801	0	0	1	0	0	1	0	0	1
1528	chr1	32423166	32424028	863	7	7	273	25	0.0915751	0.121017	LMR	0	0	12708	3652	ENST00000526960	protein_coding	ENSG00000184007	PTP4A2	12708	2828	ENST00000526960	ENSG00000184007	PTP4A2	12535	801	0	0	1	0	0	1	0	0	1
1529	chr1	32429715	32430278	564	5	5	235	33	0.140426	0.095191	LMR	0	0	19257	3652	ENST00000526960	protein_coding	ENSG00000184007	PTP4A2	19257	2828	ENST00000526960	ENSG00000184007	PTP4A2	19084	801	0	0	1	0	0	1	0	0	1
1530	chr1	32447113	32448036	924	8	8	241	27	0.112033	0.0831525	LMR	0	0	31393	3661	ENST00000327300	protein_coding	ENSG00000121774	KHDRBS1	31393	2836	ENST00000327300	ENSG00000121774	KHDRBS1	31066	802	0	0	1	0	0	1	0	0	1
1531	chr1	32450352	32451491	1140	7	7	260	63	0.242308	0.266202	LMR	0	0	27938	3661	ENST00000327300	protein_coding	ENSG00000121774	KHDRBS1	27938	2836	ENST00000327300	ENSG00000121774	KHDRBS1	27611	802	0	0	1	0	0	1	0	0	1
1532	chr1	32531906	32532592	687	10	10	381	50	0.131234	0.138309	LMR	0	0	5039	3666	ENST00000487305	protein_coding	ENSG00000121775	TMEM39B	5039	2840	ENST00000487305	ENSG00000121775	TMEM39B	5613	803	0	1	0	0	0	1	0	0	1
1533	chr1	32587644	32588130	487	10	10	378	87	0.230159	0.1627	LMR	0	0	13754	3681	ENST00000537234	protein_coding	ENSG00000025800	KPNA6	13754	2854	ENST00000537234	ENSG00000025800	KPNA6	13325	804	0	1	0	0	1	0	0	0	1
1534	chr1	32708110	32708413	304	5	5	193	15	0.0777202	0.0830974	LMR	0	0	888	3720	ENST00000441044	pseudogene	ENSG00000220785	MTMR9LP	4420	2888	ENST00000373582	ENSG00000183615	FAM167B	968	809	1	0	0	0	0	1	0	1	0
1535	chr1	32717706	32718132	427	6	6	274	91	0.332117	0.306017	LMR	0	0	786	3728	ENST00000469765	protein_coding	ENSG00000182866	LCK	786	2894	ENST00000469765	ENSG00000182866	LCK	3519	810	1	0	0	1	0	0	0	0	1
1536	chr1	32720920	32721386	467	7	7	290	79	0.272414	0.263221	LMR	0	0	4000	3728	ENST00000469765	protein_coding	ENSG00000182866	LCK	4000	2894	ENST00000469765	ENSG00000182866	LCK	6733	810	0	1	0	0	1	0	0	0	1
1537	chr1	32739461	32739968	508	5	5	204	81	0.397059	0.375709	LMR	1	1	0	3734	ENST00000373564	protein_coding	ENSG00000182866	LCK	0	2900	ENST00000373564	ENSG00000182866	LCK	742	811	1	0	0	1	0	0	0	1	0
1538	chr1	32811062	32811464	403	6	6	316	41	0.129747	0.0554683	LMR	0	0	4799	3749	ENST00000448134	lincRNA	ENSG00000233775	RP4-811H24.9	5657	2914	ENST00000421153	ENSG00000162526	TSSK3	5734	814	0	0	1	0	0	1	0	0	1
1539	chr1	32814594	32815098	505	7	7	282	11	0.0390071	0.0522061	LMR	0	0	1165	3749	ENST00000448134	lincRNA	ENSG00000233775	RP4-811H24.9	2023	2914	ENST00000421153	ENSG00000162526	TSSK3	2100	814	1	0	0	0	0	1	0	0	1
1540	chr1	32856378	32856888	511	5	5	256	89	0.347656	0.353356	LMR	0	0	3137	3768	ENST00000527513	protein_coding	ENSG00000160058	BSDC1	3137	2932	ENST00000527513	ENSG00000160058	BSDC1	2882	816	0	1	0	0	1	0	0	0	1
1541	chr1	32857848	32858387	540	5	5	187	77	0.411765	0.33988	LMR	0	0	1638	3768	ENST00000527513	protein_coding	ENSG00000160058	BSDC1	1638	2932	ENST00000527513	ENSG00000160058	BSDC1	1383	816	0.67037	0.32963	0	0.67037	0.32963	0	0	1	0
1542	chr1	32866435	32866802	368	6	6	225	35	0.155556	0.0300725	LMR	0	0	1913	3776	ENST00000444107	pseudogene	ENSG00000224333	GAPDHP20	6102	2935	ENST00000474414	ENSG00000160058	BSDC1	6086	816	0.236413	0	0.763587	0	0	1	0	0	1
1543	chr1	32913940	32914182	243	5	5	225	77	0.342222	0.391792	LMR	0	0	9253	3779	ENST00000579362	misc_RNA	ENSG00000263529	RN7SL122P	16475	2940	ENST00000480336	ENSG00000254553	RP1-27O5.3	16318	818	0	0	1	0	0	1	0	0	1
1544	chr1	32936678	32936812	135	5	5	197	95	0.482234	0.494639	LMR	0	0	6007	3781	ENST00000609129	protein_coding	ENSG00000273274	ZBTB8B	6007	2941	ENST00000609129	ENSG00000273274	ZBTB8B	5616	818	0	1	0	0	1	0	0	0	1
1545	chr1	32985969	32986622	654	23	23	783	74	0.0945083	0.0660144	LMR	0	0	18405	3782	ENST00000373510	protein_coding	ENSG00000160062	ZBTB8A	18405	2942	ENST00000373510	ENSG00000160062	ZBTB8A	18801	820	0	1	0	0	1	0	0	0	1
1546	chr1	32999278	33000091	814	7	7	300	72	0.24	0.218288	LMR	0	0	4936	3782	ENST00000373510	protein_coding	ENSG00000160062	ZBTB8A	4936	2942	ENST00000373510	ENSG00000160062	ZBTB8A	5332	820	0	1	0	0	1	0	0	0	1
1547	chr1	33088443	33089884	1442	10	10	361	72	0.199446	0.217998	LMR	0	0	7774	3788	ENST00000467652	protein_coding	ENSG00000176261	ZBTB8OS	7774	2948	ENST00000467652	ENSG00000176261	ZBTB8OS	26659	821	0	1	0	0	1	0	0	0	1
1548	chr1	33160762	33160946	185	6	6	328	46	0.140244	0.14865	LMR	0	0	7414	3821	ENST00000373484	protein_coding	ENSG00000162520	SYNC	7414	2980	ENST00000373484	ENSG00000162520	SYNC	7073	822	0	1	0	0	1	0	0	0	1
1549	chr1	33182218	33182846	629	8	8	286	36	0.125874	0.0536732	LMR	0	0	7991	3825	ENST00000421619	antisense	ENSG00000224409	RP11-114B7.6	13020	2982	ENST00000417633	ENSG00000162520	SYNC	13352	822	0	0	1	0	0	1	0	0	1
1550	chr1	33190640	33191446	807	10	10	391	60	0.153453	0.112202	LMR	1	0	0	3825	ENST00000421619	antisense	ENSG00000224409	RP11-114B7.6	16039	2984	ENST00000401073	ENSG00000162522	KIAA1522	16190	823	1	0	0	0	0	1	0	0	1
1551	chr1	33196852	33197214	363	5	5	144	43	0.298611	0.388308	LMR	0	0	6013	3825	ENST00000421619	antisense	ENSG00000224409	RP11-114B7.6	10271	2984	ENST00000401073	ENSG00000162522	KIAA1522	10422	823	0	0	1	0	0	1	0	0	1
1552	chr1	33227098	33227706	609	7	7	363	90	0.247934	0.2147	LMR	0	0	3528	3829	ENST00000294521	protein_coding	ENSG00000162522	KIAA1522	3528	2987	ENST00000294521	ENSG00000162522	KIAA1522	7069	824	0	1	0	0	1	0	0	0	1
1553	chr1	33337912	33338771	860	16	16	516	101	0.195736	0.115198	LMR	1	1	0	3863	ENST00000465346	protein_coding	ENSG00000160097	FNDC5	0	3021	ENST00000465346	ENSG00000160097	FNDC5	12915	827	1	0	0	1	0	0	0	0	1
1554	chr1	33342315	33342560	246	9	9	309	52	0.168285	0.159933	LMR	0	0	4231	3863	ENST00000465346	protein_coding	ENSG00000160097	FNDC5	4231	3021	ENST00000465346	ENSG00000160097	FNDC5	9126	827	0	0	1	0	0	1	0	0	1
1555	chr1	33347843	33348426	584	14	14	504	146	0.289683	0.264245	LMR	0	0	3168	3864	ENST00000470166	protein_coding	ENSG00000121905	HPCA	3168	3022	ENST00000470166	ENSG00000121905	HPCA	3260	827	0	0	1	0	0	1	0	0	1
1556	chr1	33350263	33350680	418	11	11	441	178	0.403628	0.432148	LMR	0	0	914	3864	ENST00000470166	protein_coding	ENSG00000121905	HPCA	914	3022	ENST00000470166	ENSG00000121905	HPCA	1006	827	1	0	0	1	0	0	0	1	0
1557	chr1	33383107	33383513	407	7	7	340	15	0.0441176	0.0493336	LMR	0	0	8381	3875	ENST00000408496	miRNA	ENSG00000221423	AL031602.1	16067	3031	ENST00000475208	ENSG00000121900	TMEM54	16104	829	0	0	1	0	0	1	0	0	1
1558	chr1	33399100	33399412	313	5	5	229	50	0.218341	0.0817805	LMR	0	0	7204	3875	ENST00000408496	miRNA	ENSG00000221423	AL031602.1	30873	3033	ENST00000373456	ENSG00000116514	RNF19B	30119	830	0	0	1	0	0	1	0	0	1
1559	chr1	33427702	33428399	698	7	7	293	86	0.293515	0.285556	LMR	0	0	1886	3876	ENST00000373456	protein_coding	ENSG00000116514	RNF19B	1886	3033	ENST00000373456	ENSG00000116514	RNF19B	1132	830	0.163324	0.836676	0	0.163324	0.836676	0	0	1	0
1560	chr1	33446475	33447561	1087	8	8	373	23	0.0616622	0.0388009	LMR	0	0	926	3881	ENST00000401937	pseudogene	ENSG00000217644	RP4-803A2.1	7206	3036	ENST00000594612	ENSG00000267885	FKSG48	7495	831	0.987121	0	0.0128795	0	0	1	0	0	1
1561	chr1	33457708	33459024	1317	12	12	529	164	0.310019	0.301686	LMR	0	0	5031	3883	ENST00000427524	antisense	ENSG00000236065	RP1-117O3.2	18439	3036	ENST00000594612	ENSG00000267885	FKSG48	18728	831	0	1	0	0	0	1	0	0	1
1562	chr1	33463222	33464357	1136	10	10	498	152	0.305221	0.28165	LMR	0	0	10545	3883	ENST00000427524	antisense	ENSG00000236065	RP1-117O3.2	13600	3039	ENST00000482191	ENSG00000004455	AK2	24242	831	0	1	0	0	0	1	0	0	1
1563	chr1	33496229	33498352	2124	14	14	536	159	0.296642	0.316427	LMR	0	0	4088	3885	ENST00000548033	protein_coding	ENSG00000004455	AK2	4088	3038	ENST00000548033	ENSG00000004455	AK2	3849	832	0	1	0	0	1	0	0	0	1
1564	chr1	33505370	33506046	677	10	10	388	70	0.180412	0.125943	LMR	0	0	2776	3890	ENST00000354858	protein_coding	ENSG00000004455	AK2	2776	3043	ENST00000354858	ENSG00000004455	AK2	2650	832	0	1	0	0	1	0	0	0	1
1565	chr1	33511050	33512070	1021	10	10	422	123	0.291469	0.297188	LMR	0	0	8456	3890	ENST00000354858	protein_coding	ENSG00000004455	AK2	8456	3043	ENST00000354858	ENSG00000004455	AK2	4524	833	0	1	0	0	1	0	0	0	1
1566	chr1	33514804	33515326	523	8	8	415	40	0.0963855	0.114873	LMR	0	0	12210	3890	ENST00000354858	protein_coding	ENSG00000004455	AK2	12210	3043	ENST00000354858	ENSG00000004455	AK2	1268	833	0	1	0	0	1	0	0	1	0
1567	chr1	33515886	33516534	649	5	5	237	70	0.295359	0.257665	LMR	0	0	13292	3890	ENST00000354858	protein_coding	ENSG00000004455	AK2	13292	3043	ENST00000354858	ENSG00000004455	AK2	60	833	0	1	0	0	1	0	0	1	0
1568	chr1	33520742	33521124	383	7	7	301	69	0.229236	0.260163	LMR	0	0	18148	3890	ENST00000354858	protein_coding	ENSG00000004455	AK2	18148	3043	ENST00000354858	ENSG00000004455	AK2	3808	833	0	1	0	0	1	0	0	0	1
1569	chr1	33551340	33552291	952	22	22	995	378	0.379899	0.406275	LMR	0	0	2832	3915	ENST00000478204	protein_coding	ENSG00000142920	ADC	2832	3068	ENST00000478204	ENSG00000142920	ADC	4096	834	0	1	0	0	1	0	0	0	1
1570	chr1	33553834	33554579	746	8	8	332	101	0.304217	0.257149	LMR	0	0	4263	3916	ENST00000497280	protein_coding	ENSG00000142920	ADC	4263	3069	ENST00000497280	ENSG00000142920	ADC	6590	834	0	1	0	0	1	0	0	0	1
1571	chr1	33560634	33561054	421	7	7	306	17	0.0555556	0.0539618	LMR	0	0	388	3917	ENST00000492521	protein_coding	ENSG00000142920	ADC	388	3070	ENST00000492521	ENSG00000142920	ADC	13390	834	1	0	0	1	0	0	0	0	1
1572	chr1	33564600	33565584	985	13	13	484	32	0.0661157	0.0166667	LMR	0	0	4354	3917	ENST00000492521	protein_coding	ENSG00000142920	ADC	4354	3070	ENST00000492521	ENSG00000142920	ADC	17356	834	0	1	0	0	1	0	0	0	1
1573	chr1	33626808	33627296	489	22	22	801	275	0.343321	0.354738	LMR	0	0	14854	3919	ENST00000543586	protein_coding	ENSG00000116525	TRIM62	14854	3072	ENST00000543586	ENSG00000116525	TRIM62	1280	837	0	1	0	0	1	0	0	1	0
1574	chr1	33761072	33761396	325	7	7	281	64	0.227758	0.213486	LMR	0	0	3578	3928	ENST00000543783	pseudogene	ENSG00000256142	AL513327.1	15120	3079	ENST00000477934	ENSG00000160094	ZNF362	10750	842	0	1	0	0	1	0	0	0	1
1575	chr1	33772908	33772992	85	12	12	486	115	0.236626	0.237638	LMR	1	0	0	3932	ENST00000457957	antisense	ENSG00000225313	RP11-415J8.3	4829	3081	ENST00000330379	ENSG00000184389	A3GALT2	0	842	1	0	0	0	1	0	1	0	0
1576	chr1	33792378	33792889	512	9	9	352	108	0.306818	0.311562	LMR	0	0	5203	3948	ENST00000583214	miRNA	ENSG00000266239	MIR3605	5678	3080	ENST00000442999	ENSG00000184389	A3GALT2	19273	842	0	1	0	0	1	0	0	0	1
1577	chr1	33804286	33804894	609	9	9	425	128	0.301176	0.287019	LMR	0	0	1820	3949	ENST00000410180	misc_RNA	ENSG00000222112	RN7SKP16	3428	3092	ENST00000473158	ENSG00000134686	PHC2	9889	843	0.293924	0.706076	0	0	1	0	0	0	1
1578	chr1	33827188	33828271	1084	12	12	572	132	0.230769	0.233936	LMR	0	0	6377	3937	ENST00000373422	protein_coding	ENSG00000134686	PHC2	6377	3085	ENST00000373422	ENSG00000134686	PHC2	10994	844	0	1	0	0	1	0	0	0	1
1579	chr1	33833102	33833746	645	16	16	640	73	0.114062	0.0893289	LMR	0	0	7447	3934	ENST00000431992	protein_coding	ENSG00000134686	PHC2	7447	3082	ENST00000431992	ENSG00000134686	PHC2	16908	844	0	1	0	0	1	0	0	0	1
1580	chr1	33847420	33848370	951	8	8	321	47	0.146417	0.155388	LMR	0	0	6225	3934	ENST00000431992	protein_coding	ENSG00000134686	PHC2	6225	3082	ENST00000431992	ENSG00000134686	PHC2	31226	844	0	1	0	0	1	0	0	0	1
1581	chr1	33861814	33862734	921	10	10	466	73	0.156652	0.117753	LMR	0	0	3447	3946	ENST00000468406	protein_coding	ENSG00000134686	PHC2	3447	3094	ENST00000468406	ENSG00000134686	PHC2	33268	845	0	1	0	0	1	0	0	0	1
1582	chr1	33921168	33921790	623	6	6	166	32	0.192771	0.149071	LMR	0	0	10059	3952	ENST00000413515	pseudogene	ENSG00000234512	TLR12P	16455	3096	ENST00000361328	ENSG00000121903	ZSCAN20	16235	846	0	0	1	0	0	1	0	0	1
1583	chr1	33936088	33936726	639	12	12	445	46	0.103371	0.0284014	LMR	0	0	1519	3953	ENST00000361328	protein_coding	ENSG00000121903	ZSCAN20	1519	3096	ENST00000361328	ENSG00000121903	ZSCAN20	1299	846	0.752739	0	0.247261	0.752739	0	0.247261	0	1	0
1584	chr1	33985229	33985396	168	6	6	127	42	0.330709	0.304563	LMR	0	0	6885	3956	ENST00000424879	pseudogene	ENSG00000235907	RP4-580O19.2	46967	3098	ENST00000480917	ENSG00000121903	ZSCAN20	46900	846	0	1	0	0	1	0	0	0	1
1585	chr1	34044648	34044953	306	5	5	231	51	0.220779	0.0642544	LMR	0	0	6457	3959	ENST00000465819	protein_coding	ENSG00000121904	CSMD2	6457	3101	ENST00000465819	ENSG00000121904	CSMD2	45652	847	0	1	0	0	1	0	0	0	1
1586	chr1	34078518	34078896	379	7	7	324	42	0.12963	0.131352	LMR	0	0	10440	3961	ENST00000489419	protein_coding	ENSG00000121904	CSMD2	10440	3103	ENST00000489419	ENSG00000121904	CSMD2	11709	847	0	1	0	0	1	0	0	0	1
1587	chr1	34081226	34081646	421	6	6	315	25	0.0793651	0.0374262	LMR	0	0	10537	3962	ENST00000373377	protein_coding	ENSG00000121904	CSMD2	10537	3104	ENST00000373377	ENSG00000121904	CSMD2	8959	847	0	1	0	0	1	0	0	0	1
1588	chr1	34098628	34099025	398	15	15	437	41	0.0938215	0.0583717	LMR	0	0	6443	3962	ENST00000373377	protein_coding	ENSG00000121904	CSMD2	6443	3104	ENST00000373377	ENSG00000121904	CSMD2	0	848	0	1	0	0	1	0	0.324121	0.675879	0
1589	chr1	34100546	34100720	175	7	7	303	27	0.0891089	0.0714478	LMR	0	0	8361	3962	ENST00000373377	protein_coding	ENSG00000121904	CSMD2	8361	3104	ENST00000373377	ENSG00000121904	CSMD2	1426	848	0	1	0	0	1	0	0	1	0
1590	chr1	34352194	34352632	439	5	5	147	61	0.414966	0.439103	LMR	0	0	11126	3976	ENST00000431046	antisense	ENSG00000231163	RP5-1007G16.1	22515	3111	ENST00000425537	ENSG00000176256	HMGB4	253074	848	0	1	0	0	1	0	0	0	1
1591	chr1	34450730	34451102	373	5	5	196	53	0.270408	0.254664	LMR	0	0	109662	3976	ENST00000431046	antisense	ENSG00000231163	RP5-1007G16.1	121051	3111	ENST00000425537	ENSG00000176256	HMGB4	177681	849	0	1	0	0	1	0	0	0	1
1592	chr1	34479682	34479914	233	5	5	169	16	0.0946746	0.0956094	LMR	0	0	98635	3977	ENST00000364278	rRNA	ENSG00000201148	RNA5SP42	150003	3111	ENST00000425537	ENSG00000176256	HMGB4	148869	849	0	1	0	0	1	0	0	0	1
1593	chr1	34522958	34523713	756	11	11	387	54	0.139535	0.146849	LMR	0	0	54836	3977	ENST00000364278	rRNA	ENSG00000201148	RNA5SP42	107161	3100	ENST00000373381	ENSG00000121904	CSMD2	105070	849	0	1	0	0	1	0	0	0	1
1594	chr1	34612912	34613385	474	5	5	170	38	0.223529	0.114379	LMR	0	0	17489	3958	ENST00000373381	protein_coding	ENSG00000121904	CSMD2	17489	3100	ENST00000373381	ENSG00000121904	CSMD2	15398	849	0	1	0	0	1	0	0	0	1
1595	chr1	34614920	34615360	441	5	5	221	87	0.393665	0.440213	LMR	0	0	15514	3958	ENST00000373381	protein_coding	ENSG00000121904	CSMD2	15514	3100	ENST00000373381	ENSG00000121904	CSMD2	13423	849	0	1	0	0	1	0	0	0	1
1596	chr1	34653850	34654740	891	11	11	510	130	0.254902	0.290556	LMR	0	0	10578	3979	ENST00000488417	protein_coding	ENSG00000142698	C1orf94	10578	3113	ENST00000488417	ENSG00000142698	C1orf94	10825	850	0	1	0	0	1	0	0	0	1
1597	chr1	34716514	34716830	317	21	21	261	88	0.337165	0.4	LMR	0	0	26062	3981	ENST00000604298	pseudogene	ENSG00000270241	RP4-657M3.2	73242	3113	ENST00000488417	ENSG00000142698	C1orf94	73489	850	0	0	1	0	0	1	0	0	1
1598	chr1	34731725	34732292	568	15	15	538	170	0.315985	0.297627	LMR	0	0	10600	3981	ENST00000604298	pseudogene	ENSG00000270241	RP4-657M3.2	88453	3113	ENST00000488417	ENSG00000142698	C1orf94	88700	850	0	0	1	0	0	1	0	0	1
1599	chr1	34794064	34794280	217	5	5	259	83	0.320463	0.323726	LMR	0	0	51170	3981	ENST00000604298	pseudogene	ENSG00000270241	RP4-657M3.2	150792	3113	ENST00000488417	ENSG00000142698	C1orf94	151039	850	0	0	1	0	0	1	0	0	1
1600	chr1	34841707	34842940	1234	6	6	206	68	0.330097	0.336	LMR	0	0	98813	3981	ENST00000604298	pseudogene	ENSG00000270241	RP4-657M3.2	198435	3113	ENST00000488417	ENSG00000142698	C1orf94	198682	850	0	0	1	0	0	1	0	0	1
1601	chr1	34872016	34872583	568	6	6	298	94	0.315436	0.317509	LMR	0	0	129122	3981	ENST00000604298	pseudogene	ENSG00000270241	RP4-657M3.2	228744	3113	ENST00000488417	ENSG00000142698	C1orf94	228991	850	0	0	1	0	0	1	0	0	1
1602	chr1	34945330	34945756	427	5	5	159	37	0.232704	0.234059	LMR	0	0	189538	3982	ENST00000385206	miRNA	ENSG00000207941	MIR552	274891	3120	ENST00000338513	ENSG00000189280	GJB5	281272	851	0	0	1	0	0	1	0	0	1
1603	chr1	34965559	34966584	1026	8	8	323	72	0.22291	0.219438	LMR	0	0	168710	3982	ENST00000385206	miRNA	ENSG00000207941	MIR552	254063	3120	ENST00000338513	ENSG00000189280	GJB5	260444	851	0	0	1	0	0	1	0	0	1
1604	chr1	34994688	34996587	1900	22	22	952	157	0.164916	0.117029	LMR	0	0	138707	3982	ENST00000385206	miRNA	ENSG00000207941	MIR552	224060	3120	ENST00000338513	ENSG00000189280	GJB5	230441	851	0	0	1	0	0	1	0	0	1
1605	chr1	35063510	35064388	879	6	6	201	47	0.233831	0.323407	LMR	0	0	70906	3982	ENST00000385206	miRNA	ENSG00000207941	MIR552	156259	3120	ENST00000338513	ENSG00000189280	GJB5	162640	851	0	0	1	0	0	1	0	0	1
1606	chr1	35077747	35078017	271	5	5	225	43	0.191111	0.193333	LMR	0	0	57277	3982	ENST00000385206	miRNA	ENSG00000207941	MIR552	142630	3120	ENST00000338513	ENSG00000189280	GJB5	149011	851	0	0	1	0	0	1	0	0	1
1607	chr1	35110976	35111189	214	5	5	201	73	0.363184	0.360053	LMR	0	0	24105	3982	ENST00000385206	miRNA	ENSG00000207941	MIR552	109458	3120	ENST00000338513	ENSG00000189280	GJB5	115839	851	0	0	1	0	0	1	0	0	1
1608	chr1	35149520	35150417	898	8	8	381	65	0.170604	0.125855	LMR	0	0	14224	3982	ENST00000385206	miRNA	ENSG00000207941	MIR552	70230	3120	ENST00000338513	ENSG00000189280	GJB5	76611	851	0	0	1	0	0	1	0	0	1
1609	chr1	35192544	35192932	389	6	6	270	56	0.207407	0.177863	LMR	0	0	27715	3989	ENST00000338513	protein_coding	ENSG00000189280	GJB5	27715	3120	ENST00000338513	ENSG00000189280	GJB5	34096	851	0	1	0	0	1	0	0	0	1
1610	chr1	35208276	35208687	412	14	14	594	13	0.0218855	0.0200252	LMR	0	0	11960	3989	ENST00000338513	protein_coding	ENSG00000189280	GJB5	11960	3120	ENST00000338513	ENSG00000189280	GJB5	18341	851	0	1	0	0	1	0	0	0	1
1611	chr1	35251988	35252354	367	6	6	271	6	0.0221402	0.0353078	LMR	0	0	1343	3991	ENST00000542839	antisense	ENSG00000255811	RP1-34M23.5	4108	3123	ENST00000373362	ENSG00000188910	GJB3	1251	853	1	0	0	0	1	0	0	1	0
1612	chr1	35384050	35385150	1101	24	24	836	131	0.156699	0.138267	LMR	0	0	5944	4000	ENST00000495979	protein_coding	ENSG00000116544	DLGAP3	5944	3128	ENST00000495979	ENSG00000116544	DLGAP3	9597	859	0	1	0	0	1	0	0	0	1
1613	chr1	35390295	35391184	890	20	20	563	80	0.142096	0.0306826	LMR	1	1	0	4000	ENST00000495979	protein_coding	ENSG00000116544	DLGAP3	0	3128	ENST00000495979	ENSG00000116544	DLGAP3	3563	859	1	0	0	1	0	0	0	0	1
1614	chr1	35392433	35392926	494	6	6	271	70	0.258303	0.260054	LMR	0	0	1337	4000	ENST00000495979	protein_coding	ENSG00000116544	DLGAP3	1337	3128	ENST00000495979	ENSG00000116544	DLGAP3	1821	859	1	0	0	1	0	0	0	0.362348	0.637652
1615	chr1	35667601	35668178	578	5	5	197	45	0.228426	0.205714	LMR	0	0	6030	4037	ENST00000364998	misc_RNA	ENSG00000201868	Y_RNA	8851	3159	ENST00000357214	ENSG00000116560	SFPQ	8789	865	0	0	1	0	0	1	0	0	1
1616	chr1	35730386	35731270	885	6	6	267	34	0.127341	0.155774	LMR	0	0	302	4038	ENST00000583196	misc_RNA	ENSG00000263591	RN7SL136P	3297	3160	ENST00000314607	ENSG00000146463	ZMYM4	2953	866	1	0	0	0	0	1	0	0	1
1617	chr1	35810692	35811758	1067	14	14	481	192	0.399168	0.39025	LMR	0	0	4564	4048	ENST00000434805	pseudogene	ENSG00000229994	RPL5P4	15547	3163	ENST00000457946	ENSG00000146463	ZMYM4	75836	866	0	1	0	0	1	0	0	0	1
1618	chr1	35835554	35836724	1171	5	5	130	52	0.4	0.337343	LMR	0	0	3875	4049	ENST00000432683	antisense	ENSG00000227409	ZMYM4-AS1	8235	3164	ENST00000482131	ENSG00000146463	ZMYM4	100698	866	0	1	0	0	1	0	0	0	1
1619	chr1	35852611	35852880	270	5	5	185	74	0.4	0.400887	LMR	0	0	5400	4044	ENST00000470175	protein_coding	ENSG00000146463	ZMYM4	5400	3165	ENST00000470175	ENSG00000146463	ZMYM4	117755	866	0	1	0	0	1	0	0	0	1
1620	chr1	35856683	35857148	466	5	5	197	58	0.294416	0.310819	LMR	0	0	1132	4044	ENST00000470175	protein_coding	ENSG00000146463	ZMYM4	1132	3165	ENST00000470175	ENSG00000146463	ZMYM4	121827	866	1	0	0	1	0	0	0	0	1
1621	chr1	35877697	35877883	187	5	5	140	55	0.392857	0.396537	LMR	0	0	7251	4045	ENST00000492456	protein_coding	ENSG00000146463	ZMYM4	7251	3166	ENST00000492456	ENSG00000146463	ZMYM4	142841	866	0	1	0	0	1	0	0	0	1
1622	chr1	35908208	35908679	472	6	6	259	62	0.239382	0.205059	LMR	0	0	176	4056	ENST00000473423	protein_coding	ENSG00000142687	KIAA0319L	176	3172	ENST00000473423	ENSG00000142687	KIAA0319L	114001	867	1	0	0	1	0	0	0	0	1
1623	chr1	35916708	35920310	3603	17	17	792	303	0.382576	0.380808	LMR	1	1	0	4061	ENST00000467109	protein_coding	ENSG00000142687	KIAA0319L	0	3177	ENST00000467109	ENSG00000142687	KIAA0319L	102370	867	0.922009	0.0779906	0	0.922009	0.0779906	0	0	0	1
1624	chr1	36028036	36028140	105	6	6	210	86	0.409524	0.40687	LMR	1	1	0	4077	ENST00000423723	protein_coding	ENSG00000020129	NCDN	0	3192	ENST00000423723	ENSG00000020129	NCDN	4201	867	1	0	0	1	0	0	0	0	1
1625	chr1	36028732	36029118	387	12	12	407	78	0.191646	0.19193	LMR	0	0	662	4077	ENST00000423723	protein_coding	ENSG00000020129	NCDN	662	3192	ENST00000423723	ENSG00000020129	NCDN	4897	867	1	0	0	1	0	0	0	0	1
1626	chr1	36040854	36041048	195	5	5	205	71	0.346341	0.329227	LMR	0	0	1505	4078	ENST00000425881	antisense	ENSG00000239636	RP4-728D4.2	1882	3193	ENST00000373235	ENSG00000116819	TFAP2E	802	868	1	0	0	0.6	0.4	0	0	1	0
1627	chr1	36111453	36112432	980	6	6	306	82	0.267974	0.207095	LMR	0	0	4007	4081	ENST00000373237	protein_coding	ENSG00000126067	PSMB2	4007	3194	ENST00000373237	ENSG00000126067	PSMB2	4191	870	0	0	1	0	0	1	0	0	1
1628	chr1	36165558	36165830	273	13	13	479	177	0.36952	0.358852	LMR	0	0	6044	4082	ENST00000464618	misc_RNA	ENSG00000239859	RN7SL281P	16681	3196	ENST00000503824	ENSG00000142686	C1orf216	7576	871	0	0	1	0	0	1	0	0	1
1629	chr1	36167872	36168413	542	10	11	246	78	0.317073	0.313075	LMR	0	0	3461	4082	ENST00000464618	misc_RNA	ENSG00000239859	RN7SL281P	14098	3196	ENST00000503824	ENSG00000142686	C1orf216	4993	871	0	0	1	0	0	1	0	0	1
1630	chr1	36181060	36181431	372	9	9	355	49	0.138028	0.0944791	LMR	0	0	1080	4084	ENST00000503824	protein_coding	ENSG00000142686	C1orf216	1080	3196	ENST00000503824	ENSG00000142686	C1orf216	2817	872	1	0	0	1	0	0	0	0	1
1631	chr1	36191444	36191642	199	5	5	180	78	0.433333	0.412164	LMR	0	0	6370	4083	ENST00000270815	protein_coding	ENSG00000142686	C1orf216	6370	3195	ENST00000270815	ENSG00000142686	C1orf216	6669	872	0	1	0	0	1	0	0	0	1
1632	chr1	36192465	36193092	628	5	5	196	36	0.183673	0.171374	LMR	0	0	7391	4083	ENST00000270815	protein_coding	ENSG00000142686	C1orf216	7391	3195	ENST00000270815	ENSG00000142686	C1orf216	7690	872	0	1	0	0	1	0	0	0	1
1633	chr1	36240258	36240675	418	6	6	244	25	0.102459	0.0375975	LMR	0	0	4689	4086	ENST00000251195	protein_coding	ENSG00000092853	CLSPN	4689	3198	ENST00000251195	ENSG00000092853	CLSPN	4457	873	0	0	1	0	0	1	0	0	1
1634	chr1	36265724	36266410	687	10	10	408	121	0.296569	0.290705	LMR	0	0	7362	4093	ENST00000373210	protein_coding	ENSG00000134698	AGO4	7362	3204	ENST00000373210	ENSG00000134698	AGO4	7089	874	0	0	1	0	0	1	0	0	1
1635	chr1	36276546	36277342	797	22	22	899	237	0.263626	0.247847	LMR	0	0	2772	4093	ENST00000373210	protein_coding	ENSG00000134698	AGO4	2772	3204	ENST00000373210	ENSG00000134698	AGO4	2084	874	0	1	0	0	1	0	0	0	1
1636	chr1	36347394	36347792	399	5	5	265	58	0.218868	0.239908	LMR	0	0	1017	4097	ENST00000373204	protein_coding	ENSG00000092847	AGO1	1017	3208	ENST00000373204	ENSG00000092847	AGO1	709	875	1	0	0	1	0	0	0	1	0
1637	chr1	36359749	36359994	246	6	6	259	73	0.281853	0.241681	LMR	0	0	10938	4097	ENST00000373204	protein_coding	ENSG00000092847	AGO1	10938	3208	ENST00000373204	ENSG00000092847	AGO1	10017	875	0	1	0	0	1	0	0	0	1
1638	chr1	36408228	36408739	512	6	6	179	26	0.145251	0.144622	LMR	0	0	11368	4103	ENST00000246314	protein_coding	ENSG00000126070	AGO3	11368	3212	ENST00000246314	ENSG00000126070	AGO3	10965	876	0	1	0	0	1	0	0	0	1
1639	chr1	36521216	36521769	554	7	7	304	109	0.358553	0.367168	LMR	0	0	12350	4105	ENST00000471099	protein_coding	ENSG00000126070	AGO3	12350	3214	ENST00000471099	ENSG00000126070	AGO3	27785	877	0	1	0	0	1	0	0	0	1
1640	chr1	36565128	36565738	611	8	8	289	86	0.297578	0.27705	LMR	0	0	111	4115	ENST00000303143	protein_coding	ENSG00000171812	COL8A2	111	3219	ENST00000303143	ENSG00000171812	COL8A2	10172	878	1	0	0	1	0	0	0	0	1
1641	chr1	36565793	36565953	161	5	5	217	48	0.221198	0.206749	LMR	1	1	0	4117	ENST00000481785	protein_coding	ENSG00000171812	COL8A2	0	3221	ENST00000481785	ENSG00000171812	COL8A2	10837	878	1	0	0	1	0	0	0	0	1
1642	chr1	36574670	36575062	393	8	8	307	29	0.0944625	0.0393134	LMR	0	0	8819	4115	ENST00000303143	protein_coding	ENSG00000171812	COL8A2	8819	3219	ENST00000303143	ENSG00000171812	COL8A2	15699	879	0	1	0	0	1	0	0	0	1
1643	chr1	36588594	36589223	630	17	17	605	138	0.228099	0.231879	LMR	0	0	1597	4116	ENST00000397799	protein_coding	ENSG00000171812	COL8A2	1597	3220	ENST00000397799	ENSG00000171812	COL8A2	1538	879	0.639683	0.360317	0	0.639683	0.360317	0	0	0.733333	0.266667
1644	chr1	36623890	36624423	534	5	5	164	43	0.262195	0.223434	LMR	0	0	1073	4130	ENST00000530729	protein_coding	ENSG00000116871	MAP7D1	1073	3234	ENST00000530729	ENSG00000116871	MAP7D1	1579	881	1	0	0	1	0	0	0	0.78839	0.21161
1645	chr1	36653609	36654122	514	8	8	300	29	0.0966667	0.022205	LMR	0	0	3393	4138	ENST00000579043	misc_RNA	ENSG00000264592	RN7SL131P	8986	3241	ENST00000487114	ENSG00000116871	MAP7D1	9281	883	0	0	1	0	0	1	0	0	1
1646	chr1	36668991	36669667	677	7	7	183	67	0.36612	0.358712	LMR	0	0	11474	4138	ENST00000579043	misc_RNA	ENSG00000264592	RN7SL131P	20349	3242	ENST00000354618	ENSG00000054118	THRAP3	20092	884	0	0	1	0	0	1	0	0	1
1647	chr1	36770108	36770636	529	8	8	273	51	0.186813	0.203912	LMR	0	0	1351	4144	ENST00000373139	protein_coding	ENSG00000214193	SH3D21	1351	3246	ENST00000373139	ENSG00000214193	SH3D21	1194	885	1	0	0	1	0	0	0	1	0
1648	chr1	36787254	36787384	131	6	6	243	81	0.333333	0.336287	LMR	0	0	1612	4152	ENST00000474766	protein_coding	ENSG00000214193	SH3D21	1612	3254	ENST00000474766	ENSG00000214193	SH3D21	0	886	1	0	0	1	0	0	1	0	0
1649	chr1	36814737	36815238	502	7	7	281	75	0.266904	0.267628	LMR	0	0	11702	4156	ENST00000359297	protein_coding	ENSG00000196182	STK40	11702	3258	ENST00000359297	ENSG00000196182	STK40	7152	887	0	1	0	0	1	0	0	0	1
1650	chr1	36816007	36816988	982	19	19	738	123	0.166667	0.174651	LMR	0	0	9952	4156	ENST00000359297	protein_coding	ENSG00000196182	STK40	9952	3258	ENST00000359297	ENSG00000196182	STK40	8422	887	0	1	0	0	1	0	0	0	1
1651	chr1	36831870	36832376	507	11	11	459	64	0.139434	0.109966	LMR	0	0	196	4160	ENST00000460417	protein_coding	ENSG00000196182	STK40	196	3262	ENST00000460417	ENSG00000196182	STK40	18713	888	1	0	0	1	0	0	0	0	1
1652	chr1	36837037	36837380	344	10	10	289	107	0.370242	0.368246	LMR	0	0	5363	4160	ENST00000460417	protein_coding	ENSG00000196182	STK40	5363	3262	ENST00000460417	ENSG00000196182	STK40	13709	888	0	1	0	0	1	0	0	0	1
1653	chr1	36839174	36840504	1331	17	17	703	89	0.1266	0.116099	LMR	0	0	7500	4160	ENST00000460417	protein_coding	ENSG00000196182	STK40	7500	3262	ENST00000460417	ENSG00000196182	STK40	10585	888	0	1	0	0	1	0	0	0	1
1654	chr1	36844286	36844508	223	8	8	319	93	0.291536	0.275907	LMR	0	0	6968	4163	ENST00000460017	protein_coding	ENSG00000196182	STK40	6968	3265	ENST00000460017	ENSG00000196182	STK40	6581	888	0	1	0	0	1	0	0	0	1
1655	chr1	36866487	36866932	446	14	14	553	99	0.179024	0.17363	LMR	0	0	1527	4167	ENST00000410889	snRNA	ENSG00000222821	RNU4-27P	2993	3267	ENST00000315732	ENSG00000181817	LSM10	2883	889	1	0	0	0	0	1	0	0	1
1656	chr1	36885964	36886826	863	14	14	553	52	0.0940325	0.0502955	LMR	0	0	955	4168	ENST00000468441	protein_coding	ENSG00000116885	OSCP1	955	3269	ENST00000468441	ENSG00000116885	OSCP1	22360	889	1	0	0	1	0	0	0	0	1
1657	chr1	36911990	36912748	759	9	9	405	45	0.111111	0.104258	LMR	0	0	3131	4174	ENST00000445843	protein_coding	ENSG00000116885	OSCP1	3131	3275	ENST00000445843	ENSG00000116885	OSCP1	3048	890	0	1	0	0	1	0	0	0	1
1658	chr1	36922920	36924860	1941	24	24	1097	259	0.236098	0.211304	LMR	0	0	443	4183	ENST00000488606	protein_coding	ENSG00000116898	MRPS15	443	3283	ENST00000488606	ENSG00000116898	MRPS15	4554	891	1	0	0	1	0	0	0	0	1
1659	chr1	36951154	36951348	195	5	5	166	64	0.385542	0.382945	LMR	0	0	2274	4186	ENST00000373106	protein_coding	ENSG00000119535	CSF3R	2274	3286	ENST00000373106	ENSG00000119535	CSF3R	21022	891	0	0	1	0	0	1	0	0	1
1660	chr1	36952202	36953044	843	17	17	689	144	0.208999	0.197052	LMR	0	0	3322	4186	ENST00000373106	protein_coding	ENSG00000119535	CSF3R	3322	3286	ENST00000373106	ENSG00000119535	CSF3R	22070	891	0	0	1	0	0	1	0	0	1
1661	chr1	36954840	36955263	424	6	6	162	49	0.302469	0.316191	LMR	0	0	5960	4186	ENST00000373106	protein_coding	ENSG00000119535	CSF3R	5960	3286	ENST00000373106	ENSG00000119535	CSF3R	24708	891	0	0	1	0	0	1	0	0	1
1662	chr1	36957996	36958460	465	9	9	347	75	0.216138	0.140451	LMR	0	0	9116	4186	ENST00000373106	protein_coding	ENSG00000119535	CSF3R	9116	3286	ENST00000373106	ENSG00000119535	CSF3R	27864	891	0	0	1	0	0	1	0	0	1
1663	chr1	36982662	36982960	299	6	6	266	56	0.210526	0.271224	LMR	0	0	33782	4186	ENST00000373106	protein_coding	ENSG00000119535	CSF3R	33782	3286	ENST00000373106	ENSG00000119535	CSF3R	52530	891	0	0	1	0	0	1	0	0	1
1664	chr1	36989382	36989692	311	6	6	314	88	0.280255	0.287044	LMR	0	0	40502	4186	ENST00000373106	protein_coding	ENSG00000119535	CSF3R	40502	3286	ENST00000373106	ENSG00000119535	CSF3R	59250	891	0	0	1	0	0	1	0	0	1
1665	chr1	37019416	37019834	419	15	15	551	53	0.0961887	0.0177809	LMR	0	0	70536	4186	ENST00000373106	protein_coding	ENSG00000119535	CSF3R	70536	3286	ENST00000373106	ENSG00000119535	CSF3R	89284	891	0	0	1	0	0	1	0	0	1
1666	chr1	37038690	37038930	241	5	5	152	48	0.315789	0.367067	LMR	0	0	57005	4204	ENST00000453860	pseudogene	ENSG00000230214	FTLP18	89810	3286	ENST00000373106	ENSG00000119535	CSF3R	108558	891	0	0	1	0	0	1	0	0	1
1667	chr1	37041671	37042368	698	11	11	334	45	0.134731	0.00980392	LMR	0	0	53567	4204	ENST00000453860	pseudogene	ENSG00000230214	FTLP18	92791	3286	ENST00000373106	ENSG00000119535	CSF3R	111539	891	0	0	1	0	0	1	0	0	1
1668	chr1	37051103	37052704	1602	29	29	1142	371	0.324869	0.235121	LMR	0	0	43231	4204	ENST00000453860	pseudogene	ENSG00000230214	FTLP18	102223	3286	ENST00000373106	ENSG00000119535	CSF3R	120971	891	0	0	1	0	0	1	0	0	1
1669	chr1	37056364	37056993	630	11	11	442	81	0.183258	0.164583	LMR	0	0	38942	4204	ENST00000453860	pseudogene	ENSG00000230214	FTLP18	107484	3286	ENST00000373106	ENSG00000119535	CSF3R	126232	891	0	0	1	0	0	1	0	0	1
1670	chr1	37060926	37061282	357	8	8	195	32	0.164103	0.168577	LMR	0	0	34653	4204	ENST00000453860	pseudogene	ENSG00000230214	FTLP18	112046	3286	ENST00000373106	ENSG00000119535	CSF3R	130794	891	0	0	1	0	0	1	0	0	1
1671	chr1	37088149	37089222	1074	13	13	547	54	0.0987203	0.0815941	LMR	0	0	6713	4204	ENST00000453860	pseudogene	ENSG00000230214	FTLP18	139269	3286	ENST00000373106	ENSG00000119535	CSF3R	158017	891	0	0	1	0	0	1	0	0	1
1672	chr1	37116067	37116706	640	9	9	413	93	0.225182	0.291667	LMR	0	0	20130	4204	ENST00000453860	pseudogene	ENSG00000230214	FTLP18	167187	3286	ENST00000373106	ENSG00000119535	CSF3R	185935	891	0	0	1	0	0	1	0	0	1
1673	chr1	37169205	37169674	470	14	14	591	46	0.0778342	0.0407284	LMR	0	0	69066	4205	ENST00000451375	antisense	ENSG00000234481	RP4-614N24.1	149613	3307	ENST00000479620	ENSG00000163873	GRIK3	239073	891	0	0	1	0	0	1	0	0	1
1674	chr1	37172050	37172383	334	9	9	362	68	0.187845	0.116891	LMR	0	0	66357	4205	ENST00000451375	antisense	ENSG00000234481	RP4-614N24.1	146904	3307	ENST00000479620	ENSG00000163873	GRIK3	241918	891	0	0	1	0	0	1	0	0	1
1675	chr1	37175752	37175870	119	5	5	185	81	0.437838	0.466324	LMR	0	0	62870	4205	ENST00000451375	antisense	ENSG00000234481	RP4-614N24.1	143417	3307	ENST00000479620	ENSG00000163873	GRIK3	245620	891	0	0	1	0	0	1	0	0	1
1676	chr1	37176210	37177427	1218	13	13	517	152	0.294004	0.268019	LMR	0	0	61313	4205	ENST00000451375	antisense	ENSG00000234481	RP4-614N24.1	141860	3307	ENST00000479620	ENSG00000163873	GRIK3	246078	891	0	0	1	0	0	1	0	0	1
1677	chr1	37195895	37196270	376	7	7	294	106	0.360544	0.387758	LMR	0	0	42470	4205	ENST00000451375	antisense	ENSG00000234481	RP4-614N24.1	123017	3307	ENST00000479620	ENSG00000163873	GRIK3	265763	891	0	0	1	0	0	1	0	0	1
1678	chr1	37202081	37202492	412	5	5	185	69	0.372973	0.305924	LMR	0	0	36248	4205	ENST00000451375	antisense	ENSG00000234481	RP4-614N24.1	116795	3307	ENST00000479620	ENSG00000163873	GRIK3	271949	891	0	0	1	0	0	1	0	0	1
1679	chr1	37203226	37203490	265	5	5	219	69	0.315068	0.272601	LMR	0	0	35250	4205	ENST00000451375	antisense	ENSG00000234481	RP4-614N24.1	115797	3307	ENST00000479620	ENSG00000163873	GRIK3	273094	891	0	0	1	0	0	1	0	0	1
1680	chr1	37218200	37218750	551	5	5	198	44	0.222222	0.236581	LMR	0	0	19990	4205	ENST00000451375	antisense	ENSG00000234481	RP4-614N24.1	100537	3307	ENST00000479620	ENSG00000163873	GRIK3	279627	892	0	0	1	0	0	1	0	0	1
1681	chr1	37242612	37242780	169	5	5	238	87	0.365546	0.406185	LMR	0	0	3870	4205	ENST00000451375	antisense	ENSG00000234481	RP4-614N24.1	76507	3307	ENST00000479620	ENSG00000163873	GRIK3	255597	892	0	0	1	0	0	1	0	0	1
1682	chr1	37253226	37253568	343	6	6	209	54	0.258373	0.221642	LMR	0	0	14484	4205	ENST00000451375	antisense	ENSG00000234481	RP4-614N24.1	65719	3307	ENST00000479620	ENSG00000163873	GRIK3	244809	892	0	0	1	0	0	1	0	0	1
1683	chr1	37289876	37290383	508	12	12	397	136	0.342569	0.330198	LMR	0	0	28904	4209	ENST00000479620	protein_coding	ENSG00000163873	GRIK3	28904	3307	ENST00000479620	ENSG00000163873	GRIK3	207994	892	0	1	0	0	1	0	0	0	1
1684	chr1	37312768	37314148	1381	6	6	294	72	0.244898	0.256302	LMR	0	0	5139	4209	ENST00000479620	protein_coding	ENSG00000163873	GRIK3	5139	3307	ENST00000479620	ENSG00000163873	GRIK3	184229	892	0	1	0	0	1	0	0	0	1
1685	chr1	37388319	37388762	444	6	6	268	99	0.369403	0.358536	LMR	0	0	63581	4208	ENST00000462621	protein_coding	ENSG00000163873	GRIK3	63581	3306	ENST00000462621	ENSG00000163873	GRIK3	109615	892	0	1	0	0	1	0	0	0	1
1686	chr1	37389783	37390398	616	15	15	649	97	0.149461	0.0716602	LMR	0	0	65045	4208	ENST00000462621	protein_coding	ENSG00000163873	GRIK3	65045	3306	ENST00000462621	ENSG00000163873	GRIK3	107979	892	0	1	0	0	1	0	0	0	1
1687	chr1	37397492	37397817	326	5	5	194	33	0.170103	0.176453	LMR	0	0	72754	4208	ENST00000462621	protein_coding	ENSG00000163873	GRIK3	72754	3306	ENST00000462621	ENSG00000163873	GRIK3	100560	892	0	1	0	0	1	0	0	0	1
1688	chr1	37407890	37408282	393	6	6	291	27	0.0927835	0.0980603	LMR	0	0	83152	4208	ENST00000462621	protein_coding	ENSG00000163873	GRIK3	83152	3306	ENST00000462621	ENSG00000163873	GRIK3	90095	892	0	1	0	0	1	0	0	0	1
1689	chr1	37412998	37413770	773	5	5	211	77	0.364929	0.306362	LMR	0	0	85955	4206	ENST00000373091	protein_coding	ENSG00000163873	GRIK3	85955	3304	ENST00000373091	ENSG00000163873	GRIK3	84607	892	0	1	0	0	1	0	0	0	1
1690	chr1	37428584	37428866	283	5	5	211	93	0.440758	0.451038	LMR	0	0	70859	4206	ENST00000373091	protein_coding	ENSG00000163873	GRIK3	70859	3304	ENST00000373091	ENSG00000163873	GRIK3	69511	892	0	1	0	0	1	0	0	0	1
1691	chr1	37448190	37448632	443	13	13	482	118	0.244813	0.215123	LMR	0	0	51093	4206	ENST00000373091	protein_coding	ENSG00000163873	GRIK3	51093	3304	ENST00000373091	ENSG00000163873	GRIK3	49745	892	0	1	0	0	1	0	0	0	1
1692	chr1	37469524	37469821	298	6	6	255	90	0.352941	0.359719	LMR	0	0	29904	4206	ENST00000373091	protein_coding	ENSG00000163873	GRIK3	29904	3304	ENST00000373091	ENSG00000163873	GRIK3	28556	892	0	1	0	0	1	0	0	0	1
1693	chr1	37486176	37486825	650	9	9	304	53	0.174342	0.187823	LMR	0	0	12900	4206	ENST00000373091	protein_coding	ENSG00000163873	GRIK3	12900	3304	ENST00000373091	ENSG00000163873	GRIK3	11552	892	0	1	0	0	1	0	0	0	1
1694	chr1	37494676	37495852	1177	20	20	896	336	0.375	0.331462	LMR	0	0	3873	4206	ENST00000373091	protein_coding	ENSG00000163873	GRIK3	3873	3304	ENST00000373091	ENSG00000163873	GRIK3	2525	892	0	1	0	0	1	0	0	0	1
1695	chr1	37700526	37700980	455	10	10	449	170	0.378619	0.385885	LMR	0	0	29406	4213	ENST00000516559	rRNA	ENSG00000252368	RNA5SP43	200795	3305	ENST00000373093	ENSG00000163873	GRIK3	82631	893	0	0	1	0	0	1	0	0	1
1696	chr1	37706575	37706768	194	10	10	334	115	0.344311	0.355872	LMR	0	0	23618	4213	ENST00000516559	rRNA	ENSG00000252368	RNA5SP43	206844	3305	ENST00000373093	ENSG00000163873	GRIK3	76843	893	0	0	1	0	0	1	0	0	1
1697	chr1	37709010	37709372	363	6	6	251	84	0.334661	0.328196	LMR	0	0	21014	4213	ENST00000516559	rRNA	ENSG00000252368	RNA5SP43	209279	3305	ENST00000373093	ENSG00000163873	GRIK3	74239	893	0	0	1	0	0	1	0	0	1
1698	chr1	37720978	37722403	1426	20	23	797	89	0.111669	0.0638895	LMR	0	0	7983	4213	ENST00000516559	rRNA	ENSG00000252368	RNA5SP43	217749	3308	ENST00000373087	ENSG00000163874	ZC3H12A	61208	893	0	0	1	0	0	1	0	0	1
1699	chr1	37727382	37728123	742	5	5	253	115	0.454545	0.393962	LMR	0	0	2263	4213	ENST00000516559	rRNA	ENSG00000252368	RNA5SP43	212029	3308	ENST00000373087	ENSG00000163874	ZC3H12A	55488	893	0	0	1	0	0	1	0	0	1
1700	chr1	37780531	37782130	1600	15	15	669	171	0.255605	0.313023	LMR	0	0	8570	4212	ENST00000413901	lincRNA	ENSG00000223944	RP5-1180C18.1	158022	3308	ENST00000373087	ENSG00000163874	ZC3H12A	1481	893	0	1	0	0	0	1	0	0.324375	0.675625
1701	chr1	37789436	37789756	321	9	9	354	31	0.0875706	0.0615915	LMR	0	0	944	4212	ENST00000413901	lincRNA	ENSG00000223944	RP5-1180C18.1	150396	3308	ENST00000373087	ENSG00000163874	ZC3H12A	5177	893	1	0	0	0	0	1	0	0	1
1702	chr1	37828444	37829012	569	10	10	411	86	0.209246	0.170845	LMR	0	0	31990	4214	ENST00000438196	pseudogene	ENSG00000230451	RPS29P6	111140	3308	ENST00000373087	ENSG00000163874	ZC3H12A	44185	893	0	0	1	0	0	1	0	0	1
1703	chr1	37857262	37857684	423	9	9	272	55	0.202206	0.142678	LMR	0	0	60808	4214	ENST00000438196	pseudogene	ENSG00000230451	RPS29P6	82468	3308	ENST00000373087	ENSG00000163874	ZC3H12A	73003	893	0	0	1	0	0	1	0	0	1
1704	chr1	37860453	37861309	857	8	8	304	89	0.292763	0.25461	LMR	0	0	63999	4214	ENST00000438196	pseudogene	ENSG00000230451	RPS29P6	78843	3308	ENST00000373087	ENSG00000163874	ZC3H12A	76194	893	0	0	1	0	0	1	0	0	1
1705	chr1	37875970	37876678	709	9	9	437	75	0.171625	0.145828	LMR	0	0	63333	4215	ENST00000424989	antisense	ENSG00000233621	LINC01137	63474	3308	ENST00000373087	ENSG00000163874	ZC3H12A	63045	894	0	0	1	0	0	1	0	0	1
1706	chr1	37899922	37900372	451	9	9	293	5	0.0170648	0.0107527	LMR	0	0	39639	4215	ENST00000424989	antisense	ENSG00000233621	LINC01137	39780	3308	ENST00000373087	ENSG00000163874	ZC3H12A	39351	894	0	0	1	0	0	1	0	0	1
1707	chr1	37915451	37916024	574	8	8	346	42	0.121387	0.110932	LMR	0	0	23987	4215	ENST00000424989	antisense	ENSG00000233621	LINC01137	24128	3308	ENST00000373087	ENSG00000163874	ZC3H12A	23699	894	0	0	1	0	0	1	0	0	1
1708	chr1	37920389	37921127	739	18	18	737	174	0.236092	0.239626	LMR	0	0	18884	4215	ENST00000424989	antisense	ENSG00000233621	LINC01137	19025	3308	ENST00000373087	ENSG00000163874	ZC3H12A	18596	894	0	0.876861	0.123139	0	0	1	0	0	1
1709	chr1	37937229	37937698	470	9	9	338	90	0.266272	0.265584	LMR	0	0	2313	4215	ENST00000424989	antisense	ENSG00000233621	LINC01137	2454	3308	ENST00000373087	ENSG00000163874	ZC3H12A	2025	894	0	1	0	0	0	1	0	0	1
1710	chr1	37942179	37943594	1416	15	15	619	37	0.0597738	0.0397846	LMR	0	0	2005	4217	ENST00000472312	protein_coding	ENSG00000163874	ZC3H12A	2005	3309	ENST00000472312	ENSG00000163874	ZC3H12A	1528	894	0	1	0	0	1	0	0	0.333333	0.666667
1711	chr1	37944239	37945776	1538	28	28	1050	61	0.0580952	0.0215054	LMR	1	1	0	4217	ENST00000472312	protein_coding	ENSG00000163874	ZC3H12A	0	3309	ENST00000472312	ENSG00000163874	ZC3H12A	3588	894	1	0	0	1	0	0	0	0	1
1712	chr1	37947237	37947332	96	7	7	248	79	0.318548	0.273504	LMR	1	1	0	4218	ENST00000471012	protein_coding	ENSG00000163874	ZC3H12A	0	3310	ENST00000471012	ENSG00000163874	ZC3H12A	6586	894	1	0	0	1	0	0	0	0	1
1713	chr1	37951574	37953250	1677	16	16	510	76	0.14902	0.165528	LMR	0	0	4282	4218	ENST00000471012	protein_coding	ENSG00000163874	ZC3H12A	4282	3310	ENST00000471012	ENSG00000163874	ZC3H12A	10923	894	0	0	1	0	0	1	0	0	1
1714	chr1	37973368	37973646	279	5	5	131	51	0.389313	0.359394	LMR	0	0	5474	4227	ENST00000485039	protein_coding	ENSG00000163875	MEAF6	5474	3319	ENST00000485039	ENSG00000163875	MEAF6	6425	895	0	1	0	0	1	0	0	0	1
1715	chr1	38022159	38022589	431	17	17	677	102	0.150665	0.129167	LMR	1	1	0	4236	ENST00000490312	protein_coding	ENSG00000163879	DNALI1	0	3324	ENST00000490312	ENSG00000163879	DNALI1	0	897	1	0	0	1	0	0	0.317865	0.682135	0
1716	chr1	38068554	38069135	582	5	5	218	31	0.142202	0.144144	LMR	0	0	7017	4249	ENST00000488496	protein_coding	ENSG00000134697	GNL2	7017	3337	ENST00000488496	ENSG00000134697	GNL2	6813	898	0	0	1	0	0	1	0	0	1
1717	chr1	38095369	38096332	964	18	18	738	255	0.345528	0.331084	LMR	0	0	3955	4255	ENST00000401068	protein_coding	ENSG00000169218	RSPO1	3955	3343	ENST00000401068	ENSG00000169218	RSPO1	3345	899	0	1	0	0	1	0	0	0	1
1718	chr1	38141954	38142188	235	5	5	246	97	0.394309	0.414424	LMR	0	0	7675	4258	ENST00000609516	protein_coding	ENSG00000116922	C1orf109	7675	3346	ENST00000609516	ENSG00000116922	C1orf109	13854	900	0	0	1	0	0	1	0	0	1
1719	chr1	38192094	38192702	609	9	9	286	78	0.272727	0.209096	LMR	0	0	4463	4271	ENST00000432874	protein_coding	ENSG00000183317	EPHA10	4463	3359	ENST00000432874	ENSG00000183317	EPHA10	8217	902	0	1	0	0	1	0	0	0	1
1720	chr1	38195810	38196436	627	7	7	286	71	0.248252	0.25162	LMR	0	0	729	4271	ENST00000432874	protein_coding	ENSG00000183317	EPHA10	729	3359	ENST00000432874	ENSG00000183317	EPHA10	4483	902	1	0	0	1	0	0	0	0	1
1721	chr1	38200754	38201414	661	29	29	1106	296	0.267631	0.265062	LMR	0	0	2311	4283	ENST00000363551	misc_RNA	ENSG00000200421	Y_RNA	3508	3360	ENST00000534097	ENSG00000183317	EPHA10	0	902	0	1	0	0	1	0	0.425113	0.574887	0
1722	chr1	38227335	38227488	154	19	19	757	334	0.441215	0.428348	LMR	0	0	3249	4275	ENST00000427468	protein_coding	ENSG00000183317	EPHA10	3249	3363	ENST00000427468	ENSG00000183317	EPHA10	0	905	0	1	0	0	1	0	1	0	0
1723	chr1	38276507	38277130	624	6	6	272	56	0.205882	0.259213	LMR	0	0	2424	4298	ENST00000446260	protein_coding	ENSG00000197982	C1orf122	2424	3381	ENST00000446260	ENSG00000197982	C1orf122	2104	908	0	1	0	0	1	0	0	0	1
1724	chr1	38311364	38312879	1516	8	8	285	70	0.245614	0.229461	LMR	0	0	4705	4302	ENST00000447422	pseudogene	ENSG00000235673	RP11-109P14.8	11331	3383	ENST00000468190	ENSG00000188786	MTF1	12271	909	0	1	0	0	1	0	0	0	1
1725	chr1	38316060	38317096	1037	8	8	289	85	0.294118	0.292196	LMR	0	0	7114	4300	ENST00000468190	protein_coding	ENSG00000188786	MTF1	7114	3383	ENST00000468190	ENSG00000188786	MTF1	8054	909	0	1	0	0	1	0	0	0	1
1726	chr1	38391374	38392012	639	5	5	156	24	0.153846	0.176916	LMR	0	0	5408	4304	ENST00000373027	protein_coding	ENSG00000204084	INPP5B	5408	3385	ENST00000373027	ENSG00000204084	INPP5B	5224	910	0	1	0	0	1	0	0	0	1
1727	chr1	38411802	38413293	1492	23	23	922	148	0.160521	0.170574	LMR	1	1	0	4314	ENST00000491406	protein_coding	ENSG00000204084	INPP5B	0	3395	ENST00000491406	ENSG00000204084	INPP5B	14080	910	1	0	0	1	0	0	0	0	1
1728	chr1	38461231	38461666	436	21	21	689	308	0.447025	0.453283	LMR	0	0	3437	4331	ENST00000483132	protein_coding	ENSG00000183386	FHL3	3437	3409	ENST00000483132	ENSG00000183386	FHL3	0	912	0	0	1	0	0	1	0.188073	0.811927	0
1729	chr1	38461852	38461922	71	7	7	227	103	0.453744	0.456805	LMR	0	0	3181	4331	ENST00000483132	protein_coding	ENSG00000183386	FHL3	3181	3409	ENST00000483132	ENSG00000183386	FHL3	0	912	0	0	1	0	0	1	1	0	0
1730	chr1	38461979	38462701	723	15	15	359	97	0.270195	0.264815	LMR	0	0	2402	4331	ENST00000483132	protein_coding	ENSG00000183386	FHL3	2402	3409	ENST00000483132	ENSG00000183386	FHL3	0	912	0	0.359613	0.640387	0	0.359613	0.640387	0.0138313	0.986169	0
1731	chr1	38465024	38465918	895	12	12	474	66	0.139241	0.111574	LMR	1	1	0	4331	ENST00000483132	protein_coding	ENSG00000183386	FHL3	0	3409	ENST00000483132	ENSG00000183386	FHL3	3035	912	1	0	0	1	0	0	0	0	1
1732	chr1	38466890	38467348	459	6	6	209	40	0.191388	0.215519	LMR	0	0	1785	4331	ENST00000483132	protein_coding	ENSG00000183386	FHL3	1785	3409	ENST00000483132	ENSG00000183386	FHL3	3269	913	0.466231	0.533769	0	0.466231	0.533769	0	0	0	1
1733	chr1	38495356	38496543	1188	14	14	537	76	0.141527	0.0755633	LMR	0	0	13100	4336	ENST00000488453	protein_coding	ENSG00000183520	UTP11L	13100	3414	ENST00000488453	ENSG00000183520	UTP11L	13559	915	0	0	1	0	0	1	0	0	1
1734	chr1	38533670	38534384	715	10	10	303	26	0.0858086	0.0587798	LMR	0	0	12198	4340	ENST00000424719	pseudogene	ENSG00000223589	RP5-884C9.3	21219	3415	ENST00000373012	ENSG00000185668	POU3F1	20027	915	0	1	0	0	0	1	0	0	1
1735	chr1	38541582	38542178	597	6	6	247	82	0.331984	0.298948	LMR	0	0	4404	4340	ENST00000424719	pseudogene	ENSG00000223589	RP5-884C9.3	29131	3415	ENST00000373012	ENSG00000185668	POU3F1	27939	915	0	1	0	0	0	1	0	0	1
1736	chr1	38559482	38560072	591	9	9	398	87	0.218593	0.220002	LMR	0	0	4578	4341	ENST00000582606	miRNA	ENSG00000265596	MIR3659	47031	3415	ENST00000373012	ENSG00000185668	POU3F1	45839	915	0	1	0	0	0	1	0	0	1
1737	chr1	38560482	38560907	426	9	9	340	81	0.238235	0.181651	LMR	0	0	5578	4341	ENST00000582606	miRNA	ENSG00000265596	MIR3659	48031	3415	ENST00000373012	ENSG00000185668	POU3F1	46839	915	0	1	0	0	0	1	0	0	1
1738	chr1	38579883	38580424	542	10	10	412	87	0.211165	0.23397	LMR	0	0	24979	4341	ENST00000582606	miRNA	ENSG00000265596	MIR3659	67432	3415	ENST00000373012	ENSG00000185668	POU3F1	66240	915	0	1	0	0	0	1	0	0	1
1739	chr1	38601364	38602162	799	23	23	941	232	0.246546	0.223092	LMR	0	0	46460	4341	ENST00000582606	miRNA	ENSG00000265596	MIR3659	88913	3415	ENST00000373012	ENSG00000185668	POU3F1	87721	915	0	0	1	0	0	1	0	0	1
1740	chr1	38605585	38606056	472	9	9	413	140	0.338983	0.372093	LMR	0	0	50681	4341	ENST00000582606	miRNA	ENSG00000265596	MIR3659	93134	3415	ENST00000373012	ENSG00000185668	POU3F1	91942	915	0	0	1	0	0	1	0	0	1
1741	chr1	38606486	38607580	1095	10	10	368	116	0.315217	0.274223	LMR	0	0	51582	4341	ENST00000582606	miRNA	ENSG00000265596	MIR3659	94035	3415	ENST00000373012	ENSG00000185668	POU3F1	92843	915	0	0	1	0	0	1	0	0	1
1742	chr1	38656585	38657498	914	14	14	772	126	0.163212	0.145398	LMR	0	0	22940	4342	ENST00000431311	lincRNA	ENSG00000237290	RP11-214L19.1	144134	3415	ENST00000373012	ENSG00000185668	POU3F1	142942	915	0	0	1	0	0	1	0	0	1
1743	chr1	38668686	38669536	851	5	5	247	43	0.174089	0.128968	LMR	0	0	10902	4342	ENST00000431311	lincRNA	ENSG00000237290	RP11-214L19.1	156235	3415	ENST00000373012	ENSG00000185668	POU3F1	155043	915	0	0	1	0	0	1	0	0	1
1744	chr1	38679298	38680024	727	29	29	1076	70	0.0650558	0.0574866	LMR	0	0	414	4342	ENST00000431311	lincRNA	ENSG00000237290	RP11-214L19.1	166847	3415	ENST00000373012	ENSG00000185668	POU3F1	165655	915	1	0	0	0	0	1	0	0	1
1745	chr1	38685906	38686268	363	5	5	187	49	0.262032	0.329843	LMR	0	0	5466	4342	ENST00000431311	lincRNA	ENSG00000237290	RP11-214L19.1	173455	3415	ENST00000373012	ENSG00000185668	POU3F1	172263	915	0	0	1	0	0	1	0	0	1
1746	chr1	38736058	38736700	643	10	10	463	93	0.200864	0.179535	LMR	0	0	55618	4342	ENST00000431311	lincRNA	ENSG00000237290	RP11-214L19.1	223607	3415	ENST00000373012	ENSG00000185668	POU3F1	205219	916	0	0	1	0	0	1	0	0	1
1747	chr1	38749873	38750066	194	5	5	193	72	0.373057	0.333542	LMR	0	0	69433	4342	ENST00000431311	lincRNA	ENSG00000237290	RP11-214L19.1	237422	3415	ENST00000373012	ENSG00000185668	POU3F1	191853	916	0	0	1	0	0	1	0	0	1
1748	chr1	38751533	38751787	255	5	5	184	78	0.423913	0.407301	LMR	0	0	71093	4342	ENST00000431311	lincRNA	ENSG00000237290	RP11-214L19.1	239082	3415	ENST00000373012	ENSG00000185668	POU3F1	190132	916	0	0	1	0	0	1	0	0	1
1749	chr1	38810074	38810266	193	5	5	222	68	0.306306	0.277913	LMR	0	0	52064	4343	ENST00000363926	snRNA	ENSG00000200796	RNU6-753P	297623	3415	ENST00000373012	ENSG00000185668	POU3F1	131653	916	0	0	1	0	0	1	0	0	1
1750	chr1	38891800	38893238	1439	20	20	514	139	0.270428	0.277381	LMR	0	0	29468	4343	ENST00000363926	snRNA	ENSG00000200796	RNU6-753P	379349	3415	ENST00000373012	ENSG00000185668	POU3F1	48681	916	0	0	1	0	0	1	0	0	1
1751	chr1	38894006	38894334	329	6	6	130	57	0.438462	0.39752	LMR	0	0	31674	4343	ENST00000363926	snRNA	ENSG00000200796	RNU6-753P	381555	3415	ENST00000373012	ENSG00000185668	POU3F1	47585	916	0	0	1	0	0	1	0	0	1
1752	chr1	38917440	38918170	731	6	6	230	103	0.447826	0.420078	LMR	0	0	22697	4344	ENST00000452971	lincRNA	ENSG00000238063	RP11-329N22.1	395575	3417	ENST00000474456	ENSG00000116954	RRAGC	23749	916	0	0	1	0	0	1	0	0	1
1753	chr1	38947579	38948361	783	9	9	360	94	0.261111	0.238717	LMR	0	0	6710	4344	ENST00000452971	lincRNA	ENSG00000238063	RP11-329N22.1	365384	3417	ENST00000474456	ENSG00000116954	RRAGC	5174	916	0	0	1	0	0	1	0	0	1
1754	chr1	38959118	38959452	335	5	5	156	34	0.217949	0.216734	LMR	0	0	18249	4344	ENST00000452971	lincRNA	ENSG00000238063	RP11-329N22.1	354293	3417	ENST00000474456	ENSG00000116954	RRAGC	16713	916	0	0	1	0	0	1	0	0	1
1755	chr1	38964422	38965023	602	9	9	288	102	0.354167	0.309817	LMR	0	0	23553	4344	ENST00000452971	lincRNA	ENSG00000238063	RP11-329N22.1	348722	3417	ENST00000474456	ENSG00000116954	RRAGC	22017	916	0	0	1	0	0	1	0	0	1
1756	chr1	38971608	38971933	326	6	6	219	39	0.178082	0.190985	LMR	0	0	30739	4344	ENST00000452971	lincRNA	ENSG00000238063	RP11-329N22.1	341812	3417	ENST00000474456	ENSG00000116954	RRAGC	29203	916	0	0	1	0	0	1	0	0	1
1757	chr1	38973718	38974630	913	8	8	315	66	0.209524	0.187391	LMR	0	0	32849	4344	ENST00000452971	lincRNA	ENSG00000238063	RP11-329N22.1	339115	3417	ENST00000474456	ENSG00000116954	RRAGC	31313	916	0	0	1	0	0	1	0	0	1
1758	chr1	39035675	39035959	285	11	11	374	127	0.339572	0.306373	LMR	0	0	94806	4344	ENST00000452971	lincRNA	ENSG00000238063	RP11-329N22.1	277786	3417	ENST00000474456	ENSG00000116954	RRAGC	8100	917	0	0	1	0	0	1	0	0	1
1759	chr1	39052640	39053177	538	6	6	265	68	0.256604	0.261301	LMR	0	0	111771	4344	ENST00000452971	lincRNA	ENSG00000238063	RP11-329N22.1	260568	3417	ENST00000474456	ENSG00000116954	RRAGC	8078	917	0	0	1	0	0	1	0	0	1
1760	chr1	39073904	39074284	381	12	12	509	82	0.1611	0.158779	LMR	0	0	100318	4345	ENST00000442006	pseudogene	ENSG00000215895	RP11-334L9.1	239461	3417	ENST00000474456	ENSG00000116954	RRAGC	29342	917	0	0	1	0	0	1	0	0	1
1761	chr1	39189582	39190485	904	7	7	300	64	0.213333	0.217933	LMR	0	0	14978	4345	ENST00000442006	pseudogene	ENSG00000215895	RP11-334L9.1	123260	3417	ENST00000474456	ENSG00000116954	RRAGC	14641	918	0	0	1	0	0	1	0	0	1
1762	chr1	39193368	39194596	1229	21	21	566	27	0.0477032	0.0283816	LMR	0	0	18764	4345	ENST00000442006	pseudogene	ENSG00000215895	RP11-334L9.1	119149	3417	ENST00000474456	ENSG00000116954	RRAGC	18427	918	0	0	1	0	0	1	0	0	1
1763	chr1	39195394	39196122	729	6	6	229	43	0.187773	0.180576	LMR	0	0	20790	4345	ENST00000442006	pseudogene	ENSG00000215895	RP11-334L9.1	117623	3417	ENST00000474456	ENSG00000116954	RRAGC	20453	918	0	0	1	0	0	1	0	0	1
1764	chr1	39237038	39237582	545	5	5	237	69	0.291139	0.26252	LMR	0	0	62434	4345	ENST00000442006	pseudogene	ENSG00000215895	RP11-334L9.1	76163	3417	ENST00000474456	ENSG00000116954	RRAGC	32147	919	0	0	1	0	0	1	0	0	1
1765	chr1	39293166	39293780	615	7	7	306	103	0.336601	0.345437	LMR	0	0	19965	4347	ENST00000474456	protein_coding	ENSG00000116954	RRAGC	19965	3417	ENST00000474456	ENSG00000116954	RRAGC	8589	920	0	0	1	0	0	1	0	0	1
1766	chr1	39299622	39300236	615	9	9	393	109	0.277354	0.213394	LMR	0	0	13509	4347	ENST00000474456	protein_coding	ENSG00000116954	RRAGC	13509	3417	ENST00000474456	ENSG00000116954	RRAGC	15045	920	0	0	1	0	0	1	0	0	1
1767	chr1	39302025	39302492	468	9	9	188	67	0.356383	0.355942	LMR	0	0	11253	4347	ENST00000474456	protein_coding	ENSG00000116954	RRAGC	11253	3417	ENST00000474456	ENSG00000116954	RRAGC	17448	920	0	0	1	0	0	1	0	0	1
1768	chr1	39427844	39428420	577	6	6	263	75	0.285171	0.318497	LMR	0	0	3246	4370	ENST00000428233	pseudogene	ENSG00000235549	RP11-781D11.1	20372	3434	ENST00000540558	ENSG00000158315	RHBDL2	28235	923	0	0	1	0	0	1	0	0	1
1769	chr1	39530452	39530664	213	5	5	187	59	0.315508	0.313953	LMR	0	0	16323	4377	ENST00000484793	protein_coding	ENSG00000127603	MACF1	16323	3441	ENST00000484793	ENSG00000127603	MACF1	16349	924	0	0	1	0	0	1	0	0	1
1770	chr1	39557560	39558856	1297	18	18	699	239	0.341917	0.337739	LMR	0	0	7720	4382	ENST00000361689	protein_coding	ENSG00000127603	MACF1	7720	3446	ENST00000361689	ENSG00000127603	MACF1	9600	924	0	1	0	0	1	0	0	0	1
1771	chr1	39568117	39569224	1108	13	13	449	59	0.131403	0.152646	LMR	0	0	1858	4385	ENST00000524432	protein_coding	ENSG00000127603	MACF1	1858	3449	ENST00000524432	ENSG00000127603	MACF1	1441	925	0.128159	0.871841	0	0.128159	0.871841	0	0	0.504513	0.495487
1772	chr1	39657786	39658503	718	6	6	257	80	0.311284	0.379982	LMR	0	0	11414	4387	ENST00000564288	protein_coding	ENSG00000127603	MACF1	11414	3451	ENST00000564288	ENSG00000127603	MACF1	85926	925	0	1	0	0	1	0	0	0	1
1773	chr1	39660958	39663430	2473	13	13	455	102	0.224176	0.260943	LMR	0	0	6487	4387	ENST00000564288	protein_coding	ENSG00000127603	MACF1	6487	3451	ENST00000564288	ENSG00000127603	MACF1	89098	925	0	1	0	0	1	0	0	0	1
1774	chr1	39669980	39672536	2557	21	21	695	62	0.0892086	0.0323268	LMR	2	1	0	4416	ENST00000602528	sense_intronic	ENSG00000270040	RP11-416A14.1	0	3453	ENST00000536367	ENSG00000127603	MACF1	98120	925	1	0	0	0.955417	0.0445835	0	0	0	1
1775	chr1	39680847	39683009	2163	17	17	465	26	0.055914	0.0246914	LMR	1	1	0	4391	ENST00000469366	protein_coding	ENSG00000127603	MACF1	0	3455	ENST00000469366	ENSG00000127603	MACF1	108987	925	0.966251	0.0337494	0	0.966251	0.0337494	0	0	0	1
1776	chr1	39696352	39697098	747	7	7	334	8	0.0239521	0.0223066	LMR	0	0	15414	4391	ENST00000469366	protein_coding	ENSG00000127603	MACF1	15414	3455	ENST00000469366	ENSG00000127603	MACF1	124492	925	0	1	0	0	1	0	0	0	1
1777	chr1	39733828	39734194	367	5	5	178	42	0.235955	0.199597	LMR	1	1	0	4392	ENST00000496804	protein_coding	ENSG00000127603	MACF1	0	3456	ENST00000496804	ENSG00000127603	MACF1	139824	926	1	0	0	1	0	0	0	0	1
1778	chr1	39974592	39974777	186	6	6	256	67	0.261719	0.238674	LMR	0	0	5850	4421	ENST00000447263	pseudogene	ENSG00000237624	OXCT2P1	17273	3479	ENST00000331593	ENSG00000183682	BMP8A	5588	928	0	1	0	0	1	0	0	0	1
1779	chr1	39977888	39978524	637	13	25	263	50	0.190114	0.0672269	LMR	0	0	2103	4421	ENST00000447263	pseudogene	ENSG00000237624	OXCT2P1	20569	3479	ENST00000331593	ENSG00000183682	BMP8A	1841	928	0	1	0	0	1	0	0	0.249608	0.750392
1780	chr1	39991496	39991854	359	6	6	271	48	0.177122	0.140038	LMR	0	0	138	4423	ENST00000331856	antisense	ENSG00000182109	RP11-69E11.4	34177	3479	ENST00000331593	ENSG00000183682	BMP8A	9727	928	1	0	0	0	0.311978	0.688022	0	0	1
1781	chr1	40004820	40005388	569	6	6	289	58	0.200692	0.152799	LMR	0	0	1865	4424	ENST00000458207	antisense	ENSG00000182109	RP11-69E11.4	22293	3480	ENST00000482028	ENSG00000090621	PABPC4	23051	928	0.235501	0.764499	0	0	0	1	0	0	1
1782	chr1	40071864	40072404	541	25	25	556	73	0.131295	0.134921	LMR	0	0	26267	4458	ENST00000535435	protein_coding	ENSG00000163909	HEYL	26267	3506	ENST00000535435	ENSG00000163909	HEYL	29196	929	0	0	1	0	0	1	0	0	1
1783	chr1	40075201	40075602	402	23	23	753	136	0.180611	0.140152	LMR	0	0	23069	4458	ENST00000535435	protein_coding	ENSG00000163909	HEYL	23069	3506	ENST00000535435	ENSG00000163909	HEYL	29408	930	0	0	1	0	0	1	0	0	1
1784	chr1	40119196	40119686	491	11	11	556	87	0.156475	0.122549	LMR	0	0	13578	4457	ENST00000372852	protein_coding	ENSG00000163909	HEYL	13578	3505	ENST00000372852	ENSG00000163909	HEYL	13488	930	0	0	1	0	0	1	0	0	1
1785	chr1	40123682	40124169	488	5	5	232	35	0.150862	0.151204	LMR	0	0	13540	4460	ENST00000235628	protein_coding	ENSG00000116981	NT5C1A	13540	3507	ENST00000235628	ENSG00000116981	NT5C1A	12819	931	0	0	1	0	0	1	0	0	1
1786	chr1	40165945	40166900	956	8	8	371	140	0.377358	0.400478	LMR	0	0	8090	4462	ENST00000470018	protein_coding	ENSG00000084072	PPIE	8090	3509	ENST00000470018	ENSG00000084072	PPIE	7430	933	0	1	0	0	1	0	0	0	1
1787	chr1	40242020	40242261	242	9	9	278	71	0.255396	0.232577	LMR	0	0	4999	4482	ENST00000327582	protein_coding	ENSG00000198754	OXCT2	4999	3526	ENST00000327582	ENSG00000198754	OXCT2	4829	935	0	1	0	0	1	0	0	0	1
1788	chr1	40282500	40283355	856	28	28	1011	135	0.133531	0.170513	LMR	0	0	20831	4484	ENST00000446772	pseudogene	ENSG00000229213	RP1-118J21.24	27966	3524	ENST00000372827	ENSG00000116985	BMP8B	27327	936	0	0	1	0	0	1	0	0	1
1789	chr1	40311147	40312094	948	7	7	374	55	0.147059	0.193889	LMR	0	0	1334	4497	ENST00000467774	protein_coding	ENSG00000043514	TRIT1	1334	3539	ENST00000467774	ENSG00000043514	TRIT1	36847	937	0.702532	0.297468	0	0.702532	0.297468	0	0	0	1
1790	chr1	40399630	40400583	954	12	12	551	144	0.261343	0.255482	LMR	0	0	10086	4510	ENST00000384626	misc_RNA	ENSG00000207356	Y_RNA	20218	3550	ENST00000372811	ENSG00000168389	MFSD2A	19904	939	0	0	1	0	0	1	0	0	1
1791	chr1	40405950	40406422	473	6	6	244	62	0.254098	0.222113	LMR	0	0	4247	4510	ENST00000384626	misc_RNA	ENSG00000207356	Y_RNA	14379	3550	ENST00000372811	ENSG00000168389	MFSD2A	14065	939	0	0	1	0	0	1	0	0	1
1792	chr1	40410122	40410484	363	5	5	163	57	0.349693	0.276956	LMR	0	0	185	4510	ENST00000384626	misc_RNA	ENSG00000207356	Y_RNA	10317	3550	ENST00000372811	ENSG00000168389	MFSD2A	10003	939	1	0	0	0	0	1	0	0	1
1793	chr1	40425720	40427034	1315	28	28	906	269	0.296909	0.281886	LMR	0	0	1317	4521	ENST00000438210	pseudogene	ENSG00000228477	RP3-342P20.2	2226	3555	ENST00000469745	ENSG00000168389	MFSD2A	4353	939	0.519392	0.480608	0	0	1	0	0	0	1
1794	chr1	40439207	40439586	380	6	6	258	32	0.124031	0.0527814	LMR	0	0	5915	4520	ENST00000481612	protein_coding	ENSG00000168389	MFSD2A	5915	3559	ENST00000481612	ENSG00000168389	MFSD2A	17840	939	0	0	1	0	0	1	0	0	1
1795	chr1	40500414	40501160	747	6	6	259	47	0.181467	0.130516	LMR	0	0	4744	4522	ENST00000372797	protein_coding	ENSG00000131236	CAP1	4744	3560	ENST00000372797	ENSG00000131236	CAP1	4251	940	0	0	1	0	0	1	0	0	1
1796	chr1	40507841	40508458	618	6	6	263	83	0.315589	0.348002	LMR	0	0	1286	4537	ENST00000446031	protein_coding	ENSG00000131236	CAP1	1286	3575	ENST00000446031	ENSG00000131236	CAP1	1137	940	1	0	0	1	0	0	0	1	0
1797	chr1	40509529	40510390	862	5	5	118	34	0.288136	0.159083	LMR	0	0	2974	4537	ENST00000446031	protein_coding	ENSG00000131236	CAP1	2974	3575	ENST00000446031	ENSG00000131236	CAP1	2825	940	0	1	0	0	1	0	0	0	1
1798	chr1	40524412	40526607	2196	15	15	517	48	0.0928433	0.0470051	LMR	0	0	6334	4538	ENST00000479759	protein_coding	ENSG00000131236	CAP1	6334	3576	ENST00000479759	ENSG00000131236	CAP1	17708	940	0	1	0	0	1	0	0	0	1
1799	chr1	40550417	40550711	295	8	8	349	62	0.17765	0.20464	LMR	0	0	2423	4547	ENST00000530076	protein_coding	ENSG00000131238	PPT1	2423	3585	ENST00000530076	ENSG00000131238	PPT1	11955	941	0	1	0	0	1	0	0	0	1
1800	chr1	40609509	40610104	596	6	6	260	19	0.0730769	0.0649406	LMR	0	0	11072	4551	ENST00000430724	pseudogene	ENSG00000226745	RP11-115D7.3	16940	3589	ENST00000372771	ENSG00000117000	RLF	10299	942	0	0	1	0	0	1	0	0	1
1801	chr1	40618341	40621428	3088	18	18	690	201	0.291304	0.281562	LMR	0	0	5616	4552	ENST00000372771	protein_coding	ENSG00000117000	RLF	5616	3589	ENST00000372771	ENSG00000117000	RLF	5485	943	0	0	1	0	0	1	0	0	1
1802	chr1	40777964	40778463	500	8	8	299	18	0.0602007	0.0454418	LMR	0	0	2646	4566	ENST00000488463	protein_coding	ENSG00000049089	COL9A2	2646	3600	ENST00000488463	ENSG00000049089	COL9A2	2541	947	0	1	0	0	1	0	0	0	1
1803	chr1	40804379	40805061	683	20	20	920	136	0.147826	0.113306	LMR	0	0	5148	4573	ENST00000430225	pseudogene	ENSG00000227311	RP1-228H13.1	5460	3607	ENST00000435168	ENSG00000084070	SMAP2	21233	949	0	0	1	0	0	1	0	0	1
1804	chr1	40810328	40810700	373	5	5	251	33	0.131474	0.149573	LMR	1	1	0	4575	ENST00000435168	protein_coding	ENSG00000084070	SMAP2	0	3607	ENST00000435168	ENSG00000084070	SMAP2	27182	949	1	0	0	1	0	0	0	0	1
1805	chr1	40846706	40847938	1233	10	10	391	45	0.11509	0.0801708	LMR	0	0	6385	4577	ENST00000372708	protein_coding	ENSG00000084070	SMAP2	6385	3609	ENST00000372708	ENSG00000084070	SMAP2	6683	950	0	1	0	0	1	0	0	0	1
1806	chr1	40849158	40849558	401	5	5	277	90	0.32491	0.332875	LMR	0	0	8837	4577	ENST00000372708	protein_coding	ENSG00000084070	SMAP2	8837	3609	ENST00000372708	ENSG00000084070	SMAP2	9135	950	0	1	0	0	1	0	0	0	1
1807	chr1	40850840	40852354	1515	10	10	388	54	0.139175	0.170841	LMR	0	0	10152	4578	ENST00000539317	protein_coding	ENSG00000084070	SMAP2	10152	3610	ENST00000539317	ENSG00000084070	SMAP2	10817	950	0	1	0	0	1	0	0	0	1
1808	chr1	40854410	40854632	223	10	10	405	170	0.419753	0.404723	LMR	0	0	7874	4578	ENST00000539317	protein_coding	ENSG00000084070	SMAP2	7874	3610	ENST00000539317	ENSG00000084070	SMAP2	14387	950	0	1	0	0	1	0	0	0	1
1809	chr1	40870530	40870829	300	5	5	148	31	0.209459	0.17037	LMR	0	0	8022	4578	ENST00000539317	protein_coding	ENSG00000084070	SMAP2	8022	3610	ENST00000539317	ENSG00000084070	SMAP2	30507	950	0	1	0	0	1	0	0	0	1
1810	chr1	40886868	40887539	672	12	12	319	88	0.275862	0.278667	LMR	0	0	7218	4579	ENST00000487871	protein_coding	ENSG00000084070	SMAP2	7218	3611	ENST00000487871	ENSG00000084070	SMAP2	28066	951	0	1	0	0	1	0	0	0	1
1811	chr1	41005143	41005328	186	5	5	159	57	0.358491	0.377548	LMR	0	0	1657	4607	ENST00000472043	protein_coding	ENSG00000117010	ZNF684	1657	3634	ENST00000472043	ENSG00000117010	ZNF684	7703	954	1	0	0	1	0	0	0	0	1
1812	chr1	41056364	41056820	457	9	9	329	57	0.173252	0.128371	LMR	0	0	3204	4609	ENST00000445825	pseudogene	ENSG00000233910	GTF2F2P2	49377	3634	ENST00000472043	ENSG00000117010	ZNF684	58924	954	0	0	1	0	0	1	0	0	1
1813	chr1	41059054	41059884	831	8	8	417	62	0.148681	0.138253	LMR	0	0	140	4609	ENST00000445825	pseudogene	ENSG00000233910	GTF2F2P2	52067	3634	ENST00000472043	ENSG00000117010	ZNF684	59968	955	1	0	0	0	0	1	0	0	1
1814	chr1	41077938	41078286	349	5	5	238	51	0.214286	0.261993	LMR	0	0	17912	4609	ENST00000445825	pseudogene	ENSG00000233910	GTF2F2P2	52830	3636	ENST00000372683	ENSG00000117016	RIMS3	41566	955	0	0	1	0	0	1	0	0	1
1815	chr1	41095327	41095782	456	7	7	227	58	0.255507	0.301655	LMR	0	0	35301	4609	ENST00000445825	pseudogene	ENSG00000233910	GTF2F2P2	35334	3636	ENST00000372683	ENSG00000117016	RIMS3	24070	955	0	1	0	0	1	0	0	0	1
1816	chr1	41119595	41119928	334	12	17	242	57	0.235537	0.176359	LMR	0	0	11188	4611	ENST00000372683	protein_coding	ENSG00000117016	RIMS3	11188	3636	ENST00000372683	ENSG00000117016	RIMS3	0	955	0	1	0	0	1	0	0.227545	0.772455	0
1817	chr1	41134218	41134936	719	20	20	855	48	0.0561404	0.00766385	LMR	0	0	2888	4610	ENST00000372684	protein_coding	ENSG00000117016	RIMS3	2888	3635	ENST00000372684	ENSG00000117016	RIMS3	2839	956	0	0.244784	0.755216	0	0	1	0	0	1
1818	chr1	41174393	41175672	1280	15	15	647	86	0.132921	0.101499	LMR	1	1	0	4626	ENST00000372651	protein_coding	ENSG00000066136	NFYC	0	3649	ENST00000372651	ENSG00000066136	NFYC	16417	957	1	0	0	1	0	0	0	0	1
1819	chr1	41235945	41236344	400	7	7	247	51	0.206478	0.21098	LMR	0	0	1542	4637	ENST00000496608	protein_coding	ENSG00000066136	NFYC	1542	3660	ENST00000496608	ENSG00000066136	NFYC	12746	958	1	0	0	1	0	0	0	0	1
1820	chr1	41275178	41275534	357	7	7	263	25	0.095057	0.138655	LMR	0	0	4659	4644	ENST00000477493	misc_RNA	ENSG00000264582	RN7SL326P	7402	3663	ENST00000443478	ENSG00000117013	KCNQ4	6779	959	0	1	0	0	1	0	0	0	1
1821	chr1	41291634	41291997	364	6	6	228	54	0.236842	0.11959	LMR	0	0	6997	4643	ENST00000506017	protein_coding	ENSG00000117013	KCNQ4	6997	3664	ENST00000506017	ENSG00000117013	KCNQ4	6484	961	0	1	0	0	1	0	0	0	1
1822	chr1	41306276	41307487	1212	13	13	603	112	0.185738	0.255929	LMR	0	0	20530	4645	ENST00000372638	protein_coding	ENSG00000179862	CITED4	20530	3665	ENST00000372638	ENSG00000179862	CITED4	1839	962	0	0	1	0	0	1	0	0.132838	0.867162
1823	chr1	41310664	41311300	637	7	7	359	97	0.270195	0.32265	LMR	0	0	16717	4645	ENST00000372638	protein_coding	ENSG00000179862	CITED4	16717	3665	ENST00000372638	ENSG00000179862	CITED4	6227	962	0	0	1	0	0	1	0	0	1
1824	chr1	41315453	41316268	816	13	13	528	38	0.0719697	0.0229885	LMR	0	0	11749	4645	ENST00000372638	protein_coding	ENSG00000179862	CITED4	11749	3665	ENST00000372638	ENSG00000179862	CITED4	10681	963	0	0	1	0	0	1	0	0	1
1825	chr1	41343278	41343776	499	5	5	192	49	0.255208	0.260795	LMR	0	0	13691	4646	ENST00000414199	antisense	ENSG00000229528	RP5-1066H13.4	15259	3665	ENST00000372638	ENSG00000179862	CITED4	5964	964	0	0	1	0	0	1	0	0	1
1826	chr1	41414615	41415225	611	6	6	238	48	0.201681	0.129085	LMR	0	0	6427	4648	ENST00000437166	pseudogene	ENSG00000233118	UBE2V1P8	29781	3666	ENST00000372621	ENSG00000171793	CTPS1	29645	965	0	0	1	0	0	1	0	0	1
1827	chr1	41418028	41418662	635	16	16	670	62	0.0925373	0.0883631	LMR	0	0	9840	4648	ENST00000437166	pseudogene	ENSG00000233118	UBE2V1P8	26344	3666	ENST00000372621	ENSG00000171793	CTPS1	26208	965	0	0	1	0	0	1	0	0	1
1828	chr1	41420282	41420859	578	10	10	296	58	0.195946	0.0867469	LMR	0	0	12094	4648	ENST00000437166	pseudogene	ENSG00000233118	UBE2V1P8	24147	3666	ENST00000372621	ENSG00000171793	CTPS1	24011	965	0	0	1	0	0	1	0	0	1
1829	chr1	41431241	41431378	138	5	5	144	43	0.298611	0.278371	LMR	0	0	13628	4649	ENST00000372621	protein_coding	ENSG00000171793	CTPS1	13628	3666	ENST00000372621	ENSG00000171793	CTPS1	13492	965	0	0	1	0	0	1	0	0	1
1830	chr1	41469173	41469754	582	11	11	557	97	0.174147	0.0703772	LMR	0	0	344	4661	ENST00000463423	protein_coding	ENSG00000171793	CTPS1	344	3678	ENST00000463423	ENSG00000171793	CTPS1	13664	966	1	0	0	1	0	0	0	0	1
1831	chr1	41479596	41480052	457	7	7	274	90	0.328467	0.330479	LMR	0	0	7334	4663	ENST00000302946	protein_coding	ENSG00000171790	SLFNL1	7334	3680	ENST00000302946	ENSG00000171790	SLFNL1	3366	966	0	0	1	0	0	1	0	0	1
1832	chr1	41733862	41734290	429	7	7	318	12	0.0377358	0.0305022	LMR	0	0	3327	4690	ENST00000427711	pseudogene	ENSG00000213987	RP11-399E6.2	26035	3702	ENST00000488592	ENSG00000010803	SCMH1	25534	967	0	1	0	0	0	1	0	0	1
1833	chr1	41740211	41741224	1014	8	8	286	43	0.15035	0.151952	LMR	0	0	9676	4690	ENST00000427711	pseudogene	ENSG00000213987	RP11-399E6.2	32384	3702	ENST00000488592	ENSG00000010803	SCMH1	31883	967	0	1	0	0	0	1	0	0	1
1834	chr1	41748235	41748910	676	9	9	358	69	0.192737	0.146773	LMR	0	0	17700	4690	ENST00000427711	pseudogene	ENSG00000213987	RP11-399E6.2	40408	3702	ENST00000488592	ENSG00000010803	SCMH1	39907	967	0	1	0	0	0	1	0	0	1
1835	chr1	41796978	41797238	261	6	6	279	97	0.34767	0.329124	LMR	0	0	30355	4691	ENST00000372591	protein_coding	ENSG00000204060	FOXO6	30355	3703	ENST00000372591	ENSG00000204060	FOXO6	29442	968	0	0	1	0	0	1	0	0	1
1836	chr1	41809868	41810799	932	13	13	583	91	0.156089	0.100896	LMR	0	0	16794	4691	ENST00000372591	protein_coding	ENSG00000204060	FOXO6	16794	3703	ENST00000372591	ENSG00000204060	FOXO6	15881	968	0	0	1	0	0	1	0	0	1
1837	chr1	41823194	41824240	1047	18	18	654	122	0.186544	0.179088	LMR	0	0	3353	4691	ENST00000372591	protein_coding	ENSG00000204060	FOXO6	3353	3703	ENST00000372591	ENSG00000204060	FOXO6	2440	968	0	0	1	0	0	1	0	0	1
1838	chr1	41837574	41838153	580	6	6	158	48	0.303797	0.273053	LMR	0	0	3187	4692	ENST00000429109	antisense	ENSG00000229901	RP11-399E6.4	9979	3703	ENST00000372591	ENSG00000204060	FOXO6	5031	969	0	1	0	0	1	0	0	0	1
1839	chr1	41845278	41845758	481	5	5	194	70	0.360825	0.189542	LMR	0	0	3936	4692	ENST00000429109	antisense	ENSG00000229901	RP11-399E6.4	17683	3703	ENST00000372591	ENSG00000204060	FOXO6	1506	970	0	1	0	0	1	0	0	1	0
1840	chr1	41853142	41853609	468	7	7	265	53	0.2	0.238333	LMR	0	0	11800	4692	ENST00000429109	antisense	ENSG00000229901	RP11-399E6.4	25547	3703	ENST00000372591	ENSG00000204060	FOXO6	3937	970	0	0	1	0	0	1	0	0	1
1841	chr1	41860812	41861317	506	6	6	101	37	0.366337	0.244811	LMR	0	0	19470	4692	ENST00000429109	antisense	ENSG00000229901	RP11-399E6.4	33217	3703	ENST00000372591	ENSG00000204060	FOXO6	11607	970	0	0	1	0	0	1	0	0	1
1842	chr1	41861914	41862044	131	5	5	178	70	0.393258	0.363805	LMR	0	0	20572	4692	ENST00000429109	antisense	ENSG00000229901	RP11-399E6.4	34319	3703	ENST00000372591	ENSG00000204060	FOXO6	12709	970	0	0	1	0	0	1	0	0	1
1843	chr1	41865050	41865181	132	5	5	185	41	0.221622	0.221195	LMR	0	0	23708	4692	ENST00000429109	antisense	ENSG00000229901	RP11-399E6.4	37455	3703	ENST00000372591	ENSG00000204060	FOXO6	15845	970	0	0	1	0	0	1	0	0	1
1844	chr1	41869531	41870702	1172	16	16	629	54	0.0858506	0.0552767	LMR	0	0	28189	4692	ENST00000429109	antisense	ENSG00000229901	RP11-399E6.4	41936	3703	ENST00000372591	ENSG00000204060	FOXO6	18568	971	0	0	1	0	0	1	0	0	1
1845	chr1	41882768	41883311	544	5	5	168	16	0.0952381	0.0915173	LMR	0	0	41426	4692	ENST00000429109	antisense	ENSG00000229901	RP11-399E6.4	55173	3703	ENST00000372591	ENSG00000204060	FOXO6	5959	971	0	0	1	0	0	1	0	0	1
1846	chr1	41898383	41899012	630	8	8	334	64	0.191617	0.132796	LMR	0	0	33686	4693	ENST00000516754	rRNA	ENSG00000252563	RNA5SP45	50743	3706	ENST00000467046	ENSG00000127129	EDN2	8756	971	0	0	1	0	0	1	0	0	1
1847	chr1	41952115	41952786	672	21	21	794	139	0.175063	0.155468	LMR	0	0	1770	4695	ENST00000490783	protein_coding	ENSG00000127129	EDN2	1770	3705	ENST00000490783	ENSG00000127129	EDN2	9064	972	0.340774	0	0.659226	0.340774	0	0.659226	0	0	1
1848	chr1	41975090	41976175	1086	15	15	465	163	0.350538	0.336895	LMR	0	0	24745	4695	ENST00000490783	protein_coding	ENSG00000127129	EDN2	24745	3705	ENST00000490783	ENSG00000127129	EDN2	5613	973	0	1	0	0	1	0	0	0	1
1849	chr1	42039564	42040256	693	13	13	513	37	0.0721248	0.0403242	LMR	0	0	5314	4702	ENST00000460604	protein_coding	ENSG00000127124	HIVEP3	5314	3712	ENST00000460604	ENSG00000127124	HIVEP3	57520	973	0	1	0	0	1	0	0	0	1
1850	chr1	42083860	42084092	233	6	6	282	75	0.265957	0.262457	LMR	0	0	38288	4702	ENST00000460604	protein_coding	ENSG00000127124	HIVEP3	38288	3712	ENST00000460604	ENSG00000127124	HIVEP3	43288	974	0	1	0	0	1	0	0	0	1
1851	chr1	42088758	42089178	421	6	6	289	16	0.0553633	0.0612731	LMR	0	0	43186	4702	ENST00000460604	protein_coding	ENSG00000127124	HIVEP3	43186	3712	ENST00000460604	ENSG00000127124	HIVEP3	38202	974	0	1	0	0	1	0	0	0	1
1852	chr1	42124065	42124366	302	5	5	199	34	0.170854	0.167551	LMR	0	0	42305	4701	ENST00000247584	protein_coding	ENSG00000127124	HIVEP3	42305	3711	ENST00000247584	ENSG00000127124	HIVEP3	3014	974	0	1	0	0	1	0	0	0	1
1853	chr1	42138698	42139822	1125	15	15	682	72	0.105572	0.0387681	LMR	0	0	26849	4701	ENST00000247584	protein_coding	ENSG00000127124	HIVEP3	26849	3711	ENST00000247584	ENSG00000127124	HIVEP3	10065	974	0	1	0	0	1	0	0	0	1
1854	chr1	42149248	42150146	899	5	5	206	52	0.252427	0.20559	LMR	0	0	16525	4701	ENST00000247584	protein_coding	ENSG00000127124	HIVEP3	16525	3711	ENST00000247584	ENSG00000127124	HIVEP3	20615	974	0	1	0	0	1	0	0	0	1
1855	chr1	42192718	42193536	819	21	21	585	42	0.0717949	0.0226054	LMR	0	0	26045	4701	ENST00000247584	protein_coding	ENSG00000127124	HIVEP3	26045	3711	ENST00000247584	ENSG00000127124	HIVEP3	64085	974	0	1	0	0	1	0	0	0	1
1856	chr1	42194462	42194820	359	5	5	182	70	0.384615	0.322931	LMR	0	0	27789	4701	ENST00000247584	protein_coding	ENSG00000127124	HIVEP3	27789	3711	ENST00000247584	ENSG00000127124	HIVEP3	65829	974	0	1	0	0	1	0	0	0	1
1857	chr1	42204401	42205739	1339	28	28	1094	74	0.0676417	0.0329935	LMR	0	0	19072	4710	ENST00000390764	miRNA	ENSG00000264896	AL451006.1	37728	3711	ENST00000247584	ENSG00000127124	HIVEP3	75768	974	0	1	0	0	1	0	0	0	1
1858	chr1	42206189	42207231	1043	12	12	402	69	0.171642	0.134398	LMR	0	0	17580	4710	ENST00000390764	miRNA	ENSG00000264896	AL451006.1	39516	3711	ENST00000247584	ENSG00000127124	HIVEP3	77556	974	0	1	0	0	1	0	0	0	1
1859	chr1	42216764	42218036	1273	14	14	515	88	0.170874	0.127659	LMR	0	0	6775	4710	ENST00000390764	miRNA	ENSG00000264896	AL451006.1	50091	3711	ENST00000247584	ENSG00000127124	HIVEP3	88131	974	0	1	0	0	1	0	0	0	1
1860	chr1	42220283	42220818	536	6	6	288	108	0.375	0.36715	LMR	0	0	3993	4710	ENST00000390764	miRNA	ENSG00000264896	AL451006.1	53610	3711	ENST00000247584	ENSG00000127124	HIVEP3	91650	974	0	1	0	0	1	0	0	0	1
1861	chr1	42234023	42234938	916	11	11	474	105	0.221519	0.201775	LMR	0	0	9210	4710	ENST00000390764	miRNA	ENSG00000264896	AL451006.1	67350	3711	ENST00000247584	ENSG00000127124	HIVEP3	105390	974	0	1	0	0	1	0	0	0	1
1862	chr1	42236868	42237554	687	9	9	277	65	0.234657	0.234842	LMR	0	0	12055	4710	ENST00000390764	miRNA	ENSG00000264896	AL451006.1	70195	3711	ENST00000247584	ENSG00000127124	HIVEP3	108235	974	0	1	0	0	1	0	0	0	1
1863	chr1	42268004	42269852	1849	10	10	442	126	0.285068	0.370987	LMR	0	0	43191	4710	ENST00000390764	miRNA	ENSG00000264896	AL451006.1	65448	3716	ENST00000479350	ENSG00000127124	HIVEP3	113788	975	0	1	0	0	1	0	0	0	1
1864	chr1	42327792	42328868	1077	10	10	504	82	0.162698	0.120984	LMR	0	0	6432	4706	ENST00000479350	protein_coding	ENSG00000127124	HIVEP3	6432	3716	ENST00000479350	ENSG00000127124	HIVEP3	54772	975	0	1	0	0	1	0	0	0	1
1865	chr1	42347661	42348688	1028	6	6	148	40	0.27027	0.25359	LMR	0	0	12359	4706	ENST00000479350	protein_coding	ENSG00000127124	HIVEP3	12359	3716	ENST00000479350	ENSG00000127124	HIVEP3	34952	975	0	1	0	0	1	0	0	0	1
1866	chr1	42356583	42357894	1312	18	18	731	90	0.123119	0.0636467	LMR	0	0	21281	4706	ENST00000479350	protein_coding	ENSG00000127124	HIVEP3	21281	3716	ENST00000479350	ENSG00000127124	HIVEP3	25746	975	0	1	0	0	1	0	0	0	1
1867	chr1	42363708	42364321	614	5	5	252	64	0.253968	0.223256	LMR	0	0	19847	4699	ENST00000372583	protein_coding	ENSG00000127124	HIVEP3	19847	3709	ENST00000372583	ENSG00000127124	HIVEP3	19319	975	0	1	0	0	1	0	0	0	1
1868	chr1	42385612	42386219	608	14	14	561	94	0.167558	0.115444	LMR	0	0	1233	4700	ENST00000372584	protein_coding	ENSG00000127124	HIVEP3	1233	3710	ENST00000372584	ENSG00000127124	HIVEP3	1608	975	1	0	0	1	0	0	0	0.644737	0.355263
1869	chr1	42446900	42447280	381	8	8	308	47	0.152597	0.0770621	LMR	0	0	54315	4705	ENST00000489103	protein_coding	ENSG00000127124	HIVEP3	54315	3715	ENST00000489103	ENSG00000127124	HIVEP3	53575	976	0	1	0	0	1	0	0	0	1
1870	chr1	42479629	42480073	445	5	5	204	45	0.220588	0.198436	LMR	0	0	21522	4705	ENST00000489103	protein_coding	ENSG00000127124	HIVEP3	21522	3715	ENST00000489103	ENSG00000127124	HIVEP3	20782	976	0	1	0	0	1	0	0	0	1
1871	chr1	42611083	42611488	406	9	9	380	66	0.173684	0.127743	LMR	0	0	4776	4712	ENST00000434936	pseudogene	ENSG00000228776	RP11-319C21.1	7603	3717	ENST00000372581	ENSG00000044012	GUCA2B	0	977	0	0	1	0	0	1	0.00738916	0.992611	0
1872	chr1	42611590	42611634	45	5	5	95	40	0.421053	0.40614	LMR	0	0	5283	4712	ENST00000434936	pseudogene	ENSG00000228776	RP11-319C21.1	7457	3717	ENST00000372581	ENSG00000044012	GUCA2B	0	977	0	0	1	0	0	1	1	0	0
1873	chr1	42612520	42613019	500	12	12	468	102	0.217949	0.237009	LMR	0	0	6072	4713	ENST00000372581	protein_coding	ENSG00000044012	GUCA2B	6072	3717	ENST00000372581	ENSG00000044012	GUCA2B	828	977	0	0	1	0	0	1	0	1	0
1874	chr1	42623392	42623775	384	6	6	258	41	0.158915	0.0860608	LMR	0	0	4299	4713	ENST00000372581	protein_coding	ENSG00000044012	GUCA2B	4299	3717	ENST00000372581	ENSG00000044012	GUCA2B	11700	977	0	0	1	0	0	1	0	0	1
1875	chr1	42639068	42639284	217	5	5	197	54	0.274112	0.248062	LMR	0	0	8678	4714	ENST00000357001	protein_coding	ENSG00000197273	GUCA2A	8678	3718	ENST00000357001	ENSG00000197273	GUCA2A	27376	977	0	0	1	0	0	1	0	0	1
1876	chr1	42725101	42725604	504	5	5	132	52	0.393939	0.42767	LMR	0	0	18653	4723	ENST00000454417	protein_coding	ENSG00000198815	FOXJ3	18653	3727	ENST00000454417	ENSG00000198815	FOXJ3	74661	978	0	1	0	0	1	0	0	0	1
1877	chr1	42778188	42778751	564	5	5	230	69	0.3	0.227747	LMR	0	0	2378	4720	ENST00000545068	protein_coding	ENSG00000198815	FOXJ3	2378	3724	ENST00000545068	ENSG00000198815	FOXJ3	21514	978	0	1	0	0	1	0	0	0	1
1878	chr1	42784992	42786170	1179	8	8	183	23	0.125683	0.121911	LMR	0	0	3861	4720	ENST00000545068	protein_coding	ENSG00000198815	FOXJ3	3861	3724	ENST00000545068	ENSG00000198815	FOXJ3	14095	978	0	1	0	0	1	0	0	0	1
[truncated: 52,109 more rows]
