# Supplementary material for: Methylome and transcriptome maps of human visceral and subcutaneous adipocytes reveal key epigenetic differences at developmental genes
Source: Sci Rep. 2019 Jul 2;9:9511. doi: 10.1038/s41598-019-45777-w (PMC6606599; doi:10.1038/s41598-019-45777-w)
Supplement: Supplementary file 22 — Supplementary_Table S21 [file 41598_2019_45777_MOESM22_ESM.xlsx]

## Sheet: DMVs
Table S21. DNA methylation valleys (DMVs)
DMVs identified in (A) Visceral Adipocytes (VA), Row 5 (B) Subcutaneous Adipocytes (SA), Row 500 (C) Peripheral Blood Leukocytes (PBL), Row 1095
(A) VA
chr	start	end	width	score	nGeneTSS	nProtGeneTSS	distanceTSS	TSS	tx_id	tx_type	gene_id	gene_name	distanceTSS_prot	TSS_prot	tx_id_prot	gene_id_prot	gene_name_prot	distanceCpGi	CpGi	promoter	genebody	intergenic	promoter_prot	genebody_prot	intergenic_prot	CpGisland	CpGshores	nonCpG
chr1	1239951	1245150	5200	0.0676659	2	2	0	304	ENST00000493657	protein_coding	ENSG00000169972	PUSL1	0	147	ENST00000493657	ENSG00000169972	PUSL1	0	75	1	0	0	1	0	0	0.528846	0.384615	0.0865385
chr1	2158151	2164450	6300	0.0338222	1	1	0	655	ENST00000508416	protein_coding	ENSG00000157933	SKI	0	466	ENST00000508416	ENSG00000157933	SKI	0	174	1	0	0	1	0	0	0.47	0.327302	0.202698
chr1	12674851	12680450	5600	0.0295504	2	1	0	1587	ENST00000606790	lincRNA	ENSG00000272482	RP11-474O21.5	0	1218	ENST00000482265	ENSG00000162496	DHRS3	0	457	1	0	0	0.8725	0	0.1275	0.29625	0.68	0.02375
chr1	18433251	18438450	5200	0.027429	1	1	0	2080	ENST00000251296	protein_coding	ENSG00000117154	IGSF21	0	1576	ENST00000251296	ENSG00000117154	IGSF21	0	550	0.574808	0.425192	0	0.574808	0.425192	0	0.416923	0.583077	0
chr1	18956151	18974850	18700	0.0488134	1	1	0	2092	ENST00000400661	protein_coding	ENSG00000009709	PAX7	0	1583	ENST00000400661	ENSG00000009709	PAX7	0	560	0.206791	0.793209	0	0.206791	0.793209	0	0.347433	0.652567	0
chr1	25254351	25259450	5100	0.0647159	1	1	0	2755	ENST00000496967	protein_coding	ENSG00000020633	RUNX3	0	2128	ENST00000496967	ENSG00000020633	RUNX3	0	668	0.787647	0.212353	0	0.787647	0.212353	0	0.681961	0.318039	0
chr1	26734851	26740150	5300	0.0637967	1	1	0	3009	ENST00000254231	protein_coding	ENSG00000131914	LIN28A	0	2338	ENST00000254231	ENSG00000131914	LIN28A	0	700	0.762075	0.159057	0.0788679	0.762075	0.159057	0.0788679	0.170189	0.754717	0.0750943
chr1	34628251	34633250	5000	0.0376487	2	2	0	3978	ENST00000373374	protein_coding	ENSG00000142698	C1orf94	0	3112	ENST00000373374	ENSG00000142698	C1orf94	0	849	0.8752	0.1248	0	0.8752	0.1248	0	0.4386	0.5066	0.0548
chr1	37497451	37504450	7000	0.0352438	1	1	0	4207	ENST00000373093	protein_coding	ENSG00000163873	GRIK3	0	3305	ENST00000373093	ENSG00000163873	GRIK3	0	892	0.572	0.0392857	0.388714	0.572	0.0392857	0.388714	0.321	0.418143	0.260857
chr1	50880651	50894750	14100	0.0490363	1	1	0	5759	ENST00000404795	protein_coding	ENSG00000142700	DMRTA2	0	4605	ENST00000404795	ENSG00000142700	DMRTA2	0	1104	0.41617	0.14766	0.43617	0.41617	0.14766	0.43617	0.695106	0.304894	0
chr1	59246851	59252050	5200	0.00701009	2	1	0	6380	ENST00000419531	lincRNA	ENSG00000234807	LINC01135	0	5047	ENST00000371222	ENSG00000177606	JUN	0	1173	0.820385	0.179615	0	0.769231	0.179615	0.0511538	0.669038	0.330962	0
chr1	61545151	61552350	7200	0.0233013	2	1	0	6460	ENST00000584315	miRNA	ENSG00000263380	AC096534.1	0	5094	ENST00000371184	ENSG00000162599	NFIA	0	1187	0.8375	0.1625	0	0.729722	0.270278	0	0.112639	0.555556	0.331806
chr1	63782351	63790750	8400	0.0763791	3	1	0	6554	ENST00000371116	protein_coding	ENSG00000187140	FOXD3	0	5151	ENST00000371116	ENSG00000187140	FOXD3	0	1195	0.964524	0	0.0354762	0.47619	0.0025	0.52131	0.961548	0.0384524	0
chr1	87792951	87798250	5300	0.0143813	1	1	0	7537	ENST00000489303	protein_coding	ENSG00000143013	LMO4	0	5843	ENST00000489303	ENSG00000143013	LMO4	0	1294	1	0	0	1	0	0	0.350189	0.649811	0
chr1	91175651	91186250	10600	0.061921	1	1	0	7654	ENST00000370445	protein_coding	ENSG00000143032	BARHL2	0	5923	ENST00000370445	ENSG00000143032	BARHL2	0	1311	0.377358	0.348868	0.273774	0.377358	0.348868	0.273774	0.248396	0.619906	0.131698
chr1	92945951	92952750	6800	0.0636978	1	1	0	7764	ENST00000483490	protein_coding	ENSG00000162676	GFI1	0	6006	ENST00000483490	ENSG00000162676	GFI1	0	1329	0.770588	0.229412	0	0.770588	0.229412	0	0.979265	0.0207353	0
chr1	145395051	145400050	5000	0.0483111	0	0	12293	9775	ENST00000364688	snRNA	ENSG00000201558	RNVU1-6	13044	7295	ENST00000357836	ENSG00000168509	HFE2	9513	1534	0	0	1	0	0	1	0	0	1
chr1	145469251	145475150	5900	0.0273072	2	2	0	9790	ENST00000323397	protein_coding	ENSG00000181039	ANKRD34A	0	7309	ENST00000323397	ENSG00000181039	ANKRD34A	0	1537	0.56322	0.43678	0	0.56322	0.43678	0	0.365085	0.634915	0
chr1	149856051	149861050	5000	0.017863	4	4	0	10227	ENST00000369153	protein_coding	ENSG00000178096	BOLA1	0	7504	ENST00000369153	ENSG00000178096	BOLA1	0	1648	0.9638	0.0362	0	0.9638	0.0362	0	0.3402	0.6598	0
chr1	150547651	150552850	5200	0.0160784	1	1	0	10363	ENST00000307940	protein_coding	ENSG00000143384	MCL1	0	7630	ENST00000307940	ENSG00000143384	MCL1	0	1665	0.691923	0.308077	0	0.691923	0.308077	0	0.197115	0.480192	0.322692
chr1	152079851	152085750	5900	0.0770307	0	0	805	10774	ENST00000368804	protein_coding	ENSG00000159450	TCHH	805	8000	ENST00000368804	ENSG00000159450	TCHH	0	1697	0.202542	0.797458	0	0.202542	0.797458	0	0.533559	0.466441	0
chr1	154971351	154977450	6100	0.0279533	1	1	0	11229	ENST00000483226	protein_coding	ENSG00000160685	ZBTB7B	0	8388	ENST00000483226	ENSG00000160685	ZBTB7B	0	1742	0.687541	0.0213115	0.291148	0.687541	0.0213115	0.291148	0.454262	0.545738	0
chr1	156716251	156722950	6700	0.0287459	2	2	0	11944	ENST00000491853	protein_coding	ENSG00000143294	PRCC	0	9033	ENST00000491853	ENSG00000143294	PRCC	0	1807	1	0	0	1	0	0	0.197313	0.43	0.372687
chr1	164526851	164531850	5000	0.0146777	1	1	0	12861	ENST00000605467	protein_coding	ENSG00000185630	PBX1	0	9796	ENST00000605467	ENSG00000185630	PBX1	13690	1880	1	0	0	1	0	0	0	0	1
chr1	180197451	180207350	9900	0.040157	1	1	0	13777	ENST00000558139	protein_coding	ENSG00000121454	LHX4	0	10408	ENST00000558139	ENSG00000121454	LHX4	0	1965	0.402222	0.597778	0	0.402222	0.597778	0	0.692525	0.269596	0.0378788
chr1	197877451	197883150	5700	0.0633225	1	1	0	14321	ENST00000367390	protein_coding	ENSG00000143355	LHX9	0	10780	ENST00000367390	ENSG00000143355	LHX9	0	2015	0.721754	0	0.278246	0.721754	0	0.278246	0.284386	0.616316	0.0992982
chr1	197883651	197890050	6400	0.0740348	1	1	0	14325	ENST00000367387	protein_coding	ENSG00000143355	LHX9	0	10784	ENST00000367387	ENSG00000143355	LHX9	0	2017	0.762188	0.237813	0	0.762188	0.237813	0	0.16125	0.83875	0
chr1	200007351	200012950	5600	0.050153	1	1	0	14387	ENST00000367357	protein_coding	ENSG00000116833	NR5A2	0	10821	ENST00000367357	ENSG00000116833	NR5A2	0	2025	0.5775	0.4225	0	0.5775	0.4225	0	0.311786	0.688214	0
chr1	204375751	204381650	5900	0.0259309	1	1	0	14858	ENST00000367188	protein_coding	ENSG00000158615	PPP1R15B	0	11189	ENST00000367188	ENSG00000158615	PPP1R15B	0	2083	0.463051	0.536949	0	0.463051	0.536949	0	0.14339	0.422203	0.434407
chr1	206134751	206139750	5000	0.0125673	2	1	0	15056	ENST00000607379	protein_coding	ENSG00000196550	FAM72A	0	11361	ENST00000607379	ENSG00000196550	FAM72A	0	2109	0.967	0	0.033	0.967	0	0.033	0.6838	0.3162	0
chr1	212778651	212783650	5000	0.0136619	1	1	0	15490	ENST00000366985	protein_coding	ENSG00000162772	ATF3	0	11671	ENST00000366985	ENSG00000162772	ATF3	0	2160	0.7278	0.2722	0	0.7278	0.2722	0	0.587	0.413	0
chr1	214158151	214163550	5400	0.0551656	2	1	0	15597	ENST00000607425	protein_coding	ENSG00000117707	PROX1	0	11744	ENST00000607425	ENSG00000117707	PROX1	0	2173	1	0	0	0.861111	0.138889	0	0.192037	0.807963	0
chr1	217306851	217313850	7000	0.0678929	1	1	0	15660	ENST00000493603	protein_coding	ENSG00000196482	ESRRG	0	11790	ENST00000493603	ENSG00000196482	ESRRG	0	2189	0.571571	0.320714	0.107714	0.571571	0.320714	0.107714	0.31	0.679	0.011
chr1	228191951	228197550	5600	0.0305869	1	1	0	16290	ENST00000366753	protein_coding	ENSG00000154342	WNT3A	0	12246	ENST00000366753	ENSG00000154342	WNT3A	0	2284	0.719821	0.137143	0.143036	0.719821	0.137143	0.143036	0.431429	0.5425	0.0260714
chr1	234738351	234749950	11600	0.0182372	2	1	0	16764	ENST00000436039	antisense	ENSG00000228830	RP4-781K5.2	0	12597	ENST00000491430	ENSG00000168264	IRF2BP2	0	2363	0.56181	0.0637069	0.374483	0.46819	0.157328	0.374483	0.236897	0.344828	0.418276
chr1	245023551	245028750	5200	0.0193234	2	1	0	17233	ENST00000610145	lincRNA	ENSG00000273175	RP11-11N7.4	0	12898	ENST00000476241	ENSG00000153187	HNRNPU	0	2422	1	0	0	1	0	0	0.305	0.525	0.17
chr2	8816151	8826450	10300	0.0300648	2	1	0	17977	ENST00000472142	protein_coding	ENSG00000115738	ID2	0	13311	ENST00000472142	ENSG00000115738	ID2	0	2561	0.850388	0	0.149612	0.770388	0	0.229612	0.354369	0.645631	0
chr2	16079451	16084450	5000	0.029389	2	1	0	18329	ENST00000281043	protein_coding	ENSG00000134323	MYCN	0	13549	ENST00000281043	ENSG00000134323	MYCN	0	2606	0.984	0.016	0	0.647	0.353	0	0.6462	0.3538	0
chr2	28612551	28620250	7700	0.011598	3	1	0	19178	ENST00000604052	sense_intronic	ENSG00000270640	RP11-373D23.2	0	14218	ENST00000545753	ENSG00000075426	FOSL2	0	2720	0.900779	0.0992208	0	0.900779	0	0.0992208	0.491429	0.313506	0.195065
chr2	43446451	43455350	8900	0.00913005	1	1	0	19982	ENST00000282388	protein_coding	ENSG00000152518	ZFP36L2	0	14785	ENST00000282388	ENSG00000152518	ZFP36L2	0	2788	0.404831	0.595169	0	0.404831	0.595169	0	0.393933	0.269551	0.336517
chr2	60776151	60785350	9200	0.035048	1	1	0	20678	ENST00000409351	protein_coding	ENSG00000119866	BCL11A	0	15280	ENST00000409351	ENSG00000119866	BCL11A	0	2871	0.712065	0	0.287935	0.712065	0	0.287935	0.421848	0.516087	0.0620652
chr2	63280651	63287750	7100	0.0990217	0	0	2664	20891	ENST00000476383	protein_coding	ENSG00000115507	OTX1	2664	15429	ENST00000476383	ENSG00000115507	OTX1	0	2892	0	0.608592	0.391408	0	0.608592	0.391408	0.321127	0.678873	0
chr2	66659051	66668750	9700	0.0522152	3	1	0	21112	ENST00000439433	antisense	ENSG00000230749	MEIS1-AS2	0	15558	ENST00000466811	ENSG00000143995	MEIS1	0	2917	1	0	0	1	0	0	0.12134	0.423814	0.454845
chr2	66800951	66811550	10600	0.0413702	1	0	0	21114	ENST00000433396	lincRNA	ENSG00000232046	AC007392.3	64891	15564	ENST00000450027	ENSG00000143995	MEIS1	0	2920	0.208585	0.791415	0	0	0.00481132	0.995189	0.261981	0.724245	0.0137736
chr2	71123351	71129250	5900	0.0592837	1	1	0	21455	ENST00000234392	protein_coding	ENSG00000116035	VAX2	0	15770	ENST00000234392	ENSG00000116035	VAX2	0	2953	0.598475	0	0.401525	0.598475	0	0.401525	0.421864	0.345932	0.232203
chr2	72369651	72378250	8600	0.0392473	1	1	0	21591	ENST00000461519	protein_coding	ENSG00000003137	CYP26B1	0	15886	ENST00000461519	ENSG00000003137	CYP26B1	0	2971	0.873953	0	0.126047	0.873953	0	0.126047	0.626628	0.373372	0
chr2	73140651	73148450	7800	0.0509243	1	1	0	21607	ENST00000473732	protein_coding	ENSG00000135638	EMX1	0	15899	ENST00000473732	ENSG00000135638	EMX1	0	2975	0.759103	0.146282	0.0946154	0.759103	0.146282	0.0946154	0.667308	0.280769	0.0519231
chr2	90446951	90452050	5100	0.0439236	0	0	6150	22759	ENST00000603238	protein_coding	ENSG00000270999	CH17-132F21.1	6150	16712	ENST00000603238	ENSG00000270999	CH17-132F21.1	0	3088	0	0	1	0	0	1	0.642745	0.357255	0
chr2	105465451	105474950	9500	0.050157	3	1	0	23642	ENST00000361360	protein_coding	ENSG00000198914	POU3F3	0	17267	ENST00000361360	ENSG00000198914	POU3F3	0	3195	0.848211	0.151789	0	0.421053	0.103368	0.475579	0.488105	0.364421	0.147474
chr2	105477151	105485350	8200	0.0564771	1	0	0	23643	ENST00000454183	antisense	ENSG00000239587	AC018730.4	5181	17267	ENST00000361360	ENSG00000198914	POU3F3	0	3198	0.414268	0.585732	0	0	0	1	0.222439	0.777561	0
chr2	119603251	119617550	14300	0.0614606	1	1	0	24406	ENST00000295206	protein_coding	ENSG00000163064	EN1	0	17740	ENST00000295206	ENSG00000163064	EN1	0	3306	0.27993	0	0.72007	0.27993	0	0.72007	0.456783	0.543217	0
chr2	121100351	121105650	5300	0.029919	1	1	0	24520	ENST00000295228	protein_coding	ENSG00000163083	INHBB	0	17835	ENST00000295228	ENSG00000163083	INHBB	0	3324	0.741887	0	0.258113	0.741887	0	0.258113	0.630755	0.369245	0
chr2	145272351	145279050	6700	0.0237715	2	1	0	25454	ENST00000595449	antisense	ENSG00000238057	ZEB2-AS1	0	18388	ENST00000464380	ENSG00000169554	ZEB2	0	3479	1	0	0	1	0	0	0.286866	0.463582	0.249552
chr2	162270651	162276250	5600	0.0951051	1	1	0	26049	ENST00000489530	protein_coding	ENSG00000136535	TBR1	0	18776	ENST00000489530	ENSG00000136535	TBR1	0	3532	1	0	0	1	0	0	0.248393	0.751607	0
chr2	170217251	170222350	5100	0.0127502	1	1	0	26334	ENST00000443831	protein_coding	ENSG00000081479	LRP2	0	18991	ENST00000443831	ENSG00000081479	LRP2	0	3550	0.773333	0	0.226667	0.773333	0	0.226667	0.241373	0.758627	0
chr2	171669151	171677450	8300	0.0449992	2	1	0	26501	ENST00000455988	antisense	ENSG00000235934	AC007405.8	0	19099	ENST00000429023	ENSG00000128683	GAD1	0	3565	1	0	0	1	0	0	0.507229	0.492771	0
chr2	172946751	172954150	7400	0.0753046	1	1	0	26631	ENST00000550686	protein_coding	ENSG00000144355	DLX1	0	19225	ENST00000550686	ENSG00000144355	DLX1	0	3582	0.895541	0.0627027	0.0417568	0.895541	0.0627027	0.0417568	0.332703	0.667297	0
chr2	172956651	172962550	5900	0.0720419	0	0	4555	26631	ENST00000550686	protein_coding	ENSG00000144355	DLX1	4555	19225	ENST00000550686	ENSG00000144355	DLX1	0	3583	0	0	1	0	0	1	0.472373	0.423051	0.104576
chr2	172963551	172969250	5700	0.0428791	2	1	0	26634	ENST00000448117	lincRNA	ENSG00000236651	AC104801.1	0	19227	ENST00000466293	ENSG00000115844	DLX2	0	3585	0.635614	0.256316	0.10807	0.635614	0.256316	0.10807	0.632807	0.367193	0
chr2	175196851	175203050	6200	0.0703596	2	2	0	26756	ENST00000595354	protein_coding	ENSG00000268241	AC018470.1	0	19306	ENST00000595354	ENSG00000268241	AC018470.1	0	3601	0.867258	0	0.132742	0.867258	0	0.132742	0.512258	0.388871	0.098871
chr2	176942151	176952050	9900	0.0709329	1	1	0	26891	ENST00000308618	protein_coding	ENSG00000174279	EVX2	0	19414	ENST00000308618	ENSG00000174279	EVX2	0	3618	0.40404	0.448586	0.147374	0.40404	0.448586	0.147374	0.52899	0.47101	0
chr2	176961151	176966550	5400	0.0685143	1	1	0	26894	ENST00000404162	protein_coding	ENSG00000170178	HOXD12	0	19417	ENST00000404162	ENSG00000170178	HOXD12	0	3623	0.754074	0	0.245926	0.754074	0	0.245926	0.325	0.675	0
chr2	176968151	176974750	6600	0.0528687	3	2	0	26899	ENST00000549469	protein_coding	ENSG00000128710	HOXD10	0	19421	ENST00000549469	ENSG00000128710	HOXD10	0	3626	1	0	0	1	0	0	0.237576	0.762424	0
chr2	176991351	176996350	5000	0.0619461	1	1	0	26908	ENST00000450510	protein_coding	ENSG00000175879	HOXD8	0	19428	ENST00000450510	ENSG00000175879	HOXD8	0	3633	0.7858	0.2142	0	0.7858	0	0.2142	0.4628	0.5372	0
chr2	178125851	178131350	5500	0.0112378	2	1	0	26987	ENST00000428541	antisense	ENSG00000222043	AC079305.10	0	19460	ENST00000462023	ENSG00000116044	NFE2L2	0	3652	0.939818	0.0601818	0	0.939818	0.0601818	0	0.286182	0.636909	0.0769091
chr2	182542251	182550450	8200	0.053818	3	2	0	27254	ENST00000440371	antisense	ENSG00000234595	AC013733.3	0	19615	ENST00000295108	ENSG00000162992	NEUROD1	0	3669	0.800732	0.197317	0.00195122	0.527927	0.124756	0.347317	0.159024	0.399146	0.441829
chr2	200320151	200325950	5800	0.0341038	2	1	0	27941	ENST00000441234	antisense	ENSG00000225953	SATB2-AS1	0	20140	ENST00000440919	ENSG00000119042	SATB2	0	3719	0.916724	0.0832759	0	0.916724	0.0832759	0	0.93931	0.0606897	0
chr2	201724451	201730050	5600	0.0183606	2	1	0	28084	ENST00000516950	misc_RNA	ENSG00000252759	Y_RNA	0	20228	ENST00000482590	ENSG00000013441	CLK1	0	3732	1	0	0	1	0	0	0.122321	0.441607	0.436071
chr2	203239551	203244550	5000	0.0177117	2	1	0	28357	ENST00000374574	protein_coding	ENSG00000204217	BMPR2	0	20440	ENST00000374574	ENSG00000204217	BMPR2	0	3745	0.9212	0.0788	0	0.8996	0.0788	0.0216	0.5106	0.463	0.0264
chr2	217555151	217560850	5700	0.0279494	2	1	0	29091	ENST00000447289	antisense	ENSG00000236886	AC007563.5	0	20977	ENST00000449583	ENSG00000115461	IGFBP5	0	3803	0.642807	0.357193	0	0.607193	0.392807	0	0.143333	0.856667	0
chr2	219260151	219266350	6200	0.0283859	2	1	0	29265	ENST00000608367	antisense	ENSG00000273361	RP11-378A13.2	0	21123	ENST00000464255	ENSG00000144579	CTDSP1	0	3816	0.866452	0.133548	0	0.866452	0.133548	0	0.396452	0.450645	0.152903
chr2	219823551	219829150	5600	0.0515796	2	1	0	29407	ENST00000302625	protein_coding	ENSG00000171450	CDK5R2	0	21254	ENST00000302625	ENSG00000171450	CDK5R2	0	3832	0.906071	0	0.0939286	0.504643	0.0892857	0.406071	0.403393	0.596607	0
chr2	219844351	219851250	6900	0.0358322	1	1	0	29413	ENST00000470119	protein_coding	ENSG00000163497	FEV	0	21256	ENST00000470119	ENSG00000163497	FEV	0	3834	0.587536	0.205797	0.206667	0.587536	0.201159	0.211304	0.357681	0.642319	0
chr2	219854651	219859950	5300	0.0502437	1	1	0	29419	ENST00000490678	protein_coding	ENSG00000163499	CRYBA2	0	21262	ENST00000490678	ENSG00000163499	CRYBA2	0	3835	1	0	0	1	0	0	0.233019	0.572264	0.194717
chr2	223157351	223173550	16200	0.0655397	2	2	0	29822	ENST00000440903	protein_coding	ENSG00000163081	CCDC140	0	21617	ENST00000440903	ENSG00000163081	CCDC140	0	3886	0.545123	0.23179	0.223086	0.545123	0.23179	0.223086	0.214815	0.759877	0.0253086
chr2	232570751	232576450	5700	0.0193779	2	2	0	30290	ENST00000467816	protein_coding	ENSG00000187514	PTMA	0	21967	ENST00000467816	ENSG00000187514	PTMA	0	3938	1	0	0	1	0	0	0.82386	0.17614	0
chr2	237074451	237083250	8800	0.0536995	2	1	0	30706	ENST00000483218	antisense	ENSG00000233611	AC079135.1	0	22302	ENST00000465889	ENSG00000168505	GBX2	0	3991	0.518295	0.481705	0	0.518295	0	0.481705	0.640909	0.359091	0
chr3	5018651	5024050	5400	0.0347237	2	1	0	31677	ENST00000460806	protein_coding	ENSG00000134107	BHLHE40	0	23135	ENST00000460806	ENSG00000134107	BHLHE40	0	4161	0.947407	0.0525926	0	0.947407	0.0248148	0.0277778	0.43463	0.56537	0
chr3	9437251	9443850	6600	0.0175997	2	1	0	31866	ENST00000406341	protein_coding	ENSG00000168137	SETD5	0	23239	ENST00000406341	ENSG00000168137	SETD5	0	4177	0.759394	0.240606	0	0.649848	0.342879	0.00727273	0.275	0.408333	0.316667
chr3	27761951	27767350	5400	0.044801	1	1	0	33066	ENST00000461503	protein_coding	ENSG00000163508	EOMES	0	24154	ENST00000461503	ENSG00000163508	EOMES	0	4307	0.787963	0	0.212037	0.787963	0	0.212037	0.393148	0.606852	0
chr3	27768851	27773850	5000	0.0520916	0	0	4644	33065	ENST00000537516	protein_coding	ENSG00000163508	EOMES	4644	24153	ENST00000537516	ENSG00000163508	EOMES	0	4308	0	0	1	0	0	1	0.0608	0.7816	0.1576
chr3	44035851	44041350	5500	0.0264723	2	0	0	34110	ENST00000606217	lincRNA	ENSG00000272121	RP4-555D20.4	242027	24980	ENST00000309765	ENSG00000173769	TOPAZ1	0	4401	0.902364	0	0.0976364	0	0	1	0.854	0.146	0
chr3	55518551	55523550	5000	0.0348077	2	1	0	35992	ENST00000469484	antisense	ENSG00000244586	WNT5A-AS1	0	26651	ENST00000264634	ENSG00000114251	WNT5A	0	4602	0.844	0.156	0	0.844	0.156	0	0.5856	0.4144	0
chr3	61545351	61550950	5600	0.0154303	1	1	0	36299	ENST00000474889	protein_coding	ENSG00000144724	PTPRG	0	26916	ENST00000474889	ENSG00000144724	PTPRG	0	4630	0.756071	0.243929	0	0.756071	0.243929	0	0.637857	0.362143	0
chr3	62350751	62362150	11400	0.0458482	2	1	0	36327	ENST00000475839	protein_coding	ENSG00000153266	FEZF2	0	26929	ENST00000475839	ENSG00000153266	FEZF2	0	4636	0.789298	0.197368	0.0133333	0.465702	0.117018	0.417281	0.34	0.524825	0.135175
chr3	105084051	105089550	5500	0.0157901	1	1	0	37370	ENST00000472644	protein_coding	ENSG00000170017	ALCAM	0	27584	ENST00000472644	ENSG00000170017	ALCAM	0	4739	0.752	0.248	0	0.752	0.248	0	0.0909091	0.909091	0
chr3	119810251	119815350	5100	0.0069134	2	1	0	38125	ENST00000485898	lincRNA	ENSG00000242622	RP11-18H7.1	0	28131	ENST00000316626	ENSG00000082701	GSK3B	0	4787	0.948627	0.0513725	0	0.931569	0.0513725	0.0170588	0.367451	0.529608	0.102941
chr3	135911051	135916550	5500	0.0172672	1	1	0	39426	ENST00000473093	protein_coding	ENSG00000174579	MSL2	0	29139	ENST00000473093	ENSG00000174579	MSL2	0	4945	0.937273	0.0627273	0	0.937273	0.0627273	0	0.344182	0.447273	0.208545
chr3	137478551	137491750	13200	0.0389854	2	1	0	39497	ENST00000478772	lincRNA	ENSG00000239513	RP11-2A4.3	0	29190	ENST00000306087	ENSG00000168875	SOX14	0	4956	0.527273	0	0.472727	0.30303	0	0.69697	0.337273	0.662727	0
chr3	147072051	147077750	5700	0.0878088	0	0	10692	40048	ENST00000473299	antisense	ENSG00000243620	RP11-649A16.1	29408	29625	ENST00000480015	ENSG00000174963	ZIC4	0	5016	0	1	0	0	0	1	0.0977193	0.364561	0.537719
chr3	147084751	147092150	7400	0.0903801	1	0	0	40048	ENST00000473299	antisense	ENSG00000243620	RP11-649A16.1	15008	29625	ENST00000480015	ENSG00000174963	ZIC4	7078	5016	0.540541	0.228649	0.230811	0	0	1	0	0	1
chr3	147094551	147099750	5200	0.0809731	0	0	5003	40071	ENST00000462168	antisense	ENSG00000241202	ZIC4-AS1	7408	29625	ENST00000480015	ENSG00000174963	ZIC4	8761	5017	0	0	1	0	0	1	0	0	1
chr3	147103951	147112750	8800	0.0688036	3	2	0	40073	ENST00000488404	protein_coding	ENSG00000152977	ZIC1	0	29634	ENST00000488404	ENSG00000152977	ZIC1	0	5017	1	0	0	0.862727	0.137273	0	0.362727	0.34625	0.291023
chr3	147125751	147132450	6700	0.10297	1	1	0	40074	ENST00000282928	protein_coding	ENSG00000152977	ZIC1	0	29635	ENST00000282928	ENSG00000152977	ZIC1	0	5022	0.510448	0.489552	0	0.510448	0.489552	0	0.375075	0.624925	0
chr3	147136351	147143050	6700	0.109054	1	1	0	40075	ENST00000474034	protein_coding	ENSG00000152977	ZIC1	0	29636	ENST00000474034	ENSG00000152977	ZIC1	0	5025	0.597015	0.402985	0	0.597015	0.402985	0	0.191493	0.808507	0
chr3	150124751	150131450	6700	0.011734	1	1	0	40282	ENST00000485421	protein_coding	ENSG00000196428	TSC22D2	0	29783	ENST00000485421	ENSG00000196428	TSC22D2	0	5036	0.927612	0.0723881	0	0.927612	0.0723881	0	0.405522	0.480896	0.113582
chr3	168863051	168868150	5100	0.0694711	1	1	0	41098	ENST00000475754	protein_coding	ENSG00000085276	MECOM	0	30340	ENST00000475754	ENSG00000085276	MECOM	0	5095	0.876667	0.123333	0	0.876667	0.123333	0	0.121765	0.878235	0
chr3	169375151	169382650	7500	0.0478261	1	1	0	41102	ENST00000486748	protein_coding	ENSG00000085276	MECOM	0	30344	ENST00000486748	ENSG00000085276	MECOM	0	5096	0.463067	0.536933	0	0.463067	0.536933	0	0.215867	0.4792	0.304933
chr3	169486951	169492050	5100	0.0258376	3	2	0	41115	ENST00000356716	protein_coding	ENSG00000085274	MYNN	0	30349	ENST00000356716	ENSG00000085274	MYNN	0	5100	1	0	0	1	0	0	0.146863	0.853137	0
chr3	181417951	181423350	5400	0.0634892	0	0	322	41688	ENST00000593330	sense_overlapping	ENSG00000242808	SOX2-OT	6363	30736	ENST00000431565	ENSG00000181449	SOX2	3928	5141	0.310556	0.689444	0	0	0	1	0	0	1
chr3	181425151	181432050	6900	0.0625303	1	1	0	41699	ENST00000325404	protein_coding	ENSG00000181449	SOX2	0	30737	ENST00000325404	ENSG00000181449	SOX2	0	5142	0.58087	0.41913	0	0.58087	0.0476812	0.371449	0.135507	0.431014	0.433478
chr3	181439451	181448550	9100	0.0795466	0	0	9728	41699	ENST00000325404	protein_coding	ENSG00000181449	SOX2	9728	30737	ENST00000325404	ENSG00000181449	SOX2	0	5144	0	1	0	0	0	1	0.0649451	0.442637	0.492418
chr3	185649251	185656350	7100	0.0453553	1	1	0	42232	ENST00000342294	protein_coding	ENSG00000136527	TRA2B	0	31189	ENST00000342294	ENSG00000136527	TRA2B	0	5197	0.86169	0.13831	0	0.86169	0.13831	0	0.137042	0.326901	0.536056
chr3	187454851	187464750	9900	0.0191916	2	1	0	42442	ENST00000450760	lincRNA	ENSG00000223401	RP11-211G3.2	0	31350	ENST00000496823	ENSG00000113916	BCL6	0	5215	0.82404	0.17596	0	0.647172	0.352828	0	0.129596	0.811919	0.0584848
chr4	1395351	1402750	7400	0.0483823	1	1	0	43589	ENST00000422806	protein_coding	ENSG00000235608	NKX1-1	0	32147	ENST00000422806	ENSG00000235608	NKX1-1	0	5428	0.540541	0.189054	0.270405	0.540541	0.189054	0.270405	0.767162	0.232838	0
chr4	5888751	5895350	6600	0.0491809	1	1	0	44063	ENST00000512574	protein_coding	ENSG00000072832	CRMP1	0	32537	ENST00000512574	ENSG00000072832	CRMP1	0	5570	1	0	0	1	0	0	0.435	0.565	0
chr4	8856251	8866750	10500	0.0368674	1	0	0	44256	ENST00000557144	sense_intronic	ENSG00000258507	RP13-582L3.4	6597	32695	ENST00000506970	ENSG00000215612	HMX1	0	5631	0.380952	0.619048	0	0	1	0	0.470286	0.464286	0.0654286
chr4	8871351	8880750	9400	0.0570775	1	1	0	44255	ENST00000400677	protein_coding	ENSG00000215612	HMX1	0	32696	ENST00000400677	ENSG00000215612	HMX1	0	5635	0.445957	0	0.554043	0.445957	0	0.554043	0.361809	0.391702	0.246489
chr4	15002551	15007550	5000	0.00681853	2	1	0	44457	ENST00000382401	protein_coding	ENSG00000137449	CPEB2	0	32787	ENST00000382401	ENSG00000137449	CPEB2	0	5667	1	0	0	1	0	0	0.7404	0.2596	0
chr4	30717351	30724850	7500	0.0339759	1	1	0	44966	ENST00000507864	protein_coding	ENSG00000169851	PCDH7	0	33178	ENST00000507864	ENSG00000169851	PCDH7	0	5712	0.641867	0	0.358133	0.641867	0	0.358133	0.6176	0.3824	0
chr4	38664251	38670450	6200	0.03149	3	2	0	45078	ENST00000482150	protein_coding	ENSG00000109787	KLF3	0	33231	ENST00000482150	ENSG00000109787	KLF3	0	5721	0.685968	0.314032	0	0.674032	0.325968	0	0.303548	0.386935	0.309516
chr4	41745751	41755550	9800	0.0725913	3	1	0	45374	ENST00000510602	lincRNA	ENSG00000249122	RP11-227F19.2	0	33471	ENST00000510424	ENSG00000109132	PHOX2B	0	5752	0.677347	0.287143	0.0355102	0.537041	0.165816	0.297143	0.15949	0.84051	0
chr4	55091251	55101350	10100	0.0301861	1	1	0	45804	ENST00000504461	protein_coding	ENSG00000134853	PDGFRA	0	33768	ENST00000504461	ENSG00000134853	PDGFRA	0	5808	0.517327	0.482673	0	0.517327	0.482673	0	0.465248	0.534752	0
chr4	85416551	85424150	7600	0.0737896	1	1	0	47174	ENST00000295886	protein_coding	ENSG00000163623	NKX6-1	0	34708	ENST00000295886	ENSG00000163623	NKX6-1	0	5935	0.664737	0	0.335263	0.664737	0	0.335263	0.4475	0.5525	0
chr4	94748051	94754150	6100	0.05269	1	1	0	47531	ENST00000306011	protein_coding	ENSG00000172238	ATOH1	0	34983	ENST00000306011	ENSG00000172238	ATOH1	0	5958	0.654262	0	0.345738	0.654262	0	0.345738	0.246393	0.624426	0.12918
chr4	103745151	103750250	5100	0.0185555	2	1	0	47905	ENST00000501133	antisense	ENSG00000246560	RP11-10L12.4	0	35273	ENST00000503282	ENSG00000109332	UBE2D3	0	5983	1	0	0	1	0	0	0.345294	0.560392	0.0943137
chr4	111549351	111555450	6100	0.0964157	0	0	2725	48303	ENST00000394598	protein_coding	ENSG00000164093	PITX2	2725	35569	ENST00000394598	ENSG00000164093	PITX2	0	6022	0	1	0	0	1	0	0.318033	0.681967	0
chr4	113434051	113439350	5300	0.0211538	2	1	0	48361	ENST00000504009	antisense	ENSG00000249509	RP11-402J6.1	0	35605	ENST00000313341	ENSG00000178403	NEUROG2	0	6030	0.903208	0.00433962	0.0924528	0.754717	0.123774	0.121509	0.396981	0.603019	0
chr4	113440751	113445850	5100	0.0729102	0	0	3422	48359	ENST00000313341	protein_coding	ENSG00000178403	NEUROG2	3422	35605	ENST00000313341	ENSG00000178403	NEUROG2	0	6032	0	1	0	0	0	1	0.105098	0.614314	0.280588
chr4	124317351	124322350	5000	0.00906822	1	1	0	48767	ENST00000508849	protein_coding	ENSG00000164056	SPRY1	0	35871	ENST00000508849	ENSG00000164056	SPRY1	0	6068	1	0	0	1	0	0	0.3382	0.5914	0.0704
chr4	134066151	134075050	8900	0.0238203	2	1	0	48950	ENST00000264360	protein_coding	ENSG00000138650	PCDH10	0	35968	ENST00000264360	ENSG00000138650	PCDH10	0	6102	0.584831	0.415169	0	0.562135	0.177303	0.260562	0.364719	0.521573	0.113708
chr4	141070851	141075850	5000	0.0072128	1	1	0	49110	ENST00000502696	protein_coding	ENSG00000196782	MAML3	0	36032	ENST00000502696	ENSG00000196782	MAML3	0	6123	0.7456	0.2544	0	0.7456	0.2544	0	0.7826	0.2174	0
chr4	147557551	147563450	5900	0.0354685	2	1	0	49432	ENST00000584185	miRNA	ENSG00000264323	AC093887.1	0	36268	ENST00000281321	ENSG00000151615	POU4F2	0	6153	0.740339	0.175932	0.0837288	0.677966	0.238305	0.0837288	0.51661	0.48339	0
chr4	147566751	147577050	10300	0.0400432	0	0	6337	49432	ENST00000584185	miRNA	ENSG00000264323	AC093887.1	6705	36268	ENST00000281321	ENSG00000151615	POU4F2	0	6154	0	0	1	0	0	1	0.0633981	0.222136	0.714466
chr4	149362351	149367650	5300	0.0148777	1	1	0	49485	ENST00000342437	protein_coding	ENSG00000151623	NR3C2	0	36307	ENST00000342437	ENSG00000151623	NR3C2	0	6160	1	0	0	1	0	0	0.725283	0.274717	0
chr4	185936651	185943550	6900	0.0270426	1	1	0	50759	ENST00000338875	protein_coding	ENSG00000187821	HELT	0	37105	ENST00000338875	ENSG00000187821	HELT	0	6296	0.592464	0	0.407536	0.592464	0	0.407536	0.584493	0.415507	0
chr4	187643451	187649150	5700	0.0139537	1	1	0	50962	ENST00000509647	protein_coding	ENSG00000083857	FAT1	0	37286	ENST00000509647	ENSG00000083857	FAT1	0	6315	1	0	0	1	0	0	0.690175	0.309825	0
chr4	190935351	190941150	5800	0.0830083	2	0	0	51041	ENST00000364275	rRNA	ENSG00000201145	RNA5SP175	7258	37307	ENST00000504750	ENSG00000205097	FRG2	0	6340	0.948276	0	0.0517241	0	0	1	0.495345	0.504655	0
chr5	690051	695450	5400	0.0128424	1	1	0	51163	ENST00000360578	protein_coding	ENSG00000171368	TPPP	0	37400	ENST00000360578	ENSG00000171368	TPPP	0	6400	0.729815	0.270185	0	0.729815	0.270185	0	0.368889	0.631111	0
chr5	1873751	1888450	14700	0.0440628	3	1	0	51312	ENST00000514569	antisense	ENSG00000249326	CTD-2194D22.4	0	37511	ENST00000511126	ENSG00000113430	IRX4	0	6495	0.628844	0.113333	0.257823	0.598095	0.144082	0.257823	0.692721	0.307279	0
chr5	2738151	2744650	6500	0.06349	0	0	277	51318	ENST00000560688	lincRNA	ENSG00000259757	RP11-129I19.2	7118	37513	ENST00000302057	ENSG00000170561	IRX2	0	6507	0.264923	0	0.735077	0	0	1	0.351385	0.431231	0.217385
chr5	2746751	2758650	11900	0.0489645	2	2	0	51328	ENST00000397835	protein_coding	ENSG00000186493	C5orf38	0	37521	ENST00000397835	ENSG00000186493	C5orf38	0	6508	0.436975	0.298992	0.264034	0.436975	0.298992	0.264034	0.727395	0.272605	0
chr5	32709551	32714550	5000	0.0404516	1	1	0	52064	ENST00000507141	protein_coding	ENSG00000113389	NPR3	0	37875	ENST00000507141	ENSG00000113389	NPR3	0	6593	0.9772	0.0228	0	0.9772	0.0228	0	0.908	0.092	0
chr5	36874851	36879850	5000	0.0114385	1	1	0	52323	ENST00000448238	protein_coding	ENSG00000164190	NIPBL	0	38085	ENST00000448238	ENSG00000164190	NIPBL	0	6608	0.8062	0.1918	0.002	0.8062	0.1918	0.002	0.3466	0.6154	0.038
chr5	37836051	37841150	5100	0.0533247	2	1	0	52380	ENST00000503382	lincRNA	ENSG00000248587	GDNF-AS1	0	38127	ENST00000515058	ENSG00000168621	GDNF	0	6614	1	0	0	1	0	0	0.780196	0.219804	0
chr5	52773851	52779150	5300	0.0129018	1	1	0	52830	ENST00000491717	protein_coding	ENSG00000134363	FST	0	38427	ENST00000491717	ENSG00000134363	FST	0	6667	0.926792	0	0.0732075	0.926792	0	0.0732075	0.249057	0.750943	0
chr5	56468151	56473250	5100	0.0264245	1	1	0	53070	ENST00000511209	protein_coding	ENSG00000062194	GPBP1	0	38595	ENST00000511209	ENSG00000062194	GPBP1	0	6692	1	0	0	1	0	0	0.294706	0.562353	0.142941
chr5	60625851	60631150	5300	0.0130435	1	1	0	53203	ENST00000252744	protein_coding	ENSG00000130449	ZSWIM6	0	38689	ENST00000252744	ENSG00000130449	ZSWIM6	0	6702	0.754717	0.198302	0.0469811	0.754717	0.198302	0.0469811	0.623396	0.376604	0
chr5	76923351	76929050	5700	0.0663507	0	0	3767	54180	ENST00000515716	protein_coding	ENSG00000171540	OTP	3767	39382	ENST00000515716	ENSG00000171540	OTP	0	6795	0	0.791754	0.208246	0	0.791754	0.208246	0.358772	0.610526	0.0307018
chr5	87959951	87965150	5200	0.089346	1	0	0	54637	ENST00000384838	lincRNA	ENSG00000245526	LINC00461	60185	39679	ENST00000510980	ENSG00000081189	MEF2C	2763	6839	0.769231	0.230769	0	0	0	1	0	0	1
chr5	87966851	87972750	5900	0.0537263	2	0	0	54644	ENST00000510274	antisense	ENSG00000245864	CTC-467M3.1	52585	39679	ENST00000510980	ENSG00000081189	MEF2C	0	6841	1	0	0	0	0	1	0.403729	0.596271	0
chr5	87978351	87992050	13700	0.0714286	3	0	0	54646	ENST00000511000	antisense	ENSG00000250555	CTC-467M3.2	33285	39679	ENST00000510980	ENSG00000081189	MEF2C	0	6845	0.81	0.19	0	0	0	1	0.0535766	0.598248	0.348175
chr5	90674651	90680250	5600	0.0165094	1	1	0	54745	ENST00000507075	protein_coding	ENSG00000113369	ARRDC3	0	39730	ENST00000507075	ENSG00000113369	ARRDC3	0	6854	1	0	0	1	0	0	0.197857	0.566429	0.235714
chr5	92914451	92922250	7800	0.0175985	2	1	0	54779	ENST00000327111	protein_coding	ENSG00000175745	NR2F1	0	39731	ENST00000327111	ENSG00000175745	NR2F1	0	6857	0.96641	0.0335897	0	0.667692	0	0.332308	0.569103	0.430897	0
chr5	107004651	107010150	5500	0.0239305	1	1	0	55243	ENST00000504941	protein_coding	ENSG00000184349	EFNA5	0	40042	ENST00000504941	ENSG00000184349	EFNA5	0	6891	0.717273	0	0.282727	0.717273	0	0.282727	0.556545	0.443455	0
chr5	133859151	133864250	5100	0.0181103	1	1	0	56470	ENST00000431355	protein_coding	ENSG00000043143	JADE2	0	40906	ENST00000431355	ENSG00000043143	JADE2	0	7014	1	0	0	1	0	0	0.683529	0.316471	0
chr5	141254651	141259650	5000	0.0199018	1	1	0	57443	ENST00000514773	protein_coding	ENSG00000156453	PCDH1	0	41734	ENST00000514773	ENSG00000156453	PCDH1	0	7206	0.7394	0.2606	0	0.7394	0.2606	0	0.5596	0.4404	0
chr5	145715551	145726650	11100	0.0388262	1	1	0	57640	ENST00000230732	protein_coding	ENSG00000091010	POU4F3	0	41884	ENST00000230732	ENSG00000091010	POU4F3	0	7228	0.36036	0.63964	0	0.36036	0.0933333	0.546306	0.278108	0.688018	0.0338739
chr5	153854751	153860250	5500	0.0675085	1	1	0	58269	ENST00000231121	protein_coding	ENSG00000113196	HAND1	0	42403	ENST00000231121	ENSG00000113196	HAND1	0	7280	0.727273	0.195091	0.0776364	0.727273	0.195091	0.0776364	0.547818	0.452182	0
chr5	153861751	153866950	5200	0.123417	1	0	0	58271	ENST00000522134	lincRNA	ENSG00000254293	CTB-158E9.1	3926	42403	ENST00000231121	ENSG00000113196	HAND1	0	7281	0.665769	0.00230769	0.331923	0	0	1	0.0594231	0.46	0.480577
chr5	154133351	154138450	5100	0.0170438	1	1	0	58283	ENST00000524248	protein_coding	ENSG00000155506	LARP1	0	42410	ENST00000524248	ENSG00000155506	LARP1	0	7287	1	0	0	1	0	0	0.562745	0.437255	0
chr5	158523351	158529050	5700	0.0496342	2	1	0	58503	ENST00000499583	lincRNA	ENSG00000245812	RP11-175K6.1	0	42580	ENST00000523315	ENSG00000164330	EBF1	0	7306	1	0	0	0.950526	0	0.0494737	0.280526	0.719474	0
chr5	162929551	162934650	5100	0.0250075	1	1	0	58684	ENST00000520449	protein_coding	ENSG00000038274	MAT2B	0	42718	ENST00000520449	ENSG00000038274	MAT2B	0	7326	0.998824	0.00117647	0	0.998824	0.00117647	0	0.0964706	0.726275	0.177255
chr5	170734951	170745950	11000	0.0623594	1	1	0	58916	ENST00000296921	protein_coding	ENSG00000164438	TLX3	0	42861	ENST00000296921	ENSG00000164438	TLX3	0	7344	0.303364	0.0773636	0.619273	0.303364	0.0773636	0.619273	0.615545	0.384455	0
chr5	179045851	179051850	6000	0.0385917	1	1	0	59803	ENST00000513230	protein_coding	ENSG00000169045	HNRNPH1	0	43566	ENST00000513230	ENSG00000169045	HNRNPH1	0	7508	1	0	0	1	0	0	0.299333	0.373167	0.3275
chr5	180614351	180619650	5300	0.0112108	2	0	0	60091	ENST00000508877	antisense	ENSG00000250222	CTC-338M12.5	6106	43814	ENST00000504241	ENSG00000146054	TRIM7	0	7558	0.528113	0	0.471887	0	0	1	0.557925	0.442075	0
chr6	1377651	1385250	7600	0.0603676	0	0	50	60225	ENST00000568244	antisense	ENSG00000261730	RP4-668J24.2	4818	43898	ENST00000259806	ENSG00000137273	FOXF2	0	7588	0.256579	0	0.743421	0	0	1	0.613421	0.386579	0
chr6	3226751	3232750	6000	0.0419135	2	2	0	60337	ENST00000416079	protein_coding	ENSG00000180822	PSMG4	0	43961	ENST00000416079	ENSG00000180822	PSMG4	0	7621	1	0	0	1	0	0	0.5595	0.4405	0
chr6	6002551	6009850	7300	0.0785693	1	1	0	60483	ENST00000495850	protein_coding	ENSG00000124785	NRN1	0	44056	ENST00000495850	ENSG00000124785	NRN1	0	7645	0.910274	0.000547945	0.0891781	0.910274	0.000547945	0.0891781	0.517945	0.482055	0
chr6	10381051	10388250	7200	0.0672743	0	0	14235	60610	ENST00000405921	pseudogene	ENSG00000216781	RP1-290I10.2	16576	44143	ENST00000461628	ENSG00000137203	TFAP2A	0	7670	0	0	1	0	0	1	0.265556	0.658611	0.0758333
chr6	10389351	10397150	7800	0.0719917	0	0	7676	60611	ENST00000461628	protein_coding	ENSG00000137203	TFAP2A	7676	44143	ENST00000461628	ENSG00000137203	TFAP2A	0	7672	0	0.478462	0.521538	0	0.478462	0.521538	0.0944872	0.46	0.445513
chr6	10409551	10418150	8600	0.0600215	2	1	0	60632	ENST00000443546	antisense	ENSG00000229950	TFAP2A-AS1	0	44161	ENST00000465858	ENSG00000137203	TFAP2A	0	7679	1	0	0	1	0	0	0.474884	0.525116	0
chr6	10418751	10427550	8800	0.0531915	2	1	0	60633	ENST00000420389	lincRNA	ENSG00000228478	RP1-290I10.3	0	44162	ENST00000486038	ENSG00000137203	TFAP2A	0	7683	0.713977	0.117727	0.168295	0.356932	0	0.643068	0.2275	0.7725	0
chr6	12008251	12014250	6000	0.0184223	1	1	0	60771	ENST00000478545	protein_coding	ENSG00000095951	HIVEP1	0	44264	ENST00000478545	ENSG00000095951	HIVEP1	0	7694	1	0	0	1	0	0	0.139333	0.4785	0.382167
chr6	15244651	15250450	5800	0.029209	3	1	0	60878	ENST00000441978	antisense	ENSG00000235488	JARID2-AS1	0	44336	ENST00000397311	ENSG00000008083	JARID2	0	7709	1	0	0	1	0	0	0.221207	0.383966	0.394828
chr6	16758551	16763850	5300	0.0147864	2	1	0	60920	ENST00000450930	antisense	ENSG00000229931	RP1-151F17.1	0	44365	ENST00000479680	ENSG00000124788	ATXN1	0	7717	0.84566	0.15434	0	0.761321	0.21434	0.0243396	0.529623	0.470377	0
chr6	20400551	20405550	5000	0.00835119	1	1	0	61012	ENST00000535432	protein_coding	ENSG00000112242	E2F3	0	44423	ENST00000535432	ENSG00000112242	E2F3	0	7734	1	0	0	1	0	0	0.4356	0.5644	0
chr6	21593051	21599250	6200	0.0149947	1	1	0	61028	ENST00000543472	protein_coding	ENSG00000124766	SOX4	0	44429	ENST00000543472	ENSG00000124766	SOX4	0	7737	0.487097	0.447903	0.065	0.487097	0.447903	0.065	0.352258	0.622097	0.0256452
chr6	24717451	24722550	5100	0.0257496	1	1	0	61104	ENST00000378102	protein_coding	ENSG00000112308	C6orf62	0	44480	ENST00000378102	ENSG00000112308	C6orf62	0	7749	0.848039	0.151961	0	0.848039	0.151961	0	0.300588	0.515686	0.183725
chr6	26155451	26160450	5000	0.017756	2	2	0	61234	ENST00000289316	protein_coding	ENSG00000158373	HIST1H2BD	0	44560	ENST00000289316	ENSG00000158373	HIST1H2BD	0	7769	0.9846	0.0154	0	0.9846	0.0154	0	0.1394	0.5998	0.2608
chr6	26194951	26200950	6000	0.0470546	4	3	0	61242	ENST00000359985	protein_coding	ENSG00000197846	HIST1H2BF	0	44566	ENST00000359985	ENSG00000197846	HIST1H2BF	0	7775	1	0	0	0.912167	0	0.0878333	0.169667	0.810333	0.02
chr6	27634651	27641150	6500	0.0851665	0	0	14046	61424	ENST00000404273	pseudogene	ENSG00000216676	RP1-15D7.1	134558	44696	ENST00000377401	ENSG00000185130	HIST1H2BL	6643	7817	0	0	1	0	0	1	0	0	1
chr6	28738951	28747150	8200	0.0491205	1	0	0	61545	ENST00000408264	miRNA	ENSG00000221191	AL662890.1	128210	44777	ENST00000467742	ENSG00000204713	TRIM27	6719	7849	0.487805	0	0.512195	0	0	1	0	0	1
chr6	28776851	28786150	9300	0.0626466	0	0	13038	61547	ENST00000577570	miRNA	ENSG00000265764	AL662890.3	89210	44777	ENST00000467742	ENSG00000204713	TRIM27	0	7850	0	0	1	0	0	1	0.0478495	0.430108	0.522043
chr6	30581151	30586650	5500	0.0190976	3	2	0	61887	ENST00000472229	protein_coding	ENSG00000204568	MRPS18B	0	44979	ENST00000472229	ENSG00000204568	MRPS18B	0	7897	0.830727	0.169273	0	0.66	0.34	0	0.144	0.540545	0.315455
chr6	32934751	32943350	8600	0.00680945	4	2	0	62900	ENST00000580587	antisense	ENSG00000263756	XXbac-BPG181M17.6	0	45877	ENST00000449085	ENSG00000204256	BRD2	0	7965	1	0	0	1	0	0	0.299419	0.654535	0.0460465
chr6	36560951	36566650	5700	0.0487215	1	1	0	63394	ENST00000477442	protein_coding	ENSG00000112081	SRSF3	0	46299	ENST00000477442	ENSG00000112081	SRSF3	0	8048	0.564386	0.435614	0	0.564386	0.435614	0	0.0885965	0.518772	0.392632
chr6	41338951	41344050	5100	0.0571931	0	0	15763	63654	ENST00000458852	miRNA	ENSG00000238867	AL136967.1	35361	46490	ENST00000373086	ENSG00000096264	NCR2	0	8093	0	0	1	0	0	1	0.522941	0.477059	0
chr6	42417651	42422650	5000	0.030788	1	1	0	63792	ENST00000354325	protein_coding	ENSG00000124496	TRERF1	0	46610	ENST00000354325	ENSG00000124496	TRERF1	0	8122	0.8276	0	0.1724	0.8276	0	0.1724	0.2496	0.7504	0
chr6	50673651	50679250	5600	0.0923153	0	0	2290	64320	ENST00000008391	protein_coding	ENSG00000008197	TFAP2D	2290	47061	ENST00000008391	ENSG00000008197	TFAP2D	3084	8196	0	0	1	0	0	1	0	0	1
chr6	50679351	50694050	14700	0.0451078	1	1	0	64321	ENST00000492804	protein_coding	ENSG00000008197	TFAP2D	0	47062	ENST00000492804	ENSG00000008197	TFAP2D	0	8197	0.544218	0.442857	0.0129252	0.544218	0.442857	0.0129252	0.0752381	0.522109	0.402653
chr6	50783051	50796550	13500	0.0483496	1	1	0	64325	ENST00000489228	protein_coding	ENSG00000008196	TFAP2B	0	47066	ENST00000489228	ENSG00000008196	TFAP2B	0	8199	0.523111	0.374296	0.102593	0.523111	0.374296	0.102593	0.0939259	0.519926	0.386148
chr6	50807651	50819850	12200	0.0481174	0	0	5524	64326	ENST00000498293	pseudogene	ENSG00000060303	RPS17P5	18152	47066	ENST00000489228	ENSG00000008196	TFAP2B	0	8202	0	0.62918	0.37082	0	0.62918	0.37082	0.0809836	0.798279	0.120738
chr6	99270751	99277650	6900	0.062606	0	0	4929	65633	ENST00000328345	protein_coding	ENSG00000184486	POU3F2	4929	47838	ENST00000328345	ENSG00000184486	POU3F2	0	8343	0	0	1	0	0	1	0.12971	0.87029	0
chr6	99277851	99285750	7900	0.0231623	1	1	0	65633	ENST00000328345	protein_coding	ENSG00000184486	POU3F2	0	47838	ENST00000328345	ENSG00000184486	POU3F2	0	8344	0.506329	0.148228	0.345443	0.506329	0.148228	0.345443	0.572785	0.427215	0
chr6	99288651	99294150	5500	0.0730842	0	0	6070	65633	ENST00000328345	protein_coding	ENSG00000184486	POU3F2	6070	47838	ENST00000328345	ENSG00000184486	POU3F2	0	8347	0	0	1	0	0	1	0.268727	0.731273	0
chr6	100050251	100059950	9700	0.0762066	1	1	0	65698	ENST00000369214	protein_coding	ENSG00000112238	PRDM13	0	47894	ENST00000369214	ENSG00000112238	PRDM13	0	8360	0.416907	0.340309	0.242784	0.416907	0.340309	0.242784	0.15268	0.732577	0.114742
chr6	100910051	100916050	6000	0.0906714	1	1	0	65712	ENST00000511871	protein_coding	ENSG00000112246	SIM1	0	47900	ENST00000511871	ENSG00000112246	SIM1	0	8375	0.792333	0	0.207667	0.792333	0	0.207667	0.307667	0.692333	0
chr6	108482551	108488950	6400	0.0710448	2	2	0	65894	ENST00000368986	protein_coding	ENSG00000112333	NR2E1	0	48006	ENST00000368986	ENSG00000112333	NR2E1	0	8410	0.610469	0.389531	0	0.610469	0.389531	0	0.512344	0.3125	0.175156
chr6	108878251	108884350	6100	0.0283175	1	1	0	65921	ENST00000406360	protein_coding	ENSG00000118689	FOXO3	0	48023	ENST00000406360	ENSG00000118689	FOXO3	0	8417	0.824754	0.0462295	0.129016	0.824754	0.0462295	0.129016	0.749836	0.250164	0
chr6	111922751	111928150	5400	0.09516	1	1	0	66169	ENST00000528599	protein_coding	ENSG00000056972	TRAF3IP2	0	48196	ENST00000528599	ENSG00000056972	TRAF3IP2	117241	8443	0.630556	0.369444	0	0.57	0.43	0	0	0	1
chr6	114175551	114182650	7100	0.0294525	1	1	0	66294	ENST00000368635	protein_coding	ENSG00000155130	MARCKS	0	48273	ENST00000368635	ENSG00000155130	MARCKS	0	8450	0.56338	0.297183	0.139437	0.56338	0.297183	0.139437	0.24338	0.449014	0.307606
chr6	117588851	117594150	5300	0.0593618	0	0	2113	66422	ENST00000326274	protein_coding	ENSG00000170162	VGLL2	2113	48355	ENST00000326274	ENSG00000170162	VGLL2	0	8464	0	1	0	0	1	0	0.140755	0.788113	0.0711321
chr6	127438451	127443450	5000	0.0205757	1	1	0	66664	ENST00000485757	protein_coding	ENSG00000146374	RSPO3	0	48529	ENST00000485757	ENSG00000146374	RSPO3	0	8496	0.9042	0.0958	0	0.9042	0.0958	0	0.4028	0.5972	0
chr6	137813351	137820350	7000	0.0714339	1	1	0	67270	ENST00000367734	protein_coding	ENSG00000177468	OLIG3	0	48977	ENST00000367734	ENSG00000177468	OLIG3	0	8544	0.571429	0.0257143	0.402857	0.571429	0.0257143	0.402857	0.400143	0.599857	0
chr6	139692751	139697950	5200	0.0138171	1	1	0	67375	ENST00000537332	protein_coding	ENSG00000164442	CITED2	0	49033	ENST00000537332	ENSG00000164442	CITED2	0	8559	0.8475	0	0.1525	0.8475	0	0.1525	0.412885	0.587115	0
chr6	157097051	157104550	7500	0.012869	4	1	0	68028	ENST00000604792	antisense	ENSG00000270487	RP11-230C9.3	0	49462	ENST00000414678	ENSG00000049618	ARID1B	55665	8642	0.871733	0.128267	0	0.733867	0.264533	0.0016	0	0	1
chr6	163833251	163839850	6600	0.00851702	2	1	0	68307	ENST00000544436	protein_coding	ENSG00000112531	QKI	0	49666	ENST00000544436	ENSG00000112531	QKI	211635	8688	0.923636	0.0763636	0	0.923636	0.0763636	0	0	0	1
chr6	166073551	166078850	5300	0.0272051	1	1	0	68331	ENST00000539869	protein_coding	ENSG00000112541	PDE10A	0	49681	ENST00000539869	ENSG00000112541	PDE10A	0	8694	0.760566	0.239434	0	0.760566	0.239434	0	0.730189	0.269811	0
chr6	166578751	166583750	5000	0.0514347	1	1	0	68351	ENST00000461348	protein_coding	ENSG00000164458	T	0	49688	ENST00000461348	ENSG00000164458	T	0	8703	0.8772	0.1228	0	0.8772	0.1228	0	0.69	0.31	0
chr6	170598051	170603050	5000	0.0470893	2	2	0	68587	ENST00000540480	protein_coding	ENSG00000112584	FAM120B	0	49857	ENST00000540480	ENSG00000112584	FAM120B	0	8809	0.8764	0.1236	0	0.8764	0.1236	0	0.6016	0.3984	0
chr7	555851	562950	7100	0.0352954	2	1	0	68653	ENST00000452622	lincRNA	ENSG00000223855	AC147651.3	0	49896	ENST00000426681	ENSG00000197461	PDGFA	0	8881	0.828592	0.171408	0	0.815211	0.0414085	0.14338	0.878028	0.121972	0
chr7	1267451	1284550	17100	0.0633506	1	1	0	68782	ENST00000316333	protein_coding	ENSG00000164853	UNCX	0	50013	ENST00000316333	ENSG00000164853	UNCX	0	8969	0.233918	0.141053	0.625029	0.233918	0.141053	0.625029	0.812865	0.187135	0
chr7	5457651	5470050	12400	0.0242009	6	1	0	69087	ENST00000608012	lincRNA	ENSG00000273084	RP11-1275H24.3	0	50250	ENST00000399434	ENSG00000182095	TNRC18	0	9141	1	0	0	0.473226	0.284355	0.242419	0.867177	0.132823	0
chr7	8472551	8478250	5700	0.0401041	1	1	0	69424	ENST00000429542	protein_coding	ENSG00000122584	NXPH1	0	50503	ENST00000429542	ENSG00000122584	NXPH1	0	9208	0.749825	0.250175	0	0.749825	0.250175	0	0.361404	0.454211	0.184386
chr7	20822651	20828450	5800	0.0534438	1	1	0	69769	ENST00000361443	protein_coding	ENSG00000164651	SP8	0	50719	ENST00000361443	ENSG00000164651	SP8	0	9244	0.680345	0.103276	0.216379	0.680345	0.103276	0.216379	0.406034	0.458103	0.135862
chr7	20828551	20838950	10400	0.0789294	0	0	2045	69768	ENST00000418710	protein_coding	ENSG00000164651	SP8	2045	50718	ENST00000418710	ENSG00000164651	SP8	0	9246	0	0	1	0	0	1	0.102692	0.632788	0.264519
chr7	26236751	26243150	6400	0.00833988	2	2	0	70081	ENST00000497498	protein_coding	ENSG00000122565	CBX3	0	50961	ENST00000497498	ENSG00000122565	CBX3	0	9285	1	0	0	1	0	0	0.413125	0.4825	0.104375
chr7	27150251	27156050	5800	0.117353	2	1	0	70143	ENST00000593438	antisense	ENSG00000253552	HOXA-AS2	0	50991	ENST00000522456	ENSG00000105997	HOXA3	0	9298	0.790862	0.209138	0	0.689655	0.310345	0	0.181897	0.818103	0
chr7	27281451	27286650	5200	0.0690098	2	1	0	70205	ENST00000535619	protein_coding	ENSG00000106038	EVX1	0	51024	ENST00000535619	ENSG00000106038	EVX1	0	9327	1	0	0	1	0	0	0.548846	0.451154	0
chr7	54608851	54615250	6400	0.0251609	1	1	0	71617	ENST00000469952	protein_coding	ENSG00000170419	VSTM2A	0	52032	ENST00000469952	ENSG00000170419	VSTM2A	0	9482	1	0	0	1	0	0	0.216406	0.783594	0
chr7	92461451	92467750	6300	0.0127952	2	1	0	73543	ENST00000452050	antisense	ENSG00000237819	AC002454.1	0	53202	ENST00000491250	ENSG00000105810	CDK6	0	9766	1	0	0	1	0	0	0.664444	0.335556	0
chr7	96624551	96629650	5100	0.0604034	0	0	3959	73765	ENST00000431497	antisense	ENSG00000231764	DLX6-AS1	5209	53377	ENST00000518156	ENSG00000006377	DLX6	1733	9783	0	1	0	0	0	1	0	0.0523529	0.947647
chr7	96631751	96637050	5300	0.0883804	3	1	0	73776	ENST00000606174	antisense	ENSG00000271956	DLX6-AS2	0	53380	ENST00000555308	ENSG00000006377	DLX6	0	9785	1	0	0	0.790755	0	0.209245	0.119623	0.880377	0
chr7	100805651	100818450	12800	0.0298233	1	1	0	74571	ENST00000445482	protein_coding	ENSG00000128564	VGF	0	54047	ENST00000445482	ENSG00000128564	VGF	0	9883	0.349922	0.412656	0.237422	0.349922	0.412656	0.237422	0.3525	0.458437	0.189062
chr7	101456751	101461750	5000	0.014235	1	1	0	74653	ENST00000556210	protein_coding	ENSG00000257923	CUX1	0	54114	ENST00000556210	ENSG00000257923	CUX1	0	9894	0.9584	0	0.0416	0.9584	0	0.0416	0.7296	0.2704	0
chr7	104650551	104657350	6800	0.0160882	3	1	0	74938	ENST00000474203	protein_coding	ENSG00000005483	KMT2E	0	54331	ENST00000474203	ENSG00000005483	KMT2E	0	9933	0.799559	0.200441	0	0.629706	0.0651471	0.305147	0.271618	0.588235	0.140147
chr7	113721851	113728250	6400	0.0500337	1	1	0	75373	ENST00000495516	protein_coding	ENSG00000128573	FOXP2	0	54684	ENST00000495516	ENSG00000128573	FOXP2	0	9965	0.604531	0	0.395469	0.604531	0	0.395469	0.448594	0.383594	0.167813
chr7	121941351	121947450	6100	0.0742028	2	1	0	75681	ENST00000424404	antisense	ENSG00000230316	FEZF1-AS1	0	54903	ENST00000427185	ENSG00000128610	FEZF1	0	9988	0.94082	0.0432787	0.0159016	0.666885	0.317213	0.0159016	0.255902	0.744098	0
chr7	129417851	129426450	8600	0.0660459	1	0	0	76092	ENST00000496217	lincRNA	ENSG00000242078	RP11-738B7.1	53130	55189	ENST00000483368	ENSG00000186591	UBE2H	0	10048	0.398372	0	0.601628	0	0	1	0.576047	0.423953	0
chr7	155163951	155169250	5300	0.0457733	0	0	3321	77886	ENST00000378120	protein_coding	ENSG00000204960	BLACE	3321	56446	ENST00000378120	ENSG00000204960	BLACE	0	10258	0	0	1	0	0	1	0.622075	0.377925	0
chr7	155169651	155175950	6300	0.0370926	1	1	0	77887	ENST00000401499	protein_coding	ENSG00000218672	AC008060.7	0	56447	ENST00000401499	ENSG00000218672	AC008060.7	0	10260	0.504762	0	0.495238	0.504762	0	0.495238	0.227937	0.772063	0
chr7	155240751	155256650	15900	0.0396948	2	1	0	77890	ENST00000297375	protein_coding	ENSG00000164778	EN2	0	56448	ENST00000297375	ENSG00000164778	EN2	0	10264	0.316352	0.683648	0	0.251572	0.240692	0.507736	0.536038	0.463962	0
chr7	155257151	155266250	9100	0.0626711	0	0	6326	77890	ENST00000297375	protein_coding	ENSG00000164778	EN2	6326	56448	ENST00000297375	ENSG00000164778	EN2	0	10265	0	0.0413187	0.958681	0	0.0413187	0.958681	0.283077	0.404066	0.312857
chr7	155299951	155305350	5400	0.0717692	1	0	0	77893	ENST00000415333	antisense	ENSG00000227365	AC008060.5	21182	56449	ENST00000406197	ENSG00000146910	CNPY1	0	10267	0.740741	0.259259	0	0	1	0	0.167593	0.740741	0.0916667
chr7	155600151	155608450	8300	0.0319324	1	1	0	77912	ENST00000435425	protein_coding	ENSG00000164690	SHH	0	56469	ENST00000435425	ENSG00000164690	SHH	0	10276	0.821205	0	0.178795	0.821205	0	0.178795	0.292771	0.543976	0.163253
chr7	156792051	156805550	13500	0.0407213	3	1	0	77987	ENST00000480284	antisense	ENSG00000243479	MNX1-AS1	0	56527	ENST00000605400	ENSG00000130675	MNX1	0	10297	0.629481	0.370519	0	0.413037	0.571704	0.0152593	0.551926	0.448074	0
chr7	156808251	156816750	8500	0.0439419	0	0	4751	77987	ENST00000480284	antisense	ENSG00000243479	MNX1-AS1	4905	56522	ENST00000252971	ENSG00000130675	MNX1	0	10298	0	0.102353	0.897647	0	0	1	0.473059	0.470588	0.0563529
chr7	157480251	157487350	7100	0.0347641	0	0	45797	78034	ENST00000448541	sense_intronic	ENSG00000231515	AC006003.3	73535	56562	ENST00000409610	ENSG00000222012	AC005481.5	0	10333	0	1	0	0	1	0	0.911127	0.0888732	0
chr8	9759551	9765250	5700	0.026277	1	0	0	84520	ENST00000521242	lincRNA	ENSG00000253230	LINC00599	131909	60954	ENST00000517770	ENSG00000173273	TNKS	0	10560	0.934211	0	0.0657895	0	0	1	0.522807	0.477193	0
chr8	10586851	10592450	5600	0.0832524	2	1	0	84562	ENST00000519568	antisense	ENSG00000248896	CTD-2135J3.3	0	60977	ENST00000304501	ENSG00000171056	SOX7	0	10569	0.56625	0.43375	0	0.56625	0.43375	0	0.685893	0.314107	0
chr8	11536751	11541750	5000	0.110413	0	0	2281	84629	ENST00000532977	protein_coding	ENSG00000136574	GATA4	2281	61017	ENST00000532977	ENSG00000136574	GATA4	0	10582	0	1	0	0	1	0	0.4388	0.4034	0.1578
chr8	11557351	11563950	6600	0.0736063	1	1	0	84633	ENST00000528027	protein_coding	ENSG00000136574	GATA4	0	61021	ENST00000528027	ENSG00000136574	GATA4	0	10587	0.648485	0.351515	0	0.648485	0.351515	0	0.569697	0.430303	0
chr8	12987051	12992050	5000	0.0262399	1	1	0	84827	ENST00000515225	protein_coding	ENSG00000164741	DLC1	0	61154	ENST00000515225	ENSG00000164741	DLC1	0	10608	0.6506	0.3494	0	0.6506	0.3494	0	0.2158	0.7182	0.066
chr8	22548651	22553950	5300	0.0413151	1	1	0	85449	ENST00000518773	protein_coding	ENSG00000179388	EGR3	0	61669	ENST00000518773	ENSG00000179388	EGR3	0	10664	0.78566	0.21434	0	0.78566	0	0.21434	0.901321	0.0986792	0
chr8	23558951	23565650	6700	0.0537782	2	1	0	85570	ENST00000523874	antisense	ENSG00000253471	RP11-175E9.1	0	61763	ENST00000418222	ENSG00000180053	NKX2-6	0	10681	0.556567	0.292239	0.151194	0.556567	0.292239	0.151194	0.515373	0.484627	0
chr8	25899351	25906650	7300	0.0486336	1	1	0	85659	ENST00000517825	protein_coding	ENSG00000221818	EBF2	0	61828	ENST00000517825	ENSG00000221818	EBF2	0	10693	0.761918	0	0.238082	0.761918	0	0.238082	0.770137	0.229863	0
chr8	29205251	29211050	5800	0.0309641	2	1	0	85994	ENST00000567818	sense_overlapping	ENSG00000260253	RP4-676L2.1	0	62107	ENST00000240101	ENSG00000120875	DUSP4	0	10728	1	0	0	0.85069	0	0.14931	0.776034	0.223966	0
chr8	62622851	62628050	5200	0.0336439	2	1	0	87567	ENST00000583453	miRNA	ENSG00000264408	MIR4470	0	63163	ENST00000379449	ENSG00000198363	ASPH	0	10891	0.570577	0.429423	0	0.570577	0.429423	0	0.183654	0.488269	0.328077
chr8	65280751	65293750	13000	0.0394852	3	0	0	87651	ENST00000385081	miRNA	ENSG00000207816	MIR124-2	199063	63199	ENST00000321870	ENSG00000180828	BHLHE22	0	10899	0.937308	0.00346154	0.0592308	0	0	1	0.197692	0.740462	0.0618462
chr8	72466051	72472150	6100	0.0751129	0	0	5628	87994	ENST00000519927	protein_coding	ENSG00000253379	RP11-1102P16.1	5628	63452	ENST00000519927	ENSG00000253379	RP11-1102P16.1	0	10935	0	1	0	0	1	0	0.164098	0.655738	0.180164
chr8	101960451	101966150	5700	0.0161623	1	1	0	89440	ENST00000492736	protein_coding	ENSG00000164924	YWHAZ	0	64488	ENST00000492736	ENSG00000164924	YWHAZ	0	11070	1	0	0	1	0	0	0.488246	0.477719	0.0340351
chr8	114444151	114451150	7000	0.0379556	1	1	0	89935	ENST00000493303	protein_coding	ENSG00000164796	CSMD3	0	64832	ENST00000493303	ENSG00000164796	CSMD3	0	11112	0.590286	0.409714	0	0.590286	0.409714	0	0.037	0.382286	0.580714
chr8	128746051	128752250	6200	0.00995062	2	1	0	90438	ENST00000520751	protein_coding	ENSG00000136997	MYC	0	65157	ENST00000520751	ENSG00000136997	MYC	0	11158	0.713871	0.286129	0	0.713871	0.286129	0	0.597419	0.402581	0
chr8	140713651	140718750	5100	0.0355568	1	1	0	90826	ENST00000520439	protein_coding	ENSG00000169427	KCNK9	0	65418	ENST00000520439	ENSG00000169427	KCNK9	0	11181	0.715294	0	0.284706	0.715294	0	0.284706	0.720392	0.279608	0
chr8	143530151	143535150	5000	0.0233914	1	1	0	90996	ENST00000521208	protein_coding	ENSG00000181790	BAI1	0	65557	ENST00000521208	ENSG00000181790	BAI1	0	11239	0.5778	0.4222	0	0.5778	0.4222	0	0.7208	0.2792	0
chr8	144508251	144514050	5800	0.0503261	1	1	0	91153	ENST00000333480	protein_coding	ENSG00000182759	MAFA	0	65673	ENST00000333480	ENSG00000182759	MAFA	0	11289	0.686724	0.313276	0	0.686724	0.313276	0	0.53569	0.360862	0.103448
chr9	2013651	2019050	5400	0.0113253	1	1	0	91943	ENST00000439732	protein_coding	ENSG00000080503	SMARCA2	0	66340	ENST00000439732	ENSG00000080503	SMARCA2	0	11467	1	0	0	1	0	0	0.606296	0.393704	0
chr9	14311051	14317250	6200	0.0178039	2	1	0	92318	ENST00000416996	antisense	ENSG00000225472	RP11-120J1.1	0	66583	ENST00000380921	ENSG00000147862	NFIB	0	11510	0.900806	0.0991935	0	0.792742	0.207258	0	0.386935	0.613065	0
chr9	37024851	37031450	6600	0.0449884	0	0	2577	93384	ENST00000520281	protein_coding	ENSG00000196092	PAX5	2577	67352	ENST00000520281	ENSG00000196092	PAX5	0	11661	0	1	0	0	1	0	0.372424	0.627576	0
chr9	37033651	37038750	5100	0.0586538	1	1	0	93390	ENST00000377847	protein_coding	ENSG00000196092	PAX5	0	67358	ENST00000377847	ENSG00000196092	PAX5	0	11662	0.480784	0	0.519216	0.480784	0	0.519216	0.824706	0.175294	0
chr9	73024851	73030250	5400	0.0124105	1	1	0	94182	ENST00000377126	protein_coding	ENSG00000119138	KLF9	0	67681	ENST00000377126	ENSG00000119138	KLF9	0	11806	0.502037	0.497963	0	0.502037	0.497963	0	0.343333	0.567778	0.0888889
chr9	74975851	74981450	5600	0.0135747	1	1	0	94258	ENST00000487330	protein_coding	ENSG00000107372	ZFAND5	0	67740	ENST00000487330	ENSG00000107372	ZFAND5	0	11812	0.989107	0.0108929	0	0.989107	0.0108929	0	0.285536	0.483214	0.23125
chr9	79627751	79638650	10900	0.0485674	1	1	0	94379	ENST00000376708	protein_coding	ENSG00000204612	FOXB2	0	67819	ENST00000376708	ENSG00000204612	FOXB2	0	11830	0.366972	0	0.633028	0.366972	0	0.633028	0.416697	0.583303	0
chr9	98267551	98274750	7200	0.0203902	2	1	0	95175	ENST00000604104	antisense	ENSG00000271155	RP11-435O5.5	0	68322	ENST00000551630	ENSG00000185920	PTCH1	0	11943	0.807778	0.192222	0	0.748889	0.251111	0	0.548472	0.451528	0
chr9	100612951	100618550	5600	0.0434243	1	1	0	95342	ENST00000375123	protein_coding	ENSG00000178919	FOXE1	0	68431	ENST00000375123	ENSG00000178919	FOXE1	0	11985	0.714286	0.18125	0.104464	0.714286	0.18125	0.104464	0.528571	0.471429	0
chr9	102581051	102587650	6600	0.0247866	2	1	0	95447	ENST00000395097	protein_coding	ENSG00000119508	NR4A3	0	68496	ENST00000395097	ENSG00000119508	NR4A3	0	12003	0.867879	0.132121	0	0.703333	0.132121	0.164545	0.874242	0.125758	0
chr9	109622151	109627450	5300	0.0244812	1	1	0	95644	ENST00000472574	protein_coding	ENSG00000148143	ZNF462	0	68622	ENST00000472574	ENSG00000148143	ZNF462	0	12034	0.767736	0.000754717	0.231509	0.767736	0.000754717	0.231509	0.146981	0.429057	0.423962
chr9	118915151	118920150	5000	0.0244425	1	1	0	96088	ENST00000328252	protein_coding	ENSG00000182752	PAPPA	0	68963	ENST00000328252	ENSG00000182752	PAPPA	0	12111	0.5864	0.4136	0	0.5864	0.4136	0	0.1626	0.6424	0.195
chr9	126769451	126781850	12400	0.0668553	3	1	0	96436	ENST00000421041	sense_overlapping	ENSG00000231227	RP11-85O21.4	0	69219	ENST00000488674	ENSG00000106689	LHX2	0	12162	0.806532	0.193468	0	0.627984	0.372016	0	0.736694	0.263306	0
chr9	129372251	129378350	6100	0.0423043	2	1	0	96609	ENST00000561065	protein_coding	ENSG00000136944	LMX1B	0	69355	ENST00000561065	ENSG00000136944	LMX1B	0	12196	0.910328	0.0896721	0	0.594918	0	0.405082	0.880164	0.119836	0
chr9	131935751	131941350	5600	0.0230075	3	1	0	97198	ENST00000372490	antisense	ENSG00000204055	RP11-247A12.2	0	69884	ENST00000372491	ENSG00000188483	IER5L	0	12276	0.940179	0	0.0598214	0.501964	0.125893	0.372143	0.848571	0.151429	0
chr9	133534351	133542650	8300	0.0385205	1	1	0	97328	ENST00000253008	protein_coding	ENSG00000130711	PRDM12	0	69970	ENST00000253008	ENSG00000130711	PRDM12	0	12318	0.481928	0.0807229	0.437349	0.481928	0.0807229	0.437349	0.946988	0.053012	0
chr9	135454651	135467050	12400	0.0446758	1	1	0	97499	ENST00000542090	protein_coding	ENSG00000125492	BARHL1	0	70110	ENST00000542090	ENSG00000125492	BARHL1	0	12361	0.360806	0.452258	0.186935	0.360806	0.452258	0.186935	0.487984	0.512016	0
chr9	139083351	139092150	8800	0.0507667	0	0	2853	97860	ENST00000371746	protein_coding	ENSG00000107187	LHX3	2853	70392	ENST00000371746	ENSG00000107187	LHX3	0	12483	0	0.460795	0.539205	0	0.460795	0.539205	0.389205	0.586705	0.0240909
chr10	3823451	3828650	5200	0.0369877	1	1	0	98498	ENST00000380946	protein_coding	ENSG00000067082	KLF6	0	70921	ENST00000380946	ENSG00000067082	KLF6	0	13820	1	0	0	1	0	0	0.288654	0.711346	0
chr10	7449051	7455350	6300	0.0438501	1	1	0	98745	ENST00000397160	protein_coding	ENSG00000198879	SFMBT2	0	71092	ENST00000397160	ENSG00000198879	SFMBT2	0	13842	1	0	0	1	0	0	0.946508	0.0534921	0
chr10	8075551	8098150	22600	0.0690474	4	1	0	98795	ENST00000346208	protein_coding	ENSG00000107485	GATA3	0	71131	ENST00000346208	ENSG00000107485	GATA3	0	13849	0.294115	0	0.705885	0.202832	0	0.797168	0.379823	0.222124	0.398053
chr10	17269051	17274050	5000	0.0097493	2	1	0	99206	ENST00000421459	protein_coding	ENSG00000026025	VIM	0	71437	ENST00000421459	ENSG00000026025	VIM	0	13896	1	0	0	1	0	0	0.4374	0.5626	0
chr10	20103851	20109250	5400	0.0229439	1	1	0	99298	ENST00000377252	protein_coding	ENSG00000120594	PLXDC2	0	71488	ENST00000377252	ENSG00000120594	PLXDC2	0	13905	0.614259	0.385741	0	0.614259	0.385741	0	0.362407	0.581296	0.0562963
chr10	21804651	21809850	5200	0.0399606	1	1	0	99337	ENST00000444772	protein_coding	ENSG00000180592	SKIDA1	0	71509	ENST00000444772	ENSG00000180592	SKIDA1	0	13911	0.769231	0.230769	0	0.769231	0.230769	0	0.194808	0.570577	0.234615
chr10	23479051	23492550	13500	0.0366748	1	1	0	99448	ENST00000376504	protein_coding	ENSG00000168267	PTF1A	0	71598	ENST00000376504	ENSG00000168267	PTF1A	0	13931	0.296296	0	0.703704	0.296296	0	0.703704	0.232963	0.61837	0.148667
chr10	26500551	26508050	7500	0.0437516	1	1	0	99524	ENST00000376248	protein_coding	ENSG00000136750	GAD2	0	71655	ENST00000376248	ENSG00000136750	GAD2	0	13941	0.642	0.1208	0.2372	0.642	0.1208	0.2372	0.476	0.524	0
chr10	28030151	28036550	6400	0.035213	2	1	0	99622	ENST00000419777	antisense	ENSG00000230500	RP11-360I20.2	0	71717	ENST00000561227	ENSG00000150051	MKX	0	13957	0.949531	0.0504687	0	0.949531	0.0504687	0	0.785781	0.214219	0
chr10	30721651	30727750	6100	0.0563145	1	1	0	99750	ENST00000413724	protein_coding	ENSG00000107968	MAP3K8	0	71789	ENST00000413724	ENSG00000107968	MAP3K8	0	13969	0.974262	0.0257377	0	0.974262	0.0257377	0	0.217869	0.447213	0.334918
chr10	33621851	33626850	5000	0.019161	1	1	0	99918	ENST00000432372	protein_coding	ENSG00000099250	NRP1	0	71899	ENST00000432372	ENSG00000099250	NRP1	0	13983	1	0	0	1	0	0	0.6154	0.3846	0
chr10	35928751	35933950	5200	0.0362829	2	1	0	100037	ENST00000579659	miRNA	ENSG00000264780	MIR4683	0	71987	ENST00000374694	ENSG00000177283	FZD8	0	13990	0.694423	0	0.305577	0.694423	0	0.305577	0.604423	0.384615	0.0109615
chr10	50602451	50607850	5400	0.037498	1	1	0	100669	ENST00000374139	protein_coding	ENSG00000165606	DRGX	0	72328	ENST00000374139	ENSG00000165606	DRGX	0	14103	0.564074	0	0.435926	0.564074	0	0.435926	0.702593	0.297407	0
chr10	50816251	50823250	7000	0.0394729	2	2	0	100694	ENST00000374115	protein_coding	ENSG00000187714	SLC18A3	0	72351	ENST00000374115	ENSG00000187714	SLC18A3	0	14108	1	0	0	1	0	0	0.498	0.502	0
chr10	57386851	57392250	5400	0.031881	1	1	0	100878	ENST00000373957	protein_coding	ENSG00000150275	PCDH15	0	72469	ENST00000373957	ENSG00000150275	PCDH15	0	14133	0.527963	0	0.472037	0.527963	0	0.472037	0.246667	0.753333	0
chr10	65024251	65029350	5100	0.0230608	1	1	0	101079	ENST00000489372	protein_coding	ENSG00000171988	JMJD1C	0	72615	ENST00000489372	ENSG00000171988	JMJD1C	130914	14156	0.532549	0.467451	0	0.532549	0.467451	0	0	0	1
chr10	71328251	71339850	11600	0.0239815	2	1	0	101342	ENST00000428753	antisense	ENSG00000236154	RP11-343J3.2	0	72792	ENST00000242462	ENSG00000122859	NEUROG3	0	14186	0.566293	0	0.433707	0.344828	0	0.655172	0.241207	0.638793	0.12
chr10	77158351	77165250	6900	0.0547795	3	1	0	101882	ENST00000527641	processed_transcript	ENSG00000237149	ZNF503-AS2	0	73196	ENST00000535216	ENSG00000165655	ZNF503	0	14256	0.94087	0.0591304	0	0.590435	0.179565	0.23	1	0	0
chr10	80826251	80832150	5900	0.0210969	2	1	0	102005	ENST00000334512	protein_coding	ENSG00000108175	ZMIZ1	0	73263	ENST00000334512	ENSG00000108175	ZMIZ1	0	14266	0.769661	0.230339	0	0.677966	0.230339	0.0916949	0.587627	0.412373	0
chr10	89620951	89627750	6800	0.0183675	2	2	0	102361	ENST00000462694	protein_coding	ENSG00000171862	PTEN	0	73470	ENST00000462694	ENSG00000171862	PTEN	0	14317	0.775588	0.224412	0	0.775588	0.224412	0	0.346471	0.415	0.238529
chr10	100991151	100996750	5600	0.0625665	1	1	0	103031	ENST00000404542	protein_coding	ENSG00000172987	HPSE2	0	73973	ENST00000404542	ENSG00000172987	HPSE2	0	14405	0.57	0.43	0	0.57	0.43	0	0.160536	0.739107	0.100357
chr10	102496651	102511150	14500	0.0416	1	1	0	103165	ENST00000554172	protein_coding	ENSG00000075891	PAX2	0	74081	ENST00000554172	ENSG00000075891	PAX2	0	14451	0.541379	0.458621	0	0.541379	0.458621	0	0.438276	0.561724	0
chr10	102585151	102591050	5900	0.0325102	0	0	75986	103166	ENST00000410140	misc_RNA	ENSG00000222072	Y_RNA	76541	74081	ENST00000554172	ENSG00000075891	PAX2	0	14453	0	0.770847	0.229153	0	0.770847	0.229153	0.383729	0.616271	0
chr10	102756251	102761650	5400	0.0194999	1	1	0	103212	ENST00000454422	protein_coding	ENSG00000107816	LZTS2	0	74123	ENST00000454422	ENSG00000107816	LZTS2	0	14458	0.992407	0.00759259	0	0.992407	0.00759259	0	0.548889	0.451111	0
chr10	102973151	102979650	6500	0.0676843	0	0	9700	103244	ENST00000547077	antisense	ENSG00000227128	LBX1-AS1	9900	74150	ENST00000370193	ENSG00000138136	LBX1	0	14478	0	0	1	0	0	1	0.360154	0.639846	0
chr10	102981051	102990650	9600	0.0512543	2	1	0	103245	ENST00000546988	antisense	ENSG00000227128	LBX1-AS1	0	74150	ENST00000370193	ENSG00000138136	LBX1	0	14480	0.34375	0.064375	0.591875	0.322917	0.0852083	0.591875	0.747812	0.252188	0
chr10	104177851	104182950	5100	0.0123422	2	2	0	103393	ENST00000425536	protein_coding	ENSG00000107872	FBXL15	0	74278	ENST00000425536	ENSG00000107872	FBXL15	0	14512	1	0	0	1	0	0	0.506667	0.493333	0
chr10	104401051	104407750	6700	0.0168903	2	1	0	103432	ENST00000462202	protein_coding	ENSG00000171206	TRIM8	0	74303	ENST00000462202	ENSG00000171206	TRIM8	0	14518	0.824179	0.0495522	0.126269	0.771045	0.0495522	0.179403	0.469701	0.413582	0.116716
chr10	111966651	111971750	5100	0.0129193	2	1	0	103715	ENST00000451656	antisense	ENSG00000228417	RP11-549L6.3	0	74505	ENST00000361248	ENSG00000119950	MXI1	0	14561	1	0	0	1	0	0	0.646078	0.353922	0
chr10	114708551	114713550	5000	0.0334324	2	1	0	103843	ENST00000369391	antisense	ENSG00000233547	RP11-57H14.2	0	74597	ENST00000346198	ENSG00000148737	TCF7L2	0	14574	1	0	0	0.8248	0.1752	0	0.0858	0.6012	0.313
chr10	118896051	118901150	5100	0.0718942	1	1	0	104015	ENST00000369206	protein_coding	ENSG00000148704	VAX1	0	74745	ENST00000369206	ENSG00000148704	VAX1	0	14603	0.737451	0	0.262549	0.737451	0	0.262549	0.601765	0.398235	0
chr10	119300751	119305850	5100	0.0704293	2	1	0	104037	ENST00000546446	protein_coding	ENSG00000170370	EMX2	0	74755	ENST00000546446	ENSG00000170370	EMX2	0	14612	1	0	0	1	0	0	0.793529	0.206471	0
chr10	124891751	124897550	5800	0.0462658	1	1	0	104370	ENST00000357878	protein_coding	ENSG00000188620	HMX3	0	75009	ENST00000357878	ENSG00000188620	HMX3	0	14653	0.689655	0	0.310345	0.689655	0	0.310345	0.752069	0.247931	0
chr10	124901451	124911650	10200	0.052139	1	1	0	104371	ENST00000339992	protein_coding	ENSG00000188816	HMX2	0	75010	ENST00000339992	ENSG00000188816	HMX2	0	14657	0.392157	0.0540196	0.553824	0.392157	0.0540196	0.553824	0.489118	0.510882	0
chr10	131757051	131764150	7100	0.0762891	1	1	0	104619	ENST00000355311	protein_coding	ENSG00000108001	EBF3	0	75173	ENST00000355311	ENSG00000108001	EBF3	0	14715	0.56338	0.430141	0.00647887	0.56338	0.430141	0.00647887	0.664507	0.335493	0
chr10	134597651	134603250	5600	0.0458974	2	1	0	104701	ENST00000368592	protein_coding	ENSG00000148826	NKX6-2	0	75237	ENST00000368592	ENSG00000148826	NKX6-2	0	14779	0.697321	0	0.302679	0.697321	0	0.302679	0.892679	0.107321	0
chr11	20177051	20186450	9400	0.0397802	1	1	0	107526	ENST00000227256	protein_coding	ENSG00000109851	DBX1	0	77518	ENST00000227256	ENSG00000109851	DBX1	0	15239	0.456277	0.230745	0.312979	0.456277	0.230745	0.312979	0.34766	0.65234	0
chr11	20621951	20627850	5900	0.0713348	0	0	810	107544	ENST00000298923	protein_coding	ENSG00000165970	SLC6A5	810	77535	ENST00000298923	ENSG00000165970	SLC6A5	0	15243	0.201525	0.798475	0	0.201525	0.798475	0	0.115085	0.469492	0.415424
chr11	22359051	22366050	7000	0.0788836	2	1	0	107573	ENST00000534115	protein_coding	ENSG00000091664	SLC17A6	0	77552	ENST00000534115	ENSG00000091664	SLC17A6	0	15246	0.895429	0.104571	0	0.874286	0.125714	0	0.0735714	0.571429	0.355
chr11	27738651	27745350	6700	0.0389121	1	1	0	107710	ENST00000314915	protein_coding	ENSG00000176697	BDNF	0	77631	ENST00000314915	ENSG00000176697	BDNF	0	15261	0.90403	0.0959701	0	0.90403	0.0959701	0	0.283284	0.716716	0
chr11	31823451	31831050	7600	0.073923	1	1	0	107855	ENST00000533156	protein_coding	ENSG00000007372	PAX6	0	77730	ENST00000533156	ENSG00000007372	PAX6	0	15274	1	0	0	1	0	0	0.190658	0.770789	0.0385526
chr11	31831151	31841050	9900	0.0460181	2	2	0	107865	ENST00000506388	protein_coding	ENSG00000049449	RCN1	0	77739	ENST00000506388	ENSG00000049449	RCN1	0	15276	1	0	0	1	0	0	0.794747	0.205253	0
chr11	32454051	32460350	6300	0.0464439	2	1	0	107899	ENST00000442957	antisense	ENSG00000183242	WT1-AS	0	77753	ENST00000448076	ENSG00000184937	WT1	0	15286	0.915556	0.0844444	0	0.729048	0.0844444	0.186508	0.459206	0.540794	0
chr11	43595951	43605950	10000	0.0326688	2	1	0	108335	ENST00000362207	miRNA	ENSG00000199077	MIR129-2	0	78070	ENST00000533358	ENSG00000149084	HSD17B12	0	15324	0.6505	0.3495	0	0.4606	0.5394	0	0.1713	0.7552	0.0735
chr11	62306151	62315550	9400	0.0453197	2	1	0	110181	ENST00000538101	antisense	ENSG00000257058	RP11-864I4.4	0	79521	ENST00000531324	ENSG00000124942	AHNAK	0	15494	0.537128	0.462872	0	0.469787	0.530213	0	0.140957	0.313085	0.545957
chr11	62491551	62497250	5700	0.0306655	3	3	0	110326	ENST00000532583	protein_coding	ENSG00000162222	TTC9C	0	79664	ENST00000532583	ENSG00000162222	TTC9C	0	15508	1	0	0	1	0	0	0.198772	0.701754	0.0994737
chr11	65188351	65198350	10000	0.0306111	1	0	0	111207	ENST00000601801	lincRNA	ENSG00000245532	NEAT1	24377	80436	ENST00000309775	ENSG00000173727	AP000769.1	0	15617	0.3935	0.6065	0	0	0	1	0.1066	0.3642	0.5292
chr11	65263651	65276350	12700	0.0370123	2	0	0	111213	ENST00000602344	lincRNA	ENSG00000270117	AP000769.7	16197	80437	ENST00000270176	ENSG00000142186	SCYL1	0	15621	0.642205	0.168031	0.189764	0	0	1	0.0347244	0.260394	0.704882
chr11	65339351	65344450	5100	0.0644407	2	2	0	111264	ENST00000533237	protein_coding	ENSG00000173442	EHBP1L1	0	80485	ENST00000533237	ENSG00000173442	EHBP1L1	0	15631	1	0	0	1	0	0	0.346471	0.653529	0
chr11	65623851	65629150	5300	0.0157534	2	2	0	111404	ENST00000530111	protein_coding	ENSG00000172732	MUS81	0	80615	ENST00000530111	ENSG00000172732	MUS81	0	15650	1	0	0	1	0	0	0.773774	0.226226	0
chr11	68605751	68611450	5700	0.0563507	1	1	0	112257	ENST00000569129	protein_coding	ENSG00000110090	CPT1A	0	81373	ENST00000569129	ENSG00000110090	CPT1A	0	15772	1	0	0	1	0	0	0.370526	0.629474	0
chr11	69450851	69458750	7900	0.0401598	1	1	0	112323	ENST00000545484	protein_coding	ENSG00000110092	CCND1	0	81420	ENST00000545484	ENSG00000110092	CCND1	0	15784	0.619747	0	0.380253	0.619747	0	0.380253	0.944304	0.0556962	0
chr11	75917051	75922350	5300	0.0447826	1	1	0	113271	ENST00000532150	protein_coding	ENSG00000085741	WNT11	0	82183	ENST00000532150	ENSG00000085741	WNT11	0	15887	0.962642	0.0373585	0	0.962642	0.0373585	0	0.788491	0.211509	0
chr11	82866751	82871950	5200	0.0477737	1	1	0	113645	ENST00000533018	protein_coding	ENSG00000165494	PCF11	0	82457	ENST00000533018	ENSG00000165494	PCF11	0	15927	0.663462	0.336538	0	0.663462	0.336538	0	0.115385	0.617308	0.267308
chr11	118304551	118310750	6200	0.0161326	2	2	0	115640	ENST00000533790	protein_coding	ENSG00000118058	KMT2A	0	83963	ENST00000533790	ENSG00000118058	KMT2A	0	16088	0.794516	0.205484	0	0.794516	0.205484	0	0.368226	0.463226	0.168548
chr11	118787651	118794050	6400	0.0853052	1	1	0	115761	ENST00000532899	protein_coding	ENSG00000186174	BCL9L	0	84069	ENST00000532899	ENSG00000186174	BCL9L	1900	16095	0.646875	0.353125	0	0.646875	0.353125	0	0	0.015625	0.984375
chr11	122846751	122851750	5000	0.0647743	0	0	677	116201	ENST00000343035	protein_coding	ENSG00000188909	BSX	677	84420	ENST00000343035	ENSG00000188909	BSX	0	16143	0.2646	0.43	0.3054	0.2646	0.43	0.3054	0.2228	0.7772	0
chr11	124732451	124739750	7300	0.0548808	1	1	0	116380	ENST00000538940	protein_coding	ENSG00000154134	ROBO3	0	84542	ENST00000538940	ENSG00000154134	ROBO3	0	16167	0.886164	0	0.113836	0.886164	0	0.113836	0.232192	0.683014	0.0847945
chr12	859551	864850	5300	0.00790252	1	1	0	117151	ENST00000530271	protein_coding	ENSG00000060237	WNK1	0	85151	ENST00000530271	ENSG00000060237	WNK1	0	16270	0.938302	0.0224528	0.0392453	0.938302	0.0224528	0.0392453	0.371887	0.628113	0
chr12	1699251	1704950	5700	0.0682939	1	1	0	117232	ENST00000543278	protein_coding	ENSG00000171823	FBXL14	0	85223	ENST00000543278	ENSG00000171823	FBXL14	0	16274	0.832807	0.167193	0	0.832807	0.167193	0	0.279649	0.476842	0.243509
chr12	4377451	4385450	8000	0.0218057	3	1	0	117458	ENST00000536537	protein_coding	ENSG00000118971	CCND2	0	85395	ENST00000536537	ENSG00000118971	CCND2	0	16306	0.564125	0.435875	0	0.564125	0	0.435875	0.6335	0.3665	0
chr12	6443951	6452050	8100	0.0723305	1	1	0	117625	ENST00000538363	protein_coding	ENSG00000067182	TNFRSF1A	0	85537	ENST00000538363	ENSG00000067182	TNFRSF1A	5019	16328	0.555062	0.444938	0	0.555062	0.444938	0	0	0	1
chr12	26274651	26280150	5500	0.0220665	3	2	0	119607	ENST00000545819	antisense	ENSG00000256894	RP11-283G6.3	0	87093	ENST00000534829	ENSG00000123096	SSPN	0	16451	1	0	0	0.983455	0.0165455	0	0.362909	0.637091	0
chr12	46119151	46125750	6600	0.00995045	2	1	0	120418	ENST00000422737	protein_coding	ENSG00000189079	ARID2	0	87680	ENST00000422737	ENSG00000189079	ARID2	0	16528	0.930455	0.0151515	0.0543939	0.644091	0.00787879	0.34803	0.511818	0.488182	0
chr12	51316251	51321750	5500	0.0483592	1	1	0	121336	ENST00000550097	protein_coding	ENSG00000185432	METTL7A	0	88444	ENST00000550097	ENSG00000185432	METTL7A	79326	16614	0.831455	0.168545	0	0.831455	0.168545	0	0	0	1
chr12	54328751	54337050	8300	0.084058	2	1	0	122068	ENST00000243056	protein_coding	ENSG00000123364	HOXC13	0	89094	ENST00000243056	ENSG00000123364	HOXC13	0	16692	0.589398	0.367108	0.043494	0.481928	0.303133	0.21494	0.111566	0.516747	0.371687
chr12	54343251	54351550	8300	0.0736227	2	1	0	122070	ENST00000603432	lincRNA	ENSG00000271090	AC012531.23	0	89095	ENST00000243103	ENSG00000123407	HOXC12	0	16697	0.594337	0	0.405663	0.481928	0.11241	0.405663	0.191084	0.788193	0.0207229
chr12	57479451	57484750	5300	0.0250796	2	2	0	122973	ENST00000554718	protein_coding	ENSG00000166886	NAB2	0	89878	ENST00000554718	ENSG00000166886	NAB2	0	16774	0.925472	0.0745283	0	0.925472	0.0745283	0	0.437547	0.562453	0
chr12	57631551	57638150	6600	0.0414821	1	1	0	123061	ENST00000557276	protein_coding	ENSG00000185633	NDUFA4L2	0	89961	ENST00000557276	ENSG00000185633	NDUFA4L2	0	16785	0.749545	0.138636	0.111818	0.749545	0.138636	0.111818	0.620303	0.379697	0
chr12	92534051	92541150	7100	0.0199797	3	2	0	124843	ENST00000499685	antisense	ENSG00000245904	RP11-796E2.4	0	91286	ENST00000552315	ENSG00000133639	BTG1	0	16908	1	0	0	1	0	0	0.228592	0.396761	0.374648
chr12	106974151	106982150	8000	0.0416495	1	1	0	125849	ENST00000539967	protein_coding	ENSG00000111783	RFX4	0	92056	ENST00000539967	ENSG00000111783	RFX4	0	17000	0.8525	0.1475	0	0.8525	0.1475	0	0.38	0.62	0
chr12	113899951	113918850	18900	0.0233984	2	1	0	126738	ENST00000551357	antisense	ENSG00000257935	RP11-82C23.2	0	92834	ENST00000557836	ENSG00000089116	LHX5	0	17089	0.226296	0.751429	0.0222751	0.222646	0.419365	0.357989	0.497725	0.502275	0
chr12	114875651	114884350	8700	0.0405354	0	0	26556	126769	ENST00000595315	antisense	ENSG00000255399	TBX5-AS1	29403	92843	ENST00000310346	ENSG00000089225	TBX5	0	17099	0	0	1	0	0	1	0.149425	0.793908	0.0566667
chr12	114884551	114889750	5200	0.0463179	0	0	35456	126769	ENST00000595315	antisense	ENSG00000255399	TBX5-AS1	38303	92843	ENST00000310346	ENSG00000089225	TBX5	0	17101	0	0	1	0	0	1	0.103462	0.671346	0.225192
chr12	122236951	122244950	8000	0.021543	3	2	0	127392	ENST00000267197	protein_coding	ENSG00000139718	SETD1B	0	93337	ENST00000267197	ENSG00000139718	SETD1B	0	17197	0.960875	0.039125	0	0.960875	0.039125	0	0.47675	0.52325	0
chr12	125669451	125674450	5000	0.0313017	1	1	0	127927	ENST00000418253	protein_coding	ENSG00000139364	TMEM132B	0	93812	ENST00000418253	ENSG00000139364	TMEM132B	0	17283	0.7862	0.2138	0	0.7862	0.2138	0	0.399	0.5334	0.0676
chr12	132312051	132317450	5400	0.0617858	1	1	0	128155	ENST00000545790	protein_coding	ENSG00000198598	MMP17	0	93901	ENST00000545790	ENSG00000198598	MMP17	0	17351	0.561852	0.438148	0	0.561852	0.438148	0	0.611111	0.388889	0
chr13	22242751	22250250	7500	0.018125	1	1	0	128654	ENST00000461657	protein_coding	ENSG00000102678	FGF9	0	94254	ENST00000461657	ENSG00000102678	FGF9	0	17533	0.882533	0.0146667	0.1028	0.882533	0.0146667	0.1028	0.540667	0.459333	0
chr13	28362951	28372250	9300	0.0430151	1	1	0	128906	ENST00000302945	protein_coding	ENSG00000169840	GSX1	0	94405	ENST00000302945	ENSG00000169840	GSX1	0	17586	0.430108	0.0135484	0.556344	0.430108	0.0135484	0.556344	0.320538	0.679462	0
chr13	28393551	28399850	6300	0.035125	0	0	3049	128907	ENST00000384600	snRNA	ENSG00000207330	RNU6-73P	26770	94405	ENST00000302945	ENSG00000169840	GSX1	21782	17586	0	0	1	0	0	1	0	0	1
chr13	28490651	28504750	14100	0.0520053	2	1	0	128909	ENST00000381033	protein_coding	ENSG00000139515	PDX1	0	94406	ENST00000381033	ENSG00000139515	PDX1	0	17592	0.381844	0.307376	0.31078	0.283688	0.298723	0.417589	0.345957	0.654043	0
chr13	28539851	28545750	5900	0.0418822	1	1	0	128913	ENST00000548877	protein_coding	ENSG00000165556	CDX2	0	94409	ENST00000548877	ENSG00000165556	CDX2	0	17597	1	0	0	1	0	0	0.442712	0.557288	0
chr13	28547751	28555750	8000	0.0464627	0	0	2474	128912	ENST00000381020	protein_coding	ENSG00000165556	CDX2	2474	94408	ENST00000381020	ENSG00000165556	CDX2	0	17600	0	0.4875	0.5125	0	0.4875	0.5125	0.313	0.675875	0.011125
chr13	53419451	53426350	6900	0.0504746	1	1	0	130138	ENST00000338862	protein_coding	ENSG00000136099	PCDH8	0	95159	ENST00000338862	ENSG00000136099	PCDH8	0	17750	0.599275	0.172319	0.228406	0.599275	0.172319	0.228406	0.583913	0.416087	0
chr13	58203151	58209450	6300	0.0531572	1	1	0	130170	ENST00000377918	protein_coding	ENSG00000118946	PCDH17	0	95168	ENST00000377918	ENSG00000118946	PCDH17	0	17763	0.747778	0.126349	0.125873	0.747778	0.126349	0.125873	0.498413	0.501587	0
chr13	79166451	79172650	6200	0.104442	1	0	0	130517	ENST00000607269	antisense	ENSG00000271776	RP11-52L5.6	5022	95332	ENST00000377208	ENSG00000152192	POU4F1	0	17789	0.645161	0.354839	0	0	0.0248387	0.975161	0.180161	0.551452	0.268387
chr13	79174251	79184250	10000	0.0589183	1	1	0	130518	ENST00000377208	protein_coding	ENSG00000152192	POU4F1	0	95332	ENST00000377208	ENSG00000152192	POU4F1	0	17793	0.4	0.6	0	0.4	0.1422	0.4578	0.3961	0.6039	0
chr13	80911851	80918050	6200	0.0149881	1	1	0	130548	ENST00000540649	protein_coding	ENSG00000136158	SPRY2	0	95346	ENST00000540649	ENSG00000136158	SPRY2	0	17798	0.844355	0	0.155645	0.844355	0	0.155645	0.300806	0.622419	0.0767742
chr13	95353951	95362150	8200	0.0987054	1	0	0	130665	ENST00000433569	lincRNA	ENSG00000238230	LINC00391	2238	95363	ENST00000376945	ENSG00000125285	SOX21	0	17814	0.385976	0.0323171	0.581707	0	0.0323171	0.967683	0.18561	0.81439	0
chr13	100607651	100613750	6100	0.0741984	0	0	10412	130911	ENST00000267294	protein_coding	ENSG00000139800	ZIC5	10412	95537	ENST00000267294	ENSG00000139800	ZIC5	0	17844	0	0	1	0	0	1	0.32459	0.67541	0
chr13	100620051	100625250	5200	0.0535245	1	1	0	130911	ENST00000267294	protein_coding	ENSG00000139800	ZIC5	0	95537	ENST00000267294	ENSG00000139800	ZIC5	0	17845	0.593846	0.406154	0	0.593846	0.406154	0	0.789808	0.210192	0
chr13	100630151	100638250	8100	0.0555865	1	1	0	130916	ENST00000481565	protein_coding	ENSG00000043355	ZIC2	0	95542	ENST00000481565	ENSG00000043355	ZIC2	0	17847	0.768519	0	0.231481	0.768519	0	0.231481	0.51037	0.48963	0
chr13	100639351	100644950	5600	0.0932994	0	0	1602	130916	ENST00000481565	protein_coding	ENSG00000043355	ZIC2	1602	95542	ENST00000481565	ENSG00000043355	ZIC2	0	17849	0.0708929	0	0.929107	0.0708929	0	0.929107	0.209643	0.790357	0
chr13	111363851	111369250	5400	0.0111111	2	2	0	131173	ENST00000464141	protein_coding	ENSG00000153487	ING1	0	95710	ENST00000464141	ENSG00000153487	ING1	0	17894	1	0	0	1	0	0	0.705926	0.294074	0
chr13	112707151	112725250	18100	0.0417243	1	1	0	131226	ENST00000330949	protein_coding	ENSG00000182968	SOX1	0	95749	ENST00000330949	ENSG00000182968	SOX1	0	17927	0.289558	0.0739227	0.636519	0.220994	0.0739227	0.705083	0.434365	0.565635	0
chr14	29222951	29238450	15500	0.0804822	2	1	0	133234	ENST00000313071	protein_coding	ENSG00000176165	FOXG1	0	97274	ENST00000313071	ENSG00000176165	FOXG1	0	18194	0.375355	0.624645	0	0.337871	0.0105806	0.651548	0.130065	0.22871	0.641226
chr14	29239751	29245250	5500	0.0813523	1	1	0	133237	ENST00000548213	protein_coding	ENSG00000186960	C14orf23	0	97277	ENST00000548213	ENSG00000186960	C14orf23	0	18195	0.743818	0.227273	0.0289091	0.743818	0.227273	0.0289091	0.0654545	0.648909	0.285636
chr14	36971351	36995450	24100	0.038862	4	2	0	133718	ENST00000521292	antisense	ENSG00000253563	NKX2-1-AS1	0	97627	ENST00000546983	ENSG00000136352	NKX2-1	0	18236	0.436929	0.434564	0.128506	0.41971	0.428216	0.152075	0.359668	0.580415	0.059917
chr14	37048551	37053850	5300	0.0518503	1	1	0	133721	ENST00000258829	protein_coding	ENSG00000136327	NKX2-8	0	97628	ENST00000258829	ENSG00000136327	NKX2-8	0	18239	0.879057	0.00528302	0.11566	0.754717	0.00528302	0.24	0.613208	0.386792	0
chr14	37122851	37134750	11900	0.0540362	2	1	0	133728	ENST00000554201	protein_coding	ENSG00000198807	PAX9	0	97633	ENST00000554201	ENSG00000198807	PAX9	0	18243	0.838487	0.161513	0	0.822185	0.0163025	0.161513	0.296975	0.672017	0.0310084
chr14	38052251	38058250	6000	0.0695481	0	0	5216	133762	ENST00000545425	protein_coding	ENSG00000129514	FOXA1	5216	97658	ENST00000545425	ENSG00000129514	FOXA1	0	18248	0	0	1	0	0	1	0.3635	0.6365	0
chr14	38059851	38070750	10900	0.056606	2	2	0	133766	ENST00000556845	protein_coding	ENSG00000139865	TTC6	0	97662	ENST00000556845	ENSG00000139865	TTC6	0	18251	0.851743	0.148257	0	0.851743	0.148257	0	0.462477	0.537523	0
chr14	42072951	42080050	7100	0.0205292	2	1	0	133888	ENST00000554120	protein_coding	ENSG00000165379	LRFN5	0	97740	ENST00000554120	ENSG00000165379	LRFN5	0	18263	0.939014	0.0609859	0	0.682394	0.0609859	0.25662	0.066338	0.56338	0.370282
chr14	55030451	55035550	5100	0.0113397	1	1	0	134486	ENST00000357634	protein_coding	ENSG00000020577	SAMD4A	0	98168	ENST00000357634	ENSG00000020577	SAMD4A	0	18317	0.732549	0	0.267451	0.732549	0	0.267451	0.628235	0.371765	0
chr14	57260751	57266550	5800	0.066723	0	0	755	134627	ENST00000602485	lincRNA	ENSG00000270163	RP11-1085N6.6	5815	98271	ENST00000554788	ENSG00000165588	OTX2	0	18333	0.214655	0	0.785345	0	0	1	0.373793	0.626207	0
chr14	57270551	57285150	14600	0.0547545	2	1	0	134638	ENST00000554358	antisense	ENSG00000248550	OTX2-AS1	0	98274	ENST00000555804	ENSG00000165588	OTX2	0	18337	0.731027	0.268973	0	0.538425	0.0537671	0.407808	0.236301	0.564521	0.199178
chr14	60972251	60980450	8200	0.0595207	1	1	0	134930	ENST00000327720	protein_coding	ENSG00000184302	SIX6	0	98494	ENST00000327720	ENSG00000184302	SIX6	0	18365	0.562683	0.437317	0	0.510976	0.489024	0	0.341341	0.658659	0
chr14	69254551	69263550	9000	0.0168337	1	1	0	135521	ENST00000408913	protein_coding	ENSG00000185650	ZFP36L1	0	98946	ENST00000408913	ENSG00000185650	ZFP36L1	0	18421	0.843444	0.156556	0	0.843444	0.156556	0	0.405333	0.580667	0.014
chr14	85994351	86003850	9500	0.0241923	3	2	0	136714	ENST00000554746	protein_coding	ENSG00000185070	FLRT2	0	99911	ENST00000554746	ENSG00000185070	FLRT2	0	18545	0.444316	0.555684	0	0.444316	0.555684	0	0.271474	0.568947	0.159579
chr14	99734851	99742450	7600	0.0332823	1	1	0	137643	ENST00000443726	protein_coding	ENSG00000127152	BCL11B	0	100634	ENST00000443726	ENSG00000127152	BCL11B	0	18636	0.565263	0.0939474	0.340789	0.565263	0.0939474	0.340789	0.390789	0.609211	0
chr14	104600851	104606150	5300	0.0210926	2	1	0	138518	ENST00000315264	protein_coding	ENSG00000066735	KIF26A	0	101217	ENST00000315264	ENSG00000066735	KIF26A	0	18746	0.738868	0	0.261132	0.583208	0	0.416792	0.700566	0.299434	0
chr15	37388751	37395650	6900	0.0398213	2	1	0	140094	ENST00000559509	antisense	ENSG00000259460	RP11-128A17.1	0	101913	ENST00000558313	ENSG00000134138	MEIS2	0	19022	0.978696	0	0.0213043	0.978696	0	0.0213043	0.147101	0.852899	0
chr15	53075151	53083950	8800	0.0496645	1	1	0	141861	ENST00000570208	protein_coding	ENSG00000169856	ONECUT1	0	103327	ENST00000570208	ENSG00000169856	ONECUT1	0	19177	0.52125	0.47875	0	0.52125	0.47875	0	0.606705	0.393295	0
chr15	53085951	53094250	8300	0.0774682	0	0	2677	141860	ENST00000561401	protein_coding	ENSG00000169856	ONECUT1	2677	103326	ENST00000561401	ENSG00000169856	ONECUT1	0	19179	0	0.053012	0.946988	0	0	1	0.0609639	0.393735	0.545301
chr15	60290651	60299450	8800	0.0501576	1	1	0	142308	ENST00000560857	protein_coding	ENSG00000171956	FOXB1	0	103676	ENST00000560857	ENSG00000171956	FOXB1	0	19218	0.455909	0.115682	0.428409	0.455909	0.115682	0.428409	0.30375	0.69625	0
chr15	68111851	68122750	10900	0.0545908	1	1	0	143043	ENST00000389002	protein_coding	ENSG00000188779	SKOR1	0	104271	ENST00000389002	ENSG00000188779	SKOR1	0	19297	0.742202	0.257798	0	0.742202	0.257798	0	0.676055	0.323945	0
chr15	69108951	69115250	6300	0.0149756	2	2	0	143108	ENST00000560188	protein_coding	ENSG00000258484	SPESP1	0	104324	ENST00000560188	ENSG00000258484	SPESP1	0	19310	0.997619	0.00238095	0	0.997619	0.00238095	0	0.681429	0.318571	0
chr15	70387351	70394550	7200	0.0230727	1	1	0	143224	ENST00000559574	protein_coding	ENSG00000140332	TLE3	0	104390	ENST00000559574	ENSG00000140332	TLE3	0	19320	0.717222	0	0.282778	0.717222	0	0.282778	0.732917	0.267083	0
chr15	75742251	75749150	6900	0.0181223	1	1	0	144073	ENST00000565264	protein_coding	ENSG00000169375	SIN3A	0	105102	ENST00000565264	ENSG00000169375	SIN3A	0	19384	1	0	0	1	0	0	0.777971	0.222029	0
chr15	89901551	89907150	5600	0.0509765	1	0	0	145383	ENST00000561327	lincRNA	ENSG00000255571	LINC00925	23458	106003	ENST00000442287	ENSG00000140521	POLG	0	19526	0.775179	0	0.224821	0	0	1	0.42375	0.57625	0
chr15	89909951	89916150	6200	0.0426049	2	0	0	145393	ENST00000385084	miRNA	ENSG00000207819	MIR9-3	31858	106003	ENST00000442287	ENSG00000140521	POLG	0	19528	0.715323	0.284677	0	0	0	1	0.379677	0.620323	0
chr15	89948751	89956950	8200	0.0681841	0	0	18923	145392	ENST00000546186	lincRNA	ENSG00000255571	LINC00925	65710	106018	ENST00000558360	ENSG00000140519	RHCG	0	19533	0	0	1	0	0	1	0.38122	0.61878	0
chr15	93443051	93448950	5900	0.0176885	2	1	0	145812	ENST00000577670	miRNA	ENSG00000264173	MIR3175	0	106326	ENST00000536619	ENSG00000173575	CHD2	0	19586	0.993729	0.00627119	0	0.981186	0.0188136	0	0.0452542	0.53	0.424746
chr15	96872751	96886350	13600	0.0291744	2	1	0	145909	ENST00000410719	miRNA	ENSG00000222651	MIR1469	0	106367	ENST00000453270	ENSG00000185551	NR2F2	0	19600	0.421985	0.367868	0.210147	0.414779	0.375074	0.210147	0.360662	0.476103	0.163235
chr15	99189351	99195350	6000	0.0160883	2	1	0	145963	ENST00000559925	protein_coding	ENSG00000140443	IGF1R	0	106382	ENST00000559925	ENSG00000140443	IGF1R	0	19619	0.91	0.09	0	0.7685	0.09	0.1415	0.6855	0.3145	0
chr16	1659651	1665650	6000	0.01851	2	2	0	146986	ENST00000436138	protein_coding	ENSG00000007545	CRAMP1L	0	107221	ENST00000436138	ENSG00000007545	CRAMP1L	0	19890	1	0	0	1	0	0	0.840167	0.159833	0
chr16	3069751	3074750	5000	0.0677527	4	4	0	147703	ENST00000571046	protein_coding	ENSG00000131652	THOC6	0	107836	ENST00000571046	ENSG00000131652	THOC6	0	20018	1	0	0	1	0	0	0.3934	0.6066	0
chr16	30216351	30221450	5100	0.0197719	1	1	0	150762	ENST00000568109	protein_coding	ENSG00000258130	RP11-347C12.3	0	110298	ENST00000568109	ENSG00000258130	RP11-347C12.3	0	20368	1	0	0	1	0	0	0.218235	0.468235	0.313529
chr16	49310551	49318650	8100	0.0350822	1	1	0	151710	ENST00000536749	protein_coding	ENSG00000102924	CBLN1	0	110854	ENST00000536749	ENSG00000102924	CBLN1	0	20531	0.536914	0.19321	0.269877	0.536914	0.19321	0.269877	0.452716	0.547284	0
chr16	49888151	49893850	5700	0.0279369	1	1	0	151725	ENST00000562520	protein_coding	ENSG00000102935	ZNF423	0	110862	ENST00000562520	ENSG00000102935	ZNF423	0	20540	0.996316	0	0.00368421	0.996316	0	0.00368421	0.85614	0.14386	0
chr16	51183351	51190850	7500	0.0603811	1	1	0	151853	ENST00000562674	protein_coding	ENSG00000103449	SALL1	0	110949	ENST00000562674	ENSG00000103449	SALL1	0	20555	0.5236	0	0.4764	0.5236	0	0.4764	0.736533	0.263467	0
chr16	54317651	54325550	7900	0.0624674	1	1	0	151985	ENST00000558180	protein_coding	ENSG00000177508	IRX3	0	111028	ENST00000558180	ENSG00000177508	IRX3	0	20569	0.621266	0.0146835	0.364051	0.621266	0.0146835	0.364051	0.923165	0.0768354	0
chr16	54961551	54967850	6300	0.0555433	2	1	0	152003	ENST00000558597	protein_coding	ENSG00000176842	IRX5	0	111032	ENST00000558597	ENSG00000176842	IRX5	0	20570	1	0	0	0.805873	0	0.194127	0.854444	0.145556	0
chr16	54968851	54974250	5400	0.0885796	1	0	0	152006	ENST00000558156	lincRNA	ENSG00000259725	CTD-3032H12.1	2866	111032	ENST00000558597	ENSG00000176842	IRX5	0	20571	1	0	0	0	0	1	0.471296	0.528704	0
chr16	79630051	79637150	7100	0.0132913	1	1	0	154754	ENST00000393350	protein_coding	ENSG00000178573	MAF	0	113348	ENST00000393350	ENSG00000178573	MAF	0	20822	0.677746	0.246197	0.0760563	0.677746	0.246197	0.0760563	0.410986	0.508873	0.0801408
chr16	85586251	85592450	6200	0.0148681	0	0	24726	155187	ENST00000602862	lincRNA	ENSG00000270124	RP11-118F19.1	52564	113658	ENST00000405402	ENSG00000131149	GSE1	0	19670	0	0	1	0	0	1	0.593548	0.406452	0
chr17	7736651	7742250	5600	0.0223224	0	0	971	157740	ENST00000571047	protein_coding	ENSG00000132510	KDM6B	971	115815	ENST00000571047	ENSG00000132510	KDM6B	0	21411	0.18375	0.0735714	0.742679	0.18375	0.0735714	0.742679	0.37375	0.57	0.05625
chr17	7786951	7792050	5100	0.0302381	2	2	0	157762	ENST00000380358	protein_coding	ENSG00000170004	CHD3	0	115837	ENST00000380358	ENSG00000170004	CHD3	0	21417	1	0	0	1	0	0	0.162745	0.649216	0.188039
chr17	8020651	8031050	10400	0.0190024	2	2	0	157833	ENST00000577735	protein_coding	ENSG00000179111	HES7	0	115902	ENST00000577735	ENSG00000179111	HES7	0	21433	0.7425	0.0997115	0.157788	0.7425	0.0997115	0.157788	0.316058	0.683942	0
chr17	14200151	14207650	7500	0.0538096	3	1	0	158302	ENST00000583262	lincRNA	ENSG00000266709	RP11-214O1.2	0	116267	ENST00000360954	ENSG00000125430	HS3ST3B1	0	21486	1	0	0	0.533333	0.1668	0.299867	0.6468	0.3532	0
chr17	27915051	27921450	6400	0.0397675	3	2	0	160276	ENST00000584986	antisense	ENSG00000264647	RP11-68I3.7	0	117630	ENST00000488766	ENSG00000198720	ANKRD13B	0	21679	1	0	0	1	0	0	0.422969	0.577031	0
chr17	35288751	35301250	12500	0.0572209	3	1	0	161228	ENST00000607336	antisense	ENSG00000272191	RP11-445F12.2	0	118342	ENST00000589584	ENSG00000132130	LHX1	0	21778	0.7464	0.2536	0	0.73336	0	0.26664	0.75768	0.24232	0
chr17	36857751	36863350	5600	0.0134488	4	1	0	161415	ENST00000464666	protein_coding	ENSG00000108292	MLLT6	0	118493	ENST00000464666	ENSG00000108292	MLLT6	0	21808	1	0	0	0.635	0	0.365	0.610536	0.389464	0
chr17	36902651	36909850	7200	0.0353902	3	3	0	161440	ENST00000579729	protein_coding	ENSG00000108294	PSMB3	0	118515	ENST00000579729	ENSG00000108294	PSMB3	0	21812	1	0	0	1	0	0	0.524306	0.475694	0
chr17	37023551	37028650	5100	0.0417575	1	1	0	161477	ENST00000435347	protein_coding	ENSG00000002834	LASP1	0	118547	ENST00000435347	ENSG00000002834	LASP1	0	21817	0.89	0	0.11	0.89	0	0.11	0.268039	0.695294	0.0366667
chr17	37752151	37757950	5800	0.085382	0	0	6245	161575	ENST00000302584	protein_coding	ENSG00000171532	NEUROD2	6245	118622	ENST00000302584	ENSG00000171532	NEUROD2	0	21830	0	0	1	0	0	1	0.0731034	0.460862	0.466034
chr17	37759851	37765050	5200	0.0386311	1	1	0	161575	ENST00000302584	protein_coding	ENSG00000171532	NEUROD2	0	118622	ENST00000302584	ENSG00000171532	NEUROD2	0	21832	0.549038	0.450962	0	0.549038	0.450962	0	0.398462	0.601538	0
chr17	40825651	40832550	6900	0.0650518	2	1	0	162393	ENST00000593139	antisense	ENSG00000267042	CTD-3193K9.4	0	119360	ENST00000587627	ENSG00000068137	PLEKHH3	0	21912	1	0	0	0.882174	0.117826	0	0.210725	0.742174	0.0471014
chr17	42295051	42300450	5400	0.0142857	2	1	0	162851	ENST00000563394	antisense	ENSG00000260793	RP5-882C2.2	0	119741	ENST00000537550	ENSG00000108312	UBTF	0	21971	1	0	0	1	0	0	0.714444	0.285556	0
chr17	46687151	46692750	5600	0.0452138	2	2	0	163726	ENST00000468443	protein_coding	ENSG00000120068	HOXB8	0	120414	ENST00000468443	ENSG00000120068	HOXB8	0	22088	1	0	0	1	0	0	0.436607	0.563393	0
chr17	46799251	46804750	5500	0.0993981	3	1	0	163744	ENST00000583892	miRNA	ENSG00000263602	MIR3185	0	120417	ENST00000290294	ENSG00000159182	PRAC1	0	22104	0.872182	0.127818	0	0.517091	0.439091	0.0438182	0.243818	0.756182	0
chr17	46826651	46833050	6400	0.0939174	0	0	10158	163756	ENST00000480790	misc_RNA	ENSG00000244514	RN7SL125P	20110	120418	ENST00000290295	ENSG00000159184	HOXB13	0	22109	0	0	1	0	0	1	0.113906	0.812969	0.073125
chr17	48224551	48230250	5700	0.0151108	1	1	0	164049	ENST00000501501	protein_coding	ENSG00000108819	PPP1R9B	0	120674	ENST00000501501	ENSG00000108819	PPP1R9B	0	22152	0.721754	0.232632	0.045614	0.721754	0.232632	0.045614	0.421404	0.578596	0
chr17	54669551	54675650	6100	0.0284907	1	1	0	164517	ENST00000332822	protein_coding	ENSG00000183691	NOG	0	121063	ENST00000332822	ENSG00000183691	NOG	0	22195	0.575246	0	0.424754	0.575246	0	0.424754	0.349836	0.650164	0
chr17	59473351	59478850	5500	0.0760692	3	1	0	165111	ENST00000477081	protein_coding	ENSG00000121068	TBX2	0	121520	ENST00000477081	ENSG00000121068	TBX2	0	22251	1	0	0	0.653455	0	0.346545	1	0	0
chr17	62500051	62505050	5000	0.0102967	2	2	0	165587	ENST00000553956	protein_coding	ENSG00000258890	CEP95	0	121921	ENST00000553956	ENSG00000258890	CEP95	0	22294	1	0	0	1	0	0	0.4174	0.5826	0
chr17	66192051	66197850	5800	0.0423074	1	0	0	165832	ENST00000589904	pseudogene	ENSG00000267472	LOC440461	45864	122076	ENST00000359904	ENSG00000196704	AMZ2	0	22327	0.689655	0	0.310345	0	0	1	0.648448	0.351552	0
chr17	77770051	77780750	10700	0.0433821	2	1	0	167526	ENST00000570512	antisense	ENSG00000262768	RP11-353N14.1	0	123497	ENST00000485449	ENSG00000141570	CBX8	0	22515	0.694486	0	0.305514	0.694486	0	0.305514	0.728598	0.245047	0.0263551
chr17	77782451	77789850	7400	0.0565075	1	0	0	167527	ENST00000459144	miRNA	ENSG00000238331	AC100791.2	6968	123497	ENST00000485449	ENSG00000141570	CBX8	0	22516	0.540541	0	0.459459	0	0	1	0.81527	0.18473	0
chr17	77811051	77820050	9000	0.0420714	1	1	0	167532	ENST00000494546	protein_coding	ENSG00000141582	CBX4	0	123501	ENST00000494546	ENSG00000141582	CBX4	0	22519	0.464111	0	0.535889	0.464111	0	0.535889	0.705556	0.294444	0
chr17	78448051	78453250	5200	0.0310174	1	1	0	167699	ENST00000575212	protein_coding	ENSG00000171246	NPTX1	0	123649	ENST00000575212	ENSG00000171246	NPTX1	0	22557	1	0	0	1	0	0	0.63	0.37	0
chr17	79314651	79320950	6300	0.0610246	0	0	10176	167826	ENST00000332900	protein_coding	ENSG00000185332	TMEM105	10176	123746	ENST00000332900	ENSG00000185332	TMEM105	0	22609	0	0	1	0	0	1	0.903333	0.0966667	0
chr17	79365651	79375350	9700	0.0373024	3	2	0	167848	ENST00000584184	miRNA	ENSG00000266392	MIR4740	0	123753	ENST00000307745	ENSG00000171282	RP11-1055B8.7	0	22611	0.84701	0.0273196	0.12567	0.805258	0.0273196	0.167423	0.818144	0.181856	0
chr17	79476551	79482850	6300	0.0226406	4	1	0	167868	ENST00000430912	antisense	ENSG00000229848	RP13-766D20.2	0	123773	ENST00000570382	ENSG00000184009	ACTG1	0	22626	1	0	0	0.94873	0	0.0512698	0.665238	0.334762	0
chr18	902851	909850	7000	0.0410011	3	1	0	168692	ENST00000581602	protein_coding	ENSG00000141433	ADCYAP1	0	124500	ENST00000581602	ENSG00000141433	ADCYAP1	0	22799	1	0	0	0.986714	0	0.0132857	0.713714	0.286286	0
chr18	3446651	3453150	6500	0.0115078	1	1	0	168830	ENST00000549546	protein_coding	ENSG00000177426	TGIF1	0	124574	ENST00000549546	ENSG00000177426	TGIF1	0	22809	1	0	0	1	0	0	0.669846	0.330154	0
chr18	19745451	19752550	7100	0.0631805	2	1	0	169708	ENST00000581694	protein_coding	ENSG00000141448	GATA6	0	125100	ENST00000581694	ENSG00000141448	GATA6	0	22921	0.936338	0	0.063662	0.72493	0	0.27507	0.973662	0.026338	0
chr18	44772351	44781650	9300	0.0435878	1	1	0	170733	ENST00000400404	protein_coding	ENSG00000215474	SKOR2	0	125861	ENST00000400404	ENSG00000215474	SKOR2	0	23017	0.430108	0.129355	0.440538	0.430108	0.129355	0.440538	0.326559	0.505054	0.168387
chr18	44786051	44791250	5200	0.0589855	0	0	10496	170732	ENST00000425639	protein_coding	ENSG00000215474	SKOR2	10496	125860	ENST00000425639	ENSG00000215474	SKOR2	0	23019	0	0	1	0	0	1	0.263077	0.736923	0
chr18	46474251	46479850	5600	0.0240408	1	1	0	170810	ENST00000586093	protein_coding	ENSG00000101665	SMAD7	0	125921	ENST00000586093	ENSG00000101665	SMAD7	0	23032	0.8625	0	0.1375	0.8625	0	0.1375	0.791607	0.208393	0
chr18	53252351	53257750	5400	0.0298851	1	1	0	171157	ENST00000562847	protein_coding	ENSG00000196628	TCF4	0	126196	ENST00000562847	ENSG00000196628	TCF4	0	23062	1	0	0	1	0	0	0.0538889	0.452037	0.494074
chr18	55094551	55109550	15000	0.0428384	2	1	0	171230	ENST00000581316	miRNA	ENSG00000266636	AC090340.1	0	126229	ENST00000491143	ENSG00000119547	ONECUT2	0	23070	0.275733	0.299867	0.4244	0.266667	0.308933	0.4244	0.497667	0.3612	0.141133
chr18	56930551	56937550	7000	0.0489613	0	0	2601	171393	ENST00000591550	protein_coding	ENSG00000134438	RAX	2601	126349	ENST00000591550	ENSG00000134438	RAX	0	23086	0	0.469143	0.530857	0	0.469143	0.530857	0.373429	0.626571	0
chr18	72919151	72924950	5800	0.0186211	2	2	0	171883	ENST00000580243	protein_coding	ENSG00000179981	TSHZ1	0	126682	ENST00000580243	ENSG00000179981	TSHZ1	0	23131	1	0	0	1	0	0	0.517069	0.482931	0
chr18	74202051	74208750	6700	0.0184999	3	2	0	171913	ENST00000532511	protein_coding	ENSG00000220032	RP11-17M16.1	0	126698	ENST00000532511	ENSG00000220032	RP11-17M16.1	0	23142	1	0	0	0.938657	0.0613433	0	0.627463	0.372537	0
chr18	76732551	76743150	10600	0.0455231	2	1	0	172021	ENST00000575389	protein_coding	ENSG00000256463	SALL3	0	126765	ENST00000575389	ENSG00000256463	SALL3	0	23192	0.616321	0.0693396	0.31434	0.39066	0.0693396	0.54	0.569245	0.430755	0
chr19	1247951	1254150	6200	0.0272203	1	1	0	176557	ENST00000590136	protein_coding	ENSG00000167470	MIDN	0	130164	ENST00000590136	ENSG00000167470	MIDN	0	23474	1	0	0	1	0	0	0.503548	0.496452	0
chr19	1466751	1472050	5300	0.044723	0	0	3986	176692	ENST00000588225	processed_transcript	ENSG00000267317	CTB-25B13.12	4433	130292	ENST00000592486	ENSG00000119559	C19orf25	0	23518	0	1	0	0	1	0	0.847358	0.152642	0
chr19	1744451	1763350	18900	0.0336533	2	1	0	176788	ENST00000382349	protein_coding	ENSG00000205922	ONECUT3	0	130373	ENST00000382349	ENSG00000205922	ONECUT3	0	23562	0.428783	0.475079	0.0961376	0.21164	0.475079	0.31328	0.297407	0.597037	0.105556
chr19	2474251	2479650	5400	0.0338154	1	1	0	177020	ENST00000593043	protein_coding	ENSG00000099860	GADD45B	0	130566	ENST00000593043	ENSG00000099860	GADD45B	0	23666	0.759815	0	0.240185	0.759815	0	0.240185	0.525926	0.474074	0
chr19	4063651	4068750	5100	0.0355043	1	1	0	177334	ENST00000601588	protein_coding	ENSG00000178951	ZBTB7A	0	130846	ENST00000601588	ENSG00000178951	ZBTB7A	0	23829	1	0	0	0.98451	0.0154902	0	0.763529	0.236471	0
chr19	6586751	6591950	5200	0.0583171	1	1	0	177904	ENST00000245903	protein_coding	ENSG00000125726	CD70	0	131336	ENST00000245903	ENSG00000125726	CD70	0	23993	0.538654	0.461346	0	0.538654	0.461346	0	0.140769	0.553462	0.305769
chr19	6736251	6741650	5400	0.0392055	2	2	0	177956	ENST00000601303	protein_coding	ENSG00000125733	TRIP10	0	131387	ENST00000601303	ENSG00000125733	TRIP10	0	23999	1	0	0	1	0	0	0.25	0.75	0
chr19	10526551	10532550	6000	0.0336921	2	2	0	178784	ENST00000352831	protein_coding	ENSG00000065989	PDE4A	0	132125	ENST00000352831	ENSG00000065989	PDE4A	0	24153	1	0	0	1	0	0	0.525	0.475	0
chr19	12898851	12905350	6500	0.0112544	2	2	0	179531	ENST00000302754	protein_coding	ENSG00000171223	JUNB	0	132794	ENST00000302754	ENSG00000171223	JUNB	0	24278	0.943385	0.0566154	0	0.775538	0.224462	0	0.526923	0.473077	0
chr19	13260051	13267550	7500	0.0139855	3	2	0	179694	ENST00000592882	antisense	ENSG00000267598	CTC-250I14.6	0	132942	ENST00000588173	ENSG00000160888	IER2	0	24315	0.927467	0	0.0725333	0.631733	0.124533	0.243733	0.667067	0.332933	0
chr19	18525151	18531850	6700	0.0501904	1	1	0	180886	ENST00000602088	protein_coding	ENSG00000130511	SSBP4	0	133951	ENST00000602088	ENSG00000130511	SSBP4	0	24546	0.623433	0	0.376567	0.623433	0	0.376567	0.517463	0.407761	0.0747761
chr19	18714151	18719450	5300	0.0356788	2	2	0	180981	ENST00000600490	protein_coding	ENSG00000105696	TMEM59L	0	134040	ENST00000600490	ENSG00000105696	TMEM59L	0	24558	0.715283	0.284717	0	0.715283	0.284717	0	0.47434	0.510755	0.0149057
chr19	30015051	30021950	6900	0.0263242	3	1	0	181820	ENST00000335523	protein_coding	ENSG00000187135	VSTM2B	0	134560	ENST00000335523	ENSG00000187135	VSTM2B	0	24668	0.696232	0.303768	0	0.57971	0.368841	0.0514493	0.809565	0.190435	0
chr19	30713151	30720650	7500	0.0420861	2	1	0	181877	ENST00000591488	protein_coding	ENSG00000198597	ZNF536	0	134610	ENST00000591488	ENSG00000198597	ZNF536	0	24685	0.460533	0.539467	0	0.460533	0	0.539467	0.573733	0.426267	0
chr19	39338951	39343950	5000	0.0262409	1	1	0	183374	ENST00000601813	protein_coding	ENSG00000104824	HNRNPL	0	135846	ENST00000601813	ENSG00000104824	HNRNPL	0	24925	1	0	0	1	0	0	0.6668	0.3332	0
chr19	39896551	39905050	8500	0.0325768	3	2	0	183535	ENST00000451354	protein_coding	ENSG00000090924	PLEKHG2	0	135993	ENST00000451354	ENSG00000090924	PLEKHG2	0	24953	1	0	0	0.865176	0	0.134824	0.459294	0.540706	0
chr19	41102551	41108950	6400	0.0335455	1	1	0	183867	ENST00000396819	protein_coding	ENSG00000090006	LTBP4	0	136288	ENST00000396819	ENSG00000090006	LTBP4	0	25016	1	0	0	1	0	0	0.22375	0.77625	0
chr19	41220251	41225450	5200	0.0348805	2	2	0	183931	ENST00000263370	protein_coding	ENSG00000086544	ITPKC	0	136350	ENST00000263370	ENSG00000086544	ITPKC	0	25028	1	0	0	1	0	0	0.169808	0.774808	0.0553846
chr19	45347551	45352550	5000	0.0401345	1	1	0	184849	ENST00000252483	protein_coding	ENSG00000130202	PVRL2	0	137124	ENST00000252483	ENSG00000130202	PVRL2	0	25153	0.8464	0.1536	0	0.8464	0.1536	0	0.2198	0.679	0.1012
chr19	47612451	47617650	5200	0.0227716	2	2	0	185451	ENST00000594526	protein_coding	ENSG00000142230	SAE1	0	137663	ENST00000594526	ENSG00000142230	SAE1	0	25272	0.800962	0.199038	0	0.800962	0.199038	0	0.404038	0.595962	0
chr19	47920951	47926450	5500	0.0690154	1	1	0	185500	ENST00000561040	protein_coding	ENSG00000105419	MEIS3	0	137710	ENST00000561040	ENSG00000105419	MEIS3	0	25286	0.696182	0	0.303818	0.696182	0	0.303818	0.135636	0.864364	0
chr19	50830651	50837650	7000	0.0403722	2	2	0	186546	ENST00000600978	protein_coding	ENSG00000131408	NR1H2	0	138658	ENST00000600978	ENSG00000131408	NR1H2	0	25478	1	0	0	1	0	0	0.284	0.716	0
chr19	52190551	52195550	5000	0.0272232	0	0	314	186962	ENST00000384819	miRNA	ENSG00000207550	MIR99B	26965	138996	ENST00000601667	ENSG00000105509	HAS1	10694	25539	0.3372	0.6628	0	0	0	1	0	0	1
chr19	54368951	54374050	5100	0.0331002	2	1	0	187539	ENST00000414489	protein_coding	ENSG00000179820	MYADM	0	139397	ENST00000414489	ENSG00000179820	MYADM	0	25603	1	0	0	1	0	0	0.30549	0.69451	0
chr19	54460351	54467050	6700	0.0669093	1	1	0	187552	ENST00000270458	protein_coding	ENSG00000142408	CACNG8	0	139409	ENST00000270458	ENSG00000142408	CACNG8	0	25613	0.411493	0	0.588507	0.411493	0	0.588507	0.0549254	0.347015	0.59806
chr20	20342851	20352950	10100	0.0296757	1	1	0	173151	ENST00000310227	protein_coding	ENSG00000173404	INSM1	0	127608	ENST00000310227	ENSG00000173404	INSM1	0	26001	0.39604	0.0817822	0.522178	0.39604	0.0817822	0.522178	0.614356	0.351485	0.0341584
chr20	21079851	21087650	7800	0.0550613	1	0	0	173164	ENST00000420705	lincRNA	ENSG00000225127	LINC00237	196291	127614	ENST00000377191	ENSG00000088930	XRN2	0	26007	0.855897	0.144103	0	0	0	1	0.420128	0.579872	0
chr20	21485651	21491950	6300	0.0427886	0	0	134	173197	ENST00000549659	antisense	ENSG00000258197	NKX2-2-AS1	2713	127618	ENST00000377142	ENSG00000125820	NKX2-2	0	26012	0.29619	0	0.70381	0	0.0480952	0.951905	0.955238	0.0447619	0
chr20	21492251	21505150	12900	0.0302654	1	1	0	173196	ENST00000377142	protein_coding	ENSG00000125820	NKX2-2	0	127618	ENST00000377142	ENSG00000125820	NKX2-2	0	26013	0.342093	0	0.657907	0.310078	0.0320155	0.657907	0.49876	0.404574	0.0966667
chr20	21680951	21691950	11000	0.0402462	1	1	0	173202	ENST00000485038	protein_coding	ENSG00000125813	PAX1	0	127622	ENST00000485038	ENSG00000125813	PAX1	0	26016	0.601	0.0948182	0.304182	0.601	0.0948182	0.304182	0.223273	0.704545	0.0721818
chr20	21692051	21697850	5800	0.0272918	0	0	3142	173202	ENST00000485038	protein_coding	ENSG00000125813	PAX1	3142	127622	ENST00000485038	ENSG00000125813	PAX1	0	26017	0	0.787931	0.212069	0	0.787931	0.212069	0.150345	0.689655	0.16
chr20	22555251	22560950	5700	0.0490568	1	0	0	173214	ENST00000564492	lincRNA	ENSG00000259974	LINC00261	4150	127623	ENST00000419308	ENSG00000125798	FOXA2	0	26020	0.644035	0.355965	0	0	0	1	0.380877	0.572281	0.0468421
chr20	22561851	22568150	6300	0.0446022	1	1	0	173217	ENST00000377115	protein_coding	ENSG00000125798	FOXA2	0	127624	ENST00000377115	ENSG00000125798	FOXA2	0	26023	0.792381	0.198413	0.00920635	0.792381	0.198413	0.00920635	0.639524	0.360476	0
chr20	37350351	37360750	10400	0.036088	1	1	0	174420	ENST00000217420	protein_coding	ENSG00000101438	SLC32A1	0	128503	ENST00000217420	ENSG00000101438	SLC32A1	0	26191	0.384615	0.279904	0.335481	0.384615	0.279904	0.335481	0.5375	0.4625	0
chr20	52206951	52212150	5200	0.0237978	1	1	0	175323	ENST00000371471	protein_coding	ENSG00000171940	ZNF217	0	129174	ENST00000371471	ENSG00000171940	ZNF217	0	26341	0.725577	0.274423	0	0.725577	0.274423	0	0.340385	0.536538	0.123077
chr20	55199551	55207250	7700	0.0428017	1	1	0	175422	ENST00000544508	protein_coding	ENSG00000087510	TFAP2C	0	129246	ENST00000544508	ENSG00000087510	TFAP2C	0	26353	0.635455	0	0.364545	0.635455	0	0.364545	0.845455	0.154545	0
chr20	61635751	61641650	5900	0.0425252	2	1	0	175928	ENST00000607802	lincRNA	ENSG00000272259	RP11-305P22.9	0	129637	ENST00000370346	ENSG00000125533	BHLHE23	0	26500	0.892203	0	0.107797	0.677966	0	0.322034	0.605424	0.394576	0
chr20	61805851	61811450	5600	0.028287	1	0	0	175939	ENST00000384866	miRNA	ENSG00000207598	MIR124-3	28519	129640	ENST00000370333	ENSG00000149658	YTHDF1	0	26512	0.642679	0.357321	0	0	0	1	0.82375	0.17625	0
chr21	28214851	28219850	5000	0.0276807	1	1	0	194545	ENST00000517452	protein_coding	ENSG00000154734	ADAMTS1	0	144172	ENST00000517452	ENSG00000154734	ADAMTS1	0	26688	0.9754	0	0.0246	0.9754	0	0.0246	0.3586	0.6414	0
chr21	34394651	34402850	8200	0.0353694	1	1	0	194857	ENST00000333337	protein_coding	ENSG00000205927	OLIG2	0	144378	ENST00000333337	ENSG00000205927	OLIG2	0	26716	0.49878	0.50122	0	0.49878	0.153902	0.347317	0.624024	0.302195	0.0737805
chr21	36257951	36264350	6400	0.036045	1	1	0	195121	ENST00000399237	protein_coding	ENSG00000159216	RUNX1	0	144596	ENST00000399237	ENSG00000159216	RUNX1	0	26738	0.95875	0.04125	0	0.95875	0.04125	0	0.587031	0.412969	0
chr21	38064051	38075350	11300	0.0627257	2	1	0	195228	ENST00000430056	protein_coding	ENSG00000159263	SIM2	0	144660	ENST00000430056	ENSG00000159263	SIM2	0	26751	0.523717	0	0.476283	0.403363	0.120354	0.476283	0.593274	0.406726	0
chr21	38075651	38083550	7900	0.0699925	1	1	0	195229	ENST00000431229	protein_coding	ENSG00000159263	SIM2	0	144661	ENST00000431229	ENSG00000159263	SIM2	0	26753	0.542152	0.457848	0	0.51519	0.48481	0	0.356329	0.643671	0
chr21	46125251	46132850	7600	0.0517727	1	1	0	195992	ENST00000323084	protein_coding	ENSG00000175894	TSPEAR	0	145257	ENST00000323084	ENSG00000175894	TSPEAR	0	26889	0.441579	0.558421	0	0.441579	0.558421	0	0.0668421	0.780395	0.152763
chr22	41839951	41845350	5400	0.0191755	1	1	0	193170	ENST00000434408	protein_coding	ENSG00000183864	TOB2	0	143258	ENST00000434408	ENSG00000183864	TOB2	0	27443	0.784815	0.155185	0.06	0.784815	0.155185	0.06	0.284444	0.63537	0.0801852
chr22	45401751	45406950	5200	0.0184417	1	1	0	193587	ENST00000491522	protein_coding	ENSG00000056487	PHF21B	0	143583	ENST00000491522	ENSG00000056487	PHF21B	0	27520	0.7925	0.2075	0	0.7925	0.2075	0	0.641538	0.358462	0
chr22	46464151	46477450	13300	0.05179	2	1	0	193718	ENST00000412643	antisense	ENSG00000235159	RP6-109B7.4	0	143684	ENST00000443490	ENSG00000197182	FLJ27365	0	27544	0.517218	0.482782	0	0.245038	0.754962	0	0.19188	0.287669	0.520451
chrX	39953051	39959350	6300	0.056634	1	1	0	79209	ENST00000378444	protein_coding	ENSG00000183337	BCOR	0	57372	ENST00000378444	ENSG00000183337	BCOR	0	12914	0.634921	0.365079	0	0.634921	0.365079	0	0.939048	0.0609524	0
chrX	39963551	39969650	6100	0.0549999	0	0	6894	79207	ENST00000397354	protein_coding	ENSG00000183337	BCOR	6894	57370	ENST00000397354	ENSG00000183337	BCOR	0	12914	0	1	0	0	1	0	0.933934	0.0660656	0
chrX	71524551	71529750	5200	0.0942491	1	1	0	80853	ENST00000454225	protein_coding	ENSG00000125931	CITED1	0	58566	ENST00000454225	ENSG00000125931	CITED1	0	13150	0.862692	0	0.137308	0.862692	0	0.137308	0.474423	0.438846	0.0867308
chrX	91032851	91038650	5800	0.0326328	1	1	0	81248	ENST00000395337	protein_coding	ENSG00000102290	PCDH11X	0	58761	ENST00000395337	ENSG00000102290	PCDH11X	0	13191	0.587759	0.412241	0	0.587759	0.412241	0	0.209483	0.790517	0
(B) SA
chr	start	end	width	score	nGeneTSS	nProtGeneTSS	distanceTSS	TSS	tx_id	tx_type	gene_id	gene_name	distanceTSS_prot	TSS_prot	tx_id_prot	gene_id_prot	gene_name_prot	distanceCpGi	CpGi	promoter	genebody	intergenic	promoter_prot	genebody_prot	intergenic_prot	CpGisland	CpGshores	nonCpG
chr1	1239651	1245250	5600	0.0726809	2	2	0	304	ENST00000493657	protein_coding	ENSG00000169972	PUSL1	0	147	ENST00000493657	ENSG00000169972	PUSL1	0	75	1	0	0	1	0	0	0.497321	0.36875	0.133929
chr1	2158151	2166850	8700	0.0570639	1	1	0	655	ENST00000508416	protein_coding	ENSG00000157933	SKI	0	466	ENST00000508416	ENSG00000157933	SKI	0	174	0.892759	0.107241	0	0.892759	0.107241	0	0.340345	0.237011	0.422644
chr1	6301551	6307650	6100	0.0586174	1	1	0	975	ENST00000377898	protein_coding	ENSG00000173673	HES3	0	720	ENST00000377898	ENSG00000173673	HES3	0	322	0.655738	0.0401639	0.304098	0.655738	0.0401639	0.304098	0.405902	0.594098	0
chr1	12674451	12680950	6500	0.0348168	2	1	0	1587	ENST00000606790	lincRNA	ENSG00000272482	RP11-474O21.5	0	1218	ENST00000482265	ENSG00000162496	DHRS3	0	457	0.961692	0.0383077	0	0.774923	0.0383077	0.186769	0.255231	0.615385	0.129385
chr1	18433151	18438650	5500	0.0337481	1	1	0	2080	ENST00000251296	protein_coding	ENSG00000117154	IGSF21	0	1576	ENST00000251296	ENSG00000117154	IGSF21	0	550	0.561636	0.438364	0	0.561636	0.438364	0	0.394182	0.605818	0
chr1	18956251	18974450	18200	0.0446641	1	1	0	2092	ENST00000400661	protein_coding	ENSG00000009709	PAX7	0	1583	ENST00000400661	ENSG00000009709	PAX7	0	560	0.206978	0.793022	0	0.206978	0.793022	0	0.356978	0.643022	0
chr1	25254251	25259550	5300	0.0625196	1	1	0	2755	ENST00000496967	protein_coding	ENSG00000020633	RUNX3	0	2128	ENST00000496967	ENSG00000020633	RUNX3	0	668	0.776792	0.223208	0	0.776792	0.223208	0	0.656226	0.343774	0
chr1	26734851	26740150	5300	0.0644869	1	1	0	3009	ENST00000254231	protein_coding	ENSG00000131914	LIN28A	0	2338	ENST00000254231	ENSG00000131914	LIN28A	0	700	0.762075	0.159057	0.0788679	0.762075	0.159057	0.0788679	0.170189	0.754717	0.0750943
chr1	37497551	37504650	7100	0.0429362	1	1	0	4207	ENST00000373093	protein_coding	ENSG00000163873	GRIK3	0	3305	ENST00000373093	ENSG00000163873	GRIK3	0	892	0.563944	0.0246479	0.411408	0.563944	0.0246479	0.411408	0.316479	0.398169	0.285352
chr1	50880551	50894750	14200	0.0496122	1	1	0	5759	ENST00000404795	protein_coding	ENSG00000142700	DMRTA2	0	4605	ENST00000404795	ENSG00000142700	DMRTA2	0	1104	0.413239	0.14662	0.440141	0.413239	0.14662	0.440141	0.690211	0.309789	0
chr1	51432751	51437750	5000	0.0224372	1	1	0	5775	ENST00000371761	protein_coding	ENSG00000123080	CDKN2C	0	4614	ENST00000371761	ENSG00000123080	CDKN2C	0	1106	0.973	0.027	0	0.973	0.027	0	0.3486	0.6024	0.049
chr1	59246651	59252450	5800	0.0140603	2	1	0	6380	ENST00000419531	lincRNA	ENSG00000234807	LINC01135	0	5047	ENST00000371222	ENSG00000177606	JUN	0	1173	0.804483	0.195517	0	0.689655	0.195517	0.114828	0.599828	0.400172	0
chr1	61541751	61553450	11700	0.0446594	2	1	0	6460	ENST00000584315	miRNA	ENSG00000263380	AC096534.1	0	5094	ENST00000371184	ENSG00000162599	NFIA	0	1187	0.882479	0.117521	0	0.816154	0.183846	0	0.0983761	0.580085	0.321538
chr1	63782351	63790850	8500	0.0679152	3	1	0	6554	ENST00000371116	protein_coding	ENSG00000187140	FOXD3	0	5151	ENST00000371116	ENSG00000187140	FOXD3	0	1195	0.964941	0	0.0350588	0.470588	0.008	0.521412	0.950235	0.0497647	0
chr1	65530051	65535050	5000	0.0240533	1	0	0	6639	ENST00000448344	lincRNA	ENSG00000231485	RP4-535B20.1	78181	5211	ENST00000497030	ENSG00000162433	AK4	0	1206	0.7262	0	0.2738	0	0	1	0.2848	0.693	0.0222
chr1	72745851	72751650	5800	0.0229345	1	1	0	6950	ENST00000434200	protein_coding	ENSG00000172260	NEGR1	0	5435	ENST00000434200	ENSG00000172260	NEGR1	0	1238	0.732069	0.0551724	0.212759	0.732069	0.0551724	0.212759	0.218103	0.674828	0.107069
chr1	82265051	82270150	5100	0.0311602	1	1	0	7287	ENST00000335786	protein_coding	ENSG00000117114	LPHN2	0	5673	ENST00000335786	ENSG00000117114	LPHN2	0	1262	0.594314	0.405686	0	0.594314	0.405686	0	0.598039	0.401961	0
chr1	87792951	87798250	5300	0.0252258	1	1	0	7537	ENST00000489303	protein_coding	ENSG00000143013	LMO4	0	5843	ENST00000489303	ENSG00000143013	LMO4	0	1294	1	0	0	1	0	0	0.350189	0.649811	0
chr1	91175651	91186050	10400	0.0657491	1	1	0	7654	ENST00000370445	protein_coding	ENSG00000143032	BARHL2	0	5923	ENST00000370445	ENSG00000143032	BARHL2	0	1311	0.384615	0.355577	0.259808	0.384615	0.355577	0.259808	0.253173	0.612596	0.134231
chr1	92945851	92952850	7000	0.0600739	1	1	0	7764	ENST00000483490	protein_coding	ENSG00000162676	GFI1	0	6006	ENST00000483490	ENSG00000162676	GFI1	0	1329	0.762857	0.237143	0	0.762857	0.237143	0	0.957429	0.0425714	0
chr1	120835351	120840550	5200	0.0197563	2	1	0	9459	ENST00000355228	protein_coding	ENSG00000188610	FAM72B	0	7187	ENST00000355228	ENSG00000188610	FAM72B	0	1504	0.922115	0	0.0778846	0.922115	0	0.0778846	0.659615	0.340385	0
chr1	143911751	143916750	5000	0.0211082	2	1	0	9593	ENST00000491897	pseudogene	ENSG00000196369	SRGAP2B	0	7195	ENST00000400889	ENSG00000215784	FAM72D	0	1518	1	0	0	0.6784	0	0.3216	0.684	0.316	0
chr1	145394851	145400150	5300	0.0493644	0	0	12093	9775	ENST00000364688	snRNA	ENSG00000201558	RNVU1-6	12944	7295	ENST00000357836	ENSG00000168509	HFE2	9313	1534	0	0	1	0	0	1	0	0	1
chr1	149855951	149861050	5100	0.0255787	4	4	0	10227	ENST00000369153	protein_coding	ENSG00000178096	BOLA1	0	7504	ENST00000369153	ENSG00000178096	BOLA1	0	1648	0.944902	0.0435294	0.0115686	0.944902	0.0435294	0.0115686	0.333529	0.666471	0
chr1	150547751	150552950	5200	0.0474082	1	1	0	10363	ENST00000307940	protein_coding	ENSG00000143384	MCL1	0	7630	ENST00000307940	ENSG00000143384	MCL1	0	1665	0.711154	0.288846	0	0.711154	0.288846	0	0.197115	0.499423	0.303462
chr1	151961351	151967450	6100	0.0495809	2	1	0	10768	ENST00000432386	antisense	ENSG00000229021	NBPF18P	0	7996	ENST00000478348	ENSG00000197747	S100A10	0	1693	0.72082	0.27918	0	0.72082	0.27918	0	0.162459	0.459344	0.378197
chr1	152079851	152085850	6000	0.0890159	0	0	705	10774	ENST00000368804	protein_coding	ENSG00000159450	TCHH	705	8000	ENST00000368804	ENSG00000159450	TCHH	0	1697	0.215833	0.784167	0	0.215833	0.784167	0	0.524667	0.475333	0
chr1	154971151	154977650	6500	0.0360048	1	1	0	11229	ENST00000483226	protein_coding	ENSG00000160685	ZBTB7B	0	8388	ENST00000483226	ENSG00000160685	ZBTB7B	0	1742	0.645231	0.0507692	0.304	0.645231	0.0507692	0.304	0.426308	0.573692	0
chr1	155289651	155295450	5800	0.0620657	2	1	0	11478	ENST00000485924	protein_coding	ENSG00000160753	RUSC1	0	8609	ENST00000485924	ENSG00000160753	RUSC1	0	1767	1	0	0	1	0	0	0.579138	0.420862	0
chr1	156716251	156723150	6900	0.0344529	2	2	0	11944	ENST00000491853	protein_coding	ENSG00000143294	PRCC	0	9033	ENST00000491853	ENSG00000143294	PRCC	0	1807	1	0	0	1	0	0	0.191594	0.446522	0.361884
chr1	164526851	164531850	5000	0.0119494	1	1	0	12861	ENST00000605467	protein_coding	ENSG00000185630	PBX1	0	9796	ENST00000605467	ENSG00000185630	PBX1	13690	1880	1	0	0	1	0	0	0	0	1
chr1	170630251	170636250	6000	0.0734744	1	1	0	13255	ENST00000497230	protein_coding	ENSG00000116132	PRRX1	0	10072	ENST00000497230	ENSG00000116132	PRRX1	0	1922	1	0	0	0.8045	0.1955	0	0.2165	0.7715	0.012
chr1	172108451	172115350	6900	0.0774648	2	0	0	13360	ENST00000385289	miRNA	ENSG00000208024	MIR199A2	169188	10143	ENST00000523513	ENSG00000197959	DNM3	297125	1928	0.748261	0.251739	0	0	1	0	0	0	1
chr1	180196951	180207550	10600	0.041625	1	1	0	13777	ENST00000558139	protein_coding	ENSG00000121454	LHX4	0	10408	ENST00000558139	ENSG00000121454	LHX4	0	1965	0.378491	0.57717	0.0443396	0.378491	0.57717	0.0443396	0.646792	0.298962	0.0542453
chr1	182990951	182997250	6300	0.0320759	1	1	0	13927	ENST00000258341	protein_coding	ENSG00000135862	LAMC1	0	10510	ENST00000258341	ENSG00000135862	LAMC1	0	1989	0.578413	0.421587	0	0.578413	0.421587	0	0.248571	0.453016	0.298413
chr1	197877251	197890050	12800	0.0605987	1	1	0	14325	ENST00000367387	protein_coding	ENSG00000143355	LHX9	0	10784	ENST00000367387	ENSG00000143355	LHX9	0	2017	0.741563	0.118906	0.139531	0.741563	0.118906	0.139531	0.207266	0.732891	0.0598438
chr1	200007351	200013250	5900	0.0435487	1	1	0	14387	ENST00000367357	protein_coding	ENSG00000116833	NR5A2	0	10821	ENST00000367357	ENSG00000116833	NR5A2	0	2025	0.598983	0.401017	0	0.598983	0.401017	0	0.295932	0.704068	0
chr1	204373951	204381650	7700	0.0499951	1	1	0	14858	ENST00000367188	protein_coding	ENSG00000158615	PPP1R15B	0	11189	ENST00000367188	ENSG00000158615	PPP1R15B	0	2083	0.354805	0.645195	0	0.354805	0.645195	0	0.10987	0.323506	0.566623
chr1	206134751	206140850	6100	0.0373369	2	1	0	15056	ENST00000607379	protein_coding	ENSG00000196550	FAM72A	0	11361	ENST00000607379	ENSG00000196550	FAM72A	0	2109	0.972951	0	0.0270492	0.972951	0	0.0270492	0.560492	0.439508	0
chr1	212778351	212783650	5300	0.0166981	1	1	0	15490	ENST00000366985	protein_coding	ENSG00000162772	ATF3	0	11671	ENST00000366985	ENSG00000162772	ATF3	0	2160	0.686604	0.313396	0	0.686604	0.313396	0	0.553774	0.446226	0
chr1	214158351	214163350	5000	0.0655015	2	1	0	15597	ENST00000607425	protein_coding	ENSG00000117707	PROX1	0	11744	ENST00000607425	ENSG00000117707	PROX1	0	2173	1	0	0	0.85	0.15	0	0.2074	0.7926	0
chr1	217306851	217313950	7100	0.0608522	1	1	0	15660	ENST00000493603	protein_coding	ENSG00000196482	ESRRG	0	11790	ENST00000493603	ENSG00000196482	ESRRG	0	2189	0.563521	0.316197	0.120282	0.563521	0.316197	0.120282	0.305634	0.669437	0.0249296
chr1	226248151	226253350	5200	0.0199293	2	1	0	16155	ENST00000366813	protein_coding	ENSG00000163041	H3F3A	0	12152	ENST00000366813	ENSG00000163041	H3F3A	0	2252	1	0	0	1	0	0	0.384615	0.615385	0
chr1	228191951	228197550	5600	0.0362015	1	1	0	16290	ENST00000366753	protein_coding	ENSG00000154342	WNT3A	0	12246	ENST00000366753	ENSG00000154342	WNT3A	0	2284	0.719821	0.137143	0.143036	0.719821	0.137143	0.143036	0.431429	0.5425	0.0260714
chr1	234738351	234750450	12100	0.0252635	2	1	0	16764	ENST00000436039	antisense	ENSG00000228830	RP4-781K5.2	0	12597	ENST00000491430	ENSG00000168264	IRF2BP2	0	2363	0.538595	0.0610744	0.400331	0.448843	0.150826	0.400331	0.227107	0.330579	0.442314
chr1	245023451	245028750	5300	0.0321869	2	1	0	17233	ENST00000610145	lincRNA	ENSG00000273175	RP11-11N7.4	0	12898	ENST00000476241	ENSG00000153187	HNRNPU	0	2422	1	0	0	1	0	0	0.299245	0.515094	0.18566
chr2	8816251	8826450	10200	0.0434254	2	1	0	17977	ENST00000472142	protein_coding	ENSG00000115738	ID2	0	13311	ENST00000472142	ENSG00000115738	ID2	0	2561	0.848922	0	0.151078	0.777941	0	0.222059	0.357843	0.642157	0
chr2	16079451	16084550	5100	0.0402957	2	1	0	18329	ENST00000281043	protein_coding	ENSG00000134323	MYCN	0	13549	ENST00000281043	ENSG00000134323	MYCN	0	2606	0.964706	0.0352941	0	0.634314	0.365686	0	0.633529	0.366471	0
chr2	20248151	20253250	5100	0.0234038	2	1	0	18439	ENST00000452342	antisense	ENSG00000223734	RP11-644K8.1	0	13615	ENST00000175091	ENSG00000068697	LAPTM4A	0	2626	0.678824	0.321176	0	0.678824	0.321176	0	0.161569	0.663922	0.17451
chr2	20645651	20651550	5900	0.0357298	2	1	0	18468	ENST00000448241	lincRNA	ENSG00000228950	AC023137.2	0	13635	ENST00000272233	ENSG00000143878	RHOB	0	2629	1	0	0	0.539661	0.0620339	0.398305	0.264407	0.470847	0.264746
chr2	28612551	28620250	7700	0.0229553	3	1	0	19178	ENST00000604052	sense_intronic	ENSG00000270640	RP11-373D23.2	0	14218	ENST00000545753	ENSG00000075426	FOSL2	0	2720	0.900779	0.0992208	0	0.900779	0	0.0992208	0.491429	0.313506	0.195065
chr2	43446451	43456250	9800	0.0197225	1	1	0	19982	ENST00000282388	protein_coding	ENSG00000152518	ZFP36L2	0	14785	ENST00000282388	ENSG00000152518	ZFP36L2	0	2788	0.45949	0.54051	0	0.408163	0.591837	0	0.357755	0.336633	0.305612
chr2	45159151	45167350	8200	0.0450767	1	0	0	20083	ENST00000444871	lincRNA	ENSG00000259439	RP11-89K21.1	1551	14866	ENST00000260653	ENSG00000138083	SIX3	0	2801	0.835732	0.164268	0	0.0547561	0	0.945244	0.470244	0.529756	0
chr2	45167551	45172750	5200	0.0716365	2	1	0	20086	ENST00000260653	protein_coding	ENSG00000138083	SIX3	0	14866	ENST00000260653	ENSG00000138083	SIX3	0	2802	0.665577	0.334423	0	0.644423	0.355577	0	0.4575	0.5425	0
chr2	48129951	48134950	5000	0.028836	2	1	0	20288	ENST00000417692	antisense	ENSG00000233230	AC079807.2	0	15021	ENST00000378314	ENSG00000138081	FBXO11	0	2832	0.9204	0.0796	0	0.9166	0.0796	0.0038	0.0626	0.5796	0.3578
chr2	60776151	60783350	7200	0.0285461	1	1	0	20678	ENST00000409351	protein_coding	ENSG00000119866	BCL11A	0	15280	ENST00000409351	ENSG00000119866	BCL11A	0	2871	0.909861	0	0.0901389	0.909861	0	0.0901389	0.539028	0.460972	0
chr2	63281951	63287750	5800	0.0983534	0	0	3964	20891	ENST00000476383	protein_coding	ENSG00000115507	OTX1	3964	15429	ENST00000476383	ENSG00000115507	OTX1	0	2892	0	0.520862	0.479138	0	0.520862	0.479138	0.339138	0.660862	0
chr2	66659151	66668850	9700	0.0445381	3	1	0	21112	ENST00000439433	antisense	ENSG00000230749	MEIS1-AS2	0	15558	ENST00000466811	ENSG00000143995	MEIS1	0	2917	1	0	0	1	0	0	0.12134	0.413505	0.465155
chr2	71123251	71129450	6200	0.0536168	1	1	0	21455	ENST00000234392	protein_coding	ENSG00000116035	VAX2	0	15770	ENST00000234392	ENSG00000116035	VAX2	0	2953	0.601774	0	0.398226	0.601774	0	0.398226	0.401452	0.361452	0.237097
chr2	72369651	72378250	8600	0.0357455	1	1	0	21591	ENST00000461519	protein_coding	ENSG00000003137	CYP26B1	0	15886	ENST00000461519	ENSG00000003137	CYP26B1	0	2971	0.873953	0	0.126047	0.873953	0	0.126047	0.626628	0.373372	0
chr2	73140551	73148650	8100	0.0358413	1	1	0	21607	ENST00000473732	protein_coding	ENSG00000135638	EMX1	0	15899	ENST00000473732	ENSG00000135638	EMX1	0	2975	0.744321	0.152222	0.103457	0.744321	0.152222	0.103457	0.642593	0.295062	0.0623457
chr2	90446951	90452050	5100	0.0626325	0	0	6150	22759	ENST00000603238	protein_coding	ENSG00000270999	CH17-132F21.1	6150	16712	ENST00000603238	ENSG00000270999	CH17-132F21.1	0	3088	0	0	1	0	0	1	0.642745	0.357255	0
chr2	102312451	102317450	5000	0.0340918	1	1	0	23514	ENST00000417294	protein_coding	ENSG00000071054	MAP4K4	0	17188	ENST00000417294	ENSG00000071054	MAP4K4	0	3186	0.9082	0.0918	0	0.9082	0.0918	0	0.1858	0.6198	0.1944
chr2	105467251	105475250	8000	0.055193	3	1	0	23642	ENST00000361360	protein_coding	ENSG00000198914	POU3F3	0	17267	ENST00000361360	ENSG00000198914	POU3F3	0	3195	0.83975	0.16025	0	0.5	0.16025	0.33975	0.579625	0.420375	0
chr2	105477251	105485550	8300	0.0575144	1	0	0	23643	ENST00000454183	antisense	ENSG00000239587	AC018730.4	5281	17267	ENST00000361360	ENSG00000198914	POU3F3	0	3198	0.433373	0.566627	0	0	0	1	0.219759	0.780241	0
chr2	114256351	114262250	5900	0.0617819	1	1	0	24261	ENST00000306507	protein_coding	ENSG00000184492	FOXD4L1	0	17665	ENST00000306507	ENSG00000184492	FOXD4L1	0	3278	0.391525	0.0115254	0.596949	0.391525	0.0115254	0.596949	0.502881	0.497119	0
chr2	121100451	121106050	5600	0.0299065	1	1	0	24520	ENST00000295228	protein_coding	ENSG00000163083	INHBB	0	17835	ENST00000295228	ENSG00000163083	INHBB	0	3324	0.714286	0.0592857	0.226429	0.714286	0.0592857	0.226429	0.596964	0.403036	0
chr2	145270451	145282850	12400	0.0459048	2	1	0	25454	ENST00000595449	antisense	ENSG00000238057	ZEB2-AS1	0	18389	ENST00000475115	ENSG00000169554	ZEB2	0	3480	0.848629	0.151371	0	0.848629	0.151371	0	0.197984	0.530726	0.27129
chr2	160468951	160474050	5100	0.020485	2	1	0	25944	ENST00000418474	antisense	ENSG00000224152	AC009506.1	0	18693	ENST00000552327	ENSG00000123636	BAZ2B	0	3518	0.832157	0.167843	0	0.807059	0.192941	0	0.127059	0.649804	0.223137
chr2	161346251	161351350	5100	0.0470318	1	1	0	25997	ENST00000477486	protein_coding	ENSG00000153250	RBMS1	0	18741	ENST00000477486	ENSG00000153250	RBMS1	0	3525	0.75902	0.24098	0	0.75902	0.24098	0	0.225098	0.584118	0.190784
chr2	162270651	162276250	5600	0.0745301	1	1	0	26049	ENST00000489530	protein_coding	ENSG00000136535	TBR1	0	18776	ENST00000489530	ENSG00000136535	TBR1	0	3532	1	0	0	1	0	0	0.248393	0.751607	0
chr2	171669151	171677750	8600	0.0402222	2	1	0	26501	ENST00000455988	antisense	ENSG00000235934	AC007405.8	0	19099	ENST00000429023	ENSG00000128683	GAD1	0	3565	1	0	0	1	0	0	0.489535	0.510465	0
chr2	172945851	172954150	8300	0.0820896	1	1	0	26631	ENST00000550686	protein_coding	ENSG00000144355	DLX1	0	19225	ENST00000550686	ENSG00000144355	DLX1	0	3582	0.798434	0.164337	0.0372289	0.798434	0.164337	0.0372289	0.332892	0.667108	0
chr2	172954551	172962550	8000	0.0717727	0	0	2455	26631	ENST00000550686	protein_coding	ENSG00000144355	DLX1	2455	19225	ENST00000550686	ENSG00000144355	DLX1	0	3583	0	0	1	0	0	1	0.348375	0.38825	0.263375
chr2	172963451	172969250	5800	0.0437358	2	1	0	26634	ENST00000448117	lincRNA	ENSG00000236651	AC104801.1	0	19227	ENST00000466293	ENSG00000115844	DLX2	0	3585	0.624655	0.251897	0.123448	0.624655	0.251897	0.123448	0.621897	0.378103	0
chr2	176942751	176951750	9000	0.0689006	1	1	0	26891	ENST00000308618	protein_coding	ENSG00000174279	EVX2	0	19414	ENST00000308618	ENSG00000174279	EVX2	0	3618	0.444444	0.432222	0.123333	0.444444	0.432222	0.123333	0.581889	0.418111	0
chr2	176968351	176974450	6100	0.0731144	3	2	0	26899	ENST00000549469	protein_coding	ENSG00000128710	HOXD10	0	19421	ENST00000549469	ENSG00000128710	HOXD10	0	3626	1	0	0	1	0	0	0.257049	0.742951	0
chr2	178125751	178131150	5400	0.024607	2	1	0	26987	ENST00000428541	antisense	ENSG00000222043	AC079305.10	0	19460	ENST00000462023	ENSG00000116044	NFE2L2	0	3652	0.920185	0.0798148	0	0.920185	0.0798148	0	0.291481	0.611667	0.0968519
chr2	182542251	182551250	9000	0.0438514	3	2	0	27254	ENST00000440371	antisense	ENSG00000234595	AC013733.3	0	19615	ENST00000295108	ENSG00000162992	NEUROD1	0	3669	0.729556	0.179778	0.0906667	0.481	0.113667	0.405333	0.144889	0.444444	0.410667
chr2	189840051	189845750	5700	0.100181	1	0	0	27461	ENST00000408575	miRNA	ENSG00000221502	MIR1245A	930	19763	ENST00000470167	ENSG00000168542	COL3A1	460407	3683	0.836316	0.163684	0	0.187544	0.812456	0	0	0	1
chr2	200320351	200325750	5400	0.0440353	2	1	0	27941	ENST00000441234	antisense	ENSG00000225953	SATB2-AS1	0	20140	ENST00000440919	ENSG00000119042	SATB2	0	3719	0.947593	0.0524074	0	0.947593	0.0524074	0	0.971852	0.0281481	0
chr2	201724451	201730050	5600	0.024659	2	1	0	28084	ENST00000516950	misc_RNA	ENSG00000252759	Y_RNA	0	20228	ENST00000482590	ENSG00000013441	CLK1	0	3732	1	0	0	1	0	0	0.122321	0.441607	0.436071
chr2	203239551	203244750	5200	0.0302481	2	1	0	28357	ENST00000374574	protein_coding	ENSG00000204217	BMPR2	0	20440	ENST00000374574	ENSG00000204217	BMPR2	0	3745	0.885769	0.114231	0	0.865	0.114231	0.0207692	0.490962	0.445192	0.0638462
chr2	217555051	217560850	5800	0.0262193	2	1	0	29091	ENST00000447289	antisense	ENSG00000236886	AC007563.5	0	20977	ENST00000449583	ENSG00000115461	IGFBP5	0	3803	0.631724	0.368276	0	0.596724	0.403276	0	0.140862	0.859138	0
chr2	219260151	219266350	6200	0.0302991	2	1	0	29265	ENST00000608367	antisense	ENSG00000273361	RP11-378A13.2	0	21123	ENST00000464255	ENSG00000144579	CTDSP1	0	3816	0.866452	0.133548	0	0.866452	0.133548	0	0.396452	0.450645	0.152903
chr2	219823551	219828950	5400	0.055091	2	1	0	29407	ENST00000302625	protein_coding	ENSG00000171450	CDK5R2	0	21254	ENST00000302625	ENSG00000171450	CDK5R2	0	3832	0.93963	0	0.0603704	0.523333	0.0925926	0.384074	0.418333	0.581667	0
chr2	219844251	219851250	7000	0.0351254	1	1	0	29413	ENST00000470119	protein_coding	ENSG00000163497	FEV	0	21256	ENST00000470119	ENSG00000163497	FEV	0	3834	0.579143	0.217143	0.203714	0.579143	0.198286	0.222571	0.352571	0.641571	0.00585714
chr2	219854551	219861650	7100	0.0646125	1	1	0	29419	ENST00000490678	protein_coding	ENSG00000163499	CRYBA2	0	21262	ENST00000490678	ENSG00000163499	CRYBA2	0	3836	0.787606	0	0.212394	0.787606	0	0.212394	0.21831	0.622254	0.159437
chr2	223162351	223173550	11200	0.0559173	2	2	0	29822	ENST00000440903	protein_coding	ENSG00000163081	CCDC140	0	21617	ENST00000440903	ENSG00000163081	CCDC140	0	3886	0.655893	0.0214286	0.322679	0.655893	0.0214286	0.322679	0.208036	0.755357	0.0366071
chr2	227655451	227660450	5000	0.081915	1	1	0	29943	ENST00000498335	protein_coding	ENSG00000169047	IRS1	0	21699	ENST00000498335	ENSG00000169047	IRS1	0	3902	0.4978	0.5022	0	0.4978	0.5022	0	0.1488	0.5642	0.287
chr2	232570751	232576450	5700	0.0307332	2	2	0	30290	ENST00000467816	protein_coding	ENSG00000187514	PTMA	0	21967	ENST00000467816	ENSG00000187514	PTMA	0	3938	1	0	0	1	0	0	0.82386	0.17614	0
chr2	237071651	237083650	12000	0.0494727	2	1	0	30706	ENST00000483218	antisense	ENSG00000233611	AC079135.1	0	22302	ENST00000465889	ENSG00000168505	GBX2	0	3991	0.42	0.394333	0.185667	0.42	0.00775	0.57225	0.691333	0.308667	0
chr3	5018351	5024150	5800	0.0307794	2	1	0	31677	ENST00000460806	protein_coding	ENSG00000134107	BHLHE40	0	23135	ENST00000460806	ENSG00000134107	BHLHE40	0	4161	0.882069	0.117931	0	0.882069	0.0403448	0.0775862	0.404655	0.595345	0
chr3	9437151	9443950	6800	0.0280234	2	1	0	31866	ENST00000406341	protein_coding	ENSG00000168137	SETD5	0	23239	ENST00000406341	ENSG00000168137	SETD5	0	4177	0.751765	0.248235	0	0.630735	0.3475	0.0217647	0.266912	0.411029	0.322059
chr3	27761951	27767350	5400	0.0440925	1	1	0	33066	ENST00000461503	protein_coding	ENSG00000163508	EOMES	0	24154	ENST00000461503	ENSG00000163508	EOMES	0	4307	0.787963	0	0.212037	0.787963	0	0.212037	0.393148	0.606852	0
chr3	29321151	29329050	7900	0.0602555	1	1	0	33120	ENST00000456853	protein_coding	ENSG00000144642	RBMS3	0	24194	ENST00000456853	ENSG00000144642	RBMS3	703180	4311	0.500759	0.499241	0	0.500759	0.499241	0	0	0	1
chr3	44035851	44041350	5500	0.0287079	2	0	0	34110	ENST00000606217	lincRNA	ENSG00000272121	RP4-555D20.4	242027	24980	ENST00000309765	ENSG00000173769	TOPAZ1	0	4401	0.902364	0	0.0976364	0	0	1	0.854	0.146	0
chr3	55518551	55523650	5100	0.0413089	2	1	0	35992	ENST00000469484	antisense	ENSG00000244586	WNT5A-AS1	0	26651	ENST00000264634	ENSG00000114251	WNT5A	0	4602	0.847059	0.152941	0	0.847059	0.152941	0	0.574118	0.425882	0
chr3	61545351	61551250	5900	0.0246188	1	1	0	36299	ENST00000474889	protein_coding	ENSG00000144724	PTPRG	0	26916	ENST00000474889	ENSG00000144724	PTPRG	0	4630	0.717627	0.282373	0	0.717627	0.282373	0	0.605424	0.394576	0
chr3	62350751	62362050	11300	0.0422435	2	1	0	36327	ENST00000475839	protein_coding	ENSG00000153266	FEZF2	0	26929	ENST00000475839	ENSG00000153266	FEZF2	0	4636	0.796283	0.199115	0.00460177	0.469823	0.118053	0.412124	0.343009	0.520619	0.136372
chr3	105083951	105089550	5600	0.0194876	1	1	0	37370	ENST00000472644	protein_coding	ENSG00000170017	ALCAM	0	27584	ENST00000472644	ENSG00000170017	ALCAM	0	4739	0.756429	0.243571	0	0.756429	0.243571	0	0.0892857	0.903571	0.00714286
chr3	119810251	119815350	5100	0.0116824	2	1	0	38125	ENST00000485898	lincRNA	ENSG00000242622	RP11-18H7.1	0	28131	ENST00000316626	ENSG00000082701	GSK3B	0	4787	0.948627	0.0513725	0	0.931569	0.0513725	0.0170588	0.367451	0.529608	0.102941
chr3	128204751	128212850	8100	0.0657171	2	1	0	38803	ENST00000473958	antisense	ENSG00000244300	RP11-475N22.4	0	28670	ENST00000498200	ENSG00000179348	GATA2	0	4877	0.999012	0.000987654	0	0.999012	0.000987654	0	0.836914	0.163086	0
chr3	129321751	129326750	5000	0.0419292	1	1	0	38979	ENST00000393239	protein_coding	ENSG00000004399	PLXND1	0	28806	ENST00000393239	ENSG00000004399	PLXND1	0	4903	0.618	0.382	0	0.618	0.382	0	0.2834	0.6836	0.033
chr3	135910851	135916750	5900	0.0284737	1	1	0	39426	ENST00000473093	protein_coding	ENSG00000174579	MSL2	0	29139	ENST00000473093	ENSG00000174579	MSL2	0	4945	0.907627	0.0923729	0	0.907627	0.0923729	0	0.320847	0.450847	0.228305
chr3	137478551	137493250	14700	0.0288347	2	1	0	39497	ENST00000478772	lincRNA	ENSG00000239513	RP11-2A4.3	0	29190	ENST00000306087	ENSG00000168875	SOX14	0	4956	0.57551	0	0.42449	0.272109	0	0.727891	0.302857	0.680408	0.0167347
chr3	138661851	138666850	5000	0.0595335	3	2	0	39623	ENST00000498709	protein_coding	ENSG00000206262	C3orf72	0	29301	ENST00000498709	ENSG00000206262	C3orf72	0	4972	1	0	0	0.5738	0.1832	0.243	0.5256	0.4744	0
chr3	147071651	147077750	6100	0.0929128	0	0	10692	40048	ENST00000473299	antisense	ENSG00000243620	RP11-649A16.1	29408	29625	ENST00000480015	ENSG00000174963	ZIC4	0	5016	0	1	0	0	0	1	0.0913115	0.340656	0.568033
chr3	147084751	147092150	7400	0.0868234	1	0	0	40048	ENST00000473299	antisense	ENSG00000243620	RP11-649A16.1	15008	29625	ENST00000480015	ENSG00000174963	ZIC4	7078	5016	0.540541	0.228649	0.230811	0	0	1	0	0	1
chr3	147103951	147116450	12500	0.0734436	3	2	0	40073	ENST00000488404	protein_coding	ENSG00000152977	ZIC1	0	29634	ENST00000488404	ENSG00000152977	ZIC1	0	5019	1	0	0	0.90336	0.09664	0	0.3776	0.41752	0.20488
chr3	147122551	147132450	9900	0.100722	2	2	0	40074	ENST00000282928	protein_coding	ENSG00000152977	ZIC1	0	29635	ENST00000282928	ENSG00000152977	ZIC1	0	5022	0.668687	0.331313	0	0.668687	0.331313	0	0.253838	0.499899	0.246263
chr3	150124451	150131450	7000	0.0184356	1	1	0	40282	ENST00000485421	protein_coding	ENSG00000196428	TSC22D2	0	29783	ENST00000485421	ENSG00000196428	TSC22D2	0	5036	0.930714	0.0692857	0	0.930714	0.0692857	0	0.388143	0.503143	0.108714
chr3	164910351	164915350	5000	0.0592606	1	1	0	40957	ENST00000497724	protein_coding	ENSG00000121871	SLITRK3	0	30260	ENST00000497724	ENSG00000121871	SLITRK3	1188055	5089	0.7122	0.2878	0	0.7122	0.2878	0	0	0	1
chr3	169377451	169382650	5200	0.0493724	1	1	0	41102	ENST00000486748	protein_coding	ENSG00000085276	MECOM	0	30344	ENST00000486748	ENSG00000085276	MECOM	0	5096	0.667885	0.332115	0	0.667885	0.332115	0	0.311346	0.688654	0
chr3	169486651	169492150	5500	0.040766	3	2	0	41116	ENST00000544106	protein_coding	ENSG00000085274	MYNN	0	30350	ENST00000544106	ENSG00000085274	MYNN	0	5100	1	0	0	1	0	0	0.136182	0.863818	0
chr3	181417951	181423350	5400	0.057958	0	0	322	41688	ENST00000593330	sense_overlapping	ENSG00000242808	SOX2-OT	6363	30736	ENST00000431565	ENSG00000181449	SOX2	3928	5141	0.310556	0.689444	0	0	0	1	0	0	1
chr3	181425151	181432050	6900	0.052861	1	1	0	41699	ENST00000325404	protein_coding	ENSG00000181449	SOX2	0	30737	ENST00000325404	ENSG00000181449	SOX2	0	5142	0.58087	0.41913	0	0.58087	0.0476812	0.371449	0.135507	0.431014	0.433478
chr3	181439451	181448550	9100	0.064908	0	0	9728	41699	ENST00000325404	protein_coding	ENSG00000181449	SOX2	9728	30737	ENST00000325404	ENSG00000181449	SOX2	0	5144	0	1	0	0	0	1	0.0649451	0.442637	0.492418
chr3	185649151	185656350	7200	0.0587375	1	1	0	42232	ENST00000342294	protein_coding	ENSG00000136527	TRA2B	0	31189	ENST00000342294	ENSG00000136527	TRA2B	0	5197	0.863611	0.136389	0	0.863611	0.136389	0	0.135139	0.322361	0.5425
chr3	187454651	187465350	10700	0.0267841	2	1	0	42442	ENST00000450760	lincRNA	ENSG00000223401	RP11-211G3.2	0	31350	ENST00000496823	ENSG00000113916	BCL6	0	5215	0.837196	0.162804	0	0.673551	0.326449	0	0.119907	0.769907	0.110187
chr4	568051	573050	5000	0.0452692	1	0	0	43348	ENST00000610212	lincRNA	ENSG00000273238	RP11-1263C18.1	36970	31938	ENST00000505800	ENSG00000174227	PIGG	0	5327	0.43	0	0.57	0	0	1	0.5586	0.4414	0
chr4	1395351	1402850	7500	0.0498082	1	1	0	43589	ENST00000422806	protein_coding	ENSG00000235608	NKX1-1	0	32147	ENST00000422806	ENSG00000235608	NKX1-1	0	5428	0.533333	0.186533	0.280133	0.533333	0.186533	0.280133	0.756933	0.243067	0
chr4	5888751	5895350	6600	0.0513808	1	1	0	44063	ENST00000512574	protein_coding	ENSG00000072832	CRMP1	0	32537	ENST00000512574	ENSG00000072832	CRMP1	0	5570	1	0	0	1	0	0	0.435	0.565	0
chr4	8856451	8866550	10100	0.037525	1	0	0	44256	ENST00000557144	sense_intronic	ENSG00000258507	RP13-582L3.4	6797	32695	ENST00000506970	ENSG00000215612	HMX1	0	5631	0.39604	0.60396	0	0	1	0	0.488911	0.462871	0.0482178
chr4	8871351	8880750	9400	0.0508803	1	1	0	44255	ENST00000400677	protein_coding	ENSG00000215612	HMX1	0	32696	ENST00000400677	ENSG00000215612	HMX1	0	5635	0.445957	0	0.554043	0.445957	0	0.554043	0.361809	0.391702	0.246489
chr4	13528551	13533550	5000	0.0660317	0	0	13123	44415	ENST00000382438	protein_coding	ENSG00000109705	NKX3-2	13123	32773	ENST00000382438	ENSG00000109705	NKX3-2	0	5661	0	0	1	0	0	1	0.2016	0.7372	0.0612
chr4	13534151	13542950	8800	0.0833408	0	0	3723	44415	ENST00000382438	protein_coding	ENSG00000109705	NKX3-2	3723	32773	ENST00000382438	ENSG00000109705	NKX3-2	0	5662	0	0.0564773	0.943523	0	0.0564773	0.943523	0.0371591	0.612273	0.350568
chr4	15002551	15007550	5000	0.023315	2	1	0	44457	ENST00000382401	protein_coding	ENSG00000137449	CPEB2	0	32787	ENST00000382401	ENSG00000137449	CPEB2	0	5667	1	0	0	1	0	0	0.7404	0.2596	0
chr4	20252351	20257350	5000	0.0320637	1	1	0	44674	ENST00000508824	protein_coding	ENSG00000145147	SLIT2	0	32966	ENST00000508824	ENSG00000145147	SLIT2	0	5683	0.8936	0	0.1064	0.8936	0	0.1064	0.7184	0.2816	0
chr4	30717351	30725550	8200	0.0235429	1	1	0	44966	ENST00000507864	protein_coding	ENSG00000169851	PCDH7	0	33178	ENST00000507864	ENSG00000169851	PCDH7	0	5712	0.672439	0	0.327561	0.672439	0	0.327561	0.564878	0.435122	0
chr4	38664051	38670350	6300	0.0347761	3	2	0	45078	ENST00000482150	protein_coding	ENSG00000109787	KLF3	0	33231	ENST00000482150	ENSG00000109787	KLF3	0	5721	0.706825	0.293175	0	0.695079	0.304921	0	0.29873	0.41254	0.28873
chr4	41745751	41756350	10600	0.0546621	3	1	0	45374	ENST00000510602	lincRNA	ENSG00000249122	RP11-227F19.2	0	33471	ENST00000510424	ENSG00000109132	PHOX2B	0	5752	0.626226	0.340943	0.0328302	0.496509	0.153302	0.350189	0.147453	0.814528	0.0380189
chr4	41880251	41885350	5100	0.0713363	1	0	0	45379	ENST00000498940	lincRNA	ENSG00000245870	LINC00682	51786	33472	ENST00000504986	ENSG00000109133	TMEM33	0	5759	0.68451	0.31549	0	0	0	1	0.408431	0.591569	0
chr4	55090951	55101350	10400	0.0233235	1	1	0	45804	ENST00000504461	protein_coding	ENSG00000134853	PDGFRA	0	33768	ENST00000504461	ENSG00000134853	PDGFRA	0	5808	0.502404	0.497596	0	0.502404	0.497596	0	0.451827	0.547115	0.00105769
chr4	83291751	83296950	5200	0.02511	2	1	0	46994	ENST00000609575	antisense	ENSG00000272677	RP11-127B20.3	0	34569	ENST00000509107	ENSG00000138668	HNRNPD	0	5916	0.893846	0.106154	0	0.893846	0.106154	0	0.180962	0.608462	0.210577
chr4	83348151	83353150	5000	0.0248885	2	2	0	47005	ENST00000505846	protein_coding	ENSG00000145293	ENOPH1	0	34578	ENST00000505846	ENSG00000145293	ENOPH1	0	5917	1	0	0	1	0	0	0.4812	0.5188	0
chr4	85400651	85405850	5200	0.0845778	0	0	12252	47173	ENST00000515820	protein_coding	ENSG00000163623	NKX6-1	12252	34707	ENST00000515820	ENSG00000163623	NKX6-1	0	5932	0	0	1	0	0	1	0.263654	0.714423	0.0219231
chr4	85416351	85424150	7800	0.0733026	1	1	0	47174	ENST00000295886	protein_coding	ENSG00000163623	NKX6-1	0	34708	ENST00000295886	ENSG00000163623	NKX6-1	0	5935	0.673333	0	0.326667	0.673333	0	0.326667	0.436026	0.563974	0
chr4	94748051	94754750	6700	0.0453651	1	1	0	47531	ENST00000306011	protein_coding	ENSG00000172238	ATOH1	0	34983	ENST00000306011	ENSG00000172238	ATOH1	0	5958	0.595672	0	0.404328	0.595672	0	0.404328	0.224328	0.65806	0.117612
chr4	103745151	103750350	5200	0.0272269	2	1	0	47905	ENST00000501133	antisense	ENSG00000246560	RP11-10L12.4	0	35273	ENST00000503282	ENSG00000109332	UBE2D3	0	5983	1	0	0	1	0	0	0.338654	0.568846	0.0925
chr4	113434051	113445850	11800	0.0454865	2	1	0	48361	ENST00000504009	antisense	ENSG00000249509	RP11-402J6.1	0	35605	ENST00000313341	ENSG00000178403	NEUROG2	0	6032	0.405678	0.552797	0.0415254	0.338983	0.0555932	0.605424	0.223729	0.59161	0.184661
chr4	114679951	114685050	5100	0.0157997	1	1	0	48458	ENST00000505132	protein_coding	ENSG00000145349	CAMK2D	0	35674	ENST00000505132	ENSG00000145349	CAMK2D	0	6035	0.946471	0.0535294	0	0.946471	0.0535294	0	0.160196	0.784314	0.0554902
chr4	124317351	124323550	6200	0.0211125	1	1	0	48767	ENST00000508849	protein_coding	ENSG00000164056	SPRY1	0	35871	ENST00000508849	ENSG00000164056	SPRY1	0	6068	0.930968	0.0690323	0	0.930968	0.0690323	0	0.272742	0.476935	0.250323
chr4	134066551	134074850	8300	0.0219848	2	1	0	48950	ENST00000264360	protein_coding	ENSG00000138650	PCDH10	0	35968	ENST00000264360	ENSG00000138650	PCDH10	0	6102	0.603012	0.396988	0	0.578675	0.19012	0.231205	0.391084	0.535181	0.0737349
chr4	138450051	138455450	5400	0.0677789	1	1	0	49001	ENST00000510305	protein_coding	ENSG00000189184	PCDH18	0	35976	ENST00000510305	ENSG00000189184	PCDH18	716395	6105	0.71963	0.28037	0	0.71963	0.28037	0	0	0	1
chr4	141070851	141076150	5300	0.0279671	1	1	0	49110	ENST00000502696	protein_coding	ENSG00000196782	MAML3	0	36032	ENST00000502696	ENSG00000196782	MAML3	0	6123	0.76	0.24	0	0.76	0.24	0	0.738302	0.261698	0
chr4	147557551	147563450	5900	0.0443887	2	1	0	49432	ENST00000584185	miRNA	ENSG00000264323	AC093887.1	0	36268	ENST00000281321	ENSG00000151615	POU4F2	0	6153	0.740339	0.175932	0.0837288	0.677966	0.238305	0.0837288	0.51661	0.48339	0
chr4	147565751	147573450	7700	0.0533073	0	0	5337	49432	ENST00000584185	miRNA	ENSG00000264323	AC093887.1	5705	36268	ENST00000281321	ENSG00000151615	POU4F2	2659	6154	0	0	1	0	0	1	0	0	1
chr4	149362351	149367650	5300	0.025186	1	1	0	49485	ENST00000342437	protein_coding	ENSG00000151623	NR3C2	0	36307	ENST00000342437	ENSG00000151623	NR3C2	0	6160	1	0	0	1	0	0	0.725283	0.274717	0
chr4	185936751	185943750	7000	0.0325384	1	1	0	50759	ENST00000338875	protein_coding	ENSG00000187821	HELT	0	37105	ENST00000338875	ENSG00000187821	HELT	0	6296	0.584	0	0.416	0.584	0	0.416	0.576143	0.423857	0
chr4	187643451	187649150	5700	0.0201535	1	1	0	50962	ENST00000509647	protein_coding	ENSG00000083857	FAT1	0	37286	ENST00000509647	ENSG00000083857	FAT1	0	6315	1	0	0	1	0	0	0.690175	0.309825	0
chr4	190935451	190941150	5700	0.0921599	2	0	0	51041	ENST00000364275	rRNA	ENSG00000201145	RNA5SP175	7258	37307	ENST00000504750	ENSG00000205097	FRG2	0	6340	0.947368	0	0.0526316	0	0	1	0.504035	0.495965	0
chr5	1873751	1888450	14700	0.0511384	3	1	0	51312	ENST00000514569	antisense	ENSG00000249326	CTD-2194D22.4	0	37511	ENST00000511126	ENSG00000113430	IRX4	0	6495	0.628844	0.113333	0.257823	0.598095	0.144082	0.257823	0.692721	0.307279	0
chr5	32709551	32714550	5000	0.0382202	1	1	0	52064	ENST00000507141	protein_coding	ENSG00000113389	NPR3	0	37875	ENST00000507141	ENSG00000113389	NPR3	0	6593	0.9772	0.0228	0	0.9772	0.0228	0	0.908	0.092	0
chr5	36874751	36879850	5100	0.0187333	1	1	0	52323	ENST00000448238	protein_coding	ENSG00000164190	NIPBL	0	38085	ENST00000448238	ENSG00000164190	NIPBL	0	6608	0.790392	0.188039	0.0215686	0.790392	0.188039	0.0215686	0.339804	0.622941	0.0372549
chr5	37834351	37841250	6900	0.0645043	2	1	0	52380	ENST00000503382	lincRNA	ENSG00000248587	GDNF-AS1	0	38129	ENST00000502572	ENSG00000168621	GDNF	0	6614	1	0	0	1	0	0	0.642899	0.357101	0
chr5	39422051	39428550	6500	0.0476404	2	2	0	52476	ENST00000502388	protein_coding	ENSG00000153071	DAB2	0	38196	ENST00000502388	ENSG00000153071	DAB2	0	6619	0.671538	0.328462	0	0.671538	0.328462	0	0.0658462	0.615385	0.318769
chr5	44384651	44391050	6400	0.0332013	2	1	0	52710	ENST00000502457	antisense	ENSG00000248464	FGF10-AS1	0	38361	ENST00000513107	ENSG00000070193	FGF10	417997	6653	0.658906	0.341094	0	0.64875	0.35125	0	0	0	1
chr5	50675851	50681750	5900	0.0489895	2	1	0	52781	ENST00000511384	protein_coding	ENSG00000016082	ISL1	0	38396	ENST00000511384	ENSG00000016082	ISL1	0	6658	1	0	0	0.818644	0	0.181356	0.125932	0.741525	0.132542
chr5	52773851	52779350	5500	0.022864	1	1	0	52830	ENST00000491717	protein_coding	ENSG00000134363	FST	0	38427	ENST00000491717	ENSG00000134363	FST	0	6667	0.929455	0	0.0705455	0.929455	0	0.0705455	0.24	0.76	0
chr5	56468051	56473250	5200	0.0474637	1	1	0	53070	ENST00000511209	protein_coding	ENSG00000062194	GPBP1	0	38595	ENST00000511209	ENSG00000062194	GPBP1	0	6692	1	0	0	1	0	0	0.289038	0.570769	0.140192
chr5	60625751	60631150	5400	0.0279279	1	1	0	53203	ENST00000252744	protein_coding	ENSG00000130449	ZSWIM6	0	38689	ENST00000252744	ENSG00000130449	ZSWIM6	0	6702	0.740741	0.19463	0.0646296	0.740741	0.19463	0.0646296	0.611852	0.388148	0
chr5	63254351	63259350	5000	0.0515632	1	1	0	53265	ENST00000506598	protein_coding	ENSG00000178394	HTR1A	0	38730	ENST00000506598	ENSG00000178394	HTR1A	0	6708	0.7142	0.2858	0	0.7142	0	0.2858	0.3402	0.6598	0
chr5	72741651	72748250	6600	0.0532189	4	1	0	53869	ENST00000512310	lincRNA	ENSG00000251604	RP11-79P5.7	0	39156	ENST00000499003	ENSG00000251493	FOXD1	0	6763	1	0	0	0.712273	0	0.287727	0.0906061	0.577727	0.331667
chr5	76923351	76930350	7000	0.0769559	0	0	2467	54180	ENST00000515716	protein_coding	ENSG00000171540	OTP	2467	39382	ENST00000515716	ENSG00000171540	OTP	0	6795	0	0.830429	0.169571	0	0.830429	0.169571	0.292143	0.501857	0.206
chr5	76935651	76942150	6500	0.0920048	0	0	137	54179	ENST00000306422	protein_coding	ENSG00000171540	OTP	137	39381	ENST00000306422	ENSG00000171540	OTP	0	6799	0.286462	0	0.713538	0.286462	0	0.713538	0.207846	0.728923	0.0632308
chr5	82766151	82771950	5800	0.0350112	1	1	0	54495	ENST00000502527	protein_coding	ENSG00000038427	VCAN	0	39614	ENST00000502527	ENSG00000038427	VCAN	0	6829	0.619483	0.380517	0	0.619483	0.380517	0	0.229655	0.729483	0.0408621
chr5	87436151	87442150	6000	0.074178	0	0	52117	54597	ENST00000515293	protein_coding	ENSG00000164180	TMEM161B	52117	39661	ENST00000515293	ENSG00000164180	TMEM161B	0	6835	0	0	1	0	0	1	0.0683333	0.490833	0.440833
chr5	87955251	87965150	9900	0.0708472	1	0	0	54637	ENST00000384838	lincRNA	ENSG00000245526	LINC00461	60185	39679	ENST00000510980	ENSG00000081189	MEF2C	0	6839	0.646667	0.353333	0	0	0	1	0.0933333	0.304343	0.602323
chr5	87966851	87972750	5900	0.0497965	2	0	0	54644	ENST00000510274	antisense	ENSG00000245864	CTC-467M3.1	52585	39679	ENST00000510980	ENSG00000081189	MEF2C	0	6841	1	0	0	0	0	1	0.403729	0.596271	0
chr5	87978351	87992050	13700	0.0607264	3	0	0	54646	ENST00000511000	antisense	ENSG00000250555	CTC-467M3.2	33285	39679	ENST00000510980	ENSG00000081189	MEF2C	0	6845	0.81	0.19	0	0	0	1	0.0535766	0.598248	0.348175
chr5	90674551	90680250	5700	0.0348385	1	1	0	54745	ENST00000507075	protein_coding	ENSG00000113369	ARRDC3	0	39730	ENST00000507075	ENSG00000113369	ARRDC3	0	6854	1	0	0	1	0	0	0.194386	0.574035	0.231579
chr5	92914551	92921950	7400	0.0300769	2	1	0	54779	ENST00000327111	protein_coding	ENSG00000175745	NR2F1	0	39731	ENST00000327111	ENSG00000175745	NR2F1	0	6857	0.978108	0.0218919	0	0.663243	0	0.336757	0.599865	0.400135	0
chr5	92941851	92949450	7600	0.096858	0	0	7043	54792	ENST00000515916	miRNA	ENSG00000251725	MIR2277	14171	39734	ENST00000506162	ENSG00000175745	NR2F1	1634	6861	0	0	1	0	0	1	0	0.0481579	0.951842
chr5	107004651	107010150	5500	0.0359234	1	1	0	55243	ENST00000504941	protein_coding	ENSG00000184349	EFNA5	0	40042	ENST00000504941	ENSG00000184349	EFNA5	0	6891	0.717273	0	0.282727	0.717273	0	0.282727	0.556545	0.443455	0
chr5	115907751	115912750	5000	0.0421606	2	1	0	55633	ENST00000508766	lincRNA	ENSG00000249167	CTB-118N6.2	0	40316	ENST00000512156	ENSG00000092421	SEMA6A	0	6930	0.94	0.06	0	0.94	0.0358	0.0242	0.5556	0.4444	0
chr5	133859151	133864350	5200	0.0293497	1	1	0	56470	ENST00000431355	protein_coding	ENSG00000043143	JADE2	0	40906	ENST00000431355	ENSG00000043143	JADE2	0	7014	0.995385	0.00461538	0	0.995385	0.00461538	0	0.670385	0.329615	0
chr5	139027151	139032950	5800	0.0437935	2	1	0	57080	ENST00000514287	lincRNA	ENSG00000250635	CTD-3224K15.2	0	41412	ENST00000512816	ENSG00000171604	CXXC5	0	7074	0.935	0.065	0	0.935	0.065	0	0.478621	0.395345	0.126034
chr5	141254651	141259850	5200	0.0306407	1	1	0	57443	ENST00000514773	protein_coding	ENSG00000156453	PCDH1	0	41734	ENST00000514773	ENSG00000156453	PCDH1	0	7206	0.749423	0.250577	0	0.749423	0.250577	0	0.538077	0.461923	0
chr5	142773951	142785450	11500	0.0259208	1	1	0	57562	ENST00000502500	protein_coding	ENSG00000113580	NR3C1	0	41833	ENST00000502500	ENSG00000113580	NR3C1	0	7217	0.611652	0.388348	0	0.611652	0.388348	0	0.26087	0.20687	0.532261
chr5	145715451	145727050	11600	0.0359864	1	1	0	57640	ENST00000230732	protein_coding	ENSG00000091010	POU4F3	0	41884	ENST00000230732	ENSG00000091010	POU4F3	0	7228	0.344828	0.655172	0	0.344828	0.097931	0.557241	0.266121	0.701466	0.0324138
chr5	151060151	151067250	7100	0.100673	1	1	0	58146	ENST00000522348	protein_coding	ENSG00000113140	SPARC	0	42311	ENST00000522348	ENSG00000113140	SPARC	70742	7271	0.628169	0.371831	0	0.628169	0.371831	0	0	0	1
chr5	154133351	154138550	5200	0.0232425	1	1	0	58283	ENST00000524248	protein_coding	ENSG00000155506	LARP1	0	42410	ENST00000524248	ENSG00000155506	LARP1	0	7287	1	0	0	1	0	0	0.551923	0.448077	0
chr5	158518951	158529150	10200	0.0470208	2	1	0	58503	ENST00000499583	lincRNA	ENSG00000245812	RP11-175K6.1	0	42580	ENST00000523315	ENSG00000164330	EBF1	0	7306	0.762059	0.237941	0	0.724608	0.237941	0.037451	0.156765	0.553431	0.289804
chr5	162929551	162934650	5100	0.0322816	1	1	0	58684	ENST00000520449	protein_coding	ENSG00000038274	MAT2B	0	42718	ENST00000520449	ENSG00000038274	MAT2B	0	7326	0.998824	0.00117647	0	0.998824	0.00117647	0	0.0964706	0.726275	0.177255
chr5	170734751	170745950	11200	0.0567867	1	1	0	58916	ENST00000296921	protein_coding	ENSG00000164438	TLX3	0	42861	ENST00000296921	ENSG00000164438	TLX3	0	7344	0.315804	0.0759821	0.608214	0.315804	0.0759821	0.608214	0.604554	0.395446	0
chr5	172658351	172666850	8500	0.0672083	1	1	0	59045	ENST00000517440	protein_coding	ENSG00000183072	NKX2-5	0	42957	ENST00000517440	ENSG00000183072	NKX2-5	0	7378	0.488353	0.129059	0.382588	0.488353	0.129059	0.382588	0.484353	0.515647	0
chr5	179045851	179051750	5900	0.0404799	1	1	0	59803	ENST00000513230	protein_coding	ENSG00000169045	HNRNPH1	0	43566	ENST00000513230	ENSG00000169045	HNRNPH1	0	7508	1	0	0	1	0	0	0.304407	0.362542	0.333051
chr5	180614251	180619750	5500	0.0265495	2	0	0	60091	ENST00000508877	antisense	ENSG00000250222	CTC-338M12.5	6006	43814	ENST00000504241	ENSG00000146054	TRIM7	0	7558	0.527091	0	0.472909	0	0	1	0.537636	0.462364	0
chr5	180630251	180635250	5000	0.0701443	2	1	0	60106	ENST00000503314	antisense	ENSG00000248514	CTC-338M12.1	0	43818	ENST00000334421	ENSG00000146054	TRIM7	0	7560	0.9738	0	0.0262	0.8084	0	0.1916	0.3176	0.5462	0.1362
chr6	1607551	1612750	5200	0.0551443	1	1	0	60230	ENST00000380874	protein_coding	ENSG00000054598	FOXC1	0	43899	ENST00000380874	ENSG00000054598	FOXC1	0	7596	0.769231	0.0134615	0.217308	0.769231	0.0134615	0.217308	1	0	0
chr6	3226751	3232750	6000	0.0361195	2	2	0	60337	ENST00000416079	protein_coding	ENSG00000180822	PSMG4	0	43961	ENST00000416079	ENSG00000180822	PSMG4	0	7621	1	0	0	1	0	0	0.5595	0.4405	0
chr6	6003151	6009950	6800	0.059812	1	1	0	60483	ENST00000495850	protein_coding	ENSG00000124785	NRN1	0	44056	ENST00000495850	ENSG00000124785	NRN1	0	7645	0.888971	0.000588235	0.110441	0.888971	0.000588235	0.110441	0.467794	0.532206	0
chr6	10381051	10388350	7300	0.0511671	0	0	14235	60610	ENST00000405921	pseudogene	ENSG00000216781	RP1-290I10.2	16476	44143	ENST00000461628	ENSG00000137203	TFAP2A	0	7670	0	0	1	0	0	1	0.261918	0.663288	0.0747945
chr6	10389251	10397250	8000	0.0664993	0	0	7576	60611	ENST00000461628	protein_coding	ENSG00000137203	TFAP2A	7576	44143	ENST00000461628	ENSG00000137203	TFAP2A	0	7672	0	0.479	0.521	0	0.479	0.521	0.092125	0.4735	0.434375
chr6	10409151	10418150	9000	0.0561711	2	1	0	60632	ENST00000443546	antisense	ENSG00000229950	TFAP2A-AS1	0	44161	ENST00000465858	ENSG00000137203	TFAP2A	0	7679	1	0	0	1	0	0	0.453778	0.546222	0
chr6	10418651	10427550	8900	0.0453233	2	1	0	60633	ENST00000420389	lincRNA	ENSG00000228478	RP1-290I10.3	0	44162	ENST00000486038	ENSG00000137203	TFAP2A	0	7683	0.717191	0.116404	0.166404	0.364157	0	0.635843	0.224944	0.775056	0
chr6	12008251	12014250	6000	0.026504	1	1	0	60771	ENST00000478545	protein_coding	ENSG00000095951	HIVEP1	0	44264	ENST00000478545	ENSG00000095951	HIVEP1	0	7694	1	0	0	1	0	0	0.139333	0.4785	0.382167
chr6	15244651	15250450	5800	0.0293914	3	1	0	60878	ENST00000441978	antisense	ENSG00000235488	JARID2-AS1	0	44336	ENST00000397311	ENSG00000008083	JARID2	0	7709	1	0	0	1	0	0	0.221207	0.383966	0.394828
chr6	16758551	16763850	5300	0.0223632	2	1	0	60920	ENST00000450930	antisense	ENSG00000229931	RP1-151F17.1	0	44365	ENST00000479680	ENSG00000124788	ATXN1	0	7717	0.84566	0.15434	0	0.761321	0.21434	0.0243396	0.529623	0.470377	0
chr6	20400551	20405550	5000	0.017445	1	1	0	61012	ENST00000535432	protein_coding	ENSG00000112242	E2F3	0	44423	ENST00000535432	ENSG00000112242	E2F3	0	7734	1	0	0	1	0	0	0.4356	0.5644	0
chr6	21593051	21599250	6200	0.0225479	1	1	0	61028	ENST00000543472	protein_coding	ENSG00000124766	SOX4	0	44429	ENST00000543472	ENSG00000124766	SOX4	0	7737	0.487097	0.447903	0.065	0.487097	0.447903	0.065	0.352258	0.622097	0.0256452
chr6	24717351	24722550	5200	0.0365747	1	1	0	61104	ENST00000378102	protein_coding	ENSG00000112308	C6orf62	0	44480	ENST00000378102	ENSG00000112308	C6orf62	0	7749	0.831731	0.168269	0	0.831731	0.168269	0	0.294808	0.505769	0.199423
chr6	26155251	26160350	5100	0.0293723	2	2	0	61234	ENST00000289316	protein_coding	ENSG00000158373	HIST1H2BD	0	44560	ENST00000289316	ENSG00000158373	HIST1H2BD	0	7769	1	0	0	1	0	0	0.136667	0.627255	0.236078
chr6	26194751	26200850	6100	0.0504812	4	3	0	61242	ENST00000359985	protein_coding	ENSG00000197846	HIST1H2BF	0	44566	ENST00000359985	ENSG00000197846	HIST1H2BF	0	7775	1	0	0	0.88082	0	0.11918	0.166885	0.780656	0.052459
chr6	27634751	27641150	6400	0.0791266	0	0	14146	61424	ENST00000404273	pseudogene	ENSG00000216676	RP1-15D7.1	134558	44696	ENST00000377401	ENSG00000185130	HIST1H2BL	6643	7817	0	0	1	0	0	1	0	0	1
chr6	28739251	28747150	7900	0.0612786	1	0	0	61545	ENST00000408264	miRNA	ENSG00000221191	AL662890.1	128210	44777	ENST00000467742	ENSG00000204713	TRIM27	6719	7849	0.506329	0	0.493671	0	0	1	0	0	1
chr6	28775251	28786150	10900	0.0664568	0	0	11438	61547	ENST00000577570	miRNA	ENSG00000265764	AL662890.3	89210	44777	ENST00000467742	ENSG00000204713	TRIM27	0	7850	0	0	1	0	0	1	0.0408257	0.366972	0.592202
chr6	30580851	30586650	5800	0.0266019	3	2	0	61887	ENST00000472229	protein_coding	ENSG00000204568	MRPS18B	0	44979	ENST00000472229	ENSG00000204568	MRPS18B	0	7897	0.787759	0.212241	0	0.625862	0.374138	0	0.136552	0.512586	0.350862
chr6	30649551	30656450	6900	0.0525766	1	1	0	61923	ENST00000274853	protein_coding	ENSG00000146112	PPP1R18	0	45013	ENST00000274853	ENSG00000146112	PPP1R18	0	7901	0.509565	0.490435	0	0.509565	0.490435	0	0.119855	0.468261	0.411884
chr6	32934451	32943350	8900	0.0130101	4	2	0	62900	ENST00000580587	antisense	ENSG00000263756	XXbac-BPG181M17.6	0	45877	ENST00000449085	ENSG00000204256	BRD2	0	7965	1	0	0	1	0	0	0.289326	0.66618	0.0444944
chr6	41338851	41344150	5300	0.045824	0	0	15663	63654	ENST00000458852	miRNA	ENSG00000238867	AL136967.1	35261	46490	ENST00000373086	ENSG00000096264	NCR2	0	8093	0	0	1	0	0	1	0.503208	0.496792	0
chr6	42417551	42422650	5100	0.0350501	1	1	0	63792	ENST00000354325	protein_coding	ENSG00000124496	TRERF1	0	46610	ENST00000354325	ENSG00000124496	TRERF1	0	8122	0.83098	0	0.16902	0.83098	0	0.16902	0.244706	0.755294	0
chr6	43736251	43741650	5400	0.032768	2	1	0	64077	ENST00000607600	antisense	ENSG00000272114	RP1-261G23.7	0	46867	ENST00000480614	ENSG00000112715	VEGFA	0	8162	1	0	0	1	0	0	0.411111	0.588889	0
chr6	45387151	45392250	5100	0.0634833	2	1	0	64168	ENST00000606796	antisense	ENSG00000271857	RP1-244F24.1	0	46946	ENST00000359524	ENSG00000124813	RUNX2	0	8183	0.878431	0.121569	0	0.872353	0.127647	0	0.596863	0.403137	0
chr6	50673951	50679250	5300	0.0879286	0	0	2290	64320	ENST00000008391	protein_coding	ENSG00000008197	TFAP2D	2290	47061	ENST00000008391	ENSG00000008197	TFAP2D	3084	8196	0	0	1	0	0	1	0	0	1
chr6	50679351	50694050	14700	0.0383196	1	1	0	64321	ENST00000492804	protein_coding	ENSG00000008197	TFAP2D	0	47062	ENST00000492804	ENSG00000008197	TFAP2D	0	8197	0.544218	0.442857	0.0129252	0.544218	0.442857	0.0129252	0.0752381	0.522109	0.402653
chr6	50783051	50796350	13300	0.0514636	1	1	0	64325	ENST00000489228	protein_coding	ENSG00000008196	TFAP2B	0	47066	ENST00000489228	ENSG00000008196	TFAP2B	0	8199	0.530977	0.364887	0.104135	0.530977	0.364887	0.104135	0.0953383	0.527744	0.376917
chr6	50807751	50819650	11900	0.0577268	0	0	5724	64326	ENST00000498293	pseudogene	ENSG00000060303	RPS17P5	18252	47066	ENST00000489228	ENSG00000008196	TFAP2B	0	8202	0	0.636639	0.363361	0	0.636639	0.363361	0.0830252	0.801597	0.115378
chr6	88406951	88412950	6000	0.043955	1	1	0	65411	ENST00000420494	protein_coding	ENSG00000135334	AKIRIN2	0	47708	ENST00000420494	ENSG00000135334	AKIRIN2	0	8316	0.618	0.382	0	0.618	0.382	0	0.1405	0.463667	0.395833
chr6	89788751	89794150	5400	0.0335138	2	1	0	65445	ENST00000354922	protein_coding	ENSG00000146278	PNRC1	0	47729	ENST00000354922	ENSG00000146278	PNRC1	0	8320	0.88963	0.11037	0	0.88963	0.11037	0	0.304444	0.627222	0.0683333
chr6	99270751	99277650	6900	0.0607565	0	0	4929	65633	ENST00000328345	protein_coding	ENSG00000184486	POU3F2	4929	47838	ENST00000328345	ENSG00000184486	POU3F2	0	8343	0	0	1	0	0	1	0.12971	0.87029	0
chr6	99277851	99285650	7800	0.0300948	1	1	0	65633	ENST00000328345	protein_coding	ENSG00000184486	POU3F2	0	47838	ENST00000328345	ENSG00000184486	POU3F2	0	8344	0.512821	0.137308	0.349872	0.512821	0.137308	0.349872	0.580128	0.419872	0
chr6	100050251	100059950	9700	0.0672428	1	1	0	65698	ENST00000369214	protein_coding	ENSG00000112238	PRDM13	0	47894	ENST00000369214	ENSG00000112238	PRDM13	0	8360	0.416907	0.340309	0.242784	0.416907	0.340309	0.242784	0.15268	0.732577	0.114742
chr6	108482551	108488950	6400	0.0625614	2	2	0	65894	ENST00000368986	protein_coding	ENSG00000112333	NR2E1	0	48006	ENST00000368986	ENSG00000112333	NR2E1	0	8410	0.610469	0.389531	0	0.610469	0.389531	0	0.512344	0.3125	0.175156
chr6	108878251	108884550	6300	0.038711	1	1	0	65921	ENST00000406360	protein_coding	ENSG00000118689	FOXO3	0	48023	ENST00000406360	ENSG00000118689	FOXO3	0	8417	0.798571	0.0765079	0.124921	0.798571	0.0765079	0.124921	0.726032	0.273968	0
chr6	111922551	111928250	5700	0.0578453	1	1	0	66169	ENST00000528599	protein_coding	ENSG00000056972	TRAF3IP2	0	48196	ENST00000528599	ENSG00000056972	TRAF3IP2	117041	8443	0.65	0.35	0	0.557544	0.442456	0	0	0	1
chr6	114175551	114182950	7400	0.0353025	1	1	0	66294	ENST00000368635	protein_coding	ENSG00000155130	MARCKS	0	48273	ENST00000368635	ENSG00000155130	MARCKS	0	8450	0.540541	0.325676	0.133784	0.540541	0.325676	0.133784	0.233514	0.471351	0.295135
chr6	117584951	117594150	9200	0.0489664	1	1	0	66422	ENST00000326274	protein_coding	ENSG00000170162	VGLL2	0	48355	ENST00000326274	ENSG00000170162	VGLL2	0	8464	0.411522	0.588478	0	0.411522	0.588478	0	0.154348	0.804674	0.0409783
chr6	119667751	119672850	5100	0.023856	1	1	0	66497	ENST00000368466	protein_coding	ENSG00000111885	MAN1A1	0	48413	ENST00000368466	ENSG00000111885	MAN1A1	0	8475	0.77451	0.22549	0	0.77451	0.22549	0	0.359804	0.640196	0
chr6	137813451	137820350	6900	0.060323	1	1	0	67270	ENST00000367734	protein_coding	ENSG00000177468	OLIG3	0	48977	ENST00000367734	ENSG00000177468	OLIG3	0	8544	0.57971	0.0115942	0.408696	0.57971	0.0115942	0.408696	0.405942	0.594058	0
chr6	139692351	139697950	5600	0.0205741	1	1	0	67375	ENST00000537332	protein_coding	ENSG00000164442	CITED2	0	49033	ENST00000537332	ENSG00000164442	CITED2	0	8559	0.786964	0	0.213036	0.786964	0	0.213036	0.383393	0.616607	0
chr6	157096851	157105050	8200	0.0380275	4	1	0	68028	ENST00000604792	antisense	ENSG00000270487	RP11-230C9.3	0	49462	ENST00000414678	ENSG00000049618	ARID1B	55465	8642	0.821707	0.178293	0	0.67122	0.302927	0.0258537	0	0	1
chr6	163833251	163841850	8600	0.020676	2	1	0	68307	ENST00000544436	protein_coding	ENSG00000112531	QKI	0	49666	ENST00000544436	ENSG00000112531	QKI	209635	8688	0.708837	0.291163	0	0.708837	0.291163	0	0	0	1
chr6	166073651	166079050	5400	0.0310971	1	1	0	68331	ENST00000539869	protein_coding	ENSG00000112541	PDE10A	0	49681	ENST00000539869	ENSG00000112541	PDE10A	0	8694	0.729074	0.270926	0	0.729074	0.270926	0	0.716667	0.283333	0
chr6	170597951	170603650	5700	0.0442961	2	2	0	68587	ENST00000540480	protein_coding	ENSG00000112584	FAM120B	0	49857	ENST00000540480	ENSG00000112584	FAM120B	0	8809	0.891579	0.108421	0	0.891579	0.108421	0	0.527719	0.472281	0
chr7	555651	563050	7400	0.0484166	2	1	0	68653	ENST00000452622	lincRNA	ENSG00000223855	AC147651.3	0	49896	ENST00000426681	ENSG00000197461	PDGFA	0	8881	0.795	0.205	0	0.782162	0.0667568	0.151081	0.842432	0.157568	0
chr7	1268651	1284450	15800	0.0595714	1	1	0	68782	ENST00000316333	protein_coding	ENSG00000164853	UNCX	0	50013	ENST00000316333	ENSG00000164853	UNCX	0	8969	0.253165	0.152658	0.594177	0.253165	0.152658	0.594177	0.879747	0.120253	0
chr7	5457551	5470150	12600	0.0342461	6	1	0	69087	ENST00000608012	lincRNA	ENSG00000273084	RP11-1275H24.3	0	50250	ENST00000399434	ENSG00000182095	TNRC18	0	9141	1	0	0	0.465714	0.287778	0.246508	0.853413	0.146587	0
chr7	8472551	8477750	5200	0.0540524	1	1	0	69424	ENST00000429542	protein_coding	ENSG00000122584	NXPH1	0	50503	ENST00000429542	ENSG00000122584	NXPH1	0	9208	0.821923	0.178077	0	0.821923	0.178077	0	0.396154	0.497885	0.105962
chr7	19150751	19158450	7700	0.0482403	2	1	0	69713	ENST00000419944	antisense	ENSG00000232821	AC003986.6	0	50693	ENST00000242261	ENSG00000122691	TWIST1	0	9236	0.941558	0.0584416	0	0.507013	0.492987	0	0.308182	0.691818	0
chr7	20822651	20839150	16500	0.0672116	1	1	0	69769	ENST00000361443	protein_coding	ENSG00000164651	SP8	0	50719	ENST00000361443	ENSG00000164651	SP8	0	9246	0.242424	0.036303	0.721273	0.242424	0.036303	0.721273	0.207455	0.572	0.220545
chr7	26236751	26243350	6600	0.0171611	2	2	0	70081	ENST00000497498	protein_coding	ENSG00000122565	CBX3	0	50961	ENST00000497498	ENSG00000122565	CBX3	0	9285	1	0	0	1	0	0	0.400606	0.498182	0.101212
chr7	27186451	27193150	6700	0.0379862	5	2	0	70163	ENST00000498652	processed_transcript	ENSG00000272801	RP1-170O19.23	0	51001	ENST00000521478	ENSG00000106006	HOXA6	0	9305	1	0	0	1	0	0	0.239701	0.760299	0
chr7	27203051	27214550	11500	0.0587049	4	2	0	70183	ENST00000519593	protein_coding	ENSG00000253293	HOXA10	0	51016	ENST00000519593	ENSG00000253293	HOXA10	0	9312	0.991826	0.00817391	0	0.991826	0.00817391	0	0.458435	0.541565	0
chr7	80268351	80273350	5000	0.140611	0	0	358	73040	ENST00000394788	protein_coding	ENSG00000135218	CD36	358	52807	ENST00000394788	ENSG00000135218	CD36	274956	9730	0.3282	0.6718	0	0.3282	0.6718	0	0	0	1
chr7	92461451	92467750	6300	0.017066	2	1	0	73543	ENST00000452050	antisense	ENSG00000237819	AC002454.1	0	53202	ENST00000491250	ENSG00000105810	CDK6	0	9766	1	0	0	1	0	0	0.664444	0.335556	0
chr7	94022651	94028450	5800	0.0759154	1	1	0	73622	ENST00000297268	protein_coding	ENSG00000164692	COL1A2	0	53265	ENST00000297268	ENSG00000164692	COL1A2	110581	9771	0.555517	0.444483	0	0.555517	0.444483	0	0	0	1
chr7	96624151	96629750	5600	0.0506883	0	0	3859	73765	ENST00000431497	antisense	ENSG00000231764	DLX6-AS1	5109	53377	ENST00000518156	ENSG00000006377	DLX6	1633	9783	0	1	0	0	0	1	0	0.0655357	0.934464
chr7	96631451	96637150	5700	0.080664	3	1	0	73776	ENST00000606174	antisense	ENSG00000271956	DLX6-AS2	0	53380	ENST00000555308	ENSG00000006377	DLX6	0	9785	0.972105	0.0278947	0	0.752807	0	0.247193	0.16386	0.83614	0
chr7	96638951	96648550	9600	0.069345	1	0	0	73771	ENST00000437541	antisense	ENSG00000231764	DLX6-AS1	2213	53380	ENST00000555308	ENSG00000006377	DLX6	0	9786	0.651458	0.0179167	0.330625	0	0.145937	0.854062	0.0846875	0.411562	0.50375
chr7	100805651	100818550	12900	0.0332517	1	1	0	74571	ENST00000445482	protein_coding	ENSG00000128564	VGF	0	54047	ENST00000445482	ENSG00000128564	VGF	0	9883	0.347209	0.417209	0.235581	0.347209	0.417209	0.235581	0.349767	0.462636	0.187597
chr7	104649751	104657350	7600	0.0375613	3	1	0	74938	ENST00000474203	protein_coding	ENSG00000005483	KMT2E	0	54331	ENST00000474203	ENSG00000005483	KMT2E	0	9933	0.715395	0.284605	0	0.563421	0.0582895	0.378289	0.243026	0.526316	0.230658
chr7	116164151	116170450	6300	0.0311711	1	1	0	75466	ENST00000393467	protein_coding	ENSG00000105974	CAV1	0	54749	ENST00000393467	ENSG00000105974	CAV1	0	9969	0.666032	0.333968	0	0.666032	0.333968	0	0.32254	0.405238	0.272222
chr7	121939451	121947950	8500	0.0665514	2	1	0	75681	ENST00000424404	antisense	ENSG00000230316	FEZF1-AS1	0	54903	ENST00000427185	ENSG00000128610	FEZF1	0	9988	0.734	0.0310588	0.234941	0.478588	0.286471	0.234941	0.259176	0.740824	0
chr7	128469751	128474750	5000	0.057774	1	1	0	75999	ENST00000346177	protein_coding	ENSG00000128591	FLNC	0	55129	ENST00000346177	ENSG00000128591	FLNC	0	10025	0.5458	0.4542	0	0.5458	0.4542	0	0.1436	0.5386	0.3178
chr7	129417651	129426450	8800	0.0573544	1	0	0	76092	ENST00000496217	lincRNA	ENSG00000242078	RP11-738B7.1	53130	55189	ENST00000483368	ENSG00000186591	UBE2H	0	10048	0.389318	0	0.610682	0	0	1	0.562955	0.437045	0
chr7	155163951	155175950	12000	0.0377715	1	1	0	77887	ENST00000401499	protein_coding	ENSG00000218672	AC008060.7	0	56447	ENST00000401499	ENSG00000218672	AC008060.7	0	10260	0.265	0	0.735	0.265	0	0.735	0.394417	0.605583	0
chr7	155245451	155255250	9800	0.0400479	2	1	0	77890	ENST00000297375	protein_coding	ENSG00000164778	EN2	0	56448	ENST00000297375	ENSG00000164778	EN2	0	10264	0.513265	0.486735	0	0.408163	0.247653	0.344184	0.583367	0.416633	0
chr7	155256951	155266250	9300	0.0621208	0	0	6126	77890	ENST00000297375	protein_coding	ENSG00000164778	EN2	6126	56448	ENST00000297375	ENSG00000164778	EN2	0	10265	0	0.0619355	0.938065	0	0.0619355	0.938065	0.276989	0.416882	0.306129
chr7	155299951	155305350	5400	0.0654916	1	0	0	77893	ENST00000415333	antisense	ENSG00000227365	AC008060.5	21182	56449	ENST00000406197	ENSG00000146910	CNPY1	0	10267	0.740741	0.259259	0	0	1	0	0.167593	0.740741	0.0916667
chr7	155595051	155608450	13400	0.041704	1	1	0	77913	ENST00000472308	protein_coding	ENSG00000164690	SHH	0	56470	ENST00000472308	ENSG00000164690	SHH	0	10276	0.664403	0.224851	0.110746	0.664403	0.224851	0.110746	0.459104	0.439776	0.101119
chr7	156792051	156805550	13500	0.0474459	3	1	0	77987	ENST00000480284	antisense	ENSG00000243479	MNX1-AS1	0	56527	ENST00000605400	ENSG00000130675	MNX1	0	10297	0.629481	0.370519	0	0.413037	0.571704	0.0152593	0.551926	0.448074	0
chr7	156808251	156816750	8500	0.0404147	0	0	4751	77987	ENST00000480284	antisense	ENSG00000243479	MNX1-AS1	4905	56522	ENST00000252971	ENSG00000130675	MNX1	0	10298	0	0.102353	0.897647	0	0	1	0.473059	0.470588	0.0563529
chr7	157475651	157487350	11700	0.0455152	0	0	45797	78034	ENST00000448541	sense_intronic	ENSG00000231515	AC006003.3	68935	56562	ENST00000409610	ENSG00000222012	AC005481.5	0	10333	0	1	0	0	1	0	0.840427	0.159573	0
chr8	9759551	9765950	6400	0.0317573	1	0	0	84520	ENST00000521242	lincRNA	ENSG00000253230	LINC00599	131909	60954	ENST00000517770	ENSG00000173273	TNKS	0	10560	0.832031	0	0.167969	0	0	1	0.465625	0.534375	0
chr8	10586651	10592550	5900	0.087028	2	1	0	84562	ENST00000519568	antisense	ENSG00000248896	CTD-2135J3.3	0	60977	ENST00000304501	ENSG00000171056	SOX7	0	10569	0.571356	0.428644	0	0.571356	0.428644	0	0.684915	0.315085	0
chr8	11536451	11544750	8300	0.0793928	0	0	1981	84629	ENST00000532977	protein_coding	ENSG00000136574	GATA4	1981	61017	ENST00000532977	ENSG00000136574	GATA4	0	10582	0.00216867	0.997831	0	0.00216867	0.997831	0	0.264337	0.279157	0.456506
chr8	11549051	11564050	15000	0.0489927	1	1	0	84633	ENST00000528027	protein_coding	ENSG00000136574	GATA4	0	61021	ENST00000528027	ENSG00000136574	GATA4	0	10587	0.4976	0.5024	0	0.4976	0.5024	0	0.3194	0.646333	0.0342667
chr8	12986751	12992050	5300	0.0300778	1	1	0	84827	ENST00000515225	protein_coding	ENSG00000164741	DLC1	0	61154	ENST00000515225	ENSG00000164741	DLC1	0	10608	0.613774	0.386226	0	0.613774	0.386226	0	0.203585	0.677547	0.118868
chr8	13368851	13374250	5400	0.128074	1	1	0	84832	ENST00000517333	protein_coding	ENSG00000164741	DLC1	0	61159	ENST00000517333	ENSG00000164741	DLC1	234538	10609	0.736481	0.263519	0	0.736481	0.263519	0	0	0	1
chr8	22548551	22554050	5500	0.049569	1	1	0	85449	ENST00000518773	protein_coding	ENSG00000179388	EGR3	0	61669	ENST00000518773	ENSG00000179388	EGR3	0	10664	0.775273	0.224727	0	0.775273	0	0.224727	0.886727	0.113273	0
chr8	23555251	23565750	10500	0.0507	2	1	0	85570	ENST00000523874	antisense	ENSG00000253471	RP11-175E9.1	0	61763	ENST00000418222	ENSG00000180053	NKX2-6	0	10681	0.364667	0.186476	0.448857	0.364667	0.186476	0.448857	0.328857	0.424667	0.246476
chr8	25900051	25906550	6500	0.054405	1	1	0	85659	ENST00000517825	protein_coding	ENSG00000221818	EBF2	0	61828	ENST00000517825	ENSG00000221818	EBF2	0	10693	0.748	0	0.252	0.748	0	0.252	0.812308	0.187692	0
chr8	29204951	29211150	6200	0.0381332	2	1	0	85994	ENST00000567818	sense_overlapping	ENSG00000260253	RP4-676L2.1	0	62107	ENST00000240101	ENSG00000120875	DUSP4	0	10728	1	0	0	0.844194	0	0.155806	0.725968	0.274032	0
chr8	30240951	30246250	5300	0.0533016	2	1	0	86065	ENST00000519647	protein_coding	ENSG00000157110	RBPMS	0	62146	ENST00000519647	ENSG00000157110	RBPMS	0	10733	1	0	0	1	0	0	0.275849	0.465283	0.258868
chr8	54788151	54795450	7300	0.0440565	2	1	0	87210	ENST00000606037	antisense	ENSG00000272457	RP11-1070A24.2	0	62946	ENST00000523064	ENSG00000147509	RGS20	0	10846	1	0	0	0.68589	0.31411	0	0.6	0.4	0
chr8	62622651	62628150	5500	0.0314126	2	1	0	87567	ENST00000583453	miRNA	ENSG00000264408	MIR4470	0	63163	ENST00000379449	ENSG00000198363	ASPH	0	10891	0.557636	0.442364	0	0.557636	0.442364	0	0.173636	0.479818	0.346545
chr8	65280651	65293850	13200	0.0348023	3	0	0	87651	ENST00000385081	miRNA	ENSG00000207816	MIR124-2	198963	63199	ENST00000321870	ENSG00000180828	BHLHE22	0	10899	0.930682	0.0109848	0.0583333	0	0	1	0.194697	0.736818	0.0684848
chr8	77592251	77597350	5100	0.0380554	2	1	0	88212	ENST00000523885	protein_coding	ENSG00000091656	ZFHX4	0	63589	ENST00000523885	ENSG00000091656	ZFHX4	0	10406	1	0	0	1	0	0	0.118627	0.785294	0.0960784
chr8	93111851	93116950	5100	0.0186902	1	1	0	88828	ENST00000518832	protein_coding	ENSG00000079102	RUNX1T1	0	64025	ENST00000518832	ENSG00000079102	RUNX1T1	0	11015	1	0	0	1	0	0	0.377059	0.582549	0.0403922
chr8	99951451	99961650	10200	0.0669443	3	2	0	89265	ENST00000518199	protein_coding	ENSG00000164920	OSR2	0	64355	ENST00000518199	ENSG00000164920	OSR2	0	11057	0.867843	0.132157	0	0.867843	0.132157	0	0.399216	0.600784	0
chr8	101960251	101966150	5900	0.024985	1	1	0	89440	ENST00000492736	protein_coding	ENSG00000164924	YWHAZ	0	64488	ENST00000492736	ENSG00000164924	YWHAZ	0	11070	1	0	0	1	0	0	0.471695	0.461525	0.0667797
chr8	106328451	106334850	6400	0.0416478	1	1	0	89719	ENST00000520492	protein_coding	ENSG00000169946	ZFPM2	0	64676	ENST00000520492	ENSG00000169946	ZFPM2	0	11097	0.757969	0.242031	0	0.757969	0.242031	0	0.250312	0.625	0.124688
chr8	114444251	114451350	7100	0.0378788	1	1	0	89935	ENST00000493303	protein_coding	ENSG00000164796	CSMD3	0	64832	ENST00000493303	ENSG00000164796	CSMD3	0	11112	0.606901	0.389859	0.00323944	0.606901	0.389859	0.00323944	0.0364789	0.362817	0.600704
chr8	119120151	119125150	5000	0.0363817	1	1	0	90025	ENST00000436216	protein_coding	ENSG00000182197	EXT1	0	64894	ENST00000436216	ENSG00000182197	EXT1	0	11121	0.8996	0.1004	0	0.8996	0.1004	0	0.0916	0.5436	0.3648
chr8	128746051	128752250	6200	0.0174978	2	1	0	90438	ENST00000520751	protein_coding	ENSG00000136997	MYC	0	65157	ENST00000520751	ENSG00000136997	MYC	0	11158	0.713871	0.286129	0	0.713871	0.286129	0	0.597419	0.402581	0
chr8	140713551	140718850	5300	0.0390994	1	1	0	90826	ENST00000520439	protein_coding	ENSG00000169427	KCNK9	0	65418	ENST00000520439	ENSG00000169427	KCNK9	0	11181	0.70717	0	0.29283	0.70717	0	0.29283	0.693208	0.306792	0
chr8	143530151	143535150	5000	0.0324159	1	1	0	90996	ENST00000521208	protein_coding	ENSG00000181790	BAI1	0	65557	ENST00000521208	ENSG00000181790	BAI1	0	11239	0.5778	0.4222	0	0.5778	0.4222	0	0.7208	0.2792	0
chr8	144508151	144514050	5900	0.0540226	1	1	0	91153	ENST00000333480	protein_coding	ENSG00000182759	MAFA	0	65673	ENST00000333480	ENSG00000182759	MAFA	0	11289	0.675085	0.324915	0	0.675085	0.324915	0	0.52661	0.354746	0.118644
chr9	2013551	2019050	5500	0.0185543	1	1	0	91943	ENST00000439732	protein_coding	ENSG00000080503	SMARCA2	0	66340	ENST00000439732	ENSG00000080503	SMARCA2	0	11467	1	0	0	1	0	0	0.595273	0.404727	0
chr9	14308551	14317450	8900	0.0333116	2	1	0	92318	ENST00000416996	antisense	ENSG00000225472	RP11-120J1.1	0	66583	ENST00000380921	ENSG00000147862	NFIB	0	11510	0.814157	0.185843	0	0.716404	0.283596	0	0.269551	0.449438	0.281011
chr9	14317551	14324150	6600	0.0338311	1	1	0	92316	ENST00000606230	protein_coding	ENSG00000147862	NFIB	0	66585	ENST00000606230	ENSG00000147862	NFIB	0	11511	0.810152	0.189848	0	0.577879	0.422121	0	0.089697	0.479545	0.430758
chr9	20619851	20625150	5300	0.0414486	1	1	0	92510	ENST00000475957	protein_coding	ENSG00000171843	MLLT3	0	66721	ENST00000475957	ENSG00000171843	MLLT3	0	11540	0.881132	0.00396226	0.114906	0.881132	0.00396226	0.114906	0.213962	0.543019	0.243019
chr9	37024851	37031450	6600	0.0432318	0	0	2577	93384	ENST00000520281	protein_coding	ENSG00000196092	PAX5	2577	67352	ENST00000520281	ENSG00000196092	PAX5	0	11661	0	1	0	0	1	0	0.372424	0.627576	0
chr9	37033551	37038750	5200	0.0505596	1	1	0	93390	ENST00000377847	protein_coding	ENSG00000196092	PAX5	0	67358	ENST00000377847	ENSG00000196092	PAX5	0	11662	0.490769	0	0.509231	0.490769	0	0.509231	0.808846	0.191154	0
chr9	73024451	73030350	5900	0.0237376	1	1	0	94182	ENST00000377126	protein_coding	ENSG00000119138	KLF9	0	67681	ENST00000377126	ENSG00000119138	KLF9	0	11806	0.476441	0.523559	0	0.476441	0.523559	0	0.314237	0.53661	0.149153
chr9	74975851	74981450	5600	0.0282169	1	1	0	94258	ENST00000487330	protein_coding	ENSG00000107372	ZFAND5	0	67740	ENST00000487330	ENSG00000107372	ZFAND5	0	11812	0.989107	0.0108929	0	0.989107	0.0108929	0	0.285536	0.483214	0.23125
chr9	77111151	77116350	5200	0.0292069	2	1	0	94298	ENST00000376896	protein_coding	ENSG00000198963	RORB	0	67763	ENST00000376896	ENSG00000198963	RORB	0	11815	0.940769	0.0592308	0	0.601923	0.398077	0	0.260192	0.658462	0.0813462
chr9	79627751	79638550	10800	0.0438082	1	1	0	94379	ENST00000376708	protein_coding	ENSG00000204612	FOXB2	0	67819	ENST00000376708	ENSG00000204612	FOXB2	0	11830	0.37037	0	0.62963	0.37037	0	0.62963	0.420556	0.579444	0
chr9	96707051	96718750	11700	0.0568869	2	1	0	95062	ENST00000453045	lincRNA	ENSG00000235601	RP11-231K24.2	0	68244	ENST00000401724	ENSG00000131668	BARX1	0	11923	0.430598	0	0.569402	0.430598	0	0.569402	0.52453	0.47547	0
chr9	98267551	98274750	7200	0.0283082	2	1	0	95175	ENST00000604104	antisense	ENSG00000271155	RP11-435O5.5	0	68322	ENST00000551630	ENSG00000185920	PTCH1	0	11943	0.807778	0.192222	0	0.748889	0.251111	0	0.548472	0.451528	0
chr9	100612951	100618850	5900	0.0430057	1	1	0	95342	ENST00000375123	protein_coding	ENSG00000178919	FOXE1	0	68431	ENST00000375123	ENSG00000178919	FOXE1	0	11985	0.677966	0.222881	0.0991525	0.677966	0.222881	0.0991525	0.501695	0.498305	0
chr9	102581051	102588050	7000	0.0294481	2	1	0	95447	ENST00000395097	protein_coding	ENSG00000119508	NR4A3	0	68496	ENST00000395097	ENSG00000119508	NR4A3	0	12003	0.875429	0.124571	0	0.720286	0.124571	0.155143	0.824286	0.175714	0
chr9	109622051	109627450	5400	0.0437693	1	1	0	95644	ENST00000472574	protein_coding	ENSG00000148143	ZNF462	0	68622	ENST00000472574	ENSG00000148143	ZNF462	0	12034	0.753519	0.000740741	0.245741	0.753519	0.000740741	0.245741	0.144259	0.43963	0.416111
chr9	126765751	126785550	19800	0.062734	3	1	0	96436	ENST00000421041	sense_overlapping	ENSG00000231227	RP11-85O21.4	0	69219	ENST00000488674	ENSG00000106689	LHX2	0	12163	0.515101	0.484899	0	0.403283	0.596717	0	0.471667	0.377778	0.150556
chr9	129372151	129378250	6100	0.040659	2	1	0	96609	ENST00000561065	protein_coding	ENSG00000136944	LMX1B	0	69355	ENST00000561065	ENSG00000136944	LMX1B	0	12196	0.893934	0.106066	0	0.578525	0	0.421475	0.880164	0.119836	0
chr9	131935751	131941350	5600	0.0341395	3	1	0	97198	ENST00000372490	antisense	ENSG00000204055	RP11-247A12.2	0	69884	ENST00000372491	ENSG00000188483	IER5L	0	12276	0.940179	0	0.0598214	0.501964	0.125893	0.372143	0.848571	0.151429	0
chr9	133534451	133542650	8200	0.0393083	1	1	0	97328	ENST00000253008	protein_coding	ENSG00000130711	PRDM12	0	69970	ENST00000253008	ENSG00000130711	PRDM12	0	12318	0.487805	0.0817073	0.430488	0.487805	0.0817073	0.430488	0.958537	0.0414634	0
chr9	135036051	135041150	5100	0.0287619	1	1	0	97481	ENST00000372179	protein_coding	ENSG00000196358	NTNG2	0	70094	ENST00000372179	ENSG00000196358	NTNG2	0	12352	0.643725	0.356275	0	0.643725	0.356275	0	0.495098	0.504902	0
chr9	135454651	135467050	12400	0.0421643	1	1	0	97499	ENST00000542090	protein_coding	ENSG00000125492	BARHL1	0	70110	ENST00000542090	ENSG00000125492	BARHL1	0	12361	0.360806	0.452258	0.186935	0.360806	0.452258	0.186935	0.487984	0.512016	0
chr9	137216851	137222150	5300	0.0521459	1	1	0	97719	ENST00000481739	protein_coding	ENSG00000186350	RXRA	0	70288	ENST00000481739	ENSG00000186350	RXRA	0	12418	0.674528	0.325472	0	0.674528	0.325472	0	0.257358	0.519623	0.223019
chr9	137532351	137537950	5600	0.0626854	1	1	0	97726	ENST00000371817	protein_coding	ENSG00000130635	COL5A1	0	70291	ENST00000371817	ENSG00000130635	COL5A1	0	12427	0.58375	0.41625	0	0.58375	0.41625	0	0.185357	0.537321	0.277321
chr9	139083351	139092250	8900	0.0560741	0	0	2753	97860	ENST00000371746	protein_coding	ENSG00000107187	LHX3	2753	70392	ENST00000371746	ENSG00000107187	LHX3	0	12483	0	0.466854	0.533146	0	0.466854	0.533146	0.396067	0.580112	0.0238202
chr9	139736451	139744950	8500	0.0613073	2	2	0	98009	ENST00000463215	protein_coding	ENSG00000054148	PHPT1	0	70517	ENST00000463215	ENSG00000054148	PHPT1	0	12557	0.914706	0.0363529	0.0489412	0.914706	0.0363529	0.0489412	0.746118	0.253882	0
chr10	3821851	3828650	6800	0.043798	1	1	0	98498	ENST00000380946	protein_coding	ENSG00000067082	KLF6	0	70921	ENST00000380946	ENSG00000067082	KLF6	0	13820	1	0	0	1	0	0	0.220735	0.779265	0
chr10	6242251	6247250	5000	0.0285051	2	1	0	98715	ENST00000427630	antisense	ENSG00000213994	RP11-414H17.5	0	71078	ENST00000379775	ENSG00000170525	PFKFB3	0	13837	0.8476	0.1524	0	0.813	0.187	0	0.6964	0.3036	0
chr10	7449351	7455450	6100	0.0473066	1	1	0	98745	ENST00000397160	protein_coding	ENSG00000198879	SFMBT2	0	71092	ENST00000397160	ENSG00000198879	SFMBT2	0	13842	0.999836	0	0.000163934	0.999836	0	0.000163934	0.977541	0.022459	0
chr10	8075451	8098550	23100	0.0524972	4	1	0	98795	ENST00000346208	protein_coding	ENSG00000107485	GATA3	0	71131	ENST00000346208	ENSG00000107485	GATA3	0	13849	0.305065	0	0.694935	0.215758	0	0.784242	0.379351	0.231212	0.389437
chr10	17268951	17276150	7200	0.0311169	2	1	0	99207	ENST00000495528	protein_coding	ENSG00000026025	VIM	0	71438	ENST00000495528	ENSG00000026025	VIM	0	13896	1	0	0	1	0	0	0.30375	0.483333	0.212917
chr10	20103751	20109250	5500	0.0379476	1	1	0	99298	ENST00000377252	protein_coding	ENSG00000120594	PLXDC2	0	71488	ENST00000377252	ENSG00000120594	PLXDC2	0	13905	0.621273	0.378727	0	0.621273	0.378727	0	0.355818	0.588909	0.0552727
chr10	21804751	21810050	5300	0.0692523	1	1	0	99337	ENST00000444772	protein_coding	ENSG00000180592	SKIDA1	0	71509	ENST00000444772	ENSG00000180592	SKIDA1	0	13911	0.754717	0.245283	0	0.754717	0.245283	0	0.191132	0.540943	0.267925
chr10	23478651	23492750	14100	0.0521647	1	1	0	99448	ENST00000376504	protein_coding	ENSG00000168267	PTF1A	0	71598	ENST00000376504	ENSG00000168267	PTF1A	0	13931	0.283688	0.000425532	0.715887	0.283688	0.000425532	0.715887	0.22305	0.617092	0.159858
chr10	25008651	25014450	5800	0.0372246	1	1	0	99489	ENST00000463892	protein_coding	ENSG00000107863	ARHGAP21	0	71633	ENST00000463892	ENSG00000107863	ARHGAP21	0	13935	0.975172	0.0248276	0	0.975172	0.0248276	0	0.319483	0.454138	0.226379
chr10	26500551	26508150	7600	0.0410764	1	1	0	99524	ENST00000376248	protein_coding	ENSG00000136750	GAD2	0	71655	ENST00000376248	ENSG00000136750	GAD2	0	13941	0.646711	0.119211	0.234079	0.646711	0.119211	0.234079	0.469737	0.530263	0
chr10	28030351	28036350	6000	0.0374208	2	1	0	99622	ENST00000419777	antisense	ENSG00000230500	RP11-360I20.2	0	71717	ENST00000561227	ENSG00000150051	MKX	0	13957	0.9795	0.0205	0	0.9795	0.0205	0	0.810167	0.189833	0
chr10	30721651	30727750	6100	0.07212	1	1	0	99750	ENST00000413724	protein_coding	ENSG00000107968	MAP3K8	0	71789	ENST00000413724	ENSG00000107968	MAP3K8	0	13969	0.974262	0.0257377	0	0.974262	0.0257377	0	0.217869	0.447213	0.334918
chr10	33619051	33626850	7800	0.0295472	1	1	0	99918	ENST00000432372	protein_coding	ENSG00000099250	NRP1	0	71899	ENST00000432372	ENSG00000099250	NRP1	0	13983	0.710385	0.289615	0	0.710385	0.289615	0	0.394487	0.340128	0.265385
chr10	35928651	35933950	5300	0.0546855	2	1	0	100037	ENST00000579659	miRNA	ENSG00000264780	MIR4683	0	71987	ENST00000374694	ENSG00000177283	FZD8	0	13990	0.700189	0	0.299811	0.700189	0	0.299811	0.611887	0.377358	0.0107547
chr10	50602451	50607850	5400	0.0370628	1	1	0	100669	ENST00000374139	protein_coding	ENSG00000165606	DRGX	0	72328	ENST00000374139	ENSG00000165606	DRGX	0	14103	0.564074	0	0.435926	0.564074	0	0.435926	0.702593	0.297407	0
chr10	50816051	50823250	7200	0.04114	2	2	0	100694	ENST00000374115	protein_coding	ENSG00000187714	SLC18A3	0	72351	ENST00000374115	ENSG00000187714	SLC18A3	0	14108	1	0	0	1	0	0	0.484167	0.515833	0
chr10	57386851	57392250	5400	0.0352113	1	1	0	100878	ENST00000373957	protein_coding	ENSG00000150275	PCDH15	0	72469	ENST00000373957	ENSG00000150275	PCDH15	0	14133	0.527963	0	0.472037	0.527963	0	0.472037	0.246667	0.753333	0
chr10	63659351	63664450	5100	0.0306557	1	1	0	101037	ENST00000279873	protein_coding	ENSG00000150347	ARID5B	0	72582	ENST00000279873	ENSG00000150347	ARID5B	0	14150	0.727059	0.272941	0	0.727059	0.272941	0	0.0809804	0.617843	0.301176
chr10	65024251	65029550	5300	0.0197531	1	1	0	101079	ENST00000489372	protein_coding	ENSG00000171988	JMJD1C	0	72615	ENST00000489372	ENSG00000171988	JMJD1C	130914	14156	0.550189	0.449811	0	0.550189	0.449811	0	0	0	1
chr10	70090651	70095850	5200	0.0479883	2	2	0	101198	ENST00000354695	protein_coding	ENSG00000096746	HNRNPH3	0	72674	ENST00000354695	ENSG00000096746	HNRNPH3	0	14168	1	0	0	1	0	0	0.291923	0.4625	0.245577
chr10	71328251	71339850	11600	0.0202873	2	1	0	101342	ENST00000428753	antisense	ENSG00000236154	RP11-343J3.2	0	72792	ENST00000242462	ENSG00000122859	NEUROG3	0	14186	0.566293	0	0.433707	0.344828	0	0.655172	0.241207	0.638793	0.12
chr10	77158651	77164250	5600	0.0612207	3	1	0	101882	ENST00000527641	processed_transcript	ENSG00000237149	ZNF503-AS2	0	73196	ENST00000535216	ENSG00000165655	ZNF503	0	14256	0.980714	0.0192857	0	0.7275	0.167679	0.104821	1	0	0
chr10	80826251	80832350	6100	0.0318034	2	1	0	102005	ENST00000334512	protein_coding	ENSG00000108175	ZMIZ1	0	73263	ENST00000334512	ENSG00000108175	ZMIZ1	0	14266	0.744426	0.255574	0	0.655738	0.255574	0.0886885	0.568361	0.431639	0
chr10	89620951	89628550	7600	0.0270704	2	2	0	102361	ENST00000462694	protein_coding	ENSG00000171862	PTEN	0	73470	ENST00000462694	ENSG00000171862	PTEN	0	14317	0.693947	0.306053	0	0.693947	0.306053	0	0.31	0.371316	0.318684
chr10	100991151	100996650	5500	0.0446824	1	1	0	103031	ENST00000404542	protein_coding	ENSG00000172987	HPSE2	0	73973	ENST00000404542	ENSG00000172987	HPSE2	0	14405	0.562182	0.437818	0	0.562182	0.437818	0	0.163455	0.752545	0.084
chr10	101279051	101284650	5600	0.0704413	0	0	2187	103046	ENST00000452494	lincRNA	ENSG00000228778	RP11-129J12.1	8039	73983	ENST00000344586	ENSG00000119919	NKX2-3	0	14410	0	0	1	0	0	1	0.283036	0.716964	0
chr10	101285551	101291550	6000	0.0918935	2	0	0	103046	ENST00000452494	lincRNA	ENSG00000228778	RP11-129J12.1	1139	73983	ENST00000344586	ENSG00000119919	NKX2-3	0	14413	1	0	0	0.1435	0	0.8565	0.270667	0.729333	0
chr10	101291851	101298550	6700	0.068419	1	1	0	103047	ENST00000344586	protein_coding	ENSG00000119919	NKX2-3	0	73983	ENST00000344586	ENSG00000119919	NKX2-3	0	14417	0.423731	0.237164	0.339104	0.423731	0.237164	0.339104	0.555672	0.444328	0
chr10	102496651	102511050	14400	0.0402904	1	1	0	103165	ENST00000554172	protein_coding	ENSG00000075891	PAX2	0	74081	ENST00000554172	ENSG00000075891	PAX2	0	14451	0.545139	0.454861	0	0.545139	0.454861	0	0.441319	0.558681	0
chr10	102585051	102591050	6000	0.0289237	0	0	75986	103166	ENST00000410140	misc_RNA	ENSG00000222072	Y_RNA	76441	74081	ENST00000554172	ENSG00000075891	PAX2	0	14453	0	0.774667	0.225333	0	0.774667	0.225333	0.377333	0.622667	0
chr10	102756251	102761650	5400	0.0227133	1	1	0	103212	ENST00000454422	protein_coding	ENSG00000107816	LZTS2	0	74123	ENST00000454422	ENSG00000107816	LZTS2	0	14458	0.992407	0.00759259	0	0.992407	0.00759259	0	0.548889	0.451111	0
chr10	102973151	102979650	6500	0.0617212	0	0	9700	103244	ENST00000547077	antisense	ENSG00000227128	LBX1-AS1	9900	74150	ENST00000370193	ENSG00000138136	LBX1	0	14478	0	0	1	0	0	1	0.360154	0.639846	0
chr10	102981051	102990650	9600	0.0419628	2	1	0	103245	ENST00000546988	antisense	ENSG00000227128	LBX1-AS1	0	74150	ENST00000370193	ENSG00000138136	LBX1	0	14480	0.34375	0.064375	0.591875	0.322917	0.0852083	0.591875	0.747812	0.252188	0
chr10	104177851	104182950	5100	0.0179836	2	2	0	103393	ENST00000425536	protein_coding	ENSG00000107872	FBXL15	0	74278	ENST00000425536	ENSG00000107872	FBXL15	0	14512	1	0	0	1	0	0	0.506667	0.493333	0
chr10	104401251	104409450	8200	0.0325099	2	1	0	103433	ENST00000487927	protein_coding	ENSG00000171206	TRIM8	0	74304	ENST00000487927	ENSG00000171206	TRIM8	0	14518	0.880732	0.0404878	0.0787805	0.837317	0.0404878	0.122195	0.38378	0.313537	0.302683
chr10	111966651	111971750	5100	0.0179439	2	1	0	103715	ENST00000451656	antisense	ENSG00000228417	RP11-549L6.3	0	74505	ENST00000361248	ENSG00000119950	MXI1	0	14561	1	0	0	1	0	0	0.646078	0.353922	0
chr10	114708551	114714350	5800	0.0343021	2	1	0	103843	ENST00000369391	antisense	ENSG00000233547	RP11-57H14.2	0	74597	ENST00000346198	ENSG00000148737	TCF7L2	0	14574	0.876379	0.123621	0	0.711034	0.288966	0	0.0739655	0.656207	0.269828
chr10	115802351	115807450	5100	0.0484212	1	1	0	103879	ENST00000369295	protein_coding	ENSG00000043591	ADRB1	0	74637	ENST00000369295	ENSG00000043591	ADRB1	0	14578	0.677451	0.16902	0.153529	0.677451	0.16902	0.153529	0.413725	0.586275	0
chr10	118896051	118901250	5200	0.0642483	1	1	0	104015	ENST00000369206	protein_coding	ENSG00000148704	VAX1	0	74745	ENST00000369206	ENSG00000148704	VAX1	0	14603	0.723269	0	0.276731	0.723269	0	0.276731	0.590192	0.409808	0
chr10	118924051	118929050	5000	0.0524551	2	0	0	104017	ENST00000583207	miRNA	ENSG00000266782	MIR3663	26238	74744	ENST00000277905	ENSG00000148704	VAX1	0	14606	0.7532	0.2468	0	0	0	1	0.2738	0.7262	0
chr10	124891751	124898150	6400	0.0374883	1	1	0	104370	ENST00000357878	protein_coding	ENSG00000188620	HMX3	0	75009	ENST00000357878	ENSG00000188620	HMX3	0	14653	0.625	0	0.375	0.625	0	0.375	0.681562	0.318437	0
chr10	124898251	124911850	13600	0.0501169	1	1	0	104371	ENST00000339992	protein_coding	ENSG00000188816	HMX2	0	75010	ENST00000339992	ENSG00000188816	HMX2	0	14657	0.298382	0.0405147	0.661103	0.298382	0.0405147	0.661103	0.394265	0.605735	0
chr10	131753951	131764250	10300	0.032711	1	1	0	104619	ENST00000355311	protein_coding	ENSG00000108001	EBF3	0	75173	ENST00000355311	ENSG00000108001	EBF3	0	14715	0.38835	0.597476	0.0141748	0.38835	0.597476	0.0141748	0.502718	0.425437	0.0718447
chr10	134597551	134603250	5700	0.0507635	2	1	0	104701	ENST00000368592	protein_coding	ENSG00000148826	NKX6-2	0	75237	ENST00000368592	ENSG00000148826	NKX6-2	0	14779	0.702632	0	0.297368	0.701754	0	0.298246	0.894561	0.105439	0
chr11	10323951	10330250	6300	0.0449206	3	2	0	106742	ENST00000527261	protein_coding	ENSG00000133805	AMPD3	0	76889	ENST00000527261	ENSG00000133805	AMPD3	0	15161	1	0	0	0.95619	0	0.0438095	0.60873	0.39127	0
chr11	20177051	20186450	9400	0.0298497	1	1	0	107526	ENST00000227256	protein_coding	ENSG00000109851	DBX1	0	77518	ENST00000227256	ENSG00000109851	DBX1	0	15239	0.456277	0.230745	0.312979	0.456277	0.230745	0.312979	0.34766	0.65234	0
chr11	20617551	20627850	10300	0.0642757	1	1	0	107544	ENST00000298923	protein_coding	ENSG00000165970	SLC6A5	0	77535	ENST00000298923	ENSG00000165970	SLC6A5	0	15243	0.407184	0.457379	0.135437	0.407184	0.457379	0.135437	0.233204	0.528835	0.237961
chr11	22359051	22366150	7100	0.0664094	2	1	0	107573	ENST00000534115	protein_coding	ENSG00000091664	SLC17A6	0	77552	ENST00000534115	ENSG00000091664	SLC17A6	0	15246	0.896901	0.103099	0	0.876056	0.123944	0	0.0725352	0.56338	0.364085
chr11	27738451	27745350	6900	0.0420064	1	1	0	107710	ENST00000314915	protein_coding	ENSG00000176697	BDNF	0	77631	ENST00000314915	ENSG00000176697	BDNF	0	15261	0.877826	0.122174	0	0.877826	0.122174	0	0.275072	0.696812	0.0281159
chr11	31818351	31841050	22700	0.0491071	2	2	0	107865	ENST00000506388	protein_coding	ENSG00000049449	RCN1	0	77739	ENST00000506388	ENSG00000049449	RCN1	0	15276	0.918811	0.0811894	0	0.918811	0.0811894	0	0.470176	0.515419	0.0144053
chr11	31845151	31850150	5000	0.0700226	0	0	5641	107832	ENST00000419022	protein_coding	ENSG00000007372	PAX6	5641	77707	ENST00000419022	ENSG00000007372	PAX6	0	15279	0	1	0	0	1	0	0.223	0.777	0
chr11	32454051	32461950	7900	0.0411179	2	1	0	107899	ENST00000442957	antisense	ENSG00000183242	WT1-AS	0	77753	ENST00000448076	ENSG00000184937	WT1	0	15287	0.928228	0.0717722	0	0.581392	0.0673418	0.351266	0.419114	0.580886	0
chr11	43594751	43605650	10900	0.0351879	2	1	0	108335	ENST00000362207	miRNA	ENSG00000199077	MIR129-2	0	78070	ENST00000533358	ENSG00000149084	HSD17B12	0	15324	0.596789	0.403211	0	0.422569	0.577431	0	0.157156	0.780917	0.0619266
chr11	46409551	46414950	5400	0.0360987	0	0	1443	108605	ENST00000433765	protein_coding	ENSG00000180720	CHRM4	1443	78296	ENST00000433765	ENSG00000180720	CHRM4	0	15370	0.102963	0	0.897037	0.102963	0	0.897037	0.697407	0.302593	0
chr11	62306351	62315550	9200	0.0455414	2	1	0	110181	ENST00000538101	antisense	ENSG00000257058	RP11-864I4.4	0	79521	ENST00000531324	ENSG00000124942	AHNAK	0	15494	0.527065	0.472935	0	0.48	0.52	0	0.144022	0.319891	0.536087
chr11	62491451	62497250	5800	0.0431084	3	3	0	110326	ENST00000532583	protein_coding	ENSG00000162222	TTC9C	0	79664	ENST00000532583	ENSG00000162222	TTC9C	0	15508	1	0	0	1	0	0	0.195345	0.689655	0.115
chr11	65183451	65200250	16800	0.0343953	1	0	0	111207	ENST00000601801	lincRNA	ENSG00000245532	NEAT1	21717	80435	ENST00000531151	ENSG00000126391	FRMD8	0	15617	0.240536	0.474107	0.285357	0	0	1	0.0634524	0.269583	0.666964
chr11	65263551	65276450	12900	0.0504492	2	0	0	111213	ENST00000602344	lincRNA	ENSG00000270117	AP000769.7	16097	80437	ENST00000270176	ENSG00000142186	SCYL1	0	15621	0.64	0.165426	0.194574	0	0	1	0.034186	0.264109	0.701705
chr11	65339251	65344350	5100	0.056907	2	2	0	111264	ENST00000533237	protein_coding	ENSG00000173442	EHBP1L1	0	80485	ENST00000533237	ENSG00000173442	EHBP1L1	0	15631	1	0	0	1	0	0	0.346471	0.653529	0
chr11	65623951	65629050	5100	0.0255087	2	2	0	111404	ENST00000530111	protein_coding	ENSG00000172732	MUS81	0	80615	ENST00000530111	ENSG00000172732	MUS81	0	15650	1	0	0	1	0	0	0.804118	0.195882	0
chr11	68605751	68611150	5400	0.0566775	1	1	0	112257	ENST00000569129	protein_coding	ENSG00000110090	CPT1A	0	81373	ENST00000569129	ENSG00000110090	CPT1A	0	15771	1	0	0	1	0	0	0.354074	0.645926	0
chr11	69450851	69458750	7900	0.0371214	1	1	0	112323	ENST00000545484	protein_coding	ENSG00000110092	CCND1	0	81420	ENST00000545484	ENSG00000110092	CCND1	0	15784	0.619747	0	0.380253	0.619747	0	0.380253	0.944304	0.0556962	0
chr11	75272451	75277650	5200	0.0923932	1	1	0	113218	ENST00000528760	protein_coding	ENSG00000149257	SERPINH1	0	82151	ENST00000528760	ENSG00000149257	SERPINH1	0	15877	0.930769	0.0692308	0	0.930769	0.0692308	0	0.182692	0.817308	0
chr11	75917051	75922350	5300	0.0672734	1	1	0	113271	ENST00000532150	protein_coding	ENSG00000085741	WNT11	0	82183	ENST00000532150	ENSG00000085741	WNT11	0	15887	0.962642	0.0373585	0	0.962642	0.0373585	0	0.788491	0.211509	0
chr11	79147951	79153250	5300	0.0315402	1	1	0	113545	ENST00000531583	protein_coding	ENSG00000149256	TENM4	0	82405	ENST00000531583	ENSG00000149256	TENM4	0	15923	0.944717	0.055283	0	0.944717	0.055283	0	0.724906	0.275094	0
chr11	82866751	82872050	5300	0.0507188	1	1	0	113645	ENST00000533018	protein_coding	ENSG00000165494	PCF11	0	82457	ENST00000533018	ENSG00000165494	PCF11	0	15927	0.650943	0.349057	0	0.650943	0.349057	0	0.113208	0.60566	0.281132
chr11	85776751	85782150	5400	0.0246838	1	1	0	113830	ENST00000528411	protein_coding	ENSG00000073921	PICALM	0	82607	ENST00000528411	ENSG00000073921	PICALM	0	15936	0.801667	0.198333	0	0.801667	0.198333	0	0.124444	0.695	0.180556
chr11	86663051	86668650	5600	0.0342773	2	1	0	113903	ENST00000531827	lincRNA	ENSG00000246523	RP11-736K20.6	0	82660	ENST00000531380	ENSG00000174804	FZD4	0	15945	0.753214	0.246786	0	0.714286	0.246786	0.0389286	0.163214	0.684821	0.151964
chr11	91956151	91961350	5200	0.0313558	0	0	61878	114076	ENST00000497708	pseudogene	ENSG00000242248	RPL7AP57	123911	82743	ENST00000298047	ENSG00000165323	FAT3	0	15963	0	0	1	0	0	1	0.510577	0.489423	0
chr11	118304551	118310750	6200	0.022233	2	2	0	115640	ENST00000533790	protein_coding	ENSG00000118058	KMT2A	0	83963	ENST00000533790	ENSG00000118058	KMT2A	0	16088	0.794516	0.205484	0	0.794516	0.205484	0	0.368226	0.463226	0.168548
chr11	118787151	118797450	10300	0.0631289	2	2	0	115763	ENST00000534788	protein_coding	ENSG00000110375	UPK2	0	84070	ENST00000534788	ENSG00000110375	UPK2	0	16095	0.735728	0.264272	0	0.735728	0.264272	0	0.0843689	0.255437	0.660194
chr11	121967851	121973150	5300	0.0702369	2	0	0	116163	ENST00000385236	miRNA	ENSG00000207971	MIR125B1	13772	84404	ENST00000560104	ENSG00000259571	BLID	553128	16141	0.867736	0.132264	0	0	0	1	0	0	1
chr11	122846651	122851750	5100	0.0566654	0	0	677	116201	ENST00000343035	protein_coding	ENSG00000188909	BSX	677	84420	ENST00000343035	ENSG00000188909	BSX	0	16143	0.259412	0.421569	0.31902	0.259412	0.421569	0.31902	0.218431	0.781569	0
chr11	124732451	124739750	7300	0.0499268	1	1	0	116380	ENST00000538940	protein_coding	ENSG00000154134	ROBO3	0	84542	ENST00000538940	ENSG00000154134	ROBO3	0	16167	0.886164	0	0.113836	0.886164	0	0.113836	0.232192	0.683014	0.0847945
chr12	859551	864950	5400	0.0258046	1	1	0	117151	ENST00000530271	protein_coding	ENSG00000060237	WNK1	0	85151	ENST00000530271	ENSG00000060237	WNK1	0	16270	0.920926	0.0405556	0.0385185	0.920926	0.0405556	0.0385185	0.365	0.635	0
chr12	1699151	1705050	5900	0.0567215	1	1	0	117232	ENST00000543278	protein_coding	ENSG00000171823	FBXL14	0	85223	ENST00000543278	ENSG00000171823	FBXL14	0	16274	0.821525	0.178475	0	0.821525	0.178475	0	0.270169	0.477627	0.252203
chr12	4377151	4385450	8300	0.0273393	3	1	0	117458	ENST00000536537	protein_coding	ENSG00000118971	CCND2	0	85395	ENST00000536537	ENSG00000118971	CCND2	0	16306	0.543735	0.456265	0	0.543735	0	0.456265	0.610602	0.389398	0
chr12	6443751	6452050	8300	0.0650657	1	1	0	117625	ENST00000538363	protein_coding	ENSG00000067182	TNFRSF1A	0	85537	ENST00000538363	ENSG00000067182	TNFRSF1A	4819	16328	0.565783	0.434217	0	0.565783	0.434217	0	0	0	1
chr12	6872751	6877950	5200	0.0543339	2	2	0	117876	ENST00000540828	protein_coding	ENSG00000159335	PTMS	0	85761	ENST00000540828	ENSG00000159335	PTMS	0	16351	1	0	0	1	0	0	0.277308	0.582115	0.140577
chr12	7033151	7039450	6300	0.0638276	1	1	0	117994	ENST00000396684	protein_coding	ENSG00000111676	ATN1	0	85858	ENST00000396684	ENSG00000111676	ATN1	0	16360	1	0	0	1	0	0	0.15381	0.559683	0.286508
chr12	26274551	26280150	5600	0.0307086	3	2	0	119607	ENST00000545819	antisense	ENSG00000256894	RP11-283G6.3	0	87093	ENST00000534829	ENSG00000123096	SSPN	0	16451	1	0	0	0.98375	0.01625	0	0.356429	0.643571	0
chr12	46119151	46125750	6600	0.0229785	2	1	0	120418	ENST00000422737	protein_coding	ENSG00000189079	ARID2	0	87680	ENST00000422737	ENSG00000189079	ARID2	0	16528	0.930455	0.0151515	0.0543939	0.644091	0.00787879	0.34803	0.511818	0.488182	0
chr12	49371251	49376250	5000	0.0430231	1	1	0	120875	ENST00000293549	protein_coding	ENSG00000125084	WNT1	0	88055	ENST00000293549	ENSG00000125084	WNT1	0	16566	0.6294	0.2124	0.1582	0.6294	0.2124	0.1582	0.772	0.228	0
chr12	51316251	51321850	5600	0.0438205	1	1	0	121336	ENST00000550097	protein_coding	ENSG00000185432	METTL7A	0	88444	ENST00000550097	ENSG00000185432	METTL7A	79326	16614	0.816607	0.183393	0	0.816607	0.183393	0	0	0	1
chr12	53438351	53446250	7900	0.0549766	2	1	0	121771	ENST00000549700	protein_coding	ENSG00000111077	TENC1	0	88812	ENST00000549700	ENSG00000111077	TENC1	0	16664	1	0	0	0.949114	0	0.0508861	0.0737975	0.605823	0.32038
chr12	54328751	54337050	8300	0.0776842	2	1	0	122068	ENST00000243056	protein_coding	ENSG00000123364	HOXC13	0	89094	ENST00000243056	ENSG00000123364	HOXC13	0	16692	0.589398	0.367108	0.043494	0.481928	0.303133	0.21494	0.111566	0.516747	0.371687
chr12	54387451	54401250	13800	0.0537096	4	2	0	122099	ENST00000505700	antisense	ENSG00000250451	HOXC-AS1	0	89110	ENST00000303450	ENSG00000180806	HOXC9	0	16707	0.642826	0.357174	0	0.598623	0.401377	0	0.247754	0.696884	0.0553623
chr12	54409751	54421450	11700	0.0666984	3	1	0	122105	ENST00000562848	lincRNA	ENSG00000260597	AC012531.25	0	89112	ENST00000303406	ENSG00000198353	HOXC4	0	16711	0.619829	0.380171	0	0.365214	0.634786	0	0.0664957	0.413761	0.519744
chr12	57479451	57484750	5300	0.0347404	2	2	0	122973	ENST00000554718	protein_coding	ENSG00000166886	NAB2	0	89878	ENST00000554718	ENSG00000166886	NAB2	0	16774	0.925472	0.0745283	0	0.925472	0.0745283	0	0.437547	0.562453	0
chr12	57520251	57526650	6400	0.0475322	2	2	0	123003	ENST00000554174	protein_coding	ENSG00000123384	LRP1	0	89907	ENST00000554174	ENSG00000123384	LRP1	0	16775	0.996094	0.00390625	0	0.996094	0.00390625	0	0.0992187	0.511563	0.389219
chr12	57631551	57638150	6600	0.0444304	1	1	0	123061	ENST00000557276	protein_coding	ENSG00000185633	NDUFA4L2	0	89961	ENST00000557276	ENSG00000185633	NDUFA4L2	0	16785	0.749545	0.138636	0.111818	0.749545	0.138636	0.111818	0.620303	0.379697	0
chr12	58128751	58133850	5100	0.0810941	2	2	0	123300	ENST00000550528	protein_coding	ENSG00000135452	TSPAN31	0	90186	ENST00000550528	ENSG00000135452	TSPAN31	0	16807	0.829804	0.170196	0	0.829804	0.170196	0	0.38549	0.61451	0
chr12	58236351	58241350	5000	0.0661331	1	1	0	123385	ENST00000551594	protein_coding	ENSG00000175215	CTDSP2	0	90267	ENST00000551594	ENSG00000175215	CTDSP2	0	16813	0.8068	0.1932	0	0.8068	0.1932	0	0.4412	0.4608	0.098
chr12	59309851	59315050	5200	0.0366779	2	1	0	123421	ENST00000547590	antisense	ENSG00000257443	RP11-150C16.1	0	90286	ENST00000548968	ENSG00000139263	LRIG3	0	16817	0.814808	0.185192	0	0.814808	0.185192	0	0.171731	0.499615	0.328654
chr12	89742951	89748750	5800	0.0394043	1	1	0	124739	ENST00000548755	protein_coding	ENSG00000139318	DUSP6	0	91211	ENST00000548755	ENSG00000139318	DUSP6	0	16904	1	0	0	1	0	0	0.513103	0.44931	0.0375862
chr12	92532851	92541450	8600	0.030124	3	2	0	124843	ENST00000499685	antisense	ENSG00000245904	RP11-796E2.4	0	91286	ENST00000552315	ENSG00000133639	BTG1	0	16908	0.925814	0.074186	0	0.925814	0.074186	0	0.188721	0.362442	0.448837
chr12	103348151	103354250	6100	0.0342124	2	2	0	125602	ENST00000266744	protein_coding	ENSG00000139352	ASCL1	0	91857	ENST00000266744	ENSG00000139352	ASCL1	0	16968	0.774426	0.225574	0	0.774426	0.225574	0	0.237541	0.762459	0
chr12	106974151	106982150	8000	0.0439876	1	1	0	125849	ENST00000539967	protein_coding	ENSG00000111783	RFX4	0	92056	ENST00000539967	ENSG00000111783	RFX4	0	17000	0.8525	0.1475	0	0.8525	0.1475	0	0.38	0.62	0
chr12	113899951	113918850	18900	0.0251865	2	1	0	126738	ENST00000551357	antisense	ENSG00000257935	RP11-82C23.2	0	92834	ENST00000557836	ENSG00000089116	LHX5	0	17089	0.226296	0.751429	0.0222751	0.222646	0.419365	0.357989	0.497725	0.502275	0
chr12	122236851	122245250	8400	0.0327313	3	2	0	127392	ENST00000267197	protein_coding	ENSG00000139718	SETD1B	0	93337	ENST00000267197	ENSG00000139718	SETD1B	0	17197	0.927024	0.0729762	0	0.927024	0.0729762	0	0.454048	0.545952	0
chr12	123007851	123013050	5200	0.0688255	2	2	0	127537	ENST00000333479	protein_coding	ENSG00000184445	KNTC1	0	93470	ENST00000333479	ENSG00000184445	KNTC1	0	17213	1	0	0	1	0	0	0.0969231	0.631731	0.271346
chr12	125669251	125674550	5300	0.0406036	1	1	0	127927	ENST00000418253	protein_coding	ENSG00000139364	TMEM132B	0	93812	ENST00000418253	ENSG00000139364	TMEM132B	0	17283	0.754717	0.220566	0.024717	0.754717	0.220566	0.024717	0.376415	0.540943	0.0826415
chr12	132312051	132317550	5500	0.0591955	1	1	0	128155	ENST00000545790	protein_coding	ENSG00000198598	MMP17	0	93901	ENST00000545790	ENSG00000198598	MMP17	0	17351	0.551636	0.448364	0	0.551636	0.448364	0	0.6	0.4	0
chr13	22242851	22250250	7400	0.0307755	1	1	0	128654	ENST00000461657	protein_coding	ENSG00000102678	FGF9	0	94254	ENST00000461657	ENSG00000102678	FGF9	0	17533	0.894459	0.0148649	0.0906757	0.894459	0.0148649	0.0906757	0.547973	0.452027	0
chr13	28362951	28372150	9200	0.0346215	1	1	0	128906	ENST00000302945	protein_coding	ENSG00000169840	GSX1	0	94405	ENST00000302945	ENSG00000169840	GSX1	0	17586	0.434783	0.0136957	0.551522	0.434783	0.0136957	0.551522	0.324022	0.675978	0
chr13	28393551	28399850	6300	0.0298383	0	0	3049	128907	ENST00000384600	snRNA	ENSG00000207330	RNU6-73P	26770	94405	ENST00000302945	ENSG00000169840	GSX1	21782	17586	0	0	1	0	0	1	0	0	1
chr13	28490651	28504750	14100	0.0467432	2	1	0	128909	ENST00000381033	protein_coding	ENSG00000139515	PDX1	0	94406	ENST00000381033	ENSG00000139515	PDX1	0	17592	0.381844	0.307376	0.31078	0.283688	0.298723	0.417589	0.345957	0.654043	0
chr13	28539851	28545850	6000	0.0422386	1	1	0	128913	ENST00000548877	protein_coding	ENSG00000165556	CDX2	0	94409	ENST00000548877	ENSG00000165556	CDX2	0	17597	1	0	0	1	0	0	0.435333	0.564667	0
chr13	28547251	28555750	8500	0.0555758	0	0	1974	128912	ENST00000381020	protein_coding	ENSG00000165556	CDX2	1974	94408	ENST00000381020	ENSG00000165556	CDX2	0	17600	0.00294118	0.458824	0.538235	0.00294118	0.458824	0.538235	0.294588	0.636118	0.0692941
chr13	41236351	41242750	6400	0.0324954	1	1	0	129408	ENST00000379561	protein_coding	ENSG00000150907	FOXO1	0	94701	ENST00000379561	ENSG00000150907	FOXO1	0	17664	0.625	0.372344	0.00265625	0.625	0.372344	0.00265625	0.507812	0.46875	0.0234375
chr13	53419251	53426750	7500	0.0537043	1	1	0	130138	ENST00000338862	protein_coding	ENSG00000136099	PCDH8	0	95159	ENST00000338862	ENSG00000136099	PCDH8	0	17750	0.551333	0.1852	0.263467	0.551333	0.1852	0.263467	0.5372	0.4628	0
chr13	58203151	58209450	6300	0.0612445	1	1	0	130170	ENST00000377918	protein_coding	ENSG00000118946	PCDH17	0	95168	ENST00000377918	ENSG00000118946	PCDH17	0	17763	0.747778	0.126349	0.125873	0.747778	0.126349	0.125873	0.498413	0.501587	0
chr13	74706051	74711050	5000	0.0255042	1	1	0	130341	ENST00000377666	protein_coding	ENSG00000118922	KLF12	0	95225	ENST00000377666	ENSG00000118922	KLF12	0	17776	0.8	0.0686	0.1314	0.8	0.0686	0.1314	0.32	0.68	0
chr13	79166451	79184350	17900	0.0620121	2	1	0	130518	ENST00000377208	protein_coding	ENSG00000152192	POU4F1	0	95332	ENST00000377208	ENSG00000152192	POU4F1	0	17793	0.446927	0.553073	0	0.223464	0.17743	0.599106	0.283687	0.602179	0.114134
chr13	80911751	80918050	6300	0.0235534	1	1	0	130548	ENST00000540649	protein_coding	ENSG00000136158	SPRY2	0	95346	ENST00000540649	ENSG00000136158	SPRY2	0	17798	0.84	0.0068254	0.153175	0.84	0.0068254	0.153175	0.296032	0.628413	0.0755556
chr13	84452551	84458150	5600	0.0572554	1	1	0	130565	ENST00000377084	protein_coding	ENSG00000178235	SLITRK1	0	95347	ENST00000377084	ENSG00000178235	SLITRK1	0	17800	0.646964	0.353036	0	0.646964	0.353036	0	0.0416071	0.556071	0.402321
chr13	95353851	95366650	12800	0.0654867	3	1	0	130667	ENST00000438290	lincRNA	ENSG00000227640	SOX21-AS1	0	95363	ENST00000376945	ENSG00000125285	SOX21	0	17815	0.588047	0.0392969	0.372656	0.3125	0.0392969	0.648203	0.345391	0.654609	0
chr13	100607651	100613750	6100	0.0589695	0	0	10412	130911	ENST00000267294	protein_coding	ENSG00000139800	ZIC5	10412	95537	ENST00000267294	ENSG00000139800	ZIC5	0	17844	0	0	1	0	0	1	0.32459	0.67541	0
chr13	100619951	100625350	5400	0.05284	1	1	0	130911	ENST00000267294	protein_coding	ENSG00000139800	ZIC5	0	95537	ENST00000267294	ENSG00000139800	ZIC5	0	17845	0.59037	0.40963	0	0.59037	0.40963	0	0.760556	0.239444	0
chr13	100629951	100638350	8400	0.0534995	1	1	0	130916	ENST00000481565	protein_coding	ENSG00000043355	ZIC2	0	95542	ENST00000481565	ENSG00000043355	ZIC2	0	17847	0.752976	0	0.247024	0.752976	0	0.247024	0.492143	0.507857	0
chr13	100639251	100644950	5700	0.0918703	0	0	1502	130916	ENST00000481565	protein_coding	ENSG00000043355	ZIC2	1502	95542	ENST00000481565	ENSG00000043355	ZIC2	0	17849	0.087193	0	0.912807	0.087193	0	0.912807	0.205965	0.794035	0
chr13	110956451	110962050	5600	0.0239591	2	2	0	131120	ENST00000360467	protein_coding	ENSG00000134871	COL4A2	0	95661	ENST00000360467	ENSG00000134871	COL4A2	0	17880	0.921964	0.0780357	0	0.921964	0.0780357	0	0.3425	0.57875	0.07875
chr13	111363851	111369750	5900	0.0224284	2	2	0	131173	ENST00000464141	protein_coding	ENSG00000153487	ING1	0	95710	ENST00000464141	ENSG00000153487	ING1	0	17894	1	0	0	1	0	0	0.646102	0.353898	0
chr13	112706951	112725750	18800	0.0452449	1	1	0	131226	ENST00000330949	protein_coding	ENSG00000182968	SOX1	0	95749	ENST00000330949	ENSG00000182968	SOX1	0	17927	0.289415	0.097766	0.612819	0.212766	0.097766	0.689468	0.418191	0.581809	0
chr14	21536251	21541250	5000	0.0310208	2	2	0	131919	ENST00000298693	protein_coding	ENSG00000165801	ARHGEF40	0	96236	ENST00000298693	ENSG00000165801	ARHGEF40	0	18114	0.9644	0.0356	0	0.9644	0.0356	0	0.2532	0.7468	0
chr14	27062751	27068850	6100	0.046976	3	1	0	133199	ENST00000547786	antisense	ENSG00000257842	NOVA1-AS1	0	97272	ENST00000547415	ENSG00000139910	NOVA1	0	18192	1	0	0	1	0	0	0.0434426	0.655738	0.30082
chr14	29222951	29232550	9600	0.0697816	0	0	1918	133231	ENST00000546560	antisense	ENSG00000257126	RP11-966I7.1	2499	97273	ENST00000382535	ENSG00000176165	FOXG1	2339	18193	0.00854167	0.991458	0	0	0	1	0	0	1
chr14	29232651	29238650	6000	0.0663977	2	1	0	133234	ENST00000313071	protein_coding	ENSG00000176165	FOXG1	0	97274	ENST00000313071	ENSG00000176165	FOXG1	0	18194	0.939333	0.0606667	0	0.872833	0.0606667	0.0665	0.336	0.624167	0.0398333
chr14	29239751	29245250	5500	0.066755	1	1	0	133237	ENST00000548213	protein_coding	ENSG00000186960	C14orf23	0	97277	ENST00000548213	ENSG00000186960	C14orf23	0	18195	0.743818	0.227273	0.0289091	0.743818	0.227273	0.0289091	0.0654545	0.648909	0.285636
chr14	36971451	36995450	24000	0.0387494	4	2	0	133718	ENST00000521292	antisense	ENSG00000253563	NKX2-1-AS1	0	97627	ENST00000546983	ENSG00000136352	NKX2-1	0	18236	0.43875	0.432208	0.129042	0.421458	0.425833	0.152708	0.361167	0.578667	0.0601667
chr14	37048551	37053850	5300	0.0411278	1	1	0	133721	ENST00000258829	protein_coding	ENSG00000136327	NKX2-8	0	97628	ENST00000258829	ENSG00000136327	NKX2-8	0	18239	0.879057	0.00528302	0.11566	0.754717	0.00528302	0.24	0.613208	0.386792	0
chr14	37122851	37128050	5200	0.0907718	2	1	0	133726	ENST00000555639	protein_coding	ENSG00000198807	PAX9	0	97631	ENST00000555639	ENSG00000198807	PAX9	0	18242	0.630385	0.369615	0	0.630385	0	0.369615	0.328077	0.600962	0.0709615
chr14	38052351	38058350	6000	0.0605273	0	0	5116	133762	ENST00000545425	protein_coding	ENSG00000129514	FOXA1	5116	97658	ENST00000545425	ENSG00000129514	FOXA1	0	18248	0	0	1	0	0	1	0.3635	0.6365	0
chr14	38059851	38070550	10700	0.0527465	2	2	0	133766	ENST00000556845	protein_coding	ENSG00000139865	TTC6	0	97662	ENST00000556845	ENSG00000139865	TTC6	0	18251	0.848972	0.151028	0	0.848972	0.151028	0	0.471121	0.528879	0
chr14	42072951	42080050	7100	0.0223904	2	1	0	133888	ENST00000554120	protein_coding	ENSG00000165379	LRFN5	0	97740	ENST00000554120	ENSG00000165379	LRFN5	0	18263	0.939014	0.0609859	0	0.682394	0.0609859	0.25662	0.066338	0.56338	0.370282
chr14	45429251	45434350	5100	0.0409854	2	2	0	133940	ENST00000382233	protein_coding	ENSG00000198718	FAM179B	0	97759	ENST00000382233	ENSG00000198718	FAM179B	0	18266	0.821765	0.178235	0	0.821765	0.178235	0	0.0954902	0.784314	0.120196
chr14	54419051	54424050	5000	0.0205396	1	1	0	134445	ENST00000558489	protein_coding	ENSG00000125378	BMP4	0	98129	ENST00000558489	ENSG00000125378	BMP4	0	18311	1	0	0	1	0	0	0.5548	0.4452	0
chr14	55030451	55035850	5400	0.0183597	1	1	0	134486	ENST00000357634	protein_coding	ENSG00000020577	SAMD4A	0	98168	ENST00000357634	ENSG00000020577	SAMD4A	0	18317	0.747407	0	0.252593	0.747407	0	0.252593	0.593333	0.406667	0
chr14	57270251	57285150	14900	0.0463461	2	1	0	134638	ENST00000554358	antisense	ENSG00000248550	OTX2-AS1	0	98274	ENST00000555804	ENSG00000165588	OTX2	0	18337	0.728725	0.271275	0	0.54	0.0604027	0.399597	0.231544	0.553154	0.215302
chr14	60972251	60982850	10600	0.0696142	3	2	0	134931	ENST00000557618	antisense	ENSG00000258670	RP11-1042B17.3	0	98494	ENST00000327720	ENSG00000184302	SIX6	0	18366	0.661698	0.338302	0	0.621698	0.378302	0	0.369057	0.630943	0
chr14	69254551	69263650	9100	0.0198192	1	1	0	135521	ENST00000408913	protein_coding	ENSG00000185650	ZFP36L1	0	98946	ENST00000408913	ENSG00000185650	ZFP36L1	0	18421	0.845165	0.154835	0	0.845165	0.154835	0	0.400879	0.585275	0.0138462
chr14	85994351	86001950	7600	0.0237273	3	2	0	136714	ENST00000554746	protein_coding	ENSG00000185070	FLRT2	0	99911	ENST00000554746	ENSG00000185070	FLRT2	0	18545	0.555395	0.444605	0	0.555395	0.444605	0	0.339342	0.641711	0.0189474
chr14	99735751	99742450	6700	0.0328039	1	1	0	137643	ENST00000443726	protein_coding	ENSG00000127152	BCL11B	0	100634	ENST00000443726	ENSG00000127152	BCL11B	0	18636	0.613433	0	0.386567	0.613433	0	0.386567	0.443284	0.556716	0
chr14	104600951	104606350	5400	0.0313082	2	1	0	138518	ENST00000315264	protein_coding	ENSG00000066735	KIF26A	0	101217	ENST00000315264	ENSG00000066735	KIF26A	0	18746	0.762222	0	0.237778	0.609444	0	0.390556	0.687593	0.312407	0
chr15	37387951	37395750	7800	0.0580448	2	1	0	140094	ENST00000559509	antisense	ENSG00000259460	RP11-128A17.1	0	101914	ENST00000559129	ENSG00000134138	MEIS2	0	19022	0.968333	0	0.0316667	0.968333	0	0.0316667	0.130128	0.869872	0
chr15	53075351	53084050	8700	0.0497009	1	1	0	141861	ENST00000570208	protein_coding	ENSG00000169856	ONECUT1	0	103327	ENST00000570208	ENSG00000169856	ONECUT1	0	19177	0.515747	0.484253	0	0.515747	0.484253	0	0.613678	0.386322	0
chr15	53086151	53094250	8100	0.0695523	0	0	2877	141860	ENST00000561401	protein_coding	ENSG00000169856	ONECUT1	2877	103326	ENST00000561401	ENSG00000169856	ONECUT1	0	19179	0	0.054321	0.945679	0	0	1	0.0624691	0.378765	0.558765
chr15	60285451	60299750	14300	0.0516416	1	1	0	142308	ENST00000560857	protein_coding	ENSG00000171956	FOXB1	0	103676	ENST00000560857	ENSG00000171956	FOXB1	0	19218	0.280559	0.0921678	0.627273	0.280559	0.0921678	0.627273	0.24035	0.75965	0
chr15	60681251	60687350	6100	0.125952	2	1	0	142350	ENST00000475062	pseudogene	ENSG00000240163	RP11-745A24.1	0	103702	ENST00000558986	ENSG00000182718	ANXA2	2399	19219	0.695902	0.304098	0	0.690984	0.309016	0	0	0	1
chr15	68111751	68122750	11000	0.0548431	1	1	0	143043	ENST00000389002	protein_coding	ENSG00000188779	SKOR1	0	104271	ENST00000389002	ENSG00000188779	SKOR1	0	19297	0.744545	0.255455	0	0.744545	0.255455	0	0.669909	0.330091	0
chr15	69108751	69115250	6500	0.021054	2	2	0	143108	ENST00000560188	protein_coding	ENSG00000258484	SPESP1	0	104324	ENST00000560188	ENSG00000258484	SPESP1	0	19310	0.997692	0.00230769	0	0.997692	0.00230769	0	0.660462	0.339538	0
chr15	70386851	70394550	7700	0.0265154	1	1	0	143224	ENST00000559574	protein_coding	ENSG00000140332	TLE3	0	104390	ENST00000559574	ENSG00000140332	TLE3	0	19320	0.735584	0	0.264416	0.735584	0	0.264416	0.685325	0.314675	0
chr15	75742151	75749250	7100	0.0329973	1	1	0	144073	ENST00000565264	protein_coding	ENSG00000169375	SIN3A	0	105102	ENST00000565264	ENSG00000169375	SIN3A	0	19384	1	0	0	1	0	0	0.756056	0.243944	0
chr15	89901551	89907150	5600	0.0561605	1	0	0	145383	ENST00000561327	lincRNA	ENSG00000255571	LINC00925	23458	106003	ENST00000442287	ENSG00000140521	POLG	0	19526	0.775179	0	0.224821	0	0	1	0.42375	0.57625	0
chr15	89910151	89916150	6000	0.044038	2	0	0	145393	ENST00000385084	miRNA	ENSG00000207819	MIR9-3	32058	106003	ENST00000442287	ENSG00000140521	POLG	0	19528	0.705833	0.294167	0	0	0	1	0.392333	0.607667	0
chr15	89948751	89956950	8200	0.0649544	0	0	18923	145392	ENST00000546186	lincRNA	ENSG00000255571	LINC00925	65710	106018	ENST00000558360	ENSG00000140519	RHCG	0	19533	0	0	1	0	0	1	0.38122	0.61878	0
chr15	93443051	93448950	5900	0.0216911	2	1	0	145812	ENST00000577670	miRNA	ENSG00000264173	MIR3175	0	106326	ENST00000536619	ENSG00000173575	CHD2	0	19586	0.993729	0.00627119	0	0.981186	0.0188136	0	0.0452542	0.53	0.424746
chr15	96877851	96885350	7500	0.067868	0	0	1360	145909	ENST00000410719	miRNA	ENSG00000222651	MIR1469	1458	106367	ENST00000453270	ENSG00000185551	NR2F2	0	19600	0.0852	0.667067	0.247733	0.0721333	0.680133	0.247733	0.0789333	0.625067	0.296
chr15	99189351	99195250	5900	0.0293537	2	1	0	145963	ENST00000559925	protein_coding	ENSG00000140443	IGF1R	0	106382	ENST00000559925	ENSG00000140443	IGF1R	0	19619	0.925424	0.0745763	0	0.781525	0.0745763	0.143898	0.697119	0.302881	0
chr16	1659651	1665750	6100	0.0305276	2	2	0	146986	ENST00000436138	protein_coding	ENSG00000007545	CRAMP1L	0	107221	ENST00000436138	ENSG00000007545	CRAMP1L	0	19890	1	0	0	1	0	0	0.826393	0.173607	0
chr16	3069751	3074750	5000	0.0753715	4	4	0	147703	ENST00000571046	protein_coding	ENSG00000131652	THOC6	0	107836	ENST00000571046	ENSG00000131652	THOC6	0	20018	1	0	0	1	0	0	0.3934	0.6066	0
chr16	30216351	30221450	5100	0.0213689	1	1	0	150762	ENST00000568109	protein_coding	ENSG00000258130	RP11-347C12.3	0	110298	ENST00000568109	ENSG00000258130	RP11-347C12.3	0	20368	1	0	0	1	0	0	0.218235	0.468235	0.313529
chr16	49308151	49318350	10200	0.0421379	1	1	0	151710	ENST00000536749	protein_coding	ENSG00000102924	CBLN1	0	110854	ENST00000536749	ENSG00000102924	CBLN1	0	20531	0.426373	0.153431	0.420196	0.426373	0.153431	0.420196	0.382059	0.617941	0
chr16	49887751	49893850	6100	0.0313364	1	1	0	151725	ENST00000562520	protein_coding	ENSG00000102935	ZNF423	0	110862	ENST00000562520	ENSG00000102935	ZNF423	0	20540	0.948197	0.0483607	0.00344262	0.948197	0.0483607	0.00344262	0.8	0.2	0
chr16	51183651	51190950	7300	0.0676125	1	1	0	151853	ENST00000562674	protein_coding	ENSG00000103449	SALL1	0	110949	ENST00000562674	ENSG00000103449	SALL1	0	20555	0.496849	0	0.503151	0.496849	0	0.503151	0.756712	0.243288	0
chr16	54961351	54967950	6600	0.0521328	2	1	0	152003	ENST00000558597	protein_coding	ENSG00000176842	IRX5	0	111032	ENST00000558597	ENSG00000176842	IRX5	0	20570	1	0	0	0.784394	0	0.215606	0.815606	0.184394	0
chr16	65153451	65158450	5000	0.0310529	1	1	0	152849	ENST00000569783	protein_coding	ENSG00000140937	CDH11	0	111741	ENST00000569783	ENSG00000140937	CDH11	0	20643	0.9236	0.0764	0	0.9236	0.0764	0	0.6016	0.3984	0
chr16	79628251	79637150	8900	0.0360365	1	1	0	154754	ENST00000393350	protein_coding	ENSG00000178573	MAF	0	113348	ENST00000393350	ENSG00000178573	MAF	0	20822	0.540674	0.398652	0.0606742	0.540674	0.398652	0.0606742	0.327865	0.405955	0.26618
chr16	85586251	85592450	6200	0.0234573	0	0	24726	155187	ENST00000602862	lincRNA	ENSG00000270124	RP11-118F19.1	52564	113658	ENST00000405402	ENSG00000131149	GSE1	0	19670	0	0	1	0	0	1	0.593548	0.406452	0
chr16	86527351	86545350	18000	0.0622431	2	1	0	155281	ENST00000262426	protein_coding	ENSG00000103241	FOXF1	0	113715	ENST00000262426	ENSG00000103241	FOXF1	0	20908	0.493611	0.506389	0	0.178778	0	0.821222	0.3975	0.4845	0.118
chr16	86596851	86603250	6400	0.0590003	2	1	0	155304	ENST00000320354	protein_coding	ENSG00000176692	FOXC2	0	113735	ENST00000320354	ENSG00000176692	FOXC2	0	20914	0.686562	0.0165625	0.296875	0.625	0	0.375	0.550469	0.449531	0
chr16	89987751	89993250	5500	0.0632791	2	1	0	155889	ENST00000553967	protein_coding	ENSG00000258947	TUBB3	0	114227	ENST00000553967	ENSG00000258947	TUBB3	0	21135	0.731455	0.268545	0	0.731455	0.268545	0	0.396182	0.603818	0
chr17	7736651	7742350	5700	0.0432739	0	0	871	157740	ENST00000571047	protein_coding	ENSG00000132510	KDM6B	871	115815	ENST00000571047	ENSG00000132510	KDM6B	0	21411	0.19807	0.0722807	0.729649	0.19807	0.0722807	0.729649	0.367193	0.56	0.072807
chr17	7786851	7793550	6700	0.0674351	2	2	0	157765	ENST00000570758	protein_coding	ENSG00000170004	CHD3	0	115840	ENST00000570758	ENSG00000170004	CHD3	0	21417	1	0	0	1	0	0	0.123881	0.509104	0.367015
chr17	8020651	8031050	10400	0.025017	2	2	0	157833	ENST00000577735	protein_coding	ENSG00000179111	HES7	0	115902	ENST00000577735	ENSG00000179111	HES7	0	21433	0.7425	0.0997115	0.157788	0.7425	0.0997115	0.157788	0.316058	0.683942	0
chr17	8088551	8094250	5700	0.0455655	2	1	0	157870	ENST00000389017	protein_coding	ENSG00000196544	C17orf59	0	115936	ENST00000389017	ENSG00000196544	C17orf59	0	21439	1	0	0	0.471404	0	0.528596	0.26614	0.73386	0
chr17	14201951	14207050	5100	0.0458811	1	1	0	158301	ENST00000360954	protein_coding	ENSG00000125430	HS3ST3B1	0	116267	ENST00000360954	ENSG00000125430	HS3ST3B1	0	21486	1	0	0	0.784314	0.127647	0.0880392	0.707843	0.292157	0
chr17	15163051	15169150	6100	0.0255627	2	1	0	158323	ENST00000579159	antisense	ENSG00000265445	RP11-849N15.1	0	116275	ENST00000471150	ENSG00000109099	PMP22	0	21490	1	0	0	1	0	0	0.260656	0.63377	0.105574
chr17	27915051	27921350	6300	0.0517265	3	2	0	160276	ENST00000584986	antisense	ENSG00000264647	RP11-68I3.7	0	117630	ENST00000488766	ENSG00000198720	ANKRD13B	0	21679	1	0	0	1	0	0	0.429683	0.570317	0
chr17	35288651	35304050	15400	0.0467027	3	1	0	161228	ENST00000607336	antisense	ENSG00000272191	RP11-445F12.2	0	118342	ENST00000589584	ENSG00000132130	LHX1	0	21779	0.703506	0.212338	0.0841558	0.617597	0.020974	0.361429	0.633701	0.366299	0
chr17	36101251	36106350	5100	0.0560184	2	1	0	161333	ENST00000558143	antisense	ENSG00000259549	RP11-115K3.1	0	118429	ENST00000427275	ENSG00000108753	HNF1B	0	21788	0.655294	0.344706	0	0.655294	0.344706	0	0.584706	0.415294	0
chr17	36857751	36863350	5600	0.0259774	4	1	0	161415	ENST00000464666	protein_coding	ENSG00000108292	MLLT6	0	118493	ENST00000464666	ENSG00000108292	MLLT6	0	21808	1	0	0	0.635	0	0.365	0.610536	0.389464	0
chr17	36902651	36909750	7100	0.0400788	3	3	0	161440	ENST00000579729	protein_coding	ENSG00000108294	PSMB3	0	118515	ENST00000579729	ENSG00000108294	PSMB3	0	21812	1	0	0	1	0	0	0.53169	0.46831	0
chr17	37023451	37028650	5200	0.0446183	1	1	0	161477	ENST00000435347	protein_coding	ENSG00000002834	LASP1	0	118547	ENST00000435347	ENSG00000002834	LASP1	0	21817	0.872885	0	0.127115	0.872885	0	0.127115	0.262885	0.681923	0.0551923
chr17	37751651	37758250	6600	0.0662851	0	0	5945	161575	ENST00000302584	protein_coding	ENSG00000171532	NEUROD2	5945	118622	ENST00000302584	ENSG00000171532	NEUROD2	0	21830	0	0	1	0	0	1	0.0642424	0.480758	0.455
chr17	37759351	37765350	6000	0.0358754	1	1	0	161575	ENST00000302584	protein_coding	ENSG00000171532	NEUROD2	0	118622	ENST00000302584	ENSG00000171532	NEUROD2	0	21832	0.525833	0.401167	0.073	0.525833	0.401167	0.073	0.345333	0.597833	0.0568333
chr17	40825551	40832550	7000	0.0560906	2	1	0	162393	ENST00000593139	antisense	ENSG00000267042	CTD-3193K9.4	0	119360	ENST00000587627	ENSG00000068137	PLEKHH3	0	21912	1	0	0	0.883857	0.116143	0	0.207714	0.734857	0.0574286
chr17	42295051	42301750	6700	0.0334257	2	1	0	162851	ENST00000563394	antisense	ENSG00000260793	RP5-882C2.2	0	119741	ENST00000537550	ENSG00000108312	UBTF	0	21971	0.930149	0	0.0698507	0.887015	0	0.112985	0.575821	0.419552	0.00462687
chr17	43224151	43229550	5400	0.0279395	1	1	0	163108	ENST00000332499	protein_coding	ENSG00000186834	HEXIM1	0	119975	ENST00000332499	ENSG00000186834	HEXIM1	0	22003	0.469074	0.530926	0	0.469074	0.515741	0.0151852	0.496852	0.503148	0
chr17	46799251	46804850	5600	0.0847104	3	1	0	163744	ENST00000583892	miRNA	ENSG00000263602	MIR3185	0	120417	ENST00000290294	ENSG00000159182	PRAC1	0	22104	0.874464	0.125536	0	0.525714	0.43125	0.0430357	0.239464	0.760536	0
chr17	46819551	46825950	6400	0.0987273	0	0	9097	163746	ENST00000495536	lincRNA	ENSG00000242407	CTD-2377D24.4	13010	120418	ENST00000290295	ENSG00000159184	HOXB13	0	22107	0	0	1	0	0	1	0.0917188	0.402813	0.505469
chr17	46828151	46833150	5000	0.0648071	0	0	10058	163756	ENST00000480790	misc_RNA	ENSG00000244514	RN7SL125P	21610	120418	ENST00000290295	ENSG00000159184	HOXB13	0	22109	0	0	1	0	0	1	0.1046	0.8018	0.0936
chr17	48224451	48230250	5800	0.0318065	1	1	0	164049	ENST00000501501	protein_coding	ENSG00000108819	PPP1R9B	0	120674	ENST00000501501	ENSG00000108819	PPP1R9B	0	22152	0.72069	0.234483	0.0448276	0.72069	0.234483	0.0448276	0.414138	0.585862	0
chr17	48274951	48280250	5300	0.0534139	1	1	0	164082	ENST00000507689	protein_coding	ENSG00000108821	COL1A1	0	120701	ENST00000507689	ENSG00000108821	COL1A1	0	22154	1	0	0	1	0	0	0.402075	0.597925	0
chr17	50234151	50239150	5000	0.0484409	1	1	0	164408	ENST00000573294	protein_coding	ENSG00000154975	CA10	0	120981	ENST00000573294	ENSG00000154975	CA10	0	22182	1	0	0	1	0	0	0.2582	0.605	0.1368
chr17	54669551	54675550	6000	0.0372126	1	1	0	164517	ENST00000332822	protein_coding	ENSG00000183691	NOG	0	121063	ENST00000332822	ENSG00000183691	NOG	0	22195	0.584833	0	0.415167	0.584833	0	0.415167	0.355667	0.644333	0
chr17	59473351	59478950	5600	0.0859278	3	1	0	165111	ENST00000477081	protein_coding	ENSG00000121068	TBX2	0	121520	ENST00000477081	ENSG00000121068	TBX2	0	22251	1	0	0	0.659643	0	0.340357	1	0	0
chr17	62499951	62505050	5100	0.0161448	2	2	0	165587	ENST00000553956	protein_coding	ENSG00000258890	CEP95	0	121921	ENST00000553956	ENSG00000258890	CEP95	0	22294	1	0	0	1	0	0	0.409216	0.590784	0
chr17	66191951	66197650	5700	0.0391112	1	0	0	165832	ENST00000589904	pseudogene	ENSG00000267472	LOC440461	46064	122076	ENST00000359904	ENSG00000196704	AMZ2	0	22327	0.701754	0	0.298246	0	0	1	0.659825	0.340175	0
chr17	77770051	77780750	10700	0.0454288	2	1	0	167526	ENST00000570512	antisense	ENSG00000262768	RP11-353N14.1	0	123497	ENST00000485449	ENSG00000141570	CBX8	0	22515	0.694486	0	0.305514	0.694486	0	0.305514	0.728598	0.245047	0.0263551
chr17	77782651	77789950	7300	0.0496473	1	0	0	167527	ENST00000459144	miRNA	ENSG00000238331	AC100791.2	7168	123497	ENST00000485449	ENSG00000141570	CBX8	0	22516	0.524247	0	0.475753	0	0	1	0.826438	0.173562	0
chr17	77810951	77819850	8900	0.0434445	1	1	0	167532	ENST00000494546	protein_coding	ENSG00000141582	CBX4	0	123501	ENST00000494546	ENSG00000141582	CBX4	0	22519	0.480562	0	0.519438	0.480562	0	0.519438	0.713483	0.286517	0
chr17	78448051	78453350	5300	0.0381459	1	1	0	167699	ENST00000575212	protein_coding	ENSG00000171246	NPTX1	0	123649	ENST00000575212	ENSG00000171246	NPTX1	0	22557	1	0	0	1	0	0	0.618113	0.381887	0
chr17	79314451	79320950	6500	0.0309575	0	0	9976	167826	ENST00000332900	protein_coding	ENSG00000185332	TMEM105	9976	123746	ENST00000332900	ENSG00000185332	TMEM105	0	22609	0	0	1	0	0	1	0.875538	0.124462	0
chr17	79365651	79376650	11000	0.0314121	3	2	0	167848	ENST00000584184	miRNA	ENSG00000266392	MIR4740	0	123753	ENST00000307745	ENSG00000171282	RP11-1055B8.7	0	22611	0.858455	0.0307273	0.110818	0.730364	0.122	0.147636	0.721455	0.278545	0
chr17	79476551	79482750	6200	0.0322072	4	1	0	167868	ENST00000430912	antisense	ENSG00000229848	RP13-766D20.2	0	123773	ENST00000570382	ENSG00000184009	ACTG1	0	22626	1	0	0	0.947903	0	0.0520968	0.675968	0.324032	0
chr18	903051	909850	6800	0.0414477	3	1	0	168692	ENST00000581602	protein_coding	ENSG00000141433	ADCYAP1	0	124500	ENST00000581602	ENSG00000141433	ADCYAP1	0	22799	1	0	0	1	0	0	0.734706	0.265294	0
chr18	3446651	3455750	9100	0.0308568	1	1	0	168834	ENST00000472042	protein_coding	ENSG00000177426	TGIF1	0	124578	ENST00000472042	ENSG00000177426	TGIF1	0	22809	1	0	0	1	0	0	0.478462	0.368791	0.152747
chr18	19745951	19752250	6300	0.0675267	2	1	0	169708	ENST00000581694	protein_coding	ENSG00000141448	GATA6	0	125100	ENST00000581694	ENSG00000141448	GATA6	0	22921	1	0	0	0.769365	0	0.230635	1	0	0
chr18	44772351	44781650	9300	0.0434942	1	1	0	170733	ENST00000400404	protein_coding	ENSG00000215474	SKOR2	0	125861	ENST00000400404	ENSG00000215474	SKOR2	0	23017	0.430108	0.129355	0.440538	0.430108	0.129355	0.440538	0.326559	0.505054	0.168387
chr18	44785951	44791250	5300	0.0452025	0	0	10396	170732	ENST00000425639	protein_coding	ENSG00000215474	SKOR2	10396	125860	ENST00000425639	ENSG00000215474	SKOR2	0	23019	0	0	1	0	0	1	0.258113	0.741887	0
chr18	46472751	46479850	7100	0.0285879	1	1	0	170810	ENST00000586093	protein_coding	ENSG00000101665	SMAD7	0	125921	ENST00000586093	ENSG00000101665	SMAD7	0	23032	0.874085	0.0174648	0.108451	0.874085	0.0174648	0.108451	0.624366	0.350141	0.025493
chr18	52984851	52991050	6200	0.0443083	1	1	0	171137	ENST00000563760	protein_coding	ENSG00000196628	TCF4	0	126176	ENST00000563760	ENSG00000196628	TCF4	265968	23062	0.647581	0.352419	0	0.647581	0.352419	0	0	0	1
chr18	53251951	53257750	5800	0.0307531	1	1	0	171157	ENST00000562847	protein_coding	ENSG00000196628	TCF4	0	126196	ENST00000562847	ENSG00000196628	TCF4	0	23062	1	0	0	1	0	0	0.0501724	0.420862	0.528966
chr18	55094551	55109850	15300	0.0365881	2	1	0	171230	ENST00000581316	miRNA	ENSG00000266636	AC090340.1	0	126229	ENST00000491143	ENSG00000119547	ONECUT2	0	23070	0.286209	0.297712	0.416078	0.27732	0.306601	0.416078	0.487908	0.373725	0.138366
chr18	56930451	56937750	7300	0.0536079	0	0	2401	171393	ENST00000591550	protein_coding	ENSG00000134438	RAX	2401	126349	ENST00000591550	ENSG00000134438	RAX	0	23086	0	0.47726	0.52274	0	0.47726	0.52274	0.358082	0.641918	0
chr18	72918951	72925350	6400	0.0334702	2	2	0	171883	ENST00000580243	protein_coding	ENSG00000179981	TSHZ1	0	126682	ENST00000580243	ENSG00000179981	TSHZ1	0	23131	1	0	0	1	0	0	0.468594	0.531406	0
chr18	74202051	74208750	6700	0.0266531	3	2	0	171913	ENST00000532511	protein_coding	ENSG00000220032	RP11-17M16.1	0	126698	ENST00000532511	ENSG00000220032	RP11-17M16.1	0	23142	1	0	0	0.938657	0.0613433	0	0.627463	0.372537	0
chr18	76732551	76743150	10600	0.0454834	2	1	0	172021	ENST00000575389	protein_coding	ENSG00000256463	SALL3	0	126765	ENST00000575389	ENSG00000256463	SALL3	0	23192	0.616321	0.0693396	0.31434	0.39066	0.0693396	0.54	0.569245	0.430755	0
chr19	1247951	1254150	6200	0.0425845	1	1	0	176557	ENST00000590136	protein_coding	ENSG00000167470	MIDN	0	130164	ENST00000590136	ENSG00000167470	MIDN	0	23474	1	0	0	1	0	0	0.503548	0.496452	0
chr19	1466651	1472050	5400	0.0542962	0	0	3886	176692	ENST00000588225	processed_transcript	ENSG00000267317	CTB-25B13.12	4433	130292	ENST00000592486	ENSG00000119559	C19orf25	0	23518	0	1	0	0	1	0	0.850185	0.149815	0
chr19	1744451	1763350	18900	0.0406733	2	1	0	176788	ENST00000382349	protein_coding	ENSG00000205922	ONECUT3	0	130373	ENST00000382349	ENSG00000205922	ONECUT3	0	23562	0.428783	0.475079	0.0961376	0.21164	0.475079	0.31328	0.297407	0.597037	0.105556
chr19	2474251	2479650	5400	0.0398974	1	1	0	177020	ENST00000593043	protein_coding	ENSG00000099860	GADD45B	0	130566	ENST00000593043	ENSG00000099860	GADD45B	0	23666	0.759815	0	0.240185	0.759815	0	0.240185	0.525926	0.474074	0
chr19	3365251	3370850	5600	0.0920538	1	1	0	177167	ENST00000443272	protein_coding	ENSG00000141905	NFIC	0	130693	ENST00000443272	ENSG00000141905	NFIC	0	23745	0.595179	0.404821	0	0.595179	0.404821	0	0.205357	0.794643	0
chr19	4063651	4068850	5200	0.0471058	1	1	0	177334	ENST00000601588	protein_coding	ENSG00000178951	ZBTB7A	0	130846	ENST00000601588	ENSG00000178951	ZBTB7A	0	23829	1	0	0	0.984808	0.0151923	0	0.748846	0.251154	0
chr19	6586751	6591950	5200	0.0744356	1	1	0	177904	ENST00000245903	protein_coding	ENSG00000125726	CD70	0	131336	ENST00000245903	ENSG00000125726	CD70	0	23993	0.538654	0.461346	0	0.538654	0.461346	0	0.140769	0.553462	0.305769
chr19	6736251	6741650	5400	0.0477057	2	2	0	177956	ENST00000601303	protein_coding	ENSG00000125733	TRIP10	0	131387	ENST00000601303	ENSG00000125733	TRIP10	0	23999	1	0	0	1	0	0	0.25	0.75	0
chr19	10399051	10405450	6400	0.0539808	2	1	0	178720	ENST00000586480	protein_coding	ENSG00000105376	ICAM5	0	132062	ENST00000586480	ENSG00000105376	ICAM5	0	24140	0.796562	0.203437	0	0.796562	0.203437	0	0.864219	0.135781	0
chr19	10526551	10532450	5900	0.0386089	2	2	0	178784	ENST00000352831	protein_coding	ENSG00000065989	PDE4A	0	132125	ENST00000352831	ENSG00000065989	PDE4A	0	24153	1	0	0	1	0	0	0.533898	0.466102	0
chr19	12898751	12905350	6600	0.0214154	2	2	0	179531	ENST00000302754	protein_coding	ENSG00000171223	JUNB	0	132794	ENST00000302754	ENSG00000171223	JUNB	0	24278	0.944242	0.0557576	0	0.763788	0.236212	0	0.518939	0.481061	0
chr19	13259951	13267550	7600	0.028125	3	2	0	179694	ENST00000592882	antisense	ENSG00000267598	CTC-250I14.6	0	132942	ENST00000588173	ENSG00000160888	IER2	0	24315	0.928421	0	0.0715789	0.636579	0.122895	0.240526	0.658289	0.341711	0
chr19	13949351	13954750	5400	0.0436717	0	0	1877	179747	ENST00000385245	miRNA	ENSG00000207980	MIR23A	18126	132985	ENST00000591727	ENSG00000187556	NANOS3	0	24335	0.0225926	0	0.977407	0	0	1	0.0614815	0.591852	0.346667
chr19	18057951	18064350	6400	0.0638919	1	1	0	180775	ENST00000594192	protein_coding	ENSG00000105642	KCNN1	0	133854	ENST00000594192	ENSG00000105642	KCNN1	0	24510	0.663906	0	0.336094	0.663906	0	0.336094	0.239531	0.760469	0
chr19	18525151	18532050	6900	0.0542257	1	1	0	180886	ENST00000602088	protein_coding	ENSG00000130511	SSBP4	0	133951	ENST00000602088	ENSG00000130511	SSBP4	0	24546	0.634348	0	0.365652	0.634348	0	0.365652	0.502464	0.424928	0.0726087
chr19	30015051	30022050	7000	0.0309681	3	1	0	181820	ENST00000335523	protein_coding	ENSG00000187135	VSTM2B	0	134560	ENST00000335523	ENSG00000187135	VSTM2B	0	24668	0.686286	0.313714	0	0.571429	0.377857	0.0507143	0.798	0.202	0
chr19	30715351	30720650	5300	0.040476	2	1	0	181877	ENST00000591488	protein_coding	ENSG00000198597	ZNF536	0	134610	ENST00000591488	ENSG00000198597	ZNF536	0	24685	0.651698	0.348302	0	0.651698	0	0.348302	0.72566	0.27434	0
chr19	33790351	33795650	5300	0.035321	5	1	0	182027	ENST00000320232	pseudogene	ENSG00000178863	CEBPA-AS1	0	134701	ENST00000498907	ENSG00000245848	CEBPA	0	24715	1	0	0	0.754717	0.118868	0.126415	0.543962	0.456038	0
chr19	39338951	39343950	5000	0.0390407	1	1	0	183374	ENST00000601813	protein_coding	ENSG00000104824	HNRNPL	0	135846	ENST00000601813	ENSG00000104824	HNRNPL	0	24925	1	0	0	1	0	0	0.6668	0.3332	0
chr19	39896551	39905150	8600	0.0335725	3	2	0	183535	ENST00000451354	protein_coding	ENSG00000090924	PLEKHG2	0	135993	ENST00000451354	ENSG00000090924	PLEKHG2	0	24953	1	0	0	0.866744	0	0.133256	0.453953	0.546047	0
chr19	41102551	41108950	6400	0.0396878	1	1	0	183867	ENST00000396819	protein_coding	ENSG00000090006	LTBP4	0	136288	ENST00000396819	ENSG00000090006	LTBP4	0	25016	1	0	0	1	0	0	0.22375	0.77625	0
chr19	41220251	41225850	5600	0.0467954	2	2	0	183931	ENST00000263370	protein_coding	ENSG00000086544	ITPKC	0	136350	ENST00000263370	ENSG00000086544	ITPKC	0	25028	1	0	0	1	0	0	0.157679	0.719464	0.122857
chr19	42431651	42437650	6000	0.0900276	1	1	0	184238	ENST00000595770	protein_coding	ENSG00000076928	ARHGEF1	0	136605	ENST00000595770	ENSG00000076928	ARHGEF1	0	25066	0.5535	0	0.4465	0.5535	0	0.4465	0.112333	0.747333	0.140333
chr19	47612251	47617650	5400	0.0262078	2	2	0	185451	ENST00000594526	protein_coding	ENSG00000142230	SAE1	0	137663	ENST00000594526	ENSG00000142230	SAE1	0	25272	0.771296	0.228704	0	0.771296	0.228704	0	0.389074	0.581667	0.0292593
chr19	47728951	47735250	6300	0.0395616	2	1	0	185468	ENST00000577414	miRNA	ENSG00000265134	MIR3191	0	137679	ENST00000598636	ENSG00000105327	BBC3	0	25276	0.999206	0.000793651	0	0.999206	0.000793651	0	0.297302	0.702698	0
chr19	47920651	47927250	6600	0.0690101	1	1	0	185500	ENST00000561040	protein_coding	ENSG00000105419	MEIS3	0	137710	ENST00000561040	ENSG00000105419	MEIS3	0	25286	0.625606	0	0.374394	0.625606	0	0.374394	0.11303	0.88697	0
chr19	50140951	50146550	5600	0.0603349	2	2	0	186241	ENST00000598359	protein_coding	ENSG00000126461	SCAF1	0	138379	ENST00000598359	ENSG00000126461	SCAF1	0	25434	0.923571	0.0764286	0	0.923571	0.0764286	0	0.256786	0.694464	0.04875
chr19	50830851	50837650	6800	0.0450111	2	2	0	186546	ENST00000600978	protein_coding	ENSG00000131408	NR1H2	0	138658	ENST00000600978	ENSG00000131408	NR1H2	0	25478	1	0	0	1	0	0	0.292353	0.707647	0
chr19	54368951	54374150	5200	0.0328675	2	1	0	187539	ENST00000414489	protein_coding	ENSG00000179820	MYADM	0	139397	ENST00000414489	ENSG00000179820	MYADM	0	25603	1	0	0	1	0	0	0.299615	0.700385	0
chr19	54460351	54466950	6600	0.0646063	1	1	0	187552	ENST00000270458	protein_coding	ENSG00000142408	CACNG8	0	139409	ENST00000270458	ENSG00000142408	CACNG8	0	25613	0.402576	0	0.597424	0.402576	0	0.597424	0.0557576	0.337121	0.607121
chr20	10650551	10656150	5600	0.021648	2	1	0	172779	ENST00000605292	antisense	ENSG00000270792	RP11-103J8.1	0	127362	ENST00000254958	ENSG00000101384	JAG1	0	25964	0.816964	0.183036	0	0.617321	0.382679	0	0.5425	0.453393	0.00410714
chr20	20342851	20352450	9600	0.0313082	1	1	0	173151	ENST00000310227	protein_coding	ENSG00000173404	INSM1	0	127608	ENST00000310227	ENSG00000173404	INSM1	0	26001	0.416667	0.0860417	0.497292	0.416667	0.0860417	0.497292	0.646354	0.353646	0
chr20	21079851	21087850	8000	0.0516441	1	0	0	173164	ENST00000420705	lincRNA	ENSG00000225127	LINC00237	196091	127614	ENST00000377191	ENSG00000088930	XRN2	0	26007	0.8595	0.1405	0	0	0	1	0.409625	0.590375	0
chr20	21485551	21491950	6400	0.0526044	0	0	134	173197	ENST00000549659	antisense	ENSG00000258197	NKX2-2-AS1	2713	127618	ENST00000377142	ENSG00000125820	NKX2-2	0	26012	0.291563	0	0.708438	0	0.0473437	0.952656	0.940312	0.0596875	0
chr20	21492251	21505150	12900	0.0347312	1	1	0	173196	ENST00000377142	protein_coding	ENSG00000125820	NKX2-2	0	127618	ENST00000377142	ENSG00000125820	NKX2-2	0	26013	0.342093	0	0.657907	0.310078	0.0320155	0.657907	0.49876	0.404574	0.0966667
chr20	21683051	21688050	5000	0.0727221	1	1	0	173201	ENST00000444366	protein_coding	ENSG00000125813	PAX1	0	127621	ENST00000444366	ENSG00000125813	PAX1	0	26015	0.7508	0	0.2492	0.7508	0	0.2492	0.4332	0.5668	0
chr20	22555251	22560950	5700	0.0460514	1	0	0	173214	ENST00000564492	lincRNA	ENSG00000259974	LINC00261	4150	127623	ENST00000419308	ENSG00000125798	FOXA2	0	26020	0.644035	0.355965	0	0	0	1	0.380877	0.572281	0.0468421
chr20	22561651	22568150	6500	0.0415565	1	1	0	173217	ENST00000377115	protein_coding	ENSG00000125798	FOXA2	0	127624	ENST00000377115	ENSG00000125798	FOXA2	0	26023	0.768	0.223077	0.00892308	0.768	0.223077	0.00892308	0.619846	0.380154	0
chr20	31068651	31073850	5200	0.0317032	1	1	0	173611	ENST00000326071	protein_coding	ENSG00000197183	C20orf112	0	127866	ENST00000326071	ENSG00000197183	C20orf112	0	26089	0.790577	0.209423	0	0.790577	0.209423	0	0.478269	0.521731	0
chr20	37350451	37360750	10300	0.0316387	1	1	0	174420	ENST00000217420	protein_coding	ENSG00000101438	SLC32A1	0	128503	ENST00000217420	ENSG00000101438	SLC32A1	0	26191	0.38835	0.282621	0.329029	0.38835	0.282621	0.329029	0.542718	0.457282	0
chr20	52206951	52212450	5500	0.0314144	1	1	0	175323	ENST00000371471	protein_coding	ENSG00000171940	ZNF217	0	129174	ENST00000371471	ENSG00000171940	ZNF217	0	26341	0.727273	0.272727	0	0.727273	0.272727	0	0.321818	0.561818	0.116364
chr20	55199551	55207250	7700	0.0403212	1	1	0	175422	ENST00000544508	protein_coding	ENSG00000087510	TFAP2C	0	129246	ENST00000544508	ENSG00000087510	TFAP2C	0	26353	0.635455	0	0.364545	0.635455	0	0.364545	0.845455	0.154545	0
chr20	61635751	61641650	5900	0.041984	2	1	0	175928	ENST00000607802	lincRNA	ENSG00000272259	RP11-305P22.9	0	129637	ENST00000370346	ENSG00000125533	BHLHE23	0	26500	0.892203	0	0.107797	0.677966	0	0.322034	0.605424	0.394576	0
chr20	61805751	61811450	5700	0.0364972	1	0	0	175939	ENST00000384866	miRNA	ENSG00000207598	MIR124-3	28519	129640	ENST00000370333	ENSG00000149658	YTHDF1	0	26512	0.631404	0.368596	0	0	0	1	0.809298	0.190702	0
chr21	16434351	16439350	5000	0.0204933	1	1	0	194266	ENST00000318948	protein_coding	ENSG00000180530	NRIP1	0	144076	ENST00000318948	ENSG00000180530	NRIP1	0	26672	0.845	0.155	0	0.839	0.155	0.006	0.2736	0.6972	0.0292
chr21	34394651	34402950	8300	0.0400124	1	1	0	194857	ENST00000333337	protein_coding	ENSG00000205927	OLIG2	0	144378	ENST00000333337	ENSG00000205927	OLIG2	0	26716	0.492771	0.507229	0	0.492771	0.152048	0.355181	0.616506	0.298554	0.0849398
chr21	36257851	36264350	6500	0.0416576	1	1	0	195121	ENST00000399237	protein_coding	ENSG00000159216	RUNX1	0	144596	ENST00000399237	ENSG00000159216	RUNX1	0	26738	0.959385	0.0406154	0	0.959385	0.0406154	0	0.578	0.422	0
chr21	46123851	46132950	9100	0.0472433	1	1	0	195992	ENST00000323084	protein_coding	ENSG00000175894	TSPEAR	0	145257	ENST00000323084	ENSG00000175894	TSPEAR	0	26889	0.411099	0.588901	0	0.37978	0.62022	0	0.0558242	0.691319	0.252857
chr22	34314851	34320050	5200	0.0244053	2	1	0	192191	ENST00000610170	antisense	ENSG00000273082	LL22NC03-32F9.1	0	142421	ENST00000494763	ENSG00000133424	LARGE	0	27307	1	0	0	1	0	0	0.537692	0.462308	0
chr22	39915051	39920050	5000	0.033973	1	1	0	192994	ENST00000396680	protein_coding	ENSG00000128272	ATF4	0	143119	ENST00000396680	ENSG00000128272	ATF4	0	27410	0.7036	0.0246	0.2718	0.7036	0.0246	0.2718	0.3142	0.5144	0.1714
chr22	41839851	41845250	5400	0.0422121	1	1	0	193170	ENST00000434408	protein_coding	ENSG00000183864	TOB2	0	143258	ENST00000434408	ENSG00000183864	TOB2	0	27443	0.784815	0.173704	0.0414815	0.784815	0.173704	0.0414815	0.284444	0.616852	0.0987037
chr22	45401651	45406950	5300	0.0329321	1	1	0	193587	ENST00000491522	protein_coding	ENSG00000056487	PHF21B	0	143583	ENST00000491522	ENSG00000056487	PHF21B	0	27520	0.777547	0.222453	0	0.777547	0.222453	0	0.629434	0.370566	0
chr22	46370351	46375550	5200	0.0367014	2	1	0	193702	ENST00000578136	miRNA	ENSG00000265610	CR536603.1	0	143680	ENST00000428540	ENSG00000188064	WNT7B	0	27538	0.895769	0	0.104231	0.895769	0	0.104231	0.724038	0.275962	0
chr22	46448151	46455150	7000	0.0803015	5	2	0	193717	ENST00000439423	lincRNA	ENSG00000231010	RP6-109B7.2	0	143683	ENST00000381051	ENSG00000197182	FLJ27365	0	27542	1	0	0	0.553286	0.446714	0	0.069	0.505286	0.425714
chr22	46462151	46479850	17700	0.0503131	2	1	0	193718	ENST00000412643	antisense	ENSG00000235159	RP6-109B7.4	0	143684	ENST00000443490	ENSG00000197182	FLJ27365	0	27544	0.451977	0.548023	0	0.225989	0.774011	0	0.144181	0.227966	0.627853
chrX	39953051	39959250	6200	0.0779936	1	1	0	79209	ENST00000378444	protein_coding	ENSG00000183337	BCOR	0	57372	ENST00000378444	ENSG00000183337	BCOR	0	12914	0.645161	0.354839	0	0.645161	0.354839	0	0.938065	0.0619355	0
chrX	39963651	39969950	6300	0.0700778	0	0	6994	79207	ENST00000397354	protein_coding	ENSG00000183337	BCOR	6994	57370	ENST00000397354	ENSG00000183337	BCOR	0	12914	0	1	0	0	1	0	0.888413	0.111587	0
chrX	91032851	91039050	6200	0.0298875	1	1	0	81248	ENST00000395337	protein_coding	ENSG00000102290	PCDH11X	0	58761	ENST00000395337	ENSG00000102290	PCDH11X	0	13191	0.549839	0.450161	0	0.549839	0.450161	0	0.195968	0.804032	0
(C) PBL
chr	start	end	width	score	nGeneTSS	nProtGeneTSS	distanceTSS	TSS	tx_id	tx_type	gene_id	gene_name	distanceTSS_prot	TSS_prot	tx_id_prot	gene_id_prot	gene_name_prot	distanceCpGi	CpGi	promoter	genebody	intergenic	promoter_prot	genebody_prot	intergenic_prot	CpGisland	CpGshores	nonCpG
chr1	18433251	18438350	5100	0.0698362	1	1	0	2080	ENST00000251296	protein_coding	ENSG00000117154	IGSF21	0	1576	ENST00000251296	ENSG00000117154	IGSF21	0	550	0.586078	0.413922	0	0.586078	0.413922	0	0.425098	0.574902	0
chr1	18956151	18974150	18000	0.0645511	1	1	0	2092	ENST00000400661	protein_coding	ENSG00000009709	PAX7	0	1583	ENST00000400661	ENSG00000009709	PAX7	0	560	0.214833	0.785167	0	0.214833	0.785167	0	0.360944	0.639056	0
chr1	34628151	34633150	5000	0.061249	2	2	0	3978	ENST00000373374	protein_coding	ENSG00000142698	C1orf94	0	3112	ENST00000373374	ENSG00000142698	C1orf94	0	849	0.8552	0.1448	0	0.8552	0.1448	0	0.4386	0.5266	0.0348
chr1	37497751	37502950	5200	0.0543885	1	1	0	4207	ENST00000373093	protein_coding	ENSG00000163873	GRIK3	0	3305	ENST00000373093	ENSG00000163873	GRIK3	0	892	0.765192	0	0.234808	0.765192	0	0.234808	0.432115	0.505192	0.0626923
chr1	44870251	44875950	5700	0.0251409	1	1	0	5138	ENST00000487332	protein_coding	ENSG00000187147	RNF220	0	4082	ENST00000487332	ENSG00000187147	RNF220	0	1024	1	0	0	1	0	0	0.515439	0.484561	0
chr1	50880851	50894750	13900	0.0851317	1	1	0	5759	ENST00000404795	protein_coding	ENSG00000142700	DMRTA2	0	4605	ENST00000404795	ENSG00000142700	DMRTA2	0	1104	0.422158	0.149784	0.428058	0.422158	0.149784	0.428058	0.705108	0.294892	0
chr1	55676951	55682150	5200	0.0333563	1	1	0	6259	ENST00000407756	protein_coding	ENSG00000162402	USP24	0	4990	ENST00000407756	ENSG00000162402	USP24	0	1165	0.651731	0.348269	0	0.651731	0.348269	0	0.239038	0.469615	0.291346
chr1	63784651	63791050	6400	0.0774308	2	1	0	6554	ENST00000371116	protein_coding	ENSG00000187140	FOXD3	0	5151	ENST00000371116	ENSG00000187140	FOXD3	0	1195	0.953438	0	0.0465625	0.625	0.010625	0.364375	0.909531	0.0904688	0
chr1	75594651	75604250	9600	0.0959496	3	1	0	7041	ENST00000427892	antisense	ENSG00000224149	RP11-510C10.3	0	5497	ENST00000559413	ENSG00000162624	LHX8	0	1244	0.985208	0.0147917	0	0.745	0.255	0	0.228542	0.771458	0
chr1	91175651	91188050	12400	0.0966356	1	1	0	7654	ENST00000370445	protein_coding	ENSG00000143032	BARHL2	0	5923	ENST00000370445	ENSG00000143032	BARHL2	0	1311	0.322581	0.298226	0.379194	0.322581	0.298226	0.379194	0.212339	0.675081	0.112581
chr1	92947651	92952850	5200	0.0345286	1	1	0	7764	ENST00000483490	protein_coding	ENSG00000162676	GFI1	0	6006	ENST00000483490	ENSG00000162676	GFI1	0	1329	1	0	0	1	0	0	0.953654	0.0463462	0
chr1	119525051	119533450	8400	0.103558	1	1	0	9367	ENST00000369429	protein_coding	ENSG00000092607	TBX15	0	7136	ENST00000369429	ENSG00000092607	TBX15	0	1491	0.597976	0.402024	0	0.597976	0.402024	0	0.179524	0.820476	0
chr1	154971351	154976950	5600	0.0418991	1	1	0	11229	ENST00000483226	protein_coding	ENSG00000160685	ZBTB7B	0	8388	ENST00000483226	ENSG00000160685	ZBTB7B	0	1742	0.682857	0	0.317143	0.682857	0	0.317143	0.494821	0.505179	0
chr1	155944351	155950150	5800	0.0332185	2	1	0	11638	ENST00000610146	antisense	ENSG00000273002	RP11-336K24.12	0	8742	ENST00000465079	ENSG00000116584	ARHGEF2	0	1776	0.724138	0.275862	0	0.724138	0.275862	0	0.14	0.631034	0.228966
chr1	156716451	156722650	6200	0.0424516	2	2	0	11944	ENST00000491853	protein_coding	ENSG00000143294	PRCC	0	9033	ENST00000491853	ENSG00000143294	PRCC	0	1807	1	0	0	1	0	0	0.213226	0.41629	0.370484
chr1	165319951	165326650	6700	0.0620895	1	1	0	12886	ENST00000367893	protein_coding	ENSG00000162761	LMX1A	0	9812	ENST00000367893	ENSG00000162761	LMX1A	0	1885	0.547463	0.452537	0	0.547463	0.452537	0	0.459254	0.540746	0
chr1	170629051	170635350	6300	0.0852412	1	1	0	13255	ENST00000497230	protein_coding	ENSG00000116132	PRRX1	0	10072	ENST00000497230	ENSG00000116132	PRRX1	0	1922	0.870159	0	0.129841	0.826825	0.0433333	0.129841	0.20619	0.79381	0
chr1	180196851	180206650	9800	0.0623102	1	1	0	13777	ENST00000558139	protein_coding	ENSG00000121454	LHX4	0	10408	ENST00000558139	ENSG00000121454	LHX4	0	1965	0.409388	0.532449	0.0581633	0.409388	0.532449	0.0581633	0.699592	0.300408	0
chr1	190443751	190448850	5100	0.0784884	2	1	0	14144	ENST00000424735	lincRNA	ENSG00000237457	RP11-547I7.2	0	10651	ENST00000445957	ENSG00000162670	BRINP3	2328782	2006	1	0	0	0.981961	0	0.0180392	0	0	1
chr1	197877151	197882850	5700	0.0678982	1	1	0	14321	ENST00000367390	protein_coding	ENSG00000143355	LHX9	0	10780	ENST00000367390	ENSG00000143355	LHX9	0	2015	0.669123	0	0.330877	0.669123	0	0.330877	0.284386	0.563684	0.15193
chr1	197883651	197890050	6400	0.0652563	1	1	0	14325	ENST00000367387	protein_coding	ENSG00000143355	LHX9	0	10784	ENST00000367387	ENSG00000143355	LHX9	0	2017	0.762188	0.237813	0	0.762188	0.237813	0	0.16125	0.83875	0
chr1	200007251	200012550	5300	0.0767481	1	1	0	14386	ENST00000544748	protein_coding	ENSG00000116833	NR5A2	0	10820	ENST00000544748	ENSG00000116833	NR5A2	0	2025	0.534717	0.465283	0	0.534717	0.465283	0	0.329434	0.670566	0
chr1	203594351	203599350	5000	0.0494541	1	1	0	14779	ENST00000391954	protein_coding	ENSG00000058668	ATP2B4	0	11129	ENST00000391954	ENSG00000058668	ATP2B4	0	2075	0.7154	0.2846	0	0.7154	0.2846	0	0.0764	0.4994	0.4242
chr1	204375851	204381550	5700	0.0136873	1	1	0	14858	ENST00000367188	protein_coding	ENSG00000158615	PPP1R15B	0	11189	ENST00000367188	ENSG00000158615	PPP1R15B	0	2083	0.461754	0.538246	0	0.461754	0.538246	0	0.148421	0.419474	0.432105
chr1	214158151	214163250	5100	0.0700567	2	1	0	15597	ENST00000607425	protein_coding	ENSG00000117707	PROX1	0	11744	ENST00000607425	ENSG00000117707	PROX1	0	2173	1	0	0	0.852941	0.147059	0	0.203333	0.796667	0
chr1	217306851	217314250	7400	0.0781394	1	1	0	15660	ENST00000493603	protein_coding	ENSG00000196482	ESRRG	0	11790	ENST00000493603	ENSG00000196482	ESRRG	0	2189	0.540676	0.303378	0.155946	0.540676	0.303378	0.155946	0.293243	0.642297	0.0644595
chr1	228192051	228197550	5500	0.0618054	1	1	0	16290	ENST00000366753	protein_coding	ENSG00000154342	WNT3A	0	12246	ENST00000366753	ENSG00000154342	WNT3A	0	2284	0.732909	0.139636	0.127455	0.732909	0.139636	0.127455	0.439273	0.552364	0.00836364
chr1	234738551	234749550	11000	0.0317966	2	1	0	16764	ENST00000436039	antisense	ENSG00000228830	RP4-781K5.2	0	12597	ENST00000491430	ENSG00000168264	IRF2BP2	0	2363	0.592455	0.0671818	0.340364	0.493727	0.165909	0.340364	0.249818	0.363636	0.386545
chr2	5830451	5837950	7500	0.0707438	4	1	0	17838	ENST00000455579	3prime_overlapping_ncrna	ENSG00000242540	AC010729.1	0	13286	ENST00000322002	ENSG00000176887	SOX11	0	2544	1	0	0	0.533333	0.420267	0.0464	0.529067	0.470933	0
chr2	16079451	16084550	5100	0.0300154	2	1	0	18329	ENST00000281043	protein_coding	ENSG00000134323	MYCN	0	13549	ENST00000281043	ENSG00000134323	MYCN	0	2606	0.964706	0.0352941	0	0.634314	0.365686	0	0.633529	0.366471	0
chr2	28612751	28617750	5000	0.0276903	2	1	0	19175	ENST00000264716	protein_coding	ENSG00000075426	FOSL2	0	14216	ENST00000264716	ENSG00000075426	FOSL2	0	2720	0.8872	0.1128	0	0.8872	0	0.1128	0.7568	0.2432	0
chr2	43445451	43457150	11700	0.0396199	2	1	0	19983	ENST00000423354	antisense	ENSG00000234936	AC010883.5	0	14785	ENST00000282388	ENSG00000152518	ZFP36L2	0	2788	0.461795	0.538205	0	0.34188	0.65812	0	0.299658	0.34188	0.358462
chr2	45164051	45172750	8700	0.0828278	3	1	0	20086	ENST00000260653	protein_coding	ENSG00000138083	SIX3	0	14866	ENST00000260653	ENSG00000138083	SIX3	0	2802	0.800115	0.199885	0	0.45977	0.212529	0.327701	0.504023	0.495977	0
chr2	60775851	60785250	9400	0.0190258	1	1	0	20678	ENST00000409351	protein_coding	ENSG00000119866	BCL11A	0	15280	ENST00000409351	ENSG00000119866	BCL11A	0	2871	0.707766	0.0210638	0.27117	0.707766	0.0210638	0.27117	0.412872	0.537021	0.0501064
chr2	63274351	63288050	13700	0.0820601	2	1	0	20891	ENST00000476383	protein_coding	ENSG00000115507	OTX1	0	15429	ENST00000476383	ENSG00000115507	OTX1	0	2892	0.411314	0.363942	0.224745	0.349927	0.363942	0.286131	0.528102	0.471898	0
chr2	66658851	66668650	9800	0.0468416	3	1	0	21112	ENST00000439433	antisense	ENSG00000230749	MEIS1-AS2	0	15558	ENST00000466811	ENSG00000143995	MEIS1	0	2917	1	0	0	1	0	0	0.120102	0.439898	0.44
chr2	66800851	66807450	6600	0.0290886	1	0	0	21114	ENST00000433396	lincRNA	ENSG00000232046	AC007392.3	64791	15564	ENST00000450027	ENSG00000143995	MEIS1	0	2919	0.350152	0.649848	0	0	0.0228788	0.977121	0.294091	0.699848	0.00606061
chr2	71123451	71129150	5700	0.0868466	1	1	0	21455	ENST00000234392	protein_coding	ENSG00000116035	VAX2	0	15770	ENST00000234392	ENSG00000116035	VAX2	0	2953	0.60193	0	0.39807	0.60193	0	0.39807	0.426316	0.350877	0.222807
chr2	72370051	72378050	8000	0.0611705	1	1	0	21591	ENST00000461519	protein_coding	ENSG00000003137	CYP26B1	0	15886	ENST00000461519	ENSG00000003137	CYP26B1	0	2971	0.8895	0	0.1105	0.8895	0	0.1105	0.673625	0.326375	0
chr2	73140751	73148550	7800	0.0535125	1	1	0	21607	ENST00000473732	protein_coding	ENSG00000135638	EMX1	0	15899	ENST00000473732	ENSG00000135638	EMX1	0	2975	0.760128	0.158077	0.0817949	0.760128	0.158077	0.0817949	0.667308	0.29359	0.0391026
chr2	90446951	90452050	5100	0.0614612	0	0	6150	22759	ENST00000603238	protein_coding	ENSG00000270999	CH17-132F21.1	6150	16712	ENST00000603238	ENSG00000270999	CH17-132F21.1	0	3088	0	0	1	0	0	1	0.642745	0.357255	0
chr2	105465251	105476950	11700	0.0699469	3	1	0	23642	ENST00000361360	protein_coding	ENSG00000198914	POU3F3	0	17267	ENST00000361360	ENSG00000198914	POU3F3	0	3195	0.688718	0.311282	0	0.34188	0.253077	0.405043	0.396325	0.371795	0.23188
chr2	111874351	111881150	6800	0.0272432	1	1	0	24007	ENST00000433098	protein_coding	ENSG00000153094	BCL2L11	0	17489	ENST00000433098	ENSG00000153094	BCL2L11	0	3248	1	0	0	0.911176	0.0888235	0	0.846912	0.153088	0
chr2	114256351	114262450	6100	0.0601358	1	1	0	24261	ENST00000306507	protein_coding	ENSG00000184492	FOXD4L1	0	17665	ENST00000306507	ENSG00000184492	FOXD4L1	0	3278	0.378689	0.0111475	0.610164	0.378689	0.0111475	0.610164	0.486393	0.513607	0
chr2	119589851	119595150	5300	0.0752055	1	0	0	24405	ENST00000557729	lincRNA	ENSG00000258910	RP11-19E11.1	6777	17741	ENST00000546667	ENSG00000163064	EN1	0	3296	0.849245	0	0.150755	0	0	1	0.234528	0.623585	0.141887
chr2	119598851	119617550	18700	0.070033	1	1	0	24407	ENST00000546667	protein_coding	ENSG00000163064	EN1	0	17741	ENST00000546667	ENSG00000163064	EN1	0	3306	0.391765	0.00967914	0.598556	0.391765	0.00967914	0.598556	0.476684	0.523316	0
chr2	121100451	121106250	5800	0.0515635	1	1	0	24520	ENST00000295228	protein_coding	ENSG00000163083	INHBB	0	17835	ENST00000295228	ENSG00000163083	INHBB	0	3324	0.689655	0.0917241	0.218621	0.689655	0.0917241	0.218621	0.576379	0.423621	0
chr2	124666351	124671550	5200	0.109394	0	0	39203	24607	ENST00000411186	misc_RNA	ENSG00000223118	RN7SKP102	111313	17889	ENST00000423939	ENSG00000155052	CNTNAP5	110702	3343	0	0	1	0	0	1	0	0	1
chr2	145272551	145278650	6100	0.028434	2	1	0	25454	ENST00000595449	antisense	ENSG00000238057	ZEB2-AS1	0	18388	ENST00000464380	ENSG00000169554	ZEB2	0	3479	1	0	0	1	0	0	0.315082	0.476393	0.208525
chr2	162270651	162276550	5900	0.0792836	1	1	0	26049	ENST00000489530	protein_coding	ENSG00000136535	TBR1	0	18776	ENST00000489530	ENSG00000136535	TBR1	0	3532	1	0	0	1	0	0	0.235763	0.764237	0
chr2	162276851	162282850	6000	0.105146	3	1	0	26054	ENST00000605990	protein_coding	ENSG00000144290	SLC4A10	0	18778	ENST00000605990	ENSG00000144290	SLC4A10	0	3533	1	0	0	0.863167	0.136833	0	0.145667	0.8145	0.0398333
chr2	171567451	171574950	7500	0.0666627	2	2	0	26475	ENST00000487037	protein_coding	ENSG00000204335	SP5	0	19088	ENST00000487037	ENSG00000204335	SP5	0	3560	0.73	0.0204	0.2496	0.73	0.0204	0.2496	0.6096	0.3904	0
chr2	171669351	171676950	7600	0.0606708	2	1	0	26501	ENST00000455988	antisense	ENSG00000235934	AC007405.8	0	19099	ENST00000429023	ENSG00000128683	GAD1	0	3565	1	0	0	1	0	0	0.55	0.45	0
chr2	172944451	172954450	10000	0.08886	1	1	0	26631	ENST00000550686	protein_coding	ENSG00000144355	DLX1	0	19225	ENST00000550686	ENSG00000144355	DLX1	0	3582	0.6627	0.3019	0.0354	0.6627	0.3019	0.0354	0.3159	0.6841	0
chr2	172956551	172962650	6100	0.0713128	0	0	4455	26631	ENST00000550686	protein_coding	ENSG00000144355	DLX1	4455	19225	ENST00000550686	ENSG00000144355	DLX1	0	3583	0	0	1	0	0	1	0.456885	0.425574	0.117541
chr2	172963151	172969350	6200	0.0525149	2	1	0	26634	ENST00000448117	lincRNA	ENSG00000236651	AC104801.1	0	19227	ENST00000466293	ENSG00000115844	DLX2	0	3585	0.600484	0.235645	0.163871	0.600484	0.235645	0.163871	0.581774	0.418226	0
chr2	175195751	175209750	14000	0.0658514	2	2	0	26756	ENST00000595354	protein_coding	ENSG00000268241	AC018470.1	0	19306	ENST00000595354	ENSG00000268241	AC018470.1	0	3603	0.462643	0	0.537357	0.462643	0	0.537357	0.467643	0.411	0.121357
chr2	176942251	176955550	13300	0.100503	1	1	0	26891	ENST00000308618	protein_coding	ENSG00000174279	EVX2	0	19414	ENST00000308618	ENSG00000174279	EVX2	0	3619	0.300752	0.330075	0.369173	0.300752	0.330075	0.369173	0.439023	0.560977	0
chr2	176959851	176966750	6900	0.0828924	1	1	0	26894	ENST00000404162	protein_coding	ENSG00000170178	HOXD12	0	19417	ENST00000404162	ENSG00000170178	HOXD12	0	3623	0.590145	0.118261	0.291594	0.590145	0.118261	0.291594	0.254348	0.745652	0
chr2	176967951	176975050	7100	0.0854364	3	2	0	26899	ENST00000549469	protein_coding	ENSG00000128710	HOXD10	0	19421	ENST00000549469	ENSG00000128710	HOXD10	0	3626	1	0	0	1	0	0	0.220845	0.779155	0
chr2	177021251	177031150	9900	0.0911591	2	1	0	26916	ENST00000608941	antisense	ENSG00000272729	RP11-387A1.5	0	19433	ENST00000249440	ENSG00000128652	HOXD3	0	3643	0.760808	0.239192	0	0.725859	0.274141	0	0.213737	0.659899	0.126364
chr2	182320951	182327850	6900	0.0183505	1	1	0	27233	ENST00000478440	protein_coding	ENSG00000115232	ITGA4	0	19595	ENST00000478440	ENSG00000115232	ITGA4	0	3667	0.582174	0.417826	0	0.582174	0.417826	0	0.183768	0.407391	0.408841
chr2	182543651	182550450	6800	0.0784905	3	2	0	27254	ENST00000440371	antisense	ENSG00000234595	AC013733.3	0	19615	ENST00000295108	ENSG00000162992	NEUROD1	0	3669	0.910147	0.0875	0.00235294	0.581176	0	0.418824	0.191765	0.481324	0.326912
chr2	200320051	200331350	11300	0.0541295	2	1	0	27941	ENST00000441234	antisense	ENSG00000225953	SATB2-AS1	0	20141	ENST00000463386	ENSG00000119042	SATB2	0	3719	0.790885	0.209115	0	0.790885	0.209115	0	0.812301	0.187699	0
chr2	201980351	201985750	5400	0.046729	1	1	0	28154	ENST00000439154	protein_coding	ENSG00000003402	CFLAR	0	20287	ENST00000439154	ENSG00000003402	CFLAR	0	3736	1	0	0	1	0	0	0.210741	0.781667	0.00759259
chr2	217555451	217560450	5000	0.0602646	2	1	0	29091	ENST00000447289	antisense	ENSG00000236886	AC007563.5	0	20977	ENST00000449583	ENSG00000115461	IGFBP5	0	3803	0.6528	0.3472	0	0.6122	0.3878	0	0.1634	0.8366	0
chr2	219260351	219266150	5800	0.0447186	2	1	0	29265	ENST00000608367	antisense	ENSG00000273361	RP11-378A13.2	0	21123	ENST00000464255	ENSG00000144579	CTDSP1	0	3816	0.891724	0.108276	0	0.891724	0.108276	0	0.423793	0.447241	0.128966
chr2	219844351	219850950	6600	0.0548901	1	1	0	29413	ENST00000470119	protein_coding	ENSG00000163497	FEV	0	21256	ENST00000470119	ENSG00000163497	FEV	0	3834	0.568788	0.215152	0.216061	0.568788	0.210303	0.220909	0.373939	0.626061	0
chr2	222434451	222439850	5400	0.03313	2	1	0	29804	ENST00000609776	antisense	ENSG00000272944	CTD-2308L22.1	0	21605	ENST00000434266	ENSG00000116106	EPHA4	0	3879	1	0	0	1	0	0	0.538333	0.461667	0
chr2	223157851	223167850	10000	0.0856956	2	2	0	29822	ENST00000440903	protein_coding	ENSG00000163081	CCDC140	0	21617	ENST00000440903	ENSG00000163081	CCDC140	0	3884	0.6985	0.3015	0	0.6985	0.3015	0	0.2471	0.7529	0
chr2	223168251	223173250	5000	0.066636	0	0	553	29822	ENST00000440903	protein_coding	ENSG00000163081	CCDC140	553	21617	ENST00000440903	ENSG00000163081	CCDC140	0	3886	0.2892	0.048	0.6628	0.2892	0.048	0.6628	0.2018	0.7762	0.022
chr2	232570851	232576950	6100	0.0260119	2	2	0	30290	ENST00000467816	protein_coding	ENSG00000187514	PTMA	0	21967	ENST00000467816	ENSG00000187514	PTMA	0	3938	1	0	0	1	0	0	0.769836	0.230164	0
chr2	237071651	237084650	13000	0.0828405	2	1	0	30706	ENST00000483218	antisense	ENSG00000233611	AC079135.1	0	22302	ENST00000465889	ENSG00000168505	GBX2	0	3991	0.387692	0.440923	0.171385	0.387692	0.00715385	0.605154	0.638154	0.342154	0.0196923
chr2	238599451	238604650	5200	0.0284876	1	1	0	30810	ENST00000473815	protein_coding	ENSG00000124831	LRRFIP1	0	22393	ENST00000473815	ENSG00000124831	LRRFIP1	0	4003	0.708846	0.291154	0	0.708846	0.291154	0	0.3025	0.462885	0.234615
chr3	27761751	27767050	5300	0.0606922	1	1	0	33066	ENST00000461503	protein_coding	ENSG00000163508	EOMES	0	24154	ENST00000461503	ENSG00000163508	EOMES	0	4307	0.830755	0.00981132	0.159434	0.830755	0.00981132	0.159434	0.400566	0.599434	0
chr3	44035851	44041350	5500	0.0416131	2	0	0	34110	ENST00000606217	lincRNA	ENSG00000272121	RP4-555D20.4	242027	24980	ENST00000309765	ENSG00000173769	TOPAZ1	0	4401	0.902364	0	0.0976364	0	0	1	0.854	0.146	0
chr3	55514851	55524850	10000	0.0650953	2	1	0	35992	ENST00000469484	antisense	ENSG00000244586	WNT5A-AS1	0	26655	ENST00000497817	ENSG00000114251	WNT5A	0	4602	0.809	0.191	0	0.809	0.191	0	0.399	0.5996	0.0014
chr3	61545351	61550950	5600	0.0576382	1	1	0	36299	ENST00000474889	protein_coding	ENSG00000144724	PTPRG	0	26916	ENST00000474889	ENSG00000144724	PTPRG	0	4630	0.756071	0.243929	0	0.756071	0.243929	0	0.637857	0.362143	0
chr3	62351451	62362050	10600	0.0767005	2	1	0	36327	ENST00000475839	protein_coding	ENSG00000153266	FEZF2	0	26929	ENST00000475839	ENSG00000153266	FEZF2	0	4636	0.848868	0.146226	0.00490566	0.500849	0.125849	0.373302	0.36566	0.555	0.0793396
chr3	71111551	71116550	5000	0.0472921	1	1	0	36650	ENST00000497553	protein_coding	ENSG00000114861	FOXP1	0	27145	ENST00000497553	ENSG00000114861	FOXP1	0	4666	0.8948	0.1052	0	0.8948	0.1052	0	0.1386	0.7922	0.0692
chr3	71629851	71634950	5100	0.0287627	2	1	0	36659	ENST00000604491	lincRNA	ENSG00000270562	RP11-154H23.3	0	27150	ENST00000471386	ENSG00000114861	FOXP1	0	4667	1	0	0	1	0	0	0.518431	0.481569	0
chr3	105084151	105089550	5400	0.0165373	1	1	0	37370	ENST00000472644	protein_coding	ENSG00000170017	ALCAM	0	27584	ENST00000472644	ENSG00000170017	ALCAM	0	4739	0.747407	0.252593	0	0.747407	0.252593	0	0.0925926	0.907407	0
chr3	128204951	128212850	7900	0.0380361	2	1	0	38803	ENST00000473958	antisense	ENSG00000244300	RP11-475N22.4	0	28670	ENST00000498200	ENSG00000179348	GATA2	0	4877	1	0	0	1	0	0	0.858101	0.141899	0
chr3	135911351	135916550	5200	0.0222854	1	1	0	39426	ENST00000473093	protein_coding	ENSG00000174579	MSL2	0	29139	ENST00000473093	ENSG00000174579	MSL2	0	4945	0.991346	0.00865385	0	0.991346	0.00865385	0	0.364038	0.473077	0.162885
chr3	137478651	137491750	13100	0.0671415	2	1	0	39497	ENST00000478772	lincRNA	ENSG00000239513	RP11-2A4.3	0	29190	ENST00000306087	ENSG00000168875	SOX14	0	4956	0.531298	0	0.468702	0.305344	0	0.694656	0.339847	0.660153	0
chr3	147072151	147077950	5800	0.102877	0	0	10492	40048	ENST00000473299	antisense	ENSG00000243620	RP11-649A16.1	29208	29625	ENST00000480015	ENSG00000174963	ZIC4	0	5016	0	1	0	0	0	1	0.0960345	0.392759	0.511207
chr3	147084751	147092050	7300	0.0930537	1	0	0	40048	ENST00000473299	antisense	ENSG00000243620	RP11-649A16.1	15108	29625	ENST00000480015	ENSG00000174963	ZIC4	7078	5016	0.547945	0.231781	0.220274	0	0	1	0	0	1
chr3	147094251	147100250	6000	0.111893	0	0	4503	40071	ENST00000462168	antisense	ENSG00000241202	ZIC4-AS1	6908	29625	ENST00000480015	ENSG00000174963	ZIC4	8261	5017	0	0	1	0	0	1	0	0	1
chr3	147103951	147116750	12800	0.110632	3	2	0	40073	ENST00000488404	protein_coding	ENSG00000152977	ZIC1	0	29634	ENST00000488404	ENSG00000152977	ZIC1	0	5019	1	0	0	0.905625	0.094375	0	0.36875	0.431172	0.200078
chr3	147121951	147134150	12200	0.103623	2	2	0	40074	ENST00000282928	protein_coding	ENSG00000152977	ZIC1	0	29635	ENST00000282928	ENSG00000152977	ZIC1	0	5022	0.591803	0.408197	0	0.591803	0.408197	0	0.205984	0.478033	0.315984
chr3	147136051	147144150	8100	0.1014	1	1	0	40075	ENST00000474034	protein_coding	ENSG00000152977	ZIC1	0	29636	ENST00000474034	ENSG00000152977	ZIC1	0	5025	0.493827	0.506173	0	0.493827	0.506173	0	0.158395	0.841605	0
chr3	151960551	151965750	5200	0.0418919	1	1	0	40393	ENST00000477171	protein_coding	ENSG00000152601	MBNL1	0	29864	ENST00000477171	ENSG00000152601	MBNL1	20577	5045	0.589615	0.410385	0	0.589615	0.410385	0	0	0	1
chr3	151985251	151990450	5200	0.0264727	2	1	0	40418	ENST00000445466	antisense	ENSG00000229619	MBNL1-AS1	0	29873	ENST00000460591	ENSG00000152601	MBNL1	0	5045	0.787115	0.212885	0	0.766731	0.233269	0	0.191923	0.591731	0.216346
chr3	157812151	157819250	7100	0.0786111	0	0	3832	40664	ENST00000490689	protein_coding	ENSG00000168779	SHOX2	3832	30043	ENST00000490689	ENSG00000168779	SHOX2	0	5069	0	0.606056	0.393944	0	0.606056	0.393944	0.158873	0.680986	0.160141
chr3	157819851	157825850	6000	0.0832019	2	2	0	40671	ENST00000494002	protein_coding	ENSG00000174891	RSRC1	0	30050	ENST00000494002	ENSG00000174891	RSRC1	0	5071	0.794667	0.205333	0	0.794667	0.205333	0	0.205833	0.794167	0
chr3	164910151	164915550	5400	0.0736911	1	1	0	40957	ENST00000497724	protein_coding	ENSG00000121871	SLITRK3	0	30260	ENST00000497724	ENSG00000121871	SLITRK3	1187855	5089	0.696481	0.303519	0	0.696481	0.303519	0	0	0	1
chr3	169377451	169382550	5100	0.0277156	1	1	0	41102	ENST00000486748	protein_coding	ENSG00000085276	MECOM	0	30344	ENST00000486748	ENSG00000085276	MECOM	0	5096	0.661373	0.338627	0	0.661373	0.338627	0	0.317451	0.682549	0
chr3	169486951	169492050	5100	0.0188907	3	2	0	41115	ENST00000356716	protein_coding	ENSG00000085274	MYNN	0	30349	ENST00000356716	ENSG00000085274	MYNN	0	5100	1	0	0	1	0	0	0.146863	0.853137	0
chr3	181417751	181423350	5600	0.0605061	0	0	122	41688	ENST00000593330	sense_overlapping	ENSG00000242808	SOX2-OT	6363	30736	ENST00000431565	ENSG00000181449	SOX2	3728	5141	0.335179	0.664821	0	0	0	1	0	0	1
chr3	181424751	181435050	10300	0.0852924	1	1	0	41699	ENST00000325404	protein_coding	ENSG00000181449	SOX2	0	30737	ENST00000325404	ENSG00000181449	SOX2	0	5142	0.389126	0.610874	0	0.389126	0.0485437	0.56233	0.0907767	0.38835	0.520874
chr3	181439851	181446350	6500	0.112134	0	0	10128	41699	ENST00000325404	protein_coding	ENSG00000181449	SOX2	10128	30737	ENST00000325404	ENSG00000181449	SOX2	0	5144	0	1	0	0	0	1	0.0909231	0.515385	0.393692
chr3	185649151	185656350	7200	0.0468935	1	1	0	42232	ENST00000342294	protein_coding	ENSG00000136527	TRA2B	0	31189	ENST00000342294	ENSG00000136527	TRA2B	0	5197	0.863611	0.136389	0	0.863611	0.136389	0	0.135139	0.322361	0.5425
chr3	187454951	187464550	9600	0.0281143	2	1	0	42442	ENST00000450760	lincRNA	ENSG00000223401	RP11-211G3.2	0	31350	ENST00000496823	ENSG00000113916	BCL6	0	5215	0.818542	0.181458	0	0.636146	0.363854	0	0.133646	0.826875	0.0394792
chr4	1395551	1402650	7100	0.107166	1	1	0	43589	ENST00000422806	protein_coding	ENSG00000235608	NKX1-1	0	32147	ENST00000422806	ENSG00000235608	NKX1-1	0	5428	0.56338	0.197042	0.239577	0.56338	0.197042	0.239577	0.799577	0.200423	0
chr4	4854051	4863950	9900	0.0732156	1	1	0	44026	ENST00000382723	protein_coding	ENSG00000163132	MSX1	0	32504	ENST00000382723	ENSG00000163132	MSX1	0	5556	0.460404	0	0.539596	0.460404	0	0.539596	0.270101	0.729899	0
chr4	4866051	4875250	9200	0.0844199	0	0	1895	44027	ENST00000468421	protein_coding	ENSG00000163132	MSX1	1895	32505	ENST00000468421	ENSG00000163132	MSX1	0	5562	0.0113043	0	0.988696	0.0113043	0	0.988696	0.212826	0.7775	0.00967391
chr4	8858151	8865950	7800	0.0679588	1	0	0	44256	ENST00000557144	sense_intronic	ENSG00000258507	RP13-582L3.4	7397	32695	ENST00000506970	ENSG00000215612	HMX1	0	5631	0.512821	0.487179	0	0	1	0	0.633077	0.366923	0
chr4	8871351	8877950	6600	0.0929609	1	1	0	44255	ENST00000400677	protein_coding	ENSG00000215612	HMX1	0	32696	ENST00000400677	ENSG00000215612	HMX1	0	5635	0.635152	0	0.364848	0.635152	0	0.364848	0.515303	0.484697	0
chr4	13528451	13533550	5100	0.0872542	0	0	13123	44415	ENST00000382438	protein_coding	ENSG00000109705	NKX3-2	13123	32773	ENST00000382438	ENSG00000109705	NKX3-2	0	5661	0	0	1	0	0	1	0.197647	0.742353	0.06
chr4	13534351	13550250	15900	0.0830019	2	1	0	44417	ENST00000501050	lincRNA	ENSG00000246095	LINC01096	0	32773	ENST00000382438	ENSG00000109705	NKX3-2	0	5664	0.350755	0.139623	0.509623	0.251572	0.139623	0.608805	0.292138	0.526415	0.181447
chr4	20252451	20257450	5000	0.0694647	1	1	0	44674	ENST00000508824	protein_coding	ENSG00000145147	SLIT2	0	32966	ENST00000508824	ENSG00000145147	SLIT2	0	5683	0.9136	0	0.0864	0.9136	0	0.0864	0.7184	0.2816	0
chr4	30717351	30725050	7700	0.0526194	1	1	0	44966	ENST00000507864	protein_coding	ENSG00000169851	PCDH7	0	33178	ENST00000507864	ENSG00000169851	PCDH7	0	5712	0.651169	0	0.348831	0.651169	0	0.348831	0.601558	0.398442	0
chr4	40198151	40203350	5200	0.0652379	1	1	0	45260	ENST00000503978	protein_coding	ENSG00000168421	RHOH	0	33379	ENST00000503978	ENSG00000168421	RHOH	139109	5738	1	0	0	1	0	0	0	0	1
chr4	41746551	41754550	8000	0.115573	3	1	0	45374	ENST00000510602	lincRNA	ENSG00000249122	RP11-227F19.2	0	33471	ENST00000510424	ENSG00000109132	PHOX2B	0	5752	0.82975	0.17025	0	0.657875	0.146625	0.1955	0.195375	0.804625	0
chr4	41880151	41885250	5100	0.0934183	1	0	0	45379	ENST00000498940	lincRNA	ENSG00000245870	LINC00682	51886	33472	ENST00000504986	ENSG00000109133	TMEM33	0	5759	0.664902	0.335098	0	0	0	1	0.413529	0.586471	0
chr4	54964451	54971250	6800	0.0647994	2	1	0	45795	ENST00000408292	miRNA	ENSG00000221219	AC110298.1	0	33761	ENST00000548609	ENSG00000180613	GSX2	0	5804	1	0	0	0.666471	0.333529	0	0.279412	0.546029	0.174559
chr4	55091751	55101250	9500	0.0524001	1	1	0	45804	ENST00000504461	protein_coding	ENSG00000134853	PDGFRA	0	33768	ENST00000504461	ENSG00000134853	PDGFRA	0	5808	0.55	0.45	0	0.55	0.45	0	0.494632	0.505368	0
chr4	85415851	85421950	6100	0.0847378	1	1	0	47174	ENST00000295886	protein_coding	ENSG00000163623	NKX6-1	0	34708	ENST00000295886	ENSG00000163623	NKX6-1	0	5934	0.901639	0.0413115	0.0570492	0.901639	0.0413115	0.0570492	0.514754	0.485246	0
chr4	111540451	111556150	15700	0.0892123	1	1	0	48311	ENST00000557119	protein_coding	ENSG00000164093	PITX2	0	35577	ENST00000557119	ENSG00000164093	PITX2	0	6022	0.369936	0.630064	0	0.369936	0.630064	0	0.28	0.629873	0.0901274
chr4	111556751	111563250	6500	0.112594	1	1	0	48310	ENST00000511990	protein_coding	ENSG00000164093	PITX2	0	35576	ENST00000511990	ENSG00000164093	PITX2	0	6023	0.899385	0.100615	0	0.899385	0.100615	0	0.0376923	0.731385	0.230923
chr4	113434051	113439350	5300	0.0312648	2	1	0	48361	ENST00000504009	antisense	ENSG00000249509	RP11-402J6.1	0	35605	ENST00000313341	ENSG00000178403	NEUROG2	0	6030	0.903208	0.00433962	0.0924528	0.754717	0.123774	0.121509	0.396981	0.603019	0
chr4	134066151	134075050	8900	0.0436541	2	1	0	48950	ENST00000264360	protein_coding	ENSG00000138650	PCDH10	0	35968	ENST00000264360	ENSG00000138650	PCDH10	0	6102	0.584831	0.415169	0	0.562135	0.177303	0.260562	0.364719	0.521573	0.113708
chr4	147557551	147563250	5700	0.0807996	2	1	0	49432	ENST00000584185	miRNA	ENSG00000264323	AC093887.1	0	36268	ENST00000281321	ENSG00000151615	POU4F2	0	6153	0.766316	0.147018	0.0866667	0.701754	0.211579	0.0866667	0.534737	0.465263	0
chr4	147566851	147577150	10300	0.083735	0	0	6437	49432	ENST00000584185	miRNA	ENSG00000264323	AC093887.1	6805	36268	ENST00000281321	ENSG00000151615	POU4F2	0	6154	0	0	1	0	0	1	0.0633981	0.231845	0.704757
chr4	149362351	149367550	5200	0.0221005	1	1	0	49485	ENST00000342437	protein_coding	ENSG00000151623	NR3C2	0	36307	ENST00000342437	ENSG00000151623	NR3C2	0	6160	1	0	0	1	0	0	0.739231	0.260769	0
chr4	154708351	154714350	6000	0.0771701	1	1	0	49710	ENST00000274063	protein_coding	ENSG00000145423	SFRP2	0	36452	ENST00000274063	ENSG00000145423	SFRP2	0	6186	0.6535	0	0.3465	0.6535	0	0.3465	0.441833	0.558167	0
chr4	156586951	156592050	5100	0.0314004	1	1	0	49843	ENST00000513574	protein_coding	ENSG00000164116	GUCY1A3	0	36527	ENST00000513574	ENSG00000164116	GUCY1A3	0	6198	0.757647	0.242353	0	0.757647	0.242353	0	0.195098	0.656275	0.148627
chr4	174447851	174453250	5400	0.0996915	2	1	0	50401	ENST00000504429	antisense	ENSG00000237125	HAND2-AS1	0	36884	ENST00000505300	ENSG00000164107	HAND2	0	6252	1	0	0	0.960741	0.0392593	0	0.568333	0.431667	0
chr4	183061651	183067150	5500	0.0613012	3	1	0	50582	ENST00000505389	sense_intronic	ENSG00000248266	RP11-402C9.1	0	36984	ENST00000512480	ENSG00000218336	TENM3	0	6268	0.767636	0.232364	0	0.729273	0	0.270727	0.577636	0.422364	0
chr4	185936951	185943550	6600	0.0555005	1	1	0	50759	ENST00000338875	protein_coding	ENSG00000187821	HELT	0	37105	ENST00000338875	ENSG00000187821	HELT	0	6296	0.619394	0	0.380606	0.619394	0	0.380606	0.611061	0.388939	0
chr4	187643451	187649150	5700	0.049705	1	1	0	50962	ENST00000509647	protein_coding	ENSG00000083857	FAT1	0	37286	ENST00000509647	ENSG00000083857	FAT1	0	6315	1	0	0	1	0	0	0.690175	0.309825	0
chr5	1874051	1879850	5800	0.0836759	0	0	1356	51309	ENST00000505938	protein_coding	ENSG00000113430	IRX4	1356	37510	ENST00000505938	ENSG00000113430	IRX4	0	6494	0.111034	0.287241	0.601724	0.111034	0.287241	0.601724	0.738966	0.261034	0
chr5	1880451	1888450	8000	0.0777401	3	1	0	51312	ENST00000514569	antisense	ENSG00000249326	CTD-2194D22.4	0	37511	ENST00000511126	ENSG00000113430	IRX4	0	6495	1	0	0	0.9435	0.0565	0	0.727375	0.272625	0
chr5	2738251	2744750	6500	0.0761471	0	0	377	51318	ENST00000560688	lincRNA	ENSG00000259757	RP11-129I19.2	7018	37513	ENST00000302057	ENSG00000170561	IRX2	0	6507	0.249538	0	0.750462	0	0	1	0.351385	0.415846	0.232769
chr5	2746751	2758450	11700	0.0893704	2	2	0	51328	ENST00000397835	protein_coding	ENSG00000186493	C5orf38	0	37521	ENST00000397835	ENSG00000186493	C5orf38	0	6508	0.444444	0.304103	0.251453	0.444444	0.304103	0.251453	0.739829	0.260171	0
chr5	3598351	3603550	5200	0.0886863	1	0	0	51337	ENST00000559410	antisense	ENSG00000259603	CTD-2012M11.3	2182	37522	ENST00000302006	ENSG00000170549	IRX1	0	6517	0.759808	0	0.240192	0	0.609038	0.390962	0.904615	0.0953846	0
chr5	32708951	32715450	6500	0.0316418	1	1	0	52064	ENST00000507141	protein_coding	ENSG00000113389	NPR3	0	37875	ENST00000507141	ENSG00000113389	NPR3	0	6593	0.844	0.156	0	0.844	0.156	0	0.698462	0.301538	0
chr5	37834251	37841250	7000	0.0645118	2	1	0	52380	ENST00000503382	lincRNA	ENSG00000248587	GDNF-AS1	0	38129	ENST00000502572	ENSG00000168621	GDNF	0	6614	1	0	0	1	0	0	0.633714	0.366286	0
chr5	40677951	40684250	6300	0.0165391	1	1	0	52493	ENST00000513635	protein_coding	ENSG00000171522	PTGER4	0	38202	ENST00000513635	ENSG00000171522	PTGER4	0	6621	0.929048	0.0709524	0	0.929048	0.0709524	0	0.409365	0.56381	0.0268254
chr5	43038951	43044250	5300	0.0154683	2	1	0	52613	ENST00000515108	antisense	ENSG00000215068	AC025171.1	0	38289	ENST00000314890	ENSG00000177721	ANXA2R	0	6643	0.863019	0.136981	0	0.562075	0.365472	0.0724528	0.372453	0.627547	0
chr5	50261251	50266450	5200	0.0950245	3	0	0	52771	ENST00000508923	lincRNA	ENSG00000248918	CTD-2089N3.3	297523	38394	ENST00000503561	ENSG00000151883	PARP8	0	6657	1	0	0	0	0	1	0.125385	0.521731	0.352885
chr5	50675851	50686750	10900	0.0871762	2	1	0	52782	ENST00000505475	protein_coding	ENSG00000016082	ISL1	0	38397	ENST00000505475	ENSG00000016082	ISL1	0	6660	0.751101	0.248899	0	0.652936	0.248899	0.0981651	0.162202	0.766055	0.0717431
chr5	52774051	52779250	5200	0.0234527	1	1	0	52830	ENST00000491717	protein_coding	ENSG00000134363	FST	0	38427	ENST00000491717	ENSG00000134363	FST	0	6667	0.963846	0	0.0361538	0.963846	0	0.0361538	0.253846	0.746154	0
chr5	56467951	56473050	5100	0.0499206	1	1	0	53070	ENST00000511209	protein_coding	ENSG00000062194	GPBP1	0	38595	ENST00000511209	ENSG00000062194	GPBP1	0	6692	1	0	0	1	0	0	0.294706	0.601569	0.103725
chr5	72593251	72599950	6700	0.0994974	0	0	5487	53861	ENST00000513280	lincRNA	ENSG00000249743	RP11-60A8.1	124131	39154	ENST00000511737	ENSG00000164325	TMEM174	0	6757	0	0	1	0	0	1	0.35209	0.64791	0
chr5	72741051	72748250	7200	0.0574533	4	1	0	53869	ENST00000512310	lincRNA	ENSG00000251604	RP11-79P5.7	0	39156	ENST00000499003	ENSG00000251493	FOXD1	0	6763	1	0	0	0.73625	0	0.26375	0.0830556	0.612917	0.304028
chr5	76923351	76929050	5700	0.0880196	0	0	3767	54180	ENST00000515716	protein_coding	ENSG00000171540	OTP	3767	39382	ENST00000515716	ENSG00000171540	OTP	0	6795	0	0.791754	0.208246	0	0.791754	0.208246	0.358772	0.610526	0.0307018
chr5	76929351	76941950	12600	0.116932	1	1	0	54180	ENST00000515716	protein_coding	ENSG00000171540	OTP	0	39382	ENST00000515716	ENSG00000171540	OTP	0	6799	0.531349	0.116429	0.352222	0.531349	0.116429	0.352222	0.259683	0.630952	0.109365
chr5	82766151	82771450	5300	0.040772	1	1	0	54495	ENST00000502527	protein_coding	ENSG00000038427	VCAN	0	39614	ENST00000502527	ENSG00000038427	VCAN	0	6829	0.677925	0.322075	0	0.677925	0.322075	0	0.251321	0.703962	0.044717
chr5	87966851	87973050	6200	0.0803257	2	0	0	54644	ENST00000510274	antisense	ENSG00000245864	CTC-467M3.1	52285	39679	ENST00000510980	ENSG00000081189	MEF2C	0	6841	1	0	0	0	0	1	0.384194	0.615806	0
chr5	87977451	87990850	13400	0.0943617	3	0	0	54646	ENST00000511000	antisense	ENSG00000250555	CTC-467M3.2	34485	39679	ENST00000510980	ENSG00000081189	MEF2C	0	6845	0.758134	0.241866	0	0	0	1	0.0547761	0.678806	0.266418
chr5	90674651	90681450	6800	0.0345176	1	1	0	54745	ENST00000507075	protein_coding	ENSG00000113369	ARRDC3	0	39730	ENST00000507075	ENSG00000113369	ARRDC3	0	6854	0.959559	0	0.0404412	0.959559	0	0.0404412	0.162941	0.466471	0.370588
chr5	92905651	92913650	8000	0.0895431	1	0	0	54773	ENST00000607831	processed_transcript	ENSG00000237187	NR2F1-AS1	5392	39731	ENST00000327111	ENSG00000175745	NR2F1	0	6855	0.42475	0.57525	0	0	0	1	0.3295	0.433625	0.236875
chr5	92913951	92922250	8300	0.0484272	2	1	0	54779	ENST00000327111	protein_coding	ENSG00000175745	NR2F1	0	39731	ENST00000327111	ENSG00000175745	NR2F1	0	6857	0.908193	0.0918072	0	0.62747	0	0.37253	0.534819	0.465181	0
chr5	92930151	92938650	8500	0.113563	0	0	2471	54782	ENST00000506162	protein_coding	ENSG00000175745	NR2F1	2471	39734	ENST00000506162	ENSG00000175745	NR2F1	0	6860	0	0.0201176	0.979882	0	0.0201176	0.979882	0.0354118	0.380471	0.584118
chr5	92940851	92949350	8500	0.0970999	0	0	7143	54792	ENST00000515916	miRNA	ENSG00000251725	MIR2277	13171	39734	ENST00000506162	ENSG00000175745	NR2F1	634	6861	0	0	1	0	0	1	0	0.160706	0.839294
chr5	100235751	100241050	5300	0.0129496	1	1	0	55121	ENST00000523381	protein_coding	ENSG00000113532	ST8SIA4	0	39967	ENST00000523381	ENSG00000113532	ST8SIA4	0	6883	0.764528	0.220189	0.015283	0.764528	0.220189	0.015283	0.151698	0.848302	0
chr5	107004451	107010150	5700	0.0369108	1	1	0	55243	ENST00000504941	protein_coding	ENSG00000184349	EFNA5	0	40042	ENST00000504941	ENSG00000184349	EFNA5	0	6891	0.727193	0	0.272807	0.727193	0	0.272807	0.537018	0.462982	0
chr5	122421251	122431550	10300	0.0903554	2	1	0	55847	ENST00000407847	protein_coding	ENSG00000061455	PRDM6	0	40444	ENST00000407847	ENSG00000061455	PRDM6	0	6950	0.502718	0.34534	0.151942	0.38835	0.459709	0.151942	0.26534	0.629126	0.105534
chr5	145715551	145726250	10700	0.0845535	1	1	0	57640	ENST00000230732	protein_coding	ENSG00000091010	POU4F3	0	41884	ENST00000230732	ENSG00000091010	POU4F3	0	7228	0.373832	0.626168	0	0.373832	0.0968224	0.529346	0.288505	0.676355	0.0351402
chr5	153851951	153866950	15000	0.0816149	2	1	0	58271	ENST00000522134	lincRNA	ENSG00000254293	CTB-158E9.1	0	42403	ENST00000231121	ENSG00000113196	HAND1	0	7281	0.497467	0.0869333	0.4156	0.266667	0.0861333	0.6472	0.254467	0.578933	0.1666
chr5	160971051	160976650	5600	0.0666563	2	2	0	58612	ENST00000522269	protein_coding	ENSG00000145863	GABRA6	0	42660	ENST00000522269	ENSG00000145863	GABRA6	0	7323	0.893214	0.106786	0	0.893214	0.106786	0	0.123571	0.583214	0.293214
chr5	170735151	170745850	10700	0.0848286	1	1	0	58916	ENST00000296921	protein_coding	ENSG00000164438	TLX3	0	42861	ENST00000296921	ENSG00000164438	TLX3	0	7344	0.293178	0.0795327	0.62729	0.293178	0.0795327	0.62729	0.632804	0.367196	0
chr5	180614451	180619650	5200	0.0274371	2	0	0	60091	ENST00000508877	antisense	ENSG00000250222	CTC-338M12.5	6106	43814	ENST00000504241	ENSG00000146054	TRIM7	0	7558	0.538269	0	0.461731	0	0	1	0.568654	0.431346	0
chr6	1377651	1386550	8900	0.0722097	1	0	0	60225	ENST00000568244	antisense	ENSG00000261730	RP4-668J24.2	3518	43898	ENST00000259806	ENSG00000137273	FOXF2	0	7588	0.365169	0	0.634831	0	0	1	0.52382	0.47618	0
chr6	1604151	1613050	8900	0.063984	1	1	0	60230	ENST00000380874	protein_coding	ENSG00000054598	FOXC1	0	43899	ENST00000380874	ENSG00000054598	FOXC1	0	7596	0.449438	0.041573	0.508989	0.449438	0.041573	0.508989	0.948764	0.051236	0
chr6	3226751	3232750	6000	0.0527626	2	2	0	60337	ENST00000416079	protein_coding	ENSG00000180822	PSMG4	0	43961	ENST00000416079	ENSG00000180822	PSMG4	0	7621	1	0	0	1	0	0	0.5595	0.4405	0
chr6	5994451	6000850	6400	0.0892254	0	0	2345	60483	ENST00000495850	protein_coding	ENSG00000124785	NRN1	2345	44056	ENST00000495850	ENSG00000124785	NRN1	0	7641	0	0.409219	0.590781	0	0.409219	0.590781	0.253125	0.746875	0
chr6	6001751	6009850	8100	0.063906	1	1	0	60483	ENST00000495850	protein_coding	ENSG00000124785	NRN1	0	44056	ENST00000495850	ENSG00000124785	NRN1	0	7645	0.919136	0.000493827	0.0803704	0.919136	0.000493827	0.0803704	0.476543	0.523457	0
chr6	10380851	10387850	7000	0.0915364	0	0	14035	60610	ENST00000405921	pseudogene	ENSG00000216781	RP1-290I10.2	16976	44143	ENST00000461628	ENSG00000137203	TFAP2A	0	7670	0	0	1	0	0	1	0.273143	0.675714	0.0511429
chr6	10389551	10397150	7600	0.123673	0	0	7676	60611	ENST00000461628	protein_coding	ENSG00000137203	TFAP2A	7676	44143	ENST00000461628	ENSG00000137203	TFAP2A	0	7672	0	0.491053	0.508947	0	0.491053	0.508947	0.0969737	0.445789	0.457237
chr6	10409551	10418250	8700	0.0817276	2	1	0	60632	ENST00000443546	antisense	ENSG00000229950	TFAP2A-AS1	0	44161	ENST00000465858	ENSG00000137203	TFAP2A	0	7679	1	0	0	1	0	0	0.469425	0.530575	0
chr6	10418651	10427550	8900	0.10048	2	1	0	60633	ENST00000420389	lincRNA	ENSG00000228478	RP1-290I10.3	0	44162	ENST00000486038	ENSG00000137203	TFAP2A	0	7683	0.717191	0.116404	0.166404	0.364157	0	0.635843	0.224944	0.775056	0
chr6	12008351	12014150	5800	0.0435576	1	1	0	60771	ENST00000478545	protein_coding	ENSG00000095951	HIVEP1	0	44264	ENST00000478545	ENSG00000095951	HIVEP1	0	7694	1	0	0	1	0	0	0.144138	0.477759	0.378103
chr6	15244651	15250550	5900	0.0375795	3	1	0	60878	ENST00000441978	antisense	ENSG00000235488	JARID2-AS1	0	44336	ENST00000397311	ENSG00000008083	JARID2	0	7709	1	0	0	1	0	0	0.217458	0.377458	0.405085
chr6	16758851	16763850	5000	0.031137	2	1	0	60920	ENST00000450930	antisense	ENSG00000229931	RP1-151F17.1	0	44365	ENST00000479680	ENSG00000124788	ATXN1	0	7717	0.8964	0.1036	0	0.807	0.1672	0.0258	0.5614	0.4386	0
chr6	20400551	20405550	5000	0.0182288	1	1	0	61012	ENST00000535432	protein_coding	ENSG00000112242	E2F3	0	44423	ENST00000535432	ENSG00000112242	E2F3	0	7734	1	0	0	1	0	0	0.4356	0.5644	0
chr6	21593151	21599250	6100	0.0341463	1	1	0	61028	ENST00000543472	protein_coding	ENSG00000124766	SOX4	0	44429	ENST00000543472	ENSG00000124766	SOX4	0	7737	0.478689	0.455246	0.0660656	0.478689	0.455246	0.0660656	0.358033	0.615902	0.0260656
chr6	26155451	26160450	5000	0.0276451	2	2	0	61234	ENST00000289316	protein_coding	ENSG00000158373	HIST1H2BD	0	44560	ENST00000289316	ENSG00000158373	HIST1H2BD	0	7769	0.9846	0.0154	0	0.9846	0.0154	0	0.1394	0.5998	0.2608
chr6	26194951	26201150	6200	0.0474781	4	3	0	61242	ENST00000359985	protein_coding	ENSG00000197846	HIST1H2BF	0	44566	ENST00000359985	ENSG00000197846	HIST1H2BF	0	7775	1	0	0	0.915	0	0.085	0.164194	0.816452	0.0193548
chr6	27634751	27641050	6300	0.0827248	0	0	14146	61424	ENST00000404273	pseudogene	ENSG00000216676	RP1-15D7.1	134658	44696	ENST00000377401	ENSG00000185130	HIST1H2BL	6743	7817	0	0	1	0	0	1	0	0	1
chr6	28739251	28745450	6200	0.122991	1	0	0	61545	ENST00000408264	miRNA	ENSG00000221191	AL662890.1	129910	44777	ENST00000467742	ENSG00000204713	TRIM27	8419	7849	0.606129	0	0.393871	0	0	1	0	0	1
chr6	30649451	30655950	6500	0.0762473	1	1	0	61923	ENST00000274853	protein_coding	ENSG00000146112	PPP1R18	0	45013	ENST00000274853	ENSG00000146112	PPP1R18	0	7901	0.464	0.536	0	0.464	0.536	0	0.127231	0.420154	0.452615
chr6	31701951	31708950	7000	0.0393747	3	3	0	62430	ENST00000493662	protein_coding	ENSG00000255152	MSH5-SAPCD1	0	45458	ENST00000493662	ENSG00000255152	MSH5-SAPCD1	0	7933	0.943857	0.0561429	0	0.943857	0.0561429	0	0.121	0.373429	0.505571
chr6	32934351	32942950	8600	0.0216934	4	2	0	62900	ENST00000580587	antisense	ENSG00000263756	XXbac-BPG181M17.6	0	45877	ENST00000449085	ENSG00000204256	BRD2	0	7965	1	0	0	1	0	0	0.299419	0.700581	0
chr6	41338851	41344050	5200	0.063106	0	0	15663	63654	ENST00000458852	miRNA	ENSG00000238867	AL136967.1	35261	46490	ENST00000373086	ENSG00000096264	NCR2	0	8093	0	0	1	0	0	1	0.512885	0.487115	0
chr6	45386851	45392550	5700	0.0346068	2	1	0	64168	ENST00000606796	antisense	ENSG00000271857	RP1-244F24.1	0	46946	ENST00000359524	ENSG00000124813	RUNX2	0	8183	0.785965	0.214035	0	0.780526	0.219474	0	0.534035	0.465965	0
chr6	50679251	50694050	14800	0.0907911	1	1	0	64321	ENST00000492804	protein_coding	ENSG00000008197	TFAP2D	0	47062	ENST00000492804	ENSG00000008197	TFAP2D	0	8197	0.540541	0.439865	0.0195946	0.540541	0.439865	0.0195946	0.0747297	0.518581	0.406689
chr6	50786151	50796350	10200	0.108744	1	1	0	64325	ENST00000489228	protein_coding	ENSG00000008196	TFAP2B	0	47066	ENST00000489228	ENSG00000008196	TFAP2B	0	8199	0.524216	0.475784	0	0.524216	0.475784	0	0.124314	0.603431	0.272255
chr6	50807951	50819550	11600	0.110327	0	0	5824	64326	ENST00000498293	pseudogene	ENSG00000060303	RPS17P5	18452	47066	ENST00000489228	ENSG00000008196	TFAP2B	0	8202	0	0.635862	0.364138	0	0.635862	0.364138	0.0851724	0.813707	0.101121
chr6	75913651	75919250	5600	0.0475717	1	1	0	65004	ENST00000483888	protein_coding	ENSG00000111799	COL12A1	0	47451	ENST00000483888	ENSG00000111799	COL12A1	0	8274	0.735	0	0.265	0.735	0	0.265	0.300357	0.545536	0.154107
chr6	85471251	85480050	8800	0.089038	1	1	0	65267	ENST00000606621	protein_coding	ENSG00000112837	TBX18	0	47627	ENST00000606621	ENSG00000112837	TBX18	0	8302	0.566591	0	0.433409	0.566591	0	0.433409	0.1625	0.392273	0.445227
chr6	85480151	85485150	5000	0.082514	0	0	5913	65263	ENST00000369663	protein_coding	ENSG00000112837	TBX18	5913	47623	ENST00000369663	ENSG00000112837	TBX18	0	8303	0	0	1	0	0	1	0.4298	0.4864	0.0838
chr6	99270751	99277750	7000	0.0887153	0	0	4829	65633	ENST00000328345	protein_coding	ENSG00000184486	POU3F2	4829	47838	ENST00000328345	ENSG00000184486	POU3F2	0	8343	0	0	1	0	0	1	0.127857	0.872143	0
chr6	99277851	99287350	9500	0.0483931	1	1	0	65633	ENST00000328345	protein_coding	ENSG00000184486	POU3F2	0	47838	ENST00000328345	ENSG00000184486	POU3F2	0	8344	0.421053	0.219053	0.359895	0.421053	0.219053	0.359895	0.476316	0.364947	0.158737
chr6	99288651	99294150	5500	0.0852329	0	0	6070	65633	ENST00000328345	protein_coding	ENSG00000184486	POU3F2	6070	47838	ENST00000328345	ENSG00000184486	POU3F2	0	8347	0	0	1	0	0	1	0.268727	0.731273	0
chr6	100049851	100057350	7500	0.111177	1	1	0	65698	ENST00000369214	protein_coding	ENSG00000112238	PRDM13	0	47894	ENST00000369214	ENSG00000112238	PRDM13	0	8360	0.5392	0.0934667	0.367333	0.5392	0.0934667	0.367333	0.197467	0.802533	0
chr6	100900351	100907050	6700	0.120772	0	0	4502	65710	ENST00000262901	protein_coding	ENSG00000112246	SIM1	4502	47898	ENST00000262901	ENSG00000112246	SIM1	0	8371	0	1	0	0	1	0	0.180448	0.649254	0.170299
chr6	100907151	100915950	8800	0.104814	1	1	0	65712	ENST00000511871	protein_coding	ENSG00000112246	SIM1	0	47900	ENST00000511871	ENSG00000112246	SIM1	0	8375	0.596818	0.272955	0.130227	0.596818	0.272955	0.130227	0.236364	0.763636	0
chr6	106957351	106962550	5200	0.0378483	1	1	0	65804	ENST00000369066	protein_coding	ENSG00000112297	AIM1	0	47954	ENST00000369066	ENSG00000112297	AIM1	0	8394	0.769231	0.157885	0.0728846	0.769231	0.157885	0.0728846	0.328269	0.671731	0
chr6	108434251	108441550	7300	0.0590627	0	0	3168	65892	ENST00000426008	lincRNA	ENSG00000225174	OSTM1-AS1	38305	48004	ENST00000467960	ENSG00000081087	OSTM1	0	8407	0	1	0	0	1	0	0.496301	0.503699	0
chr6	108477851	108492750	14900	0.0816307	2	2	0	65896	ENST00000426403	protein_coding	ENSG00000112333	NR2E1	0	48008	ENST00000426403	ENSG00000112333	NR2E1	0	8411	0.464631	0.535369	0	0.464631	0.535369	0	0.421477	0.436711	0.141812
chr6	114175551	114181150	5600	0.0666408	1	1	0	66294	ENST00000368635	protein_coding	ENSG00000155130	MARCKS	0	48273	ENST00000368635	ENSG00000155130	MARCKS	0	8449	0.714286	0.108929	0.176786	0.714286	0.108929	0.176786	0.252857	0.357143	0.39
chr6	117585051	117593950	8900	0.0643878	1	1	0	66422	ENST00000326274	protein_coding	ENSG00000170162	VGLL2	0	48355	ENST00000326274	ENSG00000170162	VGLL2	0	8464	0.414157	0.585843	0	0.414157	0.585843	0	0.159551	0.79809	0.0423596
chr6	135500951	135506150	5200	0.0236807	1	1	0	67142	ENST00000529586	protein_coding	ENSG00000118513	MYB	0	48893	ENST00000529586	ENSG00000118513	MYB	0	8530	0.930192	0.0698077	0	0.930192	0.0698077	0	0.434038	0.565962	0
chr6	137813051	137820350	7300	0.0876105	1	1	0	67270	ENST00000367734	protein_coding	ENSG00000177468	OLIG3	0	48977	ENST00000367734	ENSG00000177468	OLIG3	0	8544	0.547945	0.0267123	0.425342	0.547945	0.0267123	0.425342	0.383699	0.616301	0
chr6	150258551	150263950	5400	0.0675734	1	1	0	67727	ENST00000367351	protein_coding	ENSG00000131015	ULBP2	0	49250	ENST00000367351	ENSG00000131015	ULBP2	0	8607	0.623148	0	0.376852	0.521296	0	0.478704	0.31	0.69	0
chr6	157097351	157104650	7300	0.0308619	4	1	0	68028	ENST00000604792	antisense	ENSG00000270487	RP11-230C9.3	0	49462	ENST00000414678	ENSG00000049618	ARID1B	55965	8642	0.854521	0.145479	0	0.714521	0.285479	0	0	0	1
chr6	163833251	163838450	5200	0.0238273	2	1	0	68307	ENST00000544436	protein_coding	ENSG00000112531	QKI	0	49666	ENST00000544436	ENSG00000112531	QKI	213035	8688	1	0	0	1	0	0	0	0	1
chr6	166073751	166079450	5700	0.0447037	1	1	0	68331	ENST00000539869	protein_coding	ENSG00000112541	PDE10A	0	49681	ENST00000539869	ENSG00000112541	PDE10A	0	8694	0.673158	0.326842	0	0.673158	0.326842	0	0.678947	0.321053	0
chr6	170597751	170603950	6200	0.033766	2	2	0	68587	ENST00000540480	protein_coding	ENSG00000112584	FAM120B	0	49857	ENST00000540480	ENSG00000112584	FAM120B	0	8809	0.900323	0.0996774	0	0.900323	0.0996774	0	0.485161	0.514839	0
chr7	555951	562950	7000	0.0468824	2	1	0	68653	ENST00000452622	lincRNA	ENSG00000223855	AC147651.3	0	49896	ENST00000426681	ENSG00000197461	PDGFA	0	8881	0.840429	0.159571	0	0.826857	0.0277143	0.145429	0.890571	0.109429	0
chr7	1267251	1285650	18400	0.0926595	1	1	0	68782	ENST00000316333	protein_coding	ENSG00000164853	UNCX	0	50013	ENST00000316333	ENSG00000164853	UNCX	0	8969	0.217391	0.131087	0.651522	0.217391	0.131087	0.651522	0.755435	0.244565	0
chr7	5457651	5470150	12500	0.0308926	6	1	0	69087	ENST00000608012	lincRNA	ENSG00000273084	RP11-1275H24.3	0	50250	ENST00000399434	ENSG00000182095	TNRC18	0	9141	1	0	0	0.46944	0.28208	0.24848	0.86024	0.13976	0
chr7	8472551	8478350	5800	0.0786386	1	1	0	69424	ENST00000429542	protein_coding	ENSG00000122584	NXPH1	0	50503	ENST00000429542	ENSG00000122584	NXPH1	0	9208	0.736897	0.263103	0	0.736897	0.263103	0	0.355172	0.446379	0.198448
chr7	19155151	19161150	6000	0.0649082	2	1	0	69714	ENST00000417460	antisense	ENSG00000236536	AC003986.7	0	50693	ENST00000242261	ENSG00000122691	TWIST1	0	9236	1	0	0	0.690667	0	0.309333	0.332	0.483333	0.184667
chr7	20822351	20834850	12500	0.0973089	1	1	0	69769	ENST00000361443	protein_coding	ENSG00000164651	SP8	0	50719	ENST00000361443	ENSG00000164651	SP8	0	9245	0.32	0.04792	0.63208	0.32	0.04792	0.63208	0.2084	0.55656	0.23504
chr7	26236751	26244450	7700	0.0170017	2	2	0	70081	ENST00000497498	protein_coding	ENSG00000122565	CBX3	0	50961	ENST00000497498	ENSG00000122565	CBX3	0	9285	1	0	0	1	0	0	0.343377	0.519481	0.137143
chr7	27278651	27286750	8100	0.0821672	3	1	0	70205	ENST00000535619	protein_coding	ENSG00000106038	EVX1	0	51024	ENST00000535619	ENSG00000106038	EVX1	0	9327	0.975802	0	0.0241975	0.81321	0	0.18679	0.417037	0.582963	0
chr7	35288251	35295350	7100	0.113288	1	1	0	70661	ENST00000492961	protein_coding	ENSG00000164532	TBX20	0	51342	ENST00000492961	ENSG00000164532	TBX20	0	9373	0.578732	0.421268	0	0.578732	0.421268	0	0.237887	0.376901	0.385211
chr7	50343051	50349750	6700	0.0611197	1	1	0	71514	ENST00000462201	protein_coding	ENSG00000185811	IKZF1	0	51965	ENST00000462201	ENSG00000185811	IKZF1	0	9467	1	0	0	1	0	0	0.174328	0.343433	0.482239
chr7	92461351	92467750	6400	0.0154609	2	1	0	73543	ENST00000452050	antisense	ENSG00000237819	AC002454.1	0	53202	ENST00000491250	ENSG00000105810	CDK6	0	9766	1	0	0	1	0	0	0.654062	0.345938	0
chr7	96643251	96657450	14200	0.0734231	2	1	0	73779	ENST00000486603	protein_coding	ENSG00000105880	DLX5	0	53383	ENST00000486603	ENSG00000105880	DLX5	0	9789	0.450423	0.171479	0.378099	0.300704	0.171479	0.527817	0.222394	0.651761	0.125845
chr7	100805651	100818350	12700	0.0567811	1	1	0	74571	ENST00000445482	protein_coding	ENSG00000128564	VGF	0	54047	ENST00000445482	ENSG00000128564	VGF	0	9883	0.352677	0.408031	0.239291	0.352677	0.408031	0.239291	0.355276	0.454173	0.190551
chr7	104650951	104657150	6200	0.0248455	3	1	0	74938	ENST00000474203	protein_coding	ENSG00000005483	KMT2E	0	54331	ENST00000474203	ENSG00000005483	KMT2E	0	9933	0.876935	0.123065	0	0.690645	0.0391935	0.270161	0.297903	0.645161	0.0569355
chr7	113721951	113728050	6100	0.0477707	1	1	0	75372	ENST00000393500	protein_coding	ENSG00000128573	FOXP2	0	54683	ENST00000393500	ENSG00000128573	FOXP2	0	9965	0.601475	0	0.398525	0.601475	0	0.398525	0.470656	0.369672	0.159672
chr7	121941951	121953350	11400	0.0768549	2	1	0	75681	ENST00000424404	antisense	ENSG00000230316	FEZF1-AS1	0	54904	ENST00000418046	ENSG00000128610	FEZF1	0	9989	0.946842	0	0.0531579	0.707719	0.239123	0.0531579	0.196404	0.765263	0.0383333
chr7	129417851	129424050	6200	0.0687981	0	0	974	76092	ENST00000496217	lincRNA	ENSG00000242078	RP11-738B7.1	55530	55189	ENST00000483368	ENSG00000186591	UBE2H	0	10047	0.165484	0	0.834516	0	0	1	0.738871	0.261129	0
chr7	138787951	138795250	7300	0.0420076	1	1	0	76619	ENST00000471652	protein_coding	ENSG00000105939	ZC3HAV1	0	55567	ENST00000471652	ENSG00000105939	ZC3HAV1	0	10090	0.431644	0.568356	0	0.431644	0.568356	0	0.204795	0.361918	0.433288
chr7	155164051	155175650	11600	0.0611414	1	1	0	77887	ENST00000401499	protein_coding	ENSG00000218672	AC008060.7	0	56447	ENST00000401499	ENSG00000218672	AC008060.7	0	10260	0.248276	0	0.751724	0.248276	0	0.751724	0.408017	0.591983	0
chr7	155245451	155254650	9200	0.0610813	2	1	0	77890	ENST00000297375	protein_coding	ENSG00000164778	EN2	0	56448	ENST00000297375	ENSG00000164778	EN2	0	10263	0.546739	0.453261	0	0.434783	0.198587	0.36663	0.604891	0.395109	0
chr7	155256751	155266250	9500	0.0915748	0	0	5926	77890	ENST00000297375	protein_coding	ENSG00000164778	EN2	5926	56448	ENST00000297375	ENSG00000164778	EN2	0	10265	0	0.0816842	0.918316	0	0.0816842	0.918316	0.271158	0.429158	0.299684
chr7	155599851	155607650	7800	0.0581132	1	1	0	77913	ENST00000472308	protein_coding	ENSG00000164690	SHH	0	56470	ENST00000472308	ENSG00000164690	SHH	0	10276	0.912308	0	0.0876923	0.912308	0	0.0876923	0.311538	0.617308	0.0711538
chr7	156794551	156799850	5300	0.0818991	1	0	0	77986	ENST00000429228	antisense	ENSG00000235029	MNX1-AS2	1918	56520	ENST00000469500	ENSG00000130675	MNX1	0	10295	0.537736	0.462264	0	0.0154717	0.984528	0	0.762075	0.237925	0
chr7	156799951	156805350	5400	0.0537615	2	1	0	77987	ENST00000480284	antisense	ENSG00000243479	MNX1-AS1	0	56527	ENST00000605400	ENSG00000130675	MNX1	0	10297	1	0	0	0.998889	0	0.00111111	0.455185	0.544815	0
chr7	156808251	156816750	8500	0.0824536	0	0	4751	77987	ENST00000480284	antisense	ENSG00000243479	MNX1-AS1	4905	56522	ENST00000252971	ENSG00000130675	MNX1	0	10298	0	0.102353	0.897647	0	0	1	0.473059	0.470588	0.0563529
chr7	157475651	157487350	11700	0.0668712	0	0	45797	78034	ENST00000448541	sense_intronic	ENSG00000231515	AC006003.3	68935	56562	ENST00000409610	ENSG00000222012	AC005481.5	0	10333	0	1	0	0	1	0	0.840427	0.159573	0
chr8	9759551	9765450	5900	0.0511923	1	0	0	84520	ENST00000521242	lincRNA	ENSG00000253230	LINC00599	131909	60954	ENST00000517770	ENSG00000173273	TNKS	0	10560	0.902542	0	0.0974576	0	0	1	0.505085	0.494915	0
chr8	11533951	11542350	8400	0.102074	1	1	0	84629	ENST00000532977	protein_coding	ENSG00000136574	GATA4	0	61017	ENST00000532977	ENSG00000136574	GATA4	0	10582	0.299762	0.700238	0	0.299762	0.700238	0	0.26119	0.47619	0.262619
chr8	11553251	11563750	10500	0.0782976	1	1	0	84633	ENST00000528027	protein_coding	ENSG00000136574	GATA4	0	61021	ENST00000528027	ENSG00000136574	GATA4	0	10587	0.388571	0.611429	0	0.388571	0.611429	0	0.406095	0.593905	0
chr8	22548451	22553750	5300	0.0603508	1	1	0	85449	ENST00000518773	protein_coding	ENSG00000179388	EGR3	0	61669	ENST00000518773	ENSG00000179388	EGR3	0	10664	0.823396	0.176604	0	0.823396	0	0.176604	0.939057	0.0609434	0
chr8	25895451	25910250	14800	0.0727211	1	1	0	85659	ENST00000517825	protein_coding	ENSG00000221818	EBF2	0	61828	ENST00000517825	ENSG00000221818	EBF2	0	10694	0.534392	0.104932	0.360676	0.534392	0.104932	0.360676	0.435338	0.564662	0
chr8	29205551	29210850	5300	0.0564221	2	1	0	85994	ENST00000567818	sense_overlapping	ENSG00000260253	RP4-676L2.1	0	62107	ENST00000240101	ENSG00000120875	DUSP4	0	10728	1	0	0	0.87434	0	0.12566	0.849245	0.150755	0
chr8	41163951	41169450	5500	0.0795274	1	1	0	86642	ENST00000379845	protein_coding	ENSG00000104332	SFRP1	0	62543	ENST00000379845	ENSG00000104332	SFRP1	0	10775	0.920909	0	0.0790909	0.920909	0	0.0790909	0.234182	0.709455	0.0563636
chr8	54787951	54795550	7600	0.0597162	2	1	0	87210	ENST00000606037	antisense	ENSG00000272457	RP11-1070A24.2	0	62946	ENST00000523064	ENSG00000147509	RGS20	0	10846	0.988158	0.0118421	0	0.660132	0.339868	0	0.576316	0.423684	0
chr8	65280951	65287950	7000	0.0804672	2	0	0	87647	ENST00000521441	lincRNA	ENSG00000254377	LINC00966	204863	63199	ENST00000321870	ENSG00000180828	BHLHE22	0	10898	0.89	0	0.11	0	0	1	0.247429	0.752571	0
chr8	65288551	65293550	5000	0.090777	2	0	0	87651	ENST00000385081	miRNA	ENSG00000207816	MIR124-2	199263	63199	ENST00000321870	ENSG00000180828	BHLHE22	0	10899	1	0	0	0	0	1	0.1676	0.7116	0.1208
chr8	65487651	65495450	7800	0.0624547	2	1	0	87656	ENST00000321870	protein_coding	ENSG00000180828	BHLHE22	0	63199	ENST00000321870	ENSG00000180828	BHLHE22	0	10902	0.978333	0.0216667	0	0.512821	0.0816667	0.405513	0.299103	0.700897	0
chr8	72466051	72471450	5400	0.0689613	0	0	5628	87994	ENST00000519927	protein_coding	ENSG00000253379	RP11-1102P16.1	5628	63452	ENST00000519927	ENSG00000253379	RP11-1102P16.1	0	10935	0	1	0	0	1	0	0.18537	0.720185	0.0944444
chr8	97165051	97174350	9300	0.0616408	1	1	0	89106	ENST00000287020	protein_coding	ENSG00000156466	GDF6	0	64227	ENST00000287020	ENSG00000156466	GDF6	0	11039	0.358172	0.641828	0	0.358172	0.641828	0	0.232688	0.479032	0.28828
chr8	99950351	99961950	11600	0.0616102	3	2	0	89265	ENST00000518199	protein_coding	ENSG00000164920	OSR2	0	64355	ENST00000518199	ENSG00000164920	OSR2	0	11057	0.788966	0.211034	0	0.788966	0.211034	0	0.351034	0.648966	0
chr8	103665451	103670650	5200	0.0262683	1	1	0	89559	ENST00000395884	protein_coding	ENSG00000155090	KLF10	0	64568	ENST00000395884	ENSG00000155090	KLF10	0	11081	0.899808	0	0.100192	0.899808	0	0.100192	0.52	0.48	0
chr8	108505851	108511050	5200	0.0586797	1	1	0	89772	ENST00000520033	protein_coding	ENSG00000154188	ANGPT1	0	64709	ENST00000520033	ENSG00000154188	ANGPT1	583435	11101	1	0	0	1	0	0	0	0	1
chr8	114444051	114451050	7000	0.0576041	1	1	0	89935	ENST00000493303	protein_coding	ENSG00000164796	CSMD3	0	64832	ENST00000493303	ENSG00000164796	CSMD3	0	11112	0.576	0.424	0	0.576	0.424	0	0.037	0.396571	0.566429
chr8	128746051	128752250	6200	0.0147538	2	1	0	90438	ENST00000520751	protein_coding	ENSG00000136997	MYC	0	65157	ENST00000520751	ENSG00000136997	MYC	0	11158	0.713871	0.286129	0	0.713871	0.286129	0	0.597419	0.402581	0
chr8	134580751	134585950	5200	0.0266024	2	1	0	90728	ENST00000561761	lincRNA	ENSG00000261220	RP11-629O1.2	0	65365	ENST00000522285	ENSG00000008513	ST3GAL1	0	11172	1	0	0	1	0	0	0.558846	0.441154	0
chr8	144508451	144514050	5600	0.0688554	1	1	0	91153	ENST00000333480	protein_coding	ENSG00000182759	MAFA	0	65673	ENST00000333480	ENSG00000182759	MAFA	0	11289	0.71125	0.28875	0	0.71125	0.28875	0	0.554821	0.37375	0.0714286
chr9	969251	978650	9400	0.089762	1	1	0	91924	ENST00000190165	protein_coding	ENSG00000064218	DMRT3	0	66328	ENST00000190165	ENSG00000064218	DMRT3	0	11461	0.392234	0	0.607766	0.392234	0	0.607766	0.575851	0.424149	0
chr9	2014051	2020050	6000	0.0300248	1	1	0	91943	ENST00000439732	protein_coding	ENSG00000080503	SMARCA2	0	66340	ENST00000439732	ENSG00000080503	SMARCA2	0	11467	0.915667	0.0843333	0	0.915667	0.0843333	0	0.545667	0.454333	0
chr9	14345151	14350750	5600	0.0724348	1	0	0	92319	ENST00000440947	antisense	ENSG00000225472	RP11-120J1.1	22813	66585	ENST00000606230	ENSG00000147862	NFIB	0	11514	0.714286	0.285714	0	0	1	0	0.443214	0.556786	0
chr9	20619751	20625150	5400	0.0320906	1	1	0	92510	ENST00000475957	protein_coding	ENSG00000171843	MLLT3	0	66721	ENST00000475957	ENSG00000171843	MLLT3	0	11540	0.864815	0.0224074	0.112778	0.864815	0.0224074	0.112778	0.21	0.551481	0.238519
chr9	23820151	23826850	6700	0.0941318	1	1	0	92653	ENST00000462649	protein_coding	ENSG00000107105	ELAVL2	0	66803	ENST00000462649	ENSG00000107105	ELAVL2	0	11560	0.967612	0.0323881	0	0.967612	0.0323881	0	0.253582	0.420597	0.325821
chr9	37024951	37031450	6500	0.0742255	0	0	2577	93384	ENST00000520281	protein_coding	ENSG00000196092	PAX5	2577	67352	ENST00000520281	ENSG00000196092	PAX5	0	11661	0	1	0	0	1	0	0.378154	0.621846	0
chr9	37033651	37038750	5100	0.0667196	1	1	0	93390	ENST00000377847	protein_coding	ENSG00000196092	PAX5	0	67358	ENST00000377847	ENSG00000196092	PAX5	0	11662	0.480784	0	0.519216	0.480784	0	0.519216	0.824706	0.175294	0
chr9	79626651	79638850	12200	0.078292	1	1	0	94379	ENST00000376708	protein_coding	ENSG00000204612	FOXB2	0	67819	ENST00000376708	ENSG00000204612	FOXB2	0	11830	0.327869	0	0.672131	0.327869	0	0.672131	0.372295	0.606393	0.0213115
chr9	96707351	96718650	11300	0.0734145	2	1	0	95062	ENST00000453045	lincRNA	ENSG00000235601	RP11-231K24.2	0	68244	ENST00000401724	ENSG00000131668	BARX1	0	11923	0.436991	0	0.563009	0.436991	0	0.563009	0.543097	0.456903	0
chr9	98267651	98274350	6700	0.0295071	2	1	0	95175	ENST00000604104	antisense	ENSG00000271155	RP11-435O5.5	0	68322	ENST00000551630	ENSG00000185920	PTCH1	0	11943	0.793433	0.206567	0	0.789851	0.210149	0	0.589403	0.410597	0
chr9	102581051	102588750	7700	0.0299256	2	1	0	95447	ENST00000395097	protein_coding	ENSG00000119508	NR4A3	0	68496	ENST00000395097	ENSG00000119508	NR4A3	0	12003	0.886753	0.113247	0	0.745714	0.113247	0.141039	0.749351	0.250649	0
chr9	109621651	109627150	5500	0.0403126	1	1	0	95644	ENST00000472574	protein_coding	ENSG00000148143	ZNF462	0	68622	ENST00000472574	ENSG00000148143	ZNF462	0	12034	0.686	0	0.314	0.686	0	0.314	0.141636	0.504364	0.354
chr9	126758851	126765650	6800	0.063981	1	1	0	96431	ENST00000560961	protein_coding	ENSG00000106689	LHX2	0	69216	ENST00000560961	ENSG00000106689	LHX2	0	12160	0.544412	0	0.455588	0.544412	0	0.455588	0.0316176	0.588235	0.380147
chr9	126767951	126783750	15800	0.0690716	3	1	0	96436	ENST00000421041	sense_overlapping	ENSG00000231227	RP11-85O21.4	0	69219	ENST00000488674	ENSG00000106689	LHX2	0	12162	0.632975	0.367025	0	0.492848	0.507152	0	0.578165	0.372405	0.0494304
chr9	129372151	129378250	6100	0.0659229	2	1	0	96609	ENST00000561065	protein_coding	ENSG00000136944	LMX1B	0	69355	ENST00000561065	ENSG00000136944	LMX1B	0	12196	0.893934	0.106066	0	0.578525	0	0.421475	0.880164	0.119836	0
chr9	131935951	131941250	5300	0.0446319	3	1	0	97198	ENST00000372490	antisense	ENSG00000204055	RP11-247A12.2	0	69884	ENST00000372491	ENSG00000188483	IER5L	0	12276	0.974528	0	0.0254717	0.511509	0.133019	0.355472	0.896604	0.103396	0
chr9	133534651	133542650	8000	0.0706828	1	1	0	97328	ENST00000253008	protein_coding	ENSG00000130711	PRDM12	0	69970	ENST00000253008	ENSG00000130711	PRDM12	0	12318	0.5	0.08375	0.41625	0.5	0.08375	0.41625	0.968	0.032	0
chr9	134148251	134153950	5700	0.03732	1	1	0	97416	ENST00000372271	protein_coding	ENSG00000126882	FAM78A	0	70038	ENST00000372271	ENSG00000126882	FAM78A	0	12336	0.701754	0.295263	0.00298246	0.701754	0.295263	0.00298246	0.20386	0.514912	0.281228
chr9	135454651	135463750	9100	0.0955848	1	1	0	97499	ENST00000542090	protein_coding	ENSG00000125492	BARHL1	0	70110	ENST00000542090	ENSG00000125492	BARHL1	0	12360	0.491648	0.407143	0.101209	0.491648	0.407143	0.101209	0.483187	0.516813	0
chr10	7449351	7455350	6000	0.0571803	1	1	0	98745	ENST00000397160	protein_coding	ENSG00000198879	SFMBT2	0	71092	ENST00000397160	ENSG00000198879	SFMBT2	0	13842	1	0	0	1	0	0	0.993833	0.00616667	0
chr10	8075751	8089050	13300	0.0999869	0	0	4453	98790	ENST00000418270	lincRNA	ENSG00000232638	RP11-379F12.4	6516	71129	ENST00000481743	ENSG00000107485	GATA3	0	13848	0	0	1	0	0	1	0.13594	0.21203	0.65203
chr10	8089251	8099650	10400	0.0553249	4	1	0	98795	ENST00000346208	protein_coding	ENSG00000107485	GATA3	0	71131	ENST00000346208	ENSG00000107485	GATA3	0	13849	0.783365	0	0.216635	0.585	0	0.415	0.66875	0.319327	0.0119231
chr10	11204851	11211550	6700	0.0259643	1	1	0	98845	ENST00000537122	protein_coding	ENSG00000048740	CELF2	0	71146	ENST00000537122	ENSG00000048740	CELF2	0	13854	0.702985	0.297015	0	0.671343	0.328657	0	0.119701	0.597015	0.283284
chr10	21804851	21809850	5000	0.0413139	1	1	0	99337	ENST00000444772	protein_coding	ENSG00000180592	SKIDA1	0	71509	ENST00000444772	ENSG00000180592	SKIDA1	0	13911	0.7994	0.2006	0	0.7994	0.2006	0	0.2026	0.5534	0.244
chr10	23487251	23492250	5000	0.0759179	0	0	5994	99448	ENST00000376504	protein_coding	ENSG00000168267	PTF1A	5994	71598	ENST00000376504	ENSG00000168267	PTF1A	0	13931	0	0	1	0	0	1	0.1572	0.5014	0.3414
chr10	26502351	26508050	5700	0.0467329	1	1	0	99524	ENST00000376248	protein_coding	ENSG00000136750	GAD2	0	71655	ENST00000376248	ENSG00000136750	GAD2	0	13941	0.844737	0	0.155263	0.844737	0	0.155263	0.535263	0.464737	0
chr10	28030151	28036550	6400	0.0454239	2	1	0	99622	ENST00000419777	antisense	ENSG00000230500	RP11-360I20.2	0	71717	ENST00000561227	ENSG00000150051	MKX	0	13957	0.949531	0.0504687	0	0.949531	0.0504687	0	0.785781	0.214219	0
chr10	30721751	30727150	5400	0.080227	1	1	0	99750	ENST00000413724	protein_coding	ENSG00000107968	MAP3K8	0	71789	ENST00000413724	ENSG00000107968	MAP3K8	0	13969	0.970926	0.0290741	0	0.970926	0.0290741	0	0.246111	0.486667	0.267222
chr10	35928051	35933950	5900	0.0452097	2	1	0	100037	ENST00000579659	miRNA	ENSG00000264780	MIR4683	0	71987	ENST00000374694	ENSG00000177283	FZD8	0	13990	0.708814	0.0218644	0.269322	0.677966	0.0527119	0.269322	0.574915	0.415424	0.00966102
chr10	50602651	50607750	5100	0.0709428	1	1	0	100669	ENST00000374139	protein_coding	ENSG00000165606	DRGX	0	72328	ENST00000374139	ENSG00000165606	DRGX	0	14103	0.558039	0	0.441961	0.558039	0	0.441961	0.743922	0.256078	0
chr10	50816351	50823150	6800	0.113825	2	2	0	100694	ENST00000374115	protein_coding	ENSG00000187714	SLC18A3	0	72351	ENST00000374115	ENSG00000187714	SLC18A3	0	14108	1	0	0	1	0	0	0.512647	0.487353	0
chr10	57386851	57392250	5400	0.062973	1	1	0	100878	ENST00000373957	protein_coding	ENSG00000150275	PCDH15	0	72469	ENST00000373957	ENSG00000150275	PCDH15	0	14133	0.527963	0	0.472037	0.527963	0	0.472037	0.246667	0.753333	0
chr10	63658851	63664350	5500	0.0230769	1	1	0	101037	ENST00000279873	protein_coding	ENSG00000150347	ARID5B	0	72582	ENST00000279873	ENSG00000150347	ARID5B	0	14150	0.727273	0.234909	0.0378182	0.727273	0.234909	0.0378182	0.0750909	0.554727	0.370182
chr10	65024251	65029750	5500	0.0115031	1	1	0	101079	ENST00000489372	protein_coding	ENSG00000171988	JMJD1C	0	72615	ENST00000489372	ENSG00000171988	JMJD1C	130914	14156	0.566545	0.433455	0	0.566545	0.433455	0	0	0	1
chr10	71328251	71339850	11600	0.0626573	2	1	0	101342	ENST00000428753	antisense	ENSG00000236154	RP11-343J3.2	0	72792	ENST00000242462	ENSG00000122859	NEUROG3	0	14186	0.566293	0	0.433707	0.344828	0	0.655172	0.241207	0.638793	0.12
chr10	77159451	77165350	5900	0.0567184	3	1	0	101882	ENST00000527641	processed_transcript	ENSG00000237149	ZNF503-AS2	0	73196	ENST00000535216	ENSG00000165655	ZNF503	0	14256	1	0	0	0.690508	0.0235593	0.285932	1	0	0
chr10	80826451	80831950	5500	0.0471731	2	1	0	102005	ENST00000334512	protein_coding	ENSG00000108175	ZMIZ1	0	73263	ENST00000334512	ENSG00000108175	ZMIZ1	0	14266	0.789273	0.210727	0	0.727273	0.210727	0.062	0.630364	0.369636	0
chr10	88122651	88127650	5000	0.0643548	1	1	0	102235	ENST00000464741	protein_coding	ENSG00000182771	GRID1	0	73402	ENST00000464741	ENSG00000182771	GRID1	0	14296	0.6832	0.3168	0	0.6832	0.3168	0	0.888	0.112	0
chr10	89620951	89627750	6800	0.0314494	2	2	0	102361	ENST00000462694	protein_coding	ENSG00000171862	PTEN	0	73470	ENST00000462694	ENSG00000171862	PTEN	0	14317	0.775588	0.224412	0	0.775588	0.224412	0	0.346471	0.415	0.238529
chr10	100990851	100996950	6100	0.0699912	1	1	0	103031	ENST00000404542	protein_coding	ENSG00000172987	HPSE2	0	73973	ENST00000404542	ENSG00000172987	HPSE2	0	14405	0.556066	0.443934	0	0.556066	0.443934	0	0.147377	0.727705	0.124918
chr10	102500451	102510350	9900	0.0603955	1	1	0	103165	ENST00000554172	protein_coding	ENSG00000075891	PAX2	0	74081	ENST00000554172	ENSG00000075891	PAX2	0	14451	0.695253	0.304747	0	0.695253	0.304747	0	0.497879	0.502121	0
chr10	102585051	102590950	5900	0.0519183	0	0	76086	103166	ENST00000410140	misc_RNA	ENSG00000222072	Y_RNA	76441	74081	ENST00000554172	ENSG00000075891	PAX2	0	14453	0	0.787797	0.212203	0	0.787797	0.212203	0.383729	0.616271	0
chr10	102973251	102979450	6200	0.0881708	0	0	9900	103244	ENST00000547077	antisense	ENSG00000227128	LBX1-AS1	10100	74150	ENST00000370193	ENSG00000138136	LBX1	0	14478	0	0	1	0	0	1	0.377581	0.622419	0
chr10	102981051	102990650	9600	0.0717025	2	1	0	103245	ENST00000546988	antisense	ENSG00000227128	LBX1-AS1	0	74150	ENST00000370193	ENSG00000138136	LBX1	0	14480	0.34375	0.064375	0.591875	0.322917	0.0852083	0.591875	0.747812	0.252188	0
chr10	104401351	104407350	6000	0.0359026	2	1	0	103432	ENST00000462202	protein_coding	ENSG00000171206	TRIM8	0	74303	ENST00000462202	ENSG00000171206	TRIM8	0	14518	0.853667	0.0553333	0.091	0.794333	0.0553333	0.150333	0.5245	0.411833	0.0636667
chr10	111966651	111971750	5100	0.0205535	2	1	0	103715	ENST00000451656	antisense	ENSG00000228417	RP11-549L6.3	0	74505	ENST00000361248	ENSG00000119950	MXI1	0	14561	1	0	0	1	0	0	0.646078	0.353922	0
chr10	118921651	118929550	7900	0.0799026	2	0	0	104017	ENST00000583207	miRNA	ENSG00000266782	MIR3663	23838	74744	ENST00000277905	ENSG00000148704	VAX1	0	14606	0.54	0.46	0	0	0	1	0.321266	0.678734	0
chr10	119291151	119297950	6800	0.0661838	0	0	3879	104030	ENST00000450314	antisense	ENSG00000229847	EMX2OS	4004	74753	ENST00000553456	ENSG00000170370	EMX2	0	14611	0	1	0	0	0	1	0.552647	0.334559	0.112794
chr10	119300351	119314050	13700	0.0714397	2	1	0	104037	ENST00000546446	protein_coding	ENSG00000170370	EMX2	0	74755	ENST00000546446	ENSG00000170370	EMX2	0	14614	0.454599	0.180876	0.364526	0.439854	0.19562	0.364526	0.41927	0.446715	0.134015
chr10	124891851	124900850	9000	0.0624154	1	1	0	104370	ENST00000357878	protein_coding	ENSG00000188620	HMX3	0	75009	ENST00000357878	ENSG00000188620	HMX3	0	14654	0.444444	0	0.555556	0.444444	0	0.555556	0.526111	0.473889	0
chr10	124901551	124911550	10000	0.0740722	1	1	0	104371	ENST00000339992	protein_coding	ENSG00000188816	HMX2	0	75010	ENST00000339992	ENSG00000188816	HMX2	0	14657	0.4	0.0551	0.5449	0.4	0.0551	0.5449	0.4989	0.5011	0
chr10	126846051	126851150	5100	0.0497835	1	1	0	104457	ENST00000467395	protein_coding	ENSG00000175029	CTBP2	0	75071	ENST00000467395	ENSG00000175029	CTBP2	0	14682	1	0	0	1	0	0	0.769804	0.230196	0
chr10	131756351	131771650	15300	0.0752042	1	1	0	104619	ENST00000355311	protein_coding	ENSG00000108001	EBF3	0	75173	ENST00000355311	ENSG00000108001	EBF3	0	14715	0.261438	0.245359	0.493203	0.261438	0.245359	0.493203	0.822092	0.177908	0
chr10	134597551	134603050	5500	0.0823768	2	1	0	104701	ENST00000368592	protein_coding	ENSG00000148826	NKX6-2	0	75237	ENST00000368592	ENSG00000148826	NKX6-2	0	14779	0.728182	0	0.271818	0.727273	0	0.272727	0.927091	0.0729091	0
chr11	3009151	3014450	5300	0.036566	2	2	0	105687	ENST00000332881	protein_coding	ENSG00000183562	AC131971.1	0	76077	ENST00000332881	ENSG00000183562	AC131971.1	0	15085	1	0	0	1	0	0	0.260755	0.428113	0.311132
chr11	10323951	10330250	6300	0.0210032	3	2	0	106742	ENST00000527261	protein_coding	ENSG00000133805	AMPD3	0	76889	ENST00000527261	ENSG00000133805	AMPD3	0	15161	1	0	0	0.95619	0	0.0438095	0.60873	0.39127	0
chr11	20177151	20186450	9300	0.0877442	1	1	0	107526	ENST00000227256	protein_coding	ENSG00000109851	DBX1	0	77518	ENST00000227256	ENSG00000109851	DBX1	0	15239	0.461183	0.233226	0.305591	0.461183	0.233226	0.305591	0.351398	0.648602	0
chr11	22359051	22366150	7100	0.0973363	2	1	0	107573	ENST00000534115	protein_coding	ENSG00000091664	SLC17A6	0	77552	ENST00000534115	ENSG00000091664	SLC17A6	0	15246	0.896901	0.103099	0	0.876056	0.123944	0	0.0725352	0.56338	0.364085
chr11	27719951	27725050	5100	0.0470472	1	1	0	107712	ENST00000420794	protein_coding	ENSG00000176697	BDNF	0	77633	ENST00000420794	ENSG00000176697	BDNF	0	15258	1	0	0	1	0	0	0.191765	0.727647	0.0805882
chr11	31823151	31843950	20800	0.0688856	2	2	0	107865	ENST00000506388	protein_coding	ENSG00000049449	RCN1	0	77739	ENST00000506388	ENSG00000049449	RCN1	0	15277	0.882596	0.117404	0	0.882596	0.117404	0	0.48101	0.503269	0.0157212
chr11	31844951	31851050	6100	0.124734	0	0	5441	107832	ENST00000419022	protein_coding	ENSG00000007372	PAX6	5441	77707	ENST00000419022	ENSG00000007372	PAX6	0	15279	0	1	0	0	1	0	0.182787	0.742459	0.0747541
chr11	32454551	32461650	7100	0.0785777	2	1	0	107899	ENST00000442957	antisense	ENSG00000183242	WT1-AS	0	77753	ENST00000448076	ENSG00000184937	WT1	0	15287	0.952113	0.0478873	0	0.603521	0.0478873	0.348592	0.466338	0.533662	0
chr11	43595951	43604450	8500	0.0614334	2	1	0	108335	ENST00000362207	miRNA	ENSG00000199077	MIR129-2	0	78070	ENST00000533358	ENSG00000149084	HSD17B12	0	15324	0.707294	0.292706	0	0.541882	0.458118	0	0.201529	0.798471	0
chr11	44337051	44343650	6600	0.0681702	0	0	5334	108393	ENST00000329255	protein_coding	ENSG00000052850	ALX4	5334	78125	ENST00000329255	ENSG00000052850	ALX4	0	15336	0	0	1	0	0	1	0.239091	0.760909	0
chr11	65188351	65194450	6100	0.0263532	1	0	0	111207	ENST00000601801	lincRNA	ENSG00000245532	NEAT1	26617	80435	ENST00000531151	ENSG00000126391	FRMD8	0	15617	0.645082	0.354918	0	0	0	1	0.174754	0.597049	0.228197
chr11	65264151	65272950	8800	0.0343145	2	0	0	111213	ENST00000602344	lincRNA	ENSG00000270117	AP000769.7	19597	80437	ENST00000270176	ENSG00000142186	SCYL1	0	15621	0.87	0.13	0	0	0	1	0.0501136	0.318977	0.630909
chr11	65623851	65628950	5100	0.0282759	2	2	0	111404	ENST00000530111	protein_coding	ENSG00000172732	MUS81	0	80615	ENST00000530111	ENSG00000172732	MUS81	0	15650	1	0	0	1	0	0	0.804118	0.195882	0
chr11	67033451	67040550	7100	0.0747014	1	1	0	111845	ENST00000530291	protein_coding	ENSG00000173020	ADRBK1	0	81011	ENST00000530291	ENSG00000173020	ADRBK1	0	15712	0.915634	0.0843662	0	0.915634	0.0843662	0	0.138732	0.31338	0.547887
chr11	68605751	68612150	6400	0.0444555	1	1	0	112258	ENST00000561996	protein_coding	ENSG00000110090	CPT1A	0	81374	ENST00000561996	ENSG00000110090	CPT1A	0	15772	1	0	0	1	0	0	0.385781	0.614219	0
chr11	69451151	69458550	7400	0.0522133	1	1	0	112323	ENST00000545484	protein_coding	ENSG00000110092	CCND1	0	81420	ENST00000545484	ENSG00000110092	CCND1	0	15784	0.634595	0	0.365405	0.634595	0	0.365405	1	0	0
chr11	75916651	75922450	5800	0.0489028	1	1	0	113271	ENST00000532150	protein_coding	ENSG00000085741	WNT11	0	82183	ENST00000532150	ENSG00000085741	WNT11	0	15887	0.965862	0.0341379	0	0.965862	0.0341379	0	0.725	0.275	0
chr11	79147751	79153250	5500	0.0529647	1	1	0	113545	ENST00000531583	protein_coding	ENSG00000149256	TENM4	0	82405	ENST00000531583	ENSG00000149256	TENM4	0	15923	0.910364	0.0896364	0	0.910364	0.0896364	0	0.698545	0.301455	0
chr11	118304651	118310750	6100	0.0167002	2	2	0	115640	ENST00000533790	protein_coding	ENSG00000118058	KMT2A	0	83963	ENST00000533790	ENSG00000118058	KMT2A	0	16088	0.791148	0.208852	0	0.791148	0.208852	0	0.374262	0.454426	0.171311
chr11	124732551	124739750	7200	0.0953776	1	1	0	116380	ENST00000538940	protein_coding	ENSG00000154134	ROBO3	0	84542	ENST00000538940	ENSG00000154134	ROBO3	0	16167	0.898472	0	0.101528	0.898472	0	0.101528	0.235417	0.6925	0.0720833
chr11	128561951	128567650	5700	0.035977	2	1	0	116740	ENST00000526269	antisense	ENSG00000254703	SENCR	0	84836	ENST00000534087	ENSG00000151702	FLI1	0	16194	1	0	0	0.70807	0.29193	0	0.410526	0.477368	0.112105
chr12	859651	864850	5200	0.01539	1	1	0	117151	ENST00000530271	protein_coding	ENSG00000060237	WNK1	0	85151	ENST00000530271	ENSG00000060237	WNK1	0	16270	0.956346	0.0228846	0.0207692	0.956346	0.0228846	0.0207692	0.379038	0.620962	0
chr12	4377451	4385250	7800	0.0226001	2	1	0	117458	ENST00000536537	protein_coding	ENSG00000118971	CCND2	0	85395	ENST00000536537	ENSG00000118971	CCND2	0	16306	0.552949	0.447051	0	0.552949	0	0.447051	0.649744	0.350256	0
chr12	6444251	6451750	7500	0.0876194	1	1	0	117625	ENST00000538363	protein_coding	ENSG00000067182	TNFRSF1A	0	85537	ENST00000538363	ENSG00000067182	TNFRSF1A	5319	16328	0.519467	0.480533	0	0.519467	0.480533	0	0	0	1
chr12	10017651	10023350	5700	0.045724	2	1	0	118532	ENST00000545258	antisense	ENSG00000255882	RP11-290C10.1	0	86253	ENST00000539028	ENSG00000110852	CLEC2B	216798	16390	1	0	0	0.59614	0.40386	0	0	0	1
chr12	11801351	11806750	5400	0.0330693	1	1	0	118798	ENST00000544715	protein_coding	ENSG00000139083	ETV6	0	86472	ENST00000544715	ENSG00000139083	ETV6	0	16399	0.665556	0.334444	0	0.665556	0.334444	0	0.11037	0.562407	0.327222
chr12	12866851	12873450	6600	0.0268262	1	1	0	118860	ENST00000442489	protein_coding	ENSG00000111276	CDKN1B	0	86522	ENST00000442489	ENSG00000111276	CDKN1B	0	16406	0.900606	0.0993939	0	0.900606	0.0993939	0	0.219697	0.606061	0.174242
chr12	12874851	12880050	5200	0.0165116	2	1	0	118865	ENST00000588943	protein_coding	ENSG00000178878	APOLD1	0	86526	ENST00000588943	ENSG00000178878	APOLD1	0	16407	0.981923	0.0180769	0	0.615385	0.0875	0.297115	0.456154	0.543846	0
chr12	26274551	26280150	5600	0.0411384	3	2	0	119607	ENST00000545819	antisense	ENSG00000256894	RP11-283G6.3	0	87093	ENST00000534829	ENSG00000123096	SSPN	0	16451	1	0	0	0.98375	0.01625	0	0.356429	0.643571	0
chr12	27089551	27094750	5200	0.0242215	2	2	0	119642	ENST00000327214	protein_coding	ENSG00000111790	FGFR1OP2	0	87124	ENST00000327214	ENSG00000111790	FGFR1OP2	0	16454	0.746538	0.253462	0	0.746538	0.253462	0	0.134423	0.693846	0.171731
chr12	46119151	46125650	6500	0.0288206	2	1	0	120418	ENST00000422737	protein_coding	ENSG00000189079	ARID2	0	87680	ENST00000422737	ENSG00000189079	ARID2	0	16528	0.937385	0.00738462	0.0552308	0.646615	0	0.353385	0.519692	0.480308	0
chr12	49371151	49376250	5100	0.0415274	1	1	0	120875	ENST00000293549	protein_coding	ENSG00000125084	WNT1	0	88055	ENST00000293549	ENSG00000125084	WNT1	0	16566	0.636667	0.208235	0.155098	0.636667	0.208235	0.155098	0.756863	0.243137	0
chr12	54331651	54337050	5400	0.140872	2	1	0	122068	ENST00000243056	protein_coding	ENSG00000123364	HOXC13	0	89094	ENST00000243056	ENSG00000123364	HOXC13	0	16692	0.699259	0.300741	0	0.534074	0.465926	0	0.171481	0.637778	0.190741
chr12	54343151	54351750	8600	0.0886756	2	1	0	122070	ENST00000603432	lincRNA	ENSG00000271090	AC012531.23	0	89095	ENST00000243103	ENSG00000123407	HOXC12	0	16697	0.59686	0	0.40314	0.465116	0.131744	0.40314	0.184419	0.772326	0.0432558
chr12	54374251	54382150	7900	0.107209	3	2	0	122087	ENST00000513209	protein_coding	ENSG00000273049	RP11-834C11.12	0	89103	ENST00000513209	ENSG00000273049	RP11-834C11.12	0	16702	0.764937	0.103165	0.131899	0.671139	0	0.328861	0.177975	0.506329	0.315696
chr12	54671451	54677150	5700	0.027972	2	2	0	122165	ENST00000550482	protein_coding	ENSG00000135486	HNRNPA1	0	89154	ENST00000550482	ENSG00000135486	HNRNPA1	0	16726	1	0	0	0.923684	0.0763158	0	0.245965	0.725614	0.0284211
chr12	57631451	57638050	6600	0.0525699	1	1	0	123061	ENST00000557276	protein_coding	ENSG00000185633	NDUFA4L2	0	89961	ENST00000557276	ENSG00000185633	NDUFA4L2	0	16785	0.764697	0.123485	0.111818	0.764697	0.123485	0.111818	0.620303	0.379697	0
chr12	89743851	89748850	5000	0.0433429	1	1	0	124739	ENST00000548755	protein_coding	ENSG00000139318	DUSP6	0	91211	ENST00000548755	ENSG00000139318	DUSP6	0	16904	1	0	0	1	0	0	0.5952	0.4048	0
chr12	106974351	106981950	7600	0.0643339	1	1	0	125849	ENST00000539967	protein_coding	ENSG00000111783	RFX4	0	92056	ENST00000539967	ENSG00000111783	RFX4	0	17000	0.897368	0.102632	0	0.897368	0.102632	0	0.4	0.6	0
chr12	107711251	107716350	5100	0.023672	1	1	0	125902	ENST00000415943	protein_coding	ENSG00000151136	BTBD11	0	92102	ENST00000415943	ENSG00000151136	BTBD11	0	17005	1	0	0	1	0	0	0.49098	0.461373	0.0476471
chr12	113899951	113918550	18600	0.0633707	2	1	0	126738	ENST00000551357	antisense	ENSG00000257935	RP11-82C23.2	0	92834	ENST00000557836	ENSG00000089116	LHX5	0	17089	0.229946	0.763548	0.00650538	0.226237	0.426129	0.347634	0.505753	0.494247	0
chr12	114832151	114853050	20900	0.0756115	2	1	0	126769	ENST00000595315	antisense	ENSG00000255399	TBX5-AS1	0	92846	ENST00000552726	ENSG00000089225	TBX5	0	17097	0.545024	0.36134	0.0936364	0.408804	0.36134	0.229856	0.184976	0.795455	0.0195694
chr12	114875651	114884250	8600	0.0753251	0	0	26556	126769	ENST00000595315	antisense	ENSG00000255399	TBX5-AS1	29403	92843	ENST00000310346	ENSG00000089225	TBX5	0	17099	0	0	1	0	0	1	0.151163	0.791512	0.0573256
chr12	114884451	114889750	5300	0.0688911	0	0	35356	126769	ENST00000595315	antisense	ENSG00000255399	TBX5-AS1	38203	92843	ENST00000310346	ENSG00000089225	TBX5	0	17101	0	0	1	0	0	1	0.101509	0.677547	0.220943
chr12	115102051	115110550	8500	0.0889708	0	0	6183	126775	ENST00000362350	misc_RNA	ENSG00000199220	Y_RNA	7187	92849	ENST00000548503	ENSG00000135111	TBX3	0	17104	0	0.293176	0.706824	0	0.293176	0.706824	0.300353	0.699647	0
chr12	115120351	115128250	7900	0.0907055	1	1	0	126779	ENST00000552054	protein_coding	ENSG00000135111	TBX3	0	92850	ENST00000552054	ENSG00000135111	TBX3	0	17107	0.457975	0	0.542025	0.457975	0	0.542025	0.328354	0.563291	0.108354
chr12	115133751	115141950	8200	0.0981692	0	0	9665	126780	ENST00000551875	lincRNA	ENSG00000257817	RP4-601P9.2	11781	92847	ENST00000349155	ENSG00000135111	TBX3	0	17110	0	0	1	0	0	1	0.137317	0.661463	0.20122
chr12	122237051	122244750	7700	0.0368677	3	2	0	127392	ENST00000267197	protein_coding	ENSG00000139718	SETD1B	0	93337	ENST00000267197	ENSG00000139718	SETD1B	0	17197	0.985325	0.0146753	0	0.985325	0.0146753	0	0.495325	0.504675	0
chr12	130644051	130649650	5600	0.070737	2	1	0	128058	ENST00000229030	protein_coding	ENSG00000111432	FZD10	0	93838	ENST00000229030	ENSG00000111432	FZD10	0	17310	0.85375	0.14625	0	0.714286	0.115536	0.170179	0.65375	0.34625	0
chr13	22242751	22250250	7500	0.0404775	1	1	0	128654	ENST00000461657	protein_coding	ENSG00000102678	FGF9	0	94254	ENST00000461657	ENSG00000102678	FGF9	0	17533	0.882533	0.0146667	0.1028	0.882533	0.0146667	0.1028	0.540667	0.459333	0
chr13	28363151	28372150	9000	0.0915037	1	1	0	128906	ENST00000302945	protein_coding	ENSG00000169840	GSX1	0	94405	ENST00000302945	ENSG00000169840	GSX1	0	17586	0.444444	0.014	0.541556	0.444444	0.014	0.541556	0.331222	0.668778	0
chr13	28393551	28399650	6100	0.0735695	0	0	3249	128907	ENST00000384600	snRNA	ENSG00000207330	RNU6-73P	26770	94405	ENST00000302945	ENSG00000169840	GSX1	21782	17586	0	0	1	0	0	1	0	0	1
chr13	28490851	28499950	9100	0.0760831	2	1	0	128909	ENST00000381033	protein_coding	ENSG00000139515	PDX1	0	94406	ENST00000381033	ENSG00000139515	PDX1	0	17589	0.591648	0.408352	0	0.43956	0.416923	0.143516	0.433846	0.566154	0
chr13	28540151	28545650	5500	0.0819501	1	1	0	128913	ENST00000548877	protein_coding	ENSG00000165556	CDX2	0	94409	ENST00000548877	ENSG00000165556	CDX2	0	17597	1	0	0	1	0	0	0.474909	0.525091	0
chr13	28549051	28555050	6000	0.098166	0	0	3774	128912	ENST00000381020	protein_coding	ENSG00000165556	CDX2	3774	94408	ENST00000381020	ENSG00000165556	CDX2	0	17600	0	0.533333	0.466667	0	0.533333	0.466667	0.414833	0.585167	0
chr13	53419251	53426350	7100	0.0929101	1	1	0	130138	ENST00000338862	protein_coding	ENSG00000136099	PCDH8	0	95159	ENST00000338862	ENSG00000136099	PCDH8	0	17750	0.582394	0.195634	0.221972	0.582394	0.195634	0.221972	0.567465	0.432535	0
chr13	58203151	58209450	6300	0.0961262	1	1	0	130170	ENST00000377918	protein_coding	ENSG00000118946	PCDH17	0	95168	ENST00000377918	ENSG00000118946	PCDH17	0	17763	0.747778	0.126349	0.125873	0.747778	0.126349	0.125873	0.498413	0.501587	0
chr13	79166451	79184250	17800	0.073644	2	1	0	130518	ENST00000377208	protein_coding	ENSG00000152192	POU4F1	0	95332	ENST00000377208	ENSG00000152192	POU4F1	0	17793	0.449438	0.550562	0	0.224719	0.178427	0.596854	0.285281	0.599944	0.114775
chr13	80912451	80918050	5600	0.0231725	1	1	0	130548	ENST00000540649	protein_coding	ENSG00000136158	SPRY2	0	95346	ENST00000540649	ENSG00000136158	SPRY2	0	17798	0.827679	0	0.172321	0.827679	0	0.172321	0.333036	0.581964	0.085
chr13	95354351	95366550	12200	0.0872022	3	1	0	130667	ENST00000438290	lincRNA	ENSG00000227640	SOX21-AS1	0	95363	ENST00000376945	ENSG00000125285	SOX21	0	17815	0.567787	0.0412295	0.390984	0.327869	0.0412295	0.630902	0.34918	0.65082	0
chr13	100607651	100613950	6300	0.0923715	0	0	10212	130911	ENST00000267294	protein_coding	ENSG00000139800	ZIC5	10212	95537	ENST00000267294	ENSG00000139800	ZIC5	0	17844	0	0	1	0	0	1	0.314286	0.685714	0
chr13	100619851	100625350	5500	0.0824192	1	1	0	130911	ENST00000267294	protein_coding	ENSG00000139800	ZIC5	0	95537	ENST00000267294	ENSG00000139800	ZIC5	0	17845	0.579636	0.420364	0	0.579636	0.420364	0	0.746727	0.253273	0
chr13	100629751	100638250	8500	0.0614347	1	1	0	130916	ENST00000481565	protein_coding	ENSG00000043355	ZIC2	0	95542	ENST00000481565	ENSG00000043355	ZIC2	0	17847	0.732353	0	0.267647	0.732353	0	0.267647	0.486353	0.513412	0.000235294
chr13	100639351	100650250	10900	0.117607	1	0	0	130917	ENST00000564841	antisense	ENSG00000260738	LINC00554	1602	95542	ENST00000481565	ENSG00000043355	ZIC2	0	17850	0.227982	0.0926606	0.679358	0.036422	0	0.963578	0.192844	0.602752	0.204404
chr13	111363851	111369250	5400	0.0255296	2	2	0	131173	ENST00000464141	protein_coding	ENSG00000153487	ING1	0	95710	ENST00000464141	ENSG00000153487	ING1	0	17894	1	0	0	1	0	0	0.705926	0.294074	0
chr13	112707151	112729850	22700	0.0832523	1	1	0	131226	ENST00000330949	protein_coding	ENSG00000182968	SOX1	0	95749	ENST00000330949	ENSG00000182968	SOX1	0	17928	0.230881	0.0928634	0.676256	0.176211	0.0928634	0.730925	0.440529	0.559471	0
chr14	29223051	29238450	15400	0.0958542	2	1	0	133234	ENST00000313071	protein_coding	ENSG00000176165	FOXG1	0	97274	ENST00000313071	ENSG00000176165	FOXG1	0	18194	0.377792	0.622208	0	0.340065	0.0106494	0.649286	0.130909	0.230195	0.638896
chr14	29246051	29251650	5600	0.0780843	0	0	3342	133239	ENST00000535153	antisense	ENSG00000257056	RP11-966I7.2	3426	97278	ENST00000550266	ENSG00000186960	C14orf23	0	18196	0	1	0	0	1	0	0.0535714	0.584643	0.361786
chr14	36971451	36980150	8700	0.0808963	0	0	2224	133706	ENST00000518002	protein_coding	ENSG00000229415	SFTA3	2224	97616	ENST00000518002	ENSG00000229415	SFTA3	0	18231	0	1	0	0	1	0	0.221379	0.76092	0.0177011
chr14	36981351	36995150	13800	0.0794081	4	2	0	133718	ENST00000521292	antisense	ENSG00000253563	NKX2-1-AS1	0	97627	ENST00000546983	ENSG00000136352	NKX2-1	0	18236	0.692319	0.105	0.202681	0.662246	0.093913	0.243841	0.488551	0.504928	0.00652174
chr14	37048551	37054350	5800	0.0808426	1	1	0	133721	ENST00000258829	protein_coding	ENSG00000136327	NKX2-8	0	97628	ENST00000258829	ENSG00000136327	NKX2-8	0	18239	0.803276	0.00482759	0.191897	0.689655	0.00482759	0.305517	0.560345	0.439655	0
chr14	37115451	37120650	5200	0.0692833	0	0	6122	133724	ENST00000553267	protein_coding	ENSG00000198807	PAX9	6122	97629	ENST00000553267	ENSG00000198807	PAX9	0	18240	0	0.839038	0.160962	0	0	1	0.276923	0.526538	0.196538
chr14	37122851	37137350	14500	0.0795485	2	1	0	133729	ENST00000557107	protein_coding	ENSG00000198807	PAX9	0	97634	ENST00000557107	ENSG00000198807	PAX9	0	18244	0.85669	0.14331	0	0.84331	0.0241379	0.132552	0.30131	0.673241	0.0254483
chr14	38052351	38058850	6500	0.103661	0	0	4616	133762	ENST00000545425	protein_coding	ENSG00000129514	FOXA1	4616	97658	ENST00000545425	ENSG00000129514	FOXA1	0	18248	0	0	1	0	0	1	0.335538	0.664462	0
chr14	38059851	38070350	10500	0.084601	2	2	0	133766	ENST00000556845	protein_coding	ENSG00000139865	TTC6	0	97662	ENST00000556845	ENSG00000139865	TTC6	0	18251	0.846095	0.153905	0	0.846095	0.153905	0	0.480095	0.519905	0
chr14	42073051	42080050	7000	0.0570541	2	1	0	133888	ENST00000554120	protein_coding	ENSG00000165379	LRFN5	0	97740	ENST00000554120	ENSG00000165379	LRFN5	0	18263	0.938143	0.0618571	0	0.692143	0.0618571	0.246	0.0672857	0.571429	0.361286
chr14	55030451	55035450	5000	0.0251844	1	1	0	134486	ENST00000357634	protein_coding	ENSG00000020577	SAMD4A	0	98168	ENST00000357634	ENSG00000020577	SAMD4A	0	18317	0.7272	0	0.2728	0.7272	0	0.2728	0.6408	0.3592	0
chr14	57270551	57278350	7800	0.0969885	1	1	0	134634	ENST00000555804	protein_coding	ENSG00000165588	OTX2	0	98274	ENST00000555804	ENSG00000165588	OTX2	0	18335	0.899359	0.100641	0	0.899359	0.100641	0	0.314359	0.421923	0.263718
chr14	57278451	57285150	6700	0.0818651	1	0	0	134638	ENST00000554358	antisense	ENSG00000248550	OTX2-AS1	1253	98273	ENST00000554559	ENSG00000165588	OTX2	0	18337	0.531045	0.468955	0	0.111343	0	0.888657	0.148955	0.72403	0.127015
chr14	60972251	60983450	11200	0.0786258	3	2	0	134931	ENST00000557618	antisense	ENSG00000258670	RP11-1042B17.3	0	98494	ENST00000327720	ENSG00000184302	SIX6	0	18366	0.679821	0.320179	0	0.641964	0.358036	0	0.349286	0.650714	0
chr14	61106451	61111550	5100	0.10248	1	0	0	134936	ENST00000555871	lincRNA	ENSG00000258952	RP11-1042B17.5	4629	98495	ENST00000247182	ENSG00000126778	SIX1	0	18368	0.587647	0.278039	0.134314	0	0.278039	0.721961	0.163137	0.779804	0.0570588
chr14	61113551	61125750	12200	0.0747664	1	1	0	134941	ENST00000555627	protein_coding	ENSG00000126778	SIX1	0	98499	ENST00000555627	ENSG00000126778	SIX1	0	18370	0.855984	0.144016	0	0.855984	0.144016	0	0.282787	0.466311	0.250902
chr14	69257451	69263450	6000	0.0225216	1	1	0	135521	ENST00000408913	protein_coding	ENSG00000185650	ZFP36L1	0	98946	ENST00000408913	ENSG00000185650	ZFP36L1	0	18421	1	0	0	1	0	0	0.548	0.452	0
chr14	85995451	86001550	6100	0.0583056	2	1	0	136714	ENST00000554746	protein_coding	ENSG00000185070	FLRT2	0	99911	ENST00000554746	ENSG00000185070	FLRT2	0	18545	0.511639	0.488361	0	0.511639	0.488361	0	0.422787	0.577213	0
chr14	95233051	95242650	9600	0.0816376	1	1	0	137432	ENST00000238558	protein_coding	ENSG00000133937	GSC	0	100509	ENST00000238558	ENSG00000133937	GSC	0	18612	0.416667	0.0009375	0.582396	0.416667	0.0009375	0.582396	0.32375	0.644062	0.0321875
chr14	99734651	99742050	7400	0.0321938	1	1	0	137643	ENST00000443726	protein_coding	ENSG00000127152	BCL11B	0	100634	ENST00000443726	ENSG00000127152	BCL11B	0	18636	0.580541	0.123514	0.295946	0.580541	0.123514	0.295946	0.401351	0.598649	0
chr15	37169651	37176650	7000	0.106314	1	0	0	140061	ENST00000560602	processed_transcript	ENSG00000259280	RP11-122D10.1	10828	101900	ENST00000561264	ENSG00000134138	MEIS2	0	19017	0.571429	0.428571	0	0	0	1	0.0778571	0.571429	0.350714
chr15	37388851	37395650	6800	0.0890519	2	1	0	140094	ENST00000559509	antisense	ENSG00000259460	RP11-128A17.1	0	101913	ENST00000558313	ENSG00000134138	MEIS2	0	19022	0.978382	0	0.0216176	0.978382	0	0.0216176	0.149265	0.850735	0
chr15	50644651	50649650	5000	0.0421585	2	1	0	141617	ENST00000558593	processed_transcript	ENSG00000244879	GABPB1-AS1	0	103133	ENST00000558970	ENSG00000104064	GABPB1	0	19154	0.866	0.134	0	0.8568	0.134	0.0092	0.261	0.739	0
chr15	53075051	53083950	8900	0.0784799	1	1	0	141861	ENST00000570208	protein_coding	ENSG00000169856	ONECUT1	0	103327	ENST00000570208	ENSG00000169856	ONECUT1	0	19177	0.526629	0.473371	0	0.526629	0.473371	0	0.599888	0.400112	0
chr15	53086651	53091650	5000	0.0967064	0	0	3377	141860	ENST00000561401	protein_coding	ENSG00000169856	ONECUT1	3377	103326	ENST00000561401	ENSG00000169856	ONECUT1	0	19179	0	0	1	0	0	1	0.097	0.4706	0.4324
chr15	60290751	60299450	8700	0.0655207	1	1	0	142308	ENST00000560857	protein_coding	ENSG00000171956	FOXB1	0	103676	ENST00000560857	ENSG00000171956	FOXB1	0	19218	0.461149	0.117011	0.421839	0.461149	0.117011	0.421839	0.307241	0.692759	0
chr15	68112651	68122950	10300	0.0860081	1	1	0	143043	ENST00000389002	protein_coding	ENSG00000188779	SKOR1	0	104271	ENST00000389002	ENSG00000188779	SKOR1	0	19297	0.707767	0.292233	0	0.707767	0.292233	0	0.715437	0.284563	0
chr15	69108851	69115250	6400	0.0217054	2	2	0	143108	ENST00000560188	protein_coding	ENSG00000258484	SPESP1	0	104324	ENST00000560188	ENSG00000258484	SPESP1	0	19310	0.997656	0.00234375	0	0.997656	0.00234375	0	0.670781	0.329219	0
chr15	70387351	70394250	6900	0.0280791	1	1	0	143224	ENST00000559574	protein_coding	ENSG00000140332	TLE3	0	104390	ENST00000559574	ENSG00000140332	TLE3	0	19320	0.748406	0	0.251594	0.748406	0	0.251594	0.764783	0.235217	0
chr15	72519651	72524950	5300	0.0407958	1	1	0	143394	ENST00000569050	protein_coding	ENSG00000067225	PKM	0	104516	ENST00000569050	ENSG00000067225	PKM	0	19331	1	0	0	1	0	0	0.397547	0.511698	0.0907547
chr15	74419651	74429950	10300	0.0788839	2	2	0	143652	ENST00000514871	protein_coding	ENSG00000248540	RP11-247C2.2	0	104726	ENST00000514871	ENSG00000248540	RP11-247C2.2	0	19354	0.64	0.36	0	0.64	0.36	0	0.670291	0.329709	0
chr15	75072151	75077450	5300	0.0517176	1	1	0	143797	ENST00000569462	protein_coding	ENSG00000103653	CSK	0	104851	ENST00000569462	ENSG00000103653	CSK	0	19366	0.858113	0.095283	0.0466038	0.858113	0.095283	0.0466038	0.136038	0.754717	0.109245
chr15	75742351	75749050	6700	0.0208109	1	1	0	144073	ENST00000565264	protein_coding	ENSG00000169375	SIN3A	0	105102	ENST00000565264	ENSG00000169375	SIN3A	0	19384	1	0	0	1	0	0	0.801194	0.198806	0
chr15	76631551	76637050	5500	0.0569204	2	0	0	144193	ENST00000602530	lincRNA	ENSG00000270036	RP11-685G9.4	1771	105193	ENST00000558437	ENSG00000159556	ISL2	0	19403	0.886364	0.113636	0	0.0414545	0.552545	0.406	0.591455	0.408545	0
chr15	89901651	89906850	5200	0.0951837	1	0	0	145383	ENST00000561327	lincRNA	ENSG00000255571	LINC00925	23558	106003	ENST00000442287	ENSG00000140521	POLG	0	19526	0.777115	0	0.222885	0	0	1	0.456346	0.543654	0
chr15	89910151	89915950	5800	0.0916307	2	0	0	145393	ENST00000385084	miRNA	ENSG00000207819	MIR9-3	32058	106003	ENST00000442287	ENSG00000140521	POLG	0	19528	0.730172	0.269828	0	0	0	1	0.405862	0.594138	0
chr15	89948751	89953750	5000	0.0844299	0	0	18923	145392	ENST00000546186	lincRNA	ENSG00000255571	LINC00925	68910	106018	ENST00000558360	ENSG00000140519	RHCG	0	19532	0	0	1	0	0	1	0.5094	0.4906	0
chr15	93443051	93448450	5400	0.0206508	2	1	0	145812	ENST00000577670	miRNA	ENSG00000264173	MIR3175	0	106326	ENST00000536619	ENSG00000173575	CHD2	0	19586	0.993148	0.00685185	0	0.979444	0.0205556	0	0.0494444	0.486481	0.464074
chr15	96872151	96877650	5500	0.0838792	2	1	0	145909	ENST00000410719	miRNA	ENSG00000222651	MIR1469	0	106367	ENST00000453270	ENSG00000185551	NR2F2	0	19599	1	0	0	1	0	0	0.771273	0.228727	0
chr15	96882151	96891950	9800	0.0965517	0	0	5515	145910	ENST00000558382	lincRNA	ENSG00000259275	RP11-522B15.3	5758	106367	ENST00000453270	ENSG00000185551	NR2F2	0	19603	0	0.136939	0.863061	0	0.136939	0.863061	0.151939	0.793673	0.0543878
chr15	96892051	96912450	20400	0.086423	2	1	0	145912	ENST00000600790	protein_coding	ENSG00000268484	AC087477.1	0	106368	ENST00000600790	ENSG00000268484	AC087477.1	0	19611	0.399657	0.432941	0.167402	0.196078	0	0.803922	0.146471	0.754461	0.0990686
chr15	96951651	96962450	10800	0.0844014	0	0	3231	145914	ENST00000558246	lincRNA	ENSG00000259542	RP11-522B15.4	47163	106368	ENST00000600790	ENSG00000268484	AC087477.1	0	19613	0	0	1	0	0	1	0.16	0.631111	0.208889
chr15	99189351	99195350	6000	0.0286678	2	1	0	145963	ENST00000559925	protein_coding	ENSG00000140443	IGF1R	0	106382	ENST00000559925	ENSG00000140443	IGF1R	0	19619	0.91	0.09	0	0.7685	0.09	0.1415	0.6855	0.3145	0
chr16	1659951	1665350	5400	0.0523291	2	2	0	146986	ENST00000436138	protein_coding	ENSG00000007545	CRAMP1L	0	107221	ENST00000436138	ENSG00000007545	CRAMP1L	0	19890	1	0	0	1	0	0	0.933519	0.0664815	0
chr16	29673251	29678850	5600	0.0876187	2	2	0	150459	ENST00000449759	protein_coding	ENSG00000103485	QPRT	0	110019	ENST00000449759	ENSG00000103485	QPRT	0	20337	0.792321	0.207679	0	0.792321	0.207679	0	0.0491071	0.714286	0.236607
chr16	49310551	49318350	7800	0.0691657	1	1	0	151710	ENST00000536749	protein_coding	ENSG00000102924	CBLN1	0	110854	ENST00000536749	ENSG00000102924	CBLN1	0	20531	0.557564	0.200641	0.241795	0.557564	0.200641	0.241795	0.470128	0.529872	0
chr16	49888451	49893650	5200	0.0580549	1	1	0	151725	ENST00000562520	protein_coding	ENSG00000102935	ZNF423	0	110862	ENST00000562520	ENSG00000102935	ZNF423	0	20540	1	0	0	1	0	0	0.938462	0.0615385	0
chr16	51183151	51190750	7600	0.083884	1	1	0	151853	ENST00000562674	protein_coding	ENSG00000103449	SALL1	0	110949	ENST00000562674	ENSG00000103449	SALL1	0	20555	0.543026	0	0.456974	0.543026	0	0.456974	0.726842	0.273158	0
chr16	54315351	54326250	10900	0.0797686	1	1	0	151985	ENST00000558180	protein_coding	ENSG00000177508	IRX3	0	111028	ENST00000558180	ENSG00000177508	IRX3	0	20569	0.450275	0.0505505	0.499174	0.450275	0.0505505	0.499174	0.751743	0.248257	0
chr16	54961351	54968250	6900	0.0633547	2	1	0	152003	ENST00000558597	protein_coding	ENSG00000176842	IRX5	0	111032	ENST00000558597	ENSG00000176842	IRX5	0	20570	1	0	0	0.755072	0.0386957	0.206232	0.780145	0.219855	0
chr16	54968351	54974050	5700	0.0813531	2	0	0	152006	ENST00000558156	lincRNA	ENSG00000259725	CTD-3032H12.1	2366	111032	ENST00000558597	ENSG00000176842	IRX5	0	20571	1	0	0	0	0.00824561	0.991754	0.446491	0.553509	0
chr16	85586251	85591950	5700	0.0299132	0	0	25226	155187	ENST00000602862	lincRNA	ENSG00000270124	RP11-118F19.1	53064	113658	ENST00000405402	ENSG00000131149	GSE1	0	19670	0	0	1	0	0	1	0.645614	0.354386	0
chr16	85643651	85650750	7100	0.0715332	1	1	0	155192	ENST00000393243	protein_coding	ENSG00000131149	GSE1	0	113661	ENST00000393243	ENSG00000131149	GSE1	0	20883	0.747465	0.252535	0	0.747465	0.252535	0	0.607606	0.392394	0
chr16	86527351	86535250	7900	0.082863	1	0	0	155279	ENST00000594398	lincRNA	ENSG00000268388	FENDRR	8882	113715	ENST00000262426	ENSG00000103241	FOXF1	0	20906	0.506329	0.493671	0	0	0	1	0.378354	0.589241	0.0324051
chr16	86536951	86545550	8600	0.0697394	2	1	0	155281	ENST00000262426	protein_coding	ENSG00000103241	FOXF1	0	113715	ENST00000262426	ENSG00000103241	FOXF1	0	20908	0.591279	0.408721	0	0.397442	0	0.602558	0.484419	0.496047	0.0195349
chr17	7736851	7742350	5500	0.0476962	0	0	871	157740	ENST00000571047	protein_coding	ENSG00000132510	KDM6B	871	115815	ENST00000571047	ENSG00000132510	KDM6B	0	21411	0.205273	0.0385455	0.756182	0.205273	0.0385455	0.756182	0.380545	0.544	0.0754545
chr17	7787051	7792050	5000	0.0306454	2	2	0	157762	ENST00000380358	protein_coding	ENSG00000170004	CHD3	0	115837	ENST00000380358	ENSG00000170004	CHD3	0	21417	1	0	0	1	0	0	0.166	0.6422	0.1918
chr17	8020451	8030850	10400	0.0383383	2	2	0	157833	ENST00000577735	protein_coding	ENSG00000179111	HES7	0	115902	ENST00000577735	ENSG00000179111	HES7	0	21433	0.761731	0.0997115	0.138558	0.761731	0.0997115	0.138558	0.316058	0.683942	0
chr17	29634351	29642050	7700	0.0818128	1	1	0	160530	ENST00000544462	protein_coding	ENSG00000185862	EVI2B	0	117804	ENST00000544462	ENSG00000185862	EVI2B	30285	21702	0.382987	0.617013	0	0.382987	0.617013	0	0	0	1
chr17	35288751	35298550	9800	0.068581	2	1	0	161226	ENST00000559572	protein_coding	ENSG00000132130	LHX1	0	118341	ENST00000559572	ENSG00000132130	LHX1	0	21778	0.676531	0.323469	0	0.659898	0	0.340102	0.729184	0.270816	0
chr17	36714051	36721550	7500	0.0932799	1	1	0	161403	ENST00000578160	protein_coding	ENSG00000017373	SRCIN1	0	118486	ENST00000578160	ENSG00000017373	SRCIN1	0	21804	1	0	0	1	0	0	0.264133	0.735867	0
chr17	36857451	36863350	5900	0.0275949	4	1	0	161415	ENST00000464666	protein_coding	ENSG00000108292	MLLT6	0	118493	ENST00000464666	ENSG00000108292	MLLT6	0	21808	1	0	0	0.602712	0	0.397288	0.579492	0.420508	0
chr17	36903251	36909750	6500	0.0476331	3	3	0	161440	ENST00000579729	protein_coding	ENSG00000108294	PSMB3	0	118515	ENST00000579729	ENSG00000108294	PSMB3	0	21812	1	0	0	1	0	0	0.580769	0.419231	0
chr17	37752451	37758250	5800	0.0969571	0	0	5945	161575	ENST00000302584	protein_coding	ENSG00000171532	NEUROD2	5945	118622	ENST00000302584	ENSG00000171532	NEUROD2	0	21830	0	0	1	0	0	1	0.0731034	0.409138	0.517759
chr17	37759451	37764850	5400	0.0635937	1	1	0	161575	ENST00000302584	protein_coding	ENSG00000171532	NEUROD2	0	118622	ENST00000302584	ENSG00000171532	NEUROD2	0	21832	0.491667	0.445741	0.0625926	0.491667	0.445741	0.0625926	0.383704	0.571667	0.0446296
chr17	40825551	40832450	6900	0.076086	2	1	0	162393	ENST00000593139	antisense	ENSG00000267042	CTD-3193K9.4	0	119360	ENST00000587627	ENSG00000068137	PLEKHH3	0	21912	1	0	0	0.882174	0.117826	0	0.210435	0.731304	0.0582609
chr17	42295051	42300150	5100	0.0286681	2	1	0	162851	ENST00000563394	antisense	ENSG00000260793	RP5-882C2.2	0	119741	ENST00000537550	ENSG00000108312	UBTF	0	21971	1	0	0	1	0	0	0.756471	0.243529	0
chr17	43298351	43305150	6800	0.0621374	2	1	0	163128	ENST00000328118	protein_coding	ENSG00000184922	FMNL1	0	119986	ENST00000328118	ENSG00000184922	FMNL1	0	22006	0.476176	0.523824	0	0.4325	0.5675	0	0.134559	0.349265	0.516176
chr17	46687351	46693250	5900	0.0494557	2	2	0	163726	ENST00000468443	protein_coding	ENSG00000120068	HOXB8	0	120414	ENST00000468443	ENSG00000120068	HOXB8	0	22088	1	0	0	1	0	0	0.414407	0.585593	0
chr17	46826751	46833250	6500	0.125896	0	0	9958	163756	ENST00000480790	misc_RNA	ENSG00000244514	RN7SL125P	20210	120418	ENST00000290295	ENSG00000159184	HOXB13	0	22109	0	0	1	0	0	1	0.112154	0.815846	0.072
chr17	48224951	48230150	5200	0.0270166	1	1	0	164049	ENST00000501501	protein_coding	ENSG00000108819	PPP1R9B	0	120674	ENST00000501501	ENSG00000108819	PPP1R9B	0	22152	0.791154	0.178077	0.0307692	0.791154	0.178077	0.0307692	0.461923	0.538077	0
chr17	54669651	54675450	5800	0.0385765	1	1	0	164517	ENST00000332822	protein_coding	ENSG00000183691	NOG	0	121063	ENST00000332822	ENSG00000183691	NOG	0	22195	0.587759	0	0.412241	0.587759	0	0.412241	0.367931	0.632069	0
chr17	56404951	56411950	7000	0.0392857	3	1	0	164714	ENST00000384835	antisense	ENSG00000265206	MIR142	0	121211	ENST00000343736	ENSG00000005379	BZRAP1	2607	22217	1	0	0	0.457286	0	0.542714	0	0	1
chr17	56412251	56417450	5200	0.0680153	2	0	0	164715	ENST00000581591	miRNA	ENSG00000264399	MIR4736	6098	121209	ENST00000355701	ENSG00000005379	BZRAP1	9907	22217	0.859231	0.140769	0	0	0	1	0	0	1
chr17	59473151	59483650	10500	0.0720117	3	1	0	165111	ENST00000477081	protein_coding	ENSG00000121068	TBX2	0	121520	ENST00000477081	ENSG00000121068	TBX2	0	22251	0.62619	0.37381	0	0.425619	0.37381	0.200571	0.963429	0.0365714	0
chr17	59485851	59490850	5000	0.0551533	3	2	0	165113	ENST00000335108	protein_coding	ENSG00000187013	C17orf82	0	121522	ENST00000335108	ENSG00000187013	C17orf82	0	22254	1	0	0	1	0	0	0.555	0.445	0
chr17	61774751	61780150	5400	0.046021	1	1	0	165333	ENST00000584645	protein_coding	ENSG00000136490	LIMD2	0	121688	ENST00000584645	ENSG00000136490	LIMD2	0	22283	1	0	0	1	0	0	0.341296	0.632778	0.0259259
chr17	66192051	66197650	5600	0.0606418	1	0	0	165832	ENST00000589904	pseudogene	ENSG00000267472	LOC440461	46064	122076	ENST00000359904	ENSG00000196704	AMZ2	0	22327	0.714286	0	0.285714	0	0	1	0.671607	0.328393	0
chr17	70111651	70119950	8300	0.0767185	2	1	0	166052	ENST00000245479	protein_coding	ENSG00000125398	SOX9	0	122226	ENST00000245479	ENSG00000125398	SOX9	0	22338	0.904819	0.0951807	0	0.481928	0.0951807	0.422892	0.656867	0.343133	0
chr17	76122651	76129150	6500	0.0451033	2	2	0	167276	ENST00000589691	protein_coding	ENSG00000167895	TMC8	0	123274	ENST00000589691	ENSG00000167895	TMC8	0	22470	1	0	0	1	0	0	0.136154	0.422154	0.441692
chr17	77770051	77780150	10100	0.0596532	2	1	0	167526	ENST00000570512	antisense	ENSG00000262768	RP11-353N14.1	0	123497	ENST00000485449	ENSG00000141570	CBX8	0	22515	0.735743	0	0.264257	0.735743	0	0.264257	0.771881	0.228119	0
chr17	77782851	77789950	7100	0.0548652	1	0	0	167527	ENST00000459144	miRNA	ENSG00000238331	AC100791.2	7368	123497	ENST00000485449	ENSG00000141570	CBX8	0	22516	0.510845	0	0.489155	0	0	1	0.849718	0.150282	0
chr17	77810351	77820050	9700	0.0474787	1	1	0	167532	ENST00000494546	protein_coding	ENSG00000141582	CBX4	0	123501	ENST00000494546	ENSG00000141582	CBX4	0	22519	0.502784	0	0.497216	0.502784	0	0.497216	0.654639	0.345361	0
chr17	78448151	78453250	5100	0.056366	1	1	0	167699	ENST00000575212	protein_coding	ENSG00000171246	NPTX1	0	123649	ENST00000575212	ENSG00000171246	NPTX1	0	22557	1	0	0	1	0	0	0.642353	0.357647	0
chr17	79366451	79374650	8200	0.061417	3	2	0	167848	ENST00000584184	miRNA	ENSG00000266392	MIR4740	0	123753	ENST00000307745	ENSG00000171282	RP11-1055B8.7	0	22611	0.867195	0.0323171	0.100488	0.867195	0.0323171	0.100488	0.956585	0.0434146	0
chr17	79476551	79482850	6300	0.0328028	4	1	0	167868	ENST00000430912	antisense	ENSG00000229848	RP13-766D20.2	0	123773	ENST00000570382	ENSG00000184009	ACTG1	0	22626	1	0	0	0.94873	0	0.0512698	0.665238	0.334762	0
chr18	903051	909850	6800	0.072172	3	1	0	168692	ENST00000581602	protein_coding	ENSG00000141433	ADCYAP1	0	124500	ENST00000581602	ENSG00000141433	ADCYAP1	0	22799	1	0	0	1	0	0	0.734706	0.265294	0
chr18	3447051	3452850	5800	0.0245684	1	1	0	168830	ENST00000549546	protein_coding	ENSG00000177426	TGIF1	0	124574	ENST00000549546	ENSG00000177426	TGIF1	0	22809	1	0	0	1	0	0	0.75069	0.24931	0
chr18	19744851	19752350	7500	0.0741343	2	1	0	169708	ENST00000581694	protein_coding	ENSG00000141448	GATA6	0	125100	ENST00000581694	ENSG00000141448	GATA6	0	22921	0.859733	0	0.140267	0.6596	0	0.3404	0.988533	0.0114667	0
chr18	22928651	22933650	5000	0.0545184	1	1	0	169936	ENST00000577461	protein_coding	ENSG00000198795	ZNF521	0	125272	ENST00000577461	ENSG00000198795	ZNF521	0	22940	0.8988	0.1012	0	0.8988	0.1012	0	0.1772	0.6736	0.1492
chr18	44772351	44781650	9300	0.100144	1	1	0	170733	ENST00000400404	protein_coding	ENSG00000215474	SKOR2	0	125861	ENST00000400404	ENSG00000215474	SKOR2	0	23017	0.430108	0.129355	0.440538	0.430108	0.129355	0.440538	0.326559	0.505054	0.168387
chr18	46474451	46479750	5300	0.0441139	1	1	0	170810	ENST00000586093	protein_coding	ENSG00000101665	SMAD7	0	125921	ENST00000586093	ENSG00000101665	SMAD7	0	23032	0.873585	0	0.126415	0.873585	0	0.126415	0.836415	0.163585	0
chr18	55094651	55109550	14900	0.0735263	2	1	0	171230	ENST00000581316	miRNA	ENSG00000266636	AC090340.1	0	126229	ENST00000491143	ENSG00000119547	ONECUT2	0	23070	0.277584	0.301879	0.420537	0.268456	0.311007	0.420537	0.501007	0.356913	0.142081
chr18	72919651	72924650	5000	0.0327958	2	2	0	171883	ENST00000580243	protein_coding	ENSG00000179981	TSHZ1	0	126682	ENST00000580243	ENSG00000179981	TSHZ1	0	23131	1	0	0	1	0	0	0.5998	0.4002	0
chr18	74202351	74208650	6300	0.0342819	3	2	0	171913	ENST00000532511	protein_coding	ENSG00000220032	RP11-17M16.1	0	126698	ENST00000532511	ENSG00000220032	RP11-17M16.1	0	23142	1	0	0	0.934762	0.0652381	0	0.667302	0.332698	0
chr18	76736651	76743150	6500	0.0716726	2	1	0	172021	ENST00000575389	protein_coding	ENSG00000256463	SALL3	0	126765	ENST00000575389	ENSG00000256463	SALL3	0	23192	0.886923	0.113077	0	0.637077	0.113077	0.249846	0.652154	0.347846	0
chr19	1247851	1254050	6200	0.0386104	1	1	0	176557	ENST00000590136	protein_coding	ENSG00000167470	MIDN	0	130164	ENST00000590136	ENSG00000167470	MIDN	0	23474	1	0	0	1	0	0	0.487419	0.512581	0
chr19	1466751	1471850	5100	0.0590181	0	0	3986	176692	ENST00000588225	processed_transcript	ENSG00000267317	CTB-25B13.12	4633	130292	ENST00000592486	ENSG00000119559	C19orf25	0	23518	0	1	0	0	1	0	0.880588	0.119412	0
chr19	1744751	1759550	14800	0.0572214	2	1	0	176788	ENST00000382349	protein_coding	ENSG00000205922	ONECUT3	0	130373	ENST00000382349	ENSG00000205922	ONECUT3	0	23561	0.547568	0.349932	0.1025	0.27027	0.349932	0.379797	0.347635	0.556622	0.0957432
chr19	2474251	2479850	5600	0.0487119	1	1	0	177020	ENST00000593043	protein_coding	ENSG00000099860	GADD45B	0	130566	ENST00000593043	ENSG00000099860	GADD45B	0	23666	0.732679	0	0.267321	0.732679	0	0.267321	0.507143	0.492857	0
chr19	12899351	12905450	6100	0.0263158	2	2	0	179531	ENST00000302754	protein_coding	ENSG00000171223	JUNB	0	132794	ENST00000302754	ENSG00000171223	JUNB	0	24278	0.930656	0.0693443	0	0.83377	0.16623	0	0.561475	0.438525	0
chr19	13205351	13211650	6300	0.0421106	0	0	1887	179650	ENST00000590120	protein_coding	ENSG00000104903	LYL1	1887	132902	ENST00000590120	ENSG00000104903	LYL1	0	24308	0.0179365	0.944603	0.0374603	0.0179365	0.944603	0.0374603	0.385397	0.610635	0.00396825
chr19	13260051	13267950	7900	0.0252122	3	2	0	179694	ENST00000592882	antisense	ENSG00000267598	CTC-250I14.6	0	132942	ENST00000588173	ENSG00000160888	IER2	0	24315	0.924684	0	0.0753165	0.599747	0.118228	0.282025	0.633291	0.366709	0
chr19	18057951	18064250	6300	0.0553924	1	1	0	180775	ENST00000594192	protein_coding	ENSG00000105642	KCNN1	0	133854	ENST00000594192	ENSG00000105642	KCNN1	0	24510	0.658571	0	0.341429	0.658571	0	0.341429	0.243333	0.756667	0
chr19	18714051	18719450	5400	0.0588652	2	2	0	180981	ENST00000600490	protein_coding	ENSG00000105696	TMEM59L	0	134040	ENST00000600490	ENSG00000105696	TMEM59L	0	24558	0.702037	0.297963	0	0.702037	0.297963	0	0.465556	0.501296	0.0331481
chr19	30015051	30021850	6800	0.0660591	3	1	0	181820	ENST00000335523	protein_coding	ENSG00000187135	VSTM2B	0	134560	ENST00000335523	ENSG00000187135	VSTM2B	0	24668	0.706471	0.293529	0	0.588235	0.359559	0.0522059	0.821471	0.178529	0
chr19	30714951	30720450	5500	0.0461188	2	1	0	181877	ENST00000591488	protein_coding	ENSG00000198597	ZNF536	0	134610	ENST00000591488	ENSG00000198597	ZNF536	0	24685	0.591636	0.408364	0	0.591636	0	0.408364	0.699273	0.300727	0
chr19	31839051	31848450	9400	0.0683896	2	1	0	181890	ENST00000585336	antisense	ENSG00000267662	AC007796.1	0	134616	ENST00000558569	ENSG00000121297	TSHZ3	0	24692	0.361915	0.638085	0	0.361915	0	0.638085	0.423404	0.576596	0
chr19	41102751	41108650	5900	0.0718643	1	1	0	183867	ENST00000396819	protein_coding	ENSG00000090006	LTBP4	0	136288	ENST00000396819	ENSG00000090006	LTBP4	0	25016	1	0	0	1	0	0	0.242712	0.757288	0
chr19	47612451	47617650	5200	0.0437956	2	2	0	185451	ENST00000594526	protein_coding	ENSG00000142230	SAE1	0	137663	ENST00000594526	ENSG00000142230	SAE1	0	25272	0.800962	0.199038	0	0.800962	0.199038	0	0.404038	0.595962	0
chr19	47920151	47926450	6300	0.0759936	1	1	0	185500	ENST00000561040	protein_coding	ENSG00000105419	MEIS3	0	137710	ENST00000561040	ENSG00000105419	MEIS3	0	25286	0.734762	0	0.265238	0.734762	0	0.265238	0.118413	0.865556	0.0160317
chr19	54460451	54466850	6400	0.0866689	1	1	0	187552	ENST00000270458	protein_coding	ENSG00000142408	CACNG8	0	139409	ENST00000270458	ENSG00000142408	CACNG8	0	25613	0.399531	0	0.600469	0.399531	0	0.600469	0.0575	0.332031	0.610469
chr20	17945951	17951350	5400	0.0247377	2	2	0	172994	ENST00000467391	protein_coding	ENSG00000125871	MGME1	0	127509	ENST00000467391	ENSG00000125871	MGME1	0	25985	0.787037	0.212963	0	0.787037	0.212963	0	0.215926	0.635	0.149074
chr20	21079851	21085050	5200	0.0678354	1	0	0	173163	ENST00000455890	lincRNA	ENSG00000225127	LINC00237	198891	127614	ENST00000377191	ENSG00000088930	XRN2	0	26006	0.783846	0.216154	0	0	0	1	0.430962	0.569038	0
chr20	21485651	21504650	19000	0.0665937	2	1	0	173197	ENST00000549659	antisense	ENSG00000258197	NKX2-2-AS1	0	127618	ENST00000377142	ENSG00000125820	NKX2-2	0	26013	0.346263	0	0.653737	0.210526	0.0534737	0.736	0.671158	0.263211	0.0656316
chr20	21680851	21691950	11100	0.0917276	1	1	0	173202	ENST00000485038	protein_coding	ENSG00000125813	PAX1	0	127622	ENST00000485038	ENSG00000125813	PAX1	0	26016	0.595586	0.093964	0.31045	0.595586	0.093964	0.31045	0.221261	0.698198	0.0805405
chr20	21692151	21697650	5500	0.0706449	0	0	3242	173202	ENST00000485038	protein_coding	ENSG00000125813	PAX1	3242	127622	ENST00000485038	ENSG00000125813	PAX1	0	26017	0	0.812727	0.187273	0	0.812727	0.187273	0.158545	0.727273	0.114182
chr20	22560851	22567850	7000	0.0876974	1	1	0	173217	ENST00000377115	protein_coding	ENSG00000125798	FOXA2	0	127624	ENST00000377115	ENSG00000125798	FOXA2	0	26023	0.739857	0.208286	0.0518571	0.678571	0.208286	0.113143	0.571286	0.428714	0
chr20	37350851	37360550	9700	0.0795466	1	1	0	174420	ENST00000217420	protein_coding	ENSG00000101438	SLC32A1	0	128503	ENST00000217420	ENSG00000101438	SLC32A1	0	26191	0.412371	0.300103	0.287526	0.412371	0.300103	0.287526	0.576289	0.423711	0
chr20	39315151	39322150	7000	0.0676841	1	1	0	174452	ENST00000396967	protein_coding	ENSG00000204103	MAFB	0	128518	ENST00000396967	ENSG00000204103	MAFB	0	26201	0.626	0.0495714	0.324429	0.626	0.0495714	0.324429	0.582571	0.417429	0
chr20	52204751	52212150	7400	0.0289334	1	1	0	175323	ENST00000371471	protein_coding	ENSG00000171940	ZNF217	0	129174	ENST00000371471	ENSG00000171940	ZNF217	0	26341	0.509865	0.490135	0	0.509865	0.490135	0	0.239189	0.377027	0.383784
chr20	55199551	55207250	7700	0.0651645	1	1	0	175422	ENST00000544508	protein_coding	ENSG00000087510	TFAP2C	0	129246	ENST00000544508	ENSG00000087510	TFAP2C	0	26353	0.635455	0	0.364545	0.635455	0	0.364545	0.845455	0.154545	0
chr20	61635951	61642250	6300	0.0831445	2	1	0	175928	ENST00000607802	lincRNA	ENSG00000272259	RP11-305P22.9	0	129637	ENST00000370346	ENSG00000125533	BHLHE23	0	26500	0.930794	0	0.0692063	0.634921	0	0.365079	0.566984	0.433016	0
chr20	61805851	61811750	5900	0.0607266	1	0	0	175939	ENST00000384866	miRNA	ENSG00000207598	MIR124-3	28219	129640	ENST00000370333	ENSG00000149658	YTHDF1	0	26512	0.660847	0.339153	0	0	0	1	0.781864	0.218136	0
chr21	34394651	34402050	7400	0.0747069	1	1	0	194857	ENST00000333337	protein_coding	ENSG00000205927	OLIG2	0	144378	ENST00000333337	ENSG00000205927	OLIG2	0	26716	0.552703	0.447297	0	0.552703	0.170541	0.276757	0.691486	0.308514	0
chr21	36417551	36422750	5200	0.0476801	1	1	0	195126	ENST00000416754	protein_coding	ENSG00000159216	RUNX1	0	144601	ENST00000416754	ENSG00000159216	RUNX1	18291	26739	0.6325	0.3675	0	0.6325	0.3675	0	0	0	1
chr21	38064151	38083550	19400	0.0764738	2	1	0	195229	ENST00000431229	protein_coding	ENSG00000159263	SIM2	0	144661	ENST00000431229	ENSG00000159263	SIM2	0	26753	0.541289	0.186443	0.272268	0.444742	0.28299	0.272268	0.49067	0.50933	0
chr21	38737051	38743750	6700	0.0331175	2	1	0	195311	ENST00000426672	protein_coding	ENSG00000157540	DYRK1A	0	144724	ENST00000426672	ENSG00000157540	DYRK1A	96559	26762	0.721194	0.278806	0	0.721194	0.278806	0	0	0	1
chr21	39865651	39871350	5700	0.125868	1	1	0	195373	ENST00000429727	protein_coding	ENSG00000157554	ERG	0	144775	ENST00000429727	ENSG00000157554	ERG	160893	26767	0.527368	0.472632	0	0.527368	0.472632	0	0	0	1
chr21	46125351	46132950	7600	0.0915572	1	1	0	195992	ENST00000323084	protein_coding	ENSG00000175894	TSPEAR	0	145257	ENST00000323084	ENSG00000175894	TSPEAR	0	26889	0.454737	0.545263	0	0.454737	0.545263	0	0.0668421	0.767237	0.165921
chr22	41839951	41845050	5100	0.0211555	1	1	0	193170	ENST00000434408	protein_coding	ENSG00000183864	TOB2	0	143258	ENST00000434408	ENSG00000183864	TOB2	0	27443	0.83098	0.164314	0.00470588	0.83098	0.164314	0.00470588	0.301176	0.613922	0.084902
chr22	45401851	45406850	5000	0.0438961	1	1	0	193587	ENST00000491522	protein_coding	ENSG00000056487	PHF21B	0	143583	ENST00000491522	ENSG00000056487	PHF21B	0	27520	0.8042	0.1958	0	0.8042	0.1958	0	0.6672	0.3328	0
chr22	46370351	46375450	5100	0.0493864	2	1	0	193702	ENST00000578136	miRNA	ENSG00000265610	CR536603.1	0	143680	ENST00000428540	ENSG00000188064	WNT7B	0	27538	0.913333	0	0.0866667	0.913333	0	0.0866667	0.738235	0.261765	0
chrX	39953251	39959750	6500	0.0968789	1	1	0	79209	ENST00000378444	protein_coding	ENSG00000183337	BCOR	0	57372	ENST00000378444	ENSG00000183337	BCOR	0	12914	0.615385	0.384615	0	0.615385	0.384615	0	0.971692	0.0283077	0
chrX	41190151	41195350	5200	0.0494551	1	1	0	79277	ENST00000542215	protein_coding	ENSG00000215301	DDX3X	0	57416	ENST00000542215	ENSG00000215301	DDX3X	0	12934	0.903846	0	0.0961538	0.903846	0	0.0961538	0.466154	0.533846	0
chrX	91033051	91038650	5600	0.0732429	1	1	0	81248	ENST00000395337	protein_coding	ENSG00000102290	PCDH11X	0	58761	ENST00000395337	ENSG00000102290	PCDH11X	0	13191	0.573036	0.426964	0	0.573036	0.426964	0	0.216964	0.783036	0
