# Supplementary material for: Methylome and transcriptome maps of human visceral and subcutaneous adipocytes reveal key epigenetic differences at developmental genes
Source: Sci Rep. 2019 Jul 2;9:9511. doi: 10.1038/s41598-019-45777-w (PMC6606599; doi:10.1038/s41598-019-45777-w)
Supplement: Supplementary file 23 — Supplementary_Table S22 [file 41598_2019_45777_MOESM23_ESM.xlsx]

## Sheet: Significant_only_GO
Table S22. Gene Ontology of DMRs UMRs LMRs
(A)UMRs of Combined visceral and subcutaneous adipocytes, Row 5 (B) UMRs exclusive to peripheral blood leukocytes, Row 79 (C) subcutaneous adipocytes only LMRs, Row 303 (D) all DMVs, Row 639
(A) Combined visceral and subcutaneous only UMRs
category	over_represented_pvalue	under_represented_pvalue	num_UMR_Genes_InCat	numInCat	term	ontology	over_fdr	under_fdr	genes
GO:0005581	2.28887e-07	1	20	89	collagen trimer	CC	0.000628312	1	DCN, COL9A2, COL9A3, COL20A1, COL1A1, COLEC11, COL5A1, C1QTNF6, EMILIN1, LUM, C1QC, C1QTNF7, COL6A3, COL1A2, TNXB, C1QTNF1, ADIPOQ, COL18A1, C1QTNF8, COL5A2
GO:0006641	2.73526e-07	1	21	120	triglyceride metabolic process	BP	0.000628312	1	NR1H3, SREBF1, MGLL, LIPE, TECR, LMF1, GPAM, PCK1, C3, APOE, RGN, LPIN1, ACSL1, GPD1L, PLIN1, GPD1, TNXB, AGPAT2, FASN, FABP4, DGAT1
GO:0006639	2.72799e-07	1	22	127	acylglycerol metabolic process	BP	0.000628312	1	NR1H3, SREBF1, MGLL, DGKD, LIPE, TECR, LMF1, GPAM, PCK1, C3, APOE, RGN, LPIN1, ACSL1, GPD1L, PLIN1, GPD1, TNXB, AGPAT2, FASN, FABP4, DGAT1
GO:0006638	3.1931e-07	1	22	128	neutral lipid metabolic process	BP	0.000644049	1	NR1H3, SREBF1, MGLL, DGKD, LIPE, TECR, LMF1, GPAM, PCK1, C3, APOE, RGN, LPIN1, ACSL1, GPD1L, PLIN1, GPD1, TNXB, AGPAT2, FASN, FABP4, DGAT1
GO:0019432	1.73519e-06	1	14	58	triglyceride biosynthetic process	BP	0.00269221	1	NR1H3, SREBF1, TECR, GPAM, PCK1, C3, RGN, LPIN1, ACSL1, GPD1L, GPD1, AGPAT2, FASN, DGAT1
GO:0046486	2.13688e-06	0.999999	40	341	glycerolipid metabolic process	BP	0.00307864	1	PIGQ, NR1H3, PNPLA6, INPP5A, IP6K2, SREBF1, MGLL, DGKD, LIPE, TECR, LMF1, PLA2G4C, PIK3R2, INPP4B, PDGFRB, GPAM, PCK1, C3, SLC44A2, APOE, SLC27A1, RGN, PEMT, LPIN1, ENPP2, FGF7, PIK3R1, PLCH2, ACSL1, GPD1L, PLIN1, GPD1, TNXB, AGPAT2, FASN, FABP4, PLA2G16, PLD6, DGAT1, PISD
GO:0046460	3.06429e-06	0.999999	14	60	neutral lipid biosynthetic process	BP	0.00386292	1	NR1H3, SREBF1, TECR, GPAM, PCK1, C3, RGN, LPIN1, ACSL1, GPD1L, GPD1, AGPAT2, FASN, DGAT1
GO:0046463	3.06429e-06	0.999999	14	60	acylglycerol biosynthetic process	BP	0.00386292	1	NR1H3, SREBF1, TECR, GPAM, PCK1, C3, RGN, LPIN1, ACSL1, GPD1L, GPD1, AGPAT2, FASN, DGAT1
GO:0030198	8.53816e-06	0.999996	44	374	extracellular matrix organization	BP	0.00732302	1	ITGA3, ITGA2B, DCN, COL9A2, BCL3, ITGB5, CCDC80, COL9A3, BMP7, COL20A1, TIMP1, HAS1, SERPINE1, ENG, COL1A1, SPARC, GDF5, LOXL1, PXDN, COL5A1, LAMA5, EMILIN1, LUM, HSPG2, GSN, NOTCH1, SERPINH1, ADAMTS4, DDR2, COL6A3, EGFLAM, COL1A2, CTSB, SMAD3, SPINT2, KLK2, TNXB, BSG, PLEC, BGN, COL18A1, GAS6, DMD, COL5A2
GO:0043062	9.57597e-06	0.999996	44	375	extracellular structure organization	BP	0.00755696	1	ITGA3, ITGA2B, DCN, COL9A2, BCL3, ITGB5, CCDC80, COL9A3, BMP7, COL20A1, TIMP1, HAS1, SERPINE1, ENG, COL1A1, SPARC, GDF5, LOXL1, PXDN, COL5A1, LAMA5, EMILIN1, LUM, HSPG2, GSN, NOTCH1, SERPINH1, ADAMTS4, DDR2, COL6A3, EGFLAM, COL1A2, CTSB, SMAD3, SPINT2, KLK2, TNXB, BSG, PLEC, BGN, COL18A1, GAS6, DMD, COL5A2
GO:0031012	1.47251e-05	0.999993	45	408	extracellular matrix	CC	0.0101453	1	DCN, MYOC, COL9A2, ENTPD2, WISP2, CCDC80, COL9A3, BMP7, COL20A1, TIMP1, SERPINE1, COL1A1, SOD3, WNT5B, SPARC, FGF1, TECTB, FLRT1, LOXL1, APOE, PXDN, COL5A1, LAMA5, SERPINF1, EMILIN1, LUM, PCSK6, HSPG2, TINAGL1, SPARCL1, MMP21, ADAMTS4, SPON2, COL6A3, CLEC3B, EGFLAM, COL1A2, TNXB, MMRN2, PRSS36, SSC5D, BGN, COL18A1, ADAMTSL5, COL5A2
GO:0007156	1.60161e-05	0.999995	27	149	homophilic cell adhesion via plasma membrane adhesion molecules	BP	0.0104208	1	CDH10, IGSF9B, PCDHB4, PCDHA6, PCDHB5, PCDHB7, PCDHB15, PCDHB8, MPZL2, CDH12, DSCAML1, ROBO2, PCDHB13, PCDHB11, PCDHA8, PCDHA5, PCDHA4, PCDHA1, PCDHA13, PCDHA11, PCDHA12, PCDHGA12, PCDHGA8, PCDHGB4, PCDHGB1, PCDHA3, PCDHGB3
GO:0043547	1.89051e-05	0.999991	58	492	positive regulation of GTPase activity	BP	0.0119161	1	ARHGAP44, TRIO, GNAS, DOCK9, SH2D3C, ARHGEF7, RASAL3, AKT2, RASA4, ADAP1, CYTH1, ARHGEF17, IQSEC2, MCF2L, FFAR1, PLEKHG3, ARHGAP22, RGN, EPS8L1, TBC1D14, RIN2, AGAP3, DOCK10, DAB2IP, ARRB1, FAM13A, RGS3, ARHGDIA, TBCD, EPHA2, ARHGAP18, OBSCN, ARHGAP27, ABR, PTGIR, TBC1D3G, TBC1D24, DLC1, ALDH1A1, ST5, TBC1D2B, TBC1D16, AXIN2, RGS14, LIMS1, AKAP13, PLEKHG5, KNDC1, HMHA1, NTF3, RASA3, ARAP1, ARHGEF…
GO:0002762	2.53906e-05	0.999996	11	42	negative regulation of myeloid leukocyte differentiation	BP	0.0142258	1	FSTL3, LILRB1, INPP4B, LRRC17, ZBTB46, RARA, PRDM16, PIK3R1, C1QC, ADIPOQ, LILRB3
GO:0001667	3.30402e-05	0.999986	35	286	ameboidal-type cell migration	BP	0.0180114	1	PLXND1, ITGA3, FLT4, BCAR1, TNS1, ANGPT2, TIMP1, ARHGEF7, PRKD2, HAS1, HDAC5, SPARC, FGF1, APOE, LAMA5, SERPINF1, PRR5L, DAB2IP, ENPP2, ACVRL1, FGF7, EPHA2, GNA12, NOTCH1, ARID5B, CYGB, DDR2, NOS3, PLEKHG5, MMRN2, SEMA4A, EVL, S100A2, SRC, EMP2
GO:0001501	8.31036e-05	0.999958	49	490	skeletal system development	BP	0.0303098	1	IGF1, MYOC, COL9A2, HDAC4, FGFR1, GNAS, BMP7, TIMP1, LILRB1, RAI1, COL1A1, WNT5B, FGF6, VDR, SPARC, PDGFRB, MEF2D, GDF5, LRRC17, RGN, RARA, CHSY1, LUM, ACVRL1, EPHA2, HSPG2, SERPINH1, ARID5B, FLI1, ADAMTS4, NPR2, ZNF385A, DDR2, PKDCC, CLEC3B, COL1A2, SMAD3, ANKRD11, AXIN2, WFIKKN2, DSCAML1, SPNS2, PBX1, IFT140, SRC, HOXC4, COL5A2, IFITM5, SHOX
GO:0098644	9.0919e-05	0.999989	8	24	complex of collagen trimers	CC	0.0316179	1	DCN, COL1A1, COL5A1, LUM, COL6A3, COL1A2, TNXB, COL5A2
GO:0030055	9.9258e-05	0.999952	43	394	cell-substrate junction	CC	0.0339328	1	ITGA3, ITGA2B, CD9, LIMA1, BCAR1, SLC9A3R2, TNS1, EPB41L2, ITGB5, SLC9A1, SORBS1, MISP, TRIOBP, PROCR, ARHGEF7, ENG, CD81, PDGFRB, RND3, SORBS3, AHNAK, FLRT1, KDM4B, ARHGAP22, TNS3, EPHA2, HSPG2, GNA12, GSN, DDR2, DLC1, SLC4A2, LIMS1, BSG, SYNPO2, FLII, PLEC, ACTG1, SPRY4, EVL, ANXA6, SVIL, DMD
GO:0005925	0.000113417	0.999945	42	385	focal adhesion	CC	0.037502	1	ITGA3, ITGA2B, CD9, LIMA1, BCAR1, SLC9A3R2, TNS1, EPB41L2, ITGB5, SLC9A1, SORBS1, MISP, TRIOBP, PROCR, ARHGEF7, ENG, CD81, PDGFRB, RND3, SORBS3, AHNAK, FLRT1, KDM4B, ARHGAP22, TNS3, EPHA2, HSPG2, GNA12, GSN, DDR2, DLC1, SLC4A2, LIMS1, BSG, SYNPO2, FLII, PLEC, ACTG1, SPRY4, EVL, ANXA6, SVIL
GO:0098742	0.000117619	0.999951	30	209	cell-cell adhesion via plasma-membrane adhesion molecules	BP	0.038264	1	CDH10, IGSF9B, PCDHB4, PCDHA6, CLDN15, PCDHB5, PCDHB7, PCDHB15, PCDHB8, MPZL2, CDH12, DSCAML1, ADIPOQ, ROBO2, PCDHB13, PCDHB11, PCDHA8, PCDHA5, PCDHA4, PCDHA1, CLDN9, PCDHA13, PCDHA11, PCDHA12, PCDHGA12, PCDHGA8, PCDHGB4, PCDHGB1, PCDHA3, PCDHGB3
GO:0005924	0.000139876	0.999932	42	390	cell-substrate adherens junction	CC	0.042747	1	ITGA3, ITGA2B, CD9, LIMA1, BCAR1, SLC9A3R2, TNS1, EPB41L2, ITGB5, SLC9A1, SORBS1, MISP, TRIOBP, PROCR, ARHGEF7, ENG, CD81, PDGFRB, RND3, SORBS3, AHNAK, FLRT1, KDM4B, ARHGAP22, TNS3, EPHA2, HSPG2, GNA12, GSN, DDR2, DLC1, SLC4A2, LIMS1, BSG, SYNPO2, FLII, PLEC, ACTG1, SPRY4, EVL, ANXA6, SVIL
GO:0051056	0.000149442	0.999931	37	278	regulation of small GTPase mediated signal transduction	BP	0.0449888	1	ITGA3, ARHGAP44, IGF1, MYOC, TRIO, ARHGEF7, RASAL3, PIK3R2, RASA4, CYTH1, ARHGEF17, IQSEC2, TRIP10, MCF2L, RHOJ, PLEKHG3, ARHGAP22, APOE, EPS8L1, DAB2IP, ARRB1, FAM13A, ARHGDIA, ITPKB, ARHGAP18, DGKZ, OBSCN, ABR, DLC1, AKAP13, PLEKHG5, HMHA1, RASA3, ARAP1, ARHGEF15, SIPA1, ARHGAP8
GO:0030168	0.000152063	0.999937	29	246	platelet activation	BP	0.0450938	1	LAMP2, ITGA2B, CD9, IGF1, BCAR1, ENTPD2, TSPAN32, DGKA, PRKCZ, MGLL, DGKD, GNAS, TIMP1, SERPINE1, COL1A1, SPARC, APOE, CD36, ARRB1, PIK3R1, GNA12, DGKZ, SHC1, COL1A2, NOS3, C1QTNF1, GAS6, ACTG1, SRC
(B) Peripheral blood leukocytes only UMRs
category	over_represented_pvalue	under_represented_pvalue	num_UMR_Genes_InCat	numInCat	term	ontology	over_fdr	under_fdr	genes
GO:0002274	2.64687e-12	1	19	147	myeloid leukocyte activation	BP	8.89788e-09	1	FGR, CD74, LCP2, TSPAN32, SPI1, LAT2, BPI, PIK3CG, FOXP1, CD93, RAC2, PTPRE, PRAM1, PDPK1, MYO1F, RHOH, LGALS9, AZU1, LAT
GO:0002429	4.73442e-12	1	27	303	immune response-activating cell surface receptor signaling pathway	BP	1.19367e-08	1	FGR, CD79B, LCP2, CASP8, IKBKG, PAK3, MEF2C, FYB, LAT2, KCNN4, ICAM2, PTPN6, WIPF1, ELF1, CCR7, THEMIS2, NFATC1, MYO1G, PDPK1, VAV1, ELMO1, INPP5D, KLHL6, LCK, PDE4B, PLCG2, LAT
GO:0050851	1.99778e-11	1	19	147	antigen receptor-mediated signaling pathway	BP	4.02951e-08	1	CD79B, LCP2, IKBKG, PAK3, MEF2C, FYB, LAT2, KCNN4, PTPN6, ELF1, CCR7, THEMIS2, PDPK1, INPP5D, KLHL6, LCK, PDE4B, PLCG2, LAT
GO:0071593	3.75192e-11	1	29	425	lymphocyte aggregation	BP	5.82126e-08	1	MAD1L1, CD74, CASP8, STK10, PAK3, LGALS1, LILRB1, PIK3CG, TNFSF8, PTPN6, FOXP1, TNFSF4, TNFSF14, CCR7, TRAF2, RAC2, ANXA1, LCP1, PDPK1, VAV1, ITGB2, NLRC3, RHOH, LGALS9, LCK, IKZF1, SEMA4A, HSH2D, LAT
GO:0070486	5.7002e-11	1	29	432	leukocyte aggregation	BP	6.76312e-08	1	MAD1L1, CD74, CASP8, STK10, PAK3, LGALS1, LILRB1, PIK3CG, TNFSF8, PTPN6, FOXP1, TNFSF4, TNFSF14, CCR7, TRAF2, RAC2, ANXA1, LCP1, PDPK1, VAV1, ITGB2, NLRC3, RHOH, LGALS9, LCK, IKZF1, SEMA4A, HSH2D, LAT
GO:0007159	5.66873e-11	1	30	462	leukocyte cell-cell adhesion	BP	6.76312e-08	1	MAD1L1, CD74, CASP8, STK10, PAK3, LGALS1, LILRB1, PIK3CG, TNFSF8, PTPN6, FOXP1, TNFSF4, TNFSF14, CCR7, TRAF2, RAC2, ANXA1, LCP1, PDPK1, VAV1, ITGB2, ITGA5, NLRC3, RHOH, LGALS9, LCK, IKZF1, SEMA4A, HSH2D, LAT
GO:0034109	1.11133e-10	1	31	494	homotypic cell-cell adhesion	BP	1.17976e-07	1	MAD1L1, CD74, CASP8, TSPAN32, STK10, PAK3, LGALS1, LILRB1, PIK3CG, TNFSF8, PTPN6, FOXP1, PLEK, TNFSF4, TNFSF14, CCR7, TRAF2, RAC2, ANXA1, LCP1, PDPK1, VAV1, ITGB2, NLRC3, RHOH, LGALS9, LCK, IKZF1, SEMA4A, HSH2D, LAT
GO:0042110	1.65574e-10	1	28	424	T cell activation	BP	1.5903e-07	1	MAD1L1, CD74, CASP8, PAK3, LGALS1, LILRB1, PIK3CG, TNFSF8, PTPN6, FOXP1, TNFSF4, TNFSF14, CCR7, TRAF2, RAC2, ANXA1, LCP1, PDPK1, VAV1, ITGB2, NLRC3, RHOH, LGALS9, LCK, IKZF1, SEMA4A, HSH2D, LAT
GO:0070489	1.65574e-10	1	28	424	T cell aggregation	BP	1.5903e-07	1	MAD1L1, CD74, CASP8, PAK3, LGALS1, LILRB1, PIK3CG, TNFSF8, PTPN6, FOXP1, TNFSF4, TNFSF14, CCR7, TRAF2, RAC2, ANXA1, LCP1, PDPK1, VAV1, ITGB2, NLRC3, RHOH, LGALS9, LCK, IKZF1, SEMA4A, HSH2D, LAT
GO:0002757	1.97023e-10	1	30	445	immune response-activating signal transduction	BP	1.80635e-07	1	FGR, CD79B, LCP2, CASP8, IKBKG, PAK3, MEF2C, FYB, LAT2, KCNN4, ICAM2, DHX58, PTPN6, WIPF1, RPS6KA1, ELF1, CCR7, THEMIS2, NFATC1, MYO1G, PDPK1, VAV1, ELMO1, ITGB2, INPP5D, KLHL6, LCK, PDE4B, PLCG2, LAT
GO:0002253	3.75018e-10	1	31	496	activation of immune response	BP	2.90927e-07	1	FGR, CD79B, LCP2, CASP8, IKBKG, PAK3, MEF2C, FYB, LAT2, KCNN4, ICAM2, DHX58, PTPN6, WIPF1, RPS6KA1, ELF1, C3, CCR7, THEMIS2, NFATC1, MYO1G, PDPK1, VAV1, ELMO1, ITGB2, INPP5D, KLHL6, LCK, PDE4B, PLCG2, LAT
GO:0050852	2.15984e-09	1	15	114	T cell receptor signaling pathway	BP	1.36137e-06	1	LCP2, IKBKG, PAK3, FYB, KCNN4, PTPN6, ELF1, CCR7, THEMIS2, PDPK1, INPP5D, LCK, PDE4B, PLCG2, LAT
GO:0050865	2.62803e-09	1	27	443	regulation of cell activation	BP	1.55904e-06	1	FGR, MAD1L1, CD74, TSPAN32, PAK3, MEF2C, LGALS1, BPI, LILRB1, PTPN6, PLEK, TNFSF4, RPS6KA1, TNFSF14, CCR7, TRAF2, RAC2, PTPRE, PRAM1, PDPK1, VAV1, INPP5D, LGALS9, TBC1D10C, LCK, IKZF1, LAT
GO:0002694	9.96618e-09	1	25	412	regulation of leukocyte activation	BP	5.28994e-06	1	FGR, MAD1L1, CD74, TSPAN32, PAK3, MEF2C, LGALS1, BPI, LILRB1, PTPN6, TNFSF4, TNFSF14, CCR7, TRAF2, RAC2, PTPRE, PRAM1, PDPK1, VAV1, INPP5D, LGALS9, TBC1D10C, LCK, IKZF1, LAT
GO:0045576	1.45536e-08	1	10	52	mast cell activation	BP	7.15966e-06	1	FGR, LCP2, LAT2, PIK3CG, RAC2, PTPRE, PDPK1, RHOH, LGALS9, LAT
GO:0002768	2.95014e-08	1	29	486	immune response-regulating cell surface receptor signaling pathway	BP	1.41677e-05	1	FGR, CD79B, LCP2, CASP8, IKBKG, PAK3, MEF2C, FYB, LAT2, KCNN4, LILRB1, ICAM2, PTPN6, WIPF1, ELF1, CCR7, THEMIS2, NFATC1, MYO1G, PDPK1, VAV1, ELMO1, INPP5D, KLHL6, LCK, PDE4B, SYNGAP1, PLCG2, LAT
GO:0002366	4.63403e-08	1	16	192	leukocyte activation involved in immune response	BP	2.07707e-05	1	FGR, LAT2, LGALS1, LILRB1, PIK3CG, FOXP1, TNFSF4, RAC2, PRAM1, LCP1, PDPK1, MYO1F, LGALS9, SEMA4A, PLCG2, LAT
GO:0002263	5.36932e-08	1	16	194	cell activation involved in immune response	BP	2.35433e-05	1	FGR, LAT2, LGALS1, LILRB1, PIK3CG, FOXP1, TNFSF4, RAC2, PRAM1, LCP1, PDPK1, MYO1F, LGALS9, SEMA4A, PLCG2, LAT
GO:0050867	5.63061e-08	1	19	270	positive regulation of cell activation	BP	2.36603e-05	1	FGR, CD74, PAK3, MEF2C, LGALS1, LILRB1, PTPN6, PLEK, TNFSF4, RPS6KA1, TNFSF14, CCR7, TRAF2, PDPK1, VAV1, INPP5D, LGALS9, LCK, IKZF1
GO:0050900	5.92252e-08	1	21	338	leukocyte migration	BP	2.4379e-05	1	CD74, STK10, MYO9B, PIK3CG, PTPN6, TNFSF14, CCR7, RAC2, MYO1G, SLC16A3, VAV1, NLRP12, ITGB2, ITGA5, INPP5D, LGALS9, AZU1, IL16, LCK, PDE4B, SELL
GO:0002443	9.15899e-08	1	18	270	leukocyte mediated immunity	BP	3.29887e-05	1	FGR, CD74, LAT2, LILRB1, PIK3CG, PTPN6, TNFSF4, C3, TRAF2, RAC2, PRAM1, MYO1G, PDPK1, VAV1, MYO1F, INPP5D, LGALS9, LAT
GO:0002444	2.27046e-07	1	10	72	myeloid leukocyte mediated immunity	BP	7.76189e-05	1	FGR, LAT2, PIK3CG, C3, RAC2, PRAM1, PDPK1, MYO1F, LGALS9, LAT
GO:2000106	2.60362e-07	1	10	78	regulation of leukocyte apoptotic process	BP	8.60902e-05	1	CD74, CASP8, MEF2C, LILRB1, FOXP1, CCR7, ANXA1, LGALS9, GIMAP8, HSH2D
GO:0022409	5.40929e-07	1	16	223	positive regulation of cell-cell adhesion	BP	0.000170477	1	CD74, PAK3, LGALS1, LILRB1, PTPN6, GCNT2, TNFSF4, TNFSF14, CCR7, TRAF2, PDPK1, VAV1, ALOX15, LGALS9, LCK, IKZF1
GO:0002521	5.86572e-07	1	24	451	leukocyte differentiation	BP	0.000182018	1	CD74, CASP8, SPI1, CEBPE, LGALS1, RASSF2, LILRB1, TNFSF8, PTPN6, FOXP1, TNFSF4, POLM, CCR7, CBFA2T3, ANXA1, RUNX1, RHOH, INPP5D, LGALS9, LCK, IKZF1, SEMA4A, SIGLEC15, PLCG2
GO:0043299	6.03248e-07	1	9	60	leukocyte degranulation	BP	0.000184356	1	FGR, LAT2, PIK3CG, RAC2, PRAM1, PDPK1, MYO1F, LGALS9, LAT
GO:0030595	7.70502e-07	1	13	172	leukocyte chemotaxis	BP	0.000228545	1	CD74, MYO9B, PIK3CG, TNFSF14, CCR7, RAC2, VAV1, ITGB2, LGALS9, AZU1, IL16, PDE4B, SELL
GO:0031295	8.75055e-07	1	9	67	T cell costimulation	BP	0.000252141	1	PAK3, LGALS1, PTPN6, TNFSF4, TNFSF14, CCR7, PDPK1, VAV1, LCK
GO:0002696	8.63352e-07	1	17	261	positive regulation of leukocyte activation	BP	0.000252141	1	FGR, CD74, PAK3, MEF2C, LGALS1, LILRB1, PTPN6, TNFSF4, TNFSF14, CCR7, TRAF2, PDPK1, VAV1, INPP5D, LGALS9, LCK, IKZF1
GO:0002275	8.9674e-07	1	9	62	myeloid cell activation involved in immune response	BP	0.00025475	1	FGR, LAT2, PIK3CG, RAC2, PRAM1, PDPK1, MYO1F, LGALS9, LAT
GO:0031294	9.38947e-07	1	9	68	lymphocyte costimulation	BP	0.000260061	1	PAK3, LGALS1, PTPN6, TNFSF4, TNFSF14, CCR7, PDPK1, VAV1, LCK
GO:0051249	9.41221e-07	1	20	358	regulation of lymphocyte activation	BP	0.000260061	1	MAD1L1, CD74, PAK3, MEF2C, LGALS1, LILRB1, PTPN6, TNFSF4, TNFSF14, CCR7, TRAF2, RAC2, PDPK1, VAV1, INPP5D, LGALS9, TBC1D10C, LCK, IKZF1, LAT
GO:0050870	1.04784e-06	1	14	185	positive regulation of T cell activation	BP	0.000281798	1	CD74, PAK3, LGALS1, LILRB1, PTPN6, TNFSF4, TNFSF14, CCR7, TRAF2, PDPK1, VAV1, LGALS9, LCK, IKZF1
GO:0050863	1.04015e-06	1	17	272	regulation of T cell activation	BP	0.000281798	1	MAD1L1, CD74, PAK3, LGALS1, LILRB1, PTPN6, TNFSF4, TNFSF14, CCR7, TRAF2, RAC2, PDPK1, VAV1, LGALS9, LCK, IKZF1, LAT
GO:0051251	1.13835e-06	1	16	236	positive regulation of lymphocyte activation	BP	0.000302113	1	CD74, PAK3, MEF2C, LGALS1, LILRB1, PTPN6, TNFSF4, TNFSF14, CCR7, TRAF2, PDPK1, VAV1, INPP5D, LGALS9, LCK, IKZF1
GO:0034112	1.41835e-06	1	14	189	positive regulation of homotypic cell-cell adhesion	BP	0.000357602	1	CD74, PAK3, LGALS1, LILRB1, PTPN6, TNFSF4, TNFSF14, CCR7, TRAF2, PDPK1, VAV1, LGALS9, LCK, IKZF1
GO:1903039	1.52803e-06	1	14	190	positive regulation of leukocyte cell-cell adhesion	BP	0.000380499	1	CD74, PAK3, LGALS1, LILRB1, PTPN6, TNFSF4, TNFSF14, CCR7, TRAF2, PDPK1, VAV1, LGALS9, LCK, IKZF1
GO:0050706	1.65343e-06	1	6	25	regulation of interleukin-1 beta secretion	BP	0.000401803	1	NLRP1, CARD8, FOXP1, CCR7, NLRP12, LGALS9
GO:1903037	1.64362e-06	1	17	280	regulation of leukocyte cell-cell adhesion	BP	0.000401803	1	MAD1L1, CD74, PAK3, LGALS1, LILRB1, PTPN6, TNFSF4, TNFSF14, CCR7, TRAF2, RAC2, PDPK1, VAV1, LGALS9, LCK, IKZF1, LAT
GO:0050663	2.03525e-06	1	12	152	cytokine secretion	BP	0.000488703	1	FGR, LCP2, NLRP1, LILRB1, CARD8, FOXP1, TNFSF4, SRGN, CCR7, ANXA1, NLRP12, LGALS9
GO:0071887	2.2774e-06	1	10	99	leukocyte apoptotic process	BP	0.000540413	1	CD74, CASP8, MEF2C, LILRB1, FOXP1, CCR7, ANXA1, LGALS9, GIMAP8, HSH2D
GO:0050707	3.14551e-06	1	11	132	regulation of cytokine secretion	BP	0.000698938	1	FGR, NLRP1, LILRB1, CARD8, FOXP1, TNFSF4, SRGN, CCR7, ANXA1, NLRP12, LGALS9
GO:0030168	3.16947e-06	0.999999	17	246	platelet activation	BP	0.000698938	1	LCP2, GNA15, TSPAN32, PIK3CG, P2RX1, PTPN6, PLEK, SRGN, RAC2, MMRN1, PDPK1, VAV1, DGKZ, DAGLB, LCK, PLCG2, LAT
GO:0034110	3.24907e-06	0.999999	17	289	regulation of homotypic cell-cell adhesion	BP	0.000698938	1	MAD1L1, CD74, PAK3, LGALS1, LILRB1, PTPN6, TNFSF4, TNFSF14, CCR7, TRAF2, RAC2, PDPK1, VAV1, LGALS9, LCK, IKZF1, LAT
GO:0002250	3.37843e-06	0.999999	17	320	adaptive immune response	BP	0.000709821	1	CD79B, CD74, MEF2C, LAT2, LILRB1, PIK3CG, PTPN6, TNFSF4, C3, TRAF2, MYO1G, ALOX15, LAIR1, INPP5D, KLHL6, SEMA4A, LAT
GO:0032651	3.5111e-06	1	7	44	regulation of interleukin-1 beta production	BP	0.000730091	1	NLRP1, CARD8, FOXP1, CCR7, NLRP12, LGALS9, AZU1
GO:0050704	4.12841e-06	1	6	28	regulation of interleukin-1 secretion	BP	0.000824455	1	NLRP1, CARD8, FOXP1, CCR7, NLRP12, LGALS9
GO:0050702	4.30666e-06	1	6	29	interleukin-1 beta secretion	BP	0.000851622	1	NLRP1, CARD8, FOXP1, CCR7, NLRP12, LGALS9
GO:0002279	5.0807e-06	1	7	42	mast cell activation involved in immune response	BP	0.000975979	1	FGR, LAT2, PIK3CG, RAC2, PDPK1, LGALS9, LAT
GO:0043303	5.0807e-06	1	7	42	mast cell degranulation	BP	0.000975979	1	FGR, LAT2, PIK3CG, RAC2, PDPK1, LGALS9, LAT
GO:0031638	6.37925e-06	0.999999	11	127	zymogen activation	BP	0.00116972	1	CASP10, CASP8, NLRP1, PLAT, CARD8, HPN, P2RX1, TRAF2, NLRP12, TMPRSS9, LCK
GO:0043122	6.37261e-06	0.999999	15	230	regulation of I-kappaB kinase/NF-kappaB signaling	BP	0.00116972	1	CASP10, CASP8, IKBKG, LGALS1, CARD8, TRIM38, TNFSF14, CCR7, TRAF2, TRIM22, PDPK1, NLRP12, NLRC3, RHOH, LGALS9
GO:0045055	7.07121e-06	0.999999	9	78	regulated secretory pathway	BP	0.00127345	1	FGR, LAT2, PIK3CG, RAC2, PRAM1, PDPK1, MYO1F, LGALS9, LAT
GO:0002448	7.22245e-06	0.999999	7	44	mast cell mediated immunity	BP	0.00128917	1	FGR, LAT2, PIK3CG, RAC2, PDPK1, LGALS9, LAT
GO:0060326	7.35919e-06	0.999999	14	223	cell chemotaxis	BP	0.00130206	1	CD74, MYO9B, PIK3CG, BIN2, TNFSF14, CCR7, RAC2, VAV1, ITGB2, LGALS9, AZU1, IL16, PDE4B, SELL
GO:0022407	7.54889e-06	0.999998	19	361	regulation of cell-cell adhesion	BP	0.00132401	1	MAD1L1, CD74, PAK3, LGALS1, LILRB1, PTPN6, GCNT2, TNFSF4, TNFSF14, CCR7, TRAF2, RAC2, PDPK1, VAV1, ALOX15, LGALS9, LCK, IKZF1, LAT
GO:0007229	9.35003e-06	0.999999	10	87	integrin-mediated signaling pathway	BP	0.0016033	1	FGR, TSPAN32, PXN, PLEK, PRAM1, CCM2, VAV1, ITGB2, ITGA5, LAT
GO:0002703	9.37976e-06	0.999999	11	144	regulation of leukocyte mediated immunity	BP	0.0016033	1	FGR, LILRB1, PTPN6, TNFSF4, C3, TRAF2, RAC2, PRAM1, PDPK1, VAV1, LGALS9
GO:0032652	1.0105e-05	0.999999	7	52	regulation of interleukin-1 production	BP	0.00171276	1	NLRP1, CARD8, FOXP1, CCR7, NLRP12, LGALS9, AZU1
GO:0032611	1.04549e-05	0.999999	7	52	interleukin-1 beta production	BP	0.00174715	1	NLRP1, CARD8, FOXP1, CCR7, NLRP12, LGALS9, AZU1
GO:0030098	1.06336e-05	0.999997	17	301	lymphocyte differentiation	BP	0.00175803	1	CD74, SPI1, LGALS1, TNFSF8, PTPN6, FOXP1, TNFSF4, POLM, CCR7, ANXA1, RHOH, INPP5D, LGALS9, LCK, IKZF1, SEMA4A, PLCG2
GO:0050701	1.09448e-05	0.999999	6	33	interleukin-1 secretion	BP	0.00179478	1	NLRP1, CARD8, FOXP1, CCR7, NLRP12, LGALS9
GO:0042629	1.14874e-05	1	5	21	mast cell granule	CC	0.00184998	1	LAT2, PIK3CG, SRGN, ANXA1, LAT
GO:0002699	1.21855e-05	0.999998	11	150	positive regulation of immune effector process	BP	0.00193529	1	FGR, CD74, LILRB1, DHX58, TNFSF4, C3, TRAF2, RAC2, PDPK1, VAV1, LGALS9
GO:0050853	1.27911e-05	0.999999	7	41	B cell receptor signaling pathway	BP	0.0020156	1	CD79B, MEF2C, LAT2, PTPN6, KLHL6, LCK, PLCG2
GO:0032418	1.31248e-05	0.999999	7	49	lysosome localization	BP	0.00205215	1	FGR, LAT2, PIK3CG, RAC2, PDPK1, LGALS9, LAT
GO:0002697	1.44356e-05	0.999996	19	403	regulation of immune effector process	BP	0.00222264	1	FGR, CD74, KCNQ1, TSPAN32, LILRB1, DHX58, PTPN6, TRIM38, TNFSF4, C3, CD93, TRAF2, RAC2, PRAM1, PDPK1, VAV1, ELMO1, LGALS9, LCK
GO:0030593	1.45484e-05	0.999998	8	82	neutrophil chemotaxis	BP	0.00222304	1	CD74, PIK3CG, CCR7, RAC2, VAV1, ITGB2, PDE4B, SELL
GO:1990266	2.30131e-05	0.999997	8	87	neutrophil migration	BP	0.00346398	1	CD74, PIK3CG, CCR7, RAC2, VAV1, ITGB2, PDE4B, SELL
GO:0007249	2.33308e-05	0.999994	15	256	I-kappaB kinase/NF-kappaB signaling	BP	0.00348579	1	CASP10, CASP8, IKBKG, LGALS1, CARD8, TRIM38, TNFSF14, CCR7, TRAF2, TRIM22, PDPK1, NLRP12, NLRC3, RHOH, LGALS9
GO:0002886	2.59103e-05	0.999998	6	35	regulation of myeloid leukocyte mediated immunity	BP	0.00384273	1	FGR, C3, RAC2, PRAM1, PDPK1, LGALS9
GO:0032612	2.80206e-05	0.999997	7	61	interleukin-1 production	BP	0.00403697	1	NLRP1, CARD8, FOXP1, CCR7, NLRP12, LGALS9, AZU1
GO:0071621	3.23201e-05	0.999996	8	93	granulocyte chemotaxis	BP	0.00459082	1	CD74, PIK3CG, CCR7, RAC2, VAV1, ITGB2, PDE4B, SELL
GO:0009617	3.36357e-05	0.99999	19	482	response to bacterium	BP	0.00474428	1	FGR, STAB1, CASP8, MEF2C, NLRP1, CEBPE, BPI, LILRB1, TNFSF8, FOXP1, TNFSF4, CCR7, MYO1F, NLRC3, LGALS9, AZU1, PDE4B, PLCG2, LTC4S
GO:0032103	3.44839e-05	0.999992	14	260	positive regulation of response to external stimulus	BP	0.00483014	1	CD74, OSM, PIK3CG, DHX58, TNFSF4, C3, TNFSF14, CCR7, RAC2, NLRP12, LGALS9, AZU1, IL16, SELL
GO:0001776	3.79692e-05	0.999995	8	78	leukocyte homeostasis	BP	0.00524547	1	CD74, IKBKG, MEF2C, TNFSF14, ANXA1, LGALS9, PDE4B, LAT
GO:0045785	3.8691e-05	0.999989	18	349	positive regulation of cell adhesion	BP	0.00530883	1	CD74, PAK3, LGALS1, LILRB1, PTPN6, GCNT2, TNFSF4, TNFSF14, CCR7, TRAF2, PDPK1, VAV1, ALOX15, LGALS9, AZU1, LCK, IKZF1, FMN1
GO:0097529	4.29583e-05	0.999993	10	144	myeloid leukocyte migration	BP	0.00577646	1	CD74, MYO9B, PIK3CG, CCR7, RAC2, VAV1, ITGB2, AZU1, PDE4B, SELL
GO:0032731	5.43228e-05	0.999997	5	27	positive regulation of interleukin-1 beta production	BP	0.0072085	1	NLRP1, CARD8, NLRP12, LGALS9, AZU1
GO:0001819	5.50986e-05	0.999984	17	379	positive regulation of cytokine production	BP	0.00726365	1	FGR, CD74, IKBKG, NLRP1, POLR2E, CARD8, DHX58, TNFSF4, C3, CCR7, TRAF2, NLRP12, RUNX1, LGALS9, AZU1, PDE4B, PLCG2
GO:0097530	5.87325e-05	0.999992	8	101	granulocyte migration	BP	0.00769243	1	CD74, PIK3CG, CCR7, RAC2, VAV1, ITGB2, PDE4B, SELL
GO:0002695	6.76628e-05	0.999988	10	141	negative regulation of leukocyte activation	BP	0.00874845	1	MAD1L1, CD74, TSPAN32, BPI, LILRB1, PTPN6, TNFSF4, INPP5D, LGALS9, TBC1D10C
GO:0005164	6.8697e-05	0.999996	5	30	tumor necrosis factor receptor binding	MF	0.00882559	1	CASP8, TNFSF8, TNFSF4, TNFSF14, TRAF2
GO:0090023	7.17282e-05	0.999997	4	19	positive regulation of neutrophil chemotaxis	BP	0.0091567	1	CD74, CCR7, RAC2, SELL
GO:0031349	7.32962e-05	0.999978	18	409	positive regulation of defense response	BP	0.00929802	1	CASP8, IKBKG, PAK3, MEF2C, OSM, PIK3CG, ICAM2, DHX58, TNFSF4, RPS6KA1, C3, CCR7, NFATC1, PDPK1, VAV1, NLRP12, ITGB2, PLCG2
GO:0009615	8.07938e-05	0.999976	17	401	response to virus	BP	0.00999761	1	FGR, KCNQ1, TSPAN32, IKBKG, MEF2C, LILRB1, DHX58, OAS2, TRIM38, TNFSF4, CD93, TRIM22, ELMO1, LGALS9, AZU1, LCK, MX2
GO:0050856	9.80863e-05	0.999994	5	28	regulation of T cell receptor signaling pathway	BP	0.0119181	1	KCNN4, PTPN6, ELF1, CCR7, LCK
GO:0071624	0.000101764	0.999996	4	22	positive regulation of granulocyte chemotaxis	BP	0.0122909	1	CD74, CCR7, RAC2, SELL
GO:0048872	0.000106927	0.999974	13	222	homeostasis of number of cells	BP	0.0127616	1	CD74, SPI1, IKBKG, MEF2C, RASSF2, TNFSF14, AMPD3, ANXA1, INPP5D, LGALS9, PDE4B, IKZF1, LAT
GO:0006909	0.000108851	0.999974	13	196	phagocytosis	BP	0.0129148	1	FGR, CEBPE, BIN2, WIPF1, C3, CD93, ADORA2A, MYO1G, VAV1, ELMO1, ALOX15, AZU1, PLCG2
GO:0002573	0.000114721	0.999974	12	187	myeloid leukocyte differentiation	BP	0.0135317	1	CASP8, SPI1, CEBPE, RASSF2, LILRB1, FOXP1, CCR7, CBFA2T3, RUNX1, INPP5D, IKZF1, SIGLEC15
GO:0043123	0.000120241	0.999975	11	177	positive regulation of I-kappaB kinase/NF-kappaB signaling	BP	0.0141004	1	CASP10, CASP8, IKBKG, LGALS1, TRIM38, TNFSF14, CCR7, TRAF2, TRIM22, NLRP12, LGALS9
GO:1902105	0.000124494	0.999969	13	233	regulation of leukocyte differentiation	BP	0.0144313	1	CD74, CASP8, RASSF2, LILRB1, PTPN6, FOXP1, TNFSF4, RUNX1, INPP5D, LGALS9, LCK, IKZF1, SIGLEC15
GO:0032732	0.000125273	0.999991	5	33	positive regulation of interleukin-1 production	BP	0.0144386	1	NLRP1, CARD8, NLRP12, LGALS9, AZU1
GO:0070228	0.000128703	0.999987	6	54	regulation of lymphocyte apoptotic process	BP	0.0147497	1	CD74, CASP8, FOXP1, LGALS9, GIMAP8, HSH2D
GO:1902624	0.000135325	0.999994	4	21	positive regulation of neutrophil migration	BP	0.0154209	1	CD74, CCR7, RAC2, SELL
GO:0002683	0.000138294	0.999959	16	358	negative regulation of immune system process	BP	0.0156707	1	MAD1L1, CD74, TSPAN32, BPI, LILRB1, DHX58, PTPN6, TRIM38, TNFSF4, ELF1, PDPK1, RUNX1, ALOX15, INPP5D, LGALS9, TBC1D10C
GO:0048520	0.000141206	0.999975	9	133	positive regulation of behavior	BP	0.0159114	1	CD74, MEF2C, TNFSF14, CCR7, RAC2, LGALS9, AZU1, IL16, SELL
GO:0006919	0.000143511	0.999978	8	93	activation of cysteine-type endopeptidase activity involved in apoptotic process	BP	0.0160812	1	CASP10, CASP8, NLRP1, CARD8, P2RX1, TRAF2, NLRP12, LCK
GO:0042113	0.00016032	0.999962	12	211	B cell activation	BP	0.0176703	1	CD74, CASP8, MEF2C, LAT2, LGALS1, PTPN6, TNFSF4, POLM, INPP5D, TBC1D10C, IKZF1, PLCG2
GO:0002460	0.000161872	0.999965	11	201	adaptive immune response based on somatic recombination of immune receptors built from immunoglobulin superfamily domains	BP	0.0177443	1	CD74, MEF2C, LILRB1, PTPN6, TNFSF4, C3, TRAF2, MYO1G, INPP5D, KLHL6, SEMA4A
GO:1903706	0.000171526	0.999951	15	314	regulation of hemopoiesis	BP	0.018701	1	CD74, CASP8, SPI1, MEF2C, RASSF2, LILRB1, PTPN6, FOXP1, TNFSF4, RUNX1, INPP5D, LGALS9, LCK, IKZF1, SIGLEC15
GO:0017124	0.000175451	0.999965	10	113	SH3 domain binding	MF	0.0190261	1	PAK3, SH3BP2, PTPN6, ELMO1, ARHGAP27, SHANK1, INPP5D, EVL, SYNGAP1, FMN1
GO:0050718	0.000201754	0.99999	4	20	positive regulation of interleukin-1 beta secretion	BP	0.0217614	1	NLRP1, CARD8, NLRP12, LGALS9
GO:0050866	0.000213457	0.999956	10	158	negative regulation of cell activation	BP	0.0228953	1	MAD1L1, CD74, TSPAN32, BPI, LILRB1, PTPN6, TNFSF4, INPP5D, LGALS9, TBC1D10C
GO:0045088	0.000214537	0.999932	17	391	regulation of innate immune response	BP	0.0228953	1	FGR, CASP8, IKBKG, PAK3, MEF2C, LILRB1, ICAM2, DHX58, PTPN6, RPS6KA1, NFATC1, PDPK1, VAV1, MYO1F, ITGB2, LGALS9, PLCG2
GO:0043280	0.000224738	0.999958	9	123	positive regulation of cysteine-type endopeptidase activity involved in apoptotic process	BP	0.0238578	1	CASP10, CASP8, NLRP1, CARD8, P2RX1, TRAF2, NLRP12, LGALS9, LCK
GO:0097202	0.000248947	0.999959	8	100	activation of cysteine-type endopeptidase activity	BP	0.0261524	1	CASP10, CASP8, NLRP1, CARD8, P2RX1, TRAF2, NLRP12, LCK
GO:0098552	0.000280482	0.999905	18	403	side of membrane	CC	0.0291614	1	FGR, CD79B, CD74, GNA15, LILRB1, CD33, P2RX1, CD69, CCR7, TRAF2, PTPN7, ITGA5, ALOX15, RASA4B, UMODL1, LCK, SELL, SYNGAP1
GO:0046651	0.000282723	0.999929	12	250	lymphocyte proliferation	BP	0.0292437	1	MAD1L1, CD74, MEF2C, LILRB1, PIK3CG, PTPN6, TNFSF4, TNFSF14, RAC2, ITGB2, INPP5D, LGALS9
GO:0030851	0.000286175	0.999976	5	31	granulocyte differentiation	BP	0.0294498	1	SPI1, CBFA2T3, RUNX1, INPP5D, IKZF1
GO:0090022	0.000292776	0.999984	4	24	regulation of neutrophil chemotaxis	BP	0.0299761	1	CD74, CCR7, RAC2, SELL
GO:0050921	0.000304635	0.999948	8	115	positive regulation of chemotaxis	BP	0.0310327	1	CD74, TNFSF14, CCR7, RAC2, LGALS9, AZU1, IL16, SELL
GO:0032943	0.00030849	0.999921	12	252	mononuclear cell proliferation	BP	0.0312676	1	MAD1L1, CD74, MEF2C, LILRB1, PIK3CG, PTPN6, TNFSF4, TNFSF14, RAC2, ITGB2, INPP5D, LGALS9
GO:0050716	0.000314317	0.999983	4	22	positive regulation of interleukin-1 secretion	BP	0.0316989	1	NLRP1, CARD8, NLRP12, LGALS9
GO:0033003	0.000317335	0.999973	5	35	regulation of mast cell activation	BP	0.031844	1	FGR, RAC2, PTPRE, PDPK1, LGALS9
GO:0002675	0.000324777	0.999982	4	26	positive regulation of acute inflammatory response	BP	0.0322697	1	OSM, PIK3CG, C3, CCR7
GO:0043300	0.000323329	0.999972	5	35	regulation of leukocyte degranulation	BP	0.0322697	1	FGR, RAC2, PRAM1, PDPK1, LGALS9
GO:0043547	0.000341731	0.999866	23	492	positive regulation of GTPase activity	BP	0.0337878	1	ACAP1, SH2D3C, MYO9B, CYTH4, RIN3, DENND3, ARHGDIB, MCF2L, CCR7, FGD3, CDC42EP1, RAP1GAP2, VAV1, RGS10, ARHGAP27, TAGAP, RASA4B, AKAP13, TBC1D10C, ARHGAP30, SYNGAP1, DENND1C, SIPA1
GO:0002690	0.000354621	0.999957	6	79	positive regulation of leukocyte chemotaxis	BP	0.0348912	1	CD74, TNFSF14, CCR7, RAC2, LGALS9, SELL
GO:0050710	0.000370723	0.999967	5	43	negative regulation of cytokine secretion	BP	0.0362985	1	LILRB1, TNFSF4, SRGN, ANXA1, NLRP12
GO:2000107	0.000380082	0.999966	5	42	negative regulation of leukocyte apoptotic process	BP	0.0366806	1	CD74, LILRB1, FOXP1, CCR7, HSH2D
GO:2001056	0.000413529	0.999917	9	133	positive regulation of cysteine-type endopeptidase activity	BP	0.0395303	1	CASP10, CASP8, NLRP1, CARD8, P2RX1, TRAF2, NLRP12, LGALS9, LCK
GO:0043124	0.00042701	0.999948	6	54	negative regulation of I-kappaB kinase/NF-kappaB signaling	BP	0.0402475	1	CASP8, CARD8, TNFSF14, NLRP12, NLRC3, RHOH
GO:0006690	0.000427018	0.999935	7	95	icosanoid metabolic process	BP	0.0402475	1	CD74, ANXA1, ALOX15, DAGLB, CYP2A7, LTC4S, CYP2A6
GO:1901568	0.000427018	0.999935	7	95	fatty acid derivative metabolic process	BP	0.0402475	1	CD74, ANXA1, ALOX15, DAGLB, CYP2A7, LTC4S, CYP2A6
GO:0070661	0.000453351	0.999879	12	264	leukocyte proliferation	BP	0.0425306	1	MAD1L1, CD74, MEF2C, LILRB1, PIK3CG, PTPN6, TNFSF4, TNFSF14, RAC2, ITGB2, INPP5D, LGALS9
GO:1902622	0.000456749	0.999972	4	26	regulation of neutrophil migration	BP	0.042651	1	CD74, CCR7, RAC2, SELL
GO:0046631	0.00048097	0.999913	8	106	alpha-beta T cell activation	BP	0.0447058	1	LILRB1, TNFSF8, FOXP1, TNFSF4, ANXA1, LGALS9, IKZF1, SEMA4A
GO:0036336	0.000496941	0.999969	4	27	dendritic cell migration	BP	0.0459784	1	PIK3CG, CCR7, NLRP12, LGALS9
GO:0043028	0.000538004	0.999948	5	43	cysteine-type endopeptidase regulator activity involved in apoptotic process	MF	0.0489933	1	NLRP1, CARD8, RPS6KA1, TNFSF14, NLRP12
GO:0002761	0.000539242	0.9999	8	109	regulation of myeloid leukocyte differentiation	BP	0.0489933	1	CASP8, RASSF2, LILRB1, FOXP1, RUNX1, INPP5D, IKZF1, SIGLEC15
(C) Subcutaneous Adipocyte only LMRs
category	over_represented_pvalue	under_represented_pvalue	num_LMR_Genes_InCat	numInCat	term	ontology	over_fdr	under_fdr	genes
GO:0031012	2.0684e-11	1	219	408	extracellular matrix	CC	3.07798e-08	1	WNT16, MYOC, TIMP2, VCAN, USH2A, LTBP1, ELN, LAMA3, ENTPD2, LAMC2, GPC1, WISP2, CDON, NTN1, COL17A1, FGFR2, TGFBR3, LMCD1, ADAM11, NTN4, DLG1, GPC4, FBLN1, SLC1A3, COL5A3, COL19A1, COL16A1, WNT11, ADAMTS2, MMP2, LTBP4, GLG1, LAMB1, ITGA6, CCDC80, TGFB2, CRTAC1, HNRNPM, LGALS1, CHADL, CTSG, PAPLN, BMP7, COL20A1, TIMP1, FGF9, CRISPLD2, SFRP1, COMP, PTPRZ1, PCOLCE, RARRES2, AEBP1, OGN, ASPN, WNT3, L…
GO:0005578	1.28895e-09	1	190	346	proteinaceous extracellular matrix	CC	7.42806e-07	1	WNT16, MYOC, TIMP2, VCAN, USH2A, LTBP1, ELN, LAMA3, ENTPD2, LAMC2, GPC1, WISP2, NTN1, COL17A1, TGFBR3, NTN4, DLG1, GPC4, FBLN1, SLC1A3, COL5A3, COL19A1, COL16A1, WNT11, ADAMTS2, MMP2, LTBP4, GLG1, LAMB1, ITGA6, CCDC80, CRTAC1, LGALS1, CHADL, PAPLN, TIMP1, FGF9, CRISPLD2, SFRP1, COMP, PTPRZ1, OGN, ASPN, WNT3, LGALS3BP, COL1A1, CPZ, TECTA, VWF, WNT5B, COL12A1, COL9A1, GPLD1, SMOC2, VEGFA, LAMA4, SP…
GO:0022838	1.25174e-08	1	222	410	substrate-specific channel activity	MF	4.5085e-06	1	CFTR, ABCC8, CACNG3, CACNA1G, SCN4A, CACNA2D2, GABRA3, CLCA1, ANO2, KCNQ1, KCNH2, CACNB1, TRPC7, KCNAB2, ABCC9, CNGB1, ASIC4, TRPC5, CLCN4, SLC24A1, ANO8, KCNQ2, CHRNA3, PSEN1, KCNK2, TRPM3, FXYD5, FXYD3, SLC26A4, SLC26A3, KCNK16, ITPR3, KCNK6, P2RX6, CACNA1I, KCNK10, CHRNA4, GLRA2, CACNA1F, NALCN, CLCN7, PIEZO1, AQP9, TRPA1, SLC17A7, GRIN2D, HPN, GRIK5, NCS1, KCNT1, PKD2L1, ASIC2, CLCN3, P2RX3, …
GO:0005216	1.61289e-08	1	218	399	ion channel activity	MF	5.33312e-06	1	CFTR, ABCC8, CACNG3, CACNA1G, SCN4A, CACNA2D2, GABRA3, CLCA1, ANO2, KCNQ1, KCNH2, CACNB1, TRPC7, KCNAB2, ABCC9, CNGB1, ASIC4, TRPC5, CLCN4, SLC24A1, ANO8, KCNQ2, CHRNA3, PSEN1, KCNK2, TRPM3, FXYD5, FXYD3, SLC26A4, SLC26A3, KCNK16, ITPR3, KCNK6, P2RX6, CACNA1I, KCNK10, CHRNA4, GLRA2, CACNA1F, NALCN, CLCN7, PIEZO1, TRPA1, SLC17A7, GRIN2D, HPN, GRIK5, NCS1, KCNT1, PKD2L1, ASIC2, CLCN3, P2RX3, CLIC5,…
GO:0015267	1.66756e-07	1	224	433	channel activity	MF	3.96712e-05	1	CFTR, ABCC8, CACNG3, CACNA1G, SCN4A, CACNA2D2, GABRA3, CLCA1, ANO2, KCNQ1, KCNH2, CACNB1, TRPC7, KCNAB2, ABCC9, CNGB1, ASIC4, TRPC5, PANX2, CLCN4, SLC24A1, ANO8, KCNQ2, CHRNA3, PSEN1, KCNK2, TRPM3, FXYD5, FXYD3, SLC26A4, SLC26A3, KCNK16, ITPR3, KCNK6, P2RX6, CACNA1I, KCNK10, CHRNA4, GLRA2, CACNA1F, NALCN, CLCN7, PIEZO1, AQP9, TRPA1, SLC17A7, GRIN2D, HPN, GRIK5, NCS1, KCNT1, PKD2L1, ASIC2, CLCN3, …
GO:0022803	1.66756e-07	1	224	433	passive transmembrane transporter activity	MF	3.96712e-05	1	CFTR, ABCC8, CACNG3, CACNA1G, SCN4A, CACNA2D2, GABRA3, CLCA1, ANO2, KCNQ1, KCNH2, CACNB1, TRPC7, KCNAB2, ABCC9, CNGB1, ASIC4, TRPC5, PANX2, CLCN4, SLC24A1, ANO8, KCNQ2, CHRNA3, PSEN1, KCNK2, TRPM3, FXYD5, FXYD3, SLC26A4, SLC26A3, KCNK16, ITPR3, KCNK6, P2RX6, CACNA1I, KCNK10, CHRNA4, GLRA2, CACNA1F, NALCN, CLCN7, PIEZO1, AQP9, TRPA1, SLC17A7, GRIN2D, HPN, GRIK5, NCS1, KCNT1, PKD2L1, ASIC2, CLCN3, …
GO:0046873	1.94532e-07	1	218	411	metal ion transmembrane transporter activity	MF	4.51001e-05	1	NIPAL3, ABCC8, CACNG3, CACNA1G, SLC13A2, SCN4A, CACNA2D2, SLC6A13, SLC6A7, ATP2C1, ATP1A2, SLC4A7, SLC4A8, KCNQ1, KCNH2, ATP2B4, ATP2C2, SLC9A7, SLC9A3, CACNB1, ATP2B3, TRPC7, KCNAB2, ABCC9, CNGB1, SLC12A3, ASIC4, TRPC5, ABCB11, ATP2A3, SLC24A1, SLC12A1, KCNQ2, SLC1A3, SLC4A4, PSEN1, SLC13A1, KCNK2, TRPM3, SLC23A2, SLC8B1, SLC9A1, KCNK16, ITPR3, KCNK6, SLC5A1, CACNA1I, KCNK10, SLC8A3, CACNA1F, NA…
GO:0022836	5.49617e-07	1	178	320	gated channel activity	MF	0.00011312	1	CFTR, CACNG3, CACNA1G, SCN4A, CACNA2D2, GABRA3, CLCA1, ANO2, KCNQ1, KCNH2, CACNB1, TRPC7, KCNAB2, CNGB1, TRPC5, CLCN4, ANO8, KCNQ2, CHRNA3, KCNK2, TRPM3, KCNK16, ITPR3, KCNK6, P2RX6, CACNA1I, KCNK10, CHRNA4, GLRA2, CACNA1F, NALCN, CLCN7, PIEZO1, TRPA1, SLC17A7, GRIN2D, HPN, GRIK5, NCS1, KCNT1, PKD2L1, ASIC2, CLCN3, P2RX3, CLIC5, CLCN2, KCNIP3, KCNC4, CHRNB4, PKD2, KCNIP2, GRIA2, KCNJ5, CHRNA2, HV…
GO:0048514	1.49817e-06	0.999999	226	480	blood vessel morphogenesis	BP	0.000285077	1	TNMD, PLXND1, THSD7A, ASB4, ADIPOR2, STAB1, HGF, NRXN3, FLT4, C6, HDAC9, UTS2, CASP8, HIPK2, MYLK, TIE1, SPI1, FGFR2, ROCK1, RORA, NEDD4, VASH1, FGFR1, GTF2I, RAPGEF3, KAT6A, WNT11, B4GALT1, MMP2, TBX5, NRCAM, ANGPT2, TGFB2, NRP1, MYH9, HIF1A, DICER1, JAG1, KLF5, FGF9, FLT1, NPRL3, CTSH, EYA1, SFRP1, GPI, PRKD2, RASIP1, CAV1, HOXA3, CCL24, C1GALT1, C5, ZMIZ1, FOXN1, RAPGEF2, FOLR1, ATP5B, ELK3, S…
GO:0034702	3.34638e-06	0.999999	158	278	ion channel complex	CC	0.000581867	1	CFTR, ABCC8, CACNG3, CACNA1G, SCN4A, CACNA2D2, GABRA3, ANO2, KCNQ1, KCNH2, CACNB1, KCNAB2, ABCC9, PRKACA, TRPC5, KCNQ2, DLG1, CHRNA3, DLG3, KCNK2, CTTN, NOS1, FXYD3, KCNK6, CATSPERG, CACNA1I, ABHD12, CHRNA4, GLRA2, CACNA1F, OLFM2, GRIN2D, GRIK5, KCNT1, PKD2L1, MICU1, CLIC5, PDE4D, CLCN2, KCNIP3, KCNC4, CHRNB4, CASQ2, OLFM3, PPP2R4, KCNIP2, GRIA2, KCNJ5, CHRNA2, KCNS1, GRIA3, BEST3, AKAP9, KCNC1, …
GO:0005261	5.69048e-06	0.999997	163	297	cation channel activity	MF	0.000903756	1	ABCC8, CACNG3, CACNA1G, SCN4A, CACNA2D2, KCNQ1, KCNH2, CACNB1, TRPC7, KCNAB2, ABCC9, CNGB1, ASIC4, TRPC5, SLC24A1, KCNQ2, CHRNA3, PSEN1, KCNK2, TRPM3, KCNK16, ITPR3, KCNK6, P2RX6, CACNA1I, KCNK10, CHRNA4, CACNA1F, NALCN, PIEZO1, TRPA1, HPN, NCS1, KCNT1, PKD2L1, ASIC2, P2RX3, KCNIP3, KCNC4, CHRNB4, PKD2, TRPM6, KCNIP2, KCNJ5, CHRNA2, HVCN1, ITPR2, KCNS1, TRPV5, TMEM175, KCNC1, AOC3, ANO1, TRPC4, T…
GO:0031344	6.99978e-06	0.999996	242	447	regulation of cell projection organization	BP	0.00109446	1	SEMA3F, SARM1, ITGA3, RALA, IFRD1, FUZ, FYN, SRCIN1, RUFY3, HGF, RTN4R, EPHA3, XK, NEDD4L, CAMK2B, LZTS1, SEZ6, NTN1, PRKCQ, NGEF, RHOA, SYT1, HDAC4, NEDD4, PFN2, MYO3B, MARK2, SCARF1, SEMA3A, FSCN1, PLD1, ARHGEF1, PAK3, CAPZB, FGFR1, CBFA2T2, LRRC16A, DNM2, CHRNA3, PSEN1, MEF2C, ATP8B1, SSH1, CTTN, ICAM1, NRCAM, DPYSL2, MYO3A, ABL1, NRP1, PALM, LGALS1, BMP7, PTK6, KLF5, STK24, ARHGEF7, NDRG4, ME…
GO:0005903	7.20092e-06	0.999997	59	94	brush border	CC	0.00111725	1	USH1C, PROM1, NPC1L1, SLC7A9, VCL, LIMA1, SLC9A3, ACTN1, CDHR2, LRP2, ATP8B1, B4GALT1, SLC26A4, SLC26A3, MYL6, ITPR3, SLC5A1, MYH9, MYH14, ATP6V0A4, CUBN, SLC9A3R1, MFSD10, SLC11A2, TRPM6, PLS1, VIL1, MYO1B, MYH10, PEMT, FLNB, SLC5A6, ENPEP, ADD3, EPS8, TMPRSS15, MYO1E, SLC34A2, RALGDS, PTH1R, SHANK2, SLC6A18, MYO1A, CA4, DRD5, DCXR, MYO7B, DAB1, SLC6A19, PDZK1, MYO1D, FLII, ESPN, MME, MYO1C, SLC…
GO:0044057	9.22134e-06	0.999994	200	432	regulation of system process	BP	0.0014198	1	CD38, CACNA1G, GTF2IRD1, CRY1, ALOX5, IGF1, ATP1A2, HGF, RNF10, DSG2, CELF2, UTS2, NEDD4L, CYBA, KCNQ1, KCNH2, CAMK2B, ATP2B4, PRKCQ, HDAC4, MEF2A, LMCD1, PRKACA, SREBF1, MRVI1, MGLL, TACR2, SRI, SEMA3A, FGFR1, GTF2I, CHRNA3, OPRK1, CTTN, GNAO1, NOS1, SLC9A1, ICAM1, RAB11FIP3, MYH7, TGFB2, DSP, PDGFB, DICER1, MTG2, MYLK2, MYL9, TNNT1, GRIN2D, MAG, GSK3A, CAV1, SLC1A1, GLRX3, ASIC2, YWHAE, SLC9A3R…
GO:0031589	1.12461e-05	0.999994	161	295	cell-substrate adhesion	BP	0.00169576	1	ITGA3, SRCIN1, CD44, MYOC, VCL, EPHA3, GPM6B, ARHGAP6, COL17A1, PRKCZ, ROCK1, ACTN1, FERMT2, FBLN1, ITGA8, LRRC16A, DNM2, COL5A3, ITGB5, COL16A1, CTTN, SIGLEC1, SLC9A1, LAMB1, ITGA6, ANGPT2, CCDC80, TYRO3, SORBS1, ABL1, LGALS1, TRIOBP, ARHGEF7, MSLN, SFRP1, CDK6, AGR2, KANK1, COL1A1, TECTA, VWF, GCNT2, PPARD, SMOC2, VEGFA, HRG, ITGB6, APOA1, CTGF, ITGB1BP1, ONECUT2, TEK, TNN, SORBS3, PREX1, RREB1…
GO:0018212	1.13626e-05	0.999994	160	321	peptidyl-tyrosine modification	BP	0.00169765	1	FGR, CRLF1, MAP3K9, MATK, DYRK4, CD4, FYN, SRCIN1, IGF1, HGF, CD44, FLT4, EPHA3, ROS1, KITLG, STYK1, MAP2K4, TIE1, FGFR2, PRKCZ, FGFR3, EPHA8, NCK2, TXK, FGFR1, EPHA6, PSEN1, IL12RB2, PIBF1, ICAM1, TYRO3, TREM2, ABL1, NRP1, PDGFB, PTK6, HCK, FLT1, MAPK3, EHD4, SFRP1, DYRK1B, CAV1, MET, HPX, CD81, CAMKK2, PTPN6, FRK, PTK7, VEGFA, GHR, CLK4, ITK, THBS4, PRLR, PPP2CA, PDGFRB, HRG, ZAP70, EFEMP1, EPH…
GO:0043062	1.37095e-05	0.999992	187	375	extracellular structure organization	BP	0.00201841	1	ITGA3, PHLDB1, CD44, TIMP2, MFAP3, TLL1, VCAN, GPM6B, LTBP1, ELN, COL23A1, LAMA3, LAMC2, COL17A1, BCL3, ACTN1, NTN4, FSCN1, FBLN1, ITGA8, COL5A3, PSEN1, COL19A1, ITGB5, PLOD1, ITGAE, COL16A1, B4GALT1, ADAMTS2, MMP2, LTBP4, ICAM1, LAMB1, ITGA6, CCDC80, TGFB2, TLL2, ABL1, PDGFB, CHADL, CTSG, BMP7, COL20A1, TIMP1, CRISPLD2, PTPRS, COMP, HPN, DNAJB6, COL1A1, VWF, COL12A1, COL9A1, SMOC2, LAMA4, SPARC,…
GO:0001501	1.51148e-05	0.99999	230	490	skeletal system development	BP	0.0021776	1	CYP26B1, PAX7, FUZ, MBTD1, IGF1, RUNX3, CD44, MYOC, TLL1, VCAN, BARX2, ALX4, FGFR2, RHOA, HDAC4, FGFR3, IFT80, PITX1, UFD1L, NDST1, EVC, NLE1, GLI2, DLG1, RARB, FGFR1, TULP3, PSEN1, MEF2C, PTPRC, COL19A1, GRHL2, WNT11, MMP2, GNAS, GNA11, GLG1, TBX15, TGFB2, PCSK5, CHADL, HIF1A, DICER1, MTHFD1, BMP7, RASSF2, PHEX, TIMP1, FGF9, MAPK3, AXIN1, EYA1, IMPAD1, SFRP1, TRPS1, MEGF8, COMP, HOXA2, HOXA3, GL…
GO:0030198	1.64369e-05	0.99999	186	374	extracellular matrix organization	BP	0.00235129	1	ITGA3, PHLDB1, CD44, TIMP2, MFAP3, TLL1, VCAN, GPM6B, LTBP1, ELN, COL23A1, LAMA3, LAMC2, COL17A1, BCL3, ACTN1, NTN4, FSCN1, FBLN1, ITGA8, COL5A3, PSEN1, COL19A1, ITGB5, PLOD1, ITGAE, COL16A1, B4GALT1, ADAMTS2, MMP2, LTBP4, ICAM1, LAMB1, ITGA6, CCDC80, TGFB2, TLL2, ABL1, PDGFB, CHADL, CTSG, BMP7, COL20A1, TIMP1, CRISPLD2, PTPRS, COMP, HPN, DNAJB6, COL1A1, VWF, COL12A1, COL9A1, SMOC2, LAMA4, SPARC,…			AP4M1	TAS2R41	PLXNA4	PPP2R2A	FXYD7	SLC12A8	FADS3	EXOSC6	ATXN1L	PLEKHM1	ARHGAP23	OR6V1	ERCC6	ELFN1	AKR1B15	ORM1	PGA3	STMND1	RPS18	TWIST2	NFAM1	ARHGEF38	HLA-DQA2	C9ORF69	OR2W3	TXNDC5	RNF103	RBM14	GET4	ADSL	AQP1	PNMA2	PLCXD2	TDGF1	PDXP	ARHGAP8	TMEFF1	PI4KA
GO:0018108	1.77359e-05	0.99999	158	319	peptidyl-tyrosine phosphorylation	BP	0.00251924	1	FGR, CRLF1, MAP3K9, MATK, DYRK4, CD4, FYN, SRCIN1, IGF1, HGF, CD44, FLT4, EPHA3, ROS1, KITLG, STYK1, MAP2K4, TIE1, FGFR2, PRKCZ, FGFR3, EPHA8, NCK2, TXK, FGFR1, EPHA6, PSEN1, IL12RB2, PIBF1, ICAM1, TYRO3, TREM2, ABL1, NRP1, PDGFB, PTK6, HCK, FLT1, MAPK3, EHD4, SFRP1, DYRK1B, CAV1, MET, HPX, CD81, CAMKK2, PTPN6, FRK, PTK7, VEGFA, GHR, CLK4, ITK, THBS4, PRLR, PPP2CA, PDGFRB, HRG, ZAP70, EFEMP1, EPH…
GO:0010769	1.78829e-05	0.99999	162	292	regulation of cell morphogenesis involved in differentiation	BP	0.00252237	1	SEMA3F, SARM1, IFRD1, FUZ, SRCIN1, RUFY3, WWTR1, PHLDB1, MYOC, RTN4R, EPHA3, XK, NEDD4L, CAMK2B, LZTS1, NTN1, NGEF, RHOA, NEDD4, MARK2, SEMA3A, PAX2, ARHGEF1, PAK3, FBLN1, LRRC16A, DNM2, CHRNA3, PSEN1, SSH1, CTTN, TBX5, NRCAM, DPYSL2, TGFB2, BAMBI, ABL1, NRP1, TRIOBP, ARHGEF7, METRN, SFRP1, ANKRD27, MEGF8, MAG, HPN, EZH2, LIMK1, KANK1, WNT3, COL1A1, RAPGEF2, CUX2, GCNT2, VEGFA, SEMA5A, PPP2CA, RT…
GO:0022604	2.05226e-05	0.999987	247	471	regulation of cell morphogenesis	BP	0.00283521	1	FGR, SEMA3F, SARM1, IFRD1, GAS7, FUZ, FYN, SRCIN1, RUFY3, WWTR1, PHLDB1, MYOC, RTN4R, EPHA3, XK, NEDD4L, CAMK2B, LZTS1, NTN1, NGEF, RHOA, SYT1, CYFIP1, NEDD4, MARK2, FERMT2, SEMA3A, DLG1, ARHGAP15, PAX2, ARHGEF1, PAK3, CAPZB, FBLN1, LRRC16A, DNM2, CHRNA3, PSEN1, EPB41L3, SSH1, CTTN, TBX5, ICAM1, NRCAM, DPYSL2, TGFB2, BAMBI, ABL1, CDC7, NRP1, PALMD, PALM, TRIOBP, MYH9, VRK1, HCK, FGD1, ARHGEF7, ME…
GO:0007605	2.20629e-05	0.99999	82	139	sensory perception of sound	BP	0.00302727	1	USH1C, USH2A, KCNQ1, FAM107B, FGFR1, SLC1A3, ATP8B1, ICAM1, POU4F3, SLC26A4, MYO15A, DFNB31, MYO3A, SLC52A3, TBL1X, AXIN1, TJP1, EYA1, MYH14, HPN, DFNA5, ATP6V0A4, DNM1, CDH23, ASIC2, COL1A1, SLC9A3R1, WFS1, TECTA, FAM65B, EYA4, SOBP, CLIC5, TBX18, OTOF, NDP, SERPINB6, BARHL1, OTOR, SIX1, PAX3, MYO7A, COL2A1, SRRM4, LRIG1, GABRB2, TMC2, CNTN5, PCDH15, THRB, MARVELD2, KCNMA1, ATP2B2, CACNA1D, TMPR…
GO:0015077	2.62681e-05	0.999984	164	354	monovalent inorganic cation transmembrane transporter activity	MF	0.00353219	1	SLC22A16, ABCC8, SLC13A2, SCN4A, SLC6A13, SLC6A7, ATP1A2, ATP6V0A1, SLC4A7, ATP6V1H, SLC4A8, KCNQ1, KCNH2, SLC9A7, SLC9A3, KCNAB2, ABCC9, SLC44A1, CNGB1, SLC12A3, ASIC4, ABCB11, SLC24A1, SLC12A1, KCNQ2, SLC1A3, SLC4A4, SLC13A1, KCNK2, SLC23A2, SLC8B1, SLC9A1, KCNK16, KCNK6, ATP5D, SLC5A1, KCNK10, SLC8A3, ATP1B4, NALCN, SLC6A2, SLC17A7, ATP4A, HPN, ATP6V0A4, SLC1A1, KCNT1, PKD2L1, SLC6A4, ASIC2, S…
GO:0001101	2.66361e-05	0.999984	137	293	response to acid chemical	BP	0.00353454	1	CYP26B1, CD38, KMT2E, GIPR, NR1H4, UFL1, UBR2, RRAGD, OTC, EPHA3, CYBA, ATP2B4, DGAT2, TIE1, TGFBR3, ASNS, SREBF1, PAX2, PIK3C3, GNB1, AACS, COL16A1, AKR1B1, WNT11, MMP2, GNAS, DNMT3B, ICAM1, PDGFB, GSS, PTK6, GLRA2, CTSH, SFRP1, GDAP1, HOXA2, NRF1, MEST, WNT3, SLC6A4, COL1A1, LAMTOR3, PPARGC1A, CPT1A, FOLR1, SLC1A2, WNT5B, IL17A, PTK7, SPARC, PDGFRB, CPEB4, OGG1, TACR1, WNT6, RRAGC, CTGF, PKD2, …
GO:0044420	2.72627e-05	0.999988	78	125	extracellular matrix component	CC	0.00359405	1	TIMP2, USH2A, LTBP1, ELN, LAMA3, ENTPD2, LAMC2, NTN1, COL17A1, NTN4, DLG1, FBLN1, SLC1A3, COL5A3, LAMB1, ITGA6, CCDC80, PAPLN, TIMP1, FGF9, PTPRZ1, COL1A1, COL12A1, SMOC2, LAMA4, SPARC, THBS4, COL7A1, TNR, COL5A1, LAMA5, SERPINF1, ITGB4, MATN2, LOXL2, COL4A2, LAMC1, MMP13, FRAS1, FBN2, COL2A1, FBLN5, HSPG2, HMCN1, COL8A1, DST, LAD1, RUNX1, COL6A3, EGFLAM, COL1A2, FREM1, FBN1, TNXB, COL3A1, NPNT, …
GO:0001938	2.84311e-05	0.99999	41	66	positive regulation of endothelial cell proliferation	BP	0.00369971	1	CCL26, FLT4, CYBA, FGFR3, NRP1, PDGFB, HIF1A, PRKD2, CAV2, CAV1, CCL24, VEGFA, SEMA5A, THBS4, PROX1, NRP2, PGF, TEK, NR4A1, KDR, HTR2B, ACVRL1, CDH13, RPTOR, AKT1, ECM1, ARNT, VASH2, BMP6, PRKCA, LRG1, CCL11, EGR3, CCR3, PRKD1, NF1, PLXNB3, MTOR, BMPR2, PDCD6, ITGB3
GO:0010975	3.36646e-05	0.999979	186	332	regulation of neuron projection development	BP	0.00429756	1	SEMA3F, SARM1, ITGA3, IFRD1, FYN, SRCIN1, RUFY3, HGF, RTN4R, EPHA3, XK, NEDD4L, CAMK2B, LZTS1, SEZ6, NTN1, NGEF, RHOA, SYT1, NEDD4, MARK2, SCARF1, SEMA3A, ARHGEF1, PAK3, FGFR1, CBFA2T2, DNM2, CHRNA3, PSEN1, MEF2C, SSH1, CTTN, NRCAM, DPYSL2, ABL1, NRP1, PALM, LGALS1, BMP7, PTK6, STK24, NDRG4, METRN, SYT17, ANKRD27, MEGF8, CRTC1, MAG, COBL, EZH2, LIMK1, KANK1, NCS1, RAPGEF1, GATA3, WNT3, RAPGEF2, C…
GO:0015081	3.70232e-05	0.999982	75	136	sodium ion transmembrane transporter activity	MF	0.00466724	1	SLC13A2, SCN4A, SLC6A13, SLC6A7, ATP1A2, SLC4A7, SLC4A8, SLC9A7, SLC9A3, SLC12A3, ASIC4, ABCB11, SLC24A1, SLC12A1, SLC1A3, SLC4A4, SLC13A1, SLC23A2, SLC8B1, SLC9A1, SLC5A1, SLC8A3, NALCN, SLC6A2, SLC17A7, ATP4A, SLC1A1, PKD2L1, SLC6A4, ASIC2, SLC1A2, SLC6A12, SLC8A2, PKD2, SLC6A6, SLC6A11, KCNK1, SCN2A, SCN7A, SLC5A6, SLC24A4, SLC13A5, TRPM2, SLC6A3, SCN1A, SLC4A10, SLC10A6, SCN2B, SCN3A, SLC28A1…
GO:0008509	4.36964e-05	0.999974	127	268	anion transmembrane transporter activity	MF	0.00534156	1	CFTR, SLC22A16, SLC4A1, SLC13A2, SLC6A13, SLC6A7, GABRA3, SLC7A14, CLCA1, SLC38A5, SLC7A9, SLC4A7, PQLC2, CTNS, ANO2, SLC4A8, SLC12A3, CLCN4, ABCB11, SLC12A1, ANO8, SLC1A3, SLC4A4, SLC13A1, SLC23A2, FXYD3, SLC26A4, SLC26A3, SLC25A1, SLCO4A1, GLRA2, SLC7A6, CLCN7, SLC7A5, AQP9, OCA2, SLC17A7, SLC1A1, CLCN3, MFSD10, SLC1A2, SLC6A12, CLIC5, SLC12A7, CLCN2, SLC25A12, PCYOX1, SLC16A7, ABCC11, SLC12A4,…
GO:0061448	4.45899e-05	0.999975	117	229	connective tissue development	BP	0.00538857	1	TNMD, PAX7, IGF1, RUNX3, CD44, BARX2, DGAT2, FGFR3, IFT80, PITX1, EVC, GLI2, RARB, FGFR1, MEF2C, AACS, OXCT1, WNT11, GNAS, GLG1, TGFB2, PDGFB, CHADL, HIF1A, DICER1, BMP7, ZNF516, TIMP1, FGF9, MAPK3, IMPAD1, TRPS1, DYRK1B, COMP, HOXA3, GLI3, FBXW4, COL1A1, PPARGC1A, ZBTB16, SOX6, WNT5B, PPARD, COL9A1, GPLD1, ARRDC3, PDGFRB, EFEMP1, PRRX1, BMP8B, CTGF, HOXB3, RUNX2, BBS2, OTOR, POR, HOXD3, COL5A1, …
GO:1902495	4.46153e-05	0.999973	166	311	transmembrane transporter complex	CC	0.00538857	1	CFTR, ABCC8, CACNG3, CACNA1G, SCN4A, CACNA2D2, GABRA3, ATP1A2, ANO2, KCNQ1, KCNH2, CACNB1, KCNAB2, ABCC9, CNGB1, PRKACA, TRPC5, KCNQ2, DLG1, CHRNA3, DLG3, KCNK2, CTTN, NOS1, FXYD3, SLC9A1, KCNK6, CATSPERG, CACNA1I, ABHD12, CHRNA4, ATP1B4, GLRA2, CACNA1F, OLFM2, GRIN2D, GRIK5, KCNT1, ABCA2, PKD2L1, MICU1, CLIC5, PDE4D, CLCN2, KCNIP3, KCNC4, CHRNB4, CASQ2, OLFM3, PPP2R4, KCNIP2, GRIA2, KCNJ5, CHRNA…
GO:0001935	5.06085e-05	0.999978	60	109	endothelial cell proliferation	BP	0.00607603	1	TNMD, CCL26, FLT4, CYBA, FGFR3, VASH1, SCARB1, DLG1, NRP1, PDGFB, HIF1A, PRKD2, CAV2, CAV1, CCL24, VEGFA, SEMA5A, SPARC, THBS4, PROX1, APOA1, NRP2, ITGB1BP1, PGF, TEK, NR4A1, KDR, ALDH1A2, LOXL2, HTR2B, SULF1, ACVRL1, CDH13, RPTOR, AKT1, ECM1, ARNT, VASH2, ATP5A1, BMP6, PRKCA, XDH, BMPER, ATOH8, LRG1, CCL11, PTPRM, CD34, ERN1, EGR3, CCR3, PRKX, PRKD1, NF1, PLXNB3, MTOR, BMPR2, PDCD6, NOX5, ITGB3
GO:0001525	5.13589e-05	0.999967	185	402	angiogenesis	BP	0.00612964	1	TNMD, PLXND1, THSD7A, ADIPOR2, STAB1, HGF, NRXN3, FLT4, C6, HDAC9, UTS2, CASP8, HIPK2, TIE1, SPI1, FGFR2, ROCK1, RORA, VASH1, FGFR1, GTF2I, RAPGEF3, B4GALT1, MMP2, NRCAM, ANGPT2, TGFB2, NRP1, MYH9, HIF1A, DICER1, JAG1, KLF5, FGF9, FLT1, CTSH, SFRP1, GPI, PRKD2, RASIP1, CAV1, HOXA3, CCL24, C1GALT1, C5, ATP5B, ELK3, SASH1, GPLD1, VEGFA, SEMA5A, SPARC, THBS4, FGF1, PDGFRB, HRG, NCL, ACVR1, EPAS1, NR…
GO:0050954	5.221e-05	0.999974	87	152	sensory perception of mechanical stimulus	BP	0.00614691	1	USH1C, FYN, USH2A, KCNQ1, FAM107B, FGFR1, SLC1A3, ATP8B1, ICAM1, POU4F3, SLC26A4, MYO15A, DFNB31, MYO3A, SLC52A3, TBL1X, AXIN1, TJP1, EYA1, TRPA1, MYH14, HPN, DFNA5, ATP6V0A4, DNM1, CDH23, ASIC2, COL1A1, SLC9A3R1, WFS1, TECTA, FAM65B, EYA4, SOBP, CLIC5, TBX18, OTOF, NDP, SERPINB6, BARHL1, OTOR, SIX1, PAX3, MYO7A, COL2A1, SRRM4, LRIG1, GABRB2, TMC2, CNTN5, PCDH15, THRB, MARVELD2, PIEZO2, KCNMA1, A…
GO:0005581	6.49945e-05	0.999973	54	89	collagen trimer	CC	0.00734463	1	MARCO, MSR1, COL23A1, COL17A1, COL5A3, COL19A1, COL16A1, COL20A1, COL1A1, COL12A1, COL9A1, COL7A1, COLEC11, COL10A1, COL21A1, COL5A1, EMILIN2, COL4A2, MMP13, COL2A1, COL8A1, C1QTNF2, COLEC12, C1QC, COL26A1, C1QTNF7, COL6A3, COL1A2, SCARA3, TNXB, COL3A1, COL4A3, COL22A1, COL8A2, COL6A5, C1QB, C1QTNF1, ADIPOQ, CCBE1, C1QTNF8, COL4A1, COL14A1, COL4A5, COL25A1, COL27A1, COL13A1, COL4A6, COL11A2, COL5…
GO:0016324	8.12647e-05	0.999952	131	267	apical plasma membrane	CC	0.0089082	1	CFTR, PROM1, DPEP1, NPC1L1, SLC7A9, SLC4A7, RAB27B, USH2A, DSG2, CYBA, LZTS1, SLC9A3, PRKCZ, SLC12A3, CDHR2, SLC12A1, PLD1, PSEN1, LRP2, ATP8B1, KCNK2, NOX4, SLC23A2, SLC9A1, EXOC1, SLC26A4, SLC26A3, SLC5A1, MLC1, SLC52A3, SLC7A5, TJP1, TJP3, UPK1A, ATP6V0A4, CAV1, NOD1, SLC1A1, MPDZ, CUBN, SLC9A3R1, SLC2A9, RAPGEF2, FOLR1, SLC22A18, TCIRG1, SLC11A2, FAM65B, PDE4D, PDGFRB, STXBP3, TRPM6, RAB14, T…
GO:0019199	8.60011e-05	0.999966	55	81	transmembrane receptor protein kinase activity	MF	0.00937644	1	FLT4, EPHA3, ROS1, LTBP1, TIE1, FGFR2, FGFR3, TGFBR3, EPHA8, FGFR1, EPHA6, LTBP4, TYRO3, NRP1, FLT1, PDGFRL, MET, EPHB6, PDGFRB, ACVR1, EFEMP1, EPHA4, NRP2, TEK, FLT3, ACVR1C, KDR, EPHB2, AMHR2, BMPR1B, ACVRL1, IGF1R, NTRK3, EPHA2, EFNA3, EPHA5, EGFR, EPHA1, NTRK2, CRIM1, EPHB1, NPTN, DDR2, TGFBR2, RYK, RET, ROR2, ALK, INSR, ERBB4, EPHB3, EPHA10, ROR1, IGF2R, BMPR2
GO:0034765	8.64796e-05	0.999944	183	360	regulation of ion transmembrane transport	BP	0.00937792	1	CFTR, CACNG3, CACNA1G, SCN4A, CACNA2D2, ATP1A2, NEDD4L, KCNQ1, KCNH2, RASGRF1, ATP2B4, CACNB1, KCNAB2, NEDD4, GNB5, PTPN3, PRKACA, CLCN4, KCNQ2, SRI, DLG1, DNM2, MEF2C, OPRK1, NOS1, FXYD5, FXYD3, SLC9A1, KCNK16, KCNK6, PDGFB, CACNA1I, KCNK10, CACNA1F, NALCN, CLCN7, JPH1, AKT2, CAV1, TSPAN13, ASIC2, YWHAE, SLC9A3R1, CLCN3, PPARGC1A, CLIC5, RASGRF2, PDE4D, PDGFRB, CRBN, FGF12, CLCN2, KCNIP3, KCNC4,…
GO:1990351	9.14792e-05	0.999942	166	317	transporter complex	CC	0.00981624	1	CFTR, ABCC8, CACNG3, CACNA1G, SCN4A, CACNA2D2, GABRA3, ATP1A2, ANO2, KCNQ1, KCNH2, CACNB1, KCNAB2, ABCC9, CNGB1, PRKACA, TRPC5, KCNQ2, DLG1, CHRNA3, DLG3, KCNK2, CTTN, NOS1, FXYD3, SLC9A1, KCNK6, CATSPERG, CACNA1I, ABHD12, CHRNA4, ATP1B4, GLRA2, CACNA1F, OLFM2, GRIN2D, GRIK5, KCNT1, ABCA2, PKD2L1, MICU1, CLIC5, PDE4D, CLCN2, KCNIP3, KCNC4, CHRNB4, CASQ2, OLFM3, PPP2R4, KCNIP2, GRIA2, KCNJ5, CHRNA…
GO:0035725	9.455e-05	0.999953	77	133	sodium ion transmembrane transport	BP	0.0100372	1	SCN4A, ATP1A2, SLC4A7, NEDD4L, SLC4A8, ATP2B4, SLC9A7, SLC9A3, NEDD4, PTPN3, SLC12A3, ASIC4, ABCB11, SLC24A1, SLC12A1, DLG1, DNM2, SLC4A4, SLC13A1, SLC8B1, NOS1, FXYD5, FXYD3, SLC9A1, SLC8A3, NALCN, SLC17A7, ATP4A, PKD2L1, ASIC2, SLC9A3R1, FGF12, SLC8A2, PKD2, AGT, KCNK1, SCN2A, SCN7A, FXYD6, SLC24A4, TRPM2, SCN1A, SLC4A10, CAMK2D, SCN2B, ANK3, DRD3, GPD1L, UTRN, SCN3A, CNKSR3, SLC34A2, CNNM4, TR…
GO:0033267	9.40604e-05	0.99995	100	171	axon part	CC	0.0100372	1	SYT7, TNFRSF1B, ANK1, MYOC, RTN4R, AP3D1, PRKCZ, SIRT2, KCNAB2, PFN2, KCNQ2, SRI, DLG1, RAB7A, OPHN1, EPB41L3, KCNK2, OPRK1, TPX2, NRCAM, DPYSL2, SYNGR1, PVALB, NAPA, MAG, GRIK5, COBL, AP1S1, CLCN3, P2RX3, SLC1A2, TANC1, SPTBN1, AAK1, EPHA4, OPRD1, KCNC4, GHRH, PACSIN1, SEPT6, KCNC1, SERPINF1, DLG4, CHRM3, DAGLA, APC, STX6, SCN2A, BIN1, DAB2IP, STXBP1, POLG, APP, SCN1A, BOC, CAMK2D, GLRA3, NTRK2,…
GO:0010632	0.000102286	0.999947	84	151	regulation of epithelial cell migration	BP	0.0107453	1	ITGA3, FLT4, HDAC9, BCAR1, PFN2, VASH1, SCARB1, SEMA3A, PTPN23, ANGPT2, TGFB2, NRP1, PDGFB, HIF1A, CTSH, PRKD2, MET, GATA3, SASH1, GPLD1, CCR6, VEGFA, SEMA5A, SPARC, ARSB, FGF1, HRG, FOXP1, TACR1, PROX1, NRP2, ITGB1BP1, TEK, RREB1, MACF1, VIL1, KDR, CAPN7, SERPINF1, RAB25, ETS1, AGT, KLF4, DAB2IP, ENPP2, MAP2K5, ACVRL1, FGF7, MARVELD3, PDPK1, BCAS3, AKT1, EPHA2, PTPRG, SLIT2, NOTCH1, VEGFC, PTPRR…
GO:0098656	0.000103811	0.999938	122	253	anion transmembrane transport	BP	0.0107932	1	CFTR, SLC22A16, SLC4A1, SLC13A2, SLC6A7, GABRA3, SLC7A14, CLCA1, SLC38A5, SLC7A9, SLC4A7, PQLC2, ANO2, SLC4A8, SLC12A3, CLCN4, SLC12A1, ANO8, ACACB, SLC1A3, SLC4A4, SLC13A1, FXYD3, SLC26A4, SLC26A3, SLCO4A1, GLRA2, SLC35A2, SLC7A6, CLCN7, SLC7A5, OCA2, SLC17A7, AKT2, PRKAG2, SLC1A1, CLCN3, CPT1A, SLC1A2, CLIC5, SLC12A7, CLCN2, SLC25A12, PCYOX1, SLC16A7, SLC35B1, SLC12A4, SLC12A5, BEST3, SLC7A10, …
GO:0044437	0.000103528	0.999933	166	375	vacuolar part	CC	0.0107932	1	CFTR, VPS41, STARD3NL, MAN2B2, SLC7A14, RRAGD, RNASET2, ATP6V0A1, DAPK2, VCAN, CLEC16A, PQLC2, CTNS, ATP6V1H, VMP1, SPHK2, GPC1, AP3D1, ATP11A, WIPI1, ZFYVE26, AP1M1, SCARB1, PLD1, RAB7A, GPC4, GPR137B, GNB1, STX7, PSEN1, LRP2, ATG16L1, GNA11, DLD, SH3GLB1, MARCH2, DEPDC5, AP1B1, ATP6V1D, LGMN, MAP1LC3A, TLR8, ATP11C, CLN5, VAC14, CLCN7, OCA2, RAB2A, ASAH1, NAPA, ATP6V0A4, AP1S1, RHEB, OGN, ABCA2…
GO:0005244	0.000112456	0.999938	105	186	voltage-gated ion channel activity	MF	0.0113412	1	CACNG3, CACNA1G, SCN4A, CACNA2D2, KCNQ1, KCNH2, CACNB1, KCNAB2, CNGB1, CLCN4, KCNQ2, KCNK2, KCNK16, KCNK6, CACNA1I, KCNK10, CACNA1F, NALCN, CLCN7, NCS1, KCNT1, CLCN3, CLIC5, CLCN2, KCNIP3, KCNC4, PKD2, KCNIP2, KCNJ5, HVCN1, KCNS1, KCNC1, ANO1, KCNK1, SCN2A, SCN7A, ITGAV, CACNA1A, CNGA3, SCN1A, CACNA1B, TMC2, SCN2B, CACNA2D4, CACNA1C, KCNE4, SCN3A, CACNA2D1, KCNMA1, KCNS2, CACNA1D, CACNA2D3, KCNJ6…
GO:0022832	0.000112456	0.999938	105	186	voltage-gated channel activity	MF	0.0113412	1	CACNG3, CACNA1G, SCN4A, CACNA2D2, KCNQ1, KCNH2, CACNB1, KCNAB2, CNGB1, CLCN4, KCNQ2, KCNK2, KCNK16, KCNK6, CACNA1I, KCNK10, CACNA1F, NALCN, CLCN7, NCS1, KCNT1, CLCN3, CLIC5, CLCN2, KCNIP3, KCNC4, PKD2, KCNIP2, KCNJ5, HVCN1, KCNS1, KCNC1, ANO1, KCNK1, SCN2A, SCN7A, ITGAV, CACNA1A, CNGA3, SCN1A, CACNA1B, TMC2, SCN2B, CACNA2D4, CACNA1C, KCNE4, SCN3A, CACNA2D1, KCNMA1, KCNS2, CACNA1D, CACNA2D3, KCNJ6…
GO:0030016	0.000111664	0.999937	108	207	myofibril	CC	0.0113412	1	SLC4A1, ANK1, VCL, MYOM2, SYNE2, PPP1R12A, ATP2B4, HDAC4, ABCC9, ACTN1, FERMT2, ENO1, SRI, CAPZB, NEBL, PSEN1, MMP2, NOS1, SMPX, MYH7, MYLK2, MYL9, MYOM1, JPH1, TNNT1, DNAJB6, GLRX3, MYH1, MYH3, PDE4D, SPTBN1, FHL2, TNNT2, CASQ2, TRIM32, MYOT, LDB3, CALD1, AHNAK, PALLD, TNNI3, TNNT3, HABP4, FBP2, SYNE1, MYO18B, FHOD3, FLNB, BIN1, TMOD1, TRIM54, PPP3CA, TPM1, MYOM3, CALM2, SCN1A, MYH15, ANK2, PAK1…
GO:0045664	0.000110619	0.999924	244	475	regulation of neuron differentiation	BP	0.0113412	1	SEMA3F, SARM1, ITGA3, IFRD1, SPAG9, FYN, SRCIN1, RUFY3, HGF, TIMP2, RTN4R, EPHA3, XK, NEDD4L, CAMK2B, LZTS1, SEZ6, CDON, HMG20B, NTN1, NGEF, RHOA, SYT1, NEDD4, TCF3, MARK2, GLI2, SCARF1, SEMA3A, ARHGEF1, RARB, PAK3, FGFR1, CBFA2T2, TP73, DNM2, CHRNA3, PSEN1, MEF2C, SSH1, CTTN, DNMT3B, NRCAM, DPYSL2, ABL1, NRP1, PALM, LGALS1, DICER1, BMP7, PTK6, JAG1, CDK5RAP1, STK24, NDRG4, METRN, SYT17, EYA1, TL…
GO:0051056	0.000118464	0.999927	159	278	regulation of small GTPase mediated signal transduction	BP	0.0118288	1	ALS2, ARHGAP33, ITGA3, ARHGAP44, CYTH3, PLEKHG6, RHOBTB2, IGF1, FAM13B, ARHGAP31, MYOC, DEPDC1B, TIMP2, TRIO, PREX2, ARHGAP6, KITLG, MCF2L2, RASGRF1, CDON, NGEF, RHOA, ARHGAP10, ARHGEF10L, RASAL2, ARHGAP15, ARHGEF1, OPHN1, DNM2, ARHGAP28, MYO9B, FGD1, ARHGEF7, TSC2, PPP2CB, ARHGEF10, ARHGEF18, SIPA1L3, RASA4, CHN2, KANK1, RAPGEF1, DNMBP, GBF1, SHOC2, CYTH1, ARHGEF17, APOC3, MADD, RASAL1, RASGRF2,…
GO:0045177	0.000129137	0.999917	163	340	apical part of cell	CC	0.0127681	1	CFTR, USH1C, PROM1, MGST1, DPEP1, NPC1L1, SLC7A9, SLC4A7, RAB27B, USH2A, DSG2, CYBA, LZTS1, SLC9A3, PRKCZ, SLC12A3, VASH1, ABCB11, CDHR2, SLC12A1, PLD1, ITGA8, PSEN1, LRP2, ATP8B1, KCNK2, NOX4, SLC23A2, SLC9A1, EXOC1, SLC26A4, SLC26A3, ITPR3, SLC5A1, MLC1, LGMN, SLC52A3, JAG1, SLC7A5, HOMER2, TJP1, PLAT, ARHGEF18, TJP3, UPK1A, ATP6V0A4, CAV1, NOD1, SLC1A1, MPDZ, CUBN, SLC9A3R1, SLC2A9, RAPGEF2, F…
GO:0015629	0.000131789	0.999911	220	435	actin cytoskeleton	CC	0.0129668	1	FGR, MAD1L1, LASP1, BAIAP2L1, GAS7, FYN, SRCIN1, VCL, MYOM2, RAI14, MYO16, CAPG, CTNNA1, ARHGAP6, LIMA1, BCAR1, TTC17, PPP1R12A, CROCC, CTDP1, MYLK, CTNNA2, PRKCZ, HDAC4, MYO3B, ACTN1, MARK2, FERMT2, ADD2, FSCN1, CAPZB, AMPH, NEBL, MYH7B, RAPGEF3, OPHN1, LRRC16A, PGM1, EPB41L2, KEAP1, FYB, CTTN, MYBPC2, NOX4, ADD1, MYO15A, MYH7, MYL6, SORBS1, MYO3A, ABL1, ABLIM1, MYO9B, TRIOBP, MYH9, DAAM1, NFATC…
GO:0015711	0.000137842	0.999908	181	402	organic anion transport	BP	0.0134965	1	CFTR, SLC22A16, SLC4A1, SLC13A2, SLC6A13, SLC6A7, NR1H4, SLC7A14, SLC38A5, ATP1A2, SLC7A9, OSBPL5, SLC4A7, PQLC2, CTNS, XK, SLC4A8, ATP9A, SYT1, ACSL4, ATP11A, SCARB1, ABCB11, CA12, ACACB, SLC1A3, SLC4A4, PSEN1, ATP8B1, CETP, SLC23A2, OSBPL8, SLC26A4, SLC26A3, PITPNM3, DPYSL2, SLC25A1, SLCO4A1, SLC52A3, ATP11C, SLC35A2, SLC7A6, SLC7A5, AQP9, ATP8B4, OCA2, SLC17A7, AKT2, PRKAG2, SLC1A1, APBA1, SLC…
GO:0050673	0.000141274	0.99991	150	329	epithelial cell proliferation	BP	0.0136339	1	TNMD, WNT16, CCL26, IGF1, RUNX3, FLT4, CYBA, CDH3, FGFR2, FGFR3, IFT80, TGFBR3, VASH1, LIMS2, SCARB1, DLG1, PAX2, PSEN1, MEF2C, PGR, B4GALT1, TFAP2C, LAMB1, ESR1, TGFB2, NRP1, MAPK1, PDGFB, HIF1A, FGF9, EYA1, SFRP1, PRKD2, HPN, CDK6, CAV2, CAV1, CCL24, GATA3, FOXN1, CCND1, VDR, IL26, PPARD, VEGFA, TBX18, SEMA5A, SPARC, THBS4, FGF1, TACR1, IGFBP5, ERRFI1, IRF6, PROX1, STK11, APOA1, NRP2, ITGB1BP1,…
GO:0004714	0.000150571	0.999947	45	64	transmembrane receptor protein tyrosine kinase activity	MF	0.0143934	1	FLT4, EPHA3, ROS1, TIE1, FGFR2, FGFR3, EPHA8, FGFR1, EPHA6, TYRO3, NRP1, FLT1, PDGFRL, MET, EPHB6, PDGFRB, EFEMP1, EPHA4, NRP2, TEK, FLT3, KDR, EPHB2, IGF1R, NTRK3, EPHA2, EFNA3, EPHA5, EGFR, EPHA1, NTRK2, CRIM1, EPHB1, NPTN, DDR2, RYK, RET, ROR2, ALK, INSR, ERBB4, EPHB3, EPHA10, ROR1, IGF2R
GO:0050770	0.000162538	0.999919	82	132	regulation of axonogenesis	BP	0.0153196	1	SEMA3F, IFRD1, RUFY3, RTN4R, XK, NTN1, RHOA, MARK2, SEMA3A, ARHGEF1, DNM2, PSEN1, SSH1, CTTN, NRCAM, DPYSL2, ABL1, NRP1, METRN, MEGF8, MAG, LIMK1, WNT3, VEGFA, SEMA5A, RTN4, EPHA4, TNR, STK11, BCL11A, MACF1, RNF6, CHN1, FGF13, MAP1B, SPG20, EPHB2, LRP4, SEMA4F, SEMA7A, NTRK3, SSH2, ARHGDIA, CACNA1A, GOLGA4, SLIT2, NTRK2, LRRC4C, PTPRO, WNT7A, TIAM1, BRAF, DRAXIN, DISC1, PLXNB1, RET, NDEL1, ISLR2,…
GO:0060326	0.000165833	0.999904	96	223	cell chemotaxis	BP	0.0155574	1	CCL26, HGF, BCAR1, F7, ELMO2, PRKCQ, TGFB2, NRP1, MYO9B, PDGFB, CHGA, FLT1, CCL17, PRKD2, MET, CCL24, RARRES2, C5, GBF1, CCR6, VEGFA, SEMA5A, THBS4, PDE4D, FGF1, PDGFRB, HRG, PADI2, CSF3R, NR4A1, PREX1, EDN3, NUP85, CCR7, EDN2, RAC2, DOCK4, MMP28, LBP, LGALS3, PIK3C2B, VAV3, SAA2, C5AR2, EDNRB, RAC1, NOV, LEF1, PIK3C2G, EPHA2, LYST, ITGA9, AGTR1, SLIT2, CXCL14, NOTCH1, SAA4, VEGFC, PTPRO, ADAM8, …
GO:0050900	0.000169878	0.999891	137	338	leukocyte migration	BP	0.0158632	1	ITGA3, CCL26, FYN, SLC7A9, CD44, KITLG, F7, CD84, ROCK1, STK10, B4GALT1, ICAM1, GLG1, ITGA6, ANGPT2, TGFB2, MYO9B, PDGFB, MYH9, CHGA, HCK, FLT1, CCL17, SLC7A6, SLC7A5, MAG, CAV1, CCL24, RARRES2, C5, DOCK8, GATA3, GBF1, COL1A1, PTPN6, CCR6, VEGFA, THBS4, GOLPH3, PDE4D, ZAP70, TACR1, PROC, PADI2, CSF3R, TEK, PREX1, EDN3, NUP85, CCR7, EDN2, RAC2, PODXL, MMP28, LBP, PLVAP, SLC7A10, LGALS3, KRAS, VAV3…
GO:0071229	0.000185957	0.999899	85	165	cellular response to acid chemical	BP	0.0172053	1	CYP26B1, KMT2E, NR1H4, UBR2, RRAGD, EPHA3, CYBA, DGAT2, SREBF1, PAX2, GNB1, COL16A1, WNT11, MMP2, GNAS, DNMT3B, PDGFB, PTK6, SFRP1, HOXA2, WNT3, SLC6A4, COL1A1, LAMTOR3, PPARGC1A, CPT1A, FOLR1, WNT5B, PTK7, CPEB4, WNT6, RRAGC, PKD2, DNMT3A, MYOG, PTGFR, ALDH1A2, SH3BP4, ASS1, RARA, ACACA, PPARG, SERPINF1, LANCL2, HMGCS2, KLF4, YAP1, NTRK3, RPTOR, AKT1, ABL2, OSR1, PDGFC, EGFR, NTRK2, ZEB1, PID1, …
GO:0031234	0.000190684	0.999915	60	96	extrinsic component of cytoplasmic side of plasma membrane	CC	0.0174823	1	FGR, MATK, CYTH3, FYN, STYK1, GNA15, KCNAB2, FERMT2, TXK, RGS11, GNB1, GNAO1, GNAS, GNA11, ABL1, PTK6, HCK, CAV2, RGS9, CYTH1, FRK, ITK, ZAP70, ERRFI1, ESYT2, SRMS, TGM3, GNAI1, DLG4, KRAS, GNAT2, DTNA, BLK, ARRB1, IQGAP1, GNAL, ABL2, FER, FARP1, GNA14, GNAQ, TIAM1, ESYT3, ALOX15, SYK, GNG4, PTK2, GNG12, YES1, GNG7, SNX18, KCNIP1, FES, RGS6, RGS7, GNG2, SRC, S100A6, GNAT3, MYZAP
GO:0050679	0.000190149	0.9999	76	150	positive regulation of epithelial cell proliferation	BP	0.0174823	1	CCL26, IGF1, FLT4, CYBA, CDH3, FGFR2, FGFR3, PAX2, B4GALT1, LAMB1, NRP1, PDGFB, HIF1A, FGF9, EYA1, SFRP1, PRKD2, HPN, CAV2, CAV1, CCL24, CCND1, VEGFA, TBX18, SEMA5A, THBS4, FGF1, TACR1, PROX1, NRP2, PGF, TEK, NR4A1, RREB1, KDR, C5AR2, LAMC1, HTR2B, MAP2K5, ACVRL1, FGF7, CDH13, RPTOR, AKT1, ECM1, ARNT, VASH2, OSR1, REG3G, EGFR, NOTCH1, VEGFC, BMP6, PRKCA, WNT7A, TGFA, STOX1, HTRA1, STXBP4, NOD2, C…
GO:0040017	0.000192277	0.999873	165	361	positive regulation of locomotion	BP	0.0175486	1	FGR, ITGA3, CCL26, SPAG9, IGF1, RUFY3, HGF, MYOC, FLT4, HDAC9, KITLG, UTS2, BCAR1, SYNE2, F7, NTN1, MYLK, HDAC4, SCARB1, SEMA3A, FBLN1, LRRC16A, PTPRC, OPRK1, WNT11, NOX4, ICAM1, LAMB1, TGFB2, NRP1, MAPK1, LGALS1, PDGFB, HIF1A, ARHGEF7, FLT1, CTSH, AKT2, PRKD2, MEGF8, MET, CCL24, RARRES2, GATA3, COL1A1, SMURF2, RAPGEF2, WNT5B, GCNT2, SASH1, GPLD1, CCR6, VEGFA, SEMA5A, SPARC, THBS4, PDE4D, FGF1, P…
GO:0097060	0.000194114	0.999882	143	248	synaptic membrane	CC	0.0176364	1	ITGA3, GABRA3, SRCIN1, ANK1, LRRC7, DTNBP1, HOMER3, LZTS1, SNCAIP, SYT1, CAMK2A, PICALM, DLG1, DNM2, CHRNA3, CADPS2, MPP4, DLG3, ERC1, LZTS3, PICK1, RIMS4, CHRNA4, SYNDIG1, GLRA2, HOMER2, OLFM2, GRIN2D, GRIK5, NCS1, MPDZ, PVRL1, LIN7A, TANC1, EPHA4, OPRD1, CHRNB4, DENND1A, GRIA2, IQSEC3, CHRNA2, AKAP1, GRM4, GRIA3, PRKCG, SYNE1, LRRC4B, DLG4, SNAP25, CHRM3, LRP4, ARHGAP32, FAIM2, SEMA4F, CHRND, G…
GO:0007274	0.000198372	0.999956	19	29	neuromuscular synaptic transmission	BP	0.0179425	1	KIF1B, CHRNA3, CHRNA4, MYLK2, P2RX3, CHRNB4, CHRNA2, DTNA, CHRND, STXBP1, CHRNA1, CACNA1A, CHRNB3, CHRNA6, CHRNB1, CHRNA9, EGR3, NTF3, ETV5
GO:0001936	0.000212254	0.999905	50	93	regulation of endothelial cell proliferation	BP	0.018777	1	TNMD, CCL26, FLT4, CYBA, FGFR3, VASH1, NRP1, PDGFB, HIF1A, PRKD2, CAV2, CAV1, CCL24, VEGFA, SEMA5A, SPARC, THBS4, PROX1, NRP2, PGF, TEK, NR4A1, KDR, ALDH1A2, HTR2B, SULF1, ACVRL1, CDH13, RPTOR, AKT1, ECM1, ARNT, VASH2, ATP5A1, BMP6, PRKCA, XDH, ATOH8, LRG1, CCL11, PTPRM, EGR3, CCR3, PRKD1, NF1, PLXNB3, MTOR, BMPR2, PDCD6, ITGB3
GO:0030335	0.000211674	0.999862	155	336	positive regulation of cell migration	BP	0.018777	1	FGR, ITGA3, CCL26, SPAG9, IGF1, RUFY3, HGF, MYOC, FLT4, HDAC9, KITLG, UTS2, BCAR1, SYNE2, F7, MYLK, HDAC4, SCARB1, SEMA3A, FBLN1, LRRC16A, PTPRC, WNT11, NOX4, ICAM1, LAMB1, TGFB2, NRP1, MAPK1, PDGFB, HIF1A, ARHGEF7, FLT1, CTSH, AKT2, PRKD2, MET, CCL24, RARRES2, GATA3, COL1A1, SMURF2, RAPGEF2, WNT5B, GCNT2, SASH1, GPLD1, CCR6, VEGFA, SEMA5A, SPARC, THBS4, PDE4D, FGF1, PDGFRB, FOXP1, TACR1, PROX1, …
GO:0048013	0.000224203	0.999901	59	92	ephrin receptor signaling pathway	BP	0.0197378	1	FYN, EPHA3, ANKS1A, NGEF, RHOA, ROCK1, EPHA8, NCK2, ACTB, PAK3, EPHA6, MMP2, EFNB1, MYL6, EFNA2, MYH9, MYL9, ARHGEF7, MYH14, EPHB6, LIMK1, DNM1, GIT1, EPHA4, CHN1, MYH10, EPHB2, MYH11, VAV3, RAC1, APH1B, EPHA2, EFNA3, EPHA5, EPHA1, PAK1, EPHB1, TIAM1, KALRN, VAV2, AP2M1, NCSTN, RBPJ, EFNA1, PTK2, SDC2, YES1, GRIN1, PTPN11, EPHB3, AP2A2, EPHA10, ACTG1, EFNA5, SRC, SIPA1L1, ITSN1, ARHGEF28, GRIN2B
GO:0030017	0.000225072	0.999873	94	182	sarcomere	CC	0.0197378	1	SLC4A1, ANK1, MYOM2, SYNE2, PPP1R12A, ATP2B4, HDAC4, ABCC9, ACTN1, FERMT2, ENO1, SRI, CAPZB, NEBL, PSEN1, MMP2, NOS1, SMPX, MYH7, MYLK2, MYL9, MYOM1, JPH1, TNNT1, DNAJB6, GLRX3, MYH3, SPTBN1, FHL2, TNNT2, CASQ2, TRIM32, MYOT, LDB3, PALLD, TNNI3, TNNT3, HABP4, FBP2, SYNE1, MYO18B, FHOD3, FLNB, BIN1, TMOD1, TRIM54, PPP3CA, TPM1, MYOM3, CALM2, SCN1A, ANK2, PAK1, JPH2, CACNA1C, DST, BAG3, PGM5, OBSCN…
GO:0006112	0.000236194	0.999869	89	172	energy reserve metabolic process	BP	0.0205107	1	PRKAR2B, ABCC8, CACNA2D2, MLXIPL, IGF1, PHKA2, PHKA1, PRLH, PRKACA, ACACB, ADCY2, GNB1, RAPGEF3, PGM1, GNAS, RAPGEF4, SORBS1, ITPR3, PYGL, PYGB, GYS1, AKT2, GSK3A, GRB10, PRKAG2, GCK, MLX, GYS2, GLP1R, EPM2A, PPP2R5D, PRKAR2A, GBE1, PASK, RAP1A, LEPR, STK11, ADCY7, ITPR2, NR1D1, SYT5, GFPT2, G6PC, ACACA, PER2, INPP5K, SNAP25, PPP1R3D, CHRM3, PPP1R1A, STXBP1, ADCY3, IQGAP1, CACNA1A, AKT1, CALM2, C…
GO:0072001	0.000247452	0.999845	138	276	renal system development	BP	0.0212387	1	ITGA3, CRLF1, PROM1, WWTR1, CD44, FGFR2, FSTL3, NLE1, GLI2, SLC12A1, DLG1, PAX2, RARB, FGFR1, ITGA8, TP73, MEF2C, MECOM, AKR1B1, WNT11, ITGA6, ANGPT2, PCSK5, NRP1, SLC5A1, PDGFB, BMP7, JAG1, CTSH, EYA1, SFRP1, C1GALT1, GLI3, GATA3, WFS1, ZBTB16, SIM1, VEGFA, TBX18, FGF1, PDGFRB, WNT6, SDC1, EPHA4, ID3, PROX1, PKD2, PGF, RDH10, PAX8, PSPN, CITED1, SIX1, MPST, PODXL, ALDH1A2, LAMA5, ASS1, RARA, LIN…
GO:0048545	0.00024881	0.999832	167	401	response to steroid hormone	BP	0.0212648	1	CD38, NR1H4, BID, ATP1A2, CTNNA1, DSG2, UTS2, F7, PTPRU, CASP8, SLC9A3, MAOB, RORA, SREBF1, RARB, IL4R, MAP2, ADCYAP1R1, AACS, PGR, OPRK1, DNMT3B, NOS1, TFAP4, ESR1, TGFB2, MAPK1, TSPO, PDGFB, BMP7, STS, IRG1, ACSBG1, SFRP1, URI1, CAV1, GHRHR, NRF1, EZH2, GLI3, ABCA2, GATA3, RGS9, SLC6A4, COL1A1, CCND1, VDR, PPARD, IL17A, GHR, SPARC, ARSB, NR3C1, PDGFRB, OGG1, TACR1, SDC1, ERRFI1, NCF2, PRDM2, AP…
GO:0003012	0.000250846	0.999835	158	349	muscle system process	BP	0.0213484	1	GTF2IRD1, SCN4A, IGF1, ATP1A2, MYOC, VCL, MYOM2, UTS2, CYBA, KCNQ1, KCNH2, CAMK2B, ATP2B4, MYLK, KDM4A, ROCK1, HDAC4, LMCD1, PRKACA, MRVI1, TACR2, SRI, DLG1, GTF2I, CHRNA3, ITGB5, CTTN, MYBPC2, GNAO1, NOS1, SLC9A1, SMPX, MYH7, MYL6, SORBS1, P2RX6, MYLK2, MYL9, MYOM1, PPP1R13L, TNNT1, MYH14, GSK3A, CAV1, GLRX3, CAMTA2, MYH1, MYH3, P2RX3, PDE4D, KNG1, VIPR1, TACR1, IGFBP5, ERRFI1, TNNI3K, CHRNB4, T…
GO:0007212	0.000267019	0.999946	23	29	dopamine receptor signaling pathway	BP	0.022456	1	DTNBP1, GNA15, GNB1, GNAO1, GNAS, GNA11, PALM, CAV2, RGS9, SLC9A3R1, KLF16, GNAL, DRD2, DRD3, GNA14, GNAQ, NSG1, DRD5, ADCY5, ADCY6, GNG2, FLNA, HTT
GO:0030139	0.000267201	0.999837	116	242	endocytic vesicle	CC	0.022456	1	CACNG3, RALA, STAB1, MARCO, RABEP1, ATP6V0A1, MSR1, CYBA, CAMK2B, CAMK2A, EPN2, AP1M1, SCARB1, PICALM, SCARF1, PLD1, RAB7A, PIK3C3, DNM2, STX7, LRP2, ITGB5, RAB11FIP3, PICK1, AP1B1, NCF4, ATP6V0A4, CAV1, AP1S1, SH3GL2, CUBN, WNT3, CLCN3, RAPGEF2, HPX, AMBRA1, TCIRG1, WNT5B, SPARC, WNT6, NCF2, WLS, SLAMF1, APOA1, SGIP1, RAB14, GRIA2, OCRL, ANXA11, CLTA, LRP1, RAB9A, RAB22A, GRIA3, ATG14, RAC2, LDL…
GO:0034762	0.000265149	0.999822	185	375	regulation of transmembrane transport	BP	0.022456	1	CFTR, CACNG3, CACNA1G, SCN4A, CACNA2D2, ATP1A2, NEDD4L, KCNQ1, KCNH2, RASGRF1, ATP2B4, CACNB1, KCNAB2, NEDD4, GNB5, PTPN3, PRKACA, CLCN4, KCNQ2, SRI, DLG1, DNM2, MEF2C, OPRK1, NOS1, FXYD5, FXYD3, SLC9A1, KCNK16, KCNK6, PDGFB, CACNA1I, KCNK10, CACNA1F, NALCN, CLCN7, JPH1, AKT2, CAV1, TSPAN13, ASIC2, YWHAE, SLC9A3R1, CLCN3, PPARGC1A, APOC3, CLIC5, RASGRF2, PDE4D, PDGFRB, CRBN, FGF12, CLCN2, KCNIP3,…
GO:0019897	0.000273595	0.99986	77	131	extrinsic component of plasma membrane	CC	0.0228979	1	FGR, MATK, CYTH3, FYN, CTNNA1, STYK1, GNA15, KCNAB2, FERMT2, TXK, RGS11, GNB1, GNAO1, GNAS, GNA11, ABL1, PTK6, HCK, CAV2, CUBN, RGS9, CYTH1, PVRL1, FRK, ITK, ZAP70, APC2, AAK1, ERRFI1, ESYT2, SRMS, TGM3, GNAI1, DLG4, KRAS, NUMB, GNAT2, DTNA, APC, RAC1, BLK, ARRB1, SYTL2, MFGE8, IQGAP1, GNAL, SYTL1, ABL2, ST14, FER, FARP1, GNA14, GNAQ, TIAM1, ESYT3, ALOX15, SYTL3, SYK, CTNNB1, GNG4, PTK2, CDH2, GN…
GO:0034703	0.000275275	0.999848	96	166	cation channel complex	CC	0.0229433	1	ABCC8, CACNG3, CACNA1G, SCN4A, CACNA2D2, KCNQ1, KCNH2, CACNB1, KCNAB2, ABCC9, PRKACA, TRPC5, KCNQ2, KCNK2, CTTN, NOS1, KCNK6, CATSPERG, CACNA1I, CACNA1F, KCNT1, PKD2L1, MICU1, PDE4D, KCNIP3, KCNC4, CASQ2, PPP2R4, KCNIP2, KCNJ5, KCNS1, AKAP9, KCNC1, DPP6, DLG4, SNAP25, TRPC4, CATSPERB, KCNK1, SCN2A, SCN7A, CACNA1A, CALM2, SCN1A, CAMK2D, KCNMB1, CACNA1B, SCN2B, DLG2, CACNA2D4, CACNA1C, AKAP6, SCN3A…
GO:0015103	0.000279118	0.999863	62	116	inorganic anion transmembrane transporter activity	MF	0.0231341	1	CFTR, SLC4A1, GABRA3, CLCA1, SLC4A7, ANO2, SLC4A8, SLC12A3, CLCN4, SLC12A1, ANO8, SLC4A4, SLC13A1, FXYD3, SLC26A4, SLC26A3, GLRA2, CLCN7, SLC17A7, CLCN3, CLIC5, SLC12A7, CLCN2, PCYOX1, SLC12A4, SLC12A5, BEST3, ANO1, ADAMTS8, TTYH3, TTYH2, SLC4A10, GLRA3, GABRA6, GABRB2, ANO7, GABRR1, SLC26A7, GABRA2, ANKH, SLC34A2, SLC37A3, CLIC6, SLC37A1, ANO10, GABRB1, SLC13A4, GABRB3, TTYH1, SLC20A2, CLIC4, SL…
GO:0006639	0.000279857	0.999859	62	127	acylglycerol metabolic process	BP	0.0231341	1	AGPAT4, DGAT2, ACSL4, PRKACA, SREBF1, SCARB1, MGLL, DGKD, LIPE, PGS1, CETP, TECR, SLC25A1, ABHD12, LMF1, CAV1, MOGAT3, CPT1A, APOA5, APOC3, GPLD1, AADAC, APOA1, FABP3, PANK2, ATG14, LDLR, G6PC, ACACA, LPIN1, DAGLA, PLCE1, HSD17B12, THRSP, ACSL1, OLAH, GPD1L, LPCAT1, AGPAT5, AGPAT3, FABP1, ACSL6, SERPINA12, LIPC, MOGAT2, PLIN1, GPD1, TNXB, AGPAT2, FASN, FABP4, ELOVL6, CEL, LCLAT1, LPL, PTPN11, DGA…
GO:0019898	0.000309467	0.999808	136	252	extrinsic component of membrane	CC	0.0251692	1	FGR, SARM1, MATK, CYTH3, FYN, PLAUR, EHD2, SNX1, CTNNA1, VPS13D, STYK1, GNA15, KCNAB2, WIPI1, FERMT2, MGLL, TXK, RAB7A, RGS11, PIK3C3, GNB1, EPB41L2, EPB41L3, GNAO1, GNAS, GNA11, EPB41L1, RPH3A, GOLGA3, ABL1, MICALL1, SOX10, PACSIN2, MTMR3, PTK6, HCK, MAP1LC3A, VAC14, NUCB1, CAV2, SNX8, CUBN, RGS9, CYTH1, FOLR3, PVRL1, FRK, ITK, ZAP70, APC2, AAK1, ERRFI1, ESYT2, SRMS, TGM3, ATG14, GNAI1, WDFY4, E…
GO:0001822	0.000308922	0.999807	130	261	kidney development	BP	0.0251692	1	ITGA3, CRLF1, PROM1, WWTR1, CD44, FGFR2, FSTL3, NLE1, GLI2, SLC12A1, DLG1, PAX2, RARB, FGFR1, ITGA8, TP73, MEF2C, AKR1B1, WNT11, ANGPT2, PCSK5, NRP1, SLC5A1, PDGFB, BMP7, JAG1, CTSH, EYA1, SFRP1, C1GALT1, GLI3, GATA3, WFS1, ZBTB16, SIM1, VEGFA, FGF1, PDGFRB, WNT6, SDC1, EPHA4, ID3, PROX1, PKD2, PGF, RDH10, PAX8, PSPN, CITED1, SIX1, MPST, PODXL, ALDH1A2, LAMA5, ASS1, RARA, LIN28A, SERPINF1, HMGCS2…
GO:0098552	0.00031187	0.999787	179	403	side of membrane	CC	0.0252627	1	FGR, ITGA3, MATK, CD79B, CYTH3, CD4, FYN, CD22, CD44, STYK1, GNA15, FGFR3, KCNAB2, TGFBR3, PTPN3, FERMT2, TXK, RASAL2, DLG1, RGS11, GPC4, GNB1, PTPRC, IL12RB2, ITGAE, B4GALT1, GNAO1, GNAS, GNA11, ICAM1, EXOC1, NRCAM, ITGA6, ABL1, GGT5, GGT1, IL2RB, CHRNA4, PTK6, HM13, HCK, CHMP4B, CD276, GSR, NUCB1, RASA4, CAV2, CUBN, C10ORF54, RGS9, CYTH1, CLCN3, FOLR1, CD5, RASAL1, FRK, IL17A, ITK, ZAP70, ITGB6…
GO:0043292	0.000317029	0.99981	110	218	contractile fiber	CC	0.0255779	1	SLC4A1, ANK1, VCL, MYOM2, SYNE2, PPP1R12A, ATP2B4, HDAC4, ABCC9, ACTN1, FERMT2, ENO1, SRI, CAPZB, NEBL, PSEN1, MMP2, NOS1, SMPX, MYH7, MYLK2, MYL9, MYOM1, JPH1, TNNT1, DNAJB6, GLRX3, MYH1, MYH3, PDE4D, SPTBN1, FHL2, TNNT2, CASQ2, TRIM32, MYOT, LDB3, CALD1, AHNAK, PALLD, TNNI3, TNNT3, HABP4, FBP2, SYNE1, MYH11, MYO18B, FHOD3, FLNB, BIN1, TMOD1, TRIM54, PPP3CA, TPM1, MYOM3, CALM2, SCN1A, MYH15, ANK…
GO:0098661	0.000327285	0.999843	57	106	inorganic anion transmembrane transport	BP	0.0261958	1	CFTR, SLC4A1, GABRA3, CLCA1, ANO2, SLC12A3, CLCN4, SLC12A1, ANO8, SLC13A1, FXYD3, SLC26A4, SLC26A3, GLRA2, CLCN7, SLC17A7, CLCN3, CLIC5, SLC12A7, CLCN2, PCYOX1, SLC12A4, SLC12A5, BEST3, ANO1, ADAMTS8, TTYH3, TTYH2, GLRA3, GABRA6, GABRB2, ANO7, GABRR1, SLC26A7, GABRA2, ANKH, SLC34A2, SLC37A3, CLIC6, SLC37A1, ANO10, GABRB1, GABRB3, TTYH1, SLC20A2, CLIC4, SLC26A5, CLCN5, SLC26A9, ANO6, GABRG3, ANO9,…
GO:0045785	0.000326901	0.999783	155	349	positive regulation of cell adhesion	BP	0.0261958	1	ITGA3, CYTH3, CD4, FYN, IGF1, CD44, MYOC, AP3D1, PRKCQ, PRKCZ, ROCK1, FSTL3, NCK2, GLI2, PTPN23, IL4R, PAK3, APBB1IP, FBLN1, LRRC16A, DNM2, PTPRC, COL16A1, EFNB1, ITGA6, CCDC80, TGFB2, LGALS1, TRIOBP, BMP7, ARHGEF7, PIEZO1, CD276, SFRP1, EBI3, PRKD2, CDK6, CAV1, AGR2, GLI3, GATA3, ZBTB16, CD5, PTPN6, GCNT2, SMOC2, VEGFA, TBX18, HRG, ZAP70, ZP4, APOA1, ITGB1BP1, MAPKAP1, TEK, PREX1, RREB1, CCR7, S…
GO:0045834	0.000334029	0.999837	58	111	positive regulation of lipid metabolic process	BP	0.0266299	1	FGR, MLXIPL, FGFR3, EPHA8, SREBF1, SCARB1, SORBS1, PDGFB, EEF1A2, FLT1, AKT2, PPARGC1A, CPT1A, APOA5, AMBRA1, CD81, GPLD1, FGF1, PDGFRB, AADAC, SCP2, APOA1, CREB1, TEK, FABP3, FLT3, CCR7, NR1D1, ATG14, POR, LDLR, PPARG, VAV3, AGT, HTR2B, RAC1, IGF1R, AKT1, AGTR1, C1QTNF2, BMP6, LDLRAP1, ABCG1, VAV2, FABP1, PRKCD, NOD2, IRS1, PTK2, HSD17B13, PRKCE, ABCD2, ERBB4, ADIPOQ, TNFAIP8L3, PPARA, PIK3R4, M…
GO:2000147	0.000345464	0.999771	157	344	positive regulation of cell motility	BP	0.0274331	1	FGR, ITGA3, CCL26, SPAG9, IGF1, RUFY3, HGF, MYOC, FLT4, HDAC9, KITLG, UTS2, BCAR1, SYNE2, F7, NTN1, MYLK, HDAC4, SCARB1, SEMA3A, FBLN1, LRRC16A, PTPRC, WNT11, NOX4, ICAM1, LAMB1, TGFB2, NRP1, MAPK1, PDGFB, HIF1A, ARHGEF7, FLT1, CTSH, AKT2, PRKD2, MET, CCL24, RARRES2, GATA3, COL1A1, SMURF2, RAPGEF2, WNT5B, GCNT2, SASH1, GPLD1, CCR6, VEGFA, SEMA5A, SPARC, THBS4, PDE4D, FGF1, PDGFRB, FOXP1, TACR1, P…
GO:0014068	0.000350995	0.99988	32	51	positive regulation of phosphatidylinositol 3-kinase signaling	BP	0.0276546	1	FGR, WNT16, FYN, IGF1, HGF, MYOC, NEDD4, FGFR1, TGFB2, PDGFB, FLT1, PTPN6, PPARD, PDGFRB, TEK, FLT3, KDR, PRR5L, AGT, NTRK2, ANGPT1, PIK3AP1, PLXNB1, F2RL1, GPER1, SERPINA12, PTK2, HCLS1, PRR5, SEMA4D, RELN, GH1
GO:0001655	0.000358059	0.999766	152	313	urogenital system development	BP	0.0281014	1	ITGA3, CRLF1, PROM1, IGF1, WWTR1, CD44, FGFR2, FSTL3, NLE1, GLI2, SLC12A1, DLG1, PAX2, RARB, FGFR1, ITGA8, TP73, MEF2C, MECOM, AKR1B1, WNT11, ITGA6, ESR1, ANGPT2, PCSK5, NRP1, SLC5A1, PDGFB, BMP7, JAG1, CTSH, EYA1, SFRP1, C1GALT1, GLI3, GATA3, WFS1, ZBTB16, SIM1, VEGFA, TBX18, PRLR, FGF1, PDGFRB, WNT6, SDC1, EPHA4, ID3, PROX1, STK11, PKD2, PGF, RDH10, PAX8, PSPN, CITED1, STAT5A, SIX1, MPST, PODXL…
GO:0005044	0.000360679	0.999887	26	43	scavenger receptor activity	MF	0.028136	1	STAB1, CD6, MARCO, MSR1, SCARF1, LGALS3BP, CD5, LOXL3, ACKR4, LOXL2, STAB2, ENPP2, TMPRSS4, TMPRSS13, TINAGL1, ACKR3, TMPRSS15, COLEC12, TMPRSS3, PRSS12, SBSPON, SCARA3, SCARA5, SSC5D, TMPRSS2, CFI
GO:0015085	0.000365027	0.999816	79	123	calcium ion transmembrane transporter activity	MF	0.0283176	1	CACNG3, CACNA1G, CACNA2D2, ATP2C1, ATP2B4, ATP2C2, CACNB1, ATP2B3, TRPC7, TRPC5, ATP2A3, SLC24A1, PSEN1, TRPM3, SLC8B1, ITPR3, CACNA1I, SLC8A3, CACNA1F, NALCN, TRPA1, NCS1, PKD2L1, SLC8A2, PKD2, TRPM6, ITPR2, TRPV5, TRPC4, TRPM1, TRPC6, ITGAV, SLC24A4, CACNA1A, TRPM2, TRPM8, CACNA1B, TMC2, JPH2, GPM6A, ITPR1, CACNA2D4, CACNA1C, CACNA2D1, JPH3, MCU, ATP2B2, CACNA1D, CACNA2D3, PKD1L1, TPCN2, TMC1, …
GO:0048705	0.000370483	0.999778	107	214	skeletal system morphogenesis	BP	0.0286308	1	CYP26B1, FUZ, BARX2, ALX4, FGFR2, FGFR3, IFT80, NDST1, EVC, NLE1, DLG1, RARB, FGFR1, TULP3, PSEN1, MEF2C, GRHL2, MMP2, GNAS, GLG1, TBX15, TGFB2, MTHFD1, BMP7, AXIN1, EYA1, IMPAD1, SFRP1, MEGF8, COMP, HOXA2, HOXA3, GLI3, HOXB6, COL1A1, COL9A1, MDFI, PDGFRB, CDX1, PRRX1, PAPPA2, CTGF, HOXB3, TEK, MTHFD1L, RDH10, TBX4, RUNX2, OTOR, SIX1, IDUA, POR, HOXD3, HOXD10, RARA, CHSY1, MMP13, BMPR1B, FBN2, CO…
GO:0006638	0.000379815	0.999805	62	128	neutral lipid metabolic process	BP	0.0290334	1	AGPAT4, DGAT2, ACSL4, PRKACA, SREBF1, SCARB1, MGLL, DGKD, LIPE, PGS1, CETP, TECR, SLC25A1, ABHD12, LMF1, CAV1, MOGAT3, CPT1A, APOA5, APOC3, GPLD1, AADAC, APOA1, FABP3, PANK2, ATG14, LDLR, G6PC, ACACA, LPIN1, DAGLA, PLCE1, HSD17B12, THRSP, ACSL1, OLAH, GPD1L, LPCAT1, AGPAT5, AGPAT3, FABP1, ACSL6, SERPINA12, LIPC, MOGAT2, PLIN1, GPD1, TNXB, AGPAT2, FASN, FABP4, ELOVL6, CEL, LCLAT1, LPL, PTPN11, DGA…
GO:0001667	0.000380011	0.999756	140	286	ameboidal-type cell migration	BP	0.0290334	1	SEMA3F, PLXND1, ITGA3, PRSS3, FLT4, HDAC9, KITLG, UTS2, BCAR1, SYNE2, PFN2, VASH1, SCARB1, SEMA3A, SEMA3C, PTPN23, TNS1, EFNB1, ANGPT2, RFFL, TGFB2, NRP1, SOX10, PDGFB, MYH9, HIF1A, TIMP1, ARHGEF7, CTSH, PRKD2, MEGF8, MET, GATA3, SMURF2, FOLR1, SASH1, PPARD, GPLD1, CCR6, VEGFA, SEMA5A, SPARC, ARSB, FGF1, HRG, FOXP1, ACVR1, TACR1, PROX1, APOA1, NRP2, ITGB1BP1, TEK, PKN1, NR4A1, ACVR1C, EDN3, RREB1…
GO:0070588	0.000388157	0.999774	110	189	calcium ion transmembrane transport	BP	0.0294756	1	CACNG3, CACNA1G, CACNA2D2, ATP2C1, ATP1A2, MCOLN3, ATP2B4, ATP2C2, CACNB1, ATP2B3, TRPC7, GNB5, PRKACA, TRPC5, ATP2A3, SLC24A1, SRI, PSEN1, TRPM3, SLC8B1, NOS1, SLC9A1, ITPR3, CACNA1I, SLC8A3, CACNA1F, NALCN, TRPA1, JPH1, TSPAN13, NCS1, PKD2L1, MICU1, PDE4D, CASQ2, PKD2, TRPM6, CRHR1, ITPR2, AHNAK, OPRL1, TRPV5, TRPC4, TRPM1, TRPC6, ITGAV, SLC24A4, CACNA1A, TRPM2, CALM2, TRPM8, CAMK2D, ANK2, SLC2…
GO:0015698	0.000399779	0.999792	66	130	inorganic anion transport	BP	0.029976	1	CFTR, SLC4A1, GABRA3, CLCA1, TG, ANO2, ROS1, IP6K2, SLC12A3, CLCN4, CLNS1A, SLC12A1, ANO8, SLC13A1, FXYD3, SLC26A4, SLC26A3, TSPO, GLRA2, CLCN7, SLC17A7, SFRP4, CLCN3, CLIC5, SLC12A7, CLCN2, PCYOX1, CRY2, SLC12A4, SLC12A5, BEST3, ANO1, ADAMTS8, TTYH3, TTYH2, SLC4A10, GLRA3, GABRA6, GABRB2, ANO7, GABRR1, SLC26A7, GABRA2, ANKH, SLC34A2, SLC37A3, CLIC6, SLC37A1, ANO10, GABRB1, SLC13A4, GABRB3, TTYH1…
GO:0044449	0.000401405	0.999763	102	200	contractile fiber part	CC	0.0299865	1	SLC4A1, ANK1, VCL, MYOM2, SYNE2, PPP1R12A, ATP2B4, HDAC4, ABCC9, ACTN1, FERMT2, ENO1, SRI, CAPZB, NEBL, PSEN1, MMP2, NOS1, SMPX, MYH7, MYLK2, MYL9, MYOM1, JPH1, TNNT1, DNAJB6, GLRX3, MYH1, MYH3, SPTBN1, FHL2, TNNT2, CASQ2, TRIM32, MYOT, LDB3, AHNAK, PALLD, TNNI3, TNNT3, HABP4, FBP2, SYNE1, MYH11, MYO18B, FHOD3, FLNB, BIN1, TMOD1, TRIM54, PPP3CA, TPM1, MYOM3, CALM2, SCN1A, ANK2, PAK1, JPH2, CACNA1…
GO:0003013	0.000408455	0.999717	186	423	circulatory system process	BP	0.0304005	1	GCLC, CD38, ACSM3, CACNA1G, NISCH, ALOX5, ATP1A2, DSG2, CELF2, UTS2, ELN, CYBA, KCNQ1, KCNH2, ATP2B4, PRKCQ, HDAC4, MEF2A, RPS6KA2, PRKACA, SREBF1, TRHDE, MRVI1, TACR2, SRI, SEMA3A, GNAO1, NOS1, SLC9A1, ICAM1, MYH7, TGFB2, DSP, PCSK5, KCNK6, CYB5R3, PDGFB, CTSG, CHGA, MYLK2, RENBP, BRS3, NCALD, PPP1R13L, GSK3A, CAV1, SLC1A1, GLRX3, SLC6A4, ASIC2, YWHAE, SOD2, GLP1R, VEGFA, PDE4D, KNG1, TACR1, EPA…
GO:0007588	0.000427703	0.999827	36	69	excretion	BP	0.0311436	1	UTS2, NEDD4L, SLC12A1, TACR2, CHRNA3, SLC26A3, AQP9, ATP6V0A4, SLC9A3R1, SLC22A18, KNG1, CLDN16, TACR1, CHRNB4, AGT, EDNRB, GRHPR, ABCG8, AGTR1, CORIN, DRD2, CACNA1C, DRD3, KCNMA1, ADORA1, KCNK5, AMN, SCNN1G, AQP2, SCNN1B, UMOD, ADORA2B, CLCN5, AGTR2, KIRREL, NPSR1
GO:0010811	0.0004263	0.999799	57	98	positive regulation of cell-substrate adhesion	BP	0.0311436	1	ITGA3, MYOC, PRKCZ, ROCK1, FBLN1, LRRC16A, DNM2, COL16A1, CCDC80, TRIOBP, ARHGEF7, SFRP1, CDK6, AGR2, SMOC2, VEGFA, HRG, APOA1, ITGB1BP1, TEK, PREX1, RREB1, CCR7, KDR, NINJ1, CD36, RAC1, CDH13, COL8A1, EPHA1, RSU1, HSD17B12, PTPRJ, VEGFC, CCL28, UTRN, ABI3BP, BRAF, DMTN, COL26A1, ALOX15, DISC1, FBLN2, EDIL3, EGFLAM, SMAD3, NPNT, PLEKHA2, LIMS1, PRKCE, FGA, MYADM, FLNA, EGFL6, VIT, TDGF1, FMN1
GO:0098794	0.000432216	0.99971	194	347	postsynapse	CC	0.031359	1	ALS2, PRKAR2B, ARHGAP44, FYN, GABRA3, SRCIN1, ATP1A2, ANK1, LRRC7, DTNBP1, HOMER3, CAMK2B, LZTS1, SEZ6, BCAS1, CTNNA2, KCNAB2, CAMK2A, NCK2, PICALM, SRI, ADD2, DLG1, CTTNBP2, ITGA8, MAP2, SLC1A3, OPHN1, DNM2, CHRNA3, CADPS2, EPB41L3, DLG3, CTTN, EPB41L1, LZTS3, NOS1, ABLIM1, PALMD, PALM, P2RX6, PICK1, SLC8A3, CHRNA4, PLCB4, SYNDIG1, GLRA2, AXIN1, HOMER2, GRIN2D, GRIK5, NCS1, MPDZ, ASIC2, P2RX3, L…
GO:0008015	0.000435095	0.999698	185	421	blood circulation	BP	0.0314547	1	GCLC, CD38, ACSM3, CACNA1G, NISCH, ALOX5, ATP1A2, DSG2, CELF2, UTS2, ELN, CYBA, KCNQ1, KCNH2, ATP2B4, PRKCQ, HDAC4, MEF2A, RPS6KA2, PRKACA, SREBF1, TRHDE, MRVI1, TACR2, SRI, SEMA3A, GNAO1, NOS1, SLC9A1, ICAM1, MYH7, TGFB2, DSP, PCSK5, KCNK6, CYB5R3, PDGFB, CTSG, CHGA, MYLK2, RENBP, BRS3, NCALD, PPP1R13L, GSK3A, CAV1, SLC1A1, GLRX3, SLC6A4, ASIC2, YWHAE, SOD2, GLP1R, VEGFA, PDE4D, KNG1, TACR1, EPA…
GO:0030203	0.000442091	0.99975	85	168	glycosaminoglycan metabolic process	BP	0.0318463	1	ST3GAL1, EXTL3, IGF1, HGF, CD44, VCAN, ITIH4, ITIH1, GPC1, ST3GAL6, NDST1, GPC4, B4GALT1, SLC9A1, PDGFB, XYLT1, IMPAD1, OGN, NFKB1, B3GAT1, ST3GAL4, DSE, GCNT2, UST, B3GAT2, ARSB, PDGFRB, ST3GAL5, SDC1, B4GALT2, B4GALT4, FMOD, HS3ST2, CHST3, ITIH5, ST3GAL3, OMD, IDUA, NCAN, CHSY1, GNS, STAB2, CHST12, HS6ST1, EGF, PAPSS1, SPACA3, CLTC, AKT1, HSPG2, GPC3, CSGALNACT1, B3GAT3, GXYLT1, ITIH2, HS3ST3A1…
GO:0000323	0.000452512	0.999678	206	492	lytic vacuole	CC	0.0323658	1	CFTR, VPS41, STARD3NL, SYT7, SLC7A14, RRAGD, RNASET2, VCAN, CLEC16A, PQLC2, CTNS, ATP6V1H, KCNQ1, SPHK2, GPC1, AP3D1, FGFR3, ATP11A, ZFYVE26, AP1M1, SCARB1, PLD1, RAB7A, PAX2, GPC4, TYR, GPR137B, GNB1, STX7, PSEN1, LRP2, AKR1B1, GNA11, NOS1, MARCH2, DEPDC5, AP1B1, NCF4, MLC1, ATP6V1D, LGMN, CHGA, HCK, STS, TLR8, ATP11C, CLN5, TSC2, CLCN7, CTSH, OCA2, CPQ, RAB2A, ASAH1, ANKRD27, ATP6V0A4, AP1S1, R…
GO:0005764	0.000452512	0.999678	206	492	lysosome	CC	0.0323658	1	CFTR, VPS41, STARD3NL, SYT7, SLC7A14, RRAGD, RNASET2, VCAN, CLEC16A, PQLC2, CTNS, ATP6V1H, KCNQ1, SPHK2, GPC1, AP3D1, FGFR3, ATP11A, ZFYVE26, AP1M1, SCARB1, PLD1, RAB7A, PAX2, GPC4, TYR, GPR137B, GNB1, STX7, PSEN1, LRP2, AKR1B1, GNA11, NOS1, MARCH2, DEPDC5, AP1B1, NCF4, MLC1, ATP6V1D, LGMN, CHGA, HCK, STS, TLR8, ATP11C, CLN5, TSC2, CLCN7, CTSH, OCA2, CPQ, RAB2A, ASAH1, ANKRD27, ATP6V0A4, AP1S1, R…
GO:1901342	0.000464347	0.999724	93	206	regulation of vasculature development	BP	0.033095	1	TNMD, PLXND1, ASB4, STAB1, HGF, C6, HDAC9, UTS2, HIPK2, TIE1, ROCK1, VASH1, GTF2I, RAPGEF3, ANGPT2, PDGFB, HIF1A, BMP7, FLT1, CTSH, SFRP1, PRKD2, CCL24, C5, RAPGEF2, SASH1, VEGFA, SEMA5A, SPARC, THBS4, FGF1, HRG, RAP1A, ITGB1BP1, PGF, TEK, PTGIS, KDR, SERPINF1, COL4A2, ETS1, AGT, EGLN1, GATA4, KLF4, DAB2IP, ENPP2, SULF1, MAP2K5, ACVRL1, PML, MYOCD, KLK3, EPHA2, PROK1, ECM1, VASH2, EPHA1, NOTCH1, …
GO:0006022	0.000475875	0.999727	87	175	aminoglycan metabolic process	BP	0.0336786	1	ST3GAL1, EXTL3, IGF1, HGF, CD44, VCAN, ITIH4, ITIH1, GPC1, ST3GAL6, NDST1, GPC4, B4GALT1, SLC9A1, PDGFB, XYLT1, IMPAD1, OGN, NFKB1, B3GAT1, ST3GAL4, DSE, GCNT2, UST, B3GAT2, ARSB, PDGFRB, ST3GAL5, SDC1, B4GALT2, B4GALT4, FMOD, HS3ST2, CHST3, ITIH5, ST3GAL3, OMD, IDUA, NCAN, CHSY1, CHIT1, CHIA, GNS, STAB2, CHST12, HS6ST1, EGF, PAPSS1, SPACA3, CLTC, AKT1, HSPG2, GPC3, CSGALNACT1, B3GAT3, GXYLT1, IT…
GO:0098644	0.000478585	0.999911	19	24	complex of collagen trimers	CC	0.0337519	1	COL5A3, COL1A1, COL7A1, COL5A1, COL4A2, MMP13, COL2A1, COL8A1, COL6A3, COL1A2, TNXB, COL3A1, COL4A3, COL4A1, COL4A5, COL27A1, COL4A6, COL11A2, COL5A2
GO:0006641	0.000480512	0.999756	57	120	triglyceride metabolic process	BP	0.0337698	1	AGPAT4, DGAT2, ACSL4, PRKACA, SREBF1, SCARB1, MGLL, LIPE, CETP, TECR, SLC25A1, LMF1, CAV1, MOGAT3, CPT1A, APOA5, APOC3, GPLD1, AADAC, APOA1, FABP3, PANK2, ATG14, LDLR, G6PC, ACACA, LPIN1, HSD17B12, THRSP, ACSL1, OLAH, GPD1L, LPCAT1, AGPAT5, AGPAT3, FABP1, ACSL6, SERPINA12, LIPC, MOGAT2, PLIN1, GPD1, TNXB, AGPAT2, FASN, FABP4, ELOVL6, CEL, LCLAT1, LPL, PTPN11, DGAT1, GPAT2, INSIG1, ACSL5, GK, PPP1…
GO:0015108	0.000482516	0.99978	49	88	chloride transmembrane transporter activity	MF	0.0337929	1	CFTR, SLC4A1, GABRA3, CLCA1, ANO2, SLC12A3, CLCN4, SLC12A1, ANO8, FXYD3, SLC26A4, SLC26A3, GLRA2, CLCN7, SLC17A7, CLCN3, CLIC5, SLC12A7, CLCN2, PCYOX1, SLC12A4, SLC12A5, BEST3, ANO1, TTYH3, TTYH2, GLRA3, GABRA6, GABRB2, ANO7, GABRR1, SLC26A7, GABRA2, CLIC6, ANO10, GABRB1, GABRB3, TTYH1, CLIC4, SLC26A5, CLCN5, SLC26A9, ANO6, GABRG3, ANO9, GABRA5, GABRD, CLIC1, SLC12A8
GO:0050918	0.000488636	0.999827	30	51	positive chemotaxis	BP	0.0341031	1	HGF, F7, ANGPT2, NRP1, PDGFB, TSC2, AKT2, MET, VEGFA, SEMA5A, KDR, LGALS3, SAA2, FGF7, NTRK3, CDH13, SAA4, PTPRJ, VEGFC, ROBO3, ANGPT1, PRKCA, F2RL1, FIGF, SMAD3, AZU1, IL16, SAA1, NTF3, PLXNB3
GO:0097581	0.000500893	0.999801	45	67	lamellipodium organization	BP	0.0345994	1	SNX1, VCL, HDAC4, CYFIP1, NCK2, FSCN1, CAPZB, LRRC16A, DNM2, SSH1, CTTN, ABLIM1, MYO9B, ARHGEF7, KANK1, GOLPH3, HRG, RREB1, NUP85, VIL1, RAC2, ARHGEF6, VAV3, ARHGEF4, RAC1, ENPP2, CDH13, SSH2, EPHA2, SLIT2, BIN3, FER, PTPRO, NCK1, DMTN, VAV2, CLRN1, FRMD7, RHOD, ABLIM3, SPATA13, PARVB, SRC, PLXNB3, MTOR
GO:0071320	0.000523438	0.999825	31	47	cellular response to cAMP	BP	0.0355179	1	CFTR, KCNQ1, RAPGEF3, NOX4, SLC26A3, SLC8A3, AQP9, RAPGEF1, RAPGEF2, PDE4D, IGFBP5, RAP1A, AKAP1, EGR2, ITPR2, AKAP9, AANAT, ASS1, INPP5K, CYP11A1, STAR, AKAP6, DMTN, HCN1, GPD1, EGR3, KCNE1, ADIPOQ, SLC8A1, WT1, AQP1
GO:0071230	0.000521466	0.999823	31	48	cellular response to amino acid stimulus	BP	0.0355179	1	UBR2, RRAGD, CYBA, COL16A1, MMP2, DNMT3B, COL1A1, LAMTOR3, FOLR1, CPEB4, RRAGC, DNMT3A, SH3BP4, ASS1, HMGCS2, RPTOR, PDGFC, EGFR, NTRK2, ZEB1, CAPN2, COL1A2, NSMF, COL3A1, PDGFD, SLC38A9, GRIN2A, SOCS1, COL4A1, COL5A2, CPEB1
GO:0072509	0.000525974	0.999706	93	158	divalent inorganic cation transmembrane transporter activity	MF	0.0355179	1	NIPAL3, CACNG3, CACNA1G, CACNA2D2, ATP2C1, ATP2B4, ATP2C2, CACNB1, ATP2B3, TRPC7, TRPC5, ATP2A3, SLC24A1, PSEN1, TRPM3, SLC8B1, ITPR3, CACNA1I, SLC8A3, CACNA1F, NALCN, TRPA1, NIPAL2, SLC39A14, TUSC3, NCS1, PKD2L1, SLC11A2, CLDN16, SLC30A3, SLC8A2, PKD2, TRPM6, ITPR2, TRPV5, TRPC4, SLC39A11, TRPM1, TRPC6, ITGAV, SLC24A4, CACNA1A, TRPM2, TRPM8, SLC39A4, CACNA1B, TMC2, JPH2, GPM6A, ITPR1, CACNA2D4, …
GO:0051591	0.000541498	0.999741	51	98	response to cAMP	BP	0.0364067	1	CFTR, KCNQ1, SREBF1, TYR, RAPGEF3, NOX4, SLC26A3, CREM, SLC8A3, AQP9, RAPGEF1, COL1A1, RAPGEF2, SPARC, PDE4D, IGFBP5, SDC1, RAP1A, DUSP1, TEK, AKAP1, EGR2, ITPR2, FOSB, CITED1, PLA2G5, AKAP9, AANAT, ASS1, INPP5K, HMGCS2, CYP11A1, CARM1, REN, STAR, AKAP6, PPARGC1B, BRAF, DMTN, IL6R, HCN1, GPD1, SFTPC, AGXT, PDE3A, EGR3, KCNE1, ADIPOQ, SLC8A1, WT1, AQP1
GO:0023061	0.000548059	0.999614	197	438	signal release	BP	0.0366038	1	CFTR, ICA1, CD38, PRKAR2B, ABCC8, CACNA2D2, BAIAP3, CRY1, GIPR, SLC6A13, SYT7, NRXN3, DTNBP1, UTS2, SNCAIP, SYT1, PFN2, CAMK2A, PRKACA, SREBF1, TACR2, SRI, SLC1A3, RAPGEF3, RFX3, CHRNA3, PSEN1, MEF2C, AACS, CADPS2, OPRK1, OXCT1, GNAS, SLC8B1, RPH3A, NOS1, LTBP4, RAB11FIP3, RAPGEF4, ITPR3, TRIM9, HIF1A, RIMS4, SNPH, ARHGEF7, SMPD3, SYT17, SFRP1, SLC17A7, NAPA, PDE4C, GRIK5, GHRHR, GCK, SLC1A1, APB…
GO:0042692	0.000561088	0.99962	166	349	muscle cell differentiation	BP	0.0372275	1	CYP26B1, IFRD1, CACNA2D2, SPAG9, PTBP1, IGF1, EHD2, BARX2, CTNNA1, XK, HDAC9, PRDM6, CDON, CTNNA2, FGFR2, HDAC4, MEF2A, PITX1, RORA, TCF3, SPEG, MBNL3, RARB, IL4R, ITGA8, NEBL, MEF2C, SMARCD3, NOX4, TBX5, NOS1, SLC9A1, ABL1, HIRA, LGALS1, MYH9, DICER1, NFATC2, JAG1, CCL17, AXIN1, OLFM2, DYRK1B, GSK3A, CAV2, MET, EZH2, MYH3, EHD1, SOX6, PPARD, QKI, VEGFA, TBX18, PDGFRB, ACVR1, TANC1, IGFBP5, SMYD1…
GO:0038083	0.000569274	0.999817	30	44	peptidyl-tyrosine autophosphorylation	BP	0.0373022	1	FGR, MATK, FYN, ROS1, STYK1, TXK, ABL1, PTK6, HCK, MAPK3, CAV1, FRK, VEGFA, ITK, ZAP70, SRMS, KDR, BLK, IGF1R, ABL2, FER, ACE, SYK, GREM1, PTK2, INSR, YES1, AATK, FES, SRC
GO:0015276	0.000568271	0.999689	79	144	ligand-gated ion channel activity	MF	0.0373022	1	CFTR, GABRA3, KCNH2, TRPC7, CNGB1, TRPC5, CHRNA3, ITPR3, KCNK6, P2RX6, CHRNA4, GLRA2, TRPA1, SLC17A7, GRIN2D, GRIK5, ASIC2, P2RX3, CHRNB4, PKD2, GRIA2, KCNJ5, CHRNA2, ITPR2, GRIA3, TRPC4, KCNK1, CHRND, TRPC6, CHRNA1, CNGA3, GLRA3, GABRA6, GABRB2, GABRR1, CHRNB3, CHRNA6, GRIK4, JPH2, ITPR1, GABRA2, GRID2, GRIA4, JPH3, GRIA1, KCNJ6, KCNJ15, KCNE2, TPCN2, KCNJ9, KCNJ3, GABRB1, GRIK3, HCN1, GABRB3, S…
GO:0022834	0.000568271	0.999689	79	144	ligand-gated channel activity	MF	0.0373022	1	CFTR, GABRA3, KCNH2, TRPC7, CNGB1, TRPC5, CHRNA3, ITPR3, KCNK6, P2RX6, CHRNA4, GLRA2, TRPA1, SLC17A7, GRIN2D, GRIK5, ASIC2, P2RX3, CHRNB4, PKD2, GRIA2, KCNJ5, CHRNA2, ITPR2, GRIA3, TRPC4, KCNK1, CHRND, TRPC6, CHRNA1, CNGA3, GLRA3, GABRA6, GABRB2, GABRR1, CHRNB3, CHRNA6, GRIK4, JPH2, ITPR1, GABRA2, GRID2, GRIA4, JPH3, GRIA1, KCNJ6, KCNJ15, KCNE2, TPCN2, KCNJ9, KCNJ3, GABRB1, GRIK3, HCN1, GABRB3, S…
GO:0006790	0.000569613	0.999616	152	347	sulfur compound metabolic process	BP	0.0373022	1	GCLC, PDK2, GGCT, MGST1, ST3GAL1, EXTL3, DPEP1, IGF1, VCAN, CTNS, DGAT2, GPC1, ST3GAL6, FAR2, GSTO2, ACSL4, NDST1, ACACB, GPC4, KEAP1, B4GALT1, NOX4, DNMT3B, DLD, PHGDH, ACOT7, TECR, GGT5, GGT1, SLC25A1, GSTZ1, MTHFD1, GSS, SMS, XYLT1, IMPAD1, GDAP1, GSR, SULT2A1, OGN, B3GAT1, ST3GAL4, PDHX, MVK, DSE, UST, ALDH5A1, B3GAT2, GHR, ARSB, ST3GAL5, SDC1, PCYOX1, ICMT, B4GALT2, DNMT3A, PDZD11, B4GALT4, …
GO:0010594	0.000572232	0.999721	58	102	regulation of endothelial cell migration	BP	0.0373525	1	FLT4, HDAC9, BCAR1, VASH1, SCARB1, ANGPT2, NRP1, PDGFB, PRKD2, MET, GATA3, SASH1, GPLD1, VEGFA, SEMA5A, SPARC, FGF1, HRG, FOXP1, PROX1, NRP2, ITGB1BP1, TEK, KDR, SERPINF1, ETS1, AGT, KLF4, DAB2IP, MAP2K5, ACVRL1, PDPK1, BCAS3, AKT1, EPHA2, SLIT2, NOTCH1, VEGFC, ANGPT1, PRKCA, WNT7A, CXCL13, PPAP2B, BMPER, AMOTL1, ATOH8, EFNA1, PTK2, MMRN2, PTPRM, AGTR2, CCBE1, PRKD1, NF1, BMPR2, TDGF1, PDCD6, ITG…
GO:0006898	0.000574491	0.999639	116	247	receptor-mediated endocytosis	BP	0.037379	1	STAB1, CD6, MARCO, SNX1, MSR1, NEDD4L, SNAP91, SLC9A3, NEDD4, CLTCL1, SCARB1, PICALM, SCARF1, DNM2, LRP2, CTTN, CETP, MAPK1, ADRBK2, MICALL1, PICK1, PACSIN2, MLC1, MAPK3, CAV2, CAV1, AP1S1, SFRP4, AMBP, DNM1, SH3GL2, CUBN, LGALS3BP, COL1A1, HPX, FOLR1, APOA5, APOC3, CD5, SMAP1, VEGFA, GHR, SPARC, LOXL3, AAK1, COLEC11, APOA1, SGIP1, CLTA, LRP1, GRK4, HIP1, ACKR4, LDLR, FCHO1, HIP1R, RAMP1, DLG4, L…
GO:0022804	0.00058056	0.999605	162	362	active transmembrane transporter activity	MF	0.0376524	1	CFTR, SLC22A16, ABCB5, SLC4A1, ABCC8, SLC13A2, SLC6A13, SLC6A7, SLC7A14, ATP2C1, ATP1A2, SLC7A9, ATP6V0A1, SLC4A7, ATP6V1H, SLC4A8, ATP2B4, SLC2A3, ATP2C2, SLC9A7, SLC9A3, ATP2B3, ABCC9, SLC12A3, CLCN4, ABCB11, ATP2A3, SLC24A1, SLC12A1, CDH17, SLC1A3, SLC4A4, SLC13A1, ABCB1, SLC23A2, SLC8B1, SLC9A1, SLC26A4, SLC26A3, ATP5D, SLC5A1, ATP6V1D, SLC8A3, SLCO4A1, SLC35A2, SLC7A6, ABCC1, CLCN7, SLC7A5, …
GO:0022843	0.000602011	0.999667	85	149	voltage-gated cation channel activity	MF	0.0389185	1	CACNG3, CACNA1G, SCN4A, CACNA2D2, KCNQ1, KCNH2, CACNB1, KCNAB2, CNGB1, KCNQ2, KCNK2, KCNK6, CACNA1I, CACNA1F, NALCN, NCS1, KCNT1, KCNC4, PKD2, KCNIP2, KCNJ5, HVCN1, KCNS1, KCNC1, KCNK1, SCN2A, SCN7A, ITGAV, CACNA1A, CNGA3, SCN1A, CACNA1B, TMC2, SCN2B, CACNA2D4, CACNA1C, KCNE4, SCN3A, CACNA2D1, KCNMA1, KCNS2, CACNA1D, KCNJ6, KCNJ15, KCNB1, KCNE2, TPCN2, KCNJ9, KCNJ3, HCN1, KCNK5, TMC1, CACNB2, KCN…
GO:0071407	0.000625202	0.999572	170	368	cellular response to organic cyclic compound	BP	0.0402886	1	CFTR, NR1H4, ATP1A2, MSR1, CTNNA1, CYBA, KCNQ1, ATP2B4, CASP8, SIRT2, RORA, PRKACA, GLI2, RARB, PAK3, ADCY2, GNB1, RAPGEF3, DNM2, KEAP1, MEF2C, AACS, PGR, SSH1, NOX4, GNAS, DNMT3B, MAVS, SLC9A1, TFAP4, SLC26A3, ESR1, ABL1, LGALS1, PDGFB, MLC1, SLC8A3, DICER1, BMP7, IRG1, AXIN1, AQP9, SFRP1, URI1, AKT2, CAV1, RAPGEF1, SLC6A4, COL1A1, NFKB1, RAPGEF2, FOLR1, VDR, PPARD, IL17A, GPLD1, DROSHA, PDE4D, …
GO:0051272	0.000628114	0.999574	159	352	positive regulation of cellular component movement	BP	0.0403473	1	FGR, ITGA3, CCL26, SPAG9, IGF1, RUFY3, HGF, MYOC, FLT4, HDAC9, KITLG, UTS2, BCAR1, SYNE2, F7, NTN1, MYLK, HDAC4, SCARB1, SEMA3A, FBLN1, LRRC16A, PTPRC, WNT11, NOX4, ICAM1, LAMB1, TGFB2, NRP1, MAPK1, PDGFB, HIF1A, ARHGEF7, FLT1, CTSH, AKT2, PRKD2, MEGF8, MET, CCL24, RARRES2, GATA3, COL1A1, SMURF2, RAPGEF2, WNT5B, GCNT2, SASH1, GPLD1, CCR6, VEGFA, SEMA5A, SPARC, THBS4, PDE4D, FGF1, PDGFRB, FOXP1, T…
GO:1902476	0.000631488	0.999706	49	89	chloride transmembrane transport	BP	0.0404353	1	CFTR, SLC4A1, GABRA3, CLCA1, ANO2, SLC12A3, CLCN4, SLC12A1, ANO8, FXYD3, SLC26A4, SLC26A3, GLRA2, CLCN7, SLC17A7, CLCN3, CLIC5, SLC12A7, CLCN2, PCYOX1, SLC12A4, SLC12A5, BEST3, ANO1, TTYH3, TTYH2, GLRA3, GABRA6, GABRB2, ANO7, GABRR1, SLC26A7, GABRA2, CLIC6, ANO10, GABRB1, GABRB3, TTYH1, CLIC4, SLC26A5, CLCN5, SLC26A9, ANO6, GABRG3, ANO9, GABRA5, GABRD, CLIC1, SLC12A8
GO:0051271	0.000647519	0.999609	102	204	negative regulation of cellular component movement	BP	0.0413306	1	SEMA3F, NISCH, FUZ, DPEP1, VCL, CTNNA1, PTPRU, TIE1, TGFBR3, PFN2, VASH1, ACTN1, SEMA3A, PTPN23, FBLN1, WNT11, TBX5, OSBPL8, ANGPT2, NRP1, TIMP1, STK24, NDRG4, SFRP1, C5, KANK1, GATA3, GTPBP4, WNT3, SLC9A3R1, PPARGC1A, SEMA5A, DPYSL3, HRG, IGFBP5, PADI2, ITGB1BP1, LRP1, ACVR1C, PIN1, MMP28, SERPINF1, C5AR2, IL1RN, KLF4, DAB2IP, NOV, SULF1, MAP2K5, SEMA6D, ACVRL1, TPM1, ABHD2, MARVELD3, PTPRG, PHL…
GO:0014823	0.000659971	0.999758	28	53	response to activity	BP	0.0419925	1	OXCT1, DNMT3B, NOS1, ANGPT2, HIF1A, AKT2, PPARGC1A, NCF2, MYOG, MAS1, AGT, IL1RN, MSTN, HADH, TPH2, STAR, ALAD, SLC25A25, BMP6, UCP3, BDNF, METRNL, TH, ADIPOQ, ADSSL1, RYR2, ADSL, MYH4
GO:0090132	0.000673556	0.999592	104	205	epithelium migration	BP	0.0427221	1	PLXND1, ITGA3, PRSS3, FLT4, HDAC9, BCAR1, PFN2, VASH1, SCARB1, SEMA3A, PTPN23, GRHL2, ANGPT2, TGFB2, NRP1, PDGFB, MYH9, HIF1A, CTSH, PRKD2, MET, GATA3, SASH1, PPARD, GPLD1, CCR6, VEGFA, SEMA5A, SPARC, ARSB, FGF1, HRG, FOXP1, TACR1, PROX1, APOA1, NRP2, ITGB1BP1, TEK, PKN1, NR4A1, RREB1, MACF1, VIL1, KDR, CAPN7, SERPINF1, RAB25, LOXL2, ETS1, AGT, KLF4, DAB2IP, ENPP2, NOV, MAP2K5, ACVRL1, FGF7, MARV…
GO:0010631	0.000698167	0.999577	103	203	epithelial cell migration	BP	0.0441443	1	PLXND1, ITGA3, PRSS3, FLT4, HDAC9, BCAR1, PFN2, VASH1, SCARB1, SEMA3A, PTPN23, ANGPT2, TGFB2, NRP1, PDGFB, MYH9, HIF1A, CTSH, PRKD2, MET, GATA3, SASH1, PPARD, GPLD1, CCR6, VEGFA, SEMA5A, SPARC, ARSB, FGF1, HRG, FOXP1, TACR1, PROX1, APOA1, NRP2, ITGB1BP1, TEK, PKN1, NR4A1, RREB1, MACF1, VIL1, KDR, CAPN7, SERPINF1, RAB25, LOXL2, ETS1, AGT, KLF4, DAB2IP, ENPP2, NOV, MAP2K5, ACVRL1, FGF7, MARVELD3, C…
GO:0005902	0.000734652	0.999659	50	87	microvillus	CC	0.045876	1	USH1C, PROM1, DPEP1, CLCA1, SLC4A7, USH2A, SCARB1, FSCN1, RAPGEF3, ATP8B1, AKR1B1, MYO15A, DFNB31, TBC1D10A, CDH23, SLC9A3R1, FAM65B, CLIC5, ELMOD3, TEK, VIL1, DOCK4, PODXL, AOC3, CRB1, GIF, MYO7A, ITGAV, IQGAP2, MSN, PCDH15, EPS8, ANGPT1, FMN2, SLC34A2, NFASC, CLRN1, MYO1A, LOXHD1, CTNNB1, CLIC4, DCXR, PDZK1, TPRN, WWOX, ESPN, MYO1C, STARD10, GRXCR1, ITGB3
GO:1903510	0.000756185	0.999596	67	128	mucopolysaccharide metabolic process	BP	0.0470749	1	ST3GAL1, HGF, CD44, VCAN, ITIH4, ITIH1, GPC1, ST3GAL6, NDST1, GPC4, B4GALT1, SLC9A1, PDGFB, XYLT1, IMPAD1, OGN, NFKB1, B3GAT1, ST3GAL4, DSE, UST, B3GAT2, ARSB, ST3GAL5, SDC1, B4GALT2, B4GALT4, FMOD, CHST3, ITIH5, ST3GAL3, OMD, IDUA, NCAN, CHSY1, GNS, STAB2, CHST12, EGF, CLTC, AKT1, HSPG2, GPC3, CSGALNACT1, B3GAT3, GXYLT1, ITIH2, CHST9, ANGPT1, ST3GAL2, ACAN, B4GALT5, SDC3, EGFLAM, SDC2, GUSB, GLB…
GO:1902743	0.00076628	0.999792	25	34	regulation of lamellipodium organization	BP	0.0474106	1	HDAC4, FSCN1, CAPZB, LRRC16A, DNM2, SSH1, ARHGEF7, KANK1, HRG, RREB1, VIL1, RAC2, RAC1, ENPP2, SSH2, EPHA2, SLIT2, BIN3, FER, DMTN, CLRN1, FRMD7, SRC, PLXNB3, MTOR
GO:2000146	0.000790053	0.999527	94	191	negative regulation of cell motility	BP	0.0485834	1	NISCH, FUZ, DPEP1, VCL, CTNNA1, PTPRU, TIE1, PFN2, VASH1, SEMA3A, PTPN23, FBLN1, WNT11, TBX5, OSBPL8, ANGPT2, TIMP1, STK24, NDRG4, SFRP1, C5, KANK1, GATA3, GTPBP4, SLC9A3R1, PPARGC1A, DPYSL3, HRG, IGFBP5, PADI2, ITGB1BP1, LRP1, ACVR1C, PIN1, MMP28, SERPINF1, C5AR2, IL1RN, KLF4, DAB2IP, NOV, SULF1, MAP2K5, SEMA6D, ACVRL1, TPM1, ABHD2, MARVELD3, PTPRG, PHLDB2, SLIT2, EPHA1, NOTCH1, PTPRJ, DRD2, CCL…
GO:0090257	0.000801162	0.999516	95	197	regulation of muscle system process	BP	0.048968	1	GTF2IRD1, IGF1, ATP1A2, DSG2, NEDD4L, KCNQ1, KCNH2, CAMK2B, ATP2B4, HDAC4, LMCD1, PRKACA, MRVI1, TACR2, SRI, GTF2I, CHRNA3, CTTN, NOS1, SLC9A1, MYH7, DSP, MYLK2, MYL9, TNNT1, GSK3A, CAV1, GLRX3, PDE4D, FGF12, TACR1, IGFBP5, ERRFI1, TNNI3K, CHRNB4, TNNT2, CTGF, CASQ2, AKAP1, MYOG, EDN2, PIN1, TNNI3, TNNT3, CHRM3, AGT, GATA4, KLF4, PLCE1, MSTN, PPP3CA, TPM1, MYOCD, CALM2, CAMK2D, ANK2, MLIP, CAMK2G…
GO:0003014	0.000809311	0.999593	55	106	renal system process	BP	0.0493167	1	PRKAR2B, ITGA3, UTS2, CYBA, PRKACA, ADCY2, CHRNA3, GNAS, PCSK5, PDGFB, LGMN, RAB11FIP2, SLC9A3R1, WFS1, KNG1, PRKAR2A, TACR1, CHRNB4, SGK1, ADCY7, PKN1, OPRL1, PRKRIP1, INPP5K, AGT, EDNRB, SULF1, ADCY3, REN, AGTR1, CORIN, KLHL3, GSN, DRD2, CACNA1C, PTPRO, DRD3, ADCY8, KCNMA1, MYO1E, ADCY9, ADORA1, F2RL1, ADCY1, MYO5B, AQP2, AQP4, ADCY5, CD34, ADCY6, AGTR2, ADIPOQ, GAS6, PRKAR1B, AQP1
GO:0010863	0.000814922	0.999659	43	68	positive regulation of phospholipase C activity	BP	0.0495089	1	PRKAR2B, ARHGAP6, GNA15, PRKACA, TXK, FGFR1, ADCY2, ADCYAP1R1, ESR1, ITPR3, FLT1, ITK, PDGFRB, PRKAR2A, PDE1A, CREB1, ADCY7, ITPR2, PDE1B, S1PR4, PRKCG, AGT, HTR2B, PLCB2, ADCY3, ABL2, CALM2, EGFR, ITPR1, CAMK4, PRKCA, PDE1C, ADCY8, GNAQ, CALM3, ADCY9, PRKCD, ADCY1, PRKCE, RASGRP4, ADCY5, ADCY6, PRKAR1B
GO:0086010	0.000822306	0.999734	30	43	membrane depolarization during action potential	BP	0.0498075	1	CACNA1G, SCN4A, ATP1A2, KCNH2, PTPN3, CACNA1I, CACNA1F, NALCN, SCN2A, SCN7A, CACNA1A, SCN1A, ANK2, CACNA1B, SCN2B, CACNA1C, ANK3, SCN3A, CACNA1D, TPCN2, SCN9A, C15ORF27, CATSPER1, SLC8A1, SCN5A, SCN10A, TPCN1, CACNA1H, SCN8A, CACNA1E
(D) All DMVs
category	over_represented_pvalue	under_represented_pvalue	num_DMV_Genes_InCat	numInCat	term	ontology	over_fdr	under_fdr	genes
GO:0000982	4.68687e-49	1	78	326	transcription factor activity, RNA polymerase II core promoter proximal region sequence-specific binding	MF	1.50054e-46	1	PAX6, TFAP2B, ISL1, TFAP2C, POU4F3, TBX15, SALL1, MEIS3, DLX5, GATA3, EBF3, RFX4, NR2E1, NR3C1, OTX1, NR5A2, PROX1, MYB, NR4A3, BCL11A, TBX2, HOXC13, SOX4, SOX9, BARHL1, SIX1, BCL11B, ATF4, FOXP2, NR1H2, BHLHE40, RAX, TBX3, NKX2-8, MYC, TFAP2A, ETV6, ASCL1, NFIC, BARHL2, NFIB, NKX6-2, FOXO1, POU4F1, ZIC1, GFI1, ATF3, EN1, MSX1, NKX6-1, PITX2, TBX20, PTF1A, GSX1, ONECUT1, ZFPM2, JUNB, ZNF217, ATOH…
GO:0007389	1.69188e-46	1	86	438	pattern specification process	BP	4.87503e-44	1	CYP26B1, PLXND1, PAX6, PAX7, ISL1, ZIC2, FOXC1, DMRT3, PAX2, LRP2, NRP1, SFRP1, EVX1, LHX2, LHX3, FBXL15, DBX1, RFX4, TBX18, OTX1, VAX2, KMT2A, HOXB8, TBX2, HOXC13, WNT1, BMP4, FOXA2, PAX1, CITED1, SIX1, HOXD10, GSC, RAX, TBX3, EMX1, PCDH8, TRA2B, TBR1, GATA4, LMX1B, SIX3, DUSP6, ASCL1, DMRTA2, DLX1, SFRP2, NKX6-2, ZIC1, FEZF2, WNT3A, SKI, SIM2, EN1, MSX1, EOMES, NKX6-1, SPRY1, PITX2, CITED2, T, …
GO:0003002	9.88135e-46	1	76	340	regionalization	BP	2.62246e-43	1	CYP26B1, PAX6, PAX7, ISL1, FOXC1, DMRT3, PAX2, LRP2, NRP1, SFRP1, EVX1, LHX2, LHX3, FBXL15, DBX1, RFX4, TBX18, OTX1, VAX2, KMT2A, HOXB8, HOXC13, WNT1, BMP4, FOXA2, PAX1, SIX1, HOXD10, GSC, TBX3, EMX1, PCDH8, TRA2B, TBR1, GATA4, LMX1B, SIX3, DUSP6, ASCL1, DMRTA2, DLX1, SFRP2, NKX6-2, FEZF2, WNT3A, SKI, EN1, MSX1, EOMES, NKX6-1, SPRY1, PITX2, CITED2, T, TBX20, SP8, SHH, CDX2, EMX2, MLLT3, FOXB1, HE…
GO:0001228	1.13858e-43	1	72	318	transcriptional activator activity, RNA polymerase II transcription regulatory region sequence-specific binding	MF	2.67036e-41	1	PAX6, TFAP2B, ISL1, FOXC1, TFAP2C, POU4F3, FOXF1, MEIS3, DLX5, GATA3, EBF3, RFX4, NR2E1, NR3C1, OTX1, NR5A2, MYB, NR4A3, HOXC13, SOX4, SOX9, BARHL1, FOXA2, SIX1, BCL11B, ATF4, NR1H2, RAX, NKX2-8, GATA4, MYC, TFAP2A, SIX3, ETV6, GATA6, NFIC, BARHL2, NFIB, POU4F1, ZIC1, FEZF2, RUNX1, ATF3, MSX1, PITX2, TBX20, OSR2, PTF1A, GSX1, ONECUT1, JUNB, NEUROD2, ATOH1, HOXD8, FOXC2, MAF, SOX2, MAFA, SOX1, NKX…
GO:0045165	1.21468e-41	1	65	267	cell fate commitment	BP	2.57895e-39	1	CYP26B1, PAX6, PAX7, ISL1, DMRT3, PAX2, WNT11, TFAP2C, NRP1, SALL1, SFRP1, EVX1, LHX3, GATA3, DBX1, NR2E1, ID2, PRRX1, PROX1, TBX2, WNT1, BMP4, SOX9, FOXA2, SIX1, BCL11B, HOXD10, GSC, TBX3, SPRY2, TBR1, GATA4, SIX3, DUSP6, ASCL1, GATA6, DMRTA2, LMO4, BARHL2, MCL1, DLX1, SFRP2, NKX6-2, TENM4, POU4F1, FEZF2, WNT3A, GFI1, FEV, EOMES, NKX6-1, SPRY1, TLX3, SHH, PTF1A, GSX1, ONECUT1, ATOH1, FOXC2, OLIG…
GO:0001077	5.56536e-35	1	55	228	transcriptional activator activity, RNA polymerase II core promoter proximal region sequence-specific binding	MF	1.06908e-32	1	PAX6, TFAP2B, ISL1, TFAP2C, POU4F3, MEIS3, DLX5, GATA3, EBF3, RFX4, NR2E1, NR3C1, OTX1, NR5A2, MYB, NR4A3, HOXC13, SOX4, SOX9, BARHL1, SIX1, BCL11B, ATF4, NR1H2, RAX, NKX2-8, MYC, TFAP2A, ETV6, NFIC, BARHL2, NFIB, POU4F1, ZIC1, PITX2, TBX20, PTF1A, GSX1, ONECUT1, JUNB, ATOH1, FOXC2, SOX2, MAFA, SOX1, NKX2-5, POU3F2, PBX1, BSX, PAX5, TCF4, MAFB, ONECUT3, EBF2, HOXA10
GO:0000987	7.35176e-33	1	64	357	core promoter proximal region sequence-specific DNA binding	MF	1.32397e-30	1	PAX6, ISL1, DMRT3, PAX2, POU4F3, TBX15, SALL1, DLX5, GATA3, EBF3, RFX4, NR3C1, OTX1, NR5A2, MYB, BCL11A, TBX2, FOXA2, SIX1, BCL11B, ATF4, FOXP2, NR1H2, RAX, TBX3, NKX2-8, GATA4, MYC, TFAP2A, ETV6, ASCL1, PDX1, NFIC, DMRTA2, NFIB, NKX6-2, ZIC1, FEZF2, ATF3, EN1, NKX6-1, PITX2, T, TBX20, GSX1, JUNB, ZNF217, ATOH1, INSM1, TGIF1, ZBTB7A, MAFA, SOX1, NKX2-5, POU3F2, PBX1, HELT, BSX, PAX5, TCF4, ZNF536…
GO:0001159	1.00899e-32	1	64	359	core promoter proximal region DNA binding	MF	1.801e-30	1	PAX6, ISL1, DMRT3, PAX2, POU4F3, TBX15, SALL1, DLX5, GATA3, EBF3, RFX4, NR3C1, OTX1, NR5A2, MYB, BCL11A, TBX2, FOXA2, SIX1, BCL11B, ATF4, FOXP2, NR1H2, RAX, TBX3, NKX2-8, GATA4, MYC, TFAP2A, ETV6, ASCL1, PDX1, NFIC, DMRTA2, NFIB, NKX6-2, ZIC1, FEZF2, ATF3, EN1, NKX6-1, PITX2, T, TBX20, GSX1, JUNB, ZNF217, ATOH1, INSM1, TGIF1, ZBTB7A, MAFA, SOX1, NKX2-5, POU3F2, PBX1, HELT, BSX, PAX5, TCF4, ZNF536…
GO:0048663	1.92378e-31	1	33	73	neuron fate commitment	BP	3.26072e-29	1	PAX6, PAX7, ISL1, DMRT3, TFAP2C, EVX1, LHX3, DBX1, ID2, PRRX1, WNT1, BMP4, FOXA2, SIX1, BCL11B, HOXD10, TBR1, ASCL1, DMRTA2, DLX1, NKX6-2, POU4F1, FEZF2, FEV, NKX6-1, TLX3, SHH, PTF1A, GSX1, ATOH1, OLIG3, SOX1, OLIG2
GO:0000978	2.33149e-30	1	60	341	RNA polymerase II core promoter proximal region sequence-specific DNA binding	MF	3.82326e-28	1	PAX6, ISL1, POU4F3, TBX15, SALL1, DLX5, EBF3, RFX4, NR3C1, OTX1, NR5A2, MYB, BCL11A, TBX2, FOXA2, SIX1, BCL11B, ATF4, FOXP2, NR1H2, RAX, TBX3, NKX2-8, GATA4, MYC, TFAP2A, ETV6, ASCL1, PDX1, NFIC, NFIB, NKX6-2, ZIC1, FEZF2, ATF3, EN1, NKX6-1, PITX2, T, TBX20, GSX1, JUNB, ZNF217, ATOH1, INSM1, TGIF1, ZBTB7A, MAFA, SOX1, NKX2-5, POU3F2, PBX1, HELT, BSX, PAX5, TCF4, ZNF536, MAFB, EBF2, HOXA10
GO:0048568	3.46248e-30	1	68	433	embryonic organ development	BP	5.58706e-28	1	PAX6, FOXC1, PAX2, POU4F3, TBX15, NRP1, FGF9, FOXF1, SALL1, DLX5, GATA3, TBX18, ITGA4, OTX1, ID2, VAX2, PRRX1, PROX1, KMT2A, MYB, NR4A3, HOXB8, TBX2, WNT1, BMP4, SOX9, CITED1, SIX1, HOXD10, GSC, MYCN, PDGFRA, TBX3, SPRY2, GATA4, TFAP2A, SIX3, RSPO3, ZIC1, WNT3A, RUNX1, GFI1, MSX1, EOMES, PITX2, NIPBL, CITED2, T, TBX20, SHH, OSR2, CDX2, SHOX2, ZFPM2, JUNB, ATOH1, FOXC2, IRX5, FOXE1, TSHZ1, NKX2-5,…
GO:0030900	5.1662e-30	1	64	349	forebrain development	BP	8.27002e-28	1	PAX6, ISL1, ATP2B4, LRP2, MECOM, TFAP2C, NRP1, SALL1, LHX2, LHX3, RFX4, NR2E1, OTX1, ID2, VAX2, PROX1, NR4A3, WNT1, BMP4, BCL11B, FOXP2, KDM6B, GSC, RAX, TBX3, EMX1, TRA2B, TBR1, SIX3, ASCL1, DMRTA2, SLC4A10, DLX1, SLIT2, NFIB, POU4F1, FEZF2, WNT3A, SKI, LMX1A, MSX1, EOMES, PITX2, SHH, DLC1, UNCX, GSX1, EMX2, CDK5R2, OTP, PTEN, FOXB1, ATOH1, NR2F1, SOX2, EXT1, SOX1, NOG, POU3F2, IKZF1, PAX5, POU3…
GO:0001708	9.19693e-29	1	33	88	cell fate specification	BP	1.44923e-26	1	PAX6, ISL1, DMRT3, PAX2, NRP1, EVX1, LHX3, DBX1, SOX9, FOXA2, SIX1, HOXD10, GSC, DUSP6, ASCL1, DMRTA2, LMO4, SFRP2, NKX6-2, TENM4, POU4F1, WNT3A, GFI1, FEV, EOMES, NKX6-1, TLX3, SHH, ATOH1, OLIG3, SOX2, SOX1, OLIG2
GO:0048732	2.55402e-27	1	63	416	gland development	BP	3.90262e-25	1	PLXND1, PAX6, ISL1, FOXC1, PKM, WNT11, TFAP2C, NRP1, SALL1, SFRP1, CAV1, LHX3, GATA3, CCND1, CDKN1B, NR3C1, ID2, PROX1, MYB, NKX2-3, TBX2, WNT1, BMP4, SOX9, PAX1, SIX1, BCL11B, TBX3, NKX2-8, SIX3, ASCL1, PDX1, IGF1R, GATA6, LMO4, SLIT2, NFIB, ARID5B, BCL2L11, WNT3A, RUNX1, MSX1, PITX2, CITED2, SHH, PTF1A, IRS1, GSX1, ONECUT1, OTP, PTEN, FOXB1, INSM1, FOXE1, SOX2, NKX2-5, NOG, POU3F2, PBX1, IKZF1,…
GO:0048562	5.08999e-27	1	53	290	embryonic organ morphogenesis	BP	7.60482e-25	1	PAX6, PAX2, POU4F3, TBX15, NRP1, FGF9, FOXF1, SALL1, DLX5, GATA3, TBX18, OTX1, ID2, VAX2, PRRX1, PROX1, NR4A3, HOXB8, TBX2, WNT1, BMP4, SOX9, SIX1, HOXD10, GSC, MYCN, PDGFRA, TBX3, SPRY2, GATA4, TFAP2A, SIX3, ZIC1, WNT3A, GFI1, MSX1, PITX2, NIPBL, T, TBX20, SHH, OSR2, SHOX2, ATOH1, FOXC2, IRX5, FOXE1, TSHZ1, NKX2-5, NOG, HMX2, PAX5, MAFB
GO:0035270	2.15198e-26	1	37	135	endocrine system development	BP	3.16828e-24	1	PAX6, ISL1, WNT11, SALL1, LHX3, GATA3, NR3C1, NR5A2, SOX4, BMP4, SOX9, FOXA2, PAX1, SIX1, SIX3, ASCL1, PDX1, GATA6, NKX6-2, ARID5B, FOXO1, NKX6-1, PITX2, CITED2, SHH, PTF1A, GSX1, ONECUT1, OTP, INSM1, FOXE1, SOX2, NKX2-5, NOG, POU3F2, PBX1, ONECUT3
GO:0021953	2.86615e-26	1	44	173	central nervous system neuron differentiation	BP	4.18916e-24	1	PAX6, PAX7, ISL1, DMRT3, TFAP2C, NRP1, CBLN1, SALL1, EVX1, LHX3, DBX1, NR2E1, PROX1, LHX4, SOX4, WNT1, BCL11B, HOXD10, EMX1, TBR1, ASCL1, CDH11, LMO4, SLC4A10, DLX1, SLIT2, NFIB, NKX6-2, POU4F1, FEZF2, WNT3A, LMX1A, EOMES, NKX6-1, TBX20, SHH, UNCX, GSX1, OTP, PTEN, OLIG3, SOX1, OLIG2, SALL3
GO:0001227	1.4731e-25	1	40	165	transcriptional repressor activity, RNA polymerase II transcription regulatory region sequence-specific binding	MF	2.09242e-23	1	PAX6, TFAP2C, TBX15, HIVEP1, SALL1, GATA3, NR2E1, VAX2, PROX1, FOXO3, KLF12, BCL11A, TBX2, FOXP2, BHLHE40, TBX3, TFAP2A, ETV6, ASCL1, VAX1, NKX6-2, ARID5B, FOXO1, FEZF2, GFI1, ATF3, EN1, MSX1, NKX6-1, PITX2, CDX2, ZFPM2, ZNF217, INSM1, TGIF1, ZBTB7A, FOXD3, HELT, ZNF536, HMX1
GO:0001501	5.12649e-24	1	64	490	skeletal system development	BP	7.13113e-22	1	CYP26B1, PAX7, RUNX3, VCAN, FOXC1, WNT11, TBX15, FGF9, SFRP1, DLX5, ZFAND5, COL1A1, COL12A1, SPARC, NPR3, FOXP1, PRRX1, HOXB8, SOX4, WNT1, BMP4, SOX9, PAX1, SIX1, HOXD10, GSC, MYCN, PDGFRA, TBX3, TFAP2A, CDH11, DLX1, SFRP2, NFIB, SERPINH1, ARID5B, KLF10, SKI, RUNX1, EN1, MSX1, PITX2, NIPBL, T, SHH, COL1A2, UNCX, OSR2, NAB2, SHOX2, HOXD12, PTGER4, HOXD8, FOXC2, IRX5, MAF, HES7, EXT1, NOG, PBX1, PA…
GO:0090596	9.12682e-23	1	46	253	sensory organ morphogenesis	BP	1.2523e-20	1	CYP26B1, PAX6, TFAP2B, PAX2, POU4F3, NRP1, FGF9, SALL1, DLX5, GATA3, TBX18, OTX1, VAX2, PRRX1, PROX1, NR4A3, TBX2, HOXC13, WNT1, BMP4, SOX9, SIX1, COL5A1, GSC, SPRY2, TFAP2A, SIX3, ZIC1, WNT3A, SKI, GFI1, MSX1, PITX2, NIPBL, OSR2, PTF1A, ATOH1, BDNF, IRX5, TSHZ1, SOX1, NOG, IKZF1, HMX2, RORB, MAFB
GO:0021510	1.19284e-22	1	31	101	spinal cord development	BP	1.62565e-20	1	PAX6, PAX7, ISL1, DMRT3, EVX1, LHX3, DBX1, RFX4, PROX1, HOXB8, LHX4, SOX4, WNT1, HOXD10, ASCL1, LMO4, SLIT2, NKX6-2, ZIC1, WNT3A, NKX6-1, TBX20, SHH, UNCX, DRGX, GSX1, FOXB1, OLIG3, SOX1, NOG, OLIG2
GO:0048665	3.03268e-22	1	19	32	neuron fate specification	BP	4.05093e-20	1	PAX6, ISL1, DMRT3, EVX1, LHX3, DBX1, FOXA2, SIX1, HOXD10, ASCL1, DMRTA2, NKX6-2, POU4F1, FEV, NKX6-1, TLX3, ATOH1, OLIG3, SOX1
GO:0043583	3.40427e-21	1	40	205	ear development	BP	4.42995e-19	1	PAX2, POU4F3, NRP1, FGF9, SALL1, DLX5, LHX3, GATA3, CDKN1B, TBX18, SPARC, OTX1, PRRX1, PROX1, NR4A3, WNT1, BMP4, SOX9, SIX1, GSC, SPRY2, TFAP2A, PCDH15, ZIC1, BCL2L11, WNT3A, GFI1, MSX1, NIPBL, SHH, OSR2, ATOH1, BDNF, MAF, TSHZ1, SOX2, NOG, HMX2, MAFB, CUX1
GO:0010721	1.25429e-20	1	44	257	negative regulation of cell development	BP	1.62173e-18	1	PAX6, ISL1, VIM, FOXC1, PAX2, ARHGEF1, NRP1, SMAD7, SALL1, SFRP1, CAV1, NR2E1, ID2, BCL11A, LRP1, BMP4, SOX9, FOXA2, CITED1, LIN28A, MYCN, SIX3, ASCL1, DLX1, SLIT2, SFRP2, VAX1, NKX6-2, FEZF2, WNT3A, SKI, GFI1, LMX1A, NKX6-1, TLX3, PTEN, FOXC2, BDNF, IRX3, SOX2, NOG, PBX1, ZNF536, OLIG2
GO:0001655	1.93595e-20	1	48	313	urogenital system development	BP	2.45586e-18	1	TFAP2B, FOXC1, PAX2, MECOM, WNT11, NRP1, SMAD7, FOXF1, SALL1, SFRP1, GATA3, LZTS2, CDKN1B, SIM1, TBX18, ID2, PROX1, SOX4, WNT1, BMP4, SOX9, CITED1, SIX1, LIN28A, PDGFRA, MYC, TFAP2A, IGF1R, SLIT2, ARID5B, BCL2L11, ANGPT1, ADAMTS1, SPRY1, NIPBL, SHH, OSR2, EMX2, PTEN, FOXB1, FOXC2, BDNF, IRX3, NOG, PBX1, RXRA, POU3F3, CUX1
GO:0009953	2.23425e-20	1	29	106	dorsal/ventral pattern formation	BP	2.81655e-18	1	PAX6, PAX7, DMRT3, LRP2, SFRP1, EVX1, LHX2, LHX3, FBXL15, DBX1, RFX4, VAX2, BMP4, FOXA2, GSC, LMX1B, SIX3, DUSP6, ASCL1, NKX6-2, WNT3A, EN1, NKX6-1, TBX20, SP8, SHH, TGIF1, SOX1, NOG
GO:0009952	2.25476e-20	1	38	205	anterior/posterior pattern specification	BP	2.82476e-18	1	PAX6, FOXC1, SFRP1, TBX18, OTX1, KMT2A, HOXB8, HOXC13, WNT1, BMP4, FOXA2, PAX1, HOXD10, TBX3, PCDH8, GATA4, SIX3, SFRP2, FEZF2, WNT3A, SKI, EN1, MSX1, T, SHH, CDX2, EMX2, MLLT3, FOXB1, HES3, HOXD8, FOXC2, HES7, TSHZ1, NOG, PBX1, BMPR2, HOXA10
GO:0035239	3.67642e-20	1	52	366	tube morphogenesis	BP	4.52155e-18	1	PLXND1, ZIC2, PAX2, WNT11, TFAP2C, NRP1, FOXF1, SALL1, SFRP1, LHX2, GATA3, NR3C1, FOXP1, ID2, NR4A3, NKX2-3, TBX2, SOX4, WNT1, BMP4, SOX9, FOXA2, CITED1, SIX1, MYCN, PDGFRA, TBX3, SPRY2, GATA4, MYC, GATA6, LMO4, SLIT2, SFRP2, NFIB, BCL2L11, WNT3A, SKI, SPRY1, PITX2, NIPBL, T, TBX20, SHH, DLC1, SHOX2, FOXC2, TGIF1, IRX3, NKX2-5, NOG, PBX1
GO:0048736	8.10841e-20	1	36	169	appendage development	BP	9.79321e-18	1	CYP26B1, TFAP2B, MECOM, FGF9, SALL1, DLX5, PRRX1, TBX2, HOXC13, SOX4, BMP4, SOX9, HOXD10, MYCN, RAX, TBX3, TFAP2A, SFRP2, MBNL1, BCL2L11, SKI, EN1, MSX1, PITX2, NIPBL, SP8, SHH, OSR2, SHOX2, HOXD12, EVX2, NOG, PBX1, BMPR2, HOXA10, SALL3
GO:0060173	8.10841e-20	1	36	169	limb development	BP	9.79321e-18	1	CYP26B1, TFAP2B, MECOM, FGF9, SALL1, DLX5, PRRX1, TBX2, HOXC13, SOX4, BMP4, SOX9, HOXD10, MYCN, RAX, TBX3, TFAP2A, SFRP2, MBNL1, BCL2L11, SKI, EN1, MSX1, PITX2, NIPBL, SP8, SHH, OSR2, SHOX2, HOXD12, EVX2, NOG, PBX1, BMPR2, HOXA10, SALL3
GO:0021537	1.10033e-19	1	41	217	telencephalon development	BP	1.31324e-17	1	PAX6, ATP2B4, TFAP2C, NRP1, SALL1, LHX2, RFX4, NR2E1, ID2, PROX1, NR4A3, BMP4, BCL11B, FOXP2, KDM6B, EMX1, TRA2B, SIX3, ASCL1, DMRTA2, DLX1, SLIT2, NFIB, FEZF2, WNT3A, SKI, LMX1A, EOMES, SHH, UNCX, EMX2, CDK5R2, PTEN, FOXB1, ATOH1, NR2F1, EXT1, POU3F2, PAX5, POU3F3, SALL3
GO:0007507	1.73469e-19	1	57	457	heart development	BP	2.05816e-17	1	PLXND1, ISL1, VCAN, FOXC1, MECOM, WNT11, NRP1, SMAD7, FGF9, FOXF1, SALL1, GATA3, ZMIZ1, TBX18, SPARC, ITGA4, ID2, PROX1, TBX2, SOX4, BMP4, SOX9, SIX1, COL5A1, KDM6B, PDGFRA, TBX3, GATA4, DUSP6, GATA6, LMO4, CAMK2D, SFRP2, TENM4, POU4F1, WNT3A, ADAMTS1, MSX1, EOMES, PITX2, NIPBL, CITED2, T, TBX20, SHH, DLC1, SHOX2, ZFPM2, PTEN, ADRBK1, FOXC2, NKX2-5, BCOR, NOG, ZFP36L1, RXRA, HEXIM1
GO:0021515	3.2816e-19	1	22	57	cell differentiation in spinal cord	BP	3.87076e-17	1	PAX6, PAX7, ISL1, DMRT3, EVX1, LHX3, DBX1, LHX4, SOX4, WNT1, HOXD10, ASCL1, LMO4, NKX6-2, WNT3A, NKX6-1, TBX20, SHH, GSX1, OLIG3, SOX1, OLIG2
GO:0042471	5.53066e-19	1	29	119	ear morphogenesis	BP	6.44817e-17	1	PAX2, POU4F3, NRP1, FGF9, SALL1, DLX5, GATA3, TBX18, OTX1, PRRX1, PROX1, NR4A3, WNT1, SOX9, SIX1, GSC, SPRY2, TFAP2A, ZIC1, WNT3A, GFI1, MSX1, NIPBL, OSR2, ATOH1, TSHZ1, NOG, HMX2, MAFB
GO:0002009	9.17072e-19	1	56	462	morphogenesis of an epithelium	BP	1.06307e-16	1	PLXND1, RUNX3, ZIC2, PAX2, WNT11, TFAP2C, NRP1, FOXF1, SALL1, CSK, SFRP1, LHX2, GATA3, TBX18, NR3C1, FOXP1, PROX1, TBX2, SOX4, WNT1, BMP4, SOX9, FOXA2, CITED1, SIX1, COL5A1, MYCN, TBX3, PCDH8, SPRY2, GATA4, MYC, TFAP2A, PDX1, IGF1R, LMO4, SLIT2, SFRP2, RSPO3, WNT3A, SKI, RUNX1, SPRY1, PITX2, T, TBX20, SHH, DLC1, FOXC2, TGIF1, IRX3, FOXE1, NKX2-5, NOG, PBX1, RXRA
GO:0035107	1.70481e-18	1	33	150	appendage morphogenesis	BP	1.95376e-16	1	CYP26B1, TFAP2B, MECOM, FGF9, SALL1, DLX5, PRRX1, TBX2, SOX4, BMP4, SOX9, HOXD10, MYCN, TBX3, TFAP2A, SFRP2, MBNL1, BCL2L11, SKI, EN1, MSX1, PITX2, NIPBL, SP8, SHH, OSR2, SHOX2, HOXD12, EVX2, NOG, PBX1, HOXA10, SALL3
GO:0035108	1.70481e-18	1	33	150	limb morphogenesis	BP	1.95376e-16	1	CYP26B1, TFAP2B, MECOM, FGF9, SALL1, DLX5, PRRX1, TBX2, SOX4, BMP4, SOX9, HOXD10, MYCN, TBX3, TFAP2A, SFRP2, MBNL1, BCL2L11, SKI, EN1, MSX1, PITX2, NIPBL, SP8, SHH, OSR2, SHOX2, HOXD12, EVX2, NOG, PBX1, HOXA10, SALL3
GO:0072001	1.73374e-18	1	43	276	renal system development	BP	1.96458e-16	1	TFAP2B, FOXC1, PAX2, MECOM, WNT11, NRP1, SMAD7, FOXF1, SALL1, SFRP1, GATA3, LZTS2, SIM1, TBX18, ID2, PROX1, SOX4, WNT1, BMP4, SOX9, CITED1, SIX1, LIN28A, PDGFRA, MYC, TFAP2A, SLIT2, ARID5B, BCL2L11, ANGPT1, ADAMTS1, SPRY1, NIPBL, SHH, OSR2, EMX2, FOXC2, BDNF, IRX3, NOG, PBX1, POU3F3, CUX1
GO:0001078	3.39743e-18	1	27	104	transcriptional repressor activity, RNA polymerase II core promoter proximal region sequence-specific binding	MF	3.82828e-16	1	TFAP2C, TBX15, SALL1, GATA3, NR2E1, PROX1, BCL11A, TBX2, FOXP2, BHLHE40, TBX3, TFAP2A, ASCL1, NKX6-2, FOXO1, GFI1, ATF3, EN1, NKX6-1, PITX2, ZFPM2, ZNF217, INSM1, TGIF1, ZBTB7A, HELT, ZNF536
GO:0060537	6.33112e-18	1	46	342	muscle tissue development	BP	7.09438e-16	1	CYP26B1, CFLAR, PAX7, ISL1, FOXC1, SMAD7, FGF9, CAV1, ZFAND5, TBX18, ID2, PROX1, TBX2, BMP4, SOX9, SIX1, FOXP2, HOXD10, KDM6B, PDGFRA, TBX3, GATA4, GATA6, DMRTA2, CAMK2D, VAX1, TENM4, POU4F1, MBNL1, WNT3A, SKI, ATF3, EOMES, PITX2, TBX20, SHH, SHOX2, ZFPM2, VGLL2, PTEN, FOXC2, BDNF, NKX2-5, NOG, RXRA, PAX5
GO:0051961	8.85358e-18	1	38	220	negative regulation of nervous system development	BP	9.81191e-16	1	PAX6, ISL1, VIM, ARHGEF1, NRP1, CAV1, RFX4, NR2E1, ID2, BCL11A, LRP1, BMP4, SOX9, FOXA2, LIN28A, MYCN, SIX3, ASCL1, DLX1, SLIT2, VAX1, NKX6-2, FEZF2, WNT3A, SKI, GFI1, LMX1A, NKX6-1, TLX3, NEUROD2, PTEN, BDNF, IRX3, SOX2, NOG, PBX1, ZNF536, OLIG2
GO:0050768	1.5309e-17	1	36	200	negative regulation of neurogenesis	BP	1.67816e-15	1	PAX6, ISL1, VIM, ARHGEF1, NRP1, CAV1, NR2E1, ID2, BCL11A, LRP1, BMP4, SOX9, FOXA2, LIN28A, MYCN, SIX3, ASCL1, DLX1, SLIT2, VAX1, NKX6-2, FEZF2, WNT3A, SKI, GFI1, LMX1A, NKX6-1, TLX3, PTEN, BDNF, IRX3, SOX2, NOG, PBX1, ZNF536, OLIG2
GO:0003007	2.31393e-17	1	36	214	heart morphogenesis	BP	2.50924e-15	1	PLXND1, ISL1, FOXC1, WNT11, SMAD7, FOXF1, GATA3, ZMIZ1, ID2, PROX1, TBX2, SOX4, BMP4, SOX9, SIX1, COL5A1, TBX3, GATA4, GATA6, SFRP2, POU4F1, WNT3A, ADAMTS1, MSX1, PITX2, NIPBL, CITED2, T, TBX20, SHH, DLC1, SHOX2, ZFPM2, FOXC2, NKX2-5, RXRA
GO:0014706	3.35287e-17	1	44	328	striated muscle tissue development	BP	3.5972e-15	1	CYP26B1, CFLAR, PAX7, ISL1, FOXC1, SMAD7, FGF9, CAV1, TBX18, ID2, PROX1, TBX2, BMP4, SIX1, FOXP2, HOXD10, KDM6B, PDGFRA, TBX3, GATA4, GATA6, DMRTA2, CAMK2D, VAX1, TENM4, POU4F1, MBNL1, WNT3A, SKI, ATF3, EOMES, PITX2, TBX20, SHH, SHOX2, ZFPM2, VGLL2, PTEN, FOXC2, BDNF, NKX2-5, NOG, RXRA, PAX5
GO:0072089	1.36853e-16	1	30	144	stem cell proliferation	BP	1.4528e-14	1	PAX6, MECOM, WNT11, FGF9, NR2E1, TBX18, PRRX1, WNT1, BMP4, SOX9, SIX1, FOXP2, MYCN, TBX3, MYC, SIX3, ETV6, ASCL1, DMRTA2, SFRP2, NFIB, VAX1, WNT3A, RUNX1, MSX1, SHH, SHOX2, IRS1, OTP, BDNF
GO:0003205	1.63475e-16	1	27	123	cardiac chamber development	BP	1.72633e-14	1	ISL1, FOXC1, WNT11, SMAD7, FOXF1, SALL1, GATA3, ID2, PROX1, TBX2, SOX4, BMP4, TBX3, GATA4, GATA6, LMO4, SFRP2, POU4F1, ADAMTS1, PITX2, CITED2, TBX20, SHOX2, ZFPM2, FOXC2, NKX2-5, RXRA
GO:0048705	2.08993e-16	1	35	214	skeletal system morphogenesis	BP	2.18414e-14	1	CYP26B1, TBX15, SFRP1, DLX5, ZFAND5, COL1A1, PRRX1, HOXB8, BMP4, SOX9, PAX1, SIX1, HOXD10, GSC, MYCN, PDGFRA, TFAP2A, SFRP2, SERPINH1, ARID5B, SKI, MSX1, NIPBL, T, UNCX, OSR2, NAB2, SHOX2, HOXD8, FOXC2, IRX5, NOG, PAX5, BMPR2, SP5
GO:0001822	2.39522e-16	1	39	261	kidney development	BP	2.49029e-14	1	TFAP2B, FOXC1, PAX2, WNT11, NRP1, SMAD7, SALL1, SFRP1, GATA3, LZTS2, SIM1, ID2, PROX1, SOX4, WNT1, BMP4, SOX9, CITED1, SIX1, LIN28A, PDGFRA, MYC, TFAP2A, SLIT2, ARID5B, BCL2L11, ANGPT1, ADAMTS1, SPRY1, NIPBL, SHH, OSR2, FOXC2, BDNF, IRX3, NOG, PBX1, POU3F3, CUX1
GO:0030326	6.04726e-16	1	28	129	embryonic limb morphogenesis	BP	6.22312e-14	1	CYP26B1, MECOM, FGF9, SALL1, DLX5, PRRX1, TBX2, BMP4, HOXD10, MYCN, TBX3, TFAP2A, SFRP2, MBNL1, BCL2L11, SKI, EN1, MSX1, PITX2, NIPBL, SP8, SHH, OSR2, SHOX2, HOXD12, NOG, PBX1, HOXA10
GO:0035113	6.04726e-16	1	28	129	embryonic appendage morphogenesis	BP	6.22312e-14	1	CYP26B1, MECOM, FGF9, SALL1, DLX5, PRRX1, TBX2, BMP4, HOXD10, MYCN, TBX3, TFAP2A, SFRP2, MBNL1, BCL2L11, SKI, EN1, MSX1, PITX2, NIPBL, SP8, SHH, OSR2, SHOX2, HOXD12, NOG, PBX1, HOXA10
GO:0060485	6.67468e-16	1	34	217	mesenchyme development	BP	6.83393e-14	1	ISL1, ZIC2, FOXC1, PAX2, WNT11, NRP1, SMAD7, FGF9, FOXF1, SFRP1, COL1A1, TBX2, BMP4, SOX9, FOXA2, PAX1, SIX1, GSC, GATA4, MYC, SFRP2, DAB2, WNT3A, MSX1, EOMES, PITX2, CITED2, TBX20, SHH, ZFPM2, FOXC2, NKX2-5, NOG, ZFP36L1
GO:0060562	8.43008e-16	1	43	326	epithelial tube morphogenesis	BP	8.58761e-14	1	PLXND1, ZIC2, PAX2, WNT11, TFAP2C, NRP1, FOXF1, SALL1, SFRP1, LHX2, GATA3, NR3C1, FOXP1, TBX2, SOX4, WNT1, BMP4, SOX9, FOXA2, CITED1, SIX1, MYCN, TBX3, SPRY2, GATA4, MYC, LMO4, SLIT2, SFRP2, WNT3A, SKI, SPRY1, PITX2, T, TBX20, SHH, DLC1, FOXC2, TGIF1, IRX3, NKX2-5, NOG, PBX1
GO:0048839	1.01231e-15	1	32	181	inner ear development	BP	1.02605e-13	1	PAX2, POU4F3, NRP1, FGF9, DLX5, LHX3, GATA3, CDKN1B, TBX18, SPARC, OTX1, PRRX1, PROX1, NR4A3, WNT1, BMP4, SOX9, SIX1, SPRY2, TFAP2A, PCDH15, ZIC1, WNT3A, GFI1, SHH, ATOH1, BDNF, MAF, SOX2, HMX2, MAFB, CUX1
GO:2000027	1.02268e-15	1	30	167	regulation of organ morphogenesis	BP	1.03138e-13	1	ISL1, FOXC1, DMRT3, PAX2, SALL1, SFRP1, GATA3, TBX2, BMP4, SOX9, CITED1, SIX1, FOXP2, MYC, TFAP2A, SFRP2, NFIB, DAB2, WNT3A, MSX1, SPRY1, CITED2, SHH, MLLT3, FOXC2, BDNF, BCOR, NOG, RXRA, PAX9
GO:0001654	1.06013e-15	1	43	333	eye development	BP	1.06382e-13	1	PAX6, TFAP2B, VIM, RCN1, FOXC1, ATP2B4, PAX2, NRP1, FGF9, LHX2, GATA3, NR2E1, VAX2, PROX1, TBX2, BMP4, SOX9, BCL11B, FOXP2, COL5A1, RAX, PDGFRA, TFAP2A, SIX3, VAX1, SKI, CRYBA2, PITX2, NIPBL, SHH, OSR2, PTF1A, FOXC2, BDNF, IRX5, TGIF1, MAF, SOX2, SOX1, IKZF1, RXRA, RORB, BMPR2
GO:0001709	1.07159e-15	1	17	45	cell fate determination	BP	1.07e-13	1	CYP26B1, PAX6, ISL1, PAX2, GATA3, PRRX1, PROX1, TBX2, WNT1, BMP4, ASCL1, GATA6, BARHL2, MCL1, FEZF2, ATOH1, EBF2
GO:0003206	1.17066e-15	1	24	102	cardiac chamber morphogenesis	BP	1.16316e-13	1	ISL1, FOXC1, WNT11, SMAD7, FOXF1, GATA3, ID2, PROX1, TBX2, SOX4, TBX3, GATA4, GATA6, SFRP2, POU4F1, ADAMTS1, PITX2, CITED2, TBX20, SHOX2, ZFPM2, FOXC2, NKX2-5, RXRA
GO:0048608	1.50279e-15	1	46	415	reproductive structure development	BP	1.47859e-13	1	FOXC1, TFAP2C, FGF9, SALL1, SFRP1, LHX3, GATA3, CCND1, CDKN1B, ITGA4, FOXO3, LHX4, BMP4, SOX9, CITED1, VGF, PDGFRA, TBX3, GATA4, IGF1R, GATA6, LHX9, SLIT2, SFRP2, RSPO3, ARID5B, BCL2L11, ADAMTS1, INHBB, EOMES, PITX2, NIPBL, CITED2, SHH, CDX2, ZFPM2, JUNB, PTEN, IRX5, NRIP1, NOG, ZFP36L1, RXRA, FOXD3, BMPR2, HOXA10
GO:0021517	1.97075e-15	1	18	48	ventral spinal cord development	BP	1.92081e-13	1	PAX6, ISL1, DMRT3, EVX1, LHX3, DBX1, LHX4, SOX4, HOXD10, ASCL1, LMO4, NKX6-2, NKX6-1, TBX20, SHH, OLIG3, SOX1, OLIG2
GO:0061458	2.26961e-15	1	46	419	reproductive system development	BP	2.20087e-13	1	FOXC1, TFAP2C, FGF9, SALL1, SFRP1, LHX3, GATA3, CCND1, CDKN1B, ITGA4, FOXO3, LHX4, BMP4, SOX9, CITED1, VGF, PDGFRA, TBX3, GATA4, IGF1R, GATA6, LHX9, SLIT2, SFRP2, RSPO3, ARID5B, BCL2L11, ADAMTS1, INHBB, EOMES, PITX2, NIPBL, CITED2, SHH, CDX2, ZFPM2, JUNB, PTEN, IRX5, NRIP1, NOG, ZFP36L1, RXRA, FOXD3, BMPR2, HOXA10
GO:0001076	2.62257e-15	1	27	131	transcription factor activity, RNA polymerase II transcription factor binding	MF	2.53097e-13	1	TFAP2B, ISL1, SMARCA2, TBX15, LHX2, LHX3, ATN1, TBX18, NR3C1, PRRX1, TRERF1, SOX4, ATF4, BHLHE40, GATA4, NFIB, EOMES, PITX2, CITED2, T, TBX20, SIN3A, ZFPM2, OLIG3, NKX2-5, POU3F2, TCF4
GO:0045664	3.38104e-15	1	54	475	regulation of neuron differentiation	BP	3.23202e-13	1	PAX6, ISL1, SRCIN1, VIM, ARHGEF1, NRP1, SALL1, CAV1, GATA3, NR2E1, ID2, PRRX1, PROX1, BCL11A, LRP1, BMP4, SOX9, FOXA2, SIX1, BCL11B, LIN28A, TBR1, SIX3, ASCL1, BARHL2, SLIT2, FEZF2, WNT3A, ADAMTS1, GDF6, GFI1, LMX1A, EOMES, NKX6-1, TLX3, SHOX2, NEUROD2, PTEN, ATOH1, NEGR1, HES3, BDNF, TGIF1, IRX3, SOX2, NKX2-5, NOG, POU3F2, PBX1, TCF4, ZNF536, BMPR2, OLIG2, CUX1
GO:0048706	8.85158e-15	1	26	128	embryonic skeletal system development	BP	8.38199e-13	1	PAX7, WNT11, TBX15, FGF9, COL1A1, PRRX1, HOXB8, BMP4, SIX1, HOXD10, GSC, MYCN, PDGFRA, TFAP2A, DLX1, NIPBL, T, SHH, OSR2, SHOX2, FOXC2, IRX5, EXT1, NOG, PBX1, PAX5
GO:0003682	1.66874e-14	1	49	460	chromatin binding	MF	1.56551e-12	1	PAX6, ISL1, ZIC2, PHF21B, SMARCA2, SALL1, MEIS3, LHX2, GATA3, RFX4, PRDM13, VAX2, NR5A2, KMT2A, FOXO3, HOXC13, SOX9, CITED1, SIX1, HOXD10, KDM6B, GATA4, TFAP2A, ASCL1, PDX1, GATA6, CBX4, DLX1, VAX1, FOXO1, FEZF2, SKI, H3F3A, EOMES, NKX6-1, PITX2, NIPBL, CITED2, PTF1A, SIN3A, ATOH1, INSM1, CTBP2, FOXC2, TGIF1, NKX2-5, RXRA, EBF2, CUX1
GO:0021536	2.07796e-14	1	20	74	diencephalon development	BP	1.94039e-12	1	PAX6, ISL1, NRP1, SALL1, LHX3, OTX1, WNT1, BMP4, RAX, SIX3, POU4F1, PITX2, SHH, GSX1, OTP, FOXB1, SOX2, NOG, POU3F2, OLIG2
GO:0021543	2.13451e-14	1	28	145	pallium development	BP	1.98401e-12	1	PAX6, ATP2B4, TFAP2C, NRP1, LHX2, NR2E1, PROX1, NR4A3, FOXP2, KDM6B, EMX1, TRA2B, ASCL1, DMRTA2, DLX1, SLIT2, FEZF2, WNT3A, LMX1A, EOMES, EMX2, CDK5R2, PTEN, ATOH1, NR2F1, POU3F2, PAX5, POU3F3
GO:0043010	2.63834e-14	1	38	289	camera-type eye development	BP	2.42992e-12	1	PAX6, TFAP2B, VIM, RCN1, FOXC1, ATP2B4, PAX2, NRP1, LHX2, GATA3, NR2E1, VAX2, PROX1, TBX2, BMP4, SOX9, BCL11B, FOXP2, RAX, PDGFRA, TFAP2A, SIX3, VAX1, SKI, CRYBA2, PITX2, SHH, OSR2, PTF1A, FOXC2, IRX5, TGIF1, MAF, SOX1, IKZF1, RXRA, RORB, BMPR2
GO:0003231	2.6731e-14	1	22	95	cardiac ventricle development	BP	2.43966e-12	1	ISL1, FOXC1, WNT11, SMAD7, FOXF1, SALL1, GATA3, ID2, PROX1, SOX4, TBX3, GATA4, LMO4, SFRP2, POU4F1, PITX2, CITED2, TBX20, ZFPM2, FOXC2, NKX2-5, RXRA
GO:0007178	2.67e-14	1	40	328	transmembrane receptor protein serine/threonine kinase signaling pathway	BP	2.43966e-12	1	TFAP2B, VIM, ZIC2, LTBP4, SMAD7, FGF9, ZNF423, SFRP1, DLX5, CAV1, FBXL15, WNT1, BMP4, CITED1, FST, GATA4, MYC, GATA6, SFRP2, BTBD11, DAB2, KLF10, GDF6, RBPMS, SKI, INHBB, MSX1, CITED2, T, TBX20, SHH, COL1A2, ONECUT1, JUNB, TGIF1, NKX2-5, NOG, SKOR1, BMPR2, SKOR2
GO:0021871	2.88379e-14	1	13	25	forebrain regionalization	BP	2.6201e-12	1	PAX6, LHX2, WNT1, BMP4, EMX1, TRA2B, SIX3, DMRTA2, FEZF2, EOMES, SHH, EMX2, NR2F1
GO:0003279	4.51829e-14	1	19	66	cardiac septum development	BP	4.06848e-12	1	ISL1, WNT11, SMAD7, SALL1, GATA3, ID2, PROX1, TBX2, SOX4, BMP4, TBX3, GATA4, GATA6, LMO4, PITX2, CITED2, TBX20, ZFPM2, NKX2-5
GO:0007369	5.45393e-14	1	29	178	gastrulation	BP	4.88915e-12	1	FOXC1, PAX2, SFRP1, COL12A1, ITGA4, NR4A3, BMP4, FOXA2, COL5A1, KDM6B, GSC, COL4A2, GATA4, DUSP6, GATA6, SFRP2, TENM4, WNT3A, EOMES, T, TBX20, OSR2, FOXC2, TGIF1, MYADM, SOX2, EXT1, NOG, BMPR2
GO:0007498	8.10831e-14	1	24	121	mesoderm development	BP	7.14169e-12	1	ZIC2, FOXC1, PAX2, LHX2, NR4A3, BMP4, KDM6B, TBX3, SFRP2, POU4F1, WNT3A, EOMES, CITED2, T, TBX20, SHH, ZFPM2, FOXC2, IRX3, HES7, EXT1, NOG, IKZF1, BMPR2
GO:0072091	8.59458e-14	1	22	93	regulation of stem cell proliferation	BP	7.50444e-12	1	PAX6, WNT11, FGF9, NR2E1, TBX18, PRRX1, BMP4, SOX9, SIX1, FOXP2, MYCN, TBX3, MYC, SIX3, DMRTA2, NFIB, VAX1, SHH, SHOX2, IRS1, OTP, BDNF
GO:0007517	9.27354e-14	1	40	344	muscle organ development	BP	8.06239e-12	1	CYP26B1, CFLAR, PAX7, ISL1, FOXC1, SMAD7, FGF9, CAV1, PROX1, TBX2, BMP4, SIX1, FOXP2, HOXD10, GSC, GATA4, GATA6, DMRTA2, VAX1, ARID5B, POU4F1, MBNL1, WNT3A, SKI, ATF3, MSX1, EOMES, PITX2, TBX20, SHH, SHOX2, ZFPM2, VGLL2, FOXC2, BDNF, EGR3, NKX2-5, NOG, RXRA, PAX5
GO:0021516	1.69485e-13	1	12	22	dorsal spinal cord development	BP	1.44241e-11	1	PAX7, LHX3, RFX4, PROX1, HOXB8, WNT1, ASCL1, LMO4, WNT3A, UNCX, DRGX, GSX1
GO:0050678	2.34733e-13	1	34	270	regulation of epithelial cell proliferation	BP	1.97273e-11	1	PAX6, RUNX3, PAX2, NRP1, FGF9, SFRP1, DLX5, CAV1, GATA3, CCND1, CDKN1B, TBX18, SPARC, PROX1, KLF9, NR4A3, BMP4, SOX9, SIX1, BCL11B, FOXP2, LAMC1, NKX2-8, MYC, SFRP2, NFIB, WNT3A, SHH, OSR2, PTEN, EGR3, SOX2, NOG, BMPR2
GO:0042472	2.85325e-13	1	22	101	inner ear morphogenesis	BP	2.35861e-11	1	PAX2, POU4F3, NRP1, FGF9, DLX5, GATA3, TBX18, OTX1, PRRX1, PROX1, NR4A3, WNT1, SOX9, SIX1, SPRY2, TFAP2A, ZIC1, WNT3A, GFI1, ATOH1, HMX2, MAFB
GO:0007548	3.22022e-13	1	33	258	sex differentiation	BP	2.6511e-11	1	FOXC1, DMRT3, TFAP2C, FGF9, SALL1, SFRP1, GATA3, CCND1, FOXO3, BMP4, SOX9, VGF, PDGFRA, TBX3, GATA4, GATA6, DMRTA2, LHX9, SLIT2, SFRP2, ARID5B, BCL2L11, ADAMTS1, INHBB, PITX2, NIPBL, CITED2, SHH, ZFPM2, IRX5, NRIP1, PBX1, HOXA10
GO:0097285	3.25315e-13	1	43	422	cell-type specific apoptotic process	BP	2.66732e-11	1	TFAP2B, TFAP2D, ISL1, TRAF3IP2, PAX2, POU4F3, NRP1, SFRP1, CAV1, GATA3, ATN1, NR3C1, FOXP1, FOXO3, NR4A3, LRP1, BMP4, SOX9, BARHL1, CITED1, SIX1, ATF4, MYC, TFAP2A, SIX3, ASCL1, PDX1, IGF1R, MCL1, DLX1, CAMK2D, SFRP2, POU4F1, BCL2L11, ANGPT1, GDF6, MSX1, SHH, PTEN, FOXB1, BDNF, NKX2-5, BMPR2
GO:0021761	5.22535e-13	1	21	95	limbic system development	BP	4.21581e-11	1	ATP2B4, NRP1, NR2E1, PROX1, NR4A3, KDM6B, RAX, TBX3, TBR1, DLX1, FEZF2, WNT3A, LMX1A, PITX2, GSX1, EMX2, CDK5R2, OTP, PTEN, FOXB1, POU3F2
GO:0061138	7.55532e-13	1	29	194	morphogenesis of a branching epithelium	BP	6.02335e-11	1	PLXND1, PAX2, TFAP2C, NRP1, FOXF1, SALL1, SFRP1, PROX1, WNT1, BMP4, SOX9, FOXA2, CITED1, SIX1, MYCN, TBX3, SPRY2, MYC, SLIT2, SFRP2, RSPO3, SPRY1, PITX2, TBX20, SHH, FOXC2, NOG, PBX1, RXRA
GO:0090092	8.03286e-13	1	30	210	regulation of transmembrane receptor protein serine/threonine kinase signaling pathway	BP	6.37885e-11	1	TFAP2B, ZIC2, LTBP4, SMAD7, FGF9, ZNF423, SFRP1, CAV1, FBXL15, WNT1, BMP4, CITED1, FST, GATA4, GATA6, SFRP2, DAB2, GDF6, RBPMS, SKI, INHBB, MSX1, CITED2, TBX20, SHH, ONECUT1, NOG, SKOR1, BMPR2, SKOR2
GO:0010001	8.37807e-13	1	27	167	glial cell differentiation	BP	6.62689e-11	1	PAX6, VIM, PAX2, CSK, NR2E1, ID2, CDKN2C, SOX4, BMP4, SOX9, LIN28A, MYCN, TFAP2A, ASCL1, DLX1, NFIB, NKX6-2, TENM4, SKI, NKX6-1, SHH, NAB2, PTEN, SOX2, NOG, POU3F2, OLIG2
GO:0001763	8.7355e-13	1	30	208	morphogenesis of a branching structure	BP	6.85584e-11	1	PLXND1, PAX2, TFAP2C, NRP1, FOXF1, SALL1, SFRP1, PROX1, WNT1, BMP4, SOX9, FOXA2, CITED1, SIX1, MYCN, TBX3, SPRY2, MYC, SLIT2, SFRP2, RSPO3, SPRY1, PITX2, TBX20, SHH, SHOX2, FOXC2, NOG, PBX1, RXRA
GO:0001191	1.03801e-12	1	20	83	transcriptional repressor activity, RNA polymerase II transcription factor binding	MF	8.11499e-11	1	TFAP2B, ISL1, SMARCA2, TBX15, ATN1, TBX18, PRRX1, SOX4, BHLHE40, NFIB, EOMES, PITX2, CITED2, T, TBX20, SIN3A, ZFPM2, OLIG3, NKX2-5, POU3F2
GO:0005667	1.09182e-12	1	35	293	transcription factor complex	CC	8.50271e-11	1	TFAP2D, SMAD7, FOXF1, LHX3, GATA3, E2F3, NR5A2, NR4A3, TBX2, SOX4, SOX9, SIX1, ATF4, GSC, GATA4, GATA6, LMO4, SKI, PITX2, PTF1A, SIN3A, HOXD12, JUNB, SOX2, NKX2-5, POU3F2, PBX1, RXRA, HELT, SKOR1, BSX, TCF4, MAFB, ONECUT3, HOXA10
GO:0031016	1.18642e-12	1	20	93	pancreas development	BP	9.13363e-11	1	PAX6, ISL1, FOXF1, NR5A2, PROX1, SOX4, BMP4, SOX9, FOXA2, PDX1, IGF1R, GATA6, NKX6-2, FOXO1, NKX6-1, SHH, PTF1A, ONECUT1, INSM1, ONECUT3
GO:0001823	1.37058e-12	1	22	106	mesonephros development	BP	1.05113e-10	1	FOXC1, PAX2, WNT11, SMAD7, SALL1, SFRP1, GATA3, SIM1, WNT1, BMP4, SOX9, CITED1, SIX1, MYC, SLIT2, SPRY1, SHH, OSR2, FOXC2, BDNF, NOG, PBX1
GO:0060840	1.53084e-12	1	17	61	artery development	BP	1.16958e-10	1	TFAP2B, FOXC1, WNT11, NRP1, SMAD7, FOXF1, ZMIZ1, PRRX1, PROX1, TBX2, LRP1, SOX4, BMP4, SIX1, SHH, FOXC2, BMPR2
GO:0003714	1.68774e-12	1	30	209	transcription corepressor activity	MF	1.28459e-10	1	TFAP2B, RUNX1T1, TBX15, CCND1, ATN1, TBX18, PROX1, KLF12, BCL11A, BHLHE40, CBX4, LHX9, NFIB, SKI, ATF3, FEV, CITED2, CDX2, NAB2, SIN3A, ZFPM2, JUNB, NEUROD2, CTBP2, TGIF1, OLIG3, NRIP1, BCOR, SKOR1, SKOR2
GO:0050673	2.40968e-12	1	36	329	epithelial cell proliferation	BP	1.82719e-10	1	PAX6, RUNX3, PAX2, TFAP2C, NRP1, FGF9, SFRP1, DLX5, CAV1, GATA3, CCND1, CDKN1B, TBX18, SPARC, ID2, PROX1, KLF9, NR4A3, BMP4, SOX9, SIX1, BCL11B, FOXP2, LAMC1, NKX2-8, MYC, SFRP2, NFIB, NKX6-1, SHH, OSR2, PTEN, EGR3, SOX2, NOG, BMPR2
GO:0021872	2.48014e-12	1	18	65	forebrain generation of neurons	BP	1.87358e-10	1	PAX6, TFAP2C, NRP1, SALL1, NR2E1, PROX1, BCL11B, TBR1, ASCL1, SLC4A10, DLX1, SLIT2, FEZF2, WNT3A, UNCX, OTP, SOX1, SALL3
GO:0016055	2.54917e-12	1	42	402	Wnt signaling pathway	BP	1.91853e-10	1	ISL1, LRP2, WNT11, FGF9, SALL1, SFRP1, DLX5, CAV1, GATA3, LZTS2, PSMB3, COL1A1, CCND1, FZD10, TBX18, VAX2, FOXO3, LRP1, SOX4, WNT1, SOX9, CITED1, GSC, GATA4, MYC, SIX3, TLE3, SFRP2, RSPO3, FOXO1, DAB2, WNT3A, SKI, PITX2, T, SHH, MLLT3, PTEN, SOX2, NKX2-5, NOG, RNF220
GO:0045665	3.33932e-12	1	26	155	negative regulation of neuron differentiation	BP	2.48539e-10	1	PAX6, ISL1, VIM, ARHGEF1, NRP1, CAV1, NR2E1, ID2, BCL11A, LRP1, SOX9, FOXA2, SIX3, ASCL1, SLIT2, FEZF2, WNT3A, GFI1, LMX1A, TLX3, PTEN, IRX3, SOX2, PBX1, ZNF536, OLIG2
GO:0001657	4.00614e-12	1	21	101	ureteric bud development	BP	2.97073e-10	1	FOXC1, PAX2, WNT11, SMAD7, SALL1, SFRP1, GATA3, SIM1, WNT1, BMP4, SOX9, CITED1, SIX1, MYC, SLIT2, SPRY1, SHH, FOXC2, BDNF, NOG, PBX1
GO:0001704	4.0673e-12	1	22	115	formation of primary germ layer	BP	3.00503e-10	1	FOXC1, PAX2, COL12A1, ITGA4, NR4A3, BMP4, FOXA2, COL5A1, KDM6B, COL4A2, GATA4, DUSP6, GATA6, SFRP2, WNT3A, EOMES, T, TBX20, FOXC2, SOX2, NOG, BMPR2
GO:0055123	4.29208e-12	1	25	153	digestive system development	BP	3.15954e-10	1	WNT11, FGF9, FOXF1, SALL1, SFRP1, GATA3, ID2, MYB, NKX2-3, TBX2, BMP4, PDGFRA, GATA4, ASCL1, PDX1, IGF1R, GATA6, SFRP2, PITX2, NIPBL, SHH, PTF1A, SHOX2, FOXE1, RXRA
GO:0060411	5.48862e-12	1	15	48	cardiac septum morphogenesis	BP	3.99259e-10	1	ISL1, WNT11, SMAD7, ID2, PROX1, TBX2, SOX4, TBX3, GATA4, GATA6, PITX2, CITED2, TBX20, ZFPM2, NKX2-5
GO:0072163	5.50292e-12	1	21	102	mesonephric epithelium development	BP	3.99259e-10	1	FOXC1, PAX2, WNT11, SMAD7, SALL1, SFRP1, GATA3, SIM1, WNT1, BMP4, SOX9, CITED1, SIX1, MYC, SLIT2, SPRY1, SHH, FOXC2, BDNF, NOG, PBX1
GO:0072164	5.50292e-12	1	21	102	mesonephric tubule development	BP	3.99259e-10	1	FOXC1, PAX2, WNT11, SMAD7, SALL1, SFRP1, GATA3, SIM1, WNT1, BMP4, SOX9, CITED1, SIX1, MYC, SLIT2, SPRY1, SHH, FOXC2, BDNF, NOG, PBX1
GO:0003151	5.94359e-12	1	16	60	outflow tract morphogenesis	BP	4.29685e-10	1	PLXND1, ISL1, FOXC1, WNT11, TBX2, SIX1, TBX3, GATA6, SFRP2, PITX2, NIPBL, CITED2, TBX20, ZFPM2, FOXC2, NKX2-5
GO:0021915	6.31416e-12	1	26	162	neural tube development	BP	4.54845e-10	1	PAX6, PAX7, ZIC2, PAX2, SALL1, SFRP1, LHX2, PROX1, SOX4, WNT1, BMP4, FOXA2, GSC, LMO4, SFRP2, WNT3A, SKI, EN1, T, SHH, DLC1, FOXB1, HES3, TGIF1, NOG, ZFP36L1
GO:0042063	6.9275e-12	1	29	210	gliogenesis	BP	4.97251e-10	1	PAX6, VIM, VCAN, PAX2, CSK, NR2E1, ID2, CDKN2C, SOX4, BMP4, SOX9, LIN28A, MYCN, TFAP2A, ASCL1, DLX1, NFIB, NKX6-2, TENM4, SKI, NKX6-1, SHH, NAB2, CDK5R2, PTEN, SOX2, NOG, POU3F2, OLIG2
GO:0010463	7.03053e-12	1	15	46	mesenchymal cell proliferation	BP	5.02857e-10	1	WNT11, FGF9, TBX18, PRRX1, BMP4, SOX9, SIX1, FOXP2, MYCN, MYC, NFIB, MSX1, SHH, SHOX2, IRS1
GO:0060070	7.47291e-12	1	33	272	canonical Wnt signaling pathway	BP	5.30735e-10	1	ISL1, LRP2, WNT11, FGF9, SFRP1, DLX5, CAV1, GATA3, LZTS2, PSMB3, COL1A1, CCND1, FZD10, TBX18, FOXO3, SOX4, WNT1, SOX9, GATA4, MYC, SFRP2, RSPO3, FOXO1, DAB2, WNT3A, T, SHH, MLLT3, PTEN, SOX2, NKX2-5, NOG, RNF220
GO:0010464	7.65686e-12	1	14	38	regulation of mesenchymal cell proliferation	BP	5.4189e-10	1	WNT11, FGF9, TBX18, PRRX1, BMP4, SOX9, SIX1, FOXP2, MYCN, MYC, NFIB, SHH, SHOX2, IRS1
GO:0008406	7.70062e-12	1	27	201	gonad development	BP	5.43082e-10	1	FOXC1, TFAP2C, FGF9, SALL1, SFRP1, GATA3, CCND1, FOXO3, BMP4, SOX9, VGF, PDGFRA, GATA4, GATA6, LHX9, SLIT2, SFRP2, ARID5B, BCL2L11, ADAMTS1, INHBB, PITX2, CITED2, ZFPM2, IRX5, NRIP1, HOXA10
GO:0021514	8.96761e-12	1	10	17	ventral spinal cord interneuron differentiation	BP	6.2157e-10	1	PAX6, DMRT3, EVX1, LHX3, DBX1, ASCL1, LMO4, NKX6-2, NKX6-1, SOX1
GO:2000648	1.12194e-11	1	17	66	positive regulation of stem cell proliferation	BP	7.74987e-10	1	PAX6, FGF9, NR2E1, TBX18, PRRX1, BMP4, SOX9, SIX1, FOXP2, MYCN, TBX3, MYC, DMRTA2, SHH, SHOX2, IRS1, OTP
GO:0072073	1.12634e-11	1	24	140	kidney epithelium development	BP	7.75371e-10	1	TFAP2B, FOXC1, PAX2, WNT11, SMAD7, SALL1, SFRP1, GATA3, SIM1, WNT1, BMP4, SOX9, CITED1, SIX1, MYC, SLIT2, SPRY1, SHH, FOXC2, BDNF, IRX3, NOG, PBX1, POU3F3
GO:0048514	1.22087e-11	1	44	480	blood vessel morphogenesis	BP	8.37584e-10	1	PLXND1, TFAP2B, ISL1, FOXC1, WNT11, NRP1, SMAD7, FGF9, FOXF1, SFRP1, CAV1, ZMIZ1, NR2E1, QKI, SPARC, PRRX1, PROX1, TBX2, LRP1, SOX4, BMP4, CITED1, SIX1, PDGFRA, COL4A2, GATA4, GATA6, SLIT2, SFRP2, RSPO3, ANGPT1, RUNX1, PITX2, T, TBX20, SHH, ZFPM2, JUNB, PTEN, FOXC2, APOLD1, EGR3, NKX2-5, ZFP36L1
GO:0048754	1.56434e-11	1	25	161	branching morphogenesis of an epithelial tube	BP	1.06597e-09	1	PLXND1, PAX2, TFAP2C, NRP1, FOXF1, SALL1, WNT1, BMP4, SOX9, FOXA2, CITED1, SIX1, MYCN, TBX3, SPRY2, MYC, SLIT2, SFRP2, SPRY1, PITX2, TBX20, SHH, FOXC2, NOG, PBX1
GO:0001656	1.60468e-11	1	19	90	metanephros development	BP	1.08977e-09	1	TFAP2B, PAX2, SALL1, GATA3, ID2, BMP4, SOX9, CITED1, SIX1, PDGFRA, MYC, SLIT2, SPRY1, NIPBL, SHH, OSR2, FOXC2, IRX3, POU3F3
GO:0045137	1.76121e-11	1	27	206	development of primary sexual characteristics	BP	1.18412e-09	1	FOXC1, TFAP2C, FGF9, SALL1, SFRP1, GATA3, CCND1, FOXO3, BMP4, SOX9, VGF, PDGFRA, GATA4, GATA6, LHX9, SLIT2, SFRP2, ARID5B, BCL2L11, ADAMTS1, INHBB, PITX2, CITED2, ZFPM2, IRX5, NRIP1, HOXA10
GO:0003281	1.80994e-11	1	14	44	ventricular septum development	BP	1.21284e-09	1	WNT11, SMAD7, SALL1, GATA3, ID2, PROX1, SOX4, TBX3, GATA4, LMO4, PITX2, CITED2, ZFPM2, NKX2-5
GO:0048844	1.92816e-11	1	15	53	artery morphogenesis	BP	1.28778e-09	1	TFAP2B, FOXC1, WNT11, NRP1, SMAD7, FOXF1, ZMIZ1, PRRX1, PROX1, TBX2, LRP1, SOX4, BMP4, SIX1, FOXC2
GO:0048565	2.46501e-11	1	23	139	digestive tract development	BP	1.6409e-09	1	WNT11, FGF9, FOXF1, SALL1, SFRP1, GATA3, ID2, MYB, NKX2-3, TBX2, BMP4, PDGFRA, GATA4, ASCL1, PDX1, GATA6, SFRP2, PITX2, NIPBL, SHH, SHOX2, FOXE1, RXRA
GO:0035282	2.5052e-11	1	19	94	segmentation	BP	1.66217e-09	1	FOXC1, NRP1, SFRP1, TBX18, BMP4, FOXA2, PAX1, TBX3, PCDH8, SFRP2, WNT3A, T, MLLT3, FOXB1, HOXD8, FOXC2, IRX3, HES7, MAFB
GO:0048738	2.7484e-11	1	26	175	cardiac muscle tissue development	BP	1.80571e-09	1	ISL1, FOXC1, SMAD7, FGF9, TBX18, ID2, PROX1, TBX2, BMP4, KDM6B, PDGFRA, TBX3, GATA4, GATA6, CAMK2D, TENM4, POU4F1, WNT3A, PITX2, TBX20, ZFPM2, PTEN, FOXC2, NKX2-5, NOG, RXRA
GO:0021522	2.98169e-11	1	13	36	spinal cord motor neuron differentiation	BP	1.94002e-09	1	PAX6, ISL1, LHX3, LHX4, SOX4, HOXD10, LMO4, NKX6-2, NKX6-1, TBX20, SHH, OLIG3, OLIG2
GO:0031018	3.29629e-11	1	15	59	endocrine pancreas development	BP	2.13097e-09	1	PAX6, NR5A2, SOX4, BMP4, SOX9, FOXA2, PDX1, GATA6, NKX6-2, FOXO1, NKX6-1, PTF1A, ONECUT1, INSM1, ONECUT3
GO:0048863	3.35371e-11	1	30	244	stem cell differentiation	BP	2.16116e-09	1	ISL1, FOXC1, PAX2, NRP1, SMAD7, SFRP1, COL1A1, TBX2, BMP4, SOX9, FOXA2, LIN28A, GSC, PDGFRA, GATA4, SIX3, ASCL1, PDX1, GATA6, SFRP2, DAB2, WNT3A, MSX1, EOMES, PITX2, T, SHH, FOXC2, NKX2-5, NOG
GO:0021879	4.11784e-11	1	16	58	forebrain neuron differentiation	BP	2.62838e-09	1	PAX6, TFAP2C, NRP1, SALL1, PROX1, BCL11B, TBR1, ASCL1, SLC4A10, DLX1, SLIT2, FEZF2, UNCX, OTP, SOX1, SALL3
GO:0001503	4.26126e-11	1	36	357	ossification	BP	2.71135e-09	1	RUNX3, VCAN, FOXC1, WNT11, FGF9, SFRP1, DLX5, FBXL15, COL1A1, SPARC, ID2, BMP4, SOX9, CITED1, TFAP2A, CDH11, SFRP2, WNT3A, KLF10, SKI, NIPBL, SHH, OSR2, NAB2, SHOX2, JUNB, PTGER4, FOXC2, SOX2, EXT1, BCOR, NOG, TOB2, PBX1, RORB, BMPR2
GO:0019827	4.58023e-11	1	24	159	stem cell population maintenance	BP	2.89603e-09	1	PAX2, MECOM, TFAP2C, SALL1, SFRP1, NR2E1, PRRX1, PROX1, FOXO3, SOX4, SOX9, LIN28A, TBX3, FOXO1, KLF10, SKI, EOMES, NIPBL, CDX2, TRIM8, SOX2, NOG, PBX1, FOXD3
GO:0009798	5.78393e-11	1	19	96	axis specification	BP	3.62304e-09	1	PAX6, LRP2, SFRP1, TBX18, VAX2, WNT1, BMP4, FOXA2, CITED1, TBX3, SIX3, SKI, PITX2, CITED2, T, SHH, CDX2, HOXD8, BCOR
GO:0098727	6.01464e-11	1	24	161	maintenance of cell number	BP	3.73278e-09	1	PAX2, MECOM, TFAP2C, SALL1, SFRP1, NR2E1, PRRX1, PROX1, FOXO3, SOX4, SOX9, LIN28A, TBX3, FOXO1, KLF10, SKI, EOMES, NIPBL, CDX2, TRIM8, SOX2, NOG, PBX1, FOXD3
GO:0060579	8.45854e-11	1	9	15	ventral spinal cord interneuron fate commitment	BP	5.20149e-09	1	PAX6, DMRT3, EVX1, LHX3, DBX1, ASCL1, NKX6-2, NKX6-1, SOX1
GO:0060581	8.45854e-11	1	9	15	cell fate commitment involved in pattern specification	BP	5.20149e-09	1	PAX6, DMRT3, EVX1, LHX3, DBX1, ASCL1, NKX6-2, NKX6-1, SOX1
GO:0001104	1.32452e-10	1	18	88	RNA polymerase II transcription cofactor activity	MF	8.12024e-09	1	TFAP2B, ISL1, SMARCA2, TBX15, ATN1, TBX18, PRRX1, TRERF1, SOX4, NFIB, PITX2, CITED2, TBX20, SIN3A, ZFPM2, OLIG3, NKX2-5, POU3F2
GO:0001047	1.34829e-10	1	22	136	core promoter binding	MF	8.2409e-09	1	PAX6, TFAP2B, TFAP2C, GATA3, E2F3, PROX1, KMT2A, FOXO3, NR4A3, SOX4, SOX9, ATF4, TBR1, TFAP2A, PDX1, GATA6, KLF10, RUNX1, H3F3A, INSM1, NRIP1, SOX1
GO:0035136	1.43677e-10	1	13	41	forelimb morphogenesis	BP	8.75521e-09	1	TFAP2B, MECOM, SALL1, HOXD10, TBX3, TFAP2A, EN1, MSX1, NIPBL, SHH, OSR2, SHOX2, SALL3
GO:0003705	1.62346e-10	1	18	94	transcription factor activity, RNA polymerase II distal enhancer sequence-specific binding	MF	9.86302e-09	1	FOXC1, HIVEP1, FOXF1, NR5A2, PROX1, SOX9, FOXA2, BHLHE40, GATA4, SIX3, PDX1, GATA6, POU4F1, T, FOXC2, NKX2-5, OLIG2, CUX1
GO:0060541	2.2008e-10	1	28	217	respiratory system development	BP	1.32114e-08	1	WNT11, FGF9, FOXF1, DLX5, LHX3, SPARC, PROX1, BMP4, SOX9, FOXA2, SIX1, FOXP2, MYCN, SPRY2, NKX2-8, GATA4, ASCL1, GATA6, NFIB, SKI, SIM2, SPRY1, PITX2, SHH, ZFPM2, NOG, BMPR2, CUX1
GO:0033002	2.24045e-10	1	21	137	muscle cell proliferation	BP	1.34095e-08	1	CFLAR, FOXC1, FGF9, CAV1, NPR3, FOXP1, ID2, NR4A3, TBX2, BMP4, SIX1, GATA4, GATA6, CAMK2D, TENM4, ANGPT1, TBX20, SHH, FOXC2, NKX2-5, NOG
GO:0003208	2.25909e-10	1	15	62	cardiac ventricle morphogenesis	BP	1.3481e-08	1	ISL1, FOXC1, SMAD7, FOXF1, GATA3, PROX1, SOX4, GATA4, SFRP2, POU4F1, TBX20, ZFPM2, FOXC2, NKX2-5, RXRA
GO:0001701	2.29745e-10	1	36	357	in utero embryonic development	BP	1.36695e-08	1	RCN1, FOXC1, MECOM, TFAP2C, FOXF1, ZFAND5, GATA3, ZMIZ1, ITGA4, MYB, FOXA2, CITED1, TBX3, EMX1, GATA4, LMX1B, GATA6, SLIT2, RSPO3, MBNL1, BCL2L11, ANGPT1, WNT3A, RUNX1, MSX1, EOMES, PITX2, CDX2, SIN3A, ZFPM2, JUNB, HES3, NOG, ZFP36L1, RXRA, FOXD3
GO:2000177	2.68574e-10	1	16	70	regulation of neural precursor cell proliferation	BP	1.5886e-08	1	PAX6, SALL1, NR2E1, ID2, PROX1, FOXO3, SIX3, ASCL1, DMRTA2, VAX1, FOXO1, WNT3A, SHH, OTP, INSM1, BDNF
GO:0030111	3.89984e-10	1	32	294	regulation of Wnt signaling pathway	BP	2.29329e-08	1	ISL1, WNT11, FGF9, SALL1, SFRP1, DLX5, CAV1, LZTS2, PSMB3, COL1A1, CCND1, TBX18, FOXO3, LRP1, SOX4, WNT1, SOX9, CITED1, GSC, SIX3, SFRP2, RSPO3, FOXO1, DAB2, WNT3A, SKI, SHH, MLLT3, SOX2, NKX2-5, NOG, RNF220
GO:0014855	4.4861e-10	1	14	52	striated muscle cell proliferation	BP	2.61516e-08	1	CFLAR, FOXC1, FGF9, TBX2, SIX1, GATA4, GATA6, TENM4, ANGPT1, TBX20, SHH, FOXC2, NKX2-5, NOG
GO:0021983	4.65939e-10	1	12	40	pituitary gland development	BP	2.70836e-08	1	PAX6, ISL1, SALL1, LHX3, BMP4, SIX3, PITX2, GSX1, OTP, SOX2, NOG, POU3F2
GO:0030324	7.15074e-10	1	25	187	lung development	BP	4.12087e-08	1	WNT11, FGF9, FOXF1, LHX3, SPARC, PROX1, BMP4, SOX9, FOXA2, FOXP2, MYCN, SPRY2, NKX2-8, GATA4, ASCL1, GATA6, NFIB, SIM2, SPRY1, PITX2, SHH, ZFPM2, NOG, BMPR2, CUX1
GO:0090287	7.2079e-10	1	28	232	regulation of cellular response to growth factor stimulus	BP	4.14197e-08	1	TFAP2B, LTBP4, SMAD7, FGF9, ZNF423, SFRP1, CAV1, GATA3, FBXL15, WNT1, BMP4, CITED1, SPRY2, GATA4, DUSP6, GATA6, SLIT2, SFRP2, DAB2, SKI, MSX1, SPRY1, CITED2, ONECUT1, NOG, SKOR1, BMPR2, SKOR2
GO:0030178	7.67251e-10	1	24	182	negative regulation of Wnt signaling pathway	BP	4.39644e-08	1	ISL1, WNT11, FGF9, SFRP1, CAV1, LZTS2, PSMB3, CCND1, TBX18, FOXO3, LRP1, SOX9, CITED1, GSC, SIX3, SFRP2, FOXO1, DAB2, WNT3A, SHH, MLLT3, SOX2, NKX2-5, NOG
GO:0021513	7.99785e-10	1	10	24	spinal cord dorsal/ventral patterning	BP	4.56988e-08	1	PAX6, DMRT3, EVX1, LHX3, DBX1, RFX4, ASCL1, NKX6-2, NKX6-1, SOX1
GO:0016331	8.2938e-10	1	23	157	morphogenesis of embryonic epithelium	BP	4.71228e-08	1	ZIC2, PAX2, SALL1, SFRP1, LHX2, GATA3, TBX18, SOX4, BMP4, SOX9, SIX1, PCDH8, TFAP2A, PDX1, LMO4, SFRP2, SKI, T, SHH, DLC1, TGIF1, IRX3, NOG
GO:0071772	9.75459e-10	1	21	138	response to BMP	BP	5.4805e-08	1	TFAP2B, SMAD7, ZNF423, SFRP1, DLX5, CAV1, GATA3, FBXL15, WNT1, BMP4, GATA4, GATA6, SFRP2, GDF6, SKI, MSX1, T, NKX2-5, NOG, SKOR1, BMPR2
GO:0071773	9.75459e-10	1	21	138	cellular response to BMP stimulus	BP	5.4805e-08	1	TFAP2B, SMAD7, ZNF423, SFRP1, DLX5, CAV1, GATA3, FBXL15, WNT1, BMP4, GATA4, GATA6, SFRP2, GDF6, SKI, MSX1, T, NKX2-5, NOG, SKOR1, BMPR2
GO:0001046	9.88866e-10	1	17	85	core promoter sequence-specific DNA binding	MF	5.54039e-08	1	PAX6, TFAP2B, GATA3, PROX1, KMT2A, NR4A3, SOX4, SOX9, ATF4, TBR1, TFAP2A, PDX1, GATA6, KLF10, H3F3A, NRIP1, SOX1
GO:0060349	1.05744e-09	1	17	87	bone morphogenesis	BP	5.89184e-08	1	CYP26B1, DLX5, COL1A1, BMP4, SOX9, PAX1, TFAP2A, SFRP2, SERPINH1, SKI, MSX1, T, OSR2, NAB2, SHOX2, BMPR2, SP5
GO:0030323	1.18764e-09	1	25	191	respiratory tube development	BP	6.59909e-08	1	WNT11, FGF9, FOXF1, LHX3, SPARC, PROX1, BMP4, SOX9, FOXA2, FOXP2, MYCN, SPRY2, NKX2-8, GATA4, ASCL1, GATA6, NFIB, SIM2, SPRY1, PITX2, SHH, ZFPM2, NOG, BMPR2, CUX1
GO:0048644	1.34241e-09	1	15	71	muscle organ morphogenesis	BP	7.4182e-08	1	PAX7, ISL1, FOXC1, SMAD7, PROX1, GSC, ARID5B, POU4F1, PITX2, TBX20, SHOX2, ZFPM2, FOXC2, NKX2-5, RXRA
GO:0030510	1.36233e-09	1	16	77	regulation of BMP signaling pathway	BP	7.48726e-08	1	TFAP2B, SMAD7, ZNF423, SFRP1, CAV1, FBXL15, WNT1, BMP4, GATA4, GATA6, SFRP2, SKI, MSX1, NOG, SKOR1, BMPR2
GO:0061053	1.40087e-09	1	16	81	somite development	BP	7.67813e-08	1	FOXC1, SFRP1, TBX18, WNT1, FOXA2, PAX1, SIX1, PCDH8, SFRP2, WNT3A, T, SHH, FOXB1, FOXC2, HES7, NOG
GO:0030902	1.4638e-09	1	22	141	hindbrain development	BP	8.00131e-08	1	CBLN1, RFX4, OTX1, PROX1, WNT1, FOXA2, FOXP2, TBR1, ASCL1, NFIB, POU4F1, LMX1A, EN1, SHH, DLC1, EN2, PTF1A, CDK5R2, NEUROD2, HES3, NOG, MAFB
GO:0045995	1.89195e-09	1	19	110	regulation of embryonic development	BP	1.03137e-07	1	SFRP1, GATA3, TBX18, TBX2, WNT1, BMP4, FOXA2, SIX1, COL5A1, DUSP6, SFRP2, TENM4, WNT3A, NIPBL, SHH, OSR2, TGIF1, HES7, MYADM
GO:0060041	2.08952e-09	1	21	138	retina development in camera-type eye	BP	1.136e-07	1	PAX6, TFAP2B, ATP2B4, PAX2, NRP1, LHX2, NR2E1, VAX2, PROX1, BMP4, SOX9, PDGFRA, TFAP2A, SIX3, SKI, PTF1A, IRX5, TGIF1, IKZF1, RORB, BMPR2
GO:0021987	2.10601e-09	1	19	101	cerebral cortex development	BP	1.13982e-07	1	PAX6, TFAP2C, NRP1, LHX2, NR2E1, FOXP2, EMX1, TRA2B, ASCL1, DMRTA2, SLIT2, EOMES, EMX2, CDK5R2, ATOH1, NR2F1, POU3F2, PAX5, POU3F3
GO:0030509	2.10784e-09	1	20	130	BMP signaling pathway	BP	1.13982e-07	1	TFAP2B, SMAD7, ZNF423, SFRP1, DLX5, CAV1, FBXL15, WNT1, BMP4, GATA4, GATA6, SFRP2, GDF6, SKI, MSX1, T, NKX2-5, NOG, SKOR1, BMPR2
GO:0021511	2.46415e-09	1	10	26	spinal cord patterning	BP	1.32893e-07	1	PAX6, DMRT3, EVX1, LHX3, DBX1, RFX4, ASCL1, NKX6-2, NKX6-1, SOX1
GO:0002053	2.85057e-09	1	11	32	positive regulation of mesenchymal cell proliferation	BP	1.53323e-07	1	FGF9, TBX18, PRRX1, SOX9, SIX1, FOXP2, MYCN, MYC, SHH, SHOX2, IRS1
GO:0048704	2.90597e-09	1	17	96	embryonic skeletal system morphogenesis	BP	1.55887e-07	1	TBX15, PRRX1, HOXB8, BMP4, SIX1, HOXD10, GSC, MYCN, PDGFRA, TFAP2A, NIPBL, OSR2, SHOX2, FOXC2, IRX5, NOG, PAX5
GO:0060021	3.5539e-09	1	16	82	palate development	BP	1.90138e-07	1	WNT11, DLX5, PRRX1, TBX2, TBX3, TFAP2A, VAX1, ARID5B, WNT3A, SKI, MSX1, SHH, OSR2, FOXE1, TSHZ1, BCOR
GO:0060412	3.96529e-09	1	10	28	ventricular septum morphogenesis	BP	2.11587e-07	1	WNT11, SMAD7, ID2, PROX1, SOX4, TBX3, PITX2, CITED2, ZFPM2, NKX2-5
GO:0035019	3.98259e-09	1	15	75	somatic stem cell population maintenance	BP	2.11949e-07	1	PAX2, TFAP2C, SALL1, SFRP1, NR2E1, SOX4, SOX9, LIN28A, KLF10, SKI, CDX2, SOX2, NOG, PBX1, FOXD3
GO:0022612	4.65291e-09	1	20	129	gland morphogenesis	BP	2.45678e-07	1	PLXND1, PAX6, TFAP2C, NRP1, SFRP1, CAV1, NR3C1, PROX1, NKX2-3, TBX2, BMP4, SOX9, TBX3, IGF1R, SLIT2, NFIB, SHH, NOG, RXRA, BSX
GO:0051962	4.6478e-09	1	38	400	positive regulation of nervous system development	BP	2.45678e-07	1	PAX6, PAX2, NRP1, CBLN1, SALL1, ID2, PROX1, BCL11A, SLITRK3, BMP4, FOXA2, LIN28A, ASCL1, DMRTA2, SLIT2, NKX6-2, TENM4, FEZF2, WNT3A, ADAMTS1, GDF6, NKX6-1, SHH, SHOX2, NEUROD2, OTP, ATOH1, NEGR1, BDNF, TGIF1, IRX3, SLITRK1, NKX2-5, FLRT2, TCF4, BMPR2, OLIG2, CUX1
GO:0046982	4.88251e-09	1	36	454	protein heterodimerization activity	MF	2.57128e-07	1	TFAP2B, ADRB1, DMRT3, TBX15, KCNN1, CAV1, SIM1, TBX18, BCL11A, SOX4, SOX9, ATF4, FOXP2, BHLHE40, GAD2, PDX1, SAE1, DMRTA2, MCL1, BTBD11, HIST1H2BD, RUNX1, SIM2, ATF3, H3F3A, GUCY1A3, KCNK9, NEUROD2, EXT1, MAFA, NKX2-5, PBX1, IKZF1, RXRA, TCF4, HIST1H2BF
GO:0001764	5.1467e-09	1	21	132	neuron migration	BP	2.69633e-07	1	PAX6, NRP1, GATA3, BARHL1, ZSWIM6, ASCL1, BARHL2, VAX1, FEZF2, ROBO3, NKX6-1, PITX2, TLX3, TBX20, DRGX, CDK5R2, ATOH1, NR2F1, OLIG3, SOX1, FLRT2
GO:0007492	5.93936e-09	1	15	77	endoderm development	BP	3.09553e-07	1	COL12A1, ITGA4, COL5A1, COL4A2, LAMC1, GATA4, DUSP6, GATA6, EOMES, TBX20, ONECUT1, SOX2, EXT1, NOG, PAX9
GO:0035148	6.14615e-09	1	21	145	tube formation	BP	3.19505e-07	1	ZIC2, PAX2, SALL1, SFRP1, LHX2, GATA3, SOX4, BMP4, SOX9, SIX1, LMO4, SFRP2, NFIB, BCL2L11, SKI, T, SHH, DLC1, TGIF1, IRX3, NOG
GO:0048566	6.18808e-09	1	11	35	embryonic digestive tract development	BP	3.20857e-07	1	FGF9, FOXF1, SALL1, ID2, MYB, PDGFRA, GATA4, PITX2, NIPBL, SHH, SHOX2
GO:0061448	6.53169e-09	1	26	229	connective tissue development	BP	3.37806e-07	1	PAX7, RUNX3, WNT11, FGF9, COL1A1, ARRDC3, ID2, PRRX1, BMP4, SOX9, FOXA2, COL5A1, MYCN, SFRP2, NFIB, SERPINH1, ARID5B, MSX1, UNCX, OSR2, SHOX2, FOXC2, MAF, NOG, BMPR2, EBF2
GO:0048546	6.99149e-09	1	13	53	digestive tract morphogenesis	BP	3.60661e-07	1	WNT11, FOXF1, SFRP1, ID2, NKX2-3, BMP4, PDGFRA, GATA4, SFRP2, PITX2, NIPBL, SHH, SHOX2
GO:0042476	7.77494e-09	1	18	114	odontogenesis	BP	4.00052e-07	1	FOXC1, DMRT3, COL1A1, NKX2-3, BMP4, BCL11B, TFAP2A, NFIC, DLX1, BCL2L11, ADAMTS1, MSX1, PITX2, SHH, COL1A2, OSR2, BCOR, PAX9
GO:0048538	9.50109e-09	1	12	45	thymus development	BP	4.87626e-07	1	GATA3, MYB, PAX1, SIX1, BCL11B, LMO4, BCL2L11, SHH, FOXE1, PBX1, IKZF1, MAFB
GO:0032924	9.61347e-09	1	11	41	activin receptor signaling pathway	BP	4.92141e-07	1	ZIC2, SMAD7, FGF9, FST, GDF6, SKI, INHBB, CITED2, SHH, TGIF1, BMPR2
GO:0050679	1.02485e-08	1	20	150	positive regulation of epithelial cell proliferation	BP	5.23323e-07	1	PAX2, NRP1, FGF9, SFRP1, DLX5, CAV1, CCND1, TBX18, PROX1, NR4A3, BMP4, SOX9, FOXP2, LAMC1, MYC, SHH, OSR2, EGR3, NOG, BMPR2
GO:0001158	1.19889e-08	1	15	81	enhancer sequence-specific DNA binding	MF	6.10648e-07	1	TFAP2B, ISL1, TFAP2C, HIVEP1, GATA3, NR5A2, SOX9, GATA4, SIX3, LMO4, POU4F1, H3F3A, T, CDX2, PTF1A
GO:0003229	1.32039e-08	1	12	47	ventricular cardiac muscle tissue development	BP	6.70837e-07	1	ISL1, FOXC1, SMAD7, ID2, PROX1, TBX3, GATA4, POU4F1, ZFPM2, FOXC2, NKX2-5, RXRA
GO:0046661	1.45628e-08	1	19	144	male sex differentiation	BP	7.36168e-07	1	DMRT3, TFAP2C, FGF9, SFRP1, GATA3, CCND1, SOX9, TBX3, GATA4, GATA6, LHX9, SFRP2, ARID5B, BCL2L11, PITX2, CITED2, SHH, ZFPM2, HOXA10
GO:0061351	1.53944e-08	1	19	127	neural precursor cell proliferation	BP	7.76264e-07	1	PAX6, SALL1, NR2E1, ID2, PROX1, FOXO3, SIX3, ASCL1, DMRTA2, VAX1, FOXO1, WNT3A, SHH, EMX2, OTP, INSM1, BDNF, POU3F2, POU3F3
GO:0060828	1.61572e-08	1	25	226	regulation of canonical Wnt signaling pathway	BP	8.10673e-07	1	ISL1, WNT11, FGF9, SFRP1, DLX5, CAV1, LZTS2, PSMB3, COL1A1, TBX18, FOXO3, SOX4, WNT1, SOX9, SFRP2, RSPO3, FOXO1, DAB2, WNT3A, SHH, MLLT3, SOX2, NKX2-5, NOG, RNF220
GO:0048332	1.81586e-08	1	14	67	mesoderm morphogenesis	BP	9.08833e-07	1	FOXC1, PAX2, NR4A3, BMP4, KDM6B, TBX3, SFRP2, WNT3A, EOMES, T, TBX20, FOXC2, NOG, BMPR2
GO:0051402	1.92694e-08	1	24	208	neuron apoptotic process	BP	9.62039e-07	1	TFAP2B, TFAP2D, ISL1, POU4F3, NRP1, GATA3, ATN1, NR3C1, FOXO3, NR4A3, LRP1, BARHL1, CITED1, SIX1, ATF4, TFAP2A, ASCL1, MCL1, DLX1, POU4F1, BCL2L11, ANGPT1, FOXB1, BDNF
GO:0048638	2.09862e-08	1	29	267	regulation of developmental growth	BP	1.04516e-06	1	ADRB1, FOXC1, NRP1, FGF9, SFRP1, PROX1, BCL11A, TBX2, BMP4, SIX1, GATA4, DUSP6, GATA6, BARHL2, SLIT2, SFRP2, BCL2L11, WNT3A, NKX6-1, NIPBL, TBX20, PTEN, FOXC2, BDNF, NKX2-5, NOG, POU3F2, IKZF1, BMPR2
GO:0060348	2.24031e-08	1	22	172	bone development	BP	1.11025e-06	1	CYP26B1, DLX5, COL1A1, SPARC, FOXP1, WNT1, BMP4, SOX9, PAX1, TFAP2A, SFRP2, SERPINH1, SKI, MSX1, PITX2, T, OSR2, NAB2, SHOX2, PTGER4, BMPR2, SP5
GO:0045686	2.44684e-08	1	9	25	negative regulation of glial cell differentiation	BP	1.20667e-06	1	NR2E1, ID2, BMP4, LIN28A, MYCN, DLX1, NKX6-2, NKX6-1, NOG
GO:0072080	2.54051e-08	1	16	94	nephron tubule development	BP	1.24677e-06	1	TFAP2B, PAX2, WNT11, SALL1, GATA3, WNT1, BMP4, SOX9, CITED1, SIX1, MYC, SHH, IRX3, NOG, PBX1, POU3F3
GO:0045685	2.86942e-08	1	12	54	regulation of glial cell differentiation	BP	1.40136e-06	1	NR2E1, ID2, BMP4, LIN28A, MYCN, DLX1, NKX6-2, TENM4, NKX6-1, SHH, NOG, OLIG2
GO:0072006	2.89854e-08	1	19	131	nephron development	BP	1.41216e-06	1	TFAP2B, PAX2, WNT11, SALL1, GATA3, WNT1, BMP4, SOX9, CITED1, SIX1, PDGFRA, MYC, ANGPT1, SHH, FOXC2, IRX3, NOG, PBX1, POU3F3
GO:0003401	3.05333e-08	1	10	33	axis elongation	BP	1.48399e-06	1	TFAP2C, SFRP1, BMP4, SOX9, SIX1, SPRY2, SFRP2, WNT3A, SPRY1, SHH
GO:0010720	3.25231e-08	1	38	436	positive regulation of cell development	BP	1.57312e-06	1	PAX6, PAX2, NRP1, SALL1, COL1A1, ID2, PROX1, BCL11A, BMP4, FOXA2, LIN28A, ASCL1, DMRTA2, SLIT2, NKX6-2, TENM4, DAB2, FEZF2, WNT3A, ADAMTS1, GDF6, RUNX1, NKX6-1, SHH, SHOX2, NEUROD2, OTP, ATOH1, NEGR1, BDNF, TGIF1, IRX3, MYADM, NKX2-5, TCF4, BMPR2, OLIG2, CUX1
GO:0072009	3.52213e-08	1	17	108	nephron epithelium development	BP	1.6955e-06	1	TFAP2B, PAX2, WNT11, SALL1, GATA3, WNT1, BMP4, SOX9, CITED1, SIX1, MYC, SHH, FOXC2, IRX3, NOG, PBX1, POU3F3
GO:0014014	3.78827e-08	1	10	33	negative regulation of gliogenesis	BP	1.80801e-06	1	NR2E1, ID2, BMP4, LIN28A, MYCN, DLX1, NKX6-2, SKI, NKX6-1, NOG
GO:0061326	3.90975e-08	1	16	96	renal tubule development	BP	1.85552e-06	1	TFAP2B, PAX2, WNT11, SALL1, GATA3, WNT1, BMP4, SOX9, CITED1, SIX1, MYC, SHH, IRX3, NOG, PBX1, POU3F3
GO:0035051	4.02873e-08	1	17	110	cardiocyte differentiation	BP	1.9075e-06	1	ISL1, PROX1, TBX2, BMP4, KDM6B, PDGFRA, TBX3, GATA4, GATA6, CAMK2D, TENM4, WNT3A, EOMES, PITX2, T, NKX2-5, RXRA
GO:0035137	4.0804e-08	1	11	39	hindlimb morphogenesis	BP	1.92744e-06	1	TFAP2B, MECOM, SALL1, BMP4, HOXD10, TBX3, MSX1, PITX2, SHH, OSR2, SALL3
GO:0060415	4.1929e-08	1	13	65	muscle tissue morphogenesis	BP	1.97595e-06	1	PAX7, ISL1, FOXC1, SMAD7, PROX1, POU4F1, PITX2, TBX20, SHOX2, ZFPM2, FOXC2, NKX2-5, RXRA
GO:0048557	4.54671e-08	1	8	19	embryonic digestive tract morphogenesis	BP	2.1377e-06	1	FOXF1, ID2, PDGFRA, GATA4, PITX2, NIPBL, SHH, SHOX2
GO:0048592	4.93724e-08	1	20	144	eye morphogenesis	BP	2.31591e-06	1	PAX6, TFAP2B, PAX2, VAX2, PROX1, TBX2, BMP4, SOX9, COL5A1, TFAP2A, SIX3, SKI, PITX2, NIPBL, PTF1A, BDNF, IRX5, SOX1, IKZF1, RORB
GO:0090184	5.61185e-08	1	10	39	positive regulation of kidney development	BP	2.62416e-06	1	PAX2, SALL1, GATA3, BMP4, SOX9, SIX1, LIN28A, MYC, SHH, NOG
GO:0043523	5.6204e-08	1	22	185	regulation of neuron apoptotic process	BP	2.62416e-06	1	TFAP2B, TFAP2D, ISL1, NRP1, GATA3, NR3C1, FOXO3, NR4A3, LRP1, BARHL1, CITED1, SIX1, ATF4, TFAP2A, ASCL1, MCL1, DLX1, POU4F1, BCL2L11, ANGPT1, FOXB1, BDNF
GO:0001707	5.85167e-08	1	13	63	mesoderm formation	BP	2.72583e-06	1	FOXC1, PAX2, NR4A3, BMP4, KDM6B, SFRP2, WNT3A, EOMES, T, TBX20, FOXC2, NOG, BMPR2
GO:0021527	6.07923e-08	1	7	15	spinal cord association neuron differentiation	BP	2.81234e-06	1	PAX7, LHX3, WNT1, ASCL1, LMO4, WNT3A, GSX1
GO:0072078	6.05171e-08	1	14	76	nephron tubule morphogenesis	BP	2.81234e-06	1	PAX2, WNT11, SALL1, GATA3, WNT1, BMP4, SOX9, CITED1, SIX1, MYC, SHH, IRX3, NOG, PBX1
GO:0007519	6.07523e-08	1	19	154	skeletal muscle tissue development	BP	2.81234e-06	1	CYP26B1, CFLAR, PAX7, CAV1, SIX1, FOXP2, HOXD10, DMRTA2, VAX1, MBNL1, WNT3A, SKI, ATF3, EOMES, PITX2, SHH, SHOX2, VGLL2, PAX5
GO:0060419	6.21771e-08	1	13	62	heart growth	BP	2.86982e-06	1	FOXC1, FGF9, PROX1, TBX2, GATA4, DUSP6, GATA6, CAMK2D, TENM4, TBX20, FOXC2, NKX2-5, NOG
GO:0003713	6.40486e-08	1	28	293	transcription coactivator activity	MF	2.94273e-06	1	KMT2E, TFAP2B, ISL1, SMARCA2, GATA3, ATN1, PRRX1, TRERF1, SOX4, CITED1, GATA4, TFAP2A, SIX3, ARID5B, WNT3A, RBPMS, PITX2, CITED2, TBX20, ZFPM2, VGLL2, JUNB, CTBP2, NR2F1, NRIP1, POU3F2, RXRA, MAML3
GO:0050769	7.03948e-08	1	33	345	positive regulation of neurogenesis	BP	3.22696e-06	1	PAX6, NRP1, SALL1, ID2, PROX1, BCL11A, BMP4, FOXA2, LIN28A, ASCL1, DMRTA2, SLIT2, NKX6-2, TENM4, FEZF2, WNT3A, ADAMTS1, GDF6, NKX6-1, SHH, SHOX2, NEUROD2, OTP, ATOH1, NEGR1, BDNF, TGIF1, IRX3, NKX2-5, TCF4, BMPR2, OLIG2, CUX1
GO:0030879	7.08882e-08	1	18	128	mammary gland development	BP	3.24221e-06	1	TFAP2C, CAV1, GATA3, CCND1, NR3C1, ID2, TBX2, BMP4, SOX9, TBX3, IGF1R, SLIT2, BCL2L11, WNT3A, MSX1, IRS1, FOXB1, BSX
GO:0072088	7.93027e-08	1	14	78	nephron epithelium morphogenesis	BP	3.60256e-06	1	PAX2, WNT11, SALL1, GATA3, WNT1, BMP4, SOX9, CITED1, SIX1, MYC, SHH, IRX3, NOG, PBX1
GO:0001838	8.5396e-08	1	18	129	embryonic epithelial tube formation	BP	3.86197e-06	1	ZIC2, PAX2, SALL1, SFRP1, LHX2, GATA3, SOX4, BMP4, SOX9, SIX1, LMO4, SFRP2, SKI, T, DLC1, TGIF1, IRX3, NOG
GO:0090100	8.93676e-08	1	15	96	positive regulation of transmembrane receptor protein serine/threonine kinase signaling pathway	BP	4.03254e-06	1	ZIC2, FGF9, ZNF423, FBXL15, BMP4, CITED1, GATA4, GATA6, DAB2, GDF6, RBPMS, INHBB, MSX1, CITED2, BMPR2
GO:0048709	9.25855e-08	1	14	77	oligodendrocyte differentiation	BP	4.16841e-06	1	PAX6, CSK, ID2, CDKN2C, BMP4, SOX9, ASCL1, DLX1, NKX6-2, TENM4, NKX6-1, SHH, PTEN, OLIG2
GO:0072175	9.70204e-08	1	18	130	epithelial tube formation	BP	4.34867e-06	1	ZIC2, PAX2, SALL1, SFRP1, LHX2, GATA3, SOX4, BMP4, SOX9, SIX1, LMO4, SFRP2, SKI, T, DLC1, TGIF1, IRX3, NOG
GO:0060675	9.80371e-08	1	13	67	ureteric bud morphogenesis	BP	4.3845e-06	1	PAX2, WNT11, SALL1, GATA3, WNT1, BMP4, SOX9, CITED1, SIX1, MYC, SHH, NOG, PBX1
GO:0010002	9.93233e-08	1	8	19	cardioblast differentiation	BP	4.43219e-06	1	ISL1, TBX2, GATA4, GATA6, WNT3A, EOMES, T, NKX2-5
GO:0060795	1.06351e-07	1	9	34	cell fate commitment involved in formation of primary germ layer	BP	4.73532e-06	1	PAX2, BMP4, DUSP6, GATA6, SFRP2, WNT3A, EOMES, FOXC2, SOX2
GO:0001105	1.1151e-07	1	10	33	RNA polymerase II transcription coactivator activity	MF	4.95409e-06	1	TFAP2B, ISL1, SMARCA2, ATN1, PRRX1, SOX4, PITX2, TBX20, ZFPM2, POU3F2
GO:0072171	1.12011e-07	1	13	68	mesonephric tubule morphogenesis	BP	4.96543e-06	1	PAX2, WNT11, SALL1, GATA3, WNT1, BMP4, SOX9, CITED1, SIX1, MYC, SHH, NOG, PBX1
GO:0072028	1.18926e-07	1	14	80	nephron morphogenesis	BP	5.23743e-06	1	PAX2, WNT11, SALL1, GATA3, WNT1, BMP4, SOX9, CITED1, SIX1, MYC, SHH, IRX3, NOG, PBX1
GO:0035326	1.18732e-07	1	15	94	enhancer binding	MF	5.23743e-06	1	TFAP2B, ISL1, TFAP2C, HIVEP1, GATA3, NR5A2, SOX9, GATA4, SIX3, LMO4, POU4F1, H3F3A, T, CDX2, PTF1A
GO:0042326	1.42996e-07	1	32	384	negative regulation of phosphorylation	BP	6.28374e-06	1	PAX6, SRCIN1, WNK1, MECOM, GADD45B, SMAD7, CSK, SFRP1, CAV1, CDKN1B, CDKN2C, BMP4, FOXA2, SPRY2, MYC, DUSP6, IGF1R, SLIT2, SFRP2, FOXO1, ANGPT1, PPP1R15B, ATF3, SPRY1, MIDN, RHOH, PTEN, INSM1, CTDSP2, MYADM, NOG, HEXIM1
GO:0060993	1.45337e-07	1	15	94	kidney morphogenesis	BP	6.37271e-06	1	PAX2, WNT11, SALL1, GATA3, SOX4, WNT1, BMP4, SOX9, CITED1, SIX1, MYC, SHH, IRX3, NOG, PBX1
GO:0061333	1.57283e-07	1	14	80	renal tubule morphogenesis	BP	6.86668e-06	1	PAX2, WNT11, SALL1, GATA3, WNT1, BMP4, SOX9, CITED1, SIX1, MYC, SHH, IRX3, NOG, PBX1
GO:0008584	1.73996e-07	1	16	120	male gonad development	BP	7.54731e-06	1	TFAP2C, FGF9, SFRP1, GATA3, CCND1, SOX9, GATA4, GATA6, LHX9, SFRP2, ARID5B, BCL2L11, PITX2, CITED2, ZFPM2, HOXA10
GO:0046546	1.73996e-07	1	16	120	development of primary male sexual characteristics	BP	7.54731e-06	1	TFAP2C, FGF9, SFRP1, GATA3, CCND1, SOX9, GATA4, GATA6, LHX9, SFRP2, ARID5B, BCL2L11, PITX2, CITED2, ZFPM2, HOXA10
GO:0090183	1.95578e-07	1	11	53	regulation of kidney development	BP	8.46524e-06	1	PAX2, SALL1, GATA3, BMP4, SOX9, CITED1, SIX1, LIN28A, MYC, SHH, NOG
GO:0090185	2.03709e-07	1	7	17	negative regulation of kidney development	BP	8.79831e-06	1	PAX2, SALL1, GATA3, BMP4, CITED1, SIX1, SHH
GO:0003215	2.10927e-07	1	7	16	cardiac right ventricle morphogenesis	BP	9.09058e-06	1	ISL1, GATA3, SOX4, GATA4, TBX20, ZFPM2, NKX2-5
GO:0035265	2.13693e-07	1	18	131	organ growth	BP	9.19016e-06	1	FOXC1, FGF9, PROX1, TBX2, SOX9, SPRY2, GATA4, DUSP6, GATA6, CAMK2D, TENM4, BCL2L11, TBX20, SHH, PTEN, FOXC2, NKX2-5, NOG
GO:2000826	2.35398e-07	1	8	26	regulation of heart morphogenesis	BP	1.01021e-05	1	ISL1, FOXC1, TBX2, BMP4, SOX9, SIX1, WNT3A, FOXC2
GO:0009954	2.5734e-07	1	9	34	proximal/distal pattern formation	BP	1.09737e-05	1	CYP26B1, HOXD10, SIX3, DLX1, EN1, SP8, IRX3, PBX1, HOXA10
GO:0072132	2.62693e-07	1	9	33	mesenchyme morphogenesis	BP	1.11783e-05	1	ISL1, FOXC1, TBX2, SOX9, MYC, WNT3A, MSX1, TBX20, FOXC2
GO:0030901	2.64892e-07	1	13	80	midbrain development	BP	1.12482e-05	1	TFAP2D, FGF9, RFX4, OTX1, WNT1, BARHL1, LMX1A, EN1, MSX1, SHH, EN2, FOXB1, HES3
GO:0048762	2.85114e-07	1	19	161	mesenchymal cell differentiation	BP	1.20814e-05	1	ISL1, FOXC1, PAX2, NRP1, SMAD7, SFRP1, COL1A1, BMP4, SOX9, FOXA2, GSC, SFRP2, DAB2, MSX1, EOMES, PITX2, SHH, FOXC2, NOG
GO:0035115	2.86449e-07	1	9	33	embryonic forelimb morphogenesis	BP	1.21125e-05	1	MECOM, TBX3, TFAP2A, EN1, MSX1, NIPBL, SHH, OSR2, SHOX2
GO:0060538	2.96631e-07	1	19	165	skeletal muscle organ development	BP	1.25168e-05	1	CYP26B1, CFLAR, PAX7, CAV1, SIX1, FOXP2, HOXD10, DMRTA2, VAX1, MBNL1, WNT3A, SKI, ATF3, EOMES, PITX2, SHH, SHOX2, VGLL2, PAX5
GO:0021772	3.10383e-07	1	10	34	olfactory bulb development	BP	1.30698e-05	1	SALL1, LHX2, NR2E1, ID2, SLIT2, SKI, EOMES, UNCX, EXT1, SALL3
GO:0001085	3.25889e-07	1	15	99	RNA polymerase II transcription factor binding	MF	1.36656e-05	1	ISL1, GATA3, ATF4, GSC, BHLHE40, TBX3, GATA4, GATA6, EOMES, PITX2, T, TBX20, SIN3A, ZFPM2, TCF4
GO:0048593	3.34587e-07	1	16	107	camera-type eye morphogenesis	BP	1.39723e-05	1	PAX6, TFAP2B, PAX2, PROX1, TBX2, BMP4, SOX9, TFAP2A, SIX3, SKI, PITX2, PTF1A, IRX5, SOX1, IKZF1, RORB
GO:0042692	3.34551e-07	1	30	349	muscle cell differentiation	BP	1.39723e-05	1	CYP26B1, CFLAR, ISL1, PRDM6, SMARCA2, QKI, TBX18, PROX1, TBX2, WNT1, BMP4, SOX9, SIX1, FLNC, KDM6B, PDGFRA, TBX3, GATA4, GATA6, CAMK2D, MBNL1, WNT3A, SKI, MSX1, PITX2, T, SHH, SHOX2, NKX2-5, RXRA
GO:0021545	3.51883e-07	1	10	42	cranial nerve development	BP	1.4634e-05	1	ISL1, PAX2, POU4F3, NRP1, SALL1, SIX1, TFAP2A, POU4F1, DRGX, HES3
GO:0090090	3.55231e-07	1	18	151	negative regulation of canonical Wnt signaling pathway	BP	1.47428e-05	1	ISL1, WNT11, SFRP1, CAV1, LZTS2, PSMB3, TBX18, FOXO3, SOX9, SFRP2, FOXO1, DAB2, WNT3A, SHH, MLLT3, SOX2, NKX2-5, NOG
GO:0001706	3.62106e-07	1	11	56	endoderm formation	BP	1.49973e-05	1	COL12A1, ITGA4, COL5A1, COL4A2, GATA4, DUSP6, GATA6, EOMES, TBX20, SOX2, NOG
GO:0014013	3.63728e-07	1	13	77	regulation of gliogenesis	BP	1.50336e-05	1	NR2E1, ID2, BMP4, LIN28A, MYCN, DLX1, NKX6-2, TENM4, SKI, NKX6-1, SHH, NOG, OLIG2
GO:0042474	3.76149e-07	1	7	21	middle ear morphogenesis	BP	1.54835e-05	1	PRRX1, SIX1, GSC, MSX1, OSR2, TSHZ1, NOG
GO:0060038	3.75512e-07	1	10	39	cardiac muscle cell proliferation	BP	1.54835e-05	1	FOXC1, FGF9, TBX2, GATA4, GATA6, TENM4, TBX20, FOXC2, NKX2-5, NOG
GO:0001756	3.99466e-07	1	12	66	somitogenesis	BP	1.63765e-05	1	FOXC1, SFRP1, TBX18, FOXA2, PAX1, PCDH8, SFRP2, WNT3A, T, FOXB1, FOXC2, HES7
GO:0021532	4.32485e-07	1	10	41	neural tube patterning	BP	1.76583e-05	1	PAX6, PAX7, WNT1, BMP4, FOXA2, GSC, WNT3A, EN1, SHH, HES3
GO:0030098	4.62752e-07	1	25	301	lymphocyte differentiation	BP	1.8818e-05	1	CYP26B1, KLF6, SFRP1, LYL1, GATA3, FOXP1, ITGA4, ID2, MYB, BCL11A, NKX2-3, SOX4, WNT1, BMP4, PAX1, BCL11B, EOMES, SHH, RHOH, ONECUT1, PTGER4, EGR3, ZFP36L1, IKZF1, MAFB
GO:0048483	4.83808e-07	1	10	44	autonomic nervous system development	BP	1.95559e-05	1	TFAP2B, KIF26A, NRP1, GATA3, SOX4, SIX1, TFAP2A, ASCL1, INSM1, HES3
GO:0051098	5.11702e-07	1	24	258	regulation of binding	BP	2.06421e-05	1	PLXND1, PAX7, ISL1, NRP1, CAV1, LHX2, GATA3, ITGA4, ID2, BMP4, PDX1, NFIB, ZNF462, DAB2, ANGPT1, WNT3A, SKI, MSX1, PITX2, TMC8, SIN3A, CTBP2, NOG, EBF2
GO:0070997	5.14388e-07	1	25	267	neuron death	BP	2.0709e-05	1	TFAP2B, TFAP2D, ISL1, PICALM, POU4F3, NRP1, GATA3, ATN1, NR3C1, FOXO3, NR4A3, LRP1, BARHL1, CITED1, SIX1, ATF4, TFAP2A, ASCL1, MCL1, DLX1, POU4F1, BCL2L11, ANGPT1, FOXB1, BDNF
GO:0042733	5.16606e-07	1	12	61	embryonic digit morphogenesis	BP	2.07569e-05	1	SALL1, TBX2, BMP4, MYCN, TBX3, SFRP2, BCL2L11, MSX1, SHH, OSR2, HOXD12, NOG
GO:0001190	5.47533e-07	1	11	50	transcriptional activator activity, RNA polymerase II transcription factor binding	MF	2.19085e-05	1	TFAP2B, ISL1, SMARCA2, ATN1, PRRX1, SOX4, PITX2, TBX20, ZFPM2, NKX2-5, POU3F2
GO:0098811	5.47533e-07	1	11	50	transcriptional repressor activity, RNA polymerase II activating transcription factor binding	MF	2.19085e-05	1	TFAP2B, ISL1, SMARCA2, ATN1, PRRX1, SOX4, PITX2, TBX20, ZFPM2, NKX2-5, POU3F2
GO:0055008	5.48528e-07	1	11	55	cardiac muscle tissue morphogenesis	BP	2.19085e-05	1	ISL1, FOXC1, SMAD7, PROX1, POU4F1, PITX2, TBX20, ZFPM2, FOXC2, NKX2-5, RXRA
GO:0021766	5.55849e-07	1	12	67	hippocampus development	BP	2.21306e-05	1	ATP2B4, NR2E1, PROX1, NR4A3, KDM6B, DLX1, FEZF2, WNT3A, LMX1A, EMX2, CDK5R2, PTEN
GO:0002521	5.56281e-07	1	32	451	leukocyte differentiation	BP	2.21306e-05	1	CYP26B1, KMT2E, KLF6, SFRP1, LYL1, GATA3, FOXP1, ITGA4, ID2, MYB, BCL11A, NKX2-3, SOX4, WNT1, BMP4, PAX1, BCL11B, MYC, KLF10, RUNX1, EOMES, SHH, RHOH, ONECUT1, JUNB, PTGER4, ZBTB7A, EGR3, TOB2, ZFP36L1, IKZF1, MAFB
GO:0010470	5.78327e-07	1	9	35	regulation of gastrulation	BP	2.29623e-05	1	FOXA2, COL5A1, DUSP6, SFRP2, TENM4, WNT3A, OSR2, TGIF1, MYADM
GO:0003197	5.89112e-07	1	8	27	endocardial cushion development	BP	2.33446e-05	1	ISL1, FOXF1, TBX2, BMP4, SOX9, GATA4, MSX1, TBX20
GO:0021988	5.92813e-07	1	10	36	olfactory lobe development	BP	2.34452e-05	1	SALL1, LHX2, NR2E1, ID2, SLIT2, SKI, EOMES, UNCX, EXT1, SALL3
GO:0001933	6.00767e-07	1	29	349	negative regulation of protein phosphorylation	BP	2.37132e-05	1	PAX6, SRCIN1, WNK1, MECOM, GADD45B, SMAD7, CSK, SFRP1, CAV1, CDKN1B, CDKN2C, BMP4, SPRY2, MYC, DUSP6, IGF1R, SLIT2, SFRP2, FOXO1, ANGPT1, PPP1R15B, ATF3, SPRY1, PTEN, INSM1, CTDSP2, MYADM, NOG, HEXIM1
GO:0003209	6.08426e-07	1	8	27	cardiac atrium morphogenesis	BP	2.39687e-05	1	ISL1, PROX1, SOX4, GATA4, PITX2, TBX20, SHOX2, NKX2-5
GO:0060850	6.13786e-07	1	7	20	regulation of transcription involved in cell fate commitment	BP	2.41327e-05	1	PAX6, EVX1, PROX1, BMP4, DLX1, NKX6-2, NKX6-1
GO:0030325	6.37503e-07	1	8	26	adrenal gland development	BP	2.49678e-05	1	WNT11, SALL1, NR3C1, ASCL1, ARID5B, CITED2, INSM1, PBX1
GO:0050680	6.36584e-07	1	15	113	negative regulation of epithelial cell proliferation	BP	2.49678e-05	1	PAX6, RUNX3, SFRP1, CAV1, GATA3, CDKN1B, SPARC, KLF9, BMP4, SOX9, NKX2-8, SFRP2, NFIB, PTEN, SOX2
GO:0060425	6.54045e-07	1	11	55	lung morphogenesis	BP	2.55661e-05	1	BMP4, SOX9, FOXA2, FOXP2, SPRY2, GATA4, NFIB, SPRY1, PITX2, SHH, NOG
GO:0002065	7.28136e-07	1	17	129	columnar/cuboidal epithelial cell differentiation	BP	2.82977e-05	1	PAX6, WNT11, POU4F3, PROX1, SOX4, BMP4, CITED1, GATA4, ASCL1, PDX1, GATA6, GFI1, NKX6-1, ATOH1, INSM1, RXRA, CUX1
GO:1901214	7.35981e-07	1	23	233	regulation of neuron death	BP	2.85476e-05	1	TFAP2B, TFAP2D, ISL1, PICALM, NRP1, GATA3, NR3C1, FOXO3, NR4A3, LRP1, BARHL1, CITED1, SIX1, ATF4, TFAP2A, ASCL1, MCL1, DLX1, POU4F1, BCL2L11, ANGPT1, FOXB1, BDNF
GO:0008585	8.28446e-07	1	14	97	female gonad development	BP	3.18889e-05	1	FOXC1, SFRP1, FOXO3, BMP4, VGF, PDGFRA, LHX9, SLIT2, ARID5B, ADAMTS1, INHBB, PITX2, ZFPM2, NRIP1
GO:0046620	8.56506e-07	1	13	74	regulation of organ growth	BP	3.29062e-05	1	FOXC1, FGF9, PROX1, TBX2, GATA4, DUSP6, GATA6, BCL2L11, TBX20, PTEN, FOXC2, NKX2-5, NOG
GO:0055017	1.00475e-06	1	11	55	cardiac muscle tissue growth	BP	3.84552e-05	1	FOXC1, FGF9, TBX2, GATA4, GATA6, CAMK2D, TENM4, TBX20, FOXC2, NKX2-5, NOG
GO:0016202	1.08126e-06	1	14	100	regulation of striated muscle tissue development	BP	4.1305e-05	1	CYP26B1, FGF9, TBX2, BMP4, SIX1, GATA4, GATA6, WNT3A, TBX20, SHH, SHOX2, BDNF, NKX2-5, NOG
GO:0060324	1.08748e-06	1	10	45	face development	BP	4.14638e-05	1	DLX5, ZFAND5, COL1A1, ITGA4, ARID5B, SKI, MSX1, NIPBL, NOG, PAX9
GO:0030856	1.18418e-06	1	15	121	regulation of epithelial cell differentiation	BP	4.49809e-05	1	PAX6, TNFRSF1A, PAX2, SALL1, CAV1, GATA3, CCND1, BMP4, SOX9, CITED1, TBX3, ASCL1, NKX6-1, ATOH1, APOLD1
GO:0031128	1.21072e-06	1	8	32	developmental induction	BP	4.59028e-05	1	SALL1, WNT1, BMP4, SOX9, SIX1, SIX3, WNT3A, SPRY1
GO:0060602	1.23059e-06	1	7	21	branch elongation of an epithelium	BP	4.65686e-05	1	TFAP2C, BMP4, SOX9, SIX1, SPRY2, SPRY1, SHH
GO:0048701	1.26276e-06	1	10	45	embryonic cranial skeleton morphogenesis	BP	4.76965e-05	1	TBX15, PRRX1, BMP4, SIX1, PDGFRA, TFAP2A, NIPBL, FOXC2, IRX5, PAX5
GO:0048634	1.3661e-06	1	14	102	regulation of muscle organ development	BP	5.15032e-05	1	CYP26B1, FGF9, TBX2, BMP4, SIX1, GATA4, GATA6, WNT3A, TBX20, SHH, SHOX2, BDNF, NKX2-5, NOG
GO:1901861	1.38393e-06	1	14	102	regulation of muscle tissue development	BP	5.2078e-05	1	CYP26B1, FGF9, TBX2, BMP4, SIX1, GATA4, GATA6, WNT3A, TBX20, SHH, SHOX2, BDNF, NKX2-5, NOG
GO:0021542	1.4352e-06	1	6	16	dentate gyrus development	BP	5.3856e-05	1	NR2E1, PROX1, FEZF2, LMX1A, EMX2, PTEN
GO:0001658	1.43652e-06	1	11	61	branching involved in ureteric bud morphogenesis	BP	5.3856e-05	1	PAX2, SALL1, WNT1, BMP4, SOX9, CITED1, SIX1, MYC, SHH, NOG, PBX1
GO:0060560	1.47754e-06	1	22	198	developmental growth involved in morphogenesis	BP	5.52914e-05	1	TFAP2C, POU4F3, NRP1, SALL1, SFRP1, LHX2, BCL11A, TBX2, BMP4, SOX9, SIX1, EMX1, SPRY2, BARHL2, SLIT2, SFRP2, WNT3A, NKX6-1, SPRY1, SHH, BDNF, BMPR2
GO:0021854	1.49206e-06	1	7	22	hypothalamus development	BP	5.57314e-05	1	NRP1, RAX, PITX2, GSX1, OTP, FOXB1, POU3F2
GO:0046660	1.71606e-06	1	15	115	female sex differentiation	BP	6.38613e-05	1	FOXC1, SFRP1, FOXO3, BMP4, VGF, PDGFRA, TBX3, LHX9, SLIT2, ARID5B, ADAMTS1, INHBB, PITX2, ZFPM2, NRIP1
GO:0003230	1.73651e-06	1	8	30	cardiac atrium development	BP	6.4385e-05	1	ISL1, PROX1, SOX4, GATA4, PITX2, TBX20, SHOX2, NKX2-5
GO:0046545	1.91274e-06	1	14	102	development of primary female sexual characteristics	BP	7.0789e-05	1	FOXC1, SFRP1, FOXO3, BMP4, VGF, PDGFRA, LHX9, SLIT2, ARID5B, ADAMTS1, INHBB, PITX2, ZFPM2, NRIP1
GO:0045168	1.92897e-06	1	8	34	cell-cell signaling involved in cell fate commitment	BP	7.12589e-05	1	SALL1, WNT1, BMP4, SOX9, SIX1, SIX3, WNT3A, SPRY1
GO:0021675	1.94994e-06	1	12	70	nerve development	BP	7.19017e-05	1	ISL1, PAX2, POU4F3, NRP1, SALL1, SIX1, TFAP2A, POU4F1, DRGX, NPTX1, HES3, BDNF
GO:0001101	2.0266e-06	0.999999	24	293	response to acid chemical	BP	7.44564e-05	1	CYP26B1, KMT2E, ATP2B4, PAX2, WNT11, SFRP1, COL1A1, CPT1A, CDKN1B, FZD10, SPARC, BMP4, SOX9, GATA4, TFAP2A, ASCL1, PDX1, WNT3A, ADAMTS1, T, COL1A2, BDNF, RXRA, RORB
GO:0014031	2.03543e-06	1	17	148	mesenchymal cell development	BP	7.46449e-05	1	ISL1, FOXC1, NRP1, SMAD7, SFRP1, COL1A1, SOX9, FOXA2, GSC, SFRP2, DAB2, MSX1, EOMES, PITX2, SHH, FOXC2, NOG
GO:0032526	2.05109e-06	1	14	107	response to retinoic acid	BP	7.50827e-05	1	CYP26B1, KMT2E, PAX2, WNT11, COL1A1, FZD10, BMP4, SOX9, GATA4, ASCL1, WNT3A, T, RXRA, RORB
GO:0010453	2.09187e-06	1	8	31	regulation of cell fate commitment	BP	7.62984e-05	1	PAX7, BMP4, DUSP6, LMO4, SFRP2, NKX6-2, WNT3A, GFI1
GO:0060688	2.1801e-06	1	10	54	regulation of morphogenesis of a branching structure	BP	7.93731e-05	1	PAX2, SALL1, SFRP1, BMP4, SOX9, SIX1, SHH, SHOX2, NOG, RXRA
GO:0045926	2.32538e-06	0.999999	20	216	negative regulation of growth	BP	8.45098e-05	1	ADRB1, SMARCA2, WNT11, NRP1, SFRP1, PPP1R9B, CDKN1B, BCL11A, CDKN2C, BMP4, CD36, SLIT2, SFRP2, ING1, WNT3A, MSX1, PTEN, NOG, BMPR2, DDX3X
GO:0051216	2.3845e-06	0.999999	19	181	cartilage development	BP	8.65023e-05	1	PAX7, RUNX3, WNT11, FGF9, COL1A1, PRRX1, BMP4, SOX9, MYCN, SFRP2, NFIB, SERPINH1, MSX1, UNCX, OSR2, SHOX2, MAF, NOG, BMPR2
GO:0033273	2.43485e-06	1	12	86	response to vitamin	BP	8.81704e-05	1	SFRP1, COL1A1, CCND1, SPARC, GATA4, ASCL1, PDX1, IGF1R, ADAMTS1, PITX2, BDNF, RXRA
GO:0045844	2.46693e-06	1	10	50	positive regulation of striated muscle tissue development	BP	8.90125e-05	1	CYP26B1, FGF9, TBX2, BMP4, GATA4, GATA6, WNT3A, TBX20, SHH, SHOX2
GO:0048636	2.46693e-06	1	10	50	positive regulation of muscle organ development	BP	8.90125e-05	1	CYP26B1, FGF9, TBX2, BMP4, GATA4, GATA6, WNT3A, TBX20, SHH, SHOX2
GO:0055010	2.48334e-06	1	9	40	ventricular cardiac muscle tissue morphogenesis	BP	8.94448e-05	1	ISL1, FOXC1, SMAD7, PROX1, POU4F1, ZFPM2, FOXC2, NKX2-5, RXRA
GO:0048545	2.50186e-06	0.999999	28	401	response to steroid hormone	BP	8.99511e-05	1	ISL1, SFRP1, CAV1, GATA3, COL1A1, CCND1, CDKN1B, NR2E1, SPARC, NR3C1, NR5A2, KLF9, NR4A3, BMP4, CITED1, NR1H2, GATA4, PDX1, GATA6, SLIT2, NR3C2, CITED2, PTEN, NR2F1, NRIP1, RXRA, ESRRG, RORB
GO:0071396	2.96502e-06	0.999999	28	382	cellular response to lipid	BP	0.000106036	1	CYP26B1, KMT2E, ISL1, PAX2, WNT11, SFRP1, COL1A1, CPT1A, FZD10, NR2E1, NR3C1, NR5A2, KLF9, NR4A3, BMP4, SOX9, NR1H2, CD36, NR3C2, WNT3A, ADAMTS1, GFI1, T, NR2F1, NRIP1, RXRA, ESRRG, RORB
GO:0061008	2.97852e-06	0.999999	15	124	hepaticobiliary system development	BP	0.000106331	1	PKM, CCND1, PROX1, WNT1, BMP4, SOX9, NKX2-8, PDX1, GATA6, ARID5B, RUNX1, NIPBL, CITED2, ONECUT1, RXRA
GO:1901863	3.0008e-06	1	10	51	positive regulation of muscle tissue development	BP	0.000106937	1	CYP26B1, FGF9, TBX2, BMP4, GATA4, GATA6, WNT3A, TBX20, SHH, SHOX2
GO:0023019	3.03017e-06	1	6	18	signal transduction involved in regulation of gene expression	BP	0.000107793	1	PAX6, FOXA2, GSC, GATA4, MSX1, T
GO:0010769	3.13701e-06	0.999999	27	292	regulation of cell morphogenesis involved in differentiation	BP	0.000111397	1	SRCIN1, PAX2, ARHGEF1, NRP1, SMAD7, SALL1, SFRP1, COL1A1, NR2E1, BCL11A, FOXA2, CITED1, TBR1, BARHL2, SLIT2, SFRP2, DAB2, FEZF2, WNT3A, NKX6-1, SHOX2, PTEN, BDNF, MYADM, POU3F2, BMPR2, CUX1
GO:0071559	3.16197e-06	0.999999	22	234	response to transforming growth factor beta	BP	0.000112086	1	RUNX3, LTBP4, SMAD7, SFRP1, CAV1, COL1A1, WNT1, SOX9, CITED1, COL4A2, MYC, DAB2, KLF10, SKI, RUNX1, CITED2, COL1A2, ONECUT1, JUNB, TGIF1, SKOR1, SKOR2
GO:0043401	3.28894e-06	1	11	58	steroid hormone mediated signaling pathway	BP	0.000116382	1	NR2E1, NR3C1, NR5A2, NR4A3, BMP4, NR1H2, NR3C2, NR2F1, RXRA, ESRRG, RORB
GO:0048864	3.38321e-06	0.999999	17	152	stem cell development	BP	0.000119508	1	ISL1, FOXC1, NRP1, SMAD7, SFRP1, COL1A1, SOX9, FOXA2, GSC, SFRP2, DAB2, MSX1, EOMES, PITX2, SHH, FOXC2, NOG
GO:0048745	3.39173e-06	1	7	21	smooth muscle tissue development	BP	0.0001196	1	ZFAND5, PROX1, BMP4, SOX9, SIX1, FOXP2, SHH
GO:0007584	3.62391e-06	0.999999	17	173	response to nutrient	BP	0.000127342	1	PKM, SFRP1, CAV1, COL1A1, CCND1, SPARC, FOXA2, GATA4, ASCL1, PDX1, IGF1R, SFRP2, ADAMTS1, PITX2, PTEN, BDNF, RXRA
GO:2000179	3.73777e-06	1	9	42	positive regulation of neural precursor cell proliferation	BP	0.000131114	1	PAX6, NR2E1, PROX1, ASCL1, DMRTA2, WNT3A, SHH, OTP, INSM1
GO:0045444	4.09014e-06	0.999999	18	179	fat cell differentiation	BP	0.000143226	1	TFAP2B, ADRB1, MECOM, SFRP1, GATA3, CCND1, ID2, NR4A3, WNT1, SFRP2, ARID5B, FOXO1, WNT3A, INHBB, NIPBL, ZFPM2, CTBP2, EBF2
GO:0048511	4.3468e-06	0.999999	25	317	rhythmic process	BP	0.000151734	1	FOXC1, CPT1A, ID2, PROX1, KMT2A, FOXO3, KLF9, CBX3, BMP4, ATF4, VGF, BHLHE40, PDGFRA, SIX3, SLIT2, ADAMTS1, KLF10, DYRK1A, INHBB, SIN3A, PTEN, HES7, EGR3, NRIP1, RORB
GO:0060325	4.65579e-06	1	8	32	face morphogenesis	BP	0.000161909	1	DLX5, COL1A1, ARID5B, SKI, MSX1, NIPBL, NOG, PAX9
GO:0030217	4.78976e-06	0.999999	19	207	T cell differentiation	BP	0.000166281	1	CYP26B1, GATA3, FOXP1, MYB, BCL11A, NKX2-3, SOX4, WNT1, BMP4, PAX1, BCL11B, EOMES, SHH, RHOH, PTGER4, EGR3, ZFP36L1, IKZF1, MAFB
GO:0042481	4.97488e-06	1	7	27	regulation of odontogenesis	BP	0.000172411	1	DMRT3, BMP4, TFAP2A, MSX1, SHH, BCOR, PAX9
GO:0048384	5.3069e-06	0.999999	9	50	retinoic acid receptor signaling pathway	BP	0.000183602	1	CYP26B1, KMT2E, NR1H2, PTF1A, CTBP2, TGIF1, RXRA, ESRRG, ZNF536
GO:0001649	5.4351e-06	0.999999	19	199	osteoblast differentiation	BP	0.000187716	1	VCAN, WNT11, FGF9, SFRP1, DLX5, COL1A1, ID2, BMP4, CITED1, SFRP2, WNT3A, SKI, SHH, SHOX2, JUNB, SOX2, NOG, RORB, BMPR2
GO:0001843	5.45537e-06	0.999999	13	91	neural tube closure	BP	0.000188094	1	ZIC2, PAX2, SALL1, SFRP1, LHX2, BMP4, LMO4, SFRP2, SKI, T, DLC1, TGIF1, NOG
GO:0043566	5.72179e-06	0.999998	21	246	structure-specific DNA binding	MF	0.000196943	1	ZIC2, KLF6, VAX2, NR5A2, FOXO3, SSBP4, HNRNPA1, NKX2-8, ASCL1, NFIC, NFIB, VAX1, RBMS1, H3F3A, FEV, PITX2, CDX2, ATOH1, INSM1, FOXC2, RXRA
GO:0060841	5.73615e-06	1	6	15	venous blood vessel development	BP	0.000197101	1	FOXF1, PROX1, PITX2, TBX20, NKX2-5, BMPR2
GO:0061217	6.01213e-06	1	7	27	regulation of mesonephros development	BP	0.000206232	1	PAX2, SALL1, GATA3, BMP4, SOX9, SIX1, NOG
GO:0060606	6.04763e-06	0.999999	13	92	tube closure	BP	0.000207098	1	ZIC2, PAX2, SALL1, SFRP1, LHX2, BMP4, LMO4, SFRP2, SKI, T, DLC1, TGIF1, NOG
GO:0030177	6.12817e-06	0.999999	17	162	positive regulation of Wnt signaling pathway	BP	0.0002095	1	FGF9, SALL1, SFRP1, DLX5, CAV1, PSMB3, COL1A1, SOX4, WNT1, SFRP2, RSPO3, DAB2, WNT3A, SKI, SHH, MLLT3, RNF220
GO:0060420	6.2308e-06	0.999999	9	41	regulation of heart growth	BP	0.000212648	1	FGF9, PROX1, TBX2, GATA4, DUSP6, GATA6, TBX20, NKX2-5, NOG
GO:0040019	6.36653e-06	0.999999	8	32	positive regulation of embryonic development	BP	0.000216914	1	GATA3, WNT1, FOXA2, SIX1, TENM4, WNT3A, SHH, OSR2
GO:0001841	7.02542e-06	0.999999	14	108	neural tube formation	BP	0.000238959	1	ZIC2, PAX2, SALL1, SFRP1, LHX2, SOX4, BMP4, LMO4, SFRP2, SKI, T, DLC1, TGIF1, NOG
GO:0071837	7.31081e-06	1	6	18	HMG box domain binding	MF	0.000247414	1	PAX6, DLX5, GATA3, PRRX1, POU3F3, OLIG2
GO:0001102	7.3268e-06	0.999999	8	36	RNA polymerase II activating transcription factor binding	MF	0.00024754	1	ISL1, BHLHE40, TBX3, EOMES, PITX2, T, TBX20, SIN3A
GO:0035272	7.34342e-06	0.999999	10	55	exocrine system development	BP	0.000247687	1	PLXND1, PAX6, FOXC1, NRP1, SOX9, PDX1, IGF1R, NFIB, SHH, PTF1A
GO:0002067	7.38959e-06	0.999999	9	46	glandular epithelial cell differentiation	BP	0.000248828	1	PAX6, PROX1, BMP4, ASCL1, PDX1, GATA6, NKX6-1, INSM1, RXRA
GO:0071560	8.1778e-06	0.999998	21	231	cellular response to transforming growth factor beta stimulus	BP	0.00027309	1	LTBP4, SMAD7, SFRP1, CAV1, COL1A1, WNT1, SOX9, CITED1, COL4A2, MYC, DAB2, KLF10, SKI, RUNX1, CITED2, COL1A2, ONECUT1, JUNB, TGIF1, SKOR1, SKOR2
GO:2000736	8.31397e-06	0.999998	14	112	regulation of stem cell differentiation	BP	0.000277178	1	FOXC1, PAX2, SMAD7, SFRP1, COL1A1, SOX9, FOXA2, PDGFRA, GATA4, GATA6, SFRP2, DAB2, WNT3A, NKX2-5
GO:0001570	9.13745e-06	0.999999	11	72	vasculogenesis	BP	0.000303628	1	CAV1, ZMIZ1, QKI, CITED1, PITX2, T, SHH, ZFPM2, JUNB, NKX2-5, ZFP36L1
GO:0051145	9.16265e-06	0.999999	9	46	smooth muscle cell differentiation	BP	0.000303965	1	PRDM6, SMARCA2, TBX18, BMP4, SOX9, SIX1, GATA6, PITX2, SHH
GO:0014020	9.31049e-06	0.999998	13	96	primary neural tube formation	BP	0.000308362	1	ZIC2, PAX2, SALL1, SFRP1, LHX2, BMP4, LMO4, SFRP2, SKI, T, DLC1, TGIF1, NOG
GO:0001106	9.46319e-06	0.999999	7	25	RNA polymerase II transcription corepressor activity	MF	0.000312906	1	TFAP2B, TBX15, TBX18, NFIB, CITED2, SIN3A, OLIG3
GO:0003170	9.82346e-06	0.999999	7	27	heart valve development	BP	0.000324287	1	GATA3, SOX4, SOX9, GATA4, PITX2, TBX20, SHOX2
GO:0009948	9.96184e-06	0.999999	9	51	anterior/posterior axis specification	BP	0.000328318	1	TBX18, BMP4, FOXA2, TBX3, SKI, T, SHH, CDX2, HOXD8
GO:0003707	1.03615e-05	0.999999	10	54	steroid hormone receptor activity	MF	0.00033995	1	NR2E1, NR3C1, NR5A2, NR4A3, NR1H2, NR3C2, NR2F1, RXRA, ESRRG, RORB
GO:0021782	1.03654e-05	0.999998	11	73	glial cell development	BP	0.00033995	1	VIM, ID2, SOX4, TFAP2A, ASCL1, NKX6-2, TENM4, SKI, SHH, PTEN, POU3F2
GO:0048645	1.06505e-05	0.999999	10	60	organ formation	BP	0.000348736	1	ISL1, PAX2, BMP4, SIX1, TBR1, GATA6, SPRY1, CITED2, SHH, NOG
GO:0045666	1.07906e-05	0.999996	25	274	positive regulation of neuron differentiation	BP	0.000352751	1	NRP1, SALL1, PROX1, BCL11A, BMP4, FOXA2, LIN28A, ASCL1, SLIT2, FEZF2, WNT3A, ADAMTS1, GDF6, NKX6-1, SHOX2, NEUROD2, ATOH1, NEGR1, BDNF, TGIF1, IRX3, NKX2-5, TCF4, BMPR2, CUX1
GO:0001889	1.11514e-05	0.999998	14	121	liver development	BP	0.000363954	1	PKM, CCND1, PROX1, WNT1, BMP4, SOX9, NKX2-8, PDX1, GATA6, ARID5B, RUNX1, CITED2, ONECUT1, RXRA
GO:0055024	1.20751e-05	0.999999	9	47	regulation of cardiac muscle tissue development	BP	0.000393463	1	FGF9, TBX2, BMP4, GATA4, GATA6, WNT3A, TBX20, NKX2-5, NOG
GO:0072079	1.24719e-05	0.999999	6	20	nephron tubule formation	BP	0.000405738	1	PAX2, GATA3, SOX9, SIX1, IRX3, NOG
GO:0030278	1.29734e-05	0.999997	17	173	regulation of ossification	BP	0.000420696	1	SFRP1, ID2, BMP4, SOX9, CITED1, TFAP2A, SFRP2, SKI, NIPBL, OSR2, PTGER4, BCOR, NOG, TOB2, PBX1, RORB, BMPR2
GO:0071383	1.33706e-05	0.999997	15	142	cellular response to steroid hormone stimulus	BP	0.000431495	1	ISL1, SFRP1, NR2E1, NR3C1, NR5A2, KLF9, NR4A3, BMP4, NR1H2, NR3C2, NR2F1, NRIP1, RXRA, ESRRG, RORB
GO:0030850	1.34861e-05	0.999998	9	49	prostate gland development	BP	0.000434529	1	SFRP1, CDKN1B, BMP4, SOX9, IGF1R, SHH, PTEN, NOG, RXRA
GO:0070888	1.35173e-05	0.999999	7	32	E-box binding	MF	0.00043484	1	GATA3, BHLHE40, MYC, ASCL1, PTF1A, NEUROD2, TCF4
GO:0071407	1.49119e-05	0.999995	27	368	cellular response to organic cyclic compound	BP	0.000478178	1	ISL1, ATP2B4, KLF6, SFRP1, ZC3HAV1, CAV1, PPP1R9B, COL1A1, CDKN1B, NR2E1, NR3C1, NR5A2, KLF9, NR4A3, BMP4, NR1H2, LIN28A, NR3C2, ADAMTS1, NR2F1, BDNF, EGR3, NRIP1, RXRA, ESRRG, RORB, SP5
GO:0008045	1.52409e-05	0.999999	7	25	motor neuron axon guidance	BP	0.000487952	1	NRP1, LHX3, LHX4, LHX9, SLIT2, ALCAM, NOG
GO:0030199	1.61003e-05	0.999998	8	38	collagen fibril organization	BP	0.00051465	1	FOXC1, COL1A1, COL12A1, COL5A1, SFRP2, SERPINH1, COL1A2, FOXC2
GO:0030308	1.80053e-05	0.999996	15	148	negative regulation of cell growth	BP	0.000573724	1	SMARCA2, WNT11, NRP1, SFRP1, PPP1R9B, CDKN1B, BCL11A, CDKN2C, SLIT2, SFRP2, ING1, WNT3A, MSX1, BMPR2, DDX3X
GO:0008544	1.8246e-05	0.999994	22	306	epidermis development	BP	0.000580475	1	CYP26B1, PAX6, RUNX3, TFAP2C, POU4F3, LHX2, HOXC13, BMP4, SOX9, BCL11B, FST, IGF1R, RUNX1, TCHH, GFI1, PITX2, SHH, NAB2, ATOH1, FOXE1, POU3F2, CUX1
GO:0003407	2.02432e-05	0.999997	9	51	neural retina development	BP	0.00064098	1	TFAP2B, ATP2B4, SOX9, TFAP2A, SIX3, PTF1A, IRX5, IKZF1, RORB
GO:0060323	2.09343e-05	0.999998	8	38	head morphogenesis	BP	0.00066079	1	DLX5, COL1A1, ARID5B, SKI, MSX1, NIPBL, NOG, PAX9
GO:0030522	2.17245e-05	0.999993	22	290	intracellular receptor signaling pathway	BP	0.000684661	1	CYP26B1, KMT2E, ISL1, SFRP1, ZC3HAV1, NR3C1, FOXP1, NR5A2, NR4A3, NR1H2, DAB2, CITED2, PTF1A, CTBP2, NR2F1, BDNF, TGIF1, NRIP1, RXRA, ESRRG, ZNF536, RORB
GO:0021895	2.21252e-05	0.999999	6	22	cerebral cortex neuron differentiation	BP	0.000696201	1	NR2E1, EMX1, ASCL1, DLX1, FEZF2, EOMES
GO:0048708	2.23081e-05	0.999997	9	54	astrocyte differentiation	BP	0.000699774	1	PAX6, VIM, NR2E1, ID2, SOX9, MYCN, SHH, NOG, POU3F2
GO:0055007	2.41327e-05	0.999995	12	91	cardiac muscle cell differentiation	BP	0.000755833	1	PROX1, BMP4, KDM6B, PDGFRA, TBX3, GATA4, GATA6, CAMK2D, WNT3A, PITX2, NKX2-5, RXRA
GO:0060395	2.50628e-05	0.999997	9	57	SMAD protein signal transduction	BP	0.000781323	1	VIM, BMP4, CITED1, GATA4, BTBD11, GDF6, SKI, INHBB, T
GO:0055025	2.53225e-05	0.999998	7	26	positive regulation of cardiac muscle tissue development	BP	0.000788201	1	FGF9, TBX2, BMP4, GATA4, GATA6, WNT3A, TBX20
GO:0090189	2.60135e-05	0.999998	6	24	regulation of branching involved in ureteric bud morphogenesis	BP	0.000808462	1	PAX2, SALL1, BMP4, SOX9, SIX1, NOG
GO:0002088	2.63033e-05	0.999996	10	66	lens development in camera-type eye	BP	0.000816211	1	PAX6, VIM, GATA3, PROX1, BMP4, SIX3, SKI, CRYBA2, MAF, SOX1
GO:0001667	2.68363e-05	0.999991	23	286	ameboidal-type cell migration	BP	0.000831473	1	PLXND1, ISL1, NRP1, ZFAND5, GATA3, NR2E1, SPARC, FOXP1, ITGA4, PROX1, BMP4, SOX9, PTPRG, SLIT2, ARID5B, ANGPT1, PITX2, T, SHH, PTEN, FOXC2, EGR3, BMPR2
GO:0009799	2.74987e-05	0.999994	13	111	specification of symmetry	BP	0.000850689	1	ZIC2, TBX2, BMP4, TBX3, GATA4, WNT3A, PITX2, CITED2, T, TBX20, SHH, TGIF1, NKX2-5
GO:0007224	2.91016e-05	0.999993	14	120	smoothened signaling pathway	BP	0.00089615	1	PAX6, FGF9, SALL1, SFRP1, RFX4, PRRX1, BMP4, FOXA2, PDX1, ZIC1, NKX6-1, SHH, SHOX2, SALL3
GO:0035987	2.92771e-05	0.999997	8	45	endodermal cell differentiation	BP	0.000900182	1	COL12A1, ITGA4, COL5A1, COL4A2, DUSP6, GATA6, EOMES, SOX2
GO:0007219	2.94909e-05	0.999992	18	204	Notch signaling pathway	BP	0.000905376	1	FOXC1, ZNF423, CCND1, CDKN1B, E2F3, TBX2, WNT1, SOX9, FOXA2, MYC, ASCL1, TLE3, DLX1, ONECUT1, ATOH1, FOXC2, HES7, MAML3
GO:0071300	2.96251e-05	0.999995	10	67	cellular response to retinoic acid	BP	0.000906736	1	CYP26B1, KMT2E, PAX2, WNT11, COL1A1, FZD10, SOX9, WNT3A, T, RORB
GO:0030513	2.97825e-05	0.999997	7	29	positive regulation of BMP signaling pathway	BP	0.000910172	1	ZNF423, FBXL15, BMP4, GATA4, GATA6, MSX1, BMPR2
GO:0051101	3.01135e-05	0.999995	11	87	regulation of DNA binding	BP	0.000918894	1	ISL1, LHX2, GATA3, ID2, PDX1, NFIB, ZNF462, SKI, MSX1, PITX2, SIN3A
GO:0003156	3.1614e-05	0.999997	7	34	regulation of organ formation	BP	0.000963225	1	ISL1, BMP4, SIX1, WNT3A, SPRY1, CITED2, SHH
GO:0061213	3.19022e-05	0.999998	6	23	positive regulation of mesonephros development	BP	0.000970539	1	PAX2, SALL1, GATA3, SOX9, SIX1, NOG
GO:0060043	3.4535e-05	0.999997	7	29	regulation of cardiac muscle cell proliferation	BP	0.0010459	1	FGF9, TBX2, GATA4, GATA6, TBX20, NKX2-5, NOG
GO:0017053	3.47187e-05	0.999994	11	73	transcriptional repressor complex	CC	0.00104989	1	TBX15, SALL1, CCND1, AKIRIN2, SKI, GFI1, CDX2, SIN3A, CHD3, INSM1, CTBP2
GO:1902692	3.56412e-05	0.999997	7	30	regulation of neuroblast proliferation	BP	0.00107617	1	PAX6, SIX3, DMRTA2, VAX1, SHH, OTP, BDNF
GO:0061323	3.7073e-05	0.999998	5	15	cell proliferation involved in heart morphogenesis	BP	0.0011144	1	ISL1, BMP4, SOX9, SIX1, PITX2
GO:0051146	3.70526e-05	0.999989	20	239	striated muscle cell differentiation	BP	0.0011144	1	CYP26B1, CFLAR, PROX1, WNT1, BMP4, FLNC, KDM6B, PDGFRA, TBX3, GATA4, GATA6, CAMK2D, WNT3A, SKI, MSX1, PITX2, SHH, SHOX2, NKX2-5, RXRA
GO:0043524	3.74655e-05	0.999991	14	128	negative regulation of neuron apoptotic process	BP	0.00112452	1	TFAP2B, TFAP2D, ISL1, NRP1, NR4A3, LRP1, BARHL1, CITED1, SIX1, DLX1, POU4F1, ANGPT1, FOXB1, BDNF
GO:0031490	4.03289e-05	0.999993	10	76	chromatin DNA binding	MF	0.00120509	1	ZIC2, VAX2, FOXO3, VAX1, H3F3A, PITX2, ATOH1, INSM1, FOXC2, RXRA
GO:0060740	4.04743e-05	0.999996	7	29	prostate gland epithelium morphogenesis	BP	0.00120764	1	SFRP1, BMP4, SOX9, IGF1R, SHH, NOG, RXRA
GO:1902742	4.31804e-05	0.999996	7	30	apoptotic process involved in development	BP	0.00128269	1	FOXC1, PAX2, SIX3, SLIT2, BCL2L11, FOXC2, NKX2-5
GO:0048485	4.34568e-05	0.999997	6	21	sympathetic nervous system development	BP	0.00128711	1	TFAP2B, NRP1, GATA3, SOX4, ASCL1, INSM1
GO:0006367	4.4018e-05	0.999986	21	269	transcription initiation from RNA polymerase II promoter	BP	0.00130182	1	SMAD7, E2F3, NR2E1, NR3C1, NR5A2, NR4A3, NR1H2, MYC, NR3C2, SKI, YWHAZ, JUNB, PTEN, NR2F1, TGIF1, NKX2-5, RXRA, ESRRG, TCF4, MAML3, RORB
GO:0030514	4.5994e-05	0.999994	8	44	negative regulation of BMP signaling pathway	BP	0.00135827	1	SMAD7, SFRP1, CAV1, WNT1, SFRP2, SKI, NOG, SKOR1
GO:0035909	4.73466e-05	0.999997	6	23	aorta morphogenesis	BP	0.00139617	1	TFAP2B, PROX1, TBX2, LRP1, SOX4, SIX1
GO:0014033	4.85297e-05	0.999993	9	58	neural crest cell differentiation	BP	0.00142897	1	ISL1, FOXC1, NRP1, SFRP1, SOX9, GSC, PITX2, SHH, FOXC2
GO:0035116	5.00138e-05	0.999995	7	30	embryonic hindlimb morphogenesis	BP	0.00146838	1	MECOM, BMP4, TBX3, MSX1, PITX2, SHH, OSR2
GO:0042475	5.05323e-05	0.999991	11	82	odontogenesis of dentin-containing tooth	BP	0.00148145	1	FOXC1, DMRT3, NKX2-3, BMP4, BCL11B, NFIC, DLX1, BCL2L11, MSX1, PITX2, SHH
GO:0007368	5.27756e-05	0.999989	12	101	determination of left/right symmetry	BP	0.00154273	1	ZIC2, TBX2, TBX3, GATA4, WNT3A, PITX2, CITED2, T, TBX20, SHH, TGIF1, NKX2-5
GO:0060512	5.32829e-05	0.999995	7	31	prostate gland morphogenesis	BP	0.0015553	1	SFRP1, BMP4, SOX9, IGF1R, SHH, NOG, RXRA
GO:0032925	5.44271e-05	0.999996	6	24	regulation of activin receptor signaling pathway	BP	0.00158641	1	ZIC2, SMAD7, FGF9, FST, SKI, SHH
GO:0072498	5.69421e-05	0.999997	5	16	embryonic skeletal joint development	BP	0.00165527	1	BMP4, OSR2, SHOX2, EXT1, NOG
GO:0035914	5.69537e-05	0.999991	9	66	skeletal muscle cell differentiation	BP	0.00165527	1	CYP26B1, PAX7, SIX1, DMRTA2, VAX1, WNT3A, ATF3, EOMES, PAX5
GO:0060428	5.74289e-05	0.999993	8	44	lung epithelium development	BP	0.00166668	1	BMP4, SOX9, FOXA2, FOXP2, ASCL1, GATA6, NFIB, SHH
GO:0007405	5.86891e-05	0.999991	9	54	neuroblast proliferation	BP	0.0017008	1	PAX6, SIX3, ASCL1, DMRTA2, VAX1, WNT3A, SHH, OTP, BDNF
GO:0090288	5.91014e-05	0.999986	14	130	negative regulation of cellular response to growth factor stimulus	BP	0.00171029	1	SMAD7, SFRP1, CAV1, GATA3, WNT1, SPRY2, SLIT2, SFRP2, SKI, SPRY1, ONECUT1, NOG, SKOR1, SKOR2
GO:1902667	5.99988e-05	0.999996	6	18	regulation of axon guidance	BP	0.00173129	1	NRP1, TBR1, SLIT2, FEZF2, WNT3A, BMPR2
GO:1901215	6.17785e-05	0.999984	15	155	negative regulation of neuron death	BP	0.00177251	1	TFAP2B, TFAP2D, ISL1, NRP1, NR4A3, LRP1, BARHL1, CITED1, SIX1, ATF4, DLX1, POU4F1, ANGPT1, FOXB1, BDNF
GO:0051148	6.21232e-05	0.999992	8	57	negative regulation of muscle cell differentiation	BP	0.00177986	1	CFLAR, PRDM6, BMP4, SOX9, TBX3, MSX1, SHH, NKX2-5
GO:0010771	6.2658e-05	0.999987	12	92	negative regulation of cell morphogenesis involved in differentiation	BP	0.00179264	1	ARHGEF1, NRP1, SMAD7, SALL1, SFRP1, BCL11A, FOXA2, CITED1, SLIT2, SFRP2, WNT3A, PTEN
GO:0021954	6.49333e-05	0.999988	11	72	central nervous system neuron development	BP	0.00184054	1	NRP1, NR2E1, ASCL1, CDH11, SLC4A10, SLIT2, NFIB, FEZF2, PTEN, SOX1, SALL3
GO:0033613	6.54429e-05	0.99999	9	56	activating transcription factor binding	MF	0.00184872	1	ISL1, BHLHE40, TBX3, GATA4, EOMES, PITX2, T, TBX20, SIN3A
GO:0007422	7.01431e-05	0.999988	10	72	peripheral nervous system development	BP	0.00197596	1	ISL1, RUNX3, HOXD10, TFAP2A, POU4F1, SKI, RUNX1, NAB2, EGR3, POU3F2
GO:0051100	7.06962e-05	0.999985	12	118	negative regulation of binding	BP	0.00198876	1	ISL1, CAV1, LHX2, ITGA4, ID2, NFIB, ZNF462, DAB2, MSX1, TMC8, SIN3A, NOG
GO:0048640	7.10915e-05	0.999988	10	66	negative regulation of developmental growth	BP	0.0019971	1	ADRB1, NRP1, SFRP1, BCL11A, BMP4, SLIT2, SFRP2, WNT3A, PTEN, NOG
GO:0043525	7.16538e-05	0.999991	8	48	positive regulation of neuron apoptotic process	BP	0.00201009	1	TFAP2B, NR3C1, FOXO3, ATF4, TFAP2A, ASCL1, MCL1, BCL2L11
GO:0001710	7.2238e-05	0.999996	5	18	mesodermal cell fate commitment	BP	0.00202367	1	PAX2, BMP4, SFRP2, WNT3A, FOXC2
GO:0010035	7.23597e-05	0.999972	27	444	response to inorganic substance	BP	0.00202426	1	ATP2B4, KLF6, PAX2, CAV1, COL1A1, CCND1, CDKN1B, SPARC, ID2, KMT2A, NR4A3, BMP4, KDM6B, CD36, TFAP2A, ASCL1, PDX1, CAMK2D, FOXO1, PPP1R15B, SHH, JUNB, NPTX1, NEUROD2, PTEN, BDNF, RXRA
GO:0033673	7.2913e-05	0.999978	18	223	negative regulation of kinase activity	BP	0.00203692	1	SRCIN1, WNK1, GADD45B, CSK, SFRP1, CAV1, CDKN1B, CDKN2C, BMP4, FOXA2, SPRY2, DUSP6, IGF1R, SFRP2, SPRY1, MIDN, PTEN, HEXIM1
GO:0035050	7.33023e-05	0.999987	10	76	embryonic heart tube development	BP	0.00204496	1	FOXC1, TBX2, TBX3, GATA4, WNT3A, CITED2, TBX20, SHH, FOXC2, NKX2-5
GO:0003203	7.43978e-05	0.999996	5	17	endocardial cushion morphogenesis	BP	0.00207266	1	ISL1, TBX2, SOX9, MSX1, TBX20
GO:0043588	7.7851e-05	0.999976	18	245	skin development	BP	0.00216587	1	CYP26B1, PAX6, TFAP2B, RUNX3, TFAP2C, LHX2, COL1A1, ARRDC3, HOXC13, SOX9, BCL11B, COL5A1, FST, RUNX1, TCHH, SHH, COL1A2, FOXE1
GO:0042659	7.8713e-05	0.999996	5	17	regulation of cell fate specification	BP	0.00218683	1	DUSP6, LMO4, SFRP2, WNT3A, GFI1
GO:0043584	8.14891e-05	0.999996	5	15	nose development	BP	0.00225464	1	DLX5, PROX1, SIX1, ASCL1, SKI
GO:0001829	8.25963e-05	0.999995	5	18	trophectodermal cell differentiation	BP	0.00228215	1	TFAP2C, EOMES, CDX2, JUNB, FOXD3
GO:0003309	8.39824e-05	0.999993	6	25	type B pancreatic cell differentiation	BP	0.00231411	1	PAX6, BMP4, PDX1, GATA6, NKX6-1, INSM1
GO:0035904	8.83853e-05	0.999993	6	26	aorta development	BP	0.00242879	1	TFAP2B, PROX1, TBX2, LRP1, SOX4, SIX1
GO:0008589	8.86348e-05	0.999984	10	68	regulation of smoothened signaling pathway	BP	0.00243233	1	FGF9, SALL1, SFRP1, RFX4, PRRX1, FOXA2, ZIC1, SHH, SHOX2, SALL3
GO:0016049	9.35362e-05	0.999962	29	449	cell growth	BP	0.00256335	1	KIF26A, SMARCA2, WNT11, LTBP4, POU4F3, NRP1, SFRP1, LHX2, PPP1R9B, CDKN1B, BCL11A, CDKN2C, SOX9, EMX1, GATA4, BARHL2, SLIT2, CAMK2D, SFRP2, ING1, WNT3A, LMX1A, H3F3A, MSX1, NKX6-1, TMC8, BDNF, BMPR2, DDX3X
GO:1901216	9.52577e-05	0.999985	9	63	positive regulation of neuron death	BP	0.00260698	1	TFAP2B, PICALM, NR3C1, FOXO3, ATF4, TFAP2A, ASCL1, MCL1, BCL2L11
GO:0001569	0.000100089	0.999989	7	37	patterning of blood vessels	BP	0.00273551	1	PLXND1, NRP1, SFRP2, PITX2, TBX20, SHH, FOXC2
GO:0045687	0.000103809	0.999991	6	29	positive regulation of glial cell differentiation	BP	0.00283334	1	ID2, NKX6-2, TENM4, NKX6-1, SHH, OLIG2
GO:0043542	0.000107736	0.999973	14	139	endothelial cell migration	BP	0.00293654	1	PLXND1, NRP1, GATA3, NR2E1, SPARC, FOXP1, PROX1, BMP4, SLIT2, ANGPT1, PTEN, FOXC2, EGR3, BMPR2
GO:0048536	0.000108882	0.999987	7	39	spleen development	BP	0.00296378	1	NKX2-3, BCL2L11, PITX2, CITED2, ONECUT1, NKX2-5, PBX1
GO:0002064	0.000109307	0.999966	18	210	epithelial cell development	BP	0.00297132	1	PAX6, VIM, TNFRSF1A, PAX2, TFAP2C, SALL1, GATA3, PROX1, BMP4, SOX9, CITED1, BCL11B, SIX3, NKX6-1, ONECUT1, INSM1, FOXC2, MYADM
GO:0035883	0.000112825	0.99999	6	27	enteroendocrine cell differentiation	BP	0.00306282	1	PAX6, BMP4, PDX1, GATA6, NKX6-1, INSM1
GO:0046332	0.000113415	0.999979	10	69	SMAD binding	MF	0.00307471	1	PAX6, SMAD7, CITED1, GATA4, DAB2, SKI, COL1A2, TGIF1, SKOR1, SKOR2
GO:0009855	0.000113917	0.999975	12	110	determination of bilateral symmetry	BP	0.00308418	1	ZIC2, TBX2, TBX3, GATA4, WNT3A, PITX2, CITED2, T, TBX20, SHH, TGIF1, NKX2-5
GO:0055021	0.000114526	0.999987	7	35	regulation of cardiac muscle tissue growth	BP	0.0030965	1	FGF9, TBX2, GATA4, GATA6, TBX20, NKX2-5, NOG
GO:0001525	0.000115474	0.999955	26	402	angiogenesis	BP	0.00311794	1	PLXND1, ISL1, FOXC1, NRP1, FGF9, SFRP1, CAV1, NR2E1, SPARC, BMP4, PDGFRA, COL4A2, GATA4, GATA6, SLIT2, SFRP2, RSPO3, ANGPT1, RUNX1, PITX2, TBX20, SHH, PTEN, FOXC2, APOLD1, EGR3
GO:0072210	0.00012513	0.999985	7	41	metanephric nephron development	BP	0.00336515	1	TFAP2B, PAX2, SALL1, BMP4, SOX9, CITED1, PDGFRA
GO:0046632	0.000127067	0.999976	10	80	alpha-beta T cell differentiation	BP	0.00340816	1	GATA3, FOXP1, MYB, NKX2-3, PAX1, BCL11B, EOMES, SHH, PTGER4, IKZF1
GO:0048048	0.00012761	0.999985	7	35	embryonic eye morphogenesis	BP	0.00341818	1	PAX6, PAX2, VAX2, PROX1, TBX2, TFAP2A, SIX3
GO:0003283	0.000128056	0.999992	5	17	atrial septum development	BP	0.00342558	1	ISL1, SOX4, GATA4, TBX20, NKX2-5
GO:0072111	0.000133346	0.999991	5	18	cell proliferation involved in kidney development	BP	0.00355766	1	GATA3, BMP4, LIN28A, MYC, SHH
GO:0000980	0.000134669	0.999977	9	65	RNA polymerase II distal enhancer sequence-specific DNA binding	MF	0.0035882	1	TFAP2C, HIVEP1, NR5A2, SIX3, POU4F1, H3F3A, T, CDX2, PTF1A
GO:0048596	0.000138345	0.999987	6	26	embryonic camera-type eye morphogenesis	BP	0.00367645	1	PAX6, PAX2, PROX1, TBX2, TFAP2A, SIX3
GO:0090190	0.000139827	0.999991	5	20	positive regulation of branching involved in ureteric bud morphogenesis	BP	0.00371095	1	PAX2, SALL1, SOX9, SIX1, NOG
GO:0051099	0.000142425	0.999967	12	115	positive regulation of binding	BP	0.00376996	1	PLXND1, ISL1, NRP1, CAV1, GATA3, BMP4, PDX1, WNT3A, SKI, PITX2, CTBP2, EBF2
GO:0060441	0.000144455	0.999986	6	28	epithelial tube branching involved in lung morphogenesis	BP	0.00381369	1	BMP4, SOX9, FOXA2, SPRY2, SPRY1, SHH
GO:0001558	0.000146228	0.999944	24	354	regulation of cell growth	BP	0.0038504	1	KIF26A, SMARCA2, WNT11, LTBP4, NRP1, SFRP1, PPP1R9B, CDKN1B, BCL11A, CDKN2C, BARHL2, SLIT2, CAMK2D, SFRP2, ING1, WNT3A, LMX1A, H3F3A, MSX1, NKX6-1, TMC8, BDNF, BMPR2, DDX3X
GO:0060788	0.000147297	0.999991	5	15	ectodermal placode formation	BP	0.00386343	1	NRP1, PROX1, TBX2, SIX1, TBX3
GO:0071696	0.000147297	0.999991	5	15	ectodermal placode development	BP	0.00386343	1	NRP1, PROX1, TBX2, SIX1, TBX3
GO:0071697	0.000147297	0.999991	5	15	ectodermal placode morphogenesis	BP	0.00386343	1	NRP1, PROX1, TBX2, SIX1, TBX3
GO:0031076	0.000149077	0.999982	7	37	embryonic camera-type eye development	BP	0.00389491	1	PAX6, PAX2, PROX1, TBX2, TFAP2A, SIX3, PITX2
GO:0010595	0.000148973	0.999975	9	60	positive regulation of endothelial cell migration	BP	0.00389491	1	NRP1, GATA3, SPARC, FOXP1, PROX1, BMP4, ANGPT1, FOXC2, BMPR2
GO:0045787	0.000148791	0.999947	21	310	positive regulation of cell cycle	BP	0.00389491	1	PSMB3, CCND1, CDKN1B, NR2E1, ID2, PROX1, CCND2, NR4A3, SOX4, TBX3, ASCL1, IGF1R, GATA6, BCL2L11, MSX1, CITED2, SIN3A, PTEN, INSM1, PBX1, DDX3X
GO:0048713	0.000150105	0.999986	6	28	regulation of oligodendrocyte differentiation	BP	0.00391671	1	ID2, BMP4, DLX1, TENM4, SHH, OLIG2
GO:0071599	0.000151537	0.99999	5	18	otic vesicle development	BP	0.00394417	1	NRP1, GATA3, PROX1, SOX9, SIX1
GO:0000785	0.000152874	0.99994	25	427	chromatin	CC	0.00397355	1	PAX6, RUNX3, FOXC1, SMARCA2, SALL1, DLX5, GATA3, CCND2, CBX3, MYCN, GATA4, POU4F1, HIST1H2BD, H3F3A, NIPBL, CITED2, T, SIN3A, JUNB, MAF, NRIP1, IKZF1, RXRA, FOXD3, HIST1H2BF
GO:1902105	0.000153312	0.999953	17	233	regulation of leukocyte differentiation	BP	0.00397979	1	CYP26B1, KMT2E, SFRP1, GATA3, FOXP1, ID2, MYB, BMP4, MYC, KLF10, RUNX1, SHH, ZBTB7A, EGR3, TOB2, IKZF1, MAFB
GO:0036342	0.00015457	0.99999	5	18	post-anal tail morphogenesis	BP	0.00400282	1	SFRP2, WNT3A, T, HES7, SP5
GO:0060231	0.000154596	0.99999	5	19	mesenchymal to epithelial transition	BP	0.00400282	1	PAX2, SALL1, GATA3, BMP4, CITED1
GO:0021885	0.000155215	0.999974	9	57	forebrain cell migration	BP	0.00401371	1	NRP1, NR2E1, SLIT2, FEZF2, EMX2, CDK5R2, FOXB1, POU3F2, POU3F3
GO:0060393	0.000158388	0.999976	8	58	regulation of pathway-restricted SMAD protein phosphorylation	BP	0.00408528	1	SMAD7, BMP4, DAB2, GDF6, RBPMS, INHBB, NOG, BMPR2
GO:0060042	0.000160047	0.999976	8	49	retina morphogenesis in camera-type eye	BP	0.00412281	1	TFAP2B, PROX1, SOX9, TFAP2A, PTF1A, IRX5, IKZF1, RORB
GO:0000790	0.000160465	0.999946	19	280	nuclear chromatin	CC	0.00412829	1	PAX6, RUNX3, FOXC1, SMARCA2, DLX5, GATA3, CBX3, GATA4, POU4F1, HIST1H2BD, H3F3A, CITED2, T, SIN3A, JUNB, NRIP1, RXRA, FOXD3, HIST1H2BF
GO:0040013	0.000160873	0.999948	18	225	negative regulation of locomotion	BP	0.00413351	1	WNT11, NRP1, SMAD7, SFRP1, GATA3, ARRDC3, LRP1, PTPRG, SLIT2, SFRP2, WNT3A, CITED2, SHH, DLC1, TRIM8, PTGER4, PTEN, NOG
GO:0072074	0.000171903	0.999988	5	19	kidney mesenchyme development	BP	0.00440012	1	PAX2, BMP4, SIX1, MYC, SHH
GO:0010092	0.000173428	0.999983	6	29	specification of organ identity	BP	0.00443352	1	ISL1, PAX2, BMP4, SIX1, TBR1, SPRY1
GO:0090101	0.000174819	0.999959	12	111	negative regulation of transmembrane receptor protein serine/threonine kinase signaling pathway	BP	0.00445778	1	SMAD7, SFRP1, CAV1, WNT1, FST, SFRP2, SKI, TBX20, ONECUT1, NOG, SKOR1, SKOR2
GO:0009880	0.000175042	0.99997	9	63	embryonic pattern specification	BP	0.00445783	1	NRP1, WNT1, FOXA2, CITED1, TBX3, SIM2, T, SHH, HOXD8
GO:0045880	0.000176912	0.999983	6	26	positive regulation of smoothened signaling pathway	BP	0.00449977	1	FGF9, SFRP1, PRRX1, FOXA2, SHH, SHOX2
GO:0021904	0.000177863	0.999983	6	26	dorsal/ventral neural tube patterning	BP	0.00451827	1	PAX7, BMP4, FOXA2, GSC, WNT3A, SHH
GO:0051271	0.000185121	0.999942	17	204	negative regulation of cellular component movement	BP	0.00469082	1	WNT11, NRP1, SMAD7, SFRP1, GATA3, CDKN1B, LRP1, PTPRG, SLIT2, SFRP2, WNT3A, CITED2, SHH, DLC1, PTGER4, PTEN, NOG
GO:0002761	0.000187141	0.999959	11	109	regulation of myeloid leukocyte differentiation	BP	0.00473605	1	KMT2E, SFRP1, FOXP1, ID2, MYC, KLF10, RUNX1, ZBTB7A, TOB2, IKZF1, MAFB
GO:1903706	0.000190238	0.999933	20	314	regulation of hemopoiesis	BP	0.0048084	1	CYP26B1, KMT2E, FOXC1, SFRP1, GATA3, FOXP1, ID2, MYB, FOXO3, HOXB8, BMP4, MYC, KLF10, RUNX1, SHH, ZBTB7A, EGR3, TOB2, IKZF1, MAFB
GO:0022409	0.000195578	0.999941	16	223	positive regulation of cell-cell adhesion	BP	0.00493718	1	SMAD7, CSK, CAV1, GATA3, MAP3K8, TBX18, ITGA4, MYB, NR4A3, FOXA2, WNT3A, CITED2, SHH, EGR3, SOX2, IKZF1
GO:0045927	0.000196803	0.999936	18	225	positive regulation of growth	BP	0.0049619	1	NRP1, FGF9, SFRP1, PROX1, BCL11A, TBX2, GATA4, GATA6, SFRP2, WNT3A, H3F3A, NIPBL, TBX20, BDNF, POU3F2, IKZF1, BMPR2, DDX3X
GO:0001837	0.00020279	0.999955	11	103	epithelial to mesenchymal transition	BP	0.00510009	1	SMAD7, SFRP1, COL1A1, SOX9, FOXA2, GSC, SFRP2, DAB2, MSX1, EOMES, NOG
GO:0009755	0.000204112	0.999955	11	98	hormone-mediated signaling pathway	BP	0.00512694	1	NR2E1, NR3C1, NR5A2, NR4A3, BMP4, NR1H2, NR3C2, NR2F1, RXRA, ESRRG, RORB
GO:0048333	0.000205429	0.999979	6	30	mesodermal cell differentiation	BP	0.0051472	1	PAX2, BMP4, KDM6B, SFRP2, WNT3A, FOXC2
GO:2000647	0.000207911	0.999986	5	17	negative regulation of stem cell proliferation	BP	0.00520292	1	WNT11, BMP4, NFIB, VAX1, BDNF
GO:0072077	0.000223648	0.999984	5	19	renal vesicle morphogenesis	BP	0.00556225	1	PAX2, SALL1, BMP4, SOX9, CITED1
GO:0043409	0.000230044	0.99994	13	140	negative regulation of MAPK cascade	BP	0.00571428	1	MECOM, CSK, SFRP1, CAV1, BMP4, SPRY2, MYC, DUSP6, IGF1R, SFRP2, FOXO1, ATF3, SPRY1
GO:0007263	0.000249993	0.999981	5	22	nitric oxide mediated signal transduction	BP	0.0061718	1	ATP2B4, CD36, PDX1, GUCY1A3, MAFA
GO:0034284	0.000255484	0.999928	14	174	response to monosaccharide	BP	0.00629196	1	PHPT1, PAX2, CDKN1B, SPARC, SOX4, FOXA2, GATA4, PDX1, NKX6-1, SIN3A, NPTX1, PTEN, MAFA, EFNA5
GO:0060443	0.00025655	0.999959	8	51	mammary gland morphogenesis	BP	0.00630966	1	TFAP2C, CAV1, NR3C1, TBX2, BMP4, TBX3, SLIT2, BSX
GO:0055013	0.000256829	0.999959	8	54	cardiac muscle cell development	BP	0.00630966	1	PROX1, BMP4, PDGFRA, TBX3, GATA4, CAMK2D, PITX2, NKX2-5
GO:0060389	0.000262614	0.999958	8	61	pathway-restricted SMAD protein phosphorylation	BP	0.00641275	1	SMAD7, BMP4, DAB2, GDF6, RBPMS, INHBB, NOG, BMPR2
GO:0090263	0.000263326	0.999935	12	130	positive regulation of canonical Wnt signaling pathway	BP	0.00642236	1	FGF9, SFRP1, DLX5, CAV1, PSMB3, COL1A1, SOX4, WNT1, SFRP2, RSPO3, WNT3A, RNF220
GO:0002573	0.000265988	0.999921	15	187	myeloid leukocyte differentiation	BP	0.00647944	1	KMT2E, SFRP1, GATA3, FOXP1, ID2, NKX2-3, BMP4, MYC, KLF10, RUNX1, JUNB, ZBTB7A, TOB2, IKZF1, MAFB
GO:0061437	0.000269735	0.999979	5	21	renal system vasculature development	BP	0.00653912	1	NRP1, BMP4, PDGFRA, ANGPT1, FOXC2
GO:0061440	0.000269735	0.999979	5	21	kidney vasculature development	BP	0.00653912	1	NRP1, BMP4, PDGFRA, ANGPT1, FOXC2
GO:0002062	0.000269353	0.999939	11	92	chondrocyte differentiation	BP	0.00653912	1	RUNX3, FGF9, BMP4, SOX9, SFRP2, NFIB, SERPINH1, OSR2, SHOX2, MAF, BMPR2
GO:0006352	0.000268972	0.999901	21	311	DNA-templated transcription, initiation	BP	0.00653912	1	SMAD7, E2F3, NR2E1, NR3C1, NR5A2, NR4A3, NR1H2, MYC, NR3C2, SKI, YWHAZ, JUNB, PTEN, NR2F1, TGIF1, NKX2-5, RXRA, ESRRG, TCF4, MAML3, RORB
GO:0030857	0.000270194	0.999971	6	37	negative regulation of epithelial cell differentiation	BP	0.0065424	1	SALL1, CAV1, CCND1, SOX9, CITED1, TBX3
GO:0072087	0.000270521	0.999979	5	20	renal vesicle development	BP	0.00654245	1	PAX2, SALL1, BMP4, SOX9, CITED1
GO:0060350	0.000272203	0.999956	8	53	endochondral bone morphogenesis	BP	0.00657525	1	DLX5, COL1A1, BMP4, SOX9, SERPINH1, NAB2, SHOX2, BMPR2
GO:0061371	0.000272704	0.999956	8	59	determination of heart left/right asymmetry	BP	0.00657947	1	TBX2, TBX3, GATA4, WNT3A, T, TBX20, SHH, NKX2-5
GO:0040017	0.000273773	0.999893	23	361	positive regulation of locomotion	BP	0.00659736	1	PHPT1, WNT11, NRP1, GATA3, COL1A1, SPARC, FOXP1, ITGA4, PROX1, BMP4, SOX9, PDGFRA, IGF1R, SLIT2, CAMK2D, DAB2, ANGPT1, IRS1, ONECUT1, INSM1, FOXC2, MYADM, BMPR2
GO:0060421	0.000279229	0.999971	6	25	positive regulation of heart growth	BP	0.00670554	1	FGF9, PROX1, TBX2, GATA4, GATA6, TBX20
GO:0090130	0.000288718	0.999906	17	210	tissue migration	BP	0.006908	1	PLXND1, NRP1, GATA3, NR2E1, SPARC, FOXP1, PROX1, BMP4, SOX9, PTPRG, SLIT2, ANGPT1, T, PTEN, FOXC2, EGR3, BMPR2
GO:0097150	0.000295034	0.999977	5	20	neuronal stem cell population maintenance	BP	0.0070424	1	PRRX1, PROX1, FOXO3, FOXO1, SOX2
GO:0046685	0.000300104	0.999975	5	26	response to arsenic-containing substance	BP	0.00713809	1	ATF4, CPEB2, ATF3, PTEN, DDX3X
GO:0071425	0.000303137	0.999976	5	20	hematopoietic stem cell proliferation	BP	0.00719499	1	MECOM, WNT1, ETV6, SFRP2, RUNX1
GO:2000178	0.000313187	0.999975	5	20	negative regulation of neural precursor cell proliferation	BP	0.00739694	1	PAX6, NR2E1, ID2, VAX1, BDNF
GO:0043586	0.00032256	0.999974	5	21	tongue development	BP	0.00760051	1	CYP26B1, HOXC13, BMP4, SIX1, BDNF
GO:0051348	0.00032814	0.999877	21	332	negative regulation of transferase activity	BP	0.00772297	1	SRCIN1, PHPT1, WNK1, GADD45B, SMAD7, CSK, SFRP1, CAV1, PSMB3, CDKN1B, CDKN2C, BMP4, FOXA2, SPRY2, DUSP6, IGF1R, SFRP2, SPRY1, MIDN, PTEN, HEXIM1
GO:0010171	0.00033186	0.999945	8	53	body morphogenesis	BP	0.00780142	1	DLX5, COL1A1, ARID5B, SKI, MSX1, NIPBL, NOG, PAX9
GO:0045785	0.000341509	0.999868	22	349	positive regulation of cell adhesion	BP	0.00800958	1	SMAD7, CSK, SFRP1, CAV1, GATA3, MAP3K8, TBX18, ITGA4, MYB, NR4A3, FOXA2, CD36, SFRP2, ANGPT1, WNT3A, CITED2, SHH, FOXC2, EGR3, MYADM, SOX2, IKZF1
GO:0071229	0.0003436	0.999901	14	165	cellular response to acid chemical	BP	0.00803991	1	CYP26B1, KMT2E, PAX2, WNT11, SFRP1, COL1A1, CPT1A, FZD10, SOX9, WNT3A, ADAMTS1, T, COL1A2, RORB
GO:0050770	0.000349267	0.9999	14	132	regulation of axonogenesis	BP	0.00816306	1	ARHGEF1, NRP1, BCL11A, TBR1, BARHL2, SLIT2, FEZF2, WNT3A, NKX6-1, SHOX2, PTEN, BDNF, POU3F2, BMPR2
GO:0001711	0.000363541	0.99998	4	16	endodermal cell fate commitment	BP	0.00844773	1	DUSP6, GATA6, EOMES, SOX2
GO:0097154	0.000366858	0.999981	4	15	GABAergic neuron differentiation	BP	0.00851062	1	ASCL1, DLX1, FEZF2, HELT
GO:2000147	0.000367302	0.999857	22	344	positive regulation of cell motility	BP	0.00851062	1	PHPT1, WNT11, NRP1, GATA3, COL1A1, SPARC, FOXP1, ITGA4, PROX1, BMP4, SOX9, PDGFRA, IGF1R, CAMK2D, DAB2, ANGPT1, IRS1, ONECUT1, INSM1, FOXC2, MYADM, BMPR2
GO:0061180	0.000373685	0.999928	9	68	mammary gland epithelium development	BP	0.00864361	1	TFAP2C, GATA3, CCND1, NR3C1, ID2, TBX3, SLIT2, MSX1, FOXB1
GO:0009791	0.000375592	0.999911	11	99	post-embryonic development	BP	0.00867777	1	MECOM, GATA3, NKX2-3, BMP4, BCL11B, FOXP2, EMX1, SLC4A10, ARID5B, BCL2L11, HELT
GO:0046879	0.000376352	0.999861	20	307	hormone secretion	BP	0.00868537	1	TFAP2B, ISL1, PHPT1, LTBP4, SFRP1, GATA3, CPT1A, SOX4, FOXA2, VGF, TBX3, PDX1, MARCKS, INHBB, NKX6-1, MIDN, IRS1, HTR1A, MAFA, EFNA5
GO:0010975	0.000390798	0.999838	25	332	regulation of neuron projection development	BP	0.00900846	1	SRCIN1, VIM, ARHGEF1, NRP1, GATA3, NR2E1, PRRX1, BCL11A, LRP1, BMP4, TBR1, BARHL2, SLIT2, FEZF2, WNT3A, ADAMTS1, GFI1, NKX6-1, SHOX2, PTEN, NEGR1, BDNF, POU3F2, BMPR2, CUX1
GO:0042493	0.00040281	0.999835	24	414	response to drug	BP	0.00926418	1	PDE4A, SFRP1, CAV1, GATA3, COL1A1, CPT1A, CCND1, CDKN1B, KMT2A, EMX1, GATA4, GAD2, MYC, DUSP6, PDX1, GATA6, SFRP2, GABRA6, NKX6-1, EMX2, JUNB, PTEN, BDNF, TGIF1
GO:0010594	0.000405575	0.999903	11	102	regulation of endothelial cell migration	BP	0.00930653	1	NRP1, GATA3, NR2E1, SPARC, FOXP1, PROX1, BMP4, SLIT2, ANGPT1, FOXC2, BMPR2
GO:0051153	0.000412994	0.999918	9	83	regulation of striated muscle cell differentiation	BP	0.00945527	1	CYP26B1, CFLAR, PROX1, BMP4, WNT3A, MSX1, SHH, SHOX2, NKX2-5
GO:0014003	0.000425897	0.99995	6	34	oligodendrocyte development	BP	0.00971757	1	ID2, ASCL1, NKX6-2, TENM4, SHH, PTEN
GO:0055006	0.000432212	0.999925	8	57	cardiac cell development	BP	0.00983941	1	PROX1, BMP4, PDGFRA, TBX3, GATA4, CAMK2D, PITX2, NKX2-5
GO:0002089	0.000437716	0.999963	5	20	lens morphogenesis in camera-type eye	BP	0.00994226	1	PROX1, BMP4, SIX3, SKI, SOX1
GO:0033500	0.000452921	0.999859	15	196	carbohydrate homeostasis	BP	0.010253	1	PAX6, TFAP2B, PHPT1, PAX2, FOXO3, SOX4, FOXA2, VGF, GATA4, PDX1, FOXO1, IRS1, SIN3A, NPTX1, EFNA5
GO:0042593	0.000452921	0.999859	15	196	glucose homeostasis	BP	0.010253	1	PAX6, TFAP2B, PHPT1, PAX2, FOXO3, SOX4, FOXA2, VGF, GATA4, PDX1, FOXO1, IRS1, SIN3A, NPTX1, EFNA5
GO:0030183	0.000477856	0.999892	10	108	B cell differentiation	BP	0.0107571	1	KLF6, SFRP1, LYL1, ITGA4, ID2, MYB, BCL11A, NKX2-3, ONECUT1, IKZF1
GO:0072215	0.000479522	0.999957	5	23	regulation of metanephros development	BP	0.0107826	1	PAX2, SALL1, BMP4, CITED1, MYC
GO:0034250	0.000488102	0.999901	9	86	positive regulation of cellular amide metabolic process	BP	0.0109633	1	SAMD4A, PICALM, SOX4, LIN28A, BARHL2, RBMS3, LARP1, RXRA, DDX3X
GO:0009914	0.00049215	0.999814	20	314	hormone transport	BP	0.0110419	1	TFAP2B, ISL1, PHPT1, LTBP4, SFRP1, GATA3, CPT1A, SOX4, FOXA2, VGF, TBX3, PDX1, MARCKS, INHBB, NKX6-1, MIDN, IRS1, HTR1A, MAFA, EFNA5
GO:0060045	0.000501126	0.999957	5	19	positive regulation of cardiac muscle cell proliferation	BP	0.0112308	1	FGF9, TBX2, GATA4, GATA6, TBX20
GO:0022037	0.000524146	0.999871	11	98	metencephalon development	BP	0.0116384	1	CBLN1, RFX4, OTX1, PROX1, WNT1, FOXP2, ASCL1, LMX1A, PTF1A, CDK5R2, NEUROD2
GO:0071901	0.000523913	0.99987	11	122	negative regulation of protein serine/threonine kinase activity	BP	0.0116384	1	SFRP1, CAV1, CDKN1B, CDKN2C, BMP4, SPRY2, DUSP6, SFRP2, SPRY1, PTEN, HEXIM1
GO:0051272	0.000526929	0.99979	22	352	positive regulation of cellular component movement	BP	0.0116793	1	PHPT1, WNT11, NRP1, GATA3, COL1A1, SPARC, FOXP1, ITGA4, PROX1, BMP4, SOX9, PDGFRA, IGF1R, CAMK2D, DAB2, ANGPT1, IRS1, ONECUT1, INSM1, FOXC2, MYADM, BMPR2
GO:0009749	0.000532482	0.999848	13	163	response to glucose	BP	0.0117765	1	PHPT1, PAX2, CDKN1B, SOX4, FOXA2, GATA4, PDX1, NKX6-1, SIN3A, NPTX1, PTEN, MAFA, EFNA5
GO:0022407	0.000543707	0.999787	21	361	regulation of cell-cell adhesion	BP	0.0119984	1	CYP26B1, SMAD7, CSK, CAV1, GATA3, MAP3K8, TBX18, ITGA4, MYB, NR4A3, WNT1, BMP4, FOXA2, WNT3A, CITED2, SHH, EGR3, MYADM, SOX2, EFNA5, IKZF1
GO:0030279	0.000570661	0.999896	8	66	negative regulation of ossification	BP	0.0125111	1	SFRP1, ID2, SOX9, CITED1, SKI, BCOR, NOG, RORB
GO:0007623	0.000571513	0.999817	15	198	circadian rhythm	BP	0.0125162	1	CPT1A, ID2, PROX1, KMT2A, KLF9, ATF4, BHLHE40, SIX3, KLF10, DYRK1A, SIN3A, PTEN, EGR3, NRIP1, RORB
GO:0010817	0.00057589	0.999749	26	472	regulation of hormone levels	BP	0.0125984	1	CYP26B1, TFAP2B, ISL1, PHPT1, LTBP4, SFRP1, GATA3, CPT1A, NR3C1, TRERF1, SOX4, FOXA2, VGF, TBX3, PDX1, IGF1R, MARCKS, INHBB, NKX6-1, SHH, MIDN, IRS1, HTR1A, FOXE1, MAFA, EFNA5
GO:0022602	0.00059502	0.999875	9	85	ovulation cycle process	BP	0.0129887	1	FOXC1, FOXO3, BMP4, VGF, PDGFRA, SLIT2, ADAMTS1, INHBB, NRIP1
GO:2000380	0.00060697	0.999963	4	16	regulation of mesoderm development	BP	0.0131911	1	ZIC2, SFRP2, WNT3A, SHH
GO:0022029	0.000607562	0.99989	8	54	telencephalon cell migration	BP	0.0131911	1	NRP1, NR2E1, SLIT2, FEZF2, CDK5R2, FOXB1, POU3F2, POU3F3
GO:0048639	0.000606331	0.999816	14	150	positive regulation of developmental growth	BP	0.0131911	1	NRP1, FGF9, PROX1, BCL11A, TBX2, GATA4, GATA6, WNT3A, NIPBL, TBX20, BDNF, POU3F2, IKZF1, BMPR2
GO:2000738	0.000622101	0.999902	7	48	positive regulation of stem cell differentiation	BP	0.0134777	1	FOXC1, COL1A1, SOX9, GATA4, GATA6, DAB2, NKX2-5
GO:0010631	0.000632945	0.999787	16	203	epithelial cell migration	BP	0.013698	1	PLXND1, NRP1, GATA3, NR2E1, SPARC, FOXP1, PROX1, BMP4, SOX9, PTPRG, SLIT2, ANGPT1, PTEN, FOXC2, EGR3, BMPR2
GO:0031056	0.000634621	0.999839	11	115	regulation of histone modification	BP	0.0137195	1	PAX7, ISL1, GATA3, KMT2A, MYB, CAMK2D, SKI, NIPBL, SIN3A, BCOR, PAX5
GO:0055002	0.00064199	0.999824	12	131	striated muscle cell development	BP	0.013864	1	CFLAR, PROX1, BMP4, FLNC, PDGFRA, TBX3, GATA4, CAMK2D, SKI, PITX2, SHOX2, NKX2-5
GO:0042693	0.000674002	0.999957	4	17	muscle cell fate commitment	BP	0.0145242	1	TBX2, TBX3, WNT3A, NKX2-5
GO:0030335	0.000675306	0.999732	21	336	positive regulation of cell migration	BP	0.0145367	1	WNT11, NRP1, GATA3, COL1A1, SPARC, FOXP1, ITGA4, PROX1, BMP4, SOX9, PDGFRA, IGF1R, CAMK2D, DAB2, ANGPT1, IRS1, ONECUT1, INSM1, FOXC2, MYADM, BMPR2
GO:0009746	0.000690366	0.999797	13	169	response to hexose	BP	0.0148293	1	PHPT1, PAX2, CDKN1B, SOX4, FOXA2, GATA4, PDX1, NKX6-1, SIN3A, NPTX1, PTEN, MAFA, EFNA5
GO:0014032	0.000700251	0.999887	7	50	neural crest cell development	BP	0.0150096	1	ISL1, FOXC1, NRP1, SOX9, PITX2, SHH, FOXC2
GO:0090132	0.000702115	0.999762	16	205	epithelium migration	BP	0.0150336	1	PLXND1, NRP1, GATA3, NR2E1, SPARC, FOXP1, PROX1, BMP4, SOX9, PTPRG, SLIT2, ANGPT1, PTEN, FOXC2, EGR3, BMPR2
GO:0038092	0.000711429	0.999955	4	15	nodal signaling pathway	BP	0.0151857	1	ZIC2, CITED2, SHH, TGIF1
GO:0022604	0.00071523	0.999664	30	471	regulation of cell morphogenesis	BP	0.0152497	1	SRCIN1, PAX2, ARHGEF1, NRP1, SMAD7, SALL1, SFRP1, COL1A1, NR2E1, SPARC, BCL11A, FOXA2, CITED1, TBR1, BARHL2, SLIT2, SFRP2, DAB2, FEZF2, WNT3A, NKX6-1, DLC1, SHOX2, PTEN, BDNF, MYADM, POU3F2, FMNL1, BMPR2, CUX1
GO:0003179	0.000723777	0.999929	5	25	heart valve morphogenesis	BP	0.0153268	1	GATA3, SOX4, SOX9, GATA4, TBX20
GO:0021700	0.000724167	0.999744	17	232	developmental maturation	BP	0.0153268	1	RUNX3, PICALM, PAX2, LYL1, GATA3, ID2, FOXO3, WNT1, SIX3, ASCL1, RUNX1, FEV, NKX6-1, CDK5R2, NEUROD2, PTEN, IRX5
GO:2000136	0.00073097	0.999953	4	15	regulation of cell proliferation involved in heart morphogenesis	BP	0.0154546	1	ISL1, BMP4, SOX9, SIX1
GO:0000578	0.00073215	0.999903	6	37	embryonic axis specification	BP	0.0154633	1	WNT1, FOXA2, CITED1, TBX3, T, HOXD8
GO:0045992	0.000736895	0.999927	5	25	negative regulation of embryonic development	BP	0.015531	1	GATA3, TBX2, BMP4, COL5A1, SFRP2
GO:0046631	0.000766989	0.999816	10	106	alpha-beta T cell activation	BP	0.0161316	1	GATA3, FOXP1, MYB, NKX2-3, PAX1, BCL11B, EOMES, SHH, PTGER4, IKZF1
GO:0042303	0.000774093	0.999814	10	105	molting cycle	BP	0.0162302	1	RUNX3, TFAP2C, LHX2, HOXC13, SOX9, FST, RUNX1, NIPBL, SHH, FOXE1
GO:0042633	0.000774093	0.999814	10	105	hair cycle	BP	0.0162302	1	RUNX3, TFAP2C, LHX2, HOXC13, SOX9, FST, RUNX1, NIPBL, SHH, FOXE1
GO:0010634	0.00078073	0.999813	10	94	positive regulation of epithelial cell migration	BP	0.0163524	1	NRP1, GATA3, SPARC, FOXP1, PROX1, BMP4, SOX9, ANGPT1, FOXC2, BMPR2
GO:0045668	0.000812193	0.999891	6	37	negative regulation of osteoblast differentiation	BP	0.0169761	1	SFRP1, ID2, CITED1, SKI, NOG, RORB
GO:0070486	0.00081353	0.999656	23	432	leukocyte aggregation	BP	0.0169864	1	CYP26B1, CSK, CAV1, GATA3, MAP3K8, FOXP1, MYB, NR4A3, BCL11A, NKX2-3, SOX4, WNT1, BMP4, PAX1, BCL11B, EOMES, SHH, RHOH, PTGER4, EGR3, ZFP36L1, IKZF1, MAFB
GO:0007159	0.000847237	0.999633	24	462	leukocyte cell-cell adhesion	BP	0.0176398	1	CYP26B1, CSK, CAV1, GATA3, MAP3K8, FOXP1, ITGA4, MYB, NR4A3, BCL11A, NKX2-3, SOX4, WNT1, BMP4, PAX1, BCL11B, EOMES, SHH, RHOH, PTGER4, EGR3, ZFP36L1, IKZF1, MAFB
GO:0021884	0.000848384	0.999887	6	31	forebrain neuron development	BP	0.0176411	1	NRP1, SLC4A10, SLIT2, FEZF2, SOX1, SALL3
GO:0055023	0.000851101	0.999915	5	21	positive regulation of cardiac muscle tissue growth	BP	0.0176431	1	FGF9, TBX2, GATA4, GATA6, TBX20
GO:0031099	0.000850293	0.999744	13	167	regeneration	BP	0.0176431	1	CFLAR, PAX7, ISL1, PKM, CAV1, CCND1, PRRX1, NR4A3, WNT1, PDX1, PTEN, SOX2, RXRA
GO:0030073	0.000850397	0.999706	16	218	insulin secretion	BP	0.0176431	1	TFAP2B, ISL1, PHPT1, SFRP1, CPT1A, SOX4, FOXA2, VGF, PDX1, MARCKS, INHBB, NKX6-1, MIDN, IRS1, MAFA, EFNA5
GO:0060563	0.000867802	0.99981	9	76	neuroepithelial cell differentiation	BP	0.0179524	1	WNT11, POU4F3, SOX4, CITED1, ASCL1, GFI1, ATOH1, INSM1, CUX1
GO:0007179	0.000875278	0.999709	15	194	transforming growth factor beta receptor signaling pathway	BP	0.0180885	1	LTBP4, SMAD7, WNT1, CITED1, MYC, DAB2, KLF10, SKI, CITED2, COL1A2, ONECUT1, JUNB, TGIF1, SKOR1, SKOR2
GO:0040036	0.000876943	0.99991	5	25	regulation of fibroblast growth factor receptor signaling pathway	BP	0.0181043	1	GATA3, SPRY2, DUSP6, SPRY1, NOG
GO:0045637	0.000878454	0.999734	13	181	regulation of myeloid cell differentiation	BP	0.018117	1	KMT2E, SFRP1, FOXP1, ID2, FOXO3, HOXB8, MYC, KLF10, RUNX1, ZBTB7A, TOB2, IKZF1, MAFB
GO:0010623	0.000890539	0.999877	6	40	developmental programmed cell death	BP	0.0183397	1	FOXC1, PAX2, BCL2L11, FOXC2, BDNF, NKX2-5
GO:0006469	0.000891071	0.999702	15	207	negative regulation of protein kinase activity	BP	0.0183397	1	SRCIN1, WNK1, GADD45B, SFRP1, CAV1, CDKN1B, CDKN2C, BMP4, SPRY2, DUSP6, IGF1R, SFRP2, SPRY1, PTEN, HEXIM1
GO:0000979	0.000900919	0.999848	7	51	RNA polymerase II core promoter sequence-specific DNA binding	MF	0.0185125	1	PAX6, TFAP2B, GATA3, TBR1, TFAP2A, GATA6, H3F3A
GO:0048588	0.000901301	0.999714	14	151	developmental cell growth	BP	0.0185125	1	POU4F3, NRP1, LHX2, BCL11A, SOX9, EMX1, GATA4, BARHL2, SLIT2, CAMK2D, WNT3A, NKX6-1, BDNF, BMPR2
GO:0060561	0.00093018	0.999902	5	26	apoptotic process involved in morphogenesis	BP	0.0190281	1	FOXC1, PAX2, BCL2L11, FOXC2, NKX2-5
GO:0001890	0.000961517	0.999723	12	147	placenta development	BP	0.0196492	1	LHX3, ITGA4, LHX4, CITED1, RSPO3, EOMES, CDX2, JUNB, ZFP36L1, RXRA, FOXD3, BMPR2
GO:0045727	0.0009732	0.999805	8	75	positive regulation of translation	BP	0.0198478	1	SAMD4A, SOX4, LIN28A, BARHL2, RBMS3, LARP1, RXRA, DDX3X
GO:0001942	0.000976618	0.999781	9	85	hair follicle development	BP	0.0198572	1	RUNX3, TFAP2C, LHX2, HOXC13, SOX9, FST, RUNX1, SHH, FOXE1
GO:0022404	0.000976618	0.999781	9	85	molting cycle process	BP	0.0198572	1	RUNX3, TFAP2C, LHX2, HOXC13, SOX9, FST, RUNX1, SHH, FOXE1
GO:0022405	0.000976618	0.999781	9	85	hair cycle process	BP	0.0198572	1	RUNX3, TFAP2C, LHX2, HOXC13, SOX9, FST, RUNX1, SHH, FOXE1
GO:0072075	0.000994	0.999931	4	15	metanephric mesenchyme development	BP	0.02017	1	PAX2, SIX1, MYC, SHH
GO:0060442	0.000995151	0.999931	4	15	branching involved in prostate gland morphogenesis	BP	0.0201731	1	SFRP1, BMP4, SHH, RXRA
GO:0009743	0.00100888	0.999673	14	193	response to carbohydrate	BP	0.0204308	1	PHPT1, PAX2, CDKN1B, SPARC, SOX4, FOXA2, GATA4, PDX1, NKX6-1, SIN3A, NPTX1, PTEN, MAFA, EFNA5
GO:2000241	0.00101576	0.99977	9	94	regulation of reproductive process	BP	0.0205495	1	SFRP1, CDKN1B, BMP4, SOX9, INHBB, CITED2, SHH, ZFPM2, RXRA
GO:0010862	0.00102564	0.999853	6	46	positive regulation of pathway-restricted SMAD protein phosphorylation	BP	0.0207287	1	BMP4, DAB2, GDF6, RBPMS, INHBB, BMPR2
GO:0014015	0.00103464	0.999852	6	42	positive regulation of gliogenesis	BP	0.0208895	1	ID2, NKX6-2, TENM4, NKX6-1, SHH, OLIG2
GO:0072273	0.00105753	0.999886	5	26	metanephric nephron morphogenesis	BP	0.0212666	1	PAX2, SALL1, BMP4, SOX9, CITED1
GO:0098773	0.00105752	0.99976	9	86	skin epidermis development	BP	0.0212666	1	RUNX3, TFAP2C, LHX2, HOXC13, SOX9, FST, RUNX1, SHH, FOXE1
GO:0003158	0.00106159	0.999734	10	103	endothelium development	BP	0.021327	1	TNFRSF1A, NRP1, FOXP1, PROX1, BMP4, KDM6B, FOXC2, APOLD1, MYADM, BMPR2
GO:0004879	0.00106654	0.999816	7	47	RNA polymerase II transcription factor activity, ligand-activated sequence-specific DNA binding	MF	0.0213839	1	NR5A2, NR4A3, NR1H2, NR2F1, RXRA, ESRRG, RORB
GO:0098531	0.00106654	0.999816	7	47	transcription factor activity, direct ligand regulated sequence-specific DNA binding	MF	0.0213839	1	NR5A2, NR4A3, NR1H2, NR2F1, RXRA, ESRRG, RORB
GO:0031290	0.00109195	0.999886	5	20	retinal ganglion cell axon guidance	BP	0.0218498	1	ISL1, POU4F3, NRP1, SLIT2, EFNA5
GO:0001947	0.00110894	0.999805	7	56	heart looping	BP	0.0221678	1	TBX2, TBX3, GATA4, WNT3A, TBX20, SHH, NKX2-5
GO:0031960	0.00111327	0.999693	11	156	response to corticosteroid	BP	0.0222323	1	ISL1, CAV1, COL1A1, CCND1, SPARC, NR3C1, KLF9, BMP4, PDX1, SLIT2, RXRA
GO:0010632	0.00112076	0.999653	13	151	regulation of epithelial cell migration	BP	0.0223597	1	NRP1, GATA3, NR2E1, SPARC, FOXP1, PROX1, BMP4, SOX9, PTPRG, SLIT2, ANGPT1, FOXC2, BMPR2
GO:0051147	0.00115423	0.99966	12	149	regulation of muscle cell differentiation	BP	0.0229141	1	CYP26B1, CFLAR, PRDM6, PROX1, BMP4, SOX9, TBX3, WNT3A, MSX1, SHH, SHOX2, NKX2-5
GO:0030072	0.00117117	0.999566	17	254	peptide hormone secretion	BP	0.023182	1	TFAP2B, ISL1, PHPT1, LTBP4, SFRP1, CPT1A, SOX4, FOXA2, VGF, PDX1, MARCKS, INHBB, NKX6-1, MIDN, IRS1, MAFA, EFNA5
GO:2000737	0.00127369	0.999811	6	41	negative regulation of stem cell differentiation	BP	0.0250882	1	PAX2, SMAD7, SFRP1, FOXA2, SFRP2, WNT3A
GO:0043425	0.00128263	0.999854	5	27	bHLH transcription factor binding	MF	0.0252396	1	ISL1, SOX9, BHLHE40, ASCL1, TCF4
GO:0070371	0.00128921	0.999551	15	233	ERK1 and ERK2 cascade	BP	0.0253445	1	NRP1, CSK, CAV1, BMP4, SOX9, PDGFRA, SPRY2, DUSP6, ADCYAP1, CAMK2D, ANGPT1, ATF3, SPRY1, PTGER4, PTEN
GO:0001678	0.00129508	0.999666	10	111	cellular glucose homeostasis	BP	0.025435	1	PHPT1, PAX2, SOX4, FOXA2, GATA4, PDX1, FOXO1, SIN3A, NPTX1, EFNA5
GO:0072283	0.00132451	0.999899	4	16	metanephric renal vesicle morphogenesis	BP	0.0258869	1	PAX2, SALL1, BMP4, CITED1
GO:1902532	0.00132792	0.999418	23	399	negative regulation of intracellular signal transduction	BP	0.0259284	1	ATP2B4, MECOM, CSK, SFRP1, CAV1, BMP4, SPRY2, MYC, DUSP6, PDX1, IGF1R, MCL1, SLIT2, SFRP2, FOXO1, DYRK1A, ATF3, SPRY1, DLC1, RHOH, PTEN, MYADM, DDX3X
GO:0033077	0.0013305	0.99972	8	76	T cell differentiation in thymus	BP	0.0259288	1	GATA3, WNT1, BMP4, BCL11B, SHH, EGR3, ZFP36L1, MAFB
GO:0071594	0.0013305	0.99972	8	76	thymocyte aggregation	BP	0.0259288	1	GATA3, WNT1, BMP4, BCL11B, SHH, EGR3, ZFP36L1, MAFB
GO:0021783	0.00133525	0.999898	4	16	preganglionic parasympathetic fiber development	BP	0.0259962	1	NRP1, SIX1, TFAP2A, HES3
GO:0003690	0.00134489	0.999652	10	108	double-stranded DNA binding	MF	0.0261334	1	KLF6, NR5A2, NKX2-8, ASCL1, NFIC, NFIB, RBMS1, FEV, CDX2, RXRA
GO:0034109	0.0013527	0.999382	25	494	homotypic cell-cell adhesion	BP	0.0262598	1	CYP26B1, CSK, CAV1, GATA3, MAP3K8, FOXP1, MYB, NR4A3, BCL11A, NKX2-3, SOX4, WNT1, BMP4, PAX1, BCL11B, PDGFRA, WNT3A, EOMES, SHH, RHOH, PTGER4, EGR3, ZFP36L1, IKZF1, MAFB
GO:0042110	0.00137672	0.999406	22	424	T cell activation	BP	0.0266492	1	CYP26B1, CSK, CAV1, GATA3, MAP3K8, FOXP1, MYB, BCL11A, NKX2-3, SOX4, WNT1, BMP4, PAX1, BCL11B, EOMES, SHH, RHOH, PTGER4, EGR3, ZFP36L1, IKZF1, MAFB
GO:0070489	0.00137672	0.999406	22	424	T cell aggregation	BP	0.0266492	1	CYP26B1, CSK, CAV1, GATA3, MAP3K8, FOXP1, MYB, BCL11A, NKX2-3, SOX4, WNT1, BMP4, PAX1, BCL11B, EOMES, SHH, RHOH, PTGER4, EGR3, ZFP36L1, IKZF1, MAFB
GO:0002063	0.00139709	0.999841	5	24	chondrocyte development	BP	0.0270176	1	SOX9, SFRP2, SERPINH1, SHOX2, BMPR2
GO:2000050	0.00140351	0.999893	4	15	regulation of non-canonical Wnt signaling pathway	BP	0.0271158	1	SFRP1, SFRP2, DAB2, MLLT3
GO:0002790	0.00141508	0.999465	17	261	peptide secretion	BP	0.0273131	1	TFAP2B, ISL1, PHPT1, LTBP4, SFRP1, CPT1A, SOX4, FOXA2, VGF, PDX1, MARCKS, INHBB, NKX6-1, MIDN, IRS1, MAFA, EFNA5
GO:0033189	0.00142222	0.999886	4	19	response to vitamin A	BP	0.0274246	1	GATA4, PITX2, BDNF, RXRA
GO:0046622	0.00144548	0.999782	6	37	positive regulation of organ growth	BP	0.0278464	1	FGF9, PROX1, TBX2, GATA4, GATA6, TBX20
GO:0071593	0.00146819	0.999363	22	425	lymphocyte aggregation	BP	0.02823	1	CYP26B1, CSK, CAV1, GATA3, MAP3K8, FOXP1, MYB, BCL11A, NKX2-3, SOX4, WNT1, BMP4, PAX1, BCL11B, EOMES, SHH, RHOH, PTGER4, EGR3, ZFP36L1, IKZF1, MAFB
GO:0072176	0.00147642	0.999886	4	15	nephric duct development	BP	0.0283344	1	PAX2, WNT11, GATA3, BMP4
GO:0043627	0.00147872	0.999524	13	191	response to estrogen	BP	0.0283516	1	SFRP1, CAV1, GATA3, COL1A1, CCND1, CDKN1B, BMP4, CITED1, GATA4, GATA6, CITED2, PTEN, NRIP1
GO:0060037	0.00148302	0.999881	4	18	pharyngeal system development	BP	0.0283693	1	ISL1, GATA3, SIX1, NKX2-5
GO:0045445	0.00149199	0.999679	8	82	myoblast differentiation	BP	0.0284718	1	ISL1, TBX2, BMP4, SOX9, TBX3, MBNL1, T, SHH
GO:1902106	0.00150699	0.999675	8	82	negative regulation of leukocyte differentiation	BP	0.0287297	1	SFRP1, ID2, BMP4, MYC, RUNX1, SHH, TOB2, MAFB
GO:0048675	0.00152375	0.999602	10	90	axon extension	BP	0.0289945	1	POU4F3, NRP1, LHX2, BCL11A, BARHL2, SLIT2, WNT3A, NKX6-1, BDNF, BMPR2
GO:0001759	0.00156384	0.999869	4	21	organ induction	BP	0.0296732	1	BMP4, SIX1, WNT3A, SPRY1
GO:0060487	0.00156846	0.999812	5	29	lung epithelial cell differentiation	BP	0.0297329	1	SOX9, FOXA2, ASCL1, GATA6, NFIB
GO:0043392	0.00157345	0.999754	6	47	negative regulation of DNA binding	BP	0.0297995	1	LHX2, ID2, NFIB, ZNF462, MSX1, SIN3A
GO:0003171	0.00159394	0.999869	4	18	atrioventricular valve development	BP	0.0301593	1	SOX4, GATA4, PITX2, TBX20
GO:0017015	0.00159863	0.999577	10	104	regulation of transforming growth factor beta receptor signaling pathway	BP	0.0301913	1	LTBP4, SMAD7, WNT1, CITED1, DAB2, SKI, CITED2, ONECUT1, SKOR1, SKOR2
GO:1903844	0.00159863	0.999577	10	104	regulation of cellular response to transforming growth factor beta stimulus	BP	0.0301913	1	LTBP4, SMAD7, WNT1, CITED1, DAB2, SKI, CITED2, ONECUT1, SKOR1, SKOR2
GO:0034260	0.00161297	0.99975	6	40	negative regulation of GTPase activity	BP	0.0304337	1	FZD10, SPRY2, CPEB2, SLIT2, SPRY1, RHOH
GO:0002026	0.00162359	0.999803	5	30	regulation of the force of heart contraction	BP	0.0306054	1	ADRB1, ATP2B4, CAV1, CAMK2D, ADRBK1
GO:0072012	0.00163062	0.999864	4	19	glomerulus vasculature development	BP	0.0307063	1	BMP4, PDGFRA, ANGPT1, FOXC2
GO:0071333	0.00163198	0.999603	9	96	cellular response to glucose stimulus	BP	0.0307063	1	PHPT1, PAX2, SOX4, FOXA2, GATA4, PDX1, SIN3A, NPTX1, EFNA5
GO:1903308	0.00163898	0.999529	11	129	regulation of chromatin modification	BP	0.0307978	1	PAX7, ISL1, GATA3, KMT2A, MYB, CAMK2D, SKI, NIPBL, SIN3A, BCOR, PAX5
GO:0050796	0.0016399	0.999441	14	188	regulation of insulin secretion	BP	0.0307978	1	TFAP2B, ISL1, PHPT1, SFRP1, CPT1A, SOX4, FOXA2, PDX1, MARCKS, INHBB, NKX6-1, MIDN, IRS1, EFNA5
GO:0001825	0.0016921	0.999791	5	32	blastocyst formation	BP	0.0317485	1	TFAP2C, EOMES, CDX2, JUNB, FOXD3
GO:0045598	0.00172295	0.999577	9	96	regulation of fat cell differentiation	BP	0.0322374	1	MECOM, SFRP1, GATA3, ID2, WNT1, SFRP2, FOXO1, WNT3A, ZFPM2
GO:0030878	0.00174517	0.999853	4	18	thyroid gland development	BP	0.0326229	1	SIX1, SHH, FOXE1, NKX2-5
GO:0055001	0.00177903	0.99945	12	144	muscle cell development	BP	0.0331637	1	CFLAR, PROX1, BMP4, FLNC, PDGFRA, TBX3, GATA4, CAMK2D, SKI, PITX2, SHOX2, NKX2-5
GO:0036303	0.00180496	0.99985	4	16	lymph vessel morphogenesis	BP	0.0336158	1	FOXC1, PROX1, FOXC2, BMPR2
GO:0060479	0.00181158	0.999775	5	30	lung cell differentiation	BP	0.0337081	1	SOX9, FOXA2, ASCL1, GATA6, NFIB
GO:0071331	0.00186199	0.999538	9	98	cellular response to hexose stimulus	BP	0.0345823	1	PHPT1, PAX2, SOX4, FOXA2, GATA4, PDX1, SIN3A, NPTX1, EFNA5
GO:2000146	0.001879	0.99935	14	191	negative regulation of cell motility	BP	0.0348661	1	WNT11, SMAD7, SFRP1, GATA3, LRP1, PTPRG, SLIT2, SFRP2, CITED2, SHH, DLC1, PTGER4, PTEN, NOG
GO:0034504	0.00190953	0.999213	19	312	protein localization to nucleus	BP	0.0353675	1	FGF9, LZTS2, COL1A1, BMP4, SOX9, SIX1, CD36, SIX3, SFRP2, ZIC1, DAB2, ANGPT1, WNT3A, RBPMS, MSX1, SHH, IRS1, SIN3A, TRIM8
GO:0048486	0.00195215	0.999831	4	18	parasympathetic nervous system development	BP	0.0359461	1	NRP1, SIX1, TFAP2A, HES3
GO:0071326	0.00195324	0.999511	9	99	cellular response to monosaccharide stimulus	BP	0.0359461	1	PHPT1, PAX2, SOX4, FOXA2, GATA4, PDX1, SIN3A, NPTX1, EFNA5
GO:0042698	0.00195301	0.999511	9	102	ovulation cycle	BP	0.0359461	1	FOXC1, FOXO3, BMP4, VGF, PDGFRA, SLIT2, ADAMTS1, INHBB, NRIP1
GO:0030728	0.00198763	0.999821	4	22	ovulation	BP	0.0365456	1	FOXO3, ADAMTS1, INHBB, NRIP1
GO:0072148	0.00202815	0.999822	4	18	epithelial cell fate commitment	BP	0.03721	1	NRP1, PROX1, GATA4, ATOH1
GO:0030282	0.0020293	0.99949	9	97	bone mineralization	BP	0.03721	1	WNT11, FBXL15, BMP4, SOX9, TFAP2A, KLF10, OSR2, BCOR, BMPR2
GO:0002040	0.00209022	0.99959	7	55	sprouting angiogenesis	BP	0.0382923	1	NRP1, NR2E1, BMP4, SLIT2, ANGPT1, FOXC2, EGR3
GO:0051155	0.00222155	0.999626	6	49	positive regulation of striated muscle cell differentiation	BP	0.0405141	1	CYP26B1, PROX1, BMP4, WNT3A, SHH, SHOX2
GO:0000079	0.00222926	0.999487	8	88	regulation of cyclin-dependent protein serine/threonine kinase activity	BP	0.040618	1	CCND1, CDKN1B, PROX1, CCND2, CDKN2C, CDK5R2, PTEN, HEXIM1
GO:0003143	0.00229753	0.999538	7	62	embryonic heart tube morphogenesis	BP	0.0417489	1	TBX2, TBX3, GATA4, WNT3A, TBX20, SHH, NKX2-5
GO:0005578	0.00232716	0.998976	21	346	proteinaceous extracellular matrix	CC	0.04224	1	VCAN, WNT11, LTBP4, FGF9, SFRP1, COL1A1, COL12A1, SPARC, WNT1, BMP4, COL5A1, COL4A2, LAMC1, WNT3A, ADAMTS1, RUNX1, SHH, COL1A2, HPSE2, FLRT2, MMP17
GO:0031012	0.00232875	0.998932	23	408	extracellular matrix	CC	0.04224	1	VCAN, PKM, WNT11, LTBP4, FGF9, SFRP1, COL1A1, COL12A1, SPARC, WNT1, BMP4, COL5A1, COL4A2, LAMC1, SFRP2, WNT3A, ADAMTS1, RUNX1, SHH, COL1A2, HPSE2, FLRT2, MMP17
GO:0001783	0.00238261	0.999775	4	22	B cell apoptotic process	BP	0.0430236	1	TRAF3IP2, FOXP1, BCL2L11, PTEN
GO:0007350	0.00239024	0.999783	4	17	blastoderm segmentation	BP	0.0430842	1	NRP1, TBX3, T, HOXD8
GO:0002042	0.00239599	0.999682	5	30	cell migration involved in sprouting angiogenesis	BP	0.0431491	1	NRP1, NR2E1, SLIT2, FOXC2, EGR3
GO:2000243	0.00243327	0.999672	5	34	positive regulation of reproductive process	BP	0.0437035	1	SOX9, INHBB, CITED2, SHH, ZFPM2
GO:0035567	0.00243993	0.999584	6	45	non-canonical Wnt signaling pathway	BP	0.0437841	1	WNT11, SFRP1, FZD10, SFRP2, DAB2, MLLT3
GO:0021846	0.00247417	0.99967	5	29	cell proliferation in forebrain	BP	0.0442412	1	SIX3, WNT3A, EMX2, POU3F2, POU3F3
GO:0051384	0.00247294	0.999296	10	148	response to glucocorticoid	BP	0.0442412	1	ISL1, CAV1, CCND1, SPARC, NR3C1, KLF9, BMP4, PDX1, SLIT2, RXRA
GO:0043407	0.00248131	0.999491	7	70	negative regulation of MAP kinase activity	BP	0.0443295	1	SFRP1, CAV1, BMP4, SPRY2, DUSP6, SFRP2, SPRY1
GO:1902275	0.00254317	0.999225	11	135	regulation of chromatin organization	BP	0.0453944	1	PAX7, ISL1, GATA3, KMT2A, MYB, CAMK2D, SKI, NIPBL, SIN3A, BCOR, PAX5
GO:0002320	0.00255318	0.999759	4	19	lymphoid progenitor cell differentiation	BP	0.0454927	1	GATA3, SOX4, BMP4, SHH
GO:0010165	0.00255316	0.999655	5	31	response to X-ray	BP	0.0454927	1	SFRP1, GATA3, CCND1, SFRP2, NIPBL
GO:0003338	0.00264268	0.999639	5	32	metanephros morphogenesis	BP	0.0470062	1	PAX2, SALL1, BMP4, SOX9, CITED1
GO:0043393	0.00264279	0.99914	12	156	regulation of protein binding	BP	0.0470062	1	PLXND1, PAX7, ISL1, NRP1, CAV1, ITGA4, BMP4, DAB2, ANGPT1, WNT3A, TMC8, NOG
GO:0060711	0.00269582	0.999529	6	48	labyrinthine layer development	BP	0.0477809	1	ITGA4, CITED1, RSPO3, CDX2, JUNB, ZFP36L1
GO:0002262	0.00272042	0.99922	10	125	myeloid cell homeostasis	BP	0.0481323	1	KMT2E, MECOM, GATA3, ID2, FOXO3, BMP4, AMPD3, BCL2L11, IKZF1, MAFB
GO:0031214	0.00284256	0.999179	10	126	biomineral tissue development	BP	0.0498561	1	WNT11, FBXL15, COL1A1, BMP4, SOX9, TFAP2A, KLF10, OSR2, BCOR, BMPR2
[truncated: 47 more columns]
