# Supplementary material for: Methylome and transcriptome maps of human visceral and subcutaneous adipocytes reveal key epigenetic differences at developmental genes
Source: Sci Rep. 2019 Jul 2;9:9511. doi: 10.1038/s41598-019-45777-w (PMC6606599; doi:10.1038/s41598-019-45777-w)
Supplement: Supplementary file 24 — Supplementary_Table S23 [file 41598_2019_45777_MOESM24_ESM.xlsx]

## Sheet: Table S23
Table S23. TF binding to DMRs, UMRs and LMRs
(A) in all DMRs, Row 7
(B) within SA and VA LMRs, and not PBL UMRs, Row 172
(C) within SA and VA LMRs, and not PBL LMRs, Row 337
(A) Transcription factor binding sites within DMRs
TF	TF.n	Hits	Hits.percent	pval	adj.pval	fold
POLR2A	134990	10165	15.1608	0	0	0.175797
EP300	138836	8246	12.2987	0	0	0.0592413
CTCF	162209	7527	11.2263	0	0	0.0618498
CEBPB	146873	7503	11.1905	0	0	0.0362987
FOS	131528	6042	9.01145	0	0	0.0314372
MYC	96959	5865	8.74746	0	0	0.0331598
RAD21	119039	5540	8.26274	0	0	0.0179863
MAX	85949	5372	8.01217	0	0	0.0260142
PPARG1	41218	5179	7.72432	0	0	0.00593618
GATA2	73974	5100	7.60649	0	0	0.0246435
JUND	97411	4755	7.09193	0	0	0.0207719
FOXA1	89906	4295	6.40586	0	0	0.0115167
STAT3	67977	3727	5.5587	0	0	0.0116832
REST	58014	3311	4.93825	0	0	0.0086041
GATA3	55528	3161	4.71453	0	0	0.010411
USF1	58534	3159	4.71155	0	0	0.0052633
TEAD4	58029	3136	4.67725	0	0	0.00775245
MAFK	84087	3061	4.56539	0	0	0.00794901
TCF7L2	45100	3060	4.56389	0	0	0.0136061
YY1	64138	3060	4.56389	0	0	0.0103667
JUN	58594	3018	4.50125	0	0	0.00719099
RCOR1	49688	2708	4.0389	0	0	0.0063599
SP1	49005	2558	3.81518	0	0	0.00510834
FOSL2	43464	2527	3.76894	0	0	0.00437527
TBP	45699	2526	3.76745	0	0	0.00686125
SPI1	67572	2474	3.68989	0	0	0.00409969
RUNX3	66222	2439	3.63769	0	0	0.00600714
TCF12	43585	2426	3.6183	0	0	0.00540536
SMC3	56772	2376	3.54373	0	0	0.00426406
EBF1	48897	2344	3.496	0	0	0.00432066
BHLHE40	38801	2292	3.41845	0	0	0.00364363
EZH2	14818	2226	3.32001	0	0	0.00669084
NFIC	38851	2180	3.2514	0	0	0.00732068
SIN3AK20	37414	2166	3.23052	0	0	0.00560798
NR3C1	35176	2156	3.21561	0	0	0.00310312
MAZ	43914	2143	3.19622	0	0	0.00643261
FOXA2	40866	2132	3.17981	0	0	0.00233011
TAF1	40355	2073	3.09181	0	0	0.00586361
MXI1	36263	1945	2.90091	0	0	0.00484135
ELF1	44120	1902	2.83677	0	0	0.00330297
EGR1	44985	1899	2.8323	0	0	0.00205219
KAP1	26393	1836	2.73834	0	0	0.00811569
HDAC2	31954	1794	2.6757	0	0	0.00223091
MAFF	47076	1716	2.55936	3.32912e-270	7.93113e-270	0.0024399
ZNF263	27758	1678	2.50268	0	0	0.00438628
FOXP2	27652	1658	2.47286	0	0	0.00180798
CHD2	33645	1587	2.36696	0	0	0.00295587
RELA	36928	1548	2.30879	1.9512e-306	5.09831e-306	0.00391692
TFAP2C	22481	1542	2.29984	0	0	0.00310464
ESR1	25776	1532	2.28493	0	0	0.00156706
ZNF143	44997	1384	2.06419	5.53461e-156	9.43797e-156	0.00208143
HNF4A	22374	1378	2.05524	0	0	0.00098252
ARID3A	24307	1316	1.96277	0	0	0.0017019
TAL1	26211	1312	1.95681	0	0	0.00094649
ATF2	26026	1301	1.9404	0	0	0.00264981
USF2	23709	1292	1.92698	0	0	0.00100102
GATA1	20310	1261	1.88074	0	0	0.00278735
BATF	32419	1260	1.87925	3.45411e-221	7.46089e-221	0.000796057
HNF4G	20339	1259	1.87776	0	0	0.000753152
GABPA	26985	1254	1.8703	5.19604e-288	1.31525e-287	0.00184332
BCL3	22617	1243	1.8539	0	0	0.00161789
RXRA	19229	1196	1.7838	0	0	0.000724571
PAX5	33070	1195	1.78231	3.65204e-185	7.39539e-185	0.00141202
TFAP2A	16808	1181	1.76142	0	0	0.00185793
STAT1	19147	1142	1.70326	0	0	0.00159243
ATF3	23095	1140	1.70027	7.58544e-284	1.86188e-283	0.000988445
MYBL2	16138	1118	1.66746	0	0	0.00185251
RFX5	24892	1101	1.64211	6.91533e-236	1.55595e-235	0.00120035
TBL1XR1	22156	1063	1.58543	5.95192e-255	1.37744e-254	0.00144364
RBBP5	19205	1061	1.58245	8.67272e-304	2.23013e-303	0.00284397
E2F6	25551	1050	1.56604	1.4788e-201	3.03247e-201	0.00139971
PML	23278	1040	1.55113	4.49179e-226	9.83338e-226	0.00242752
ZBTB7A	25063	988	1.47357	1.31583e-177	2.47866e-177	0.000942468
CHD1	16981	966	1.44076	3.08741e-286	7.69479e-286	0.00141632
SIN3A	23062	951	1.41839	1.32523e-183	2.58659e-183	0.00202088
NR2F2	16296	929	1.38557	5.73006e-276	1.38548e-275	0.000764893
BCL11A	20286	918	1.36917	2.71504e-203	5.63893e-203	0.000488126
FOXM1	21667	917	1.36768	3.18186e-184	6.28611e-184	0.00149552
POU2F2	26413	903	1.3468	1.50626e-126	2.41598e-126	0.000985775
MEF2A	21875	889	1.32592	7.50991e-168	1.35178e-167	0.000536628
STAT5A	16120	869	1.29609	9.69667e-242	2.21248e-241	0.000904851
E2F1	17997	822	1.22599	1.6115e-184	3.223e-184	0.00157016
CBX3	20197	771	1.14992	1.0466e-131	1.73009e-131	0.000970727
GTF2F1	14768	724	1.07982	5.78684e-179	1.1029e-178	0.000798581
IRF4	17722	713	1.06342	9.42852e-133	1.57466e-132	0.000447528
JUNB	12142	701	1.04552	1.60872e-211	3.42911e-211	0.000453615
SMARCC1	7650	692	1.0321	0	0	0.00071769
WRNIP1	13542	662	0.987352	3.81928e-163	6.65294e-163	0.000492357
ZBTB33	12769	656	0.978404	2.7352e-172	5.09314e-172	0.000456643
FOSL1	11937	646	0.963489	7.5707e-181	1.46006e-180	0.000154102
ATF1	14850	644	0.960506	1.57988e-134	2.66605e-134	0.000268769
ZNF217	9204	638	0.951557	7.03472e-234	1.56113e-233	0.000653505
IRF1	20215	633	0.9441	8.09257e-75	1.19181e-74	0.000653326
CEBPD	11399	609	0.908304	5.96545e-168	1.08585e-167	0.000205656
TCF3	15917	606	0.90383	2.2146e-103	3.48316e-103	0.000315714
MTA3	11136	601	0.896373	8.47656e-168	1.50901e-167	0.000628115
NFYB	17509	592	0.88295	9.73827e-82	1.4883e-81	0.000511794
E2F4	18683	581	0.866543	8.21224e-68	1.15685e-67	0.000444251
CCNT2	18076	578	0.862069	1.67212e-71	2.4186e-71	0.000776571
SUZ12	5772	548	0.817325	2.3647e-266	5.55189e-266	0.000338502
BACH1	13283	530	0.790478	8.48386e-98	1.32152e-97	0.000271977
TRIM28	11915	529	0.788987	1.32029e-114	2.09692e-114	0.000382248
SRF	16014	527	0.786004	3.1844e-69	4.5252e-69	0.000160465
NFATC1	10183	512	0.763632	3.34986e-131	5.48159e-131	0.000490499
CTBP2	6537	511	0.762141	2.63528e-210	5.54436e-210	0.000375069
SMARCB1	8485	506	0.754683	9.43302e-159	1.62569e-158	0.000524677
UBTF	13613	494	0.736786	6.2359e-78	9.35384e-78	0.000502287
IKZF1	7726	493	0.735294	2.03123e-166	3.57673e-166	0.000477363
SETDB1	22192	490	0.73082	2.50371e-22	2.98236e-22	0.00127385
CREB1	15809	441	0.657738	1.46014e-40	1.87732e-40	0.000239172
MBD4	5549	423	0.630891	2.1299e-170	3.92095e-170	0.000227945
ETS1	13737	418	0.623434	4.7822e-47	6.29851e-47	0.000330872
KDM5B	12943	407	0.607028	3.72811e-49	4.95043e-49	0.000442455
PBX3	9927	400	0.596588	2.16715e-75	3.2209e-75	7.62715e-05
PHF8	17247	392	0.584656	3.80858e-20	4.43878e-20	0.000616029
HMGN3	13061	379	0.565267	1.55577e-38	1.98453e-38	0.000427062
BRCA1	9245	375	0.559301	1.59272e-71	2.32451e-71	0.000132912
MEF2C	9210	362	0.539912	8.96729e-66	1.25233e-65	0.000108082
HDAC1	10390	354	0.52798	2.64613e-50	3.54276e-50	0.000307495
CTCFL	11533	328	0.489202	4.58705e-32	5.67254e-32	4.68624e-05
BCLAF1	8943	302	0.450424	1.80237e-42	2.33587e-42	0.000145109
SMARCA4	3431	291	0.434017	1.60097e-129	2.59357e-129	0.000122757
NANOG	5473	274	0.408662	1.14796e-70	1.64574e-70	3.65394e-05
GTF3C2	3812	244	0.363918	1.50505e-83	2.32208e-83	3.12711e-05
TAF7	11580	244	0.363918	3.95515e-10	4.48066e-10	0.000125854
PRDM1	4574	236	0.351987	1.88139e-63	2.605e-63	3.01519e-05
SIX5	7911	217	0.323649	4.82184e-20	5.57955e-20	7.83367e-05
STAT2	3936	212	0.316191	3.25858e-60	4.47365e-60	4.23278e-05
SMARCC2	2543	195	0.290836	5.61192e-80	8.49655e-80	4.56141e-05
NR2C2	4601	189	0.281888	1.15766e-37	1.45381e-37	4.00681e-05
POU5F1	3997	185	0.275922	1.15415e-43	1.50784e-43	1.41993e-05
NFYA	7335	179	0.266973	1.79317e-12	2.04572e-12	6.39238e-05
ELK4	5860	178	0.265481	5.56858e-21	6.53703e-21	8.24507e-05
ELK1	8455	177	0.26399	1.30571e-07	1.45879e-07	7.76627e-05
ZKSCAN1	4066	176	0.262499	5.66877e-38	7.17454e-38	3.24777e-05
RPC155	2806	173	0.258024	1.71453e-57	2.33406e-57	3.93877e-05
SAP30	8399	170	0.25355	1.62275e-06	1.77626e-06	0.000112819
SP4	5352	159	0.237144	4.49446e-18	5.16385e-18	7.79755e-05
SIRT6	2291	147	0.219246	3.36026e-51	4.53635e-51	1.66146e-05
NRF1	7864	139	0.207314	0.00302732	0.00322649	3.39401e-05
NFE2	3169	138	0.205823	2.0408e-30	2.48579e-30	9.87877e-06
ZEB1	4807	117	0.174502	1.1773e-08	1.32446e-08	1.8125e-05
HDAC8	1607	104	0.155113	4.53154e-37	5.647e-37	1.55178e-05
ZNF274	1858	95	0.14169	2.45666e-26	2.94799e-26	3.32282e-05
PPARGC1A	1291	85	0.126775	3.82723e-31	4.69706e-31	6.73125e-06
SP2	5441	84	0.125283	0.174258	0.182128	1.39929e-05
ESRRA	1174	80	0.119318	2.09628e-30	2.53431e-30	3.57894e-06
FAM48A	4087	78	0.116335	0.00388791	0.00411661	7.64944e-06
HSF1	1434	75	0.11186	1.0254e-21	1.21252e-21	3.35918e-06
GTF2B	2844	61	0.0909796	0.000793397	0.000856868	8.46456e-06
SREBP1	2546	55	0.0820308	0.00118041	0.0012664	5.78756e-06
BRF2	1367	44	0.0656246	4.93494e-07	5.47575e-07	1.69098e-06
THAP1	3469	42	0.0626417	0.830806	0.846482	4.44928e-06
ZZZ3	852	32	0.047727	7.06823e-07	7.78948e-07	1.3512e-06
BDP1	791	28	0.0417611	9.93767e-06	1.08047e-05	5.00676e-07
HDAC6	1110	19	0.0283379	0.207757	0.215748	6.33548e-07
IRF3	1722	18	0.0268464	0.910559	0.921941	9.60663e-07
POLR3G	230	9	0.0134232	0.00523214	0.00550393	1.59909e-07
RDBP	440	7	0.0104403	0.41	0.423057	1.89957e-07
BRF1	291	4	0.00596588	0.574718	0.589268	2.44691e-08
KDM5A	1580	3	0.00447441	1	1	1.94949e-07
GRp20	590	2	0.00298294	0.997543	1	1.75494e-08
(B) Transcription factor binding sites within SA and VA UMRs, and not PBL UMRs
TF	TF.n	Hits	Hits.percent	pval	adj.pval	fold
POLR2A	134990	469	67.8726	4.63526921749548e-311	0	0.0397607
CTCF	162209	385	55.7164	2.07105e-181	8.38774e-180	0.0112704
RAD21	119039	316	45.7308	5.73506e-155	1.32726e-153	0.00298933
MAX	85949	310	44.8625	4.6584e-189	2.51553e-187	0.00483399
MYC	96959	292	42.2576	2.49935e-155	6.74824e-154	0.00532956
EP300	138836	275	39.7974	5.85058e-101	4.51331e-100	0.00698586
TAF1	40355	262	37.9161	2.10217e-218	1.70276e-216	0.00233867
YY1	64138	246	35.6006	7.16026e-151	1.44995e-149	0.00266822
REST	58014	234	33.864	2.26487e-147	3.33554e-146	0.00191001
MAZ	43914	232	33.5745	2.44738e-171	7.92952e-170	0.0021239
JUND	97411	231	33.4298	1.36077e-97	9.58459e-97	0.00294088
CEBPB	146873	227	32.8509	5.64995e-61	2.40866e-60	0.00315665
EGR1	44985	216	31.259	4.71635e-150	8.48943e-149	0.000608312
TBP	45699	215	31.1143	1.61415e-147	2.61492e-146	0.00179178
PPARG1	41218	207	29.9566	5.01329e-147	6.76794e-146	0.000604689
SIN3AK20	37414	199	28.7988	1.55005e-145	1.9316e-144	0.00180137
SMC3	56772	188	27.2069	2.19863e-101	1.78089e-100	0.000918911
USF1	58534	187	27.0622	3.40009e-98	2.5037e-97	0.000838315
FOS	131528	186	26.9175	2.99362e-43	8.21977e-43	0.00311571
SP1	49005	184	26.6281	4.24011e-108	3.61525e-107	0.00100608
ELF1	44120	183	26.4834	1.0934e-114	1.04195e-113	0.000888844
MXI1	36263	174	25.1809	8.28881e-119	8.95192e-118	0.0013069
FOXP2	27652	173	25.0362	8.9583e-137	1.0366e-135	0.000485599
FOXA1	89906	169	24.4573	5.5802e-55	2.05453e-54	0.00121289
RCOR1	49688	165	23.8784	2.80112e-88	1.74531e-87	0.00112284
ZNF143	44997	165	23.8784	1.17926e-94	7.96003e-94	0.000688163
ZBTB7A	25063	152	21.9971	1.99121e-117	2.0161e-116	0.000377891
GATA2	73974	148	21.4182	6.79585e-51	2.39332e-50	0.00217499
TEAD4	58029	148	21.4182	7.03873e-64	3.25793e-63	0.000938084
CHD2	33645	147	21.2735	6.33573e-94	4.10555e-93	0.000753018
SIN3A	23062	145	20.9841	6.32711e-114	5.6944e-113	0.000989499
NR3C1	35176	136	19.6816	5.03535e-80	2.71909e-79	0.000525076
FOSL2	43464	131	18.958	2.2482e-64	1.0712e-63	0.000612486
ZNF263	27758	131	18.958	2.59627e-87	1.55776e-86	0.00101878
BHLHE40	38801	130	18.8133	4.03957e-69	1.98306e-68	0.000515111
GABPA	26985	129	18.6686	1.35367e-86	7.83194e-86	0.000498576
TCF12	43585	127	18.3792	1.04077e-60	4.32319e-60	0.000852606
TCF7L2	45100	126	18.2344	3.19683e-58	1.26314e-57	0.0017412
STAT3	67977	125	18.0897	5.54126e-39	1.40263e-38	0.00118446
HDAC2	31954	121	17.5109	6.63074e-70	3.35681e-69	0.000375165
JUN	58594	121	17.5109	1.50545e-42	4.06472e-42	0.000821693
E2F6	25551	115	16.6425	3.66549e-74	1.91551e-73	0.000415236
RBBP5	19205	113	16.3531	5.11911e-85	2.85964e-84	0.00110281
RUNX3	66222	113	16.3531	2.7096e-32	5.93182e-32	0.000737564
SPI1	67572	107	15.4848	6.21777e-28	1.21359e-27	0.00044816
EBF1	48897	104	15.0507	1.64341e-37	4.03383e-37	0.000533527
MAFK	84087	103	14.9059	8.5221e-19	1.30243e-18	0.000778272
RFX5	24892	96	13.8929	7.25085e-56	2.73171e-55	0.000305705
TFAP2C	22481	94	13.6035	1.15919e-57	4.47115e-57	0.000585539
PHF8	17247	90	13.0246	4.12216e-63	1.85497e-62	0.000464019
GATA3	55528	86	12.4457	7.40171e-22	1.1872e-21	0.000704648
KAP1	26393	86	12.4457	1.99529e-44	5.7721e-44	0.00124986
CREB1	15809	84	12.1563	1.7222e-59	6.97491e-59	0.000107722
GTF2F1	14768	84	12.1563	8.49835e-62	3.7209e-61	0.000257378
ATF3	23095	82	11.8669	4.73188e-45	1.43584e-44	0.000178164
IRF1	20215	82	11.8669	2.7423e-49	9.45217e-49	0.000240585
FOXA2	40866	79	11.4327	6.93611e-26	1.26253e-25	0.000209539
RXRA	19229	79	11.4327	7.01437e-48	2.36735e-47	0.000112889
TFAP2A	16808	79	11.4327	4.49961e-52	1.61986e-51	0.000398813
CCNT2	18076	77	11.1433	9.14855e-48	3.02462e-47	0.000269143
E2F4	18683	77	11.1433	9.09894e-47	2.89025e-46	0.000158234
RELA	36928	77	11.1433	3.00884e-27	5.66782e-27	0.000584731
ATF2	26026	76	10.9986	3.85931e-36	9.06099e-36	0.000467588
STAT1	19147	76	10.9986	4.78612e-45	1.43584e-44	0.000299893
USF2	23709	76	10.9986	8.37823e-39	2.08811e-38	0.000144029
E2F1	17997	74	10.7091	6.89892e-45	2.03205e-44	0.000448562
HNF4G	20339	73	10.5644	1.95512e-40	5.19228e-40	9.91386e-05
NFIC	38851	72	10.4197	1.28946e-22	2.08892e-22	0.000820726
EZH2	14818	71	10.275	2.28952e-47	7.41804e-47	0.001048
ESR1	25776	70	10.1302	1.92092e-31	4.09458e-31	0.000194871
HNF4A	22374	68	9.84081	2.0993e-33	4.65872e-33	0.000120155
UBTF	13613	65	9.40666	2.5704e-43	7.17941e-43	0.00017267
PAX5	33070	64	9.26194	3.96731e-21	6.23985e-21	0.000176158
BCL3	22617	63	9.11722	5.87435e-29	1.16054e-28	0.000216362
TBL1XR1	22156	63	9.11722	1.94714e-29	3.99286e-29	0.000229977
NFYB	17509	62	8.9725	4.13013e-34	9.42369e-34	0.000138126
POU2F2	26413	62	8.9725	1.16236e-24	2.00322e-24	0.000186912
HMGN3	13061	61	8.82779	3.7091e-40	9.69153e-40	0.000192569
ARID3A	24307	60	8.68307	5.63872e-25	9.82229e-25	0.000209958
ETS1	13737	58	8.39363	6.4584e-36	1.49466e-35	0.000119946
KDM5B	12943	58	8.39363	2.83949e-37	6.86563e-37	0.000215971
MYBL2	16138	57	8.24891	2.26461e-31	4.7645e-31	0.000281949
PML	23278	56	8.1042	7.41019e-23	1.21258e-22	0.000427432
CTCFL	11533	55	7.95948	9.60373e-37	2.28795e-36	1.70159e-05
SMARCB1	8485	55	7.95948	1.55941e-43	4.43201e-43	0.000188891
CHD1	16981	54	7.81476	1.287e-27	2.45287e-27	0.000360824
ZBTB33	12769	54	7.81476	1.55192e-33	3.49182e-33	9.07899e-05
GATA1	20310	53	7.67004	3.04739e-23	5.08945e-23	0.000359347
CTBP2	6537	52	7.52533	1.41816e-45	4.41812e-45	0.000134108
NR2F2	16296	51	7.38061	7.82032e-26	1.40766e-25	0.00011925
TAL1	26211	51	7.38061	3.86992e-17	5.80488e-17	9.2871e-05
TCF3	15917	51	7.38061	2.76417e-26	5.08859e-26	6.36063e-05
SMARCC1	7650	50	7.23589	7.86574e-40	2.02262e-39	0.000159278
TAF7	11580	50	7.23589	1.56166e-31	3.37319e-31	8.2283e-05
CBX3	20197	49	7.09117	2.78101e-20	4.33195e-20	0.000177091
FOSL1	11937	48	6.94645	5.57984e-29	1.11597e-28	2.49067e-05
MAFF	47076	48	6.94645	6.39409e-07	7.4521e-07	0.000169879
ATF1	14850	46	6.65702	3.11491e-23	5.14914e-23	4.3644e-05
CEBPD	11399	46	6.65702	6.97888e-28	1.34593e-27	3.84198e-05
BACH1	13283	45	6.5123	2.83479e-24	4.78371e-24	5.83021e-05
JUNB	12142	45	6.5123	8.0721e-26	1.43701e-25	7.08617e-05
FOXM1	21667	44	6.36758	1.36486e-15	2.01007e-15	0.00019948
ELK1	8455	43	6.22287	4.64514e-30	9.6476e-30	4.72326e-05
HDAC1	10390	42	6.07815	1.37366e-25	2.41884e-25	0.000119736
MEF2A	21875	42	6.07815	3.86308e-14	5.395e-14	5.57918e-05
SRF	16014	40	5.78871	3.37221e-17	5.10559e-17	2.86665e-05
WRNIP1	13542	40	5.78871	1.18734e-19	1.83189e-19	9.22211e-05
BRCA1	9245	39	5.64399	1.69279e-24	2.88665e-24	3.29584e-05
NFYA	7335	38	5.49928	5.48483e-27	1.02131e-26	3.45128e-05
SP4	5352	36	5.20984	1.98139e-29	4.01231e-29	6.74799e-05
STAT5A	16120	36	5.20984	3.54366e-14	4.99194e-14	0.000101628
SIX5	7911	34	4.92041	9.0209e-22	1.43273e-21	2.9277e-05
BATF	32419	33	4.77569	3.73516e-05	4.26123e-05	5.14697e-05
IRF4	17722	33	4.77569	4.70964e-11	6.20295e-11	4.81744e-05
BCLAF1	8943	29	4.19682	1.25573e-15	1.86632e-15	4.38501e-05
NFATC1	10183	29	4.19682	3.1885e-14	4.53102e-14	7.69433e-05
PBX3	9927	29	4.19682	1.70055e-14	2.45972e-14	1.29516e-05
BCL11A	20286	28	4.0521	6.29625e-07	7.39125e-07	3.07303e-05
NRF1	7864	26	3.76266	2.40835e-14	3.45268e-14	1.38283e-05
SAP30	8399	25	3.61795	7.32039e-13	1.005e-12	5.54707e-05
TRIM28	11915	24	3.47323	4.73762e-09	6.13996e-09	4.46399e-05
SP2	5441	23	3.32851	5.01856e-15	7.32439e-15	9.20132e-06
MTA3	11136	21	3.03907	1.26587e-07	1.56543e-07	6.80193e-05
ELK4	5860	20	2.89436	1.3386e-11	1.79217e-11	2.50778e-05
ZEB1	4807	19	2.74964	3.67177e-12	4.99855e-12	8.09265e-06
ZKSCAN1	4066	19	2.74964	2.08508e-13	2.88703e-13	1.13697e-05
ZNF217	9204	18	2.60492	5.92961e-07	7.01165e-07	4.67588e-05
IKZF1	7726	17	2.4602	2.45957e-07	2.95148e-07	4.55229e-05
STAT2	3936	17	2.4602	1.28396e-11	1.73334e-11	8.26643e-06
SMARCA4	3431	16	2.31548	1.68243e-11	2.23405e-11	2.43127e-05
NANOG	5473	15	2.17077	8.08773e-08	1.00786e-07	4.77727e-06
NR2C2	4601	15	2.17077	8.64564e-09	1.11158e-08	7.73027e-06
SUZ12	5772	15	2.17077	1.58331e-07	1.92854e-07	5.67028e-05
GTF2B	2844	14	2.02605	1.54071e-10	2.01286e-10	4.37756e-06
MBD4	5549	14	2.02605	5.75495e-07	6.85516e-07	2.37309e-05
MEF2C	9210	14	2.02605	0.000148971	0.000168765	9.17521e-06
PRDM1	4574	14	2.02605	5.79502e-08	7.27746e-08	3.59347e-06
THAP1	3469	12	1.73661	1.40782e-07	1.72778e-07	2.64754e-06
GTF3C2	3812	11	1.5919	2.62677e-06	3.03954e-06	3.54601e-06
POU5F1	3997	11	1.5919	4.09843e-06	4.70884e-06	1.92203e-06
SMARCC2	2543	11	1.5919	5.15978e-08	6.58177e-08	7.12354e-06
SREBP1	2546	11	1.5919	5.22071e-08	6.60746e-08	3.41552e-06
IRF3	1722	9	1.30246	1.76872e-07	2.13831e-07	1.44432e-06
SETDB1	22192	8	1.15774	0.812585	0.822743	7.27749e-05
RPC155	2806	6	0.868307	0.00227808	0.00254517	3.58864e-06
ESRRA	1174	5	0.723589	0.00025711	0.000289248	6.23197e-07
NFE2	3169	5	0.723589	0.0174743	0.0189989	8.04342e-07
PPARGC1A	1291	4	0.578871	0.00337952	0.00374988	7.82349e-07
SIRT6	2291	4	0.578871	0.0234148	0.025288	1.05756e-06
HDAC6	1110	3	0.434153	0.0157326	0.0172208	2.02038e-07
HDAC8	1607	3	0.434153	0.0404045	0.0430627	1.43785e-06
KDM5A	1580	3	0.434153	0.0387499	0.0415728	3.81857e-07
ZNF274	1858	3	0.434153	0.0574407	0.0604246	3.24262e-06
ZZZ3	852	3	0.434153	0.00776174	0.00855375	2.92848e-07
BDP1	791	2	0.289436	0.0534269	0.0565696	1.03403e-07
HSF1	1434	2	0.289436	0.145176	0.15076	2.08753e-07
BRF2	1367	1	0.144718	0.471976	0.480881	8.95862e-08
FAM48A	4087	1	0.144718	0.852076	0.857369	2.2239e-07
GRp20	590	1	0.144718	0.240849	0.246946	6.00543e-08
POLR3G	230	1	0.144718	0.101839	0.106439	3.99436e-08
RDBP	440	1	0.144718	0.18575	0.191666	8.98134e-08
BRF1	291	0	0	1	1	0
(C) Transcription factor binding sites within SA and VA LMRs, and not PBL LMRs
TF	TF.n	Hits	Hits.percent	pval	adj.pval	fold
EP300	138836	9991	24.9744	0	0	0.131687
POLR2A	134990	9823	24.5544	0	0	0.304256
CTCF	162209	8954	22.3822	0	0	0.128109
RAD21	119039	8635	21.5848	0	0	0.0471349
CEBPB	146873	8499	21.2448	0	0	0.0711952
FOS	131528	7954	19.8825	0	0	0.0765421
PPARG1	41218	7666	19.1626	0	0	0.0149303
MYC	96959	6988	17.4678	0	0	0.0654279
JUND	97411	6227	15.5656	0	0	0.0471109
MAX	85949	5783	14.4557	0	0	0.0471747
GATA2	73974	5615	14.0357	0	0	0.0473028
STAT3	67977	5200	12.9984	0	0	0.0297499
FOXA1	89906	5119	12.7959	0	0	0.0228799
SMC3	56772	4735	11.836	0	0	0.0147207
REST	58014	4624	11.5586	0	0	0.0206199
JUN	58594	4471	11.1761	0	0	0.0191792
USF1	58534	3987	9.96625	0	0	0.0109441
TEAD4	58029	3980	9.94876	0	0	0.0162791
MAFK	84087	3860	9.64879	0	0	0.0176037
FOSL2	43464	3840	9.5988	0	0	0.0118743
YY1	64138	3829	9.5713	0	0	0.0221158
RCOR1	49688	3730	9.32383	0	0	0.0153238
TCF7L2	45100	3697	9.24134	0	0	0.0302345
GATA3	55528	3417	8.54143	0	0	0.0195011
NR3C1	35176	3362	8.40395	0	0	0.00824529
TCF12	43585	3182	7.95401	0	0	0.0133952
SP1	49005	2987	7.46657	0	0	0.00973973
SIN3AK20	37414	2926	7.31409	0	0	0.0139624
MAZ	43914	2902	7.25409	0	0	0.014696
TBP	45699	2808	7.01912	0	0	0.0136428
ZNF143	44997	2778	6.94413	0	0	0.00754786
FOXA2	40866	2510	6.27422	0	0	0.00438656
BHLHE40	38801	2460	6.14923	0	0	0.00603546
FOXP2	27652	2407	6.01675	0	0	0.0042631
TAF1	40355	2332	5.82927	0	0	0.011465
KAP1	26393	2328	5.81927	0	0	0.020034
MXI1	36263	2254	5.6343	0	0	0.00969034
EGR1	44985	2247	5.6168	0	0	0.0036385
RUNX3	66222	2216	5.53931	0	0	0.00890332
CHD2	33645	2207	5.51681	0	0	0.00721494
EBF1	48897	2191	5.47682	0	0	0.00652343
RFX5	24892	2180	5.44932	0	0	0.00438813
HDAC2	31954	2148	5.36933	0	0	0.0043003
ELF1	44120	2136	5.33933	0	0	0.00623903
TFAP2C	22481	2116	5.28934	0	0	0.00747479
ESR1	25776	2046	5.11436	0	0	0.0034985
SPI1	67572	2021	5.05187	1.42323e-258	3.11573e-258	0.00517619
NFIC	38851	1988	4.96938	0	0	0.0119864
ZNF263	27758	1985	4.96188	0	0	0.00950954
MAFF	47076	1871	4.67692	0	0	0.00445706
ATF3	23095	1804	4.50944	0	0	0.00285072
USF2	23709	1695	4.23697	0	0	0.00215631
ARID3A	24307	1661	4.15198	0	0	0.00387117
GABPA	26985	1655	4.13698	0	0	0.0044637
STAT1	19147	1638	4.09449	0	0	0.00432341
TFAP2A	16808	1607	4.017	0	0	0.00442927
RXRA	19229	1513	3.78203	0	0	0.00146964
HNF4A	22374	1511	3.77703	0	0	0.00172409
BCL3	22617	1439	3.59705	0	0	0.00346991
HNF4G	20339	1417	3.54206	0	0	0.00139301
TAL1	26211	1295	3.2371	0	0	0.00147759
RELA	36928	1274	3.1846	2.36798e-211	4.6782e-211	0.0054246
ATF2	26026	1198	2.99463	2.73964e-304	6.3403e-304	0.00448694
BATF	32419	1193	2.98213	4.50236e-220	9.23268e-220	0.001207
GTF2F1	14768	1185	2.96213	0	0	0.00246449
ZBTB7A	25063	1147	2.86714	4.29971e-289	9.81062e-289	0.0016626
MYBL2	16138	1105	2.76215	0	0	0.00343069
GATA1	20310	1069	2.67217	2.90006652795895e-319	6.80886688503197e-319	0.00427511
PAX5	33070	1053	2.63217	3.1234e-151	5.32622e-151	0.00193278
SIN3A	23062	1036	2.58968	9.11035e-255	1.94194e-254	0.00413433
JUNB	12142	1015	2.53718	0	0	0.00113175
TBL1XR1	22156	1014	2.53468	1.88387e-255	4.06915e-255	0.00225549
NR2F2	16296	1005	2.51219	0	0	0.00141248
FOSL1	11937	993	2.48219	0	0	0.000367488
SMARCC1	7650	950	2.3747	0	0	0.00193182
E2F6	25551	938	2.34471	2.86052e-172	5.14893e-172	0.00198709
ZBTB33	12769	928	2.31971	0	0	0.00125736
MEF2A	21875	922	2.30471	5.47504e-208	1.0559e-207	0.000871182
POU2F2	26413	915	2.28721	9.49219e-153	1.63589e-152	0.0015891
BCL11A	20286	888	2.21972	6.08181e-211	1.18705e-210	0.000700423
PML	23278	866	2.16473	1.88222e-162	3.31434e-162	0.00343352
ATF1	14850	863	2.15723	2.54251e-287	5.72064e-287	0.000583988
FOXM1	21667	860	2.14973	4.91513e-178	8.94664e-178	0.00253853
RBBP5	19205	841	2.10224	6.92978e-200	1.30538e-199	0.00459131
E2F4	18683	836	2.08974	1.76748e-204	3.36861e-204	0.00108958
CREB1	15809	806	2.01475	7.3629e-232	1.52922e-231	0.000712058
STAT5A	16120	793	1.98225	1.33197e-218	2.69723e-218	0.0013136
ZNF217	9204	762	1.90476	0	0	0.00142932
CBX3	20197	707	1.76728	2.7957e-120	4.35484e-120	0.00158847
IRF1	20215	691	1.72728	6.19269e-113	9.55443e-113	0.00124381
SRF	16014	680	1.69979	4.14806e-155	7.22566e-155	0.000326923
IRF4	17722	679	1.69729	1.82083e-133	2.97953e-133	0.000707132
BACH1	13283	632	1.5798	2.28301e-167	4.06426e-167	0.000561691
E2F1	17997	630	1.5748	2.63997e-107	3.99697e-107	0.00233455
CCNT2	18076	630	1.5748	1.60692e-106	2.41037e-106	0.00138723
BRCA1	9245	622	1.55481	5.04916e-240	1.06229e-239	0.000381056
NFYB	17509	609	1.52231	1.16468e-102	1.73099e-102	0.000887433
CEBPD	11399	607	1.51731	9.19076e-184	1.69194e-183	0.000339931
EZH2	14818	597	1.49231	1.44005e-126	2.28714e-126	0.00234064
SMARCB1	8485	563	1.40732	1.78629e-214	3.57259e-214	0.00110633
CTCFL	11533	547	1.36733	1.93993e-144	3.23988e-144	0.000119849
TCF3	15917	538	1.34483	1.60367e-86	2.25909e-86	0.000414928
TRIM28	11915	521	1.30234	6.11464e-124	9.61719e-124	0.000633254
UBTF	13613	513	1.28234	1.29585e-98	1.90843e-98	0.000892386
ETS1	13737	495	1.23735	1.02418e-88	1.45541e-88	0.000726795
PRDM1	4574	494	1.23485	9.12968e-282	2.02604e-281	0.00011328
WRNIP1	13542	493	1.23235	7.90347e-90	1.13306e-89	0.000680123
NFATC1	10183	425	1.06237	3.8014e-95	5.54799e-95	0.000653178
MTA3	11136	400	0.999875	1.26137e-71	1.73171e-71	0.000743935
HMGN3	13061	394	0.984877	9.20103e-52	1.19245e-51	0.000692952
CHD1	16981	391	0.977378	4.13437e-27	4.92476e-27	0.0010642
IKZF1	7726	388	0.969879	3.01604e-110	4.60941e-110	0.000667094
CTBP2	6537	380	0.949881	3.88065e-127	6.2244e-127	0.000499478
NANOG	5473	378	0.944882	5.027e-150	8.48307e-150	7.97864e-05
MBD4	5549	367	0.917385	7.42869e-140	1.22801e-139	0.000387534
PBX3	9927	350	0.874891	5.15809e-61	6.96343e-61	9.87382e-05
SETDB1	22192	339	0.847394	0.000643235	0.000690093	0.00154032
MEF2C	9210	330	0.824897	3.75775e-59	5.03103e-59	0.00015875
PHF8	17247	319	0.7974	1.71144e-10	1.92537e-10	0.000899546
SMARCC2	2543	308	0.769904	8.40843e-191	1.56571e-190	0.000132363
SIX5	7911	295	0.737408	1.71659e-56	2.26087e-56	0.000215434
SMARCA4	3431	281	0.702412	4.69254e-130	7.60192e-130	0.000250595
BCLAF1	8943	279	0.697413	1.31944e-39	1.61931e-39	0.000251549
NFYA	7335	262	0.654918	4.34133e-47	5.4945e-47	0.000162233
ELK1	8455	262	0.654918	7.81401e-37	9.51782e-37	0.000196016
KDM5B	12943	262	0.654918	1.54047e-12	1.75744e-12	0.000525589
ZKSCAN1	4066	257	0.64242	3.24527e-94	4.69406e-94	8.25973e-05
HDAC1	10390	254	0.634921	2.36075e-21	2.75137e-21	0.000393933
TAF7	11580	246	0.614923	6.29187e-14	7.22896e-14	0.000216993
ELK4	5860	234	0.584927	5.62603e-50	7.23346e-50	0.000217274
STAT2	3936	233	0.582427	4.03517e-80	5.63532e-80	7.51204e-05
POU5F1	3997	229	0.572428	3.8887e-76	5.38435e-76	2.78409e-05
NR2C2	4601	192	0.47994	6.21809e-44	7.80876e-44	6.75389e-05
SP2	5441	185	0.462442	3.47761e-31	4.17313e-31	4.44516e-05
NFE2	3169	179	0.447444	5.11324e-59	6.78971e-59	1.97037e-05
RPC155	2806	162	0.404949	7.94848e-55	1.03843e-54	4.25824e-05
SP4	5352	160	0.39995	1.1034e-21	1.29529e-21	0.000156314
SIRT6	2291	157	0.392451	6.78202e-63	9.23266e-63	2.89886e-05
GTF3C2	3812	154	0.384952	4.76553e-34	5.76131e-34	2.95718e-05
NRF1	7864	136	0.339958	0.000381776	0.000412318	5.08984e-05
ZEB1	4807	108	0.269966	3.71834e-08	4.09776e-08	2.63192e-05
PPARGC1A	1291	104	0.259968	1.30486e-48	1.66447e-48	1.40054e-05
HSF1	1434	98	0.244969	7.7839e-40	9.69994e-40	7.33927e-06
FAM48A	4087	95	0.23747	5.20132e-08	5.69334e-08	1.53572e-05
ESRRA	1174	89	0.222472	8.58602e-40	1.06178e-39	7.55219e-06
SAP30	8399	85	0.212473	0.98877	0.999998	0.000103003
HDAC8	1607	81	0.202475	1.64293e-24	1.94273e-24	1.95959e-05
ZNF274	1858	71	0.177478	2.01081e-15	2.32679e-15	4.61691e-05
SREBP1	2546	71	0.177478	2.66976e-09	2.98276e-09	1.49261e-05
SUZ12	5772	70	0.174978	0.684054	0.710364	3.25166e-05
GTF2B	2844	56	0.139983	0.00135	0.00143882	1.18608e-05
BRF2	1367	46	0.114986	7.45103e-09	8.26758e-09	2.7889e-06
THAP1	3469	46	0.114986	0.418563	0.437466	7.13911e-06
ZZZ3	852	39	0.0974878	2.10891e-11	2.38912e-11	2.72604e-06
IRF3	1722	36	0.0899888	0.00350612	0.00371236	4.52695e-06
BDP1	791	24	0.0599925	0.000122929	0.000133654	7.89087e-07
HDAC6	1110	18	0.0449944	0.184067	0.193629	7.01332e-07
KDM5A	1580	4	0.00999875	0.999998	0.999998	4.33276e-07
BRF1	291	3	0.00749906	0.719121	0.742023	4.15968e-08
POLR3G	230	2	0.00499938	0.793189	0.81327	1.55693e-07
RDBP	440	2	0.00499938	0.976583	0.995009	7.55979e-08
GRp20	590	1	0.00249969	0.999491	0.999998	3.42384e-08
