# Supplementary material for: Methylome and transcriptome maps of human visceral and subcutaneous adipocytes reveal key epigenetic differences at developmental genes
Source: Sci Rep. 2019 Jul 2;9:9511. doi: 10.1038/s41598-019-45777-w (PMC6606599; doi:10.1038/s41598-019-45777-w)
Supplement: Supplementary file 25 — Supplementary_Table S24 [file 41598_2019_45777_MOESM25_ESM.xlsx]

## Sheet: Adipocyte LMRs, UMRs vs PBL
Table S24. Ratio SAVA_UMRs or LMRs relative to PBL
(A) LMRs, from Row 5 (B) UMRs, from Row 130
(A) Ratio of SAVA LMRs over PBL LMRs
TF	TF.n		Hits_PBL	Hits.percent_PBL	pval_PBL	adj.pval_PBL		Hits_SAVA	Hits.percent_SAVA	pval_SAVA	adj.pval_SAVA		Hits.percent_ratio (SAVA/PBL)
MTA3	11136		1399	5.52157	0	0		400	0.999875	1.26137e-71	1.73171e-71		0.181085
IKZF1	7726		1195	4.71642	0	0		388	0.969879	3.01604e-110	4.60941e-110		0.205639
SPI1	67572		5820	22.9704	0	0		2021	5.05187	1.42323e-258	3.11573e-258		0.21993
MEF2C	9210		907	3.57975	0	0		330	0.824897	3.75775e-59	5.03103e-59		0.230435
TCF3	15917		1429	5.63997	0	0		538	1.34483	1.60367e-86	2.25909e-86		0.238447
ZEB1	4807		281	1.10905	7.41756e-188	1.11263e-187		108	0.269966	3.71834e-08	4.09776e-08		0.243421
NFATC1	10183		1091	4.30596	0	0		425	1.06237	3.8014e-95	5.54799e-95		0.24672
RUNX3	66222		5552	21.9126	0	0		2216	5.53931	0	0		0.252791
IRF4	17722		1677	6.61878	0	0		679	1.69729	1.82083e-133	2.97953e-133		0.256435
FOXM1	21667		2084	8.22513	0	0		860	2.14973	4.91513e-178	8.94664e-178		0.261362
PAX5	33070		2509	9.90251	0	0		1053	2.63217	3.1234e-151	5.32622e-151		0.265808
RELA	36928		2980	11.7615	0	0		1274	3.1846	2.36798e-211	4.6782e-211		0.270766
BCLAF1	8943		650	2.56542	0	0		279	0.697413	1.31944e-39	1.61931e-39		0.271852
POU2F2	26413		2086	8.23302	0	0		915	2.28721	9.49219e-153	1.63589e-152		0.27781
BCL11A	20286		2020	7.97253	0	0		888	2.21972	6.08181e-211	1.18705e-210		0.278421
MEF2A	21875		1930	7.61732	0	0		922	2.30471	5.47504e-208	1.0559e-207		0.302562
PML	23278		1807	7.13186	0	0		866	2.16473	1.88222e-162	3.31434e-162		0.303529
PBX3	9927		708	2.79433	0	0		350	0.874891	5.15809e-61	6.96343e-61		0.313095
ATF2	26026		2410	9.51178	0	0		1198	2.99463	2.73964e-304	6.3403e-304		0.314833
WRNIP1	13542		977	3.85602	0	0		493	1.23235	7.90347e-90	1.13306e-89		0.31959
TBL1XR1	22156		1988	7.84623	0	0		1014	2.53468	1.88387e-255	4.06915e-255		0.323045
BATF	32419		2194	8.65927	0	0		1193	2.98213	4.50236e-220	9.23268e-220		0.344385
STAT5A	16120		1401	5.52946	0	0		793	1.98225	1.33197e-218	2.69723e-218		0.358489
EBF1	48897		3553	14.023	0	0		2191	5.47682	0	0		0.39056
CHD1	16981		622	2.45491	1.01303e-299	1.80342e-299		391	0.977378	4.13437e-27	4.92476e-27		0.398132
NFIC	38851		3041	12.0022	0	0		1988	4.96938	0	0		0.414039
ELF1	44120		3176	12.535	0	0		2136	5.33933	0	0		0.425953
STAT2	3936		328	1.29455	1.36309e-267	2.2765e-267		233	0.582427	4.03517e-80	5.63532e-80		0.449907
ELK1	8455		356	1.40506	5.75985e-191	8.72052e-191		262	0.654918	7.81401e-37	9.51782e-37		0.466114
TRIM28	11915		701	2.7667	0	0		521	1.30234	6.11464e-124	9.61719e-124		0.470718
CCNT2	18076		797	3.1456	0	0		630	1.5748	1.60692e-106	2.41037e-106		0.500637
NFYB	17509		765	3.0193	0	0		609	1.52231	1.16468e-102	1.73099e-102		0.504193
PHF8	17247		399	1.57477	4.32234e-126	5.98478e-126		319	0.7974	1.71144e-10	1.92537e-10		0.506359
IRF1	20215		837	3.30347	0	0		691	1.72728	6.19269e-113	9.55443e-113		0.52287
GATA1	20310		1283	5.06374	0	0		1069	2.67217	2.90006652795895e-319	6.80886688503197e-319		0.527706
HDAC1	10390		301	1.18799	2.67278e-119	3.6694e-119		254	0.634921	2.36075e-21	2.75137e-21		0.534451
HMGN3	13061		462	1.82342	1.35326e-216	2.14929e-216		394	0.984877	9.20103e-52	1.19245e-51		0.540126
ATF1	14850		995	3.92706	0	0		863	2.15723	2.54251e-287	5.72064e-287		0.549324
CBX3	20197		795	3.1377	0	0		707	1.76728	2.7957e-120	4.35484e-120		0.56324
KDM5B	12943		294	1.16036	1.83974e-91	2.46312e-91		262	0.654918	1.54047e-12	1.75744e-12		0.56441
ETS1	13737		551	2.17469	1.03025e-284	1.79464e-284		495	1.23735	1.02418e-88	1.45541e-88		0.568977
SRF	16014		749	2.95615	0	0		680	1.69979	4.14806e-155	7.22566e-155		0.575
UBTF	13613		543	2.14311	2.04337e-279	3.52155e-279		513	1.28234	1.29585e-98	1.90843e-98		0.598354
BHLHE40	38801		2592	10.2301	0	0		2460	6.14923	0	0		0.601092
TAL1	26211		1353	5.34002	0	0		1295	3.2371	0	0		0.606196
EZH2	14818		622	2.45491	0	0		597	1.49231	1.44005e-126	2.28714e-126		0.60789
MAX	85949		5800	22.8914	0	0		5783	14.4557	0	0		0.631489
NR2F2	16296		1003	3.95864	0	0		1005	2.51219	0	0		0.634609
BCL3	22617		1436	5.6676	0	0		1439	3.59705	0	0		0.634669
E2F6	25551		897	3.54028	0	0		938	2.34471	2.86052e-172	5.14893e-172		0.662295
EGR1	44985		2070	8.16987	0	0		2247	5.6168	0	0		0.687501
MAZ	43914		2652	10.4669	0	0		2902	7.25409	0	0		0.69305
SP1	49005		2629	10.3761	0	0		2987	7.46657	0	0		0.719591
CHD2	33645		1913	7.55022	0	0		2207	5.51681	0	0		0.730682
GABPA	26985		1430	5.64392	0	0		1655	4.13698	0	0		0.732998
TAF1	40355		1993	7.86597	0	0		2332	5.82927	0	0		0.741075
MXI1	36263		1906	7.5226	0	0		2254	5.6343	0	0		0.748983
ZBTB7A	25063		969	3.82445	0	0		1147	2.86714	4.29971e-289	9.81062e-289		0.749688
SIN3A	23062		851	3.35872	0	0		1036	2.58968	9.11035e-255	1.94194e-254		0.77103
BACH1	13283		516	2.03655	2.82723e-260	4.67358e-260		632	1.5798	2.28301e-167	4.06426e-167		0.775726
TCF12	43585		2580	10.1827	0	0		3182	7.95401	0	0		0.781127
RBBP5	19205		679	2.67988	4.18095147742821e-318	7.61027100652522e-318		841	2.10224	6.92978e-200	1.30538e-199		0.784453
MYC	96959		5440	21.4706	0	0		6988	17.4678	0	0		0.81357
TBP	45699		2165	8.54482	0	0		2808	7.01912	0	0		0.821448
YY1	64138		2906	11.4694	0	0		3829	9.5713	0	0		0.834508
POLR2A	134990		7241	28.5788	0	0		9823	24.5544	0	0		0.859185
SMARCB1	8485		373	1.47216	2.58394e-206	4.02498e-206		563	1.40732	1.78629e-214	3.57259e-214		0.955962
RCOR1	49688		2439	9.62624	0	0		3730	9.32383	0	0		0.968585
FOSL1	11937		630	2.48648	0	0		993	2.48219	0	0		0.998274
CTCFL	11533		345	1.36165	1.5156e-140	2.11661e-140		547	1.36733	1.93993e-144	3.23988e-144		1.00417
MAFF	47076		1163	4.59013	0	0		1871	4.67692	0	0		1.01891
JUNB	12142		628	2.47859	0	0		1015	2.53718	0	0		1.02364
E2F1	17997		388	1.53136	2.03451e-113	2.76967e-113		630	1.5748	2.63997e-107	3.99697e-107		1.02837
TEAD4	58029		2423	9.56309	0	0		3980	9.94876	0	0		1.04033
USF2	23709		1001	3.95074	0	0		1695	4.23697	0	0		1.07245
CEBPD	11399		358	1.41295	3.4881e-152	4.95677e-152		607	1.51731	9.19076e-184	1.69194e-183		1.07386
E2F4	18683		484	1.91025	1.01449e-171	1.48061e-171		836	2.08974	1.76748e-204	3.36861e-204		1.09396
GATA2	73974		3217	12.6968	0	0		5615	14.0357	0	0		1.10545
HDAC2	31954		1229	4.85061	0	0		2148	5.36933	0	0		1.10694
CEBPB	146873		4671	18.4355	0	0		8499	21.2448	0	0		1.15239
ZBTB33	12769		500	1.9734	9.39746e-254	1.53777e-253		928	2.31971	0	0		1.17549
EP300	138836		5376	21.218	0	0		9991	24.9744	0	0		1.17704
ARID3A	24307		886	3.49686	0	0		1661	4.15198	0	0		1.18734
JUND	97411		3293	12.9968	0	0		6227	15.5656	0	0		1.19764
ZNF143	44997		1419	5.60051	0	0		2778	6.94413	0	0		1.23991
CTCF	162209		4531	17.8829	0	0		8954	22.3822	0	0		1.2516
FOXP2	27652		1205	4.75589	0	0		2407	6.01675	0	0		1.26511
ATF3	23095		894	3.52844	0	0		1804	4.50944	0	0		1.27803
JUN	58594		2210	8.72242	0	0		4471	11.1761	0	0		1.28131
STAT1	19147		779	3.07455	0	0		1638	4.09449	0	0		1.33173
STAT3	67977		2444	9.64597	0	0		5200	12.9984	0	0		1.34754
REST	58014		2148	8.47772	0	0		4624	11.5586	0	0		1.3634
USF1	58534		1845	7.28184	0	0		3987	9.96625	0	0		1.36864
FOS	131528		3669	14.4808	0	0		7954	19.8825	0	0		1.37303
SMC3	56772		2148	8.47772	0	0		4735	11.836	0	0		1.39613
MYBL2	16138		485	1.9142	6.0974e-198	9.40742e-198		1105	2.76215	0	0		1.44298
ZNF263	27758		856	3.37846	0	0		1985	4.96188	0	0		1.46868
MAFK	84087		1652	6.52011	0	0		3860	9.64879	0	0		1.47985
CREB1	15809		335	1.32218	3.38031e-96	4.56342e-96		806	2.01475	7.3629e-232	1.52922e-231		1.52381
RXRA	19229		626	2.4707	7.51527e-274	1.2682e-273		1513	3.78203	0	0		1.53075
RAD21	119039		3552	14.019	0	0		8635	21.5848	0	0		1.53968
HNF4A	22374		601	2.37203	8.16877e-221	1.31024e-220		1511	3.77703	0	0		1.59232
FOXA2	40866		973	3.84023	6.36444050869404e-317	1.14559930144624e-316		2510	6.27422	0	0		1.63381
SIN3AK20	37414		1112	4.38884	0	0		2926	7.31409	0	0		1.66652
TFAP2A	16808		609	2.4036	6.24509e-291	1.09968e-290		1607	4.017	0	0		1.67124
HNF4G	20339		534	2.10759	6.55381e-192	1.00162e-191		1417	3.54206	0	0		1.68062
TFAP2C	22481		794	3.13376	0	0		2116	5.28934	0	0		1.68786
TCF7L2	45100		1359	5.3637	0	0		3697	9.24134	0	0		1.72294
GTF2F1	14768		434	1.71291	1.11426e-173	1.64101e-173		1185	2.96213	0	0		1.7293
BRCA1	9245		226	0.891976	2.2314e-76	2.91521e-76		622	1.55481	5.04916e-240	1.06229e-239		1.7431
FOXA1	89906		1842	7.27	0	0		5119	12.7959	0	0		1.7601
GATA3	55528		1209	4.77168	0	0		3417	8.54143	0	0		1.79003
RFX5	24892		765	3.0193	1.68297533468071e-318	3.09820661456712e-318		2180	5.44932	0	0		1.80483
SMARCC1	7650		329	1.2985	2.64832e-179	3.93604e-179		950	2.3747	0	0		1.82881
FOSL2	43464		1255	4.95323	0	0		3840	9.5988	0	0		1.93789
KAP1	26393		734	2.89695	7.24545e-279	1.23554e-278		2328	5.81927	0	0		2.00876
ESR1	25776		630	2.48648	1.53633e-210	2.41637e-210		2046	5.11436	0	0		2.05687
ZNF217	9204		230	0.907763	1.85923e-79	2.44875e-79		762	1.90476	0	0		2.0983
NR3C1	35176		991	3.91128	0	0		3362	8.40395	0	0		2.14865
PRDM1	4574		129	0.509137	7.25435e-51	9.04004e-51		494	1.23485	9.12968e-282	2.02604e-281		2.42537
PPARG	41218		872	3.44161	7.85206e-249	1.27203e-248		7666	19.1626	0	0		5.56792
(B) Ratio of SAVA UMRs over PBL UMRs
TF	TF.n		Hits_PBL	Hits.percent_PBL	pval_PBL	adj.pval_PBL		Hits_SAVA	Hits.percent_SAVA	pval_SAVA	adj.pval_SAVA		Hits.percent_ratio (SAVA/PBL)
MTA3	11136		76	25.2492	3.61282e-83	1.88799e-82		21	3.03907	1.26587e-07	1.56543e-07		0.120363
BCL11A	20286		97	32.2259	8.81732e-93	4.92554e-92		28	4.0521	6.29625e-07	7.39125e-07		0.12574
BATF	32419		97	32.2259	6.50931e-74	3.10149e-73		33	4.77569	3.73516e-05	4.26123e-05		0.148194
MEF2C	9210		41	13.6213	3.11286e-37	8.69455e-37		14	2.02605	0.000148971	0.000168765		0.148742
IKZF1	7726		44	14.6179	1.90713e-44	6.05794e-44		17	2.4602	2.45957e-07	2.95148e-07		0.1683
FOXM1	21667		107	35.5482	1.58198e-104	1.06784e-103		44	6.36758	1.36486e-15	2.01007e-15		0.179125
HDAC8	1607		7	2.32558	2.4549e-07	3.37028e-07		3	0.434153	0.0404045	0.0430627		0.186686
TCF3	15917		118	39.2027	1.38635e-136	1.87157e-135		51	7.38061	2.76417e-26	5.08859e-26		0.188268
IRF4	17722		76	25.2492	2.4655e-68	1.05108e-67		33	4.77569	4.70964e-11	6.20295e-11		0.189142
WRNIP1	13542		89	29.5681	1.28023e-96	7.68138e-96		40	5.78871	1.18734e-19	1.83189e-19		0.195776
PBX3	9927		64	21.2625	3.62986e-68	1.50779e-67		29	4.19682	1.70055e-14	2.45972e-14		0.197382
MEF2A	21875		91	30.2326	2.10597e-81	1.06615e-80		42	6.07815	3.86308e-14	5.395e-14		0.201046
POU2F2	26413		134	44.5183	2.73296e-135	3.40569e-134		62	8.9725	1.16236e-24	2.00322e-24		0.201547
PML	23278		121	40.1993	4.22759e-122	4.28043e-121		56	8.1042	7.41019e-23	1.21258e-22		0.2016
PAX5	33070		138	45.8472	1.96165e-128	2.26991e-127		64	9.26194	3.96731e-21	6.23985e-21		0.202018
NFATC1	10183		61	20.2658	5.05666e-63	2.04795e-62		29	4.19682	3.1885e-14	4.53102e-14		0.207089
RELA	36928		160	53.1561	1.01098e-154	2.04723e-153		77	11.1433	3.00884e-27	5.66782e-27		0.209633
ZEB1	4807		39	12.9568	2.87473e-45	9.31413e-45		19	2.74964	3.67177e-12	4.99855e-12		0.212216
NFE2	3169		10	3.32226	1.3329e-08	1.87765e-08		5	0.723589	0.0174743	0.0189989		0.2178
NFIC	38851		132	43.8538	7.98426e-111	6.15929e-110		72	10.4197	1.28946e-22	2.08892e-22		0.2376
SPI1	67572		191	63.4551	1.24957e-156	3.37383e-155		107	15.4848	6.21777e-28	1.21359e-27		0.244028
STAT5A	16120		62	20.598	1.28141e-52	4.94259e-52		36	5.20984	3.54366e-14	4.99194e-14		0.252929
TBL1XR1	22156		107	35.5482	1.59847e-103	1.03581e-102		63	9.11722	1.94714e-29	3.99286e-29		0.256475
RUNX3	66222		190	63.1229	8.75301e-157	2.83597e-155		113	16.3531	2.7096e-32	5.93182e-32		0.259068
EBF1	48897		174	57.8073	2.71928e-156	6.29319e-155		104	15.0507	1.64341e-37	4.03383e-37		0.260359
ATF2	26026		112	37.2093	2.40766e-103	1.50016e-102		76	10.9986	3.85931e-36	9.06099e-36		0.295586
CHD1	16981		78	25.9136	1.93083e-72	8.93697e-72		54	7.81476	1.287e-27	2.45287e-27		0.30157
BCLAF1	8943		41	13.6213	9.84451e-38	2.84788e-37		29	4.19682	1.25573e-15	1.86632e-15		0.308108
BCL3	22617		85	28.2392	3.68094e-72	1.65642e-71		63	9.11722	5.87435e-29	1.16054e-28		0.322857
ELK1	8455		56	18.6047	3.70487e-60	1.46388e-59		43	6.22287	4.64514e-30	9.6476e-30		0.334479
STAT2	3936		22	7.30897	1.6105e-22	3.62362e-22		17	2.4602	1.28396e-11	1.73334e-11		0.3366
SRF	16014		48	15.9468	9.24842e-36	2.45614e-35		40	5.78871	3.37221e-17	5.10559e-17		0.363
TCF12	43585		145	48.1728	4.49448e-122	4.28297e-121		127	18.3792	1.04077e-60	4.32319e-60		0.381526
GATA1	20310		57	18.9369	5.53639e-41	1.69225e-40		53	7.67004	3.04739e-23	5.08945e-23		0.405032
BHLHE40	38801		136	45.1827	2.11929e-116	1.80697e-115		130	18.8133	4.03957e-69	1.98306e-68		0.416383
TRIM28	11915		25	8.30565	1.68958e-15	3.07542e-15		24	3.47323	4.73762e-09	6.13996e-09		0.418177
SIRT6	2291		4	1.3289	0.00297696	0.00365354		4	0.578871	0.0234148	0.025288		0.435601
ELF1	44120		182	60.4651	1.94883e-176	1.05237e-174		183	26.4834	1.0934e-114	1.04195e-113		0.437994
NFYB	17509		58	19.2691	1.29649e-45	4.28637e-45		62	8.9725	4.13013e-34	9.42369e-34		0.465642
GTF2B	2844		13	4.31894	9.38192e-13	1.5832e-12		14	2.02605	1.54071e-10	2.01286e-10		0.469108
NR2F2	16296		45	14.9502	4.70411e-32	1.12069e-31		51	7.38061	7.82032e-26	1.40766e-25		0.493681
USF2	23709		67	22.2591	1.58448e-48	5.70412e-48		76	10.9986	8.37823e-39	2.08811e-38		0.494114
MXI1	36263		151	50.1661	3.57925e-142	5.27126e-141		174	25.1809	8.28881e-119	8.95192e-118		0.50195
CHD2	33645		126	41.8605	2.7327e-110	2.01226e-109		147	21.2735	6.33573e-94	4.10555e-93		0.508201
ETS1	13737		49	16.2791	5.67163e-40	1.70149e-39		58	8.39363	6.4584e-36	1.49466e-35		0.515609
SP1	49005		147	48.8372	1.10718e-117	9.96466e-117		184	26.6281	4.24011e-108	3.61525e-107		0.545242
CBX3	20197		37	12.2924	1.67119e-20	3.51601e-20		49	7.09117	2.78101e-20	4.33195e-20		0.576876
TAL1	26211		38	12.6246	1.07802e-17	2.07904e-17		51	7.38061	3.86992e-17	5.80488e-17		0.584622
MAX	85949		228	75.7475	9.08659e-192	1.47203e-189		310	44.8625	4.6584e-189	2.51553e-187		0.592264
NRF1	7864		19	6.31229	3.9819e-13	6.79018e-13		26	3.76266	2.40835e-14	3.45268e-14		0.596085
KDM5B	12943		42	13.9535	1.11153e-32	2.77027e-32		58	8.39363	2.83949e-37	6.86563e-37		0.601544
MAZ	43914		167	55.4817	1.81857e-153	3.27343e-152		232	33.5745	2.44738e-171	7.92952e-170		0.605146
ATF1	14850		33	10.9635	7.53402e-21	1.62735e-20		46	6.65702	3.11491e-23	5.14914e-23		0.607201
MYC	96959		209	69.4352	3.76591e-152	6.10077e-151		292	42.2576	2.49935e-155	6.74824e-154		0.60859
MAFF	47076		34	11.2957	6.29204e-08	8.71206e-08		48	6.94645	6.39409e-07	7.4521e-07		0.614966
STAT3	67977		88	29.2359	1.18922e-37	3.37989e-37		125	18.0897	5.54126e-39	1.40263e-38		0.618751
SIN3A	23062		101	33.5548	3.71535e-93	2.1496e-92		145	20.9841	6.32711e-114	5.6944e-113		0.625367
SMARCA4	3431		11	3.65449	2.12148e-09	3.18222e-09		16	2.31548	1.68243e-11	2.23405e-11		0.633601
YY1	64138		167	55.4817	5.51373e-127	5.95483e-126		246	35.6006	7.16026e-151	1.44995e-149		0.641663
GABPA	26985		87	28.9037	1.86874e-68	8.18205e-68		129	18.6686	1.35367e-86	7.83194e-86		0.645891
TBP	45699		139	46.1794	4.05836e-111	3.28727e-110		215	31.1143	1.61415e-147	2.61492e-146		0.673771
EP300	138836		177	58.804	6.14668e-85	3.31921e-84		275	39.7974	5.85058e-101	4.51331e-100		0.676781
TAF1	40355		167	55.4817	1.98635e-159	8.04471e-158		262	37.9161	2.10217e-218	1.70276e-216		0.683397
EGR1	44985		137	45.515	2.32131e-109	1.63501e-108		216	31.259	4.71635e-150	8.48943e-149		0.686786
IRF1	20215		49	16.2791	2.46884e-32	5.96944e-32		82	11.8669	2.7423e-49	9.45217e-49		0.728964
ZKSCAN1	4066		11	3.65449	1.19456e-08	1.70549e-08		19	2.74964	2.08508e-13	2.88703e-13		0.752401
GATA2	73974		85	28.2392	1.48486e-32	3.64467e-32		148	21.4182	6.79585e-51	2.39332e-50		0.758457
HDAC1	10390		24	7.97342	7.93542e-16	1.46084e-15		42	6.07815	1.37366e-25	2.41884e-25		0.762301
CEBPB	146873		128	42.5249	8.46897e-39	2.4945e-38		227	32.8509	5.64995e-61	2.40866e-60		0.77251
PHF8	17247		50	16.6113	1.41945e-36	3.8325e-36		90	13.0246	4.12216e-63	1.85497e-62		0.784081
POLR2A	134990		254	84.3854	2.38096e-187	1.92858e-185		469	67.8726	4.63526921749548e-311	0		0.804318
JUN	58594		65	21.5947	9.42236e-24	2.14989e-23		121	17.5109	1.50545e-42	4.06472e-42		0.810887
RCOR1	49688		87	28.9037	3.51892e-47	1.2129e-46		165	23.8784	2.80112e-88	1.74531e-87		0.826139
TEAD4	58029		77	25.5814	2.39663e-33	6.06648e-33		148	21.4182	7.03873e-64	3.25793e-63		0.837258
SAP30	8399		13	4.31894	3.55161e-07	4.79467e-07		25	3.61795	7.32039e-13	1.005e-12		0.837693
FOS	131528		95	31.5615	1.38177e-21	3.06639e-21		186	26.9175	2.99362e-43	8.21977e-43		0.85286
USF1	58534		95	31.5615	4.33385e-49	1.59564e-48		187	27.0622	3.40009e-98	2.5037e-97		0.857445
STAT1	19147		37	12.2924	2.91526e-21	6.38206e-21		76	10.9986	4.78612e-45	1.43584e-44		0.894747
UBTF	13613		31	10.299	6.08404e-20	1.24761e-19		65	9.40666	2.5704e-43	7.17941e-43		0.913356
CTCF	162209		181	60.1329	4.80161e-78	2.35716e-77		385	55.7164	2.07105e-181	8.38774e-180		0.926554
E2F4	18683		36	11.9601	1.13937e-20	2.42866e-20		77	11.1433	9.09894e-47	2.89025e-46		0.931701
NR2C2	4601		7	2.32558	0.000204905	0.000259333		15	2.17077	8.64564e-09	1.11158e-08		0.93343
JUNB	12142		21	6.97674	1.16151e-11	1.86302e-11		45	6.5123	8.0721e-26	1.43701e-25		0.93343
SMC3	56772		87	28.9037	1.02714e-42	3.19995e-42		188	27.2069	2.19863e-101	1.78089e-100		0.941298
FOSL1	11937		22	7.30897	1.09378e-12	1.82673e-12		48	6.94645	5.57984e-29	1.11597e-28		0.950401
ZBTB7A	25063		69	22.9236	2.71173e-49	1.02163e-48		152	21.9971	1.99121e-117	2.0161e-116		0.959584
ARID3A	24307		27	8.9701	2.66252e-10	4.06914e-10		60	8.68307	5.63872e-25	9.82229e-25		0.968001
JUND	97411		103	34.2193	4.32114e-37	1.18648e-36		231	33.4298	1.36077e-97	9.58459e-97		0.976929
ATF3	23095		36	11.9601	8.9324e-18	1.74343e-17		82	11.8669	4.73188e-45	1.43584e-44		0.992201
CCNT2	18076		33	10.9635	2.43319e-18	4.86638e-18		77	11.1433	9.14855e-48	3.02462e-47		1.0164
NFYA	7335		16	5.31561	1.2805e-10	1.99463e-10		38	5.49928	5.48483e-27	1.02131e-26		1.03455
RXRA	19229		33	10.9635	1.45155e-17	2.76647e-17		79	11.4327	7.01437e-48	2.36735e-47		1.0428
MAFK	84087		43	14.2857	1.08647e-05	1.41942e-05		103	14.9059	8.5221e-19	1.30243e-18		1.04342
E2F6	25551		48	15.9468	6.86162e-27	1.58797e-26		115	16.6425	3.66549e-74	1.91551e-73		1.04363
BRCA1	9245		16	5.31561	3.38136e-09	4.97981e-09		39	5.64399	1.69279e-24	2.88665e-24		1.06178
HMGN3	13061		25	8.30565	1.29893e-14	2.33807e-14		61	8.82779	3.7091e-40	9.69153e-40		1.06287
RFX5	24892		39	12.9568	2.91296e-19	5.89874e-19		96	13.8929	7.25085e-56	2.73171e-55		1.07225
ZNF143	44997		67	22.2591	1.0288e-31	2.41545e-31		165	23.8784	1.17926e-94	7.96003e-94		1.07275
MYBL2	16138		23	7.6412	5.35846e-11	8.42787e-11		57	8.24891	2.26461e-31	4.7645e-31		1.07953
RAD21	119039		127	42.1927	1.07445e-47	3.78395e-47		316	45.7308	5.73506e-155	1.32726e-153		1.08386
REST	58014		91	30.2326	1.18417e-45	3.99658e-45		234	33.864	2.26487e-147	3.33554e-146		1.12012
CTCFL	11533		21	6.97674	4.52108e-12	7.39813e-12		55	7.95948	9.60373e-37	2.28795e-36		1.14086
SMARCC1	7650		19	6.31229	2.47305e-13	4.26207e-13		50	7.23589	7.86574e-40	2.02262e-39		1.14632
FOXA2	40866		30	9.96678	2.82107e-07	3.84045e-07		79	11.4327	6.93611e-26	1.26253e-25		1.14708
ZBTB33	12769		20	6.64452	2.00855e-10	3.09891e-10		54	7.81476	1.55192e-33	3.49182e-33		1.17612
CEBPD	11399		17	5.64784	9.56443e-09	1.38343e-08		46	6.65702	6.97888e-28	1.34593e-27		1.17868
TFAP2C	22481		34	11.2957	1.85837e-16	3.50064e-16		94	13.6035	1.15919e-57	4.47115e-57		1.20431
MBD4	5549		5	1.66113	0.0144356	0.0171953		14	2.02605	5.75495e-07	6.85516e-07		1.21968
FOXA1	89906		60	19.9336	6.06325e-12	9.82246e-12		169	24.4573	5.5802e-55	2.05453e-54		1.22694
HNF4A	22374		24	7.97342	5.29691e-09	7.73063e-09		68	9.84081	2.0993e-33	4.65872e-33		1.2342
KAP1	26393		30	9.96678	1.47487e-11	2.34244e-11		86	12.4457	1.99529e-44	5.7721e-44		1.24872
HDAC2	31954		42	13.9535	5.69018e-18	1.12416e-17		121	17.5109	6.63074e-70	3.35681e-69		1.25494
TFAP2A	16808		27	8.9701	6.77399e-14	1.17998e-13		79	11.4327	4.49961e-52	1.61986e-51		1.27454
TAF7	11580		17	5.64784	1.20016e-08	1.70549e-08		50	7.23589	1.56166e-31	3.37319e-31		1.28118
GATA3	55528		29	9.63455	0.000231637	0.000290892		86	12.4457	7.40171e-22	1.1872e-21		1.29178
FOXP2	27652		58	19.2691	5.42108e-35	1.41648e-34		173	25.0362	8.9583e-137	1.0366e-135		1.29929
BACH1	13283		15	4.98339	2.24811e-06	2.98519e-06		45	6.5123	2.83479e-24	4.78371e-24		1.3068
IRF3	1722		3	0.996678	0.0100305	0.0120366		9	1.30246	1.76872e-07	2.13831e-07		1.3068
FOSL2	43464		43	14.2857	4.26963e-14	7.51826e-14		131	18.958	2.2482e-64	1.0712e-63		1.32706
SIN3AK20	37414		65	21.5947	1.50851e-34	3.87903e-34		199	28.7988	1.55005e-145	1.9316e-144		1.33361
TCF7L2	45100		41	13.6213	2.54273e-12	4.20328e-12		126	18.2344	3.19683e-58	1.26314e-57		1.33867
RBBP5	19205		36	11.9601	2.74098e-20	5.69281e-20		113	16.3531	5.11911e-85	2.85964e-84		1.3673
ESR1	25776		22	7.30897	1.08659e-06	1.45478e-06		70	10.1302	1.92092e-31	4.09458e-31		1.386
GTF2F1	14768		26	8.63787	2.54268e-14	4.52652e-14		84	12.1563	8.49835e-62	3.7209e-61		1.40732
ELK4	5860		6	1.99336	0.00419262	0.0051068		20	2.89436	1.3386e-11	1.79217e-11		1.452
EZH2	14818		21	6.97674	4.16367e-10	6.30387e-10		71	10.275	2.28952e-47	7.41804e-47		1.47274
SIX5	7911		10	3.32226	4.41138e-05	5.67178e-05		34	4.92041	9.0209e-22	1.43273e-21		1.48104
ZNF263	27758		37	12.2924	4.0953e-16	7.62574e-16		131	18.958	2.59627e-87	1.55776e-86		1.54226
ZNF217	9204		5	1.66113	0.0877421	0.0994001		18	2.60492	5.92961e-07	7.01165e-07		1.56816
HNF4G	20339		17	5.64784	2.39266e-05	3.10089e-05		73	10.5644	1.95512e-40	5.19228e-40		1.87052
SMARCB1	8485		12	3.98671	2.51488e-06	3.31228e-06		55	7.95948	1.55941e-43	4.43201e-43		1.9965
NR3C1	35176		29	9.63455	4.13738e-08	5.77806e-08		136	19.6816	5.03535e-80	2.71909e-79		2.04282
NANOG	5473		3	0.996678	0.164141	0.183385		15	2.17077	8.08773e-08	1.00786e-07		2.178
SUZ12	5772		3	0.996678	0.182757	0.202785		15	2.17077	1.58331e-07	1.92854e-07		2.178
GTF3C2	3812		2	0.664452	0.252941	0.276868		11	1.5919	2.62677e-06	3.03954e-06		2.3958
POU5F1	3997		2	0.664452	0.270276	0.293857		11	1.5919	4.09843e-06	4.70884e-06		2.3958
SMARCC2	2543		2	0.664452	0.137343	0.154511		11	1.5919	5.15978e-08	6.58177e-08		2.3958
E2F1	17997		13	4.31894	0.000834628	0.00104007		74	10.7091	6.89892e-45	2.03205e-44		2.47957
CREB1	15809		14	4.65116	6.84333e-05	8.72929e-05		84	12.1563	1.7222e-59	6.97491e-59		2.6136
SP4	5352		6	1.99336	0.00270452	0.00334452		36	5.20984	1.98139e-29	4.01231e-29		2.6136
PPARG1	41218		34	11.2957	2.55693e-09	3.8002e-09		207	29.9566	5.01329e-147	6.76794e-146		2.65204
PRDM1	4574		2	0.664452	0.324118	0.345442		14	2.02605	5.79502e-08	7.27746e-08		3.0492
SREBP1	2546		1	0.332226	0.477008	0.501787		11	1.5919	5.22071e-08	6.60746e-08		4.79161
THAP1	3469		1	0.332226	0.586675	0.61317		12	1.73661	1.40782e-07	1.72778e-07		5.22721
CTBP2	6537		4	1.3289	0.0870626	0.0993249		52	7.52533	1.41816e-45	4.41812e-45		5.66281
SP2	5441		1	0.332226	0.750159	0.779011		23	3.32851	5.01856e-15	7.32439e-15		10.0188
