# Supplementary material for: Methylome and transcriptome maps of human visceral and subcutaneous adipocytes reveal key epigenetic differences at developmental genes
Source: Sci Rep. 2019 Jul 2;9:9511. doi: 10.1038/s41598-019-45777-w (PMC6606599; doi:10.1038/s41598-019-45777-w)
Supplement: Supplementary file 26 — Supplementary_Table S25 [file 41598_2019_45777_MOESM26_ESM.xlsx]

## Sheet: SAVA_LMR_DMRs
Table S25. Differential LMRs VA and SA
(A) Visceral adipocytes (from row 6), (B) Subcutaneous adipocytes (from row 871)
(A) VA D- LMRs
	Chr	start	end	width	nCG	invdensity	areaStat	maxStat	meanDiff	SA.mean	VA.mean	tstat.sd	direction	nGeneTSS	nProtGeneTSS	distanceTSS	TSS	tx_name	tx_type	gene_id	gene_name	result_Pa	result_Wh	distanceTSS_prot	TSS_prot	tx_name_prot	gene_id_prot	gene_name_prot	result_Pa_prot	result_Wh_prot	distanceCpGi	CpGi	promoter	genebody	intergenic	CpGisland	CpGshores	nonCpG
11	chr7	71563448	71565311	1864	30	62.1333	588.967	22.437	-0.528344	0.183311	0.711655	0.0276479	hypo	0	0	2854	157028	ENST00000450549.1	unprocessed_pseudogene	ENSG00000228769.1	ABCF2P2	NoTest	NoTest	178476	67227	ENST00000405452.2	ENSG00000183166.6	CALN1	NoTest	NoTest	235446	9623	0	1	0	0	0	1
303	chr12	94648563	94648782	220	9	24.4444	211.783	24.0961	-0.513375	0.211768	0.725143	0.021757	hypo	0	0	258	63811	ENST00000547057.1	protein_coding	ENSG00000136040.4	PLXNC1	NoChange	Down	258	34704	ENST00000547057.1	ENSG00000136040.4	PLXNC1	NoChange	Down	67688	16918	1	0	0	0	0	1
108	chr12	8964192	8964634	443	15	29.5333	291.85	22.7304	-0.453873	0.367281	0.821153	0.0221862	hypo	0	0	8674	182470	ENST00000394240.3	antisense	ENSG00000256904.1	A2ML1-AS2	NoTest	NoTest	10433	55233	ENST00000299698.7	ENSG00000166535.15	A2ML1	NoTest	NoTest	102312	16383	0	1	0	0	0	1
5	chr3	11591822	11593411	1590	36	44.1667	686.071	25.7123	-0.425794	0.414786	0.84058	0.0217236	hypo	0	0	16986	76009	ENST00000424529.2	protein_coding	ENSG00000144560.9	VGLL4	NoChange	NoChange	16986	41194	ENST00000424529.2	ENSG00000144560.9	VGLL4	NoChange	NoChange	16726	4214	0	1	0	0	0	1
6	chr19	18702499	18704343	1845	40	46.125	681.153	25.3076	-0.424876	0.433425	0.858301	0.0239428	hypo	0	0	600	1166	ENST00000596360.1	retained_intron	ENSG00000006016.6	CRLF1	NoTest	NoTest	2086	596	ENST00000595490.1	ENSG00000006015.13	C19orf60	NoChange	NoChange	689	24556	0.857995	0.142005	0	0	0.740921	0.259079
1439	chr5	54899671	54899964	294	6	49	100.155	16.8272	-0.410914	0.238933	0.649847	0.0219654	hypo	0	0	41731	116908	ENST00000515754.1	processed_transcript	ENSG00000177058.7	SLC38A9	NoChange	NoChange	68792	5515	ENST00000307259.8	ENSG00000067113.12	PPAP2A	NoChange	NoChange	68550	6682	0	0	1	0	0	1
74	chr17	4315083	4316194	1112	35	31.7714	325.405	12.061	-0.407198	0.279218	0.686416	0.0390762	hypo	0	0	20788	122394	ENST00000355530.2	protein_coding	ENSG00000182557.3	SPNS3	NoTest	NoTest	20788	66686	ENST00000355530.2	ENSG00000182557.3	SPNS3	NoTest	NoTest	44927	21307	0	0	1	0	0	1
31	chr2	102861817	102862530	714	27	26.4444	428.365	16.5038	-0.396336	0.278542	0.674878	0.0233229	hypo	0	0	4184	142780	ENST00000421987.1	processed_pseudogene	ENSG00000205716.4	AC007248.6	NoTest	NoTest	58042	22658	ENST00000421464.1	ENSG00000115598.5	IL1RL2	NoTest	NoTest	4563	3189	0	0	1	0	0	1
253	chr4	121737481	121738175	695	14	49.6429	224.67	16.3067	-0.395613	0.495485	0.891098	0.0228219	hypo	0	0	3319	68148	ENST00000503661.1	retained_intron	ENSG00000138738.6	PRDM5	NoChange	NoChange	105828	37109	ENST00000264808.3	ENSG00000138738.6	PRDM5	NoChange	NoChange	104973	6052	0	1	0	0	0	1
1479	chr9	72812279	72812874	596	9	66.2222	98.0504	11.271	-0.38697	0.317918	0.704888	0.0338627	hypo	0	0	8612	150546	ENST00000410533.1	snRNA	ENSG00000222465.1	RNU2-5P	NoTest	NoTest	61062	75115	ENST00000361138.5	ENSG00000198887.7	SMC5	NoChange	NoChange	60815	11805	0	1	0	0	0	1
996	chr5	154278791	154279631	841	10	84.1	124.096	12.5483	-0.385389	0.301377	0.686766	0.0241431	hypo	0	0	6580	16366	ENST00000522075.1	retained_intron	ENSG00000082516.8	GEMIN5	NoChange	NoChange	38137	8716	ENST00000285873.7	ENSG00000082516.8	GEMIN5	NoChange	NoChange	37828	7289	0	1	0	0	0	1
47	chr9	89848226	89849558	1333	25	53.32	375.173	18.1947	-0.384828	0.353142	0.737969	0.0248407	hypo	0	0	25806	145177	ENST00000391119.1	snoRNA	ENSG00000212421.1	SNORA26	NoTest	NoTest	84666	75968	ENST00000375941.2	ENSG00000204446.2	C9orf170	NoTest	NoTest	84458	11859	0	0	1	0	0	1
70	chr4	104858907	104861000	2094	20	104.7	332.488	19.9661	-0.383864	0.434593	0.818457	0.0218346	hypo	0	0	13209	177856	ENST00000516651.1	snRNA	ENSG00000252460.1	RNU6-635P	NoTest	NoTest	217933	58602	ENST00000304883.2	ENSG00000169836.4	TACR3	NoTest	NoTest	218109	5988	0	0	1	0	0	1
2055	chr5	54899061	54899222	162	5	32.4	76.0407	15.4978	-0.381537	0.238231	0.619769	0.0220755	hypo	0	0	42473	116908	ENST00000515754.1	processed_transcript	ENSG00000177058.7	SLC38A9	NoChange	NoChange	68182	5515	ENST00000307259.8	ENSG00000067113.12	PPAP2A	NoChange	NoChange	67940	6682	0	0	1	0	0	1
59	chr14	98154694	98155734	1041	20	52.05	348.291	18.3593	-0.381031	0.357331	0.738363	0.0230621	hypo	0	0	1698	133982	ENST00000355909.3	lincRNA	ENSG00000197176.3	RP11-76E12.1	NoTest	NoTest	73433	80805	ENST00000555187.1	ENSG00000258869.1	RP11-204N11.1	NoTest	NoTest	468747	18630	0.289145	0	0.710855	0	0	1
681	chr10	25313326	25313929	604	11	54.9091	154.408	14.4272	-0.375856	0.386412	0.762268	0.0259537	hypo	0	0	7738	127175	ENST00000376356.4	protein_coding	ENSG00000185875.8	THNSL1	NoChange	NoChange	7738	69421	ENST00000376356.4	ENSG00000185875.8	THNSL1	NoChange	NoChange	7301	13937	0	1	0	0	0	1
2334	chr12	94648064	94648248	185	4	46.25	67.7851	19.0685	-0.370511	0.375823	0.746333	0.021757	hypo	0	0	5	63809	ENST00000549217.1	nonsense_mediated_decay	ENSG00000136040.4	PLXNC1	NoChange	Down	45	34703	ENST00000550080.1	ENSG00000136040.4	PLXNC1	NoChange	Down	67189	16918	1	0	0	0	0	1
101	chr6	162811694	162812913	1220	30	40.6667	301.466	11.9186	-0.368578	0.279409	0.647987	0.0331932	hypo	0	0	176497	156084	ENST00000441609.1	processed_pseudogene	ENSG00000227913.1	KRT8P44	NoTest	NoTest	335250	20802	ENST00000337019.3	ENSG00000112530.7	PACRG	NoTest	NoTest	335463	8685	0	1	0	0	0	1
2358	chr1	170557836	170558269	434	7	62	67.0778	9.85582	-0.368409	0.277099	0.645508	0.0273238	hypo	0	0	458	153430	ENST00000426090.1	lincRNA	ENSG00000225545.1	RP11-545I10.2	NoTest	NoTest	56563	25159	ENST00000367762.1	ENSG00000120370.8	GORAB	NoChange	NoChange	72187	1921	1	0	0	0	0	1
1327	chr8	138129691	138130097	407	9	45.2222	105.649	12.7118	-0.367068	0.356998	0.724065	0.0281781	hypo	0	0	12095	143471	ENST00000383951.1	snRNA	ENSG00000206678.1	RNU6-144P	NoTest	NoTest	1307660	42993	ENST00000160713.4	ENSG00000147724.7	FAM135B	NoTest	NoTest	1378698	11178	0	0	1	0	0	1
347	chr7	144860309	144861038	730	13	56.1538	200.571	15.6338	-0.365942	0.4414	0.807342	0.0224568	hypo	0	0	105568	154547	ENST00000416316.1	processed_pseudogene	ENSG00000226592.1	AC004911.2	NoTest	NoTest	326820	72450	ENST00000552881.1	ENSG00000196511.9	TPK1	NoChange	NoChange	327055	10129	0	0	1	0	0	1
78	chr7	18868556	18870427	1872	26	72	320.064	15.2395	-0.364901	0.308011	0.672911	0.0259702	hypo	0	0	5104	6573	ENST00000483142.1	processed_transcript	ENSG00000048052.17	HDAC9	NoChange	NoChange	286867	26263	ENST00000242261.5	ENSG00000122691.8	TWIST1	Up	Up	275445	9233	0	1	0	0	0	1
315	chr3	9631523	9632325	803	13	61.7692	208.362	18.7768	-0.364736	0.238187	0.602923	0.0217868	hypo	0	0	10106	164286	ENST00000426873.1	processed_pseudogene	ENSG00000235338.1	DUSP5P2	NoTest	NoTest	36036	47569	ENST00000287585.6	ENSG00000156959.7	LHFPL4	NoTest	NoTest	10062	4180	0	0	1	0	0	1
56	chr16	22731625	22733297	1673	28	59.75	354.288	18.3983	-0.363054	0.372449	0.735503	0.0277253	hypo	0	0	83559	189636	ENST00000583924.1	misc_RNA	ENSG00000265058.1	RN7SL245P	NoTest	NoTest	92200	26026	ENST00000261374.3	ENSG00000122254.6	HS3ST2	NoTest	NoTest	91319	20265	0	0	1	0	0	1
7	chr10	30470809	30472272	1464	40	36.6	660.72	21.1992	-0.362798	0.271623	0.634421	0.0207141	hypo	0	0	66385	99695	ENST00000465712.1	processed_transcript	ENSG00000165757.8	KIAA1462	NoChange	NoChange	122355	54244	ENST00000375377.1	ENSG00000165757.8	KIAA1462	NoChange	NoChange	122392	13967	0	0	1	0	0	1
8	chr10	130273916	130275359	1444	39	37.0256	652.646	21.4589	-0.361494	0.381802	0.743296	0.0222233	hypo	0	0	155437	163442	ENST00000454492.1	lincRNA	ENSG00000234640.1	RP11-264E18.1	NoTest	NoTest	349266	43479	ENST00000368654.3	ENSG00000148773.8	MKI67	NoTest	NoTest	23500	14701	0	0	1	0	0	1
1	chr21	42382179	42384988	2810	61	46.0656	983.833	22.4217	-0.358386	0.331143	0.689529	0.0232076	hypo	0	0	134361	154460	ENST00000435493.1	antisense	ENSG00000226496.1	LINC00323	NoTest	NoTest	154739	66482	ENST00000328735.6	ENSG00000182240.11	BACE2	NoChange	NoChange	154379	26781	0	0	1	0	0	1
112	chr5	175151242	175152730	1489	21	70.9048	289.732	15.3402	-0.357874	0.328444	0.686318	0.0230641	hypo	0	0	20340	138518	ENST00000363778.1	snRNA	ENSG00000200648.1	RNU6-226P	NoTest	NoTest	42777	21474	ENST00000231683.2	ENSG00000113749.5	HRH2	NoTest	NoTest	47585	7396	0	0	1	0	0	1
603	chr10	7234093	7234659	567	15	37.8	162.884	14.8906	-0.357464	0.476623	0.834087	0.0302033	hypo	0	0	38010	194358	ENST00000604136.1	processed_pseudogene	ENSG00000270811.1	RP11-393K12.4	NoTest	NoTest	216047	75099	ENST00000379711.2	ENSG00000198879.7	SFMBT2	NoChange	Down	19989	13840	0	1	0	0	0	1
40	chr18	56067102	56068219	1118	26	43	386.91	18.5136	-0.35639	0.448877	0.805267	0.0221767	hypo	1	0	0	191944	ENST00000590318.1	antisense	ENSG00000267396.1	RP11-845C23.3	NoTest	NoTest	76549	3700	ENST00000587881.1	ENSG00000049759.12	NEDD4L	NoChange	NoChange	143033	23078	1	0	0	0	0	1
2281	chr5	91502519	91502790	272	5	54.4	69.0451	14.2285	-0.355956	0.446458	0.802414	0.0231395	hypo	0	0	7164	175399	ENST00000502934.1	lincRNA	ENSG00000250049.1	RP11-348J24.2	NoTest	NoTest	823342	21244	ENST00000265138.3	ENSG00000113369.4	ARRDC3	NoChange	NoChange	825588	6854	0	1	0	0	0	1
180	chr18	74878227	74880220	1994	33	60.4242	251.075	9.7939	-0.353851	0.344662	0.698514	0.0349392	hypo	0	0	11841	190319	ENST00000584843.1	lincRNA	ENSG00000265844.1	RP11-751H17.1	NoTest	NoTest	33426	73997	ENST00000579129.1	ENSG00000197971.10	MBP	NoChange	NoChange	32800	23155	0	0	1	0	0	1
146	chr2	210617304	210619276	1973	17	116.059	266.715	21.6103	-0.353552	0.377162	0.730713	0.0222154	hypo	0	0	17440	75807	ENST00000478701.1	processed_transcript	ENSG00000144406.14	UNC80	NoTest	NoTest	17440	41082	ENST00000439458.1	ENSG00000144406.14	UNC80	NoTest	NoTest	17068	3781	0	0	1	0	0	1
1978	chr10	25312642	25313016	375	6	62.5	78.4128	13.8322	-0.351915	0.405783	0.757698	0.0259537	hypo	0	0	7054	127175	ENST00000376356.4	protein_coding	ENSG00000185875.8	THNSL1	NoChange	NoChange	7054	69421	ENST00000376356.4	ENSG00000185875.8	THNSL1	NoChange	NoChange	6617	13937	0	1	0	0	0	1
189	chr5	132897196	132898898	1703	21	81.0952	244.926	12.9443	-0.350611	0.396394	0.747006	0.0274383	hypo	0	0	20433	7372	ENST00000510685.1	protein_coding	ENSG00000053108.12	FSTL4	NoTest	NoTest	20433	3923	ENST00000510685.1	ENSG00000053108.12	FSTL4	NoTest	NoTest	47846	7003	0	1	0	0	0	1
252	chr7	158333863	158334534	672	15	44.8	225.026	16.9052	-0.348253	0.370367	0.71862	0.0218002	hypo	1	1	0	85948	ENST00000404321.2	protein_coding	ENSG00000155093.13	PTPRN2	NoChange	NoTest	0	46718	ENST00000404321.2	ENSG00000155093.13	PTPRN2	NoChange	NoTest	8126	10377	1	0	0	0	0	1
10	chr18	20759427	20761195	1769	36	49.1389	589.716	20.9297	-0.346893	0.384341	0.731234	0.0197183	hypo	0	0	23637	61344	ENST00000420687.2	protein_coding	ENSG00000134508.8	CABLES1	NoChange	NoChange	23637	33385	ENST00000420687.2	ENSG00000134508.8	CABLES1	NoChange	NoChange	42355	22927	0	1	0	0	0	1
171	chr6	155442655	155443332	678	17	39.8824	254.591	15.3734	-0.346758	0.257605	0.604364	0.0215613	hypo	1	1	0	77963	ENST00000535583.1	protein_coding	ENSG00000146426.13	TIAM2	NoChange	NoChange	0	42261	ENST00000535583.1	ENSG00000146426.13	TIAM2	NoChange	NoChange	96643	8637	1	0	0	0	0	1
756	chr7	48967076	48967732	657	11	59.7273	145.591	13.9201	-0.34671	0.427812	0.774522	0.0276419	hypo	0	0	7714	148918	ENST00000428251.1	processed_pseudogene	ENSG00000218305.2	AC006024.4	NoTest	NoTest	79713	81252	ENST00000596947.1	ENSG00000267970.1	AC004899.1	NoTest	NoTest	2727	9462	0	0	1	0	0	1
3319	chr8	40071255	40071360	106	4	26.5	42.6292	11.0934	-0.345556	0.36095	0.706507	0.0317627	hypo	0	0	52277	179713	ENST00000520487.1	lincRNA	ENSG00000254143.1	RP11-470M17.2	NoTest	NoTest	60265	63680	ENST00000315792.3	ENSG00000176907.3	C8orf4	NoChange	NoChange	683804	10774	0	0	1	0	0	1
1059	chr15	94404844	94404992	149	10	14.9	120.364	12.0529	-0.343785	0.398694	0.742479	0.0282012	hypo	0	0	1345	183806	ENST00000554530.1	lincRNA	ENSG00000258476.1	RP11-76E17.3	NoTest	NoTest	369774	38457	ENST00000543482.1	ENSG00000140563.10	MCTP2	NoTest	Down	369623	19594	1	0	0	0	0	1
203	chr7	51939397	51940868	1472	19	77.4737	240.699	18.3536	-0.342524	0.471403	0.813927	0.0266114	hypo	0	0	155042	171151	ENST00000473305.2	misc_RNA	ENSG00000242650.2	RN7SL292P	NoTest	NoTest	554881	17075	ENST00000395542.2	ENSG00000106078.13	COBL	NoChange	NoChange	400600	9476	0	0	1	0	0	1
736	chr16	7234934	7236031	1098	11	99.8182	148.37	14.7771	-0.342228	0.295841	0.638069	0.0215745	hypo	0	0	58293	169446	ENST00000495947.1	processed_pseudogene	ENSG00000240419.1	RP11-545E8.1	NoTest	NoTest	146719	7861	ENST00000436368.2	ENSG00000078328.15	RBFOX1	NoTest	NoTest	118302	20118	0	1	0	0	0	1
65	chr5	135801771	135802949	1179	27	43.6667	337.734	13.4435	-0.3417	0.44361	0.78531	0.0264493	hypo	1	0	0	175138	ENST00000446720.2	lincRNA	ENSG00000249803.1	RP11-114H21.2	NoTest	NoTest	100545	5901	ENST00000513104.1	ENSG00000069018.13	TRPC7	NoTest	NoTest	108728	7045	1	0	0	0	0	1
936	chr1	238753208	238753955	748	10	74.8	130.123	13.8225	-0.339854	0.389239	0.729093	0.0266971	hypo	0	0	98549	147918	ENST00000424695.1	processed_pseudogene	ENSG00000215149.3	KRT18P32	NoTest	NoTest	644632	81607	ENST00000604646.1	ENSG00000270188.1	MTRNR2L11	NoTest	NoTest	796153	2386	0	0	1	0	0	1
28	chr18	3357149	3359349	2201	29	75.8966	447.164	23.4227	-0.337586	0.494223	0.83181	0.0209155	hypo	0	0	6591	184859	ENST00000558690.1	lincRNA	ENSG00000259256.1	RP11-838N2.3	NoTest	NoTest	52256	63992	ENST00000552383.1	ENSG00000177426.16	TGIF1	NoChange	NoChange	88657	22809	0	0	1	0	0	1
1293	chr4	160238556	160238979	424	7	60.5714	107.241	15.6858	-0.335483	0.442588	0.778072	0.0214675	hypo	0	0	8833	35330	ENST00000513816.1	retained_intron	ENSG00000109756.4	RAPGEF2	NoChange	NoChange	13798	19060	ENST00000512056.1	ENSG00000109756.4	RAPGEF2	NoChange	NoChange	213118	6210	0	1	0	0	0	1
2799	chr8	113349613	113350183	571	7	81.5714	55.1713	7.99979	-0.332781	0.423166	0.755947	0.0305023	hypo	1	0	0	98234	ENST00000492692.1	retained_intron	ENSG00000164796.13	CSMD3	NoTest	NoTest	352087	53376	ENST00000339701.3	ENSG00000164796.13	CSMD3	NoTest	NoTest	1094643	11112	1	0	0	0	0	1
29	chr13	37658911	37659968	1058	30	35.2667	442.531	15.603	-0.329902	0.459017	0.788919	0.0213125	hypo	0	0	19834	120100	ENST00000379800.3	protein_coding	ENSG00000180138.6	CSNK1A1L	NoTest	NoTest	19834	65427	ENST00000379800.3	ENSG00000180138.6	CSNK1A1L	NoTest	NoTest	24944	17654	0	0	1	0	0	1
726	chr6	20977883	20978832	950	10	95	149.37	15.887	-0.328677	0.452075	0.780752	0.0215039	hypo	0	0	14966	177474	ENST00000516237.1	snRNA	ENSG00000252046.1	RNU6-150P	NoTest	NoTest	431310	42059	ENST00000378610.1	ENSG00000145996.7	CDKAL1	NoChange	NoChange	573515	7734	0	1	0	0	0	1
956	chr17	32509086	32510057	972	12	81	127.935	15.1164	-0.328653	0.475788	0.804441	0.0233629	hypo	1	0	0	186892	ENST00000584724.1	lincRNA	ENSG00000261156.2	RP11-215E13.1	NoTest	NoTest	24772	18456	ENST00000359872.6	ENSG00000108684.10	ASIC2	NoTest	NoTest	24805	21726	1	0	0	0	0	1
743	chr9	107398147	107399058	912	9	101.333	147.418	22.2639	-0.32823	0.303849	0.63208	0.0232287	hypo	0	0	6111	196240	ENST00000609811.1	unprocessed_pseudogene	ENSG00000273423.1	OR13I1P	NoTest	NoTest	17661	35332	ENST00000259362.1	ENSG00000136839.1	OR13C9	NoTest	NoTest	110848	12023	0	0	1	0	0	1
590	chr2	10542417	10543632	1216	18	67.5556	164.516	12.4041	-0.327651	0.445487	0.773137	0.0368576	hypo	0	0	16514	42247	ENST00000422133.1	protein_coding	ENSG00000115756.8	HPCAL1	Down	NoChange	16514	22820	ENST00000422133.1	ENSG00000115756.8	HPCAL1	Down	NoChange	16084	2579	0	1	0	0	0	1
22	chr5	3336324	3337611	1288	37	34.8108	472.857	17.3339	-0.321983	0.438476	0.760459	0.0273894	hypo	0	0	115318	175160	ENST00000512521.1	lincRNA	ENSG00000249830.1	RP11-121L11.3	NoTest	NoTest	258556	59189	ENST00000302006.3	ENSG00000170549.3	IRX1	Up	NoTest	9678	6513	0	0	1	0	0	1
597	chr2	237707637	237708608	972	13	74.7692	163.298	14.4816	-0.321461	0.429004	0.750465	0.0215973	hypo	0	0	46219	160927	ENST00000413385.1	lincRNA	ENSG00000232328.1	AC011286.1	NoTest	NoTest	229352	41125	ENST00000272928.3	ENSG00000144476.5	ACKR3	NoChange	NoChange	230373	3997	0	0	1	0	0	1
1014	chr4	112214996	112215729	734	9	81.5556	123.082	14.287	-0.320267	0.489084	0.809351	0.0213184	hypo	0	0	36838	138657	ENST00000364093.1	snRNA	ENSG00000200963.1	RNU6-289P	NoTest	NoTest	651716	52615	ENST00000511837.1	ENSG00000164093.11	PITX2	Up	NoTest	654187	6023	0	0	1	0	0	1
1698	chr13	99432492	99432913	422	8	52.75	88.8805	12.0335	-0.320049	0.498808	0.818857	0.030283	hypo	0	0	27583	18247	ENST00000376503.5	protein_coding	ENSG00000088386.11	SLC15A1	NoTest	NoTest	27583	9750	ENST00000376503.5	ENSG00000088386.11	SLC15A1	NoTest	NoTest	27388	17834	0	0	1	0	0	1
13	chr1	2844125	2845668	1544	72	21.4444	553.018	10.1448	-0.318942	0.325255	0.644197	0.03517	hypo	0	0	92377	107431	ENST00000378404.2	protein_coding	ENSG00000169717.5	ACTRT2	NoTest	NoTest	92377	58486	ENST00000378404.2	ENSG00000169717.5	ACTRT2	NoTest	NoTest	1388	226	0	0	1	0	0.396373	0.603627
17	chr4	181357918	181359727	1810	30	60.3333	503.053	20.8689	-0.317569	0.38796	0.705529	0.0201219	hypo	0	0	135452	176454	ENST00000508134.1	processed_pseudogene	ENSG00000251025.1	RP11-751A18.1	NoTest	NoTest	1706115	78241	ENST00000512480.1	ENSG00000218336.3	TENM3	NoChange	NoChange	377298	6266	0	0	1	0	0	1
298	chr16	73442163	73442918	756	15	50.4	212.743	14.7876	-0.316753	0.399957	0.71671	0.0248975	hypo	0	0	21200	184209	ENST00000561875.1	lincRNA	ENSG00000258779.2	RP11-140I24.1	NoTest	NoTest	263816	73399	ENST00000358463.2	ENSG00000197445.2	C16orf47	NoTest	NoTest	341371	20784	0	1	0	0	0	1
2051	chr6	103209678	103210312	635	6	105.833	76.1484	13.2173	-0.316232	0.39527	0.711502	0.0233221	hypo	0	0	240076	148736	ENST00000407015.1	processed_pseudogene	ENSG00000217120.1	RP1-76C18.1	NoTest	NoTest	943432	53057	ENST00000436862.1	ENSG00000164418.15	GRIK2	NoTest	NoTest	1358703	8380	0	0	1	0	0	1
902	chr16	59182323	59182724	402	10	40.2	132.407	13.6904	-0.315588	0.439578	0.755166	0.0243077	hypo	0	0	18331	186885	ENST00000569452.1	processed_pseudogene	ENSG00000261144.1	RP11-102D18.1	NoTest	NoTest	414061	27515	ENST00000245206.5	ENSG00000125166.8	GOT2	NoChange	NoChange	413994	20639	0	0	1	0	0	1
1797	chr5	50220008	50220521	514	10	51.4	85.0076	9.89104	-0.31547	0.400929	0.7164	0.0329519	hypo	0	0	9833	177053	ENST00000514113.1	lincRNA	ENSG00000251601.1	RP11-317O24.2	NoTest	NoTest	256616	45103	ENST00000505554.1	ENSG00000151883.12	PARP8	NoChange	Down	44564	6657	0	0	1	0	0	1
429	chr2	175527699	175529025	1327	19	69.8421	187.35	11.881	-0.314335	0.441774	0.756109	0.0253714	hypo	0	0	18549	42433	ENST00000469002.1	processed_transcript	ENSG00000115935.12	WIPF1	NoChange	NoChange	18573	22911	ENST00000409415.3	ENSG00000115935.12	WIPF1	NoChange	NoChange	17837	3605	0	1	0	0	0	1
1891	chr4	11399879	11400414	536	6	89.3333	81.757	18.5493	-0.314238	0.105323	0.419562	0.0208656	hypo	0	0	15369	150400	ENST00000410250.1	rRNA	ENSG00000222182.1	RNA5SP156	NoTest	NoTest	29806	115	ENST00000514690.1	ENSG00000002587.5	HS3ST1	NoTest	NoTest	383	5654	0	1	0	0	1	0
122	chr3	48278394	48279387	994	22	45.1818	278.62	13.6128	-0.314237	0.250032	0.564269	0.0225859	hypo	0	0	3202	96693	ENST00000354698.3	protein_coding	ENSG00000164048.9	ZNF589	NoChange	NoChange	3202	52497	ENST00000354698.3	ENSG00000164048.9	ZNF589	NoChange	NoChange	3038	4463	0	0	1	0	0	1
106	chr6	12625215	12626398	1184	24	49.3333	292.992	14.1449	-0.313706	0.497966	0.811672	0.022461	hypo	0	0	39578	162768	ENST00000457945.1	lincRNA	ENSG00000234015.1	RP11-125M16.1	NoTest	NoTest	91494	20548	ENST00000379350.1	ENSG00000112137.12	PHACTR1	NoTest	Down	123479	7695	0	0	1	0	0	1
1953	chr17	9335410	9336182	773	7	110.429	79.5542	12.8382	-0.312549	0.360647	0.673196	0.0262389	hypo	0	0	5023	108311	ENST00000570583.1	processed_transcript	ENSG00000170310.10	STX8	NoChange	NoChange	142971	58936	ENST00000574431.1	ENSG00000170310.10	STX8	NoChange	NoChange	142825	21462	0	1	0	0	0	1
1738	chr10	94594058	94594618	561	9	62.3333	86.9476	10.1207	-0.312299	0.473211	0.785511	0.0288041	hypo	1	1	0	67321	ENST00000371552.4	protein_coding	ENSG00000138190.12	EXOC6	NoChange	NoChange	0	36623	ENST00000371552.4	ENSG00000138190.12	EXOC6	NoChange	NoChange	13419	14349	1	0	0	0	0	1
67	chr13	34909117	34910814	1698	27	62.8889	335.937	12.989	-0.311935	0.504304	0.816239	0.0232445	hypo	0	0	11365	195074	ENST00000605909.1	lincRNA	ENSG00000271850.1	RP11-16D22.2	NoTest	NoTest	516910	32426	ENST00000434425.1	ENSG00000133119.8	RFC3	NoChange	NoChange	516623	17638	0	0	1	0	0	1
316	chr7	153988529	153989876	1348	18	74.8889	208.276	12.022	-0.311883	0.408863	0.720747	0.0274312	hypo	0	0	12318	55433	ENST00000462622.1	retained_intron	ENSG00000130226.12	DPP6	NoTest	NoTest	12318	30264	ENST00000332007.3	ENSG00000130226.12	DPP6	NoTest	NoTest	12088	10246	0	1	0	0	0	1
1288	chr16	83048545	83049816	1272	10	127.2	107.576	11.5322	-0.311859	0.523662	0.83552	0.0241817	hypo	0	0	24641	186541	ENST00000565238.1	antisense	ENSG00000260832.1	CTD-3253I12.1	NoTest	NoTest	387846	38692	ENST00000446376.2	ENSG00000140945.11	CDH13	NoChange	Down	386731	20838	0	1	0	0	0	1
9	chr17	12946674	12949486	2813	44	63.9318	602.4	19.3366	-0.30948	0.392119	0.701599	0.0257179	hypo	0	0	25169	1577	ENST00000338034.4	protein_coding	ENSG00000006744.14	ELAC2	NoChange	NoChange	25169	807	ENST00000338034.4	ENSG00000006744.14	ELAC2	NoChange	NoChange	25107	21478	0	0	1	0	0	1
3216	chr9	101679983	101680229	247	5	49.4	45.512	9.18667	-0.309403	0.28253	0.591932	0.0251082	hypo	0	0	25231	140453	ENST00000467052.1	processed_transcript	ENSG00000204291.6	COL15A1	Up	Up	25691	75755	ENST00000375001.3	ENSG00000204291.6	COL15A1	Up	Up	25678	11998	0	0	1	0	0	1
24	chr5	7827160	7828603	1444	31	46.5806	469.02	21.4964	-0.309201	0.370811	0.680011	0.0212127	hypo	0	0	22660	147969	ENST00000509627.1	protein_coding	ENSG00000215217.2	C5orf49	NoTest	NoTest	22660	78075	ENST00000509627.1	ENSG00000215217.2	C5orf49	NoTest	NoTest	21342	6537	0	1	0	0	0	1
380	chr10	990143	991152	1010	19	53.1579	194.705	11.7554	-0.306804	0.298314	0.605118	0.0290126	hypo	0	0	11176	158149	ENST00000435531.1	antisense	ENSG00000229869.1	RP11-363N22.2	NoTest	NoTest	12578	17926	ENST00000406525.2	ENSG00000107929.10	LARP4B	Up	NoChange	12070	13779	0	0	1	0	0	1
1261	chr11	114855438	114855911	474	11	43.0909	109.245	10.0876	-0.306779	0.487698	0.794477	0.0276905	hypo	0	0	143181	178232	ENST00000517061.1	snoRNA	ENSG00000252870.1	ACA59	NoTest	NoTest	255788	67029	ENST00000542450.1	ENSG00000182985.12	CADM1	NoChange	NoChange	23383	16057	0	0	1	0	0	1
1351	chr8	40071907	40072559	653	10	65.3	104.596	11.3486	-0.306148	0.270062	0.57621	0.0289031	hypo	0	0	52929	179713	ENST00000520487.1	lincRNA	ENSG00000254143.1	RP11-470M17.2	NoTest	NoTest	60917	63680	ENST00000315792.3	ENSG00000176907.3	C8orf4	NoChange	NoChange	682605	10774	0	0	1	0	0	1
326	chr9	99408316	99409373	1058	19	55.6842	205.213	13.4503	-0.306126	0.298793	0.604919	0.0261692	hypo	0	0	7656	88677	ENST00000411939.1	protein_coding	ENSG00000158122.7	AAED1	NoChange	Up	7656	48237	ENST00000411939.1	ENSG00000158122.7	AAED1	NoChange	Up	7531	11961	0	1	0	0	0	1
147	chr9	137380211	137380886	676	30	22.5333	265.66	10.43	-0.304778	0.341657	0.646435	0.0292813	hypo	0	0	16431	151446	ENST00000444936.2	lincRNA	ENSG00000223795.2	RP11-473E2.2	NoTest	NoTest	81782	69815	ENST00000540193.1	ENSG00000186350.8	RXRA	NoChange	NoChange	12162	12425	0	0	1	0	0	1
2869	chr2	108146704	108147221	518	4	129.5	53.5235	13.5353	-0.304719	0.423091	0.727811	0.0203611	hypo	0	0	760	152304	ENST00000443205.1	lincRNA	ENSG00000224568.1	AC096669.3	NoTest	NoTest	296166	72840	ENST00000354986.4	ENSG00000196862.8	RGPD4	NoTest	NoTest	13480	3220	1	0	0	0	0	1
183	chr6	20234011	20235209	1199	20	59.95	249.776	17.711	-0.303486	0.522067	0.825553	0.0223336	hypo	0	0	21340	111013	ENST00000541730.1	protein_coding	ENSG00000172197.9	MBOAT1	NoChange	NoChange	21340	60520	ENST00000541730.1	ENSG00000172197.9	MBOAT1	NoChange	NoChange	20877	7732	0	1	0	0	0	1
582	chr20	25515963	25517333	1371	16	85.6875	165.788	12.8132	-0.303328	0.503361	0.806689	0.0259131	hypo	0	0	38523	24442	ENST00000461642.2	processed_transcript	ENSG00000101004.10	NINL	NoChange	NoChange	48819	13162	ENST00000278886.6	ENSG00000101004.10	NINL	NoChange	NoChange	48104	26047	0	1	0	0	0	1
3792	chr9	3733195	3733411	217	3	72.3333	33.3189	12.5538	-0.303257	0.300968	0.604225	0.0217946	hypo	0	0	43568	154622	ENST00000438147.2	lincRNA	ENSG00000226669.2	RP11-509J21.4	NoTest	NoTest	207190	8287	ENST00000449190.1	ENSG00000080298.11	RFX3	NoChange	NoChange	206249	11475	0	0	1	0	0	1
2728	chr1	170102397	170102683	287	5	57.4	57.4257	11.5103	-0.302476	0.220456	0.522933	0.0279438	hypo	0	0	12458	139718	ENST00000439373.2	protein_coding	ENSG00000203740.3	METTL11B	NoTest	NoTest	12458	75376	ENST00000439373.2	ENSG00000203740.3	METTL11B	NoTest	NoTest	58399	1920	0	0	1	0	0	1
4779	chr10	131741805	131741881	77	4	19.25	16.1921	4.09154	-0.302397	0.373037	0.675434	0.0308009	hypo	0	0	20223	33256	ENST00000368648.3	protein_coding	ENSG00000108001.9	EBF3	Up	Up	20223	17970	ENST00000368648.3	ENSG00000108001.9	EBF3	Up	Up	14809	14714	0	1	0	0	0	1
2526	chr10	127085709	127085938	230	5	46	62.253	12.6117	-0.302052	0.209728	0.51178	0.0220429	hypo	0	0	76562	161857	ENST00000431701.1	unprocessed_pseudogene	ENSG00000233135.1	RPS27P18	NoTest	NoTest	236078	62604	ENST00000530884.1	ENSG00000175029.12	CTBP2	NoChange	NoChange	168382	14683	0	0	1	0	0	1
633	chr1	210468296	210469493	1198	19	63.0526	159.008	9.71774	-0.30167	0.385898	0.687568	0.0286067	hypo	0	0	7535	162189	ENST00000451327.2	processed_pseudogene	ENSG00000233455.2	RP4-667H12.4	NoTest	NoTest	32102	4013	ENST00000413764.2	ENSG00000054392.8	HHAT	NoChange	NoChange	2083	2140	0	0	1	0	0	1
1804	chr20	6791680	6792147	468	7	66.8571	84.9245	12.4636	-0.300863	0.423814	0.724677	0.0220058	hypo	0	0	43368	51515	ENST00000378827.4	protein_coding	ENSG00000125845.6	BMP2	Up	Up	43368	27991	ENST00000378827.4	ENSG00000125845.6	BMP2	Up	Up	40722	25951	0	0	1	0	0	1
227	chr2	199236632	199237818	1187	15	79.1333	232.512	16.0924	-0.300296	0.418242	0.718538	0.020363	hypo	0	0	1454	165795	ENST00000456248.1	lincRNA	ENSG00000236653.1	AC005235.1	NoTest	NoTest	288095	22894	ENST00000437704.2	ENSG00000115896.11	PLCL1	NoChange	NoChange	566477	3718	0.459983	0.540017	0	0	0	1
313	chr17	49432522	49434279	1758	24	73.25	208.736	9.30313	-0.300139	0.2541	0.554239	0.0296525	hypo	0	0	18445	153791	ENST00000441895.2	lincRNA	ENSG00000225860.2	RP11-1018N14.2	NoTest	NoTest	69892	1539	ENST00000582832.1	ENSG00000011260.9	UTP18	NoChange	NoChange	93938	22181	0	0	1	0	0	1
1118	chr2	89232521	89233165	645	11	58.6364	116.824	11.2837	-0.29892	0.464631	0.763552	0.0272457	hypo	0	0	622	178877	ENST00000523070.1	IG_V_pseudogene	ENSG00000253435.1	IGKV2-4	NoTest	NoTest	241358	45980	ENST00000283646.4	ENSG00000153574.8	RPIA	NoChange	NoChange	167007	3085	1	0	0	0	0	1
863	chr10	49218298	49218849	552	19	29.0526	135.559	8.07046	-0.298576	0.276368	0.574945	0.0399626	hypo	0	0	10479	130132	ENST00000342763.4	protein_coding	ENSG00000188279.7	FAM25C	NoTest	NoTest	10479	71055	ENST00000342763.4	ENSG00000188279.7	FAM25C	NoTest	NoTest	129288	14092	0	1	0	0	0	1
225	chr17	80626128	80626833	706	26	27.1538	233.225	11.3483	-0.298141	0.471452	0.769593	0.0280885	hypo	1	0	0	190530	ENST00000580000.1	miRNA	ENSG00000266107.1	MIR4525	NoTest	NoTest	7220	39243	ENST00000576148.1	ENSG00000141542.6	RAB40B	NoChange	NoChange	4067	22733	1	0	0	0	0	1
73	chr18	4106219	4107889	1671	34	49.1471	328.985	12.8141	-0.298042	0.299944	0.597986	0.0310943	hypo	0	0	43397	108744	ENST00000578250.2	processed_transcript	ENSG00000170579.10	DLGAP1	NoTest	NoTest	43400	59211	ENST00000515196.2	ENSG00000170579.10	DLGAP1	NoTest	NoTest	226131	22813	0	1	0	0	0	1
212	chr2	87936336	87938122	1787	33	54.1515	236.816	8.40394	-0.297836	0.254042	0.551878	0.032767	hypo	0	0	7061	190016	ENST00000582552.1	miRNA	ENSG00000265507.1	MIR4435-1	NoTest	NoTest	109483	27756	ENST00000359481.4	ENSG00000125551.14	PLGLB2	NoTest	NoTest	187031	3074	0	0	1	0	0	1
177	chr9	110911630	110913548	1919	33	58.1515	251.966	8.26929	-0.297284	0.41371	0.710994	0.0338415	hypo	0	0	51498	166721	ENST00000431135.2	processed_pseudogene	ENSG00000237360.2	CHCHD4P2	NoTest	NoTest	371210	77923	ENST00000398726.3	ENSG00000214645.3	AL162389.1	NoTest	NoChange	432209	12039	0	0	1	0	0	1
39	chr2	177902003	177904452	2450	32	76.5625	388.144	15.4914	-0.297159	0.377047	0.674206	0.0247056	hypo	0	0	16591	165616	ENST00000452002.1	lincRNA	ENSG00000236501.1	AC079305.11	NoTest	NoTest	172838	58810	ENST00000392524.2	ENSG00000170144.14	HNRNPA3	NoChange	NoChange	172733	3651	0	1	0	0	0	1
49	chr12	130874714	130876182	1469	29	50.6552	372.191	14.1471	-0.297007	0.269542	0.566549	0.0201193	hypo	0	0	16192	8466	ENST00000540658.1	nonsense_mediated_decay	ENSG00000060709.9	RIMBP2	NoChange	NoTest	23072	4484	ENST00000536632.1	ENSG00000060709.9	RIMBP2	NoChange	NoTest	32595	17313	0	0	1	0	0	1
1252	chr2	4838691	4839289	599	10	59.9	109.84	11.0679	-0.294789	0.440873	0.735661	0.0233798	hypo	0	0	35384	177649	ENST00000516429.1	snoRNA	ENSG00000252238.1	SNORA31	NoTest	NoChange	993509	63661	ENST00000322002.3	ENSG00000176887.5	SOX11	NoTest	NoTest	682246	2540	0	0	1	0	0	1
2009	chr10	35461644	35462261	618	8	77.25	77.2289	10.0506	-0.294731	0.379075	0.673807	0.0237002	hypo	0	0	2253	21023	ENST00000494479.1	protein_coding	ENSG00000095794.15	CREM	NoChange	NoChange	2253	11282	ENST00000494479.1	ENSG00000095794.15	CREM	NoChange	NoChange	41547	13987	0	1	0	0	0	1
44	chr6	160022942	160024263	1322	41	32.2439	379.426	12.1808	-0.294085	0.357012	0.651097	0.032561	hypo	0	0	12740	167367	ENST00000430078.1	lincRNA	ENSG00000237927.1	RP3-393E18.2	NoTest	NoTest	89996	20527	ENST00000367054.2	ENSG00000112096.12	SOD2	NoChange	Up	89294	8668	0	0	1	0	0	1
21	chr16	70771008	70772583	1576	49	32.1633	474.976	11.5415	-0.293823	0.344769	0.638592	0.0285699	hypo	0	0	5899	26756	ENST00000566416.1	protein_coding	ENSG00000103043.10	VAC14	NoChange	NoChange	5899	14494	ENST00000566416.1	ENSG00000103043.10	VAC14	NoChange	NoChange	23822	20761	0	1	0	0	0	1
746	chr8	1741370	1741909	540	16	33.75	146.956	12.4188	-0.293583	0.517495	0.811078	0.0249492	hypo	0	0	19619	122161	ENST00000523237.1	processed_transcript	ENSG00000182372.6	CLN8	NoChange	NoChange	29441	66561	ENST00000331222.4	ENSG00000182372.6	CLN8	NoChange	NoChange	7440	10502	0	0	1	0	0	1
222	chr2	225276114	225277107	994	18	55.2222	233.598	13.2433	-0.292436	0.335256	0.627692	0.0228493	hypo	0	0	9311	49562	ENST00000243806.2	protein_coding	ENSG00000124019.9	FAM124B	NoTest	NoTest	9311	26885	ENST00000243806.2	ENSG00000124019.9	FAM124B	NoTest	NoTest	29793	3898	0	0	1	0	0	1
71	chr18	22569738	22571616	1879	30	62.6333	332.24	13.1746	-0.291617	0.369028	0.660645	0.0223723	hypo	0	0	2091	189062	ENST00000580984.1	lincRNA	ENSG00000264345.1	RP11-958F21.1	NoTest	NoTest	233136	74959	ENST00000577775.1	ENSG00000198795.6	ZNF521	NoChange	NoChange	358402	22940	0	0	1	0	0	1
3512	chr8	122448420	122449140	721	7	103	38.6981	6.2867	-0.291334	0.554387	0.845721	0.0328912	hypo	0	0	55714	169051	ENST00000469425.1	processed_pseudogene	ENSG00000239872.1	RPL35AP19	NoTest	NoTest	204489	59523	ENST00000303924.4	ENSG00000170961.6	HAS2	NoChange	NoChange	202525	11134	0	0	1	0	0	1
415	chr3	146766915	146768250	1336	17	78.5882	189.354	11.9006	-0.290663	0.392665	0.683328	0.0259282	hypo	0	0	52414	143851	ENST00000384427.1	snRNA	ENSG00000207156.1	RNU6-505P	NoTest	NoTest	343431	45672	ENST00000488404.1	ENSG00000152977.5	ZIC1	NoTest	NoTest	308865	5016	0	1	0	0	0	1
2857	chr4	13675204	13675715	512	7	73.1429	53.7818	7.74624	-0.290299	0.435773	0.726072	0.0240788	hypo	0	0	14952	177518	ENST00000516283.1	miRNA	ENSG00000252092.1	AC098830.1	NoTest	NoTest	45856	3003	ENST00000040738.5	ENSG00000038219.8	BOD1L1	Up	NoChange	45548	5665	0	1	0	0	0	1
3726	chr12	77642158	77642468	311	3	103.667	34.6088	11.596	-0.289493	0.401469	0.690962	0.0232097	hypo	0	0	19684	183096	ENST00000552060.1	lincRNA	ENSG00000257677.1	RP1-81P11.1	NoTest	NoTest	182797	54399	ENST00000322886.7	ENSG00000165891.11	E2F7	NoTest	NoTest	75985	16886	0	0	1	0	0	1
740	chr5	154277088	154278343	1256	17	73.8824	147.891	11.312	-0.28843	0.443682	0.732111	0.0235651	hypo	0	0	4877	16366	ENST00000522075.1	retained_intron	ENSG00000082516.8	GEMIN5	NoChange	NoChange	38275	58900	ENST00000520968.1	ENSG00000170271.6	FAXDC2	NoChange	NoChange	38725	7288	0	1	0	0	0	1
3715	chr8	17282518	17282786	269	4	67.25	34.8802	9.00168	-0.287713	0.515093	0.802806	0.0314533	hypo	0	0	11480	443	ENST00000521177.1	retained_intron	ENSG00000003987.9	MTMR7	NoTest	NoTest	11681	253	ENST00000180173.5	ENSG00000003987.9	MTMR7	NoTest	NoTest	11397	10616	0	0	1	0	0	1
3050	chr3	30478004	30478509	506	5	101.2	49.3529	10.1719	-0.287408	0.338926	0.626333	0.0263805	hypo	0	0	87727	155465	ENST00000450746.1	lincRNA	ENSG00000227260.1	AC116035.1	NoTest	NoTest	169484	51675	ENST00000295754.5	ENSG00000163513.13	TGFBR2	Up	Up	169478	4312	0	0	1	0	0	1
466	chr3	53806098	53806943	846	21	40.2857	180.948	9.70413	-0.286857	0.380668	0.667525	0.0301922	hypo	0	0	22990	87917	ENST00000540742.1	protein_coding	ENSG00000157388.9	CACNA1D	NoTest	NoTest	22990	47809	ENST00000540742.1	ENSG00000157388.9	CACNA1D	NoTest	NoTest	50449	4587	0	1	0	0	0	1
1638	chr10	77831342	77831977	636	7	90.8571	91.0759	13.4212	-0.286664	0.333663	0.620327	0.0221578	hypo	0	0	55091	149543	ENST00000408305.1	miRNA	ENSG00000221232.1	AC012047.1	NoTest	NoTest	246114	43411	ENST00000496424.2	ENSG00000148655.10	C10orf11	NoChange	NoChange	40106	14258	0	1	0	0	0	1
1548	chr1	172820281	172820655	375	9	41.6667	94.9118	11.1364	-0.286237	0.516952	0.803188	0.0251331	hypo	0	0	34742	155344	ENST00000425294.1	processed_pseudogene	ENSG00000227177.1	AIMP1P2	NoTest	NoTest	192122	23816	ENST00000367721.2	ENSG00000117560.6	FASLG	NoTest	NoTest	317735	1930	0	1	0	0	0	1
833	chr5	103767415	103768616	1202	12	100.167	136.967	11.6965	-0.286047	0.470719	0.756766	0.0242243	hypo	0	0	170887	169010	ENST00000470639.2	misc_RNA	ENSG00000239808.2	RN7SL255P	NoTest	NoTest	868920	21049	ENST00000230792.2	ENSG00000112874.5	NUDT12	NoChange	NoChange	1171864	6890	0	1	0	0	0	1
1090	chr9	77992854	77993347	494	12	41.1667	118.432	10.1577	-0.285646	0.263823	0.549469	0.0295573	hypo	0	0	24560	164675	ENST00000426848.2	processed_pseudogene	ENSG00000235707.2	RP11-323A7.1	NoTest	NoTest	289394	33757	ENST00000346234.6	ENSG00000134996.11	OSTF1	NoChange	NoChange	289034	11819	0	0	1	0	0	1
534	chr13	81414138	81415549	1412	16	88.25	171.345	10.9119	-0.285518	0.302563	0.588082	0.0250787	hypo	0	0	46933	159637	ENST00000439608.1	processed_pseudogene	ENSG00000231222.1	ARF4P4	NoTest	NoTest	499051	34825	ENST00000377104.3	ENSG00000136158.6	SPRY2	Down	Down	184692	17799	0	0	1	0	0	1
98	chr21	42758432	42760134	1703	28	60.8214	302.423	13.9777	-0.28511	0.442531	0.727641	0.0259874	hypo	0	0	1335	123640	ENST00000482953.1	retained_intron	ENSG00000183486.8	MX2	NoChange	NoChange	15990	67410	ENST00000418103.1	ENSG00000183486.8	MX2	NoChange	NoChange	32159	26785	0.390487	0.609513	0	0	0	1
294	chr7	73314078	73315306	1229	30	40.9667	213.571	9.56833	-0.283614	0.294211	0.577825	0.0369896	hypo	0	0	38575	115774	ENST00000426490.1	nonsense_mediated_decay	ENSG00000175877.3	WBSCR28	NoTest	NoTest	38588	63179	ENST00000320531.2	ENSG00000175877.3	WBSCR28	NoTest	NoTest	43845	9658	0	0	1	0	0	1
991	chr6	21496115	21497071	957	12	79.75	124.294	11.9084	-0.282403	0.322714	0.605118	0.0206934	hypo	0	0	26931	160210	ENST00000447728.1	lincRNA	ENSG00000231754.1	RP11-204E9.1	NoTest	NoTest	96900	27370	ENST00000244745.1	ENSG00000124766.4	SOX4	NoChange	NoChange	90350	7735	0	0	1	0	0	1
99	chr19	49033194	49034170	977	32	30.5312	302.236	12.3295	-0.282323	0.384206	0.666529	0.0296019	hypo	0	0	16276	193623	ENST00000598924.1	lincRNA	ENSG00000269814.1	CTC-273B12.10	NoTest	NoTest	16747	39680	ENST00000270238.3	ENSG00000142235.4	LMTK3	NoTest	NoTest	15986	25345	0	0	1	0	0	1
92	chr11	70777439	70779061	1623	33	49.1818	307.264	12.7757	-0.282002	0.508568	0.79057	0.0286023	hypo	0	0	18116	92903	ENST00000460048.1	processed_transcript	ENSG00000162105.12	SHANK2	NoTest	NoTest	19910	50423	ENST00000425585.1	ENSG00000162105.12	SHANK2	NoTest	NoTest	104383	15812	0	1	0	0	0	1
689	chr4	104419100	104420295	1196	12	99.6667	153.126	14.2945	-0.281778	0.495201	0.776979	0.021008	hypo	0	0	49606	177027	ENST00000512401.1	antisense	ENSG00000251577.1	RP11-297P16.3	NoTest	NoTest	220677	58602	ENST00000304883.2	ENSG00000169836.4	TACR3	NoTest	NoTest	220264	5988	0	0	1	0	0	1
304	chr22	48483525	48485535	2011	28	71.8214	211.662	9.93982	-0.281192	0.358836	0.640027	0.0357859	hypo	0	0	39158	164093	ENST00000457518.1	lincRNA	ENSG00000235154.1	CTA-280A3__B.2	NoTest	NoTest	399736	78270	ENST00000402357.1	ENSG00000219438.4	FAM19A5	NoTest	NoTest	119622	27588	0	0	1	0	0	1
465	chr2	240482933	240483900	968	22	44	181.068	8.84099	-0.281151	0.285222	0.566374	0.0322525	hypo	0	0	16094	133220	ENST00000358775.1	protein_coding	ENSG00000196758.3	AC079612.1	NoTest	NoTest	16094	72783	ENST00000358775.1	ENSG00000196758.3	AC079612.1	NoTest	NoTest	33168	4045	0	0	1	0	0	1
540	chr4	87871989	87873045	1057	15	70.4667	169.716	13.1365	-0.280739	0.328696	0.609435	0.0237644	hypo	0	0	712	163934	ENST00000444365.1	processed_pseudogene	ENSG00000235043.2	TECRP1	NoChange	NoTest	14426	60744	ENST00000511442.1	ENSG00000172493.16	AFF1	NoChange	NoChange	14784	5940	1	0	0	0	0	1
302	chr9	101673623	101676249	2627	34	77.2647	211.969	8.55603	-0.280675	0.472103	0.752778	0.0295368	hypo	0	0	20750	157634	ENST00000449172.1	processed_pseudogene	ENSG00000229338.1	RP11-92C4.4	NoTest	NoTest	29671	75755	ENST00000375001.3	ENSG00000204291.6	COL15A1	Up	Up	29658	11998	0	0	1	0	0	1
1236	chr16	17898759	17899136	378	9	42	110.884	12.3669	-0.280629	0.5004	0.78103	0.02071	hypo	0	0	19972	187311	ENST00000564852.1	lincRNA	ENSG00000261555.1	CTD-3229J4.1	NoTest	NoTest	334020	14848	ENST00000261381.6	ENSG00000103489.7	XYLT1	Up	NoChange	532029	20208	0	0	1	0	0	1
1342	chr11	30882657	30883670	1014	17	59.6471	104.893	6.52352	-0.280474	0.45371	0.734183	0.0356244	hypo	0	0	44581	109273	ENST00000303697.4	nonsense_mediated_decay	ENSG00000170959.10	DCDC1	NoTest	NoTest	130562	59520	ENST00000406071.2	ENSG00000170959.10	DCDC1	NoTest	NoTest	274528	15269	0	1	0	0	0	1
1414	chr20	4003162	4003850	689	10	68.9	101.505	10.8224	-0.280215	0.304215	0.584429	0.0217396	hypo	0	0	701	154557	ENST00000544072.1	processed_pseudogene	ENSG00000226608.2	FTLP3	NoTest	NoTest	6932	13368	ENST00000358395.6	ENSG00000101236.12	RNF24	NoChange	NoChange	6756	25928	1	0	0	0	0	1
549	chr10	13380590	13381450	861	15	57.4	168.801	12.3488	-0.280056	0.310734	0.59079	0.0223858	hypo	0	0	1339	17458	ENST00000425947.1	protein_coding	ENSG00000086475.10	SEPHS1	NoChange	NoChange	1339	9324	ENST00000425947.1	ENSG00000086475.10	SEPHS1	NoChange	NoChange	36091	13871	0.767712	0.232288	0	0	0	1
566	chr2	232504633	232505759	1127	26	43.3462	167.25	8.56458	-0.279663	0.184996	0.464659	0.0348846	hypo	0	0	5224	168555	ENST00000481141.2	misc_RNA	ENSG00000239202.2	RN7SL499P	NoTest	NoTest	47057	64149	ENST00000313965.2	ENSG00000177673.2	C2orf57	NoTest	NoTest	20907	3936	0	0	1	0	0	1
66	chr6	156982931	156983911	981	28	35.0357	336.261	20.4582	-0.279593	0.534507	0.8141	0.0214869	hypo	1	0	0	149273	ENST00000402808.1	processed_pseudogene	ENSG00000220347.1	RP11-230C9.1	NoTest	NoTest	115151	3674	ENST00000350026.5	ENSG00000049618.17	ARID1B	NoChange	NoChange	24227	8641	1	0	0	0	0	1
370	chr10	119220811	119222246	1436	19	75.5789	196.267	15.3165	-0.279407	0.359583	0.63899	0.0226719	hypo	0	0	14437	158112	ENST00000412075.2	antisense	ENSG00000229847.4	EMX2OS	NoTest	NoTest	79708	59001	ENST00000553456.3	ENSG00000170370.10	EMX2	NoTest	NoTest	71671	14611	0	1	0	0	0	1
311	chr2	80307440	80308847	1408	19	74.1053	209.378	13.4745	-0.279115	0.457287	0.736402	0.0223081	hypo	0	0	49762	152514	ENST00000418621.1	antisense	ENSG00000224731.1	AC016716.2	NoTest	NoTest	222551	51118	ENST00000409148.1	ENSG00000162951.6	LRRTM1	NoTest	NoTest	220830	3030	0	1	0	0	0	1
312	chr15	60818295	60819372	1078	18	59.8889	209.257	12.2519	-0.278384	0.423681	0.702065	0.0213303	hypo	0	0	2799	184880	ENST00000560280.1	antisense	ENSG00000259274.1	CTD-2501E16.2	NoTest	NoTest	46950	29537	ENST00000261520.4	ENSG00000128915.7	NARG2	NoChange	NoChange	46736	19221	0	1	0	0	0	1
812	chr3	194000366	194001513	1148	25	45.92	139.577	6.5355	-0.278344	0.275058	0.553402	0.0305667	hypo	0	0	5894	156459	ENST00000440556.1	lincRNA	ENSG00000228271.1	RP11-513G11.2	NoTest	NoTest	70533	64736	ENST00000429275.1	ENSG00000178772.6	CPN2	NoTest	NoTest	12607	5239	0	1	0	0	0	1
671	chr8	118873880	118876072	2193	26	84.3462	155.665	7.45105	-0.277618	0.233814	0.511431	0.0385804	hypo	0	0	246580	121906	ENST00000436216.1	protein_coding	ENSG00000182197.6	EXT1	NoChange	NoChange	246580	66443	ENST00000436216.1	ENSG00000182197.6	EXT1	NoChange	NoChange	247902	11121	0	1	0	0	0	1
169	chr9	135592888	135594402	1515	30	50.5	255.941	11.5221	-0.277554	0.353956	0.63151	0.0289657	hypo	0	0	8582	99645	ENST00000467161.1	processed_transcript	ENSG00000165695.5	AK8	NoTest	NoTest	47099	27719	ENST00000372159.3	ENSG00000125485.13	DDX31	NoChange	NoChange	8486	12363	0	0	1	0	0	1
1003	chr4	113844973	113845478	506	11	46	123.54	11.6348	-0.277383	0.39537	0.672753	0.0259244	hypo	0	0	41486	176521	ENST00000511590.2	antisense	ENSG00000251126.2	RP11-119H12.6	NoTest	NoTest	105707	41669	ENST00000503271.1	ENSG00000145362.12	ANK2	NoChange	Up	217465	6034	0	1	0	0	0	1
2420	chr17	66013914	66014143	230	7	32.8571	65.2074	9.62079	-0.27706	0.350332	0.627392	0.0278008	hypo	0	0	17491	122276	ENST00000330459.3	protein_coding	ENSG00000182481.4	KPNA2	NoChange	NoChange	17491	66622	ENST00000330459.3	ENSG00000182481.4	KPNA2	NoChange	NoChange	1976	22322	0	0	1	0	0.104348	0.895652
4791	chr20	34896953	34897052	100	3	33.3333	15.8557	6.87029	-0.276141	0.298102	0.574243	0.0250449	hypo	0	0	2694	15821	ENST00000373913.3	protein_coding	ENSG00000080845.13	DLGAP4	Up	NoChange	2694	8422	ENST00000373913.3	ENSG00000080845.13	DLGAP4	Up	NoChange	1738	26153	0	1	0	0	1	0
3377	chr4	112599294	112599439	146	3	48.6667	41.468	13.8611	-0.27583	0.16601	0.44184	0.0200006	hypo	0	0	37642	174046	ENST00000510034.1	lincRNA	ENSG00000248656.1	RP11-255I10.2	NoTest	NoTest	467113	62418	ENST00000309733.5	ENSG00000174749.5	C4orf32	NoChange	NoChange	467031	6024	0	0	1	0	0	1
202	chr16	17389432	17390929	1498	22	68.0909	241.174	12.47	-0.275131	0.259046	0.534177	0.0214992	hypo	0	0	36546	27502	ENST00000575674.1	retained_intron	ENSG00000103489.7	XYLT1	Up	NoChange	173808	14848	ENST00000261381.6	ENSG00000103489.7	XYLT1	Up	NoChange	920976	20207	0	1	0	0	0	1
1121	chr10	127086257	127087150	894	11	81.2727	116.606	11.9404	-0.273819	0.282319	0.556138	0.0229935	hypo	0	0	75350	161857	ENST00000431701.1	unprocessed_pseudogene	ENSG00000233135.1	RPS27P18	NoTest	NoTest	236626	62604	ENST00000530884.1	ENSG00000175029.12	CTBP2	NoChange	NoChange	168930	14683	0	0	1	0	0	1
1896	chr9	113940963	113941303	341	8	42.625	81.6123	10.2452	-0.273515	0.37562	0.649135	0.0270154	hypo	0	0	81269	145169	ENST00000391107.1	misc_RNA	ENSG00000212409.1	RNY4P18	NoTest	NoTest	139981	74165	ENST00000538760.1	ENSG00000198121.9	LPAR1	NoChange	Down	139587	12054	0	1	0	0	0	1
922	chr6	99144869	99145490	622	12	51.8333	131.033	11.6863	-0.273454	0.470203	0.743657	0.0217393	hypo	0	0	96377	129155	ENST00000340697.3	processed_pseudogene	ENSG00000187472.3	RP11-67P15.1	NoTest	NoTest	137089	68182	ENST00000328345.5	ENSG00000184486.7	POU3F2	NoTest	NoTest	126904	8342	0	0	1	0	0	1
50	chr20	57358053	57359923	1871	34	55.0294	369.886	13.984	-0.273028	0.32624	0.599267	0.0267358	hypo	1	0	0	166350	ENST00000416241.1	unprocessed_pseudogene	ENSG00000237121.1	PIEZO1P2	NoTest	NoTest	54849	9576	ENST00000313949.7	ENSG00000087460.19	GNAS	NoChange	NoChange	26614	26384	1	0	0	0	0	1
4017	chr17	17818360	17818458	99	3	33	29.2076	10.2871	-0.272775	0.436303	0.709078	0.0254629	hypo	0	0	42981	115557	ENST00000478943.1	protein_coding	ENSG00000175662.13	TOM1L2	NoChange	NoChange	42981	63062	ENST00000478943.1	ENSG00000175662.13	TOM1L2	NoChange	NoChange	56709	21541	0	1	0	0	0	1
1370	chr4	12448569	12449956	1388	12	115.667	103.709	8.9984	-0.272643	0.372956	0.645599	0.0207085	hypo	0	0	134356	145098	ENST00000390980.1	snRNA	ENSG00000212282.1	RNU6-578P	NoTest	NoTest	933261	48098	ENST00000504644.1	ENSG00000157869.10	RAB28	NoChange	NoChange	1017312	5656	0	0	1	0	0	1
1069	chr6	105499032	105500196	1165	16	72.8125	119.357	10.9651	-0.272398	0.469469	0.741867	0.0286726	hypo	0	0	5488	145025	ENST00000390845.1	snRNA	ENSG00000212147.1	RNU6-1106P	NoTest	NoTest	84026	20649	ENST00000446408.2	ENSG00000112276.9	BVES	NoChange	NoChange	83952	8384	0	1	0	0	0	1
68	chr2	79006718	79008434	1717	27	63.5926	333.373	16.298	-0.27191	0.215615	0.487525	0.0231201	hypo	0	0	101138	139360	ENST00000365553.1	snRNA	ENSG00000202423.1	RNU6-827P	NoTest	NoTest	244377	40829	ENST00000393897.2	ENSG00000143954.8	REG3G	NoTest	NoTest	211758	3028	0	0	1	0	0	1
141	chr4	187217877	187218809	933	26	35.8846	268.611	13.2125	-0.27182	0.251763	0.523583	0.0243809	hypo	0	0	9133	18454	ENST00000503841.1	retained_intron	ENSG00000088926.9	F11	NoTest	NoTest	11084	9863	ENST00000264691.4	ENSG00000088926.9	F11	NoTest	NoTest	511	6310	0	1	0	0	1	0
43	chr1	12244910	12246843	1934	44	43.9545	381.262	11.5084	-0.271431	0.280849	0.55228	0.0218388	hypo	0	0	4926	188462	ENST00000584158.1	miRNA	ENSG00000263676.1	MIR4632	NoTest	NoTest	17849	2587	ENST00000536782.1	ENSG00000028137.12	TNFRSF1B	Down	Down	4934	452	0	1	0	0	0	1
2590	chr14	42419832	42420239	408	7	58.2857	60.8248	9.02682	-0.271292	0.387394	0.658685	0.0284775	hypo	0	0	1439	190863	ENST00000577890.1	miRNA	ENSG00000266500.1	AL138498.1	NoTest	NoTest	251201	53928	ENST00000554171.1	ENSG00000165379.9	LRFN5	NoTest	NoTest	343502	18263	1	0	0	0	0	1
3105	chr3	64943854	64944133	280	4	70	48.137	12.0697	-0.270915	0.314124	0.585039	0.021308	hypo	0	0	216499	171539	ENST00000481004.1	lincRNA	ENSG00000243149.1	RP11-543A18.1	NoTest	NoTest	270177	51934	ENST00000498707.1	ENSG00000163638.9	ADAMTS9	NoChange	NoChange	269896	4647	0	1	0	0	0	1
848	chr2	220771253	220772568	1316	13	101.231	136.306	11.0717	-0.270874	0.493587	0.764461	0.0239251	hypo	1	0	0	190879	ENST00000581624.1	miRNA	ENSG00000266518.1	MIR4268	NoTest	NoTest	275400	22134	ENST00000413743.1	ENSG00000114923.12	SLC4A3	Down	Down	278504	3878	1	0	0	0	0	1
4363	chr10	112839803	112840142	340	5	68	22.5238	4.56466	-0.270041	0.283167	0.553208	0.035969	hypo	0	0	3012	81738	ENST00000280155.2	protein_coding	ENSG00000150594.5	ADRA2A	Up	Up	3012	44351	ENST00000280155.2	ENSG00000150594.5	ADRA2A	Up	Up	499	14571	0	1	0	0	1	0
874	chr13	49066669	49067228	560	17	32.9412	134.709	8.23191	-0.26978	0.345617	0.615397	0.0316095	hypo	1	0	0	64038	ENST00000462703.1	processed_transcript	ENSG00000136161.8	RCBTB2	NoChange	NoChange	39984	34834	ENST00000544904.1	ENSG00000136161.8	RCBTB2	NoChange	NoChange	39183	17712	1	0	0	0	0	1
1608	chr1	56578532	56579421	890	7	127.143	92.5151	13.463	-0.269564	0.425894	0.695457	0.0200353	hypo	0	0	31971	164576	ENST00000435828.1	lincRNA	ENSG00000235612.1	RP1-158P9.1	NoTest	NoTest	465819	50587	ENST00000371250.3	ENSG00000162407.8	PPAP2B	Up	NoChange	363980	1166	0	0	1	0	0	1
3515	chr1	204622081	204622710	630	8	78.75	38.6723	5.56151	-0.269514	0.438731	0.708245	0.0305879	hypo	1	0	0	178104	ENST00000516922.1	miRNA	ENSG00000252731.1	AL161793.1	NoTest	NoTest	30747	59020	ENST00000367175.1	ENSG00000170382.7	LRRN2	Down	NoTest	31422	2086	1	0	0	0	0	1
291	chr9	97366290	97367510	1221	26	46.9615	214.245	11.6463	-0.269449	0.47336	0.74281	0.0257627	hypo	0	0	10214	56644	ENST00000375337.3	protein_coding	ENSG00000130957.4	FBP2	NoTest	NoTest	10214	30906	ENST00000375337.3	ENSG00000130957.4	FBP2	NoTest	NoTest	33776	11930	0	1	0	0	0	1
3175	chr5	166722423	166722725	303	4	75.75	46.655	11.8407	-0.269158	0.338552	0.60771	0.0223089	hypo	0	0	1144	179966	ENST00000521697.1	antisense	ENSG00000254365.1	CTB-180C19.1	NoTest	NoTest	10579	42018	ENST00000545108.1	ENSG00000145934.11	TENM2	NoTest	NoTest	316505	7327	1	0	0	0	0	1
228	chr10	85675936	85677749	1814	27	67.1852	232.293	10.1125	-0.268942	0.415813	0.684755	0.0206287	hypo	0	0	3257	161986	ENST00000432108.1	lincRNA	ENSG00000233258.1	RP11-219F10.1	NoTest	NoTest	221446	54184	ENST00000372134.3	ENSG00000165678.15	GHITM	NoChange	NoChange	221309	14290	0	0	1	0	0	1
401	chr2	26527668	26528680	1013	19	53.3158	192.188	11.751	-0.268804	0.350116	0.618919	0.0243703	hypo	0	0	2734	66940	ENST00000442141.1	protein_coding	ENSG00000138018.13	EPT1	NoChange	NoChange	2734	36405	ENST00000442141.1	ENSG00000138018.13	EPT1	NoChange	NoChange	39728	2679	0	0	1	0	0	1
211	chr9	35644696	35645630	935	27	34.6296	237.001	10.0439	-0.268644	0.524039	0.792683	0.0247005	hypo	0	0	636	156102	ENST00000428948.1	antisense	ENSG00000227933.1	RP11-331F9.4	NoTest	NoTest	5306	35528	ENST00000259608.3	ENSG00000137078.4	SIT1	NoTest	NoTest	1114	11632	1	0	0	0	0.947594	0.0524064
2864	chr10	122990463	122990979	517	6	86.1667	53.6309	9.03833	-0.268533	0.510509	0.779042	0.0264116	hypo	0	0	52248	155298	ENST00000429809.1	lincRNA	ENSG00000227143.1	RP11-159H3.2	NoTest	NoTest	283713	5388	ENST00000429361.1	ENSG00000066468.16	FGFR2	NoChange	NoChange	251071	14637	0	0	1	0	0	1
2385	chr4	112598145	112598421	277	5	55.4	66.0748	13.7983	-0.267787	0.287487	0.555274	0.0200005	hypo	0	0	36493	174046	ENST00000510034.1	lincRNA	ENSG00000248656.1	RP11-255I10.2	NoTest	NoTest	468131	62418	ENST00000309733.5	ENSG00000174749.5	C4orf32	NoChange	NoChange	468049	6024	0	0	1	0	0	1
3067	chr13	81416094	81416320	227	5	45.4	48.9713	9.97722	-0.267262	0.32367	0.590932	0.0250787	hypo	0	0	46162	159637	ENST00000439608.1	processed_pseudogene	ENSG00000231222.1	ARF4P4	NoTest	NoTest	501007	34825	ENST00000377104.3	ENSG00000136158.6	SPRY2	Down	Down	186648	17799	0	0	1	0	0	1
117	chr4	26219138	26220478	1341	32	41.9062	283.165	10.4068	-0.267101	0.38206	0.649161	0.0251432	hypo	0	0	53750	104831	ENST00000510778.2	protein_coding	ENSG00000168214.16	RBPJ	NoChange	NoChange	53750	57056	ENST00000510778.2	ENSG00000168214.16	RBPJ	NoChange	NoChange	100291	5705	0	1	0	0	0	1
314	chr4	6163520	6165013	1494	21	71.1429	208.576	16.2979	-0.267097	0.559352	0.82645	0.0226861	hypo	0	0	11284	84014	ENST00000457227.2	processed_transcript	ENSG00000152969.12	JAKMIP1	NoTest	NoTest	31330	45670	ENST00000409831.1	ENSG00000152969.12	JAKMIP1	NoTest	NoTest	35899	5574	0	1	0	0	0	1
3961	chr1	154396016	154396128	113	3	37.6667	29.8918	9.97746	-0.266934	0.348554	0.615488	0.0227426	hypo	0	0	5690	91328	ENST00000476006.1	protein_coding	ENSG00000160712.8	IL6R	NoChange	NoChange	5690	49649	ENST00000476006.1	ENSG00000160712.8	IL6R	NoChange	NoChange	17570	1725	0	1	0	0	0	1
992	chr11	130597581	130598557	977	16	61.0625	124.225	9.02924	-0.266786	0.322885	0.589671	0.0263075	hypo	0	0	54729	115615	ENST00000317019.2	protein_coding	ENSG00000175728.2	C11orf44	NoTest	NoTest	54729	63086	ENST00000317019.2	ENSG00000175728.2	C11orf44	NoTest	NoTest	180482	16220	0	0	1	0	0	1
321	chr2	36803443	36804000	558	18	31	207.219	12.0664	-0.266462	0.495679	0.762141	0.0236706	hypo	0	0	1974	109340	ENST00000414288.1	nonsense_mediated_decay	ENSG00000171055.10	FEZ2	NoChange	NoChange	4469	59568	ENST00000441005.1	ENSG00000171055.10	FEZ2	NoChange	NoChange	20792	2747	0.046595	0.953405	0	0	0	1
1463	chr11	35233358	35234096	739	10	73.9	98.7673	10.2665	-0.265861	0.455044	0.720904	0.0240908	hypo	0	0	0	176613	ENST00000510619.2	sense_intronic	ENSG00000251194.2	RP1-68D18.2	NoTest	NoTest	6794	2523	ENST00000525469.1	ENSG00000026508.12	CD44	NoChange	NoChange	72357	15310	1	0	0	0	0	1
85	chr8	9712260	9713891	1632	28	58.2857	311.65	12.7053	-0.265382	0.443723	0.709105	0.0234557	hypo	0	0	10628	168439	ENST00000458812.1	snoRNA	ENSG00000239065.1	snoU13	NoTest	NoChange	84618	61438	ENST00000517770.1	ENSG00000173273.11	TNKS	NoChange	NoChange	42286	10558	0	0	1	0	0	1
18	chr17	77434581	77436314	1734	51	34	483.259	12.8854	-0.265366	0.378111	0.643478	0.0240315	hypo	0	0	14378	102810	ENST00000578887.1	processed_transcript	ENSG00000167281.14	RBFOX3	NoTest	NoTest	42248	55991	ENST00000415831.1	ENSG00000167281.14	RBFOX3	NoTest	NoTest	23931	22505	0	1	0	0	0	1
793	chr1	118686600	118687709	1110	15	74	141.381	10.201	-0.265318	0.42633	0.691648	0.0212129	hypo	0	0	40136	86434	ENST00000336338.5	protein_coding	ENSG00000155761.9	SPAG17	Up	Up	40136	46987	ENST00000336338.5	ENSG00000155761.9	SPAG17	Up	Up	40107	1487	0	1	0	0	0	1
1133	chr11	9272020	9272627	608	12	50.6667	115.953	10.321	-0.26466	0.374304	0.638964	0.0263507	hypo	0	0	4963	180872	ENST00000528520.1	sense_intronic	ENSG00000255097.1	RP11-5L12.1	NoTest	NoTest	14006	67846	ENST00000530044.1	ENSG00000184014.3	DENND5A	NoChange	NoChange	13646	15148	0	1	0	0	0	1
75	chr2	66527737	66529087	1351	30	45.0333	324.941	14.363	-0.264541	0.274854	0.539395	0.0241932	hypo	0	0	25393	153748	ENST00000412313.1	lincRNA	ENSG00000225815.2	AC092669.6	NoTest	NoTest	133177	40845	ENST00000560281.2	ENSG00000143995.15	MEIS1	Down	Down	123604	2914	0	0	1	0	0	1
2095	chr3	113958599	113959074	476	8	59.5	74.9135	9.75888	-0.264408	0.493589	0.757997	0.0262327	hypo	0	0	2173	113845	ENST00000308095.4	nonsense_mediated_decay	ENSG00000174255.5	ZNF80	NoTest	NoTest	2173	62145	ENST00000482457.2	ENSG00000174255.5	ZNF80	NoTest	NoTest	86785	4770	0	0	1	0	0	1
4392	chr1	206166520	206166559	40	5	8	22.1791	4.4558	-0.264278	0.478106	0.742384	0.0369515	hypo	0	0	2435	166071	ENST00000428399.1	lincRNA	ENSG00000236889.1	RP11-38J22.1	NoTest	NoTest	27608	72518	ENST00000607379.1	ENSG00000196550.6	FAM72A	NoChange	NoChange	27656	2109	0	0	1	0	0	1
55	chr16	89564675	89565944	1270	31	40.9677	354.945	14.9374	-0.263806	0.493506	0.757312	0.0231516	hypo	0	0	4473	186856	ENST00000565310.1	antisense	ENSG00000261118.1	RP11-104N10.1	NoTest	NoTest	7705	56198	ENST00000301030.4	ENSG00000167522.10	ANKRD11	NoChange	NoChange	6921	21100	0	1	0	0	0	1
278	chr20	4809154	4810341	1188	25	47.52	217.548	10.2508	-0.263573	0.293176	0.556749	0.0265113	hypo	0	0	4862	24828	ENST00000379400.3	protein_coding	ENSG00000101265.11	RASSF2	NoChange	Down	4862	13385	ENST00000379400.3	ENSG00000101265.11	RASSF2	NoChange	Down	5007	25936	0	0	1	0	0	1
90	chr17	55776119	55778391	2273	31	73.3226	307.972	12.3297	-0.26316	0.435351	0.698512	0.0232038	hypo	0	0	13165	167924	ENST00000458997.1	snRNA	ENSG00000238447.1	RNU7-134P	NoTest	NoTest	44281	54904	ENST00000299415.2	ENSG00000166329.2	AC007431.1	NoTest	NoTest	148821	22204	0	0	1	0	0	1
23	chr13	99194073	99195908	1836	48	38.25	470.427	11.6715	-0.2631	0.301647	0.564747	0.0231465	hypo	0	0	9588	194803	ENST00000604953.1	processed_pseudogene	ENSG00000271437.1	RP11-295B17.6	NoTest	NoTest	19820	14156	ENST00000376547.3	ENSG00000102572.10	STK24	NoChange	NoChange	32411	17833	0	1	0	0	0	1
4341	chr14	42420632	42420737	106	3	35.3333	22.9606	7.79145	-0.262782	0.392698	0.65548	0.0307714	hypo	0	0	941	190863	ENST00000577890.1	miRNA	ENSG00000266500.1	AL138498.1	NoTest	NoTest	252001	53928	ENST00000554171.1	ENSG00000165379.9	LRFN5	NoTest	NoTest	344302	18263	1	0	0	0	0	1
325	chr17	22020219	22021252	1034	27	38.2963	205.684	8.71619	-0.262626	0.435868	0.698494	0.0331732	hypo	0	0	1184	182290	ENST00000540040.1	protein_coding	ENSG00000256618.1	MTRNR2L1	NoTest	NoTest	1184	80581	ENST00000540040.1	ENSG00000256618.1	MTRNR2L1	NoTest	NoTest	3029	21621	1	0	0	0	0	1
2176	chr18	7618645	7619008	364	8	45.5	72.3611	9.13937	-0.262328	0.297058	0.559386	0.0280295	hypo	0	0	50827	112899	ENST00000400060.4	protein_coding	ENSG00000173482.12	PTPRM	Up	NoChange	50827	61588	ENST00000400060.4	ENSG00000173482.12	PTPRM	Up	NoChange	49814	22831	0	1	0	0	0	1
2448	chr3	24642610	24643573	964	15	64.2667	64.1978	4.51485	-0.262317	0.400926	0.663243	0.036451	hypo	0	0	45284	162272	ENST00000415266.1	processed_pseudogene	ENSG00000233544.1	EIF3KP2	NoTest	NoTest	105836	44592	ENST00000447414.1	ENSG00000151090.13	THRB	NoChange	NoChange	79033	4294	0	0	1	0	0	1
124	chr2	31122421	31124039	1619	27	59.963	278.245	14.8901	-0.262254	0.573088	0.835342	0.0218201	hypo	0	0	23649	88635	ENST00000475320.1	processed_transcript	ENSG00000158089.10	GALNT14	NoTest	NoTest	92108	51115	ENST00000295055.8	ENSG00000162949.12	CAPN13	NoTest	NoTest	236282	2731	0	0	1	0	0	1
209	chr10	126257406	126258455	1050	27	38.8889	237.328	10.8141	-0.261817	0.297706	0.559522	0.0258437	hypo	0	0	22811	33173	ENST00000482963.1	processed_transcript	ENSG00000107902.9	LHPP	NoChange	NoChange	106993	17922	ENST00000368839.1	ENSG00000107902.9	LHPP	NoChange	NoChange	19843	14671	0	1	0	0	0	1
2099	chr2	38753471	38754329	859	9	95.4444	74.8481	9.29595	-0.26176	0.37373	0.63549	0.0241077	hypo	0	0	8507	194806	ENST00000603297.1	transcribed_processed_pseudogene	ENSG00000271443.1	RP11-541E12.1	NoTest	NoTest	42648	40794	ENST00000441689.1	ENSG00000143889.11	HNRNPLL	NoChange	NoChange	8785	2760	0	0	1	0	0	1
1774	chr3	118511032	118511677	646	8	80.75	85.7723	11.065	-0.261727	0.428307	0.690035	0.021395	hypo	0	0	137422	76403	ENST00000459718.1	processed_transcript	ENSG00000144847.8	IGSF11	NoTest	NoTest	220406	41404	ENST00000483401.1	ENSG00000144847.8	IGSF11	NoTest	NoTest	241415	4776	0	0	1	0	0	1
231	chr8	81821966	81822862	897	23	39	231.223	11.612	-0.261479	0.28631	0.547789	0.0265751	hypo	0	0	34949	98050	ENST00000327835.3	protein_coding	ENSG00000164684.9	ZNF704	NoChange	NoChange	34949	53270	ENST00000327835.3	ENSG00000164684.9	ZNF704	NoChange	NoChange	15638	10974	0	0	1	0	0	1
105	chr21	32800961	32802649	1689	35	48.2571	297.025	10.3886	-0.261421	0.462685	0.724107	0.0274134	hypo	0	0	22129	166684	ENST00000490865.1	processed_pseudogene	ENSG00000237325.3	AP000563.2	NoTest	NoTest	84366	47278	ENST00000455508.1	ENSG00000156299.8	TIAM1	Down	Down	84475	26700	0	1	0	0	0	1
1268	chr4	47790865	47791269	405	8	50.625	108.668	17.5705	-0.261258	0.569339	0.830597	0.0204236	hypo	0	0	1007	76764	ENST00000508498.1	protein_coding	ENSG00000145244.7	CORIN	NoTest	NoTest	1007	41591	ENST00000508498.1	ENSG00000145244.7	CORIN	NoTest	NoTest	47335	5775	1	0	0	0	0	1
3523	chr6	112807552	112808109	558	5	111.6	38.5285	7.84889	-0.261144	0.406478	0.667622	0.0297275	hypo	0	0	4713	160904	ENST00000446322.1	lincRNA	ENSG00000232299.1	RP1-105O18.1	NoTest	NoTest	139019	80219	ENST00000441065.2	ENSG00000251258.1	RFPL4B	NoTest	NoTest	118821	8448	0	0	1	0	0	1
2413	chr6	21497425	21497614	190	7	27.1429	65.2848	10.1453	-0.261033	0.468562	0.729594	0.0209555	hypo	0	0	26388	160210	ENST00000447728.1	lincRNA	ENSG00000231754.1	RP11-204E9.1	NoTest	NoTest	96357	27370	ENST00000244745.1	ENSG00000124766.4	SOX4	NoChange	NoChange	89807	7735	0	0	1	0	0	1
3573	chr7	155141713	155141933	221	4	55.25	37.7014	13.8415	-0.260847	0.243618	0.504465	0.0246249	hypo	0	0	18695	141892	ENST00000378120.5	protein_coding	ENSG00000204960.5	BLACE	NoTest	NoTest	18695	76483	ENST00000378120.5	ENSG00000204960.5	BLACE	NoTest	NoTest	755	10257	0	0	1	0	1	0
484	chr2	239208243	239209630	1388	19	73.0526	179.18	11.3262	-0.260801	0.399334	0.660134	0.0268071	hypo	1	0	0	160909	ENST00000437372.1	antisense	ENSG00000232306.1	AC012485.2	NoTest	NoTest	9499	31755	ENST00000440245.1	ENSG00000132326.7	PER2	NoChange	NoChange	10342	4021	1	0	0	0	0	1
442	chr1	22534750	22535698	949	35	27.1143	185.048	6.12612	-0.2603	0.371877	0.632177	0.0351341	hypo	0	0	57033	190920	ENST00000581169.1	miRNA	ENSG00000266564.1	MIR4418	NoTest	NoTest	64287	50691	ENST00000441048.1	ENSG00000162552.10	WNT4	NoTest	NoTest	64497	621	0	0	1	0	0	1
3501	chr4	190227363	190227908	546	4	136.5	38.9188	12.6685	-0.259745	0.457138	0.716883	0.0218346	hypo	0	0	14872	175229	ENST00000504057.1	lincRNA	ENSG00000249877.1	RP11-706F1.2	NoTest	NoTest	634034	18949	ENST00000226798.4	ENSG00000109536.7	FRG1	NoChange	NoChange	652	6328	0	0	1	0	1	0
155	chr10	50012872	50015209	2338	33	70.8485	261.451	8.52133	-0.259654	0.314322	0.573976	0.0251333	hypo	0	0	2088	54074	ENST00000374161.3	protein_coding	ENSG00000128815.13	WDFY4	NoChange	Down	2088	29502	ENST00000374161.3	ENSG00000128815.13	WDFY4	NoChange	Down	148270	14099	0	1	0	0	0	1
344	chr4	53734858	53735839	982	23	42.6957	200.904	9.91782	-0.258966	0.350797	0.609762	0.0255586	hypo	0	0	4544	53442	ENST00000505041.1	processed_transcript	ENSG00000128045.5	RASL11B	NoTest	NoTest	6400	29114	ENST00000248706.3	ENSG00000128045.5	RASL11B	NoTest	NoTest	5857	5799	0	0	1	0	0	1
127	chr6	861921	863860	1940	23	84.3478	276.168	14.7668	-0.258779	0.298443	0.557222	0.0222819	hypo	0	0	45733	186711	ENST00000569502.1	lincRNA	ENSG00000260982.1	RP5-1077H22.2	NoTest	NoTest	168803	20917	ENST00000448181.3	ENSG00000112685.9	EXOC2	NoChange	NoChange	23745	7582	0	0	1	0	0	1
182	chr13	30962511	30964375	1865	31	60.1613	250.037	9.80079	-0.258381	0.238523	0.496904	0.02452	hypo	0	0	11228	167619	ENST00000420219.1	lincRNA	ENSG00000238121.1	LINC00426	NoTest	NoTest	74008	71811	ENST00000399489.1	ENSG00000189403.10	HMGB1	NoChange	NoChange	17912	17618	0	0	1	0	0	1
434	chr5	174565597	174567221	1625	18	90.2778	186.95	14.4255	-0.25804	0.552366	0.810406	0.0233289	hypo	0	0	143080	141566	ENST00000377300.3	lincRNA	ENSG00000204754.3	CTC-281M20.1	NoTest	NoTest	303989	68466	ENST00000393752.2	ENSG00000184845.3	DRD1	NoTest	NoTest	303532	7393	0	0	1	0	0	1
1202	chr13	29558635	29558945	311	10	31.1	112.235	11.7122	-0.257485	0.443124	0.700609	0.0205401	hypo	0	0	39802	59316	ENST00000431530.3	protein_coding	ENSG00000132938.14	MTUS2	NoTest	NoTest	39802	32289	ENST00000431530.3	ENSG00000132938.14	MTUS2	NoTest	NoTest	163736	17609	0	0	1	0	0	1
400	chr2	28718282	28719285	1004	20	50.2	192.226	10.0165	-0.257359	0.567752	0.825111	0.0215519	hypo	1	1	0	96061	ENST00000404858.1	protein_coding	ENSG00000163803.8	PLB1	NoTest	NoTest	0	52149	ENST00000404858.1	ENSG00000163803.8	PLB1	NoTest	NoTest	70274	2721	1	0	0	0	0	1
80	chr14	93544810	93546290	1481	29	51.069	317.625	13.5671	-0.25717	0.394141	0.65131	0.0201896	hypo	0	0	11012	184129	ENST00000553639.1	antisense	ENSG00000258730.1	ITPK1-AS1	NoTest	NoTest	12106	12714	ENST00000556185.1	ENSG00000100605.12	ITPK1	Up	Up	34793	18597	0	1	0	0	0	1
111	chr7	4742548	4743436	889	34	26.1471	290.226	10.7454	-0.256756	0.352781	0.609537	0.0290624	hypo	0	0	13436	168202	ENST00000459143.1	snoRNA	ENSG00000238781.1	snoU13	NoTest	NoChange	20607	53503	ENST00000328914.4	ENSG00000164916.9	FOXK1	NoChange	NoChange	14366	9089	0	1	0	0	0	1
1553	chr9	101678955	101679630	676	15	45.0667	94.5341	8.34618	-0.25648	0.310145	0.566625	0.0267694	hypo	0	0	25830	140453	ENST00000467052.1	processed_transcript	ENSG00000204291.6	COL15A1	Up	Up	26290	75755	ENST00000375001.3	ENSG00000204291.6	COL15A1	Up	Up	26277	11998	0	0	1	0	0	1
4224	chr2	129341259	129341540	282	3	94	25.2889	8.88528	-0.256176	0.422568	0.678744	0.0275977	hypo	0	0	2108	166963	ENST00000412312.1	lincRNA	ENSG00000237532.1	AC012451.1	NoTest	NoTest	265107	35238	ENST00000259241.6	ENSG00000136720.6	HS6ST1	NoChange	NoChange	89954	3385	0	0	1	0	0	1
828	chr1	34790327	34791126	800	14	57.1429	137.475	10.0422	-0.256042	0.511744	0.767786	0.0221926	hypo	0	0	47433	193994	ENST00000604298.1	processed_pseudogene	ENSG00000270241.1	RP4-657M3.2	NoTest	NoTest	147055	39899	ENST00000488417.1	ENSG00000142698.10	C1orf94	NoTest	NoTest	147302	850	0	0	1	0	0	1
1506	chr10	115753624	115754364	741	11	67.3636	97.0056	9.22738	-0.255748	0.148185	0.403933	0.0248443	hypo	0	0	49441	6248	ENST00000369295.2	protein_coding	ENSG00000043591.4	ADRB1	Down	NoChange	49441	3305	ENST00000369295.2	ENSG00000043591.4	ADRB1	Down	NoChange	48994	14578	0	0	1	0	0	1
3882	chr1	222014478	222014505	28	3	9.33333	31.5193	10.5096	-0.255547	0.239759	0.495306	0.0225926	hypo	0	0	469	156096	ENST00000431729.1	lincRNA	ENSG00000227925.1	RP11-191N8.2	NoTest	NoTest	98959	40491	ENST00000366899.3	ENSG00000143507.13	DUSP10	NoChange	NoChange	97673	2214	1	0	0	0	0	1
714	chr10	6213135	6214103	969	31	31.2581	150.878	5.40896	-0.255512	0.305381	0.560893	0.0382852	hypo	0	0	18975	188423	ENST00000577482.1	miRNA	ENSG00000263628.1	MIR3155A	NoTest	NoTest	24855	59165	ENST00000540253.1	ENSG00000170525.14	PFKFB3	NoChange	NoChange	6923	13836	0	1	0	0	0	1
63	chr10	11730620	11731902	1283	33	38.8788	340.436	14.2047	-0.255297	0.52675	0.782047	0.023813	hypo	0	0	8945	194512	ENST00000604086.1	lincRNA	ENSG00000271046.1	RP11-138I18.2	NoTest	NoTest	52462	33344	ENST00000379215.4	ENSG00000134463.10	ECHDC3	Down	NoChange	52505	13858	0	0	1	0	0	1
42	chrX	2885754	2887386	1633	48	34.0208	383.081	9.72787	-0.254959	0.366614	0.621573	0.0292916	hypo	1	1	0	87919	ENST00000540563.1	protein_coding	ENSG00000157399.10	ARSE	NoTest	NoTest	0	47811	ENST00000540563.1	ENSG00000157399.10	ARSE	NoTest	NoTest	38242	12761	1	0	0	0	0	1
1574	chr1	55866228	55866537	310	8	38.75	93.9333	11.8244	-0.25459	0.48527	0.73986	0.0200806	hypo	0	0	2040	177582	ENST00000516353.1	snRNA	ENSG00000252162.1	RNU6-830P	NoTest	NoTest	185441	50585	ENST00000294383.6	ENSG00000162402.8	USP24	Up	Up	184519	1165	0	0	1	0	0	1
165	chr13	33683700	33685197	1498	36	41.6111	257.692	7.77074	-0.254471	0.338228	0.592699	0.0317115	hypo	0	0	2132	59572	ENST00000491333.1	processed_transcript	ENSG00000133121.16	STARD13	NoChange	NoChange	75018	32428	ENST00000255486.4	ENSG00000133121.16	STARD13	NoChange	NoChange	92271	17635	0	1	0	0	0	1
295	chr3	126093163	126094904	1742	37	47.0811	213.084	6.87361	-0.254237	0.318714	0.57295	0.0341504	hypo	0	0	16877	96268	ENST00000296233.3	protein_coding	ENSG00000163884.3	KLF15	NoChange	NoChange	16877	52266	ENST00000296233.3	ENSG00000163884.3	KLF15	NoChange	NoChange	13115	4844	0	0	1	0	0	1
1134	chr5	123588954	123589492	539	11	49	115.948	10.7509	-0.253949	0.385244	0.639193	0.0216471	hypo	0	0	32183	176246	ENST00000505659.1	processed_pseudogene	ENSG00000250862.1	HMGB1P29	NoTest	NoTest	490721	57768	ENST00000504926.1	ENSG00000168916.11	ZNF608	NoChange	NoChange	397906	6956	0	0	1	0	0	1
2553	chr17	66588439	66589052	614	8	76.75	61.6759	8.10542	-0.253742	0.185165	0.438907	0.0275317	hypo	0	0	458	192291	ENST00000589610.1	lincRNA	ENSG00000267659.1	RP11-118B18.1	NoTest	NoTest	8477	18629	ENST00000592554.1	ENSG00000108950.7	FAM20A	Down	Down	7020	22333	1	0	0	0	0	1
1148	chr8	125685311	125686288	978	17	57.5294	115.279	7.64261	-0.253353	0.359087	0.61244	0.0337261	hypo	1	0	0	109082	ENST00000529463.1	processed_transcript	ENSG00000170873.14	MTSS1	NoChange	NoChange	53568	59413	ENST00000522162.1	ENSG00000170873.14	MTSS1	NoChange	NoChange	53397	11150	1	0	0	0	0	1
3163	chr1	168698786	168698977	192	5	38.4	47.0158	9.45899	-0.253313	0.281057	0.53437	0.0260053	hypo	0	0	283	73955	ENST00000367817.3	protein_coding	ENSG00000143196.4	DPT	NoChange	NoChange	283	40118	ENST00000367817.3	ENSG00000143196.4	DPT	NoChange	NoChange	375789	1915	1	0	0	0	0	1
550	chr20	7552346	7553854	1509	14	107.786	168.774	14.3123	-0.253283	0.546115	0.799397	0.0208619	hypo	0	0	60643	169573	ENST00000490793.2	misc_RNA	ENSG00000240584.2	RN7SL547P	NoTest	NoTest	367266	13436	ENST00000378789.3	ENSG00000101323.4	HAO1	NoTest	NoTest	445935	25952	0	0	1	0	0	1
783	chr8	57407527	57409307	1781	21	84.8095	142.295	7.15001	-0.253002	0.280316	0.533319	0.0315382	hypo	0	0	5869	179834	ENST00000522511.1	antisense	ENSG00000254254.1	RP11-17A4.2	NoTest	NoTest	48233	65962	ENST00000451791.2	ENSG00000181195.6	PENK	NoChange	NoTest	46711	10868	0	1	0	0	0	1
206	chr4	82287280	82289380	2101	29	72.4483	238.541	10.7474	-0.252957	0.444702	0.697659	0.0272184	hypo	0	0	31822	143777	ENST00000384337.1	snRNA	ENSG00000207065.1	RNU5A-2P	NoTest	NoTest	103009	37013	ENST00000509081.1	ENSG00000138670.12	RASGEF1B	NoChange	Down	103230	5913	0	0	1	0	0	1
3827	chr18	3211703	3211879	177	3	59	32.6609	11.0186	-0.252854	0.190146	0.443	0.0222766	hypo	0	0	7967	25233	ENST00000261606.7	protein_coding	ENSG00000101605.8	MYOM1	NoChange	NoChange	7967	13628	ENST00000261606.7	ENSG00000101605.8	MYOM1	NoChange	NoChange	35414	22807	0	1	0	0	0	1
404	chr5	59635159	59636016	858	22	39	191.101	9.28288	-0.252839	0.459163	0.712002	0.029355	hypo	0	0	32524	39403	ENST00000514552.1	protein_coding	ENSG00000113448.12	PDE4D	Down	Down	32524	21291	ENST00000514552.1	ENSG00000113448.12	PDE4D	Down	Down	359358	6697	0	1	0	0	0	1
197	chr2	10622422	10624382	1961	34	57.6765	242.428	9.80523	-0.25275	0.516012	0.768762	0.0262469	hypo	0	0	29976	148759	ENST00000404616.2	lincRNA	ENSG00000217258.2	AC007249.3	NoTest	NoTest	33791	22821	ENST00000234111.4	ENSG00000115758.8	ODC1	NoChange	NoChange	33266	2582	0	0	1	0	0	1
132	chr13	114792130	114793255	1126	31	36.3226	274.084	10.8388	-0.252631	0.228795	0.481426	0.0245335	hypo	0	0	50182	127337	ENST00000389544.4	protein_coding	ENSG00000185989.9	RASA3	Up	Up	50182	69530	ENST00000389544.4	ENSG00000185989.9	RASA3	Up	Up	5592	18058	0	1	0	0	0	1
527	chr22	32732868	32733727	860	16	53.75	173.009	11.866	-0.252495	0.19719	0.449685	0.0245685	hypo	0	0	5364	163430	ENST00000446543.1	antisense	ENSG00000234626.1	RP1-149A16.12	NoTest	NoTest	17144	29191	ENST00000397468.1	ENSG00000128276.6	RFPL3	NoTest	NoTest	74098	27302	0	1	0	0	0	1
3313	chr17	43859094	43859280	187	6	31.1667	42.7311	7.52197	-0.252073	0.47979	0.731863	0.0298635	hypo	0	0	2392	46267	ENST00000347197.5	nonsense_mediated_decay	ENSG00000120088.10	CRHR1	NoTest	NoTest	2405	25039	ENST00000314537.5	ENSG00000120088.10	CRHR1	NoTest	NoTest	1404	22019	0	1	0	0	1	0
217	chr6	148592787	148594590	1804	28	64.4286	234.678	13.7323	-0.251988	0.245535	0.497523	0.0244589	hypo	1	1	0	37952	ENST00000367469.1	protein_coding	ENSG00000111961.12	SASH1	NoChange	NoChange	0	20466	ENST00000367469.1	ENSG00000111961.12	SASH1	NoChange	NoChange	68835	8590	1	0	0	0	0	1
662	chr1	12192258	12193338	1081	25	43.24	156.408	7.53437	-0.251761	0.424309	0.67607	0.0268457	hypo	0	0	6266	47070	ENST00000479933.2	processed_transcript	ENSG00000120949.10	TNFRSF8	NoChange	NoTest	6301	25515	ENST00000413146.2	ENSG00000120949.10	TNFRSF8	NoChange	NoTest	33538	451	0	1	0	0	0	1
523	chr17	77663023	77664040	1018	27	37.7037	173.719	7.6415	-0.251639	0.535262	0.786901	0.0326821	hypo	0	0	17017	190999	ENST00000577633.1	miRNA	ENSG00000266665.1	MIR4739	NoTest	NoTest	40640	66384	ENST00000328313.5	ENSG00000182156.5	ENPP7	NoTest	NoTest	44829	22508	0	0	1	0	0	1
38	chr3	124884924	124886899	1976	40	49.4	389.229	16.0533	-0.251273	0.552036	0.803309	0.0257313	hypo	0	0	11014	150173	ENST00000485849.1	processed_transcript	ENSG00000221955.6	SLC12A8	NoChange	NoChange	22394	78394	ENST00000479826.1	ENSG00000221955.6	SLC12A8	NoChange	NoChange	23904	4825	0	1	0	0	0	1
305	chr1	38132228	38133942	1715	31	55.3226	211.636	7.96846	-0.251206	0.34698	0.598186	0.0324301	hypo	0	0	15921	43475	ENST00000609516.1	processed_transcript	ENSG00000116922.10	C1orf109	NoChange	NoChange	22233	23493	ENST00000464085.1	ENSG00000116922.10	C1orf109	NoChange	NoChange	22100	900	0	0	1	0	0	1
3207	chr16	76869444	76869527	84	4	21	45.6631	11.4392	-0.25103	0.461321	0.712351	0.023774	hypo	0	0	33305	190799	ENST00000585233.1	miRNA	ENSG00000266426.1	MIR4719	NoTest	NoTest	282129	80995	ENST00000563764.1	ENSG00000261833.1	RP11-58C22.1	NoTest	NoTest	200291	20812	0	1	0	0	0	1
297	chr5	128097541	128098716	1176	20	58.8	212.75	15.0679	-0.25093	0.487656	0.738586	0.0212967	hypo	0	0	97869	174024	ENST00000514867.1	sense_intronic	ENSG00000248634.1	CTC-573M9.1	NoTest	NoTest	102662	37266	ENST00000508053.1	ENSG00000138829.6	FBN2	NoTest	NoTest	202084	6969	0	1	0	0	0	1
4088	chr4	190226887	190226954	68	3	22.6667	27.9182	9.93923	-0.250892	0.161936	0.412828	0.0218355	hypo	0	0	14396	175229	ENST00000504057.1	lincRNA	ENSG00000249877.1	RP11-706F1.2	NoTest	NoTest	634988	18949	ENST00000226798.4	ENSG00000109536.7	FRG1	NoChange	NoChange	1606	6328	0	0	1	0	1	0
2361	chr17	30151876	30152205	330	7	47.1429	66.894	10.077	-0.250836	0.367331	0.618167	0.0217089	hypo	0	0	5544	189625	ENST00000585025.1	lincRNA	ENSG00000265046.1	CTC-542B22.1	NoTest	NoTest	33744	60602	ENST00000579741.1	ENSG00000172301.6	COPRS	NoChange	Up	33559	21708	0	0	1	0	0	1
506	chr7	27881331	27882420	1090	20	54.5	176.355	10.4431	-0.250773	0.435373	0.686146	0.0266252	hypo	0	0	13011	31486	ENST00000460059.1	processed_transcript	ENSG00000106052.9	TAX1BP1	Up	NoChange	13910	17028	ENST00000488564.2	ENSG00000106052.9	TAX1BP1	Up	NoChange	100729	9330	0	1	0	0	0	1
179	chr5	113028030	113029841	1812	29	62.4828	251.558	8.99606	-0.250763	0.245846	0.496609	0.0219878	hypo	0	0	101174	6359	ENST00000507567.1	retained_intron	ENSG00000047188.11	YTHDC2	NoChange	NoChange	178186	3373	ENST00000514720.1	ENSG00000047188.11	YTHDC2	NoChange	NoChange	178047	6912	0	0	1	0	0	1
1083	chr7	28747569	28748706	1138	18	63.2222	118.777	7.16733	-0.25067	0.273667	0.524337	0.0289961	hypo	0	0	15210	78076	ENST00000468813.1	processed_transcript	ENSG00000146592.12	CREB5	NoChange	Down	21970	42314	ENST00000396298.2	ENSG00000146592.12	CREB5	NoChange	Down	144747	9334	0	1	0	0	0	1
2282	chr14	70343734	70344526	793	8	99.125	69.0185	9.7901	-0.250545	0.185737	0.436282	0.0244918	hypo	0	0	1606	137032	ENST00000361956.3	protein_coding	ENSG00000198732.6	SMOC1	NoChange	NoChange	1606	74868	ENST00000361956.3	ENSG00000198732.6	SMOC1	NoChange	NoChange	1417	18438	0.496847	0.503153	0	0	0.735183	0.264817
770	chr9	136779982	136780591	610	20	30.5	143.961	7.9321	-0.250525	0.305244	0.555769	0.0292145	hypo	0	0	23831	90873	ENST00000472905.1	processed_transcript	ENSG00000160293.12	VAV2	NoChange	NoChange	76811	49398	ENST00000406606.3	ENSG00000160293.12	VAV2	NoChange	NoChange	21079	12403	0	1	0	0	0	1
2280	chr16	17112593	17113178	586	10	58.6	69.0563	7.00281	-0.25043	0.362303	0.612734	0.0252627	hypo	0	0	65267	187521	ENST00000564217.1	processed_pseudogene	ENSG00000261748.1	RP11-419L9.1	NoTest	NoTest	451559	14848	ENST00000261381.6	ENSG00000103489.7	XYLT1	Up	NoChange	644137	20207	0	0	1	0	0	1
648	chr17	8183648	8184309	662	25	26.48	157.56	7.10611	-0.250002	0.330464	0.580467	0.0328409	hypo	0	0	2566	193747	ENST00000602597.1	lincRNA	ENSG00000269947.1	RP11-849F2.9	NoTest	NoTest	7505	18637	ENST00000226105.6	ENSG00000108961.9	RANGRF	NoChange	NoChange	7555	21444	0	0	1	0	0	1
2205	chr7	7545594	7546044	451	8	56.375	71.3073	9.01117	-0.249976	0.252776	0.502752	0.0246561	hypo	0	0	13659	147775	ENST00000444268.1	nonsense_mediated_decay	ENSG00000215018.5	COL28A1	NoChange	NoChange	29439	78030	ENST00000399429.3	ENSG00000215018.5	COL28A1	NoChange	NoChange	60328	9204	0	1	0	0	0	1
1576	chr2	134950724	134952037	1314	11	119.455	93.8986	10.5353	-0.249883	0.464787	0.71467	0.026677	hypo	0	0	36728	150746	ENST00000410989.1	rRNA	ENSG00000222921.1	RNA5SP104	NoTest	NoTest	59792	45212	ENST00000281923.2	ENSG00000152127.4	MGAT5	NoChange	NoChange	996	3461	0	1	0	0	0.764079	0.235921
36	chr4	8682236	8685446	3211	52	61.75	390.519	8.82629	-0.249673	0.39229	0.641963	0.030462	hypo	0	0	62312	176334	ENST00000514043.1	lincRNA	ENSG00000250915.1	RP11-1338A24.1	NoTest	NoTest	78538	18980	ENST00000429646.2	ENSG00000109625.14	CPZ	NoTest	NoTest	4509	5628	0	0	1	0	0	1
159	chr10	44775155	44777715	2561	31	82.6129	259.97	9.47192	-0.249605	0.335758	0.585363	0.0269016	hypo	0	0	11441	157409	ENST00000452578.1	antisense	ENSG00000229116.1	RP11-20J15.3	NoTest	NoTest	95971	81520	ENST00000593376.1	ENSG00000269515.1	AL137026.1	NoTest	NoTest	11096	14043	0	0	1	0	0	1
3322	chr1	170556251	170556851	601	8	75.125	42.5966	6.81691	-0.249236	0.334874	0.58411	0.0279959	hypo	0	0	525	153430	ENST00000426090.1	lincRNA	ENSG00000225545.1	RP11-545I10.2	NoTest	NoTest	54978	25159	ENST00000367762.1	ENSG00000120370.8	GORAB	NoChange	NoChange	73605	1921	1	0	0	0	0	1
3101	chr17	40900294	40900790	497	7	71	48.2249	7.55318	-0.249172	0.262046	0.511219	0.0231625	hypo	0	0	3222	34315	ENST00000435174.1	protein_coding	ENSG00000108799.8	EZH1	NoChange	NoChange	3222	18502	ENST00000435174.1	ENSG00000108799.8	EZH1	NoChange	NoChange	3059	21918	0	0	1	0	0	1
734	chr6	107962625	107963546	922	20	46.1	148.564	8.45762	-0.249135	0.210557	0.459692	0.0244615	hypo	0	0	6430	38339	ENST00000494935.1	processed_transcript	ENSG00000112320.7	SOBP	Up	Up	90052	42200	ENST00000369025.2	ENSG00000146285.9	SCML4	NoTest	NoTest	5931	8402	0	1	0	0	0	1
455	chr20	7406799	7408461	1663	18	92.3889	182.972	11.7477	-0.249126	0.488294	0.73742	0.0217636	hypo	0	0	78684	152490	ENST00000455299.1	lincRNA	ENSG00000224711.1	RP5-988G17.1	NoTest	NoTest	512659	13436	ENST00000378789.3	ENSG00000101323.4	HAO1	NoTest	NoTest	591328	25952	0	0	1	0	0	1
1815	chr3	55979509	55980314	806	8	100.75	84.5562	11.547	-0.248889	0.398109	0.646998	0.0214043	hypo	0	0	92886	188763	ENST00000582157.1	miRNA	ENSG00000264013.1	MIR3938	NoTest	NoTest	227223	70671	ENST00000492584.2	ENSG00000187672.8	ERC2	NoTest	NoTest	456672	4602	0	1	0	0	0	1
279	chr5	102610	103623	1014	22	46.0909	217.543	10.1329	-0.248727	0.343131	0.591858	0.0231736	hypo	0	0	10343	174754	ENST00000512035.1	lincRNA	ENSG00000249430.1	CTD-2231H16.1	NoTest	NoTest	36749	45923	ENST00000283426.6	ENSG00000153404.9	PLEKHG4B	NoTest	NoTest	10171	6348	0	1	0	0	0	1
1605	chr3	30477038	30477699	662	11	60.1818	92.7452	9.90987	-0.248705	0.461593	0.710299	0.0264715	hypo	0	0	88537	155465	ENST00000450746.1	lincRNA	ENSG00000227260.1	AC116035.1	NoTest	NoTest	170294	51675	ENST00000295754.5	ENSG00000163513.13	TGFBR2	Up	Up	170288	4312	0	0	1	0	0	1
1469	chr5	5384964	5385716	753	19	39.6316	98.5375	5.96933	-0.248699	0.488613	0.737313	0.0318184	hypo	0	0	8014	177009	ENST00000508806.1	processed_pseudogene	ENSG00000251568.1	ALG3P1	NoTest	NoTest	37090	52730	ENST00000296564.7	ENSG00000164151.7	KIAA0947	NoChange	NoChange	36409	6524	0	0	1	0	0	1
284	chr22	24133666	24134438	773	25	30.92	216.679	9.6513	-0.248672	0.375627	0.624299	0.0249516	hypo	0	0	1349	21803	ENST00000491967.1	processed_transcript	ENSG00000099956.13	SMARCB1	NoChange	NoChange	4467	11726	ENST00000407082.3	ENSG00000099956.13	SMARCB1	NoChange	NoChange	3968	27180	0.842173	0.157827	0	0	0	1
15	chr11	68081341	68084720	3380	92	36.7391	522.233	11.2971	-0.248653	0.313001	0.561654	0.0305665	hypo	0	0	1188	93130	ENST00000529993.1	nonsense_mediated_decay	ENSG00000162337.7	LRP5	Up	Up	1263	50544	ENST00000294304.7	ENSG00000162337.7	LRP5	Up	Up	409	15753	0.239941	0.760059	0	0	0.47071	0.52929
2654	chr16	77713926	77714477	552	7	78.8571	59.0792	10.4957	-0.248633	0.487411	0.736044	0.0305846	hypo	0	0	29720	149540	ENST00000408299.1	miRNA	ENSG00000221226.1	AC092724.1	NoTest	NoTest	41933	38637	ENST00000564085.1	ENSG00000140876.7	NUDT7	Up	Up	41939	20817	0	0	1	0	0	1
1534	chr8	123842196	123842991	796	18	44.2222	95.3933	5.75093	-0.24856	0.3436	0.59216	0.0297619	hypo	0	0	16026	149790	ENST00000408615.1	miRNA	ENSG00000221542.1	AC016405.2	NoTest	NoTest	32632	64734	ENST00000534247.1	ENSG00000178764.6	ZHX2	NoChange	NoChange	47253	11135	0	1	0	0	0	1
52	chr17	55549368	55551785	2418	45	53.7333	362.138	11.1776	-0.248348	0.381018	0.629367	0.0280832	hypo	0	0	27519	84833	ENST00000582772.1	processed_transcript	ENSG00000153944.6	MSI2	NoChange	Down	177321	46113	ENST00000579180.1	ENSG00000153944.6	MSI2	NoChange	Down	215122	22203	0	1	0	0	0	1
1452	chr4	12446770	12448078	1309	14	93.5	99.3028	8.6688	-0.247853	0.374082	0.621935	0.0213721	hypo	0	0	132557	145098	ENST00000390980.1	snRNA	ENSG00000212282.1	RNU6-578P	NoTest	NoTest	935139	48098	ENST00000504644.1	ENSG00000157869.10	RAB28	NoChange	NoChange	1015513	5656	0	0	1	0	0	1
794	chr2	173230980	173232340	1361	20	68.05	141.191	8.5805	-0.247292	0.542934	0.790226	0.028209	hypo	0	0	50964	161161	ENST00000445613.1	lincRNA	ENSG00000232555.1	AC104088.1	NoTest	NoTest	59741	10586	ENST00000412899.1	ENSG00000091409.10	ITGA6	NoChange	NoChange	59759	3590	0	0	1	0	0	1
103	chr14	35049726	35051159	1434	28	51.2143	297.548	14.831	-0.247003	0.395364	0.642367	0.0215051	hypo	0	0	4362	54857	ENST00000555541.1	retained_intron	ENSG00000129515.14	SNX6	NoChange	NoChange	40809	29913	ENST00000250454.3	ENSG00000129518.4	EAPP	NoChange	NoChange	23778	18216	0	1	0	0	0	1
356	chr7	134849253	134850761	1509	27	55.8889	199.056	9.12672	-0.246948	0.330621	0.577569	0.0287885	hypo	0	0	1799	48522	ENST00000488161.1	processed_transcript	ENSG00000122783.12	C7orf49	NoChange	NoChange	4651	26305	ENST00000424142.1	ENSG00000122783.12	C7orf49	NoChange	NoChange	4214	10073	0.133201	0.866799	0	0	0	1
398	chr21	37922882	37924709	1828	26	70.3077	192.28	8.56561	-0.246838	0.237537	0.484375	0.0281999	hypo	0	0	7728	89740	ENST00000478313.1	processed_transcript	ENSG00000159261.6	CLDN14	NoTest	NoTest	7983	48842	ENST00000399136.1	ENSG00000159261.6	CLDN14	NoTest	NoTest	140470	26750	0	1	0	0	0	1
559	chr20	61267415	61268055	641	31	20.6774	167.97	6.27326	-0.246817	0.364139	0.610956	0.0287494	hypo	0	0	558	160719	ENST00000427132.1	antisense	ENSG00000232121.1	RP13-30A9.1	NoTest	NoTest	5741	13301	ENST00000217159.1	ENSG00000101187.11	SLCO4A1	NoTest	NoTest	5222	26471	1	0	0	0	0	1
910	chr14	39323059	39324777	1719	14	122.786	131.869	10.8685	-0.246696	0.541433	0.788129	0.0200594	hypo	0	0	15396	184598	ENST00000557440.1	lincRNA	ENSG00000259070.1	LINC00639	NoTest	NoChange	233149	13064	ENST00000537403.1	ENSG00000100934.10	SEC23A	Up	Up	247318	18257	0	1	0	0	0	1
496	chr20	53006237	53007224	988	14	70.5714	177.511	13.0237	-0.246653	0.474393	0.721045	0.0205907	hypo	0	0	84911	24587	ENST00000262593.5	protein_coding	ENSG00000101134.7	DOK5	Up	Up	84911	13257	ENST00000262593.5	ENSG00000101134.7	DOK5	Up	Up	84509	26345	0	0	1	0	0	1
1005	chr1	569507	570301	795	21	37.8571	123.503	7.21363	-0.246586	0.188188	0.434774	0.0503613	hypo	1	0	0	137057	ENST00000416718.2	unprocessed_pseudogene	ENSG00000198744.5	RP5-857K21.11	Down	Down	51751	68719	ENST00000332831.2	ENSG00000185097.2	OR4F16	NoTest	NoTest	22857	7	1	0	0	0	0	1
77	chr1	15406695	15408332	1638	31	52.8387	320.621	12.8215	-0.246498	0.377097	0.623596	0.020963	hypo	0	0	70565	114839	ENST00000404665.2	processed_transcript	ENSG00000175147.7	TMEM51-AS1	NoTest	NoTest	70695	60143	ENST00000428417.1	ENSG00000171729.9	TMEM51	NoTest	NoTest	31281	468	0	1	0	0	0	1
522	chr2	100277354	100279009	1656	21	78.8571	173.761	9.38282	-0.246219	0.39106	0.637279	0.0202542	hypo	0	0	82521	75571	ENST00000445815.1	protein_coding	ENSG00000144218.14	AFF3	Up	Up	82521	40960	ENST00000445815.1	ENSG00000144218.14	AFF3	Up	Up	66862	3174	0	1	0	0	0	1
646	chr6	148839458	148840747	1290	24	53.75	157.802	8.80452	-0.246134	0.374534	0.620667	0.0279677	hypo	0	0	4628	150939	ENST00000411390.2	miRNA	ENSG00000223322.2	AL033378.1	NoTest	NoTest	175728	20467	ENST00000367467.3	ENSG00000111961.12	SASH1	NoChange	NoChange	40269	8591	0	1	0	0	0	1
318	chr20	32265480	32266658	1179	21	56.1429	207.882	11.5996	-0.246081	0.316969	0.56305	0.0214182	hypo	0	0	3156	195039	ENST00000606866.1	antisense	ENSG00000271803.1	RP1-63M2.5	NoTest	NoTest	3210	28109	ENST00000375238.4	ENSG00000125967.12	NECAB3	NoChange	NoChange	666	26102	0	1	0	0	1	0
904	chr1	224084561	224086304	1744	20	87.2	132.086	8.05033	-0.245938	0.275352	0.52129	0.0334179	hypo	0	0	32007	130344	ENST00000436287.1	processed_pseudogene	ENSG00000188460.4	ACTBP11	NoTest	NoTest	50886	40494	ENST00000343537.7	ENSG00000143514.12	TP53BP2	NoChange	NoChange	50297	2230	0	0	1	0	0	1
1547	chr6	6407129	6407988	860	7	122.857	94.9518	15.9292	-0.245926	0.28631	0.532236	0.0209104	hypo	0	0	59514	169961	ENST00000403621.1	transcribed_processed_pseudogene	ENSG00000241216.1	SNAPC5P1	NoTest	NoTest	85882	27191	ENST00000414279.1	ENSG00000124491.11	F13A1	Down	Down	138382	7647	0	1	0	0	0	1
3691	chr8	70551385	70551944	560	5	112	35.3738	7.53949	-0.245907	0.314151	0.560058	0.0327646	hypo	0	0	338	66061	ENST00000526654.1	retained_intron	ENSG00000137573.9	SULF1	Down	Down	75287	35951	ENST00000525999.1	ENSG00000137573.9	SULF1	Down	Down	192154	10928	1	0	0	0	0	1
82	chr18	3154391	3156287	1897	30	63.2333	314.003	11.9138	-0.245867	0.21945	0.465317	0.021176	hypo	0	0	12373	25237	ENST00000577294.1	retained_intron	ENSG00000101605.8	MYOM1	NoChange	NoChange	63559	13628	ENST00000261606.7	ENSG00000101605.8	MYOM1	NoChange	NoChange	86857	22806	0	1	0	0	0	1
323	chr3	8596627	8598803	2177	29	75.069	206.211	7.88867	-0.245864	0.313646	0.55951	0.0263192	hypo	0	0	14664	167115	ENST00000442796.2	lincRNA	ENSG00000237697.2	LINC00312	NoChange	NoChange	17757	6362	ENST00000426878.1	ENSG00000071282.7	LMCD1	Up	Up	53047	4170	0	1	0	0	0	1
221	chr6	166966767	166968345	1579	27	58.4815	233.958	10.2308	-0.245674	0.290352	0.536026	0.0308006	hypo	0	0	8588	11876	ENST00000481261.2	protein_coding	ENSG00000071242.7	RPS6KA2	NoChange	NoChange	8588	6342	ENST00000481261.2	ENSG00000071242.7	RPS6KA2	NoChange	NoChange	63985	8711	0	1	0	0	0	1
1579	chr6	152127291	152128258	968	11	88	93.8127	10.3041	-0.24564	0.33515	0.58079	0.0244375	hypo	0	0	72	19956	ENST00000446550.1	protein_coding	ENSG00000091831.17	ESR1	Up	NoChange	72	10687	ENST00000446550.1	ENSG00000091831.17	ESR1	Up	NoChange	564	8627	1	0	0	0	1	0
79	chr11	133429235	133431851	2617	37	70.7297	317.69	11.1021	-0.245619	0.514552	0.760171	0.0268802	hypo	0	0	26820	123988	ENST00000524381.1	protein_coding	ENSG00000183715.9	OPCML	NoTest	NoTest	26820	67601	ENST00000524381.1	ENSG00000183715.9	OPCML	NoTest	NoTest	197589	16230	0	0	1	0	0	1
372	chr16	5656601	5657998	1398	21	66.5714	196.164	10.8386	-0.245607	0.342953	0.58856	0.0218186	hypo	0	0	3295	186077	ENST00000561572.1	antisense	ENSG00000260338.1	RP11-124K4.1	NoTest	NoTest	411096	7852	ENST00000547605.1	ENSG00000078328.15	RBFOX1	NoTest	NoTest	366214	20115	0	1	0	0	0	1
919	chr1	31045839	31046747	909	12	75.75	131.234	11.3247	-0.245423	0.477595	0.723018	0.0241168	hypo	0	0	142234	93319	ENST00000494561.1	processed_transcript	ENSG00000162510.5	MATN1	NoTest	NoTest	149686	50650	ENST00000373765.4	ENSG00000162510.5	MATN1	NoTest	NoTest	111262	774	0	0	1	0	0	1
577	chr8	134159141	134160384	1244	19	65.4737	166.071	10.1766	-0.245366	0.330203	0.575569	0.0264065	hypo	0	0	13509	6180	ENST00000522691.1	retained_intron	ENSG00000042832.7	TG	NoTest	NoTest	33393	3271	ENST00000521107.1	ENSG00000042832.7	TG	NoTest	NoTest	147944	11171	0	0	1	0	0	1
729	chr1	58867864	58868737	874	16	54.625	148.977	10.3096	-0.245156	0.296385	0.541541	0.0227289	hypo	0	0	103133	93471	ENST00000460671.1	processed_transcript	ENSG00000162600.7	OMA1	NoChange	NoChange	135752	50737	ENST00000421528.2	ENSG00000162600.7	OMA1	NoChange	NoChange	143589	1171	0	1	0	0	0	1
3202	chr18	64900705	64901219	515	5	103	45.8304	10.3667	-0.245156	0.473173	0.718329	0.0270682	hypo	0	0	62299	190076	ENST00000583172.1	miRNA	ENSG00000265580.1	AC091042.1	NoTest	NoTest	282997	59851	ENST00000310045.7	ENSG00000171451.13	DSEL	Up	NoChange	282018	23111	0	0	1	0	0	1
12	chr4	181951225	181953299	2075	44	47.1591	571.533	20.7098	-0.245017	0.508379	0.753395	0.0214652	hypo	0	0	127002	173609	ENST00000512487.1	lincRNA	ENSG00000248197.1	LINC00290	NoTest	NoTest	1112543	78241	ENST00000512480.1	ENSG00000218336.3	TENM3	NoChange	NoChange	970605	6266	0	0	1	0	0	1
3849	chr6	54466594	54466726	133	3	44.3333	32.2936	10.8641	-0.244906	0.525756	0.770662	0.0223743	hypo	0	0	1221	148604	ENST00000403509.1	processed_pseudogene	ENSG00000216347.1	RP3-334F4.2	NoTest	NoTest	244842	57045	ENST00000306858.7	ENSG00000168143.8	FAM83B	NoTest	NoTest	244427	8221	1	0	0	0	0	1
157	chr5	168192084	168193524	1441	26	55.4231	260.864	12.496	-0.244869	0.362693	0.607562	0.0225025	hypo	0	0	1735	144284	ENST00000385006.1	miRNA	ENSG00000207739.1	MIR218-2	NoTest	NoTest	185478	25058	ENST00000239231.6	ENSG00000120137.6	PANK3	Up	Up	185165	7333	0.1839	0.8161	0	0	0	1
1038	chr10	65251712	65252390	679	14	48.5	121.684	8.79467	-0.244835	0.205855	0.450691	0.0241573	hypo	0	0	2490	152162	ENST00000430304.1	processed_pseudogene	ENSG00000224412.1	RP11-351O1.3	NoTest	NoTest	25989	60365	ENST00000399251.1	ENSG00000171988.13	JMJD1C	NoChange	NoChange	25824	14157	0	0	1	0	0	1
2179	chr2	129342286	129342466	181	9	20.1111	72.3363	8.49195	-0.244804	0.468155	0.712959	0.0275977	hypo	0	0	3135	166963	ENST00000412312.1	lincRNA	ENSG00000237532.1	AC012451.1	NoTest	NoTest	266134	35238	ENST00000259241.6	ENSG00000136720.6	HS6ST1	NoChange	NoChange	90981	3385	0	0	1	0	0	1
4638	chr8	101525471	101525784	314	3	104.667	17.9825	6.63607	-0.244735	0.624524	0.869259	0.0384673	hypo	0	0	19768	127518	ENST00000519316.1	protein_coding	ENSG00000186106.7	ANKRD46	NoChange	NoChange	19768	69640	ENST00000519316.1	ENSG00000186106.7	ANKRD46	NoChange	NoChange	45731	11067	0	1	0	0	0	1
3742	chr12	58875664	58875995	332	4	83	34.261	8.99987	-0.244709	0.453826	0.698535	0.0274108	hypo	0	0	61911	183536	ENST00000546977.1	protein_coding	ENSG00000258231.1	RP11-362K2.2	NoTest	NoTest	61911	80717	ENST00000546977.1	ENSG00000258231.1	RP11-362K2.2	NoTest	NoTest	437564	16817	0	0	1	0	0	1
497	chr11	36217884	36219461	1578	22	71.7273	177.449	8.72641	-0.244457	0.33764	0.582097	0.0278306	hypo	0	0	33034	119326	ENST00000529759.1	processed_transcript	ENSG00000179241.8	LDLRAD3	NoChange	NoChange	91512	19454	ENST00000532705.1	ENSG00000110442.7	COMMD9	NoChange	NoChange	178465	15316	0	1	0	0	0	1
3910	chr1	118678117	118678588	472	4	118	30.856	7.758	-0.244347	0.305042	0.549389	0.0209388	hypo	0	0	48331	86443	ENST00000463628.1	processed_transcript	ENSG00000155761.9	SPAG17	Up	Up	49257	46987	ENST00000336338.5	ENSG00000155761.9	SPAG17	Up	Up	49228	1487	0	1	0	0	0	1
3734	chr11	110485033	110485419	387	7	55.2857	34.4466	5.04241	-0.244249	0.535399	0.779647	0.0372146	hypo	0	0	24623	66271	ENST00000529591.1	protein_coding	ENSG00000137727.8	ARHGAP20	Up	Up	24623	36068	ENST00000529591.1	ENSG00000137727.8	ARHGAP20	Up	Up	96420	16027	0	1	0	0	0	1
1904	chr17	53919661	53920291	631	7	90.1429	81.3262	12.3775	-0.243997	0.402429	0.646426	0.0230392	hypo	0	0	30008	187712	ENST00000571972.1	lincRNA	ENSG00000262052.1	RP11-763E3.1	NoTest	NoTest	68563	38895	ENST00000572536.1	ENSG00000141179.9	PCTP	NoChange	NoChange	2443	22191	0	1	0	0	0	1
3505	chr6	8578157	8578313	157	3	52.3333	38.899	13.0478	-0.243963	0.562344	0.806307	0.0202387	hypo	0	0	74056	176571	ENST00000503668.1	lincRNA	ENSG00000251164.1	HULC	NoTest	NoTest	142362	27396	ENST00000339306.5	ENSG00000124786.8	SLC35B3	NoChange	NoChange	142015	7665	0	0	1	0	0	1
91	chr16	49593548	49594832	1285	31	41.4516	307.696	11.2993	-0.24382	0.26955	0.51337	0.0221121	hypo	0	0	41035	185842	ENST00000569937.2	processed_pseudogene	ENSG00000260089.2	ADAM3B	NoTest	NoTest	79930	14387	ENST00000567169.1	ENSG00000102935.7	ZNF423	NoChange	Down	39746	20535	0	1	0	0	0	1
3363	chr16	73235566	73235834	269	4	67.25	41.8042	10.5226	-0.243614	0.466028	0.709642	0.0210951	hypo	0	0	30119	186979	ENST00000577171.1	lincRNA	ENSG00000261227.2	AC140912.1	NoTest	NoTest	57219	73399	ENST00000358463.2	ENSG00000197445.2	C16orf47	NoTest	NoTest	134774	20784	0	0	1	0	0	1
1778	chr15	67032923	67033714	792	13	60.9231	85.6702	6.96659	-0.243566	0.360346	0.603912	0.0278593	hypo	0	0	28887	66601	ENST00000558937.1	protein_coding	ENSG00000137834.10	SMAD6	NoChange	NoChange	28887	36236	ENST00000558937.1	ENSG00000137834.10	SMAD6	NoChange	NoChange	36351	19287	0	1	0	0	0	1
1862	chr2	200067496	200068561	1066	13	82	82.7456	6.68955	-0.243543	0.530418	0.773961	0.0310331	hypo	0	0	11713	168128	ENST00000459118.1	snRNA	ENSG00000238698.1	RNU7-147P	NoTest	NoTest	252249	24452	ENST00000428695.1	ENSG00000119042.12	SATB2	Up	Up	251941	3719	0	0	1	0	0	1
835	chr4	7987556	7988151	596	24	24.8333	136.958	6.25847	-0.243518	0.330577	0.574095	0.0318646	hypo	0	0	2396	96548	ENST00000509819.1	retained_intron	ENSG00000163995.14	ABLIM2	NoChange	NoChange	45902	72461	ENST00000358461.2	ENSG00000196526.6	AFAP1	NoChange	NoChange	45702	5608	0	1	0	0	0	1
251	chr3	64941834	64943411	1578	21	75.1429	225.121	11.8616	-0.24333	0.330511	0.573841	0.0213381	hypo	0	0	217221	171539	ENST00000481004.1	lincRNA	ENSG00000243149.1	RP11-543A18.1	NoTest	NoTest	268157	51934	ENST00000498707.1	ENSG00000163638.9	ADAMTS9	NoChange	NoChange	267876	4647	0	1	0	0	0	1
19	chr12	108341240	108343481	2242	40	56.05	481.343	14.2834	-0.242786	0.342618	0.585404	0.0223865	hypo	0	0	34842	182657	ENST00000547829.1	processed_transcript	ENSG00000257129.1	RP11-554D14.1	NoTest	NoTest	173077	70826	ENST00000342331.4	ENSG00000187855.5	ASCL4	NoTest	NoTest	43496	17011	0	0	1	0	0	1
2552	chr16	67708667	67708915	249	7	35.5714	61.6905	10.5869	-0.242716	0.357219	0.599935	0.023777	hypo	0	0	2471	71520	ENST00000602522.1	retained_intron	ENSG00000141098.8	GFOD2	NoChange	NoChange	7873	49064	ENST00000602365.1	ENSG00000159761.10	C16orf86	NoChange	NoChange	7312	20699	0	1	0	0	0	1
2324	chr13	26439708	26440384	677	7	96.7143	67.9918	10.946	-0.24266	0.449499	0.692158	0.0212922	hypo	0	0	1676	148283	ENST00000400553.1	protein_coding	ENSG00000215549.1	AL138815.1	NoTest	NoTest	1676	78145	ENST00000400553.1	ENSG00000215549.1	AL138815.1	NoTest	NoTest	145903	17571	0.621861	0.378139	0	0	0	1
1263	chr1	240882254	240883170	917	10	91.7	109.026	11.5559	-0.242525	0.383178	0.625703	0.022064	hypo	0	0	20633	137876	ENST00000362371.1	misc_RNA	ENSG00000199241.1	Y_RNA	NoChange	NoChange	106804	65738	ENST00000318160.4	ENSG00000180875.4	GREM2	NoTest	NoTest	103484	2392	0	0	1	0	0	1
48	chr3	52476810	52478965	2156	61	35.3443	374.684	7.94444	-0.242122	0.436696	0.678818	0.034194	hypo	0	0	19	2665	ENST00000465657.1	nonsense_mediated_decay	ENSG00000010319.2	SEMA3G	Up	Up	77	1380	ENST00000231721.2	ENSG00000010319.2	SEMA3G	Up	Up	10452	4568	0.918831	0.0811688	0	0	0	1
2006	chr6	8578641	8578882	242	6	40.3333	77.4442	13.0216	-0.242057	0.567463	0.80952	0.0202439	hypo	0	0	73487	176571	ENST00000503668.1	lincRNA	ENSG00000251164.1	HULC	NoTest	NoTest	142846	27396	ENST00000339306.5	ENSG00000124786.8	SLC35B3	NoChange	NoChange	142499	7665	0	0	1	0	0	1
376	chr1	7603049	7604808	1760	27	65.1852	195.118	10.3591	-0.242022	0.468876	0.710898	0.0258825	hypo	0	0	101434	152897	ENST00000440032.1	antisense	ENSG00000225126.1	RP4-549F15.1	NoTest	NoTest	191659	60154	ENST00000495233.1	ENSG00000171735.14	CAMTA1	NoChange	NoChange	118592	352	0	1	0	0	0	1
2240	chr3	55299121	55300042	922	10	92.2	70.4723	7.50031	-0.24198	0.489792	0.731772	0.0230611	hypo	0	0	30185	169643	ENST00000492683.1	lincRNA	ENSG00000240708.1	RP11-64C1.1	NoTest	NoTest	215181	21712	ENST00000482079.1	ENSG00000114251.9	WNT5A	Down	Down	204159	4595	0	0	1	0	0	1
440	chr6	134574417	134575824	1408	25	56.32	185.93	8.01629	-0.241917	0.560044	0.801961	0.0281502	hypo	0	0	2348	138237	ENST00000363188.1	rRNA	ENSG00000200058.1	RNA5SP218	NoTest	NoTest	7372	24266	ENST00000460769.1	ENSG00000118515.7	SGK1	NoChange	NoChange	62973	8528	0	1	0	0	0	1
789	chr8	11445177	11445953	777	25	31.08	141.642	6.46881	-0.241901	0.335527	0.577428	0.031893	hypo	0	0	11354	109293	ENST00000304233.3	lincRNA	ENSG00000170983.3	LINC00208	NoTest	NoTest	88514	35141	ENST00000528712.1	ENSG00000136574.13	GATA4	NoTest	NoTest	22742	10580	0	0	1	0	0	1
26	chr5	2441674	2443389	1716	49	35.0204	468.401	11.9833	-0.24185	0.405135	0.646986	0.0273281	hypo	0	0	256849	138688	ENST00000364156.1	misc_RNA	ENSG00000201026.1	Y_RNA	NoChange	NoChange	308379	59196	ENST00000302057.5	ENSG00000170561.8	IRX2	Up	Up	121108	6505	0	0	1	0	0	1
1461	chr4	112599861	112600733	873	8	109.125	98.9137	13.5575	-0.241814	0.33577	0.577584	0.0200006	hypo	0	0	38209	174046	ENST00000510034.1	lincRNA	ENSG00000248656.1	RP11-255I10.2	NoTest	NoTest	465819	62418	ENST00000309733.5	ENSG00000174749.5	C4orf32	NoChange	NoChange	465737	6024	0	0	1	0	0	1
2769	chr9	124385288	124385469	182	6	30.3333	56.1137	9.54686	-0.241728	0.389874	0.631602	0.0248826	hypo	0	0	24740	64978	ENST00000489314.1	processed_transcript	ENSG00000136848.12	DAB2IP	Up	Up	28403	35342	ENST00000408936.3	ENSG00000136848.12	DAB2IP	Up	Up	22905	12132	0	1	0	0	0	1
3047	chr9	99364951	99365435	485	6	80.8333	49.4837	10.8245	-0.24146	0.433731	0.675191	0.0252062	hypo	0	0	15452	16035	ENST00000415608.1	protein_coding	ENSG00000081377.12	CDC14B	Up	Up	15452	8541	ENST00000415608.1	ENSG00000081377.12	CDC14B	Up	Up	15379	11960	0	1	0	0	0	1
259	chr11	18993406	18994557	1152	33	34.9091	222.937	9.8115	-0.241204	0.504845	0.746048	0.0345917	hypo	1	0	0	180403	ENST00000527463.1	unprocessed_pseudogene	ENSG00000254720.1	RP11-583F24.3	NoTest	NoTest	36849	58875	ENST00000302797.3	ENSG00000170255.6	MRGPRX1	NoTest	NoTest	143940	15231	1	0	0	0	0	1
791	chr19	19705591	19706476	886	17	52.1176	141.458	10.7832	-0.241075	0.355529	0.596603	0.0299156	hypo	0	0	6366	191629	ENST00000591298.3	processed_pseudogene	ENSG00000267178.3	PHF5CP	NoTest	NoTest	23248	16716	ENST00000251203.9	ENSG00000105717.9	PBX4	NoTest	NoTest	22651	24611	0	1	0	0	0	1
1911	chr3	63750334	63751093	760	10	76	81.0629	8.33472	-0.241033	0.34216	0.583193	0.0248872	hypo	0	0	17681	152225	ENST00000436687.1	processed_transcript	ENSG00000224479.1	AC136289.1	NoTest	NoTest	53944	51909	ENST00000295896.8	ENSG00000163632.8	C3orf49	NoTest	NoTest	97953	4641	0	1	0	0	0	1
1497	chr3	118509928	118510702	775	10	77.5	97.3668	10.6945	-0.240988	0.414827	0.655815	0.021395	hypo	0	0	138397	76403	ENST00000459718.1	processed_transcript	ENSG00000144847.8	IGSF11	NoTest	NoTest	221381	41404	ENST00000483401.1	ENSG00000144847.8	IGSF11	NoTest	NoTest	242390	4776	0	0	1	0	0	1
1583	chr5	128100602	128101535	934	9	103.778	93.6026	13.5321	-0.240787	0.4624	0.703187	0.0212967	hypo	0	0	100930	174024	ENST00000514867.1	sense_intronic	ENSG00000248634.1	CTC-573M9.1	NoTest	NoTest	105723	37266	ENST00000508053.1	ENSG00000138829.6	FBN2	NoTest	NoTest	199265	6969	0	1	0	0	0	1
130	chr10	12472557	12474734	2178	39	55.8462	275.165	8.75561	-0.240701	0.424543	0.665244	0.0280766	hypo	0	0	14629	177834	ENST00000516629.1	snoRNA	ENSG00000252438.1	SNORD45	NoTest	NoTest	80824	67114	ENST00000378845.1	ENSG00000183049.8	CAMK1D	NoChange	NoChange	79967	13866	0	1	0	0	0	1
463	chr12	2722285	2723335	1051	19	55.3158	181.396	11.1483	-0.240643	0.394371	0.635014	0.0223684	hypo	0	0	5238	82136	ENST00000496818.1	processed_transcript	ENSG00000151067.16	CACNA1C	NoChange	Down	180783	280	ENST00000001008.4	ENSG00000004478.5	FKBP4	NoChange	Down	65279	16288	0	1	0	0	0	1
536	chr9	99365762	99366897	1136	21	54.0952	170.507	11.3034	-0.240521	0.380051	0.620572	0.0252062	hypo	0	0	13990	16035	ENST00000415608.1	protein_coding	ENSG00000081377.12	CDC14B	Up	Up	13990	8541	ENST00000415608.1	ENSG00000081377.12	CDC14B	Up	Up	13917	11960	0	1	0	0	0	1
2697	chr14	87007028	87007499	472	6	78.6667	58.056	9.71036	-0.240378	0.49311	0.733488	0.0234048	hypo	0	0	208307	184500	ENST00000553679.1	lincRNA	ENSG00000258994.1	RP11-26L16.1	NoTest	NoTest	364622	80791	ENST00000557527.1	ENSG00000258804.1	RP11-322L20.1	NoTest	NoTest	1006549	18545	0	0	1	0	0	1
245	chr5	154008081	154010158	2078	27	76.963	227.165	9.17736	-0.24032	0.352648	0.592968	0.0213525	hypo	0	0	32448	189404	ENST00000585290.1	miRNA	ENSG00000264760.1	MIR3141	NoTest	NoTest	82303	46873	ENST00000336314.4	ENSG00000155506.12	LARP1	NoChange	NoChange	715	7284	0	0	1	0	0.618383	0.381617
842	chr5	2848768	2849272	505	12	42.0833	136.535	11.6189	-0.240123	0.402495	0.642617	0.0213843	hypo	0	0	13514	173566	ENST00000509745.1	lincRNA	ENSG00000248137.1	RP11-468D11.1	NoTest	NoTest	96388	69937	ENST00000397835.4	ENSG00000186493.7	C5orf38	Up	Up	17427	6509	0	0	1	0	0	1
690	chr16	71885351	71885795	445	18	24.7222	153.076	9.45884	-0.24004	0.317263	0.557302	0.0240241	hypo	0	0	5378	152214	ENST00000565676.1	retained_intron	ENSG00000224470.3	ATXN1L	Up	NoChange	5451	66360	ENST00000568581.1	ENSG00000182149.16	IST1	NoChange	NoChange	5054	20772	0	1	0	0	0	1
41	chr1	229242405	229245817	3413	44	77.5682	384.649	12.9632	-0.239788	0.475668	0.715456	0.0205369	hypo	0	0	11752	166170	ENST00000433734.1	lincRNA	ENSG00000236975.1	RP5-1065P14.2	NoTest	NoTest	139565	64241	ENST00000323223.2	ENSG00000177800.2	TMEM78	NoTest	NoTest	160829	2323	0	0	1	0	0	1
4357	chr8	7088707	7088831	125	4	31.25	22.6564	5.71011	-0.239389	0.426464	0.665854	0.041872	hypo	0	0	7321	180777	ENST00000530288.1	processed_pseudogene	ENSG00000255025.1	AF228730.13	NoTest	NoTest	131658	78112	ENST00000400078.2	ENSG00000215372.5	ZNF705G	NoTest	NoTest	2891	10535	0	0	1	0	0	1
2884	chr4	86954878	86955143	266	6	44.3333	53.2366	8.96955	-0.239139	0.223512	0.462651	0.0261141	hypo	0	0	19850	187255	ENST00000564854.1	sense_overlapping	ENSG00000261496.1	RP13-514E23.1	NoChange	Down	73334	18872	ENST00000515400.1	ENSG00000109339.14	MAPK10	Down	Down	560040	5938	0	1	0	0	0	1
1211	chr5	82044953	82045661	709	12	59.0833	111.914	9.52587	-0.238983	0.367213	0.606196	0.0218902	hypo	0	0	15561	174447	ENST00000509506.1	lincRNA	ENSG00000249100.1	CTD-2218K11.2	NoTest	NoTest	327653	62385	ENST00000502346.1	ENSG00000174695.5	TMEM167A	Up	Up	327441	6827	0	0	1	0	0	1
128	chr10	12824438	12825917	1480	32	46.25	276.098	10.6379	-0.23876	0.460517	0.699278	0.0234175	hypo	0	0	57085	149619	ENST00000408404.1	miRNA	ENSG00000221331.1	MIR548Q	NoTest	NoTest	217779	44829	ENST00000378825.3	ENSG00000151468.9	CCDC3	Down	Down	217177	13867	0	1	0	0	0	1
724	chr16	79723690	79725263	1574	16	98.375	149.794	11.7325	-0.238709	0.443636	0.682345	0.022854	hypo	0	0	13684	186590	ENST00000563360.1	lincRNA	ENSG00000260876.1	RP11-345M22.1	NoTest	NoTest	89078	64645	ENST00000326043.4	ENSG00000178573.6	MAF	Down	Down	78978	20823	0	1	0	0	0	1
1875	chr4	19522463	19523171	709	9	78.7778	82.2815	10.0794	-0.238661	0.3277	0.566361	0.0241235	hypo	0	0	63845	173649	ENST00000505347.1	lincRNA	ENSG00000248238.1	RP11-3J1.1	NoTest	NoTest	731711	41548	ENST00000503823.1	ENSG00000145147.15	SLIT2	NoChange	Down	730105	5683	0	1	0	0	0	1
140	chr2	239505069	239506429	1361	29	46.931	269.656	10.4621	-0.238435	0.289669	0.528104	0.0247958	hypo	0	0	41373	153372	ENST00000446979.1	lincRNA	ENSG00000225493.1	AC092619.1	NoTest	NoTest	169423	5227	ENST00000409297.1	ENSG00000065802.7	ASB1	NoChange	NoChange	35809	4026	0	0	1	0	0	1
1192	chr1	57938792	57940045	1254	15	83.6	112.689	8.47595	-0.238417	0.584447	0.822863	0.0230106	hypo	0	0	49062	112790	ENST00000371236.2	protein_coding	ENSG00000173406.11	DAB1	NoTest	NoTest	49062	61514	ENST00000371236.2	ENSG00000173406.11	DAB1	NoTest	NoTest	48154	1169	0	1	0	0	0	1
1260	chr4	42844068	42844857	790	13	60.7692	109.258	8.61433	-0.238046	0.531933	0.769979	0.0218448	hypo	0	0	49555	177978	ENST00000516786.1	misc_RNA	ENSG00000252595.1	RN7SKP82	NoTest	NoTest	50426	78073	ENST00000399770.2	ENSG00000215203.2	GRXCR1	NoTest	NoTest	184517	5765	0	0	1	0	0	1
2735	chr11	27255679	27256460	782	13	60.1538	57.3034	4.83971	-0.237973	0.497641	0.735614	0.0374053	hypo	0	0	14018	180205	ENST00000525302.1	antisense	ENSG00000254560.1	RP11-1L12.3	NoTest	NoTest	128320	19146	ENST00000317945.6	ENSG00000109881.12	CCDC34	NoChange	NoChange	127899	15255	0	0	1	0	0	1
1189	chr17	59205617	59206385	769	13	59.1538	112.891	9.11476	-0.23794	0.382505	0.620444	0.0223931	hypo	0	0	6939	192304	ENST00000585921.1	antisense	ENSG00000267667.1	RP11-136H19.1	NoTest	NoTest	49814	39013	ENST00000587002.1	ENSG00000141376.16	BCAS3	NoChange	NoChange	266675	22251	0	1	0	0	0	1
45	chr1	205234933	205236002	1070	35	30.5714	377.199	12.7419	-0.237771	0.399799	0.637571	0.0221169	hypo	0	0	8573	59473	ENST00000481950.1	processed_transcript	ENSG00000133069.10	TMCC2	NoTest	NoTest	9603	32372	ENST00000329800.7	ENSG00000133069.10	TMCC2	NoTest	NoTest	2110	2094	0	1	0	0	0	1
243	chr18	74426606	74427780	1175	24	48.9583	227.607	10.7988	-0.237611	0.426789	0.6644	0.0234345	hypo	0	0	10395	190393	ENST00000584870.1	processed_pseudogene	ENSG00000265934.1	ARL2BPP1	NoTest	NoTest	106470	81068	ENST00000585258.1	ENSG00000264278.1	RP11-162A12.2	NoTest	NoTest	71536	23144	0	0	1	0	0	1
328	chr15	60228276	60229620	1345	26	51.7308	204.903	9.39396	-0.237484	0.407959	0.645443	0.026728	hypo	0	0	27520	185284	ENST00000559657.1	processed_pseudogene	ENSG00000259573.1	NMNAT1P5	NoTest	NoTest	66800	60336	ENST00000396057.4	ENSG00000171956.5	FOXB1	NoTest	NoTest	57487	19215	0	0	1	0	0	1
337	chr7	33960316	33961724	1409	26	54.1923	203.118	9.04597	-0.237443	0.365564	0.603007	0.0232712	hypo	0	0	15164	97947	ENST00000444773.1	nonsense_mediated_decay	ENSG00000164619.4	BMPER	NoChange	Down	15170	53204	ENST00000436222.1	ENSG00000164619.4	BMPER	NoChange	Down	14806	9369	0	1	0	0	0	1
2474	chr7	127963514	127964103	590	10	59	63.3943	6.65522	-0.237349	0.347091	0.584441	0.0318481	hypo	0	0	2035	31848	ENST00000481788.1	processed_transcript	ENSG00000106344.4	RBM28	NoChange	NoChange	19820	17211	ENST00000415472.2	ENSG00000106344.4	RBM28	NoChange	NoChange	19580	10015	0	1	0	0	0	1
2059	chr12	15065973	15066706	734	8	91.75	75.9048	9.71394	-0.237335	0.516227	0.753562	0.0207072	hypo	0	0	3506	68545	ENST00000544881.1	processed_transcript	ENSG00000139055.2	ERP27	NoTest	NoTest	15352	37308	ENST00000540097.1	ENSG00000139055.2	ERP27	NoTest	NoTest	109501	16422	0	0	1	0	0	1
14	chr14	76555545	76558132	2588	54	47.9259	552.056	14.7435	-0.237314	0.36129	0.598604	0.0202425	hypo	0	0	30877	45686	ENST00000554233.1	retained_intron	ENSG00000119650.8	IFT43	NoChange	NoChange	60129	10198	ENST00000557542.1	ENSG00000089916.13	GPATCH2L	NoChange	NoChange	39516	18504	0	0	1	0	0	1
2652	chr1	118678921	118679290	370	8	46.25	59.1933	7.57609	-0.237281	0.29747	0.534751	0.0209388	hypo	0	0	48555	86434	ENST00000336338.5	protein_coding	ENSG00000155761.9	SPAG17	Up	Up	48555	46987	ENST00000336338.5	ENSG00000155761.9	SPAG17	Up	Up	48526	1487	0	1	0	0	0	1
3496	chr10	90980882	90981128	247	6	41.1667	39.0322	6.52424	-0.237239	0.526747	0.763985	0.0284082	hypo	0	0	13810	67240	ENST00000371852.2	protein_coding	ENSG00000138135.5	CH25H	NoChange	NoChange	13810	36573	ENST00000371852.2	ENSG00000138135.5	CH25H	NoChange	NoChange	12981	14321	0	1	0	0	0	1
4367	chr16	15298487	15298612	126	4	31.5	22.4828	5.824	-0.237215	0.528459	0.765674	0.0368088	hypo	0	0	46108	188922	ENST00000578891.1	miRNA	ENSG00000264182.1	AC126763.1	NoTest	NoTest	110312	9180	ENST00000198767.6	ENSG00000085721.8	RRN3	NoChange	NoChange	49331	20190	0	0	1	0	0	1
163	chr10	133531460	133532629	1170	32	36.5625	257.781	9.77854	-0.237182	0.383522	0.620704	0.0248513	hypo	0	0	41944	190418	ENST00000579404.1	miRNA	ENSG00000265977.1	AL450307.2	NoTest	NoTest	89905	71737	ENST00000341866.3	ENSG00000189275.3	AL450307.1	NoTest	NoTest	22868	14732	0	0	1	0	0	1
4763	chr11	130327271	130327694	424	4	106	16.373	4.28247	-0.237051	0.319376	0.556427	0.0321857	hypo	0	0	8401	100333	ENST00000299164.2	protein_coding	ENSG00000166106.2	ADAMTS15	NoChange	NoChange	8401	54626	ENST00000299164.2	ENSG00000166106.2	ADAMTS15	NoChange	NoChange	7072	16218	0	1	0	0	0	1
269	chr13	97887428	97889015	1588	28	56.7143	221.379	8.70106	-0.237007	0.426981	0.663988	0.0294675	hypo	0	0	12818	69499	ENST00000469707.1	nonsense_mediated_decay	ENSG00000139793.14	MBNL2	NoChange	NoChange	12818	37835	ENST00000345429.6	ENSG00000139793.14	MBNL2	NoChange	NoChange	109947	17827	0	1	0	0	0	1
393	chr3	48772055	48772679	625	28	22.3214	192.965	8.13218	-0.236799	0.384648	0.621447	0.0269814	hypo	0	0	5106	10914	ENST00000433104.2	nonsense_mediated_decay	ENSG00000068745.10	IP6K2	NoChange	NoChange	17071	21733	ENST00000457914.1	ENSG00000114302.11	PRKAR2A	Up	Up	17150	4477	0	1	0	0	0	1
3065	chr4	184705908	184706414	507	7	72.4286	49.0114	7.97731	-0.236595	0.433	0.669595	0.0321501	hypo	0	0	68169	112703	ENST00000511250.1	processed_transcript	ENSG00000173320.5	STOX2	NoChange	NoChange	100905	57434	ENST00000512476.1	ENSG00000168538.11	TRAPPC11	NoChange	NoChange	11849	6282	0	0	1	0	0	1
1065	chr1	55864949	55865820	872	11	79.2727	119.804	11.6626	-0.236524	0.499266	0.73579	0.0200372	hypo	0	0	761	177582	ENST00000516353.1	snRNA	ENSG00000252162.1	RNU6-830P	NoTest	NoTest	184162	50585	ENST00000294383.6	ENSG00000162402.8	USP24	Up	Up	183240	1165	1	0	0	0	0	1
2790	chr2	44624478	44624770	293	6	48.8333	55.5077	9.36392	-0.236515	0.496136	0.732651	0.0242676	hypo	0	0	24590	75252	ENST00000428993.1	nonsense_mediated_decay	ENSG00000143919.10	CAMKMT	NoChange	NoChange	24596	40805	ENST00000428929.1	ENSG00000143919.10	CAMKMT	NoChange	NoChange	35119	2795	0	1	0	0	0	1
869	chrX	3494396	3495811	1416	19	74.5263	135.321	8.03978	-0.236422	0.31871	0.555132	0.0298906	hypo	0	0	3497	144078	ENST00000384704.1	snRNA	ENSG00000207435.1	RNU6-114P	NoTest	NoTest	135837	67796	ENST00000262848.5	ENSG00000183943.5	PRKX	NoChange	NoChange	134595	12765	0	0	1	0	0	1
638	chr12	107996261	107997254	994	14	71	158.557	14.7655	-0.23626	0.455995	0.692255	0.0227571	hypo	0	0	14243	183012	ENST00000548473.1	antisense	ENSG00000257579.1	RP11-128P10.1	NoTest	NoTest	21833	44628	ENST00000357167.4	ENSG00000151136.10	BTBD11	NoTest	NoTest	20955	17006	0	1	0	0	0	1
1423	chr6	149776357	149776756	400	11	36.3636	101.118	10.4723	-0.236235	0.352584	0.588819	0.0236455	hypo	0	0	1248	118337	ENST00000458251.1	protein_coding	ENSG00000178199.9	ZC3H12D	NoTest	NoTest	1248	64490	ENST00000458251.1	ENSG00000178199.9	ZC3H12D	NoTest	NoTest	1036	8596	1	0	0	0	1	0
1429	chr1	59063652	59064286	635	10	63.5	100.667	11.1893	-0.236114	0.400216	0.63633	0.0203082	hypo	0	0	20485	124736	ENST00000371225.2	protein_coding	ENSG00000184292.5	TACSTD2	NoTest	NoTest	20485	68029	ENST00000371225.2	ENSG00000184292.5	TACSTD2	NoTest	NoTest	20356	1172	0	0	1	0	0	1
1563	chr17	72595246	72595864	619	14	44.2143	94.2226	7.26493	-0.235988	0.23924	0.475228	0.0293426	hypo	0	0	114	186974	ENST00000581412.1	lincRNA	ENSG00000261222.2	CTD-2006K23.1	NoTest	NoTest	6823	75807	ENST00000375352.1	ENSG00000204345.1	CD300LD	NoTest	NoTest	71331	22364	1	0	0	0	0	1
2128	chr2	44623974	44624176	203	8	25.375	73.7894	9.30403	-0.23597	0.548763	0.784733	0.0242676	hypo	0	0	24086	75252	ENST00000428993.1	nonsense_mediated_decay	ENSG00000143919.10	CAMKMT	NoChange	NoChange	24092	40805	ENST00000428929.1	ENSG00000143919.10	CAMKMT	NoChange	NoChange	34615	2795	0	1	0	0	0	1
215	chr7	139226532	139227287	756	30	25.2	236.147	9.38223	-0.235861	0.289481	0.525342	0.0308789	hypo	0	0	2632	165356	ENST00000520413.1	retained_intron	ENSG00000236279.2	CLEC2L	NoTest	NoTest	17703	79192	ENST00000521281.1	ENSG00000236279.2	CLEC2L	NoTest	NoTest	17462	10096	0	1	0	0	0	1
2036	chr2	72278996	72279271	276	8	34.5	76.3769	9.70694	-0.235858	0.564512	0.80037	0.0238369	hypo	0	0	67431	162728	ENST00000451209.1	processed_pseudogene	ENSG00000233971.1	RPS20P10	NoTest	NoTest	90941	180	ENST00000412253.1	ENSG00000003137.4	CYP26B1	Up	NoChange	91025	2969	0	0	1	0	0	1
832	chr8	40841346	40842294	949	22	43.1364	136.975	6.8353	-0.235841	0.456556	0.692397	0.035834	hypo	0	0	48116	143628	ENST00000384140.1	snRNA	ENSG00000206867.1	RNU6-356P	NoTest	NoTest	85993	53673	ENST00000315769.7	ENSG00000165061.10	ZMAT4	NoTest	NoTest	85941	10774	0	0	1	0	0	1
3066	chr8	17281223	17281614	392	7	56	48.9942	7.98455	-0.235745	0.571417	0.807162	0.0314533	hypo	0	0	10185	443	ENST00000521177.1	retained_intron	ENSG00000003987.9	MTMR7	NoTest	NoTest	10386	253	ENST00000180173.5	ENSG00000003987.9	MTMR7	NoTest	NoTest	10102	10616	0	0	1	0	0	1
754	chr11	63712047	63712934	888	21	42.2857	145.687	8.58301	-0.23548	0.292095	0.527575	0.0300161	hypo	0	0	5326	36118	ENST00000542163.1	protein_coding	ENSG00000110583.8	NAA40	NoChange	NoChange	5326	19506	ENST00000542163.1	ENSG00000110583.8	NAA40	NoChange	NoChange	5178	15534	0	1	0	0	0	1
242	chr13	30481346	30484209	2864	37	77.4054	227.798	7.32738	-0.235428	0.567198	0.802626	0.025855	hypo	0	0	16578	152151	ENST00000450264.1	antisense	ENSG00000224405.1	LINC00572	NoTest	NoTest	56524	25958	ENST00000380680.4	ENSG00000122042.9	UBL3	Up	Up	56404	17615	0	0	1	0	0	1
3514	chr18	55461069	55461428	360	4	90	38.6755	10.8947	-0.23539	0.537962	0.773352	0.0208736	hypo	0	0	8898	16123	ENST00000536015.1	protein_coding	ENSG00000081923.6	ATP8B1	Up	NoChange	8898	8594	ENST00000536015.1	ENSG00000081923.6	ATP8B1	Up	NoChange	7628	23075	0	1	0	0	0	1
308	chr9	99275852	99277980	2129	25	85.16	210.563	11.9568	-0.235386	0.305682	0.541068	0.0229151	hypo	0	0	6904	16032	ENST00000481149.1	processed_transcript	ENSG00000081377.12	CDC14B	Up	Up	51131	8540	ENST00000452280.1	ENSG00000081377.12	CDC14B	Up	Up	16330	11958	0	1	0	0	0	1
3513	chr1	222014916	222015253	338	4	84.5	38.6926	10.0663	-0.23538	0.319924	0.555304	0.0225926	hypo	0	0	907	156096	ENST00000431729.1	lincRNA	ENSG00000227925.1	RP11-191N8.2	NoTest	NoTest	99397	40491	ENST00000366899.3	ENSG00000143507.13	DUSP10	NoChange	NoChange	98111	2214	1	0	0	0	0	1
3128	chr3	53807254	53807593	340	7	48.5714	47.6598	7.60501	-0.235372	0.243202	0.478574	0.0305146	hypo	0	0	22555	87918	ENST00000544977.1	protein_coding	ENSG00000157388.9	CACNA1D	NoTest	NoTest	22555	47810	ENST00000544977.1	ENSG00000157388.9	CACNA1D	NoTest	NoTest	49799	4587	0	1	0	0	0	1
4737	chr7	79978371	79978703	333	3	111	16.7261	5.70957	-0.235305	0.450035	0.68534	0.0322613	hypo	0	0	20187	62312	ENST00000435819.1	protein_coding	ENSG00000135218.13	CD36	NoChange	NoChange	20187	33915	ENST00000435819.1	ENSG00000135218.13	CD36	NoChange	NoChange	213481	9729	0	1	0	0	0	1
143	chr9	133301918	133303020	1103	30	36.7667	267.353	12.6405	-0.235044	0.458751	0.693795	0.0257083	hypo	0	0	2648	79781	ENST00000302481.1	protein_coding	ENSG00000148357.12	HMCN2	NoChange	NoTest	2648	43285	ENST00000302481.1	ENSG00000148357.12	HMCN2	NoChange	NoTest	5573	12314	0	1	0	0	0	1
1383	chr5	53232636	53233385	750	10	75	102.816	10.8468	-0.234833	0.353489	0.588322	0.0212553	hypo	0	0	14043	144211	ENST00000384895.1	miRNA	ENSG00000207627.1	MIR581	NoTest	NoTest	373017	68874	ENST00000504924.1	ENSG00000185305.6	ARL15	NoChange	NoChange	372547	6669	0	1	0	0	0	1
2411	chr2	189653979	189654389	411	9	45.6667	65.3202	7.78974	-0.234796	0.300999	0.535794	0.0219694	hypo	0	0	441	113888	ENST00000308100.4	protein_coding	ENSG00000174325.4	DIRC1	NoTest	NoTest	441	62172	ENST00000308100.4	ENSG00000174325.4	DIRC1	NoTest	NoTest	496259	3682	1	0	0	0	0	1
2381	chr2	21320007	21320480	474	9	52.6667	66.1472	7.46746	-0.234794	0.370778	0.605572	0.0263783	hypo	0	0	26308	149012	ENST00000405799.1	protein_coding	ENSG00000218819.3	TDRD15	NoTest	NoTest	26308	78255	ENST00000405799.1	ENSG00000218819.3	TDRD15	NoTest	NoTest	53045	2634	0	0	1	0	0	1
1518	chr21	19821959	19823287	1329	11	120.818	96.4433	9.12296	-0.234782	0.513414	0.748197	0.0283005	hypo	0	0	9761	85547	ENST00000474775.1	protein_coding	ENSG00000154646.4	TMPRSS15	NoTest	NoTest	9761	46486	ENST00000474775.1	ENSG00000154646.4	TMPRSS15	NoTest	NoTest	204084	26678	0	1	0	0	0	1
109	chr4	2825046	2826314	1269	28	45.3214	291.467	13.768	-0.234682	0.432595	0.667277	0.0224097	hypo	0	0	77	17851	ENST00000515183.1	processed_transcript	ENSG00000087266.11	SH3BP2	NoChange	NoChange	4504	9535	ENST00000356331.5	ENSG00000087266.11	SH3BP2	NoChange	NoChange	4616	5499	1	0	0	0	0	1
361	chr2	112032412	112033919	1508	20	75.4	197.176	11.3391	-0.234561	0.396988	0.631549	0.0219438	hypo	0	0	7361	193966	ENST00000603052.1	lincRNA	ENSG00000270190.1	RP11-803D5.4	NoTest	NoTest	151082	45749	ENST00000438054.1	ENSG00000153094.17	BCL2L11	NoChange	NoChange	50076	3251	0	1	0	0	0	1
640	chr13	21092535	21094135	1601	18	88.9444	158.488	13.0558	-0.234509	0.353257	0.587766	0.0214951	hypo	0	0	5860	99292	ENST00000298248.7	protein_coding	ENSG00000165475.9	CRYL1	NoChange	NoChange	5860	53995	ENST00000298248.7	ENSG00000165475.9	CRYL1	NoChange	NoChange	5433	17509	0	1	0	0	0	1
480	chr1	12559388	12560964	1577	23	68.5652	179.592	8.98594	-0.234383	0.388746	0.623129	0.0277801	hypo	0	0	2107	6709	ENST00000473099.1	retained_intron	ENSG00000048707.9	VPS13D	NoChange	NoChange	20783	3566	ENST00000543710.1	ENSG00000048707.9	VPS13D	NoChange	NoChange	39383	455	0	1	0	0	0	1
2918	chr14	58312969	58313645	677	5	135.4	52.2132	11.7809	-0.234135	0.336386	0.570522	0.0204628	hypo	0	0	8590	178202	ENST00000517028.1	misc_RNA	ENSG00000252837.1	RN7SKP99	NoTest	NoTest	19134	45058	ENST00000556826.1	ENSG00000151812.10	SLC35F4	NoTest	NoTest	18031	18340	0	1	0	0	0	1
449	chr1	229291061	229292683	1623	21	77.2857	183.918	10.3216	-0.234133	0.564717	0.79885	0.021846	hypo	0	0	60408	166170	ENST00000433734.1	lincRNA	ENSG00000236975.1	RP5-1065P14.2	NoTest	NoTest	92699	64241	ENST00000323223.2	ENSG00000177800.2	TMEM78	NoTest	NoTest	113963	2323	0	0	1	0	0	1
240	chr1	230289070	230290526	1457	25	58.28	227.945	11.669	-0.23413	0.397045	0.631175	0.0216165	hypo	0	0	86051	74865	ENST00000541865.1	protein_coding	ENSG00000143641.8	GALNT2	Up	NoChange	86051	40612	ENST00000541865.1	ENSG00000143641.8	GALNT2	Up	NoChange	84860	2331	0	1	0	0	0	1
1760	chr16	9292646	9293507	862	18	47.8889	86.1979	5.15856	-0.234067	0.478333	0.712399	0.0240039	hypo	0	0	41884	149343	ENST00000403916.3	processed_pseudogene	ENSG00000220793.4	RPL21P119	NoTest	NoTest	107140	66872	ENST00000327827.7	ENSG00000182831.7	C16orf72	Up	NoChange	105956	20130	0	0	1	0	0	1
683	chr11	117533010	117534084	1075	23	46.7391	154.103	8.2234	-0.233811	0.531439	0.765251	0.027404	hypo	0	0	5113	194088	ENST00000604533.1	lincRNA	ENSG00000270403.1	RP11-35P15.1	NoTest	NoTest	133721	63818	ENST00000527706.1	ENSG00000177103.9	DSCAML1	NoTest	NoTest	117132	16080	0	1	0	0	0	1
3342	chr12	58874373	58874787	415	5	83	42.1717	9.04546	-0.23365	0.45268	0.68633	0.0266688	hypo	0	0	63119	183536	ENST00000546977.1	protein_coding	ENSG00000258231.1	RP11-362K2.2	NoTest	NoTest	63119	80717	ENST00000546977.1	ENSG00000258231.1	RP11-362K2.2	NoTest	NoTest	438772	16817	0	0	1	0	0	1
148	chr19	7243150	7245182	2033	41	49.5854	265.416	8.80078	-0.233612	0.52802	0.761632	0.0311892	hypo	0	0	48694	109418	ENST00000598216.1	retained_intron	ENSG00000171105.9	INSR	NoChange	NoChange	48759	59598	ENST00000341500.5	ENSG00000171105.9	INSR	NoChange	NoChange	22202	24009	0	1	0	0	0	1
3396	chr18	74877566	74877821	256	9	28.4444	41.1791	4.69522	-0.233562	0.221995	0.455558	0.0328079	hypo	0	0	14240	190319	ENST00000584843.1	lincRNA	ENSG00000265844.1	RP11-751H17.1	NoTest	NoTest	32765	73997	ENST00000579129.1	ENSG00000197971.10	MBP	NoChange	NoChange	32139	23155	0	0	1	0	0	1
719	chr20	31486373	31487205	833	18	46.2778	150.497	11.2141	-0.233551	0.533097	0.766648	0.0240734	hypo	0	0	181	148267	ENST00000533479.1	processed_transcript	ENSG00000215529.8	EFCAB8	NoTest	NoTest	12253	78141	ENST00000439060.1	ENSG00000215529.8	EFCAB8	NoTest	NoTest	78248	26094	1	0	0	0	0	1
3957	chr2	33090067	33090460	394	5	78.8	30.0409	6.0888	-0.233477	0.331148	0.564625	0.031522	hypo	0	0	17407	159271	ENST00000435075.1	lincRNA	ENSG00000230876.2	LINC00486	NoTest	NoTest	81578	3634	ENST00000404816.2	ENSG00000049323.11	LTBP1	Down	Down	80988	2742	0	1	0	0	0	1
1093	chr13	36643783	36645298	1516	20	75.8	118.208	6.12179	-0.233328	0.210511	0.443839	0.0280362	hypo	0	0	60144	59475	ENST00000255448.4	protein_coding	ENSG00000133083.10	DCLK1	NoChange	NoChange	60144	32374	ENST00000255448.4	ENSG00000133083.10	DCLK1	NoChange	NoChange	59742	17643	0	1	0	0	0	1
414	chr9	99264065	99265307	1243	21	59.1905	189.562	10.9964	-0.233324	0.501303	0.734628	0.0223186	hypo	0	0	18757	56643	ENST00000466976.1	processed_transcript	ENSG00000130956.9	HABP4	Up	Up	51577	30905	ENST00000375249.4	ENSG00000130956.9	HABP4	Up	Up	4543	11958	0	1	0	0	0	1
750	chr15	75959054	75959875	822	19	43.2632	146.502	10.3127	-0.233304	0.154231	0.387535	0.0234711	hypo	0	0	8692	186606	ENST00000569467.1	antisense	ENSG00000260892.1	CTD-2026K11.1	NoTest	NoTest	10796	75306	ENST00000435356.1	ENSG00000203392.2	AC105020.1	NoTest	NoTest	15130	19390	0	0	1	0	0	1
195	chr8	99369611	99372357	2747	40	68.675	243.125	8.37812	-0.23323	0.412996	0.646226	0.0256021	hypo	0	0	28117	179848	ENST00000518704.1	lincRNA	ENSG00000254267.1	KB-1458E12.1	NoTest	NoTest	62989	15285	ENST00000341166.3	ENSG00000104361.5	NIPAL2	NoChange	NoChange	62884	11052	0	0	1	0	0	1
2710	chr7	116712789	116713121	333	7	47.5714	57.7924	8.61341	-0.233194	0.345256	0.578451	0.0260212	hypo	0	0	1656	154318	ENST00000446784.1	antisense	ENSG00000226367.1	ST7-AS2	NoTest	NoTest	3456	368	ENST00000420755.1	ENSG00000004866.14	ST7	NoChange	NoChange	118463	9972	1	0	0	0	0	1
3956	chr1	212430100	212430368	269	3	89.6667	30.0577	10.137	-0.233132	0.289749	0.522882	0.0210288	hypo	0	0	17780	154181	ENST00000431307.1	lincRNA	ENSG00000226251.1	RP11-15I11.3	NoTest	NoTest	28510	5277	ENST00000261461.2	ENSG00000066027.7	PPP2R5A	NoChange	NoChange	27599	2155	0	0	1	0	0	1
4	chr9	134192691	134196406	3716	97	38.3093	687.782	10.4514	-0.233124	0.387182	0.620306	0.0246913	hypo	0	0	27491	91141	ENST00000372261.1	protein_coding	ENSG00000160539.4	PPAPDC3	Up	NoChange	27491	49547	ENST00000372261.1	ENSG00000160539.4	PPAPDC3	Up	NoChange	9077	12338	0	0	1	0	0	1
645	chr5	1497877	1498732	856	19	45.0526	157.879	10.2631	-0.232951	0.298061	0.531012	0.0210098	hypo	0	0	2833	84479	ENST00000507282.1	retained_intron	ENSG00000153395.5	LPCAT1	NoChange	NoChange	25359	45922	ENST00000283415.3	ENSG00000153395.5	LPCAT1	NoChange	NoChange	2589	6472	0	1	0	0	0	1
3963	chr8	124891271	124891669	399	7	57	29.8269	4.44737	-0.232948	0.577994	0.810942	0.0365057	hypo	0	0	27043	147560	ENST00000522917.1	protein_coding	ENSG00000214814.2	FER1L6	NoTest	NoTest	27043	77970	ENST00000522917.1	ENSG00000214814.2	FER1L6	NoTest	NoTest	110005	10407	0	1	0	0	0	1
521	chr4	32429108	32430074	967	14	69.0714	173.769	12.708	-0.232935	0.518555	0.75149	0.0207036	hypo	0	0	76447	176754	ENST00000515181.1	lincRNA	ENSG00000251329.1	RP11-240A16.1	NoTest	NoTest	1705130	58606	ENST00000511884.2	ENSG00000169851.11	PCDH7	Up	Up	1704265	5712	0	0	1	0	0	1
1949	chr7	75962835	75963829	995	16	62.1875	79.6144	5.70008	-0.232932	0.313654	0.546586	0.0340333	hypo	0	0	24518	107932	ENST00000307630.3	protein_coding	ENSG00000170027.5	YWHAG	NoChange	NoChange	24518	58738	ENST00000307630.3	ENSG00000170027.5	YWHAG	NoChange	NoChange	3760	9704	0	1	0	0	0	1
1396	chr5	94266998	94268372	1375	11	125	102.088	10.3904	-0.23286	0.558187	0.791047	0.020251	hypo	0	0	1591	115338	ENST00000505078.1	protein_coding	ENSG00000175471.15	MCTP1	NoChange	NoChange	1591	62938	ENST00000505078.1	ENSG00000175471.15	MCTP1	NoChange	NoChange	312154	6864	0.296727	0.703273	0	0	0	1
2461	chr15	94403912	94404532	621	8	77.625	63.9225	10.8809	-0.232787	0.547178	0.779965	0.0281988	hypo	0	0	1805	183806	ENST00000554530.1	lincRNA	ENSG00000258476.1	RP11-76E17.3	NoTest	NoTest	370234	38457	ENST00000543482.1	ENSG00000140563.10	MCTP2	NoTest	Down	370083	19594	0.31401	0.68599	0	0	0	1
1032	chr1	68002659	68003863	1205	19	63.4211	121.934	6.64535	-0.23252	0.238965	0.471485	0.0315573	hypo	0	0	2946	144131	ENST00000384773.1	snRNA	ENSG00000207504.1	RNU6-1031P	NoTest	NoTest	106560	39943	ENST00000370994.4	ENSG00000142864.10	SERBP1	NoChange	NoChange	105832	1221	0	0	1	0	0	1
3386	chr11	118228500	118228968	469	7	67	41.3143	6.74345	-0.232503	0.574693	0.807196	0.0384036	hypo	0	0	1331	35963	ENST00000252108.3	protein_coding	ENSG00000110344.5	UBE4A	NoChange	NoChange	1331	19412	ENST00000252108.3	ENSG00000110344.5	UBE4A	NoChange	NoChange	1196	16086	1	0	0	0	1	0
510	chr9	10591909	10593366	1458	18	81	175.495	10.4042	-0.23224	0.494495	0.726735	0.0212459	hypo	0	0	19356	84620	ENST00000463477.1	protein_coding	ENSG00000153707.11	PTPRD	Down	Down	19356	46001	ENST00000463477.1	ENSG00000153707.11	PTPRD	Down	Down	19269	11505	0	1	0	0	0	1
3974	chr10	127083186	127083241	56	3	18.6667	29.636	9.89073	-0.231901	0.290245	0.522146	0.0214547	hypo	0	0	79259	161857	ENST00000431701.1	unprocessed_pseudogene	ENSG00000233135.1	RPS27P18	NoTest	NoTest	233555	62604	ENST00000530884.1	ENSG00000175029.12	CTBP2	NoChange	NoChange	165859	14683	0	0	1	0	0	1
2315	chr2	175526909	175527377	469	10	46.9	68.2375	9.28121	-0.231746	0.562	0.793747	0.0253766	hypo	0	0	20197	42433	ENST00000469002.1	processed_transcript	ENSG00000115935.12	WIPF1	NoChange	NoChange	20221	22911	ENST00000409415.3	ENSG00000115935.12	WIPF1	NoChange	NoChange	19485	3605	0	1	0	0	0	1
84	chr10	131505987	131506782	796	29	27.4483	312.319	12.4503	-0.231708	0.320987	0.552695	0.0223754	hypo	0	0	6095	108510	ENST00000462672.1	processed_transcript	ENSG00000170430.9	MGMT	NoChange	NoChange	133652	17972	ENST00000440978.1	ENSG00000108001.9	EBF3	Up	Up	70668	14706	0	1	0	0	0	1
3306	chr1	234382284	234382721	438	6	73	42.9588	7.56	-0.231684	0.527438	0.759122	0.0277943	hypo	0	0	14730	159680	ENST00000456078.1	sense_intronic	ENSG00000231272.1	RP4-799P18.4	NoTest	NoTest	32266	67685	ENST00000366617.3	ENSG00000183780.8	SLC35F3	NoTest	NoTest	14787	2358	0	1	0	0	0	1
339	chr16	3741030	3742011	982	27	36.3704	202.263	9.6582	-0.231678	0.333164	0.564841	0.0241488	hypo	1	1	0	52268	ENST00000571538.1	protein_coding	ENSG00000126602.6	TRAP1	NoChange	Down	0	28459	ENST00000571538.1	ENSG00000126602.6	TRAP1	NoChange	Down	16180	20059	1	0	0	0	0	1
4760	chr7	79977013	79977382	370	3	123.333	16.454	5.63028	-0.231567	0.395169	0.626736	0.032331	hypo	0	0	21508	62312	ENST00000435819.1	protein_coding	ENSG00000135218.13	CD36	NoChange	NoChange	21508	33915	ENST00000435819.1	ENSG00000135218.13	CD36	NoChange	NoChange	212123	9729	0	1	0	0	0	1
69	chr19	39352354	39354337	1984	39	50.8718	333.136	12.0704	-0.231513	0.390859	0.622371	0.0277767	hypo	0	0	6223	129832	ENST00000593809.1	protein_coding	ENSG00000187994.9	RINL	NoChange	NoChange	6223	70893	ENST00000593809.1	ENSG00000187994.9	RINL	NoChange	NoChange	5579	24926	0	0	1	0	0	1
426	chr21	35677236	35678855	1620	27	60	187.794	8.2268	-0.231408	0.496399	0.727806	0.0245703	hypo	1	0	0	190443	ENST00000582110.1	miRNA	ENSG00000266007.1	AP000318.1	NoTest	NoTest	57467	48780	ENST00000290310.3	ENSG00000159197.3	KCNE2	NoTest	NoTest	68471	26732	1	0	0	0	0	1
3476	chr17	73305856	73306150	295	8	36.875	39.5692	5.20896	-0.231152	0.35782	0.588972	0.0326876	hypo	0	0	9259	182604	ENST00000535682.1	pseudogene	ENSG00000257073.1	AC011933.1	NoTest	NoTest	11683	64277	ENST00000581959.1	ENSG00000177885.9	GRB2	Up	NoChange	20001	22393	0	0	1	0	0	1
280	chr12	128729756	128731522	1767	24	73.625	217.478	11.5437	-0.231099	0.401263	0.632362	0.0259903	hypo	0	0	704	189639	ENST00000577260.1	miRNA	ENSG00000265061.1	MIR4419B	NoTest	NoTest	20425	65974	ENST00000435159.2	ENSG00000181234.8	TMEM132C	NoChange	NoChange	19519	17295	0.732881	0	0.267119	0	0	1
46	chr4	89678726	89681749	3024	57	53.0526	376.077	8.07505	-0.230914	0.300945	0.53186	0.0247309	hypo	1	0	0	67903	ENST00000515155.1	retained_intron	ENSG00000138640.10	FAM13A	NoChange	NoChange	59339	64019	ENST00000323061.5	ENSG00000177432.6	NAP1L5	NoChange	NoChange	164244	5950	1	0	0	0	0	1
2480	chr8	71835102	71835377	276	7	39.4286	63.2915	9.12651	-0.230696	0.46461	0.695306	0.0228212	hypo	0	0	141858	150886	ENST00000411288.1	misc_RNA	ENSG00000223220.1	Y_RNA	NoChange	NoChange	252293	78385	ENST00000519350.1	ENSG00000221947.3	XKR9	NoTest	NoChange	253451	10933	0	0	1	0	0	1
272	chr21	33359757	33361344	1588	26	61.0769	220.759	11.0419	-0.230653	0.478153	0.708806	0.0235115	hypo	0	0	12741	72973	ENST00000439107.1	protein_coding	ENSG00000142149.4	HUNK	NoTest	NoTest	12741	39598	ENST00000439107.1	ENSG00000142149.4	HUNK	NoTest	NoTest	113147	26704	0	1	0	0	0	1
2610	chr13	36658127	36658511	385	7	55	60.3359	8.75926	-0.230652	0.554869	0.785521	0.0204514	hypo	0	0	46931	59475	ENST00000255448.4	protein_coding	ENSG00000133083.10	DCLK1	NoChange	NoChange	46931	32374	ENST00000255448.4	ENSG00000133083.10	DCLK1	NoChange	NoChange	46529	17643	0	1	0	0	0	1
1247	chr7	3471524	3472975	1452	12	121	110.141	10.7698	-0.230645	0.530863	0.761508	0.0234695	hypo	0	0	12824	144624	ENST00000390210.1	miRNA	ENSG00000211544.1	AC069286.1	NoTest	NoTest	130304	42299	ENST00000389531.3	ENSG00000146555.14	SDK1	NoChange	NoChange	129790	9082	0	1	0	0	0	1
3012	chr10	61125737	61126168	432	5	86.4	50.1932	10.2993	-0.230564	0.468794	0.699358	0.0228702	hypo	0	0	2797	79962	ENST00000512919.1	protein_coding	ENSG00000148541.8	FAM13C	Down	Down	2797	43382	ENST00000512919.1	ENSG00000148541.8	FAM13C	Down	Down	3200	14141	0	0	1	0	0	1
3284	chr6	119469339	119469686	348	5	69.6	43.3381	8.86577	-0.230512	0.189784	0.420297	0.0218052	hypo	0	0	665	37886	ENST00000368475.4	protein_coding	ENSG00000111879.14	FAM184A	NoChange	NoChange	665	20418	ENST00000368475.4	ENSG00000111879.14	FAM184A	NoChange	NoChange	69115	8474	1	0	0	0	0	1
248	chr17	19366781	19368986	2206	28	78.7857	226.617	10.8899	-0.230248	0.47875	0.708999	0.0215752	hypo	0	0	2472	165002	ENST00000609249.1	lincRNA	ENSG00000235979.4	AC004448.5	NoTest	NoTest	52273	29268	ENST00000461366.1	ENSG00000128482.11	RNF112	NoTest	NoTest	41609	21581	0	0	1	0	0	1
3497	chr21	18006169	18006683	515	4	128.75	38.9954	9.91515	-0.230238	0.331075	0.561312	0.0206343	hypo	0	0	2408	157085	ENST00000438762.1	lincRNA	ENSG00000228798.1	AP000473.5	NoChange	NoChange	791331	46789	ENST00000449491.1	ENSG00000155313.11	USP25	NoChange	NoChange	878123	26674	0	1	0	0	0	1
175	chr18	52918079	52920642	2564	30	85.4667	252.5	10.0458	-0.230187	0.268498	0.498685	0.0210292	hypo	0	0	22259	132918	ENST00000570146.1	protein_coding	ENSG00000196628.9	TCF4	NoChange	NoChange	22259	72616	ENST00000570146.1	ENSG00000196628.9	TCF4	NoChange	NoChange	291229	23061	0	1	0	0	0	1
282	chr14	99414469	99416586	2118	27	78.4444	216.984	9.70364	-0.230105	0.482348	0.712453	0.0247007	hypo	0	0	20326	184663	ENST00000554025.1	lincRNA	ENSG00000259119.1	RP11-1127D7.1	NoTest	NoTest	236511	63516	ENST00000541516.1	ENSG00000176605.3	C14orf177	NoTest	NoTest	167819	18631	0	0	1	0	0	1
257	chr12	1690691	1692193	1503	27	55.6667	223.282	10.8195	-0.230063	0.514376	0.744439	0.0220393	hypo	0	0	6867	36769	ENST00000537031.1	protein_coding	ENSG00000111186.8	WNT5B	NoTest	NoTest	6867	19837	ENST00000537031.1	ENSG00000111186.8	WNT5B	NoTest	NoTest	10445	16274	0	1	0	0	0	1
158	chr9	89386449	89389373	2925	28	104.464	260.518	10.4444	-0.230022	0.451054	0.681076	0.0231939	hypo	0	0	139386	160792	ENST00000443163.1	lincRNA	ENSG00000232211.1	RP11-395D3.1	NoTest	NoTest	172730	65585	ENST00000298743.7	ENSG00000180447.5	GAS1	NoChange	NoChange	171211	11856	0	0	1	0	0	1
452	chr6	169251967	169253449	1483	24	61.7917	183.311	9.21891	-0.229893	0.46225	0.692143	0.0253162	hypo	0	0	110986	153808	ENST00000444586.1	lincRNA	ENSG00000225879.1	RP3-495K2.3	NoTest	NoTest	198202	20850	ENST00000417208.1	ENSG00000112562.14	SMOC2	NoChange	Down	7686	8768	0	0	1	0	0	1
135	chr10	18601223	18603174	1952	28	69.7143	273.546	10.8886	-0.229798	0.289808	0.519606	0.0230646	hypo	0	0	26471	100171	ENST00000498816.1	retained_intron	ENSG00000165995.14	CACNB2	NoTest	NoTest	26491	54531	ENST00000377329.4	ENSG00000165995.14	CACNB2	NoTest	NoTest	170988	13900	0	1	0	0	0	1
1191	chr1	96881660	96882971	1312	13	100.923	112.741	10.348	-0.229769	0.421522	0.651291	0.0277001	hypo	0	0	1178	163198	ENST00000362030.3	processed_pseudogene	ENSG00000234422.1	UBE2WP1	NoTest	NoTest	304367	23817	ENST00000609116.1	ENSG00000117569.14	PTBP2	NoChange	NoChange	304131	1351	0.626524	0	0.373476	0	0	1
1872	chr1	154396431	154396943	513	10	51.3	82.3706	9.53131	-0.229745	0.44254	0.672285	0.0229349	hypo	0	0	4875	91328	ENST00000476006.1	protein_coding	ENSG00000160712.8	IL6R	NoChange	NoChange	4875	49649	ENST00000476006.1	ENSG00000160712.8	IL6R	NoChange	NoChange	17985	1725	0	1	0	0	0	1
1106	chr15	63160573	63161371	799	12	66.5833	117.423	10.0065	-0.229669	0.671271	0.90094	0.0222681	hypo	0	0	14861	185021	ENST00000557994.1	antisense	ENSG00000259370.1	RP11-1069G10.1	NoTest	NoTest	109783	60304	ENST00000472902.1	ENSG00000171914.10	TLN2	Up	NoChange	83866	19231	0	1	0	0	0	1
32	chr16	78898728	78901191	2464	38	64.8421	422.049	13.1505	-0.229571	0.389133	0.618704	0.0211247	hypo	0	0	29870	186530	ENST00000568885.1	sense_intronic	ENSG00000260816.1	RP11-319G9.3	NoTest	NoChange	114547	81427	ENST00000594986.1	ENSG00000268977.1	PIH1	NoTest	NoTest	722300	20821	0	1	0	0	0	1
502	chr17	30152756	30153874	1119	21	53.2857	177.152	10.5055	-0.229516	0.418502	0.648018	0.0221068	hypo	0	0	3875	189625	ENST00000585025.1	lincRNA	ENSG00000265046.1	CTC-542B22.1	NoTest	NoTest	32075	60602	ENST00000579741.1	ENSG00000172301.6	COPRS	NoChange	Up	31890	21708	0	0	1	0	0	1
2405	chr4	11021096	11021642	547	8	68.375	65.475	8.56715	-0.229482	0.412462	0.641945	0.0246131	hypo	0	0	334468	174663	ENST00000505494.1	lincRNA	ENSG00000249334.1	RP11-61G19.1	NoTest	NoTest	334606	19004	ENST00000226951.6	ENSG00000109684.10	CLNK	NoTest	NoTest	348587	5653	0	0	1	0	0	1
2470	chr19	19706928	19707591	664	8	83	63.6044	10.1835	-0.229384	0.407686	0.63707	0.0303164	hypo	0	0	7703	191629	ENST00000591298.3	processed_pseudogene	ENSG00000267178.3	PHF5CP	NoTest	NoTest	22133	16716	ENST00000251203.9	ENSG00000105717.9	PBX4	NoTest	NoTest	21536	24611	0	1	0	0	0	1
717	chr22	29742323	29743525	1203	18	66.8333	150.535	10.0651	-0.229359	0.478893	0.708252	0.0226608	hypo	0	0	4210	22613	ENST00000415756.1	protein_coding	ENSG00000100280.12	AP1B1	NoChange	NoChange	4210	12183	ENST00000415756.1	ENSG00000100280.12	AP1B1	NoChange	NoChange	30309	27247	0	1	0	0	0	1
460	chr9	93020212	93022283	2072	22	94.1818	181.81	10.6688	-0.229279	0.509715	0.738994	0.0224754	hypo	0	0	25744	152854	ENST00000448529.1	unprocessed_pseudogene	ENSG00000225072.1	OR7E116P	NoTest	NoTest	383102	53644	ENST00000375765.3	ENSG00000165023.5	DIRAS2	NoTest	NoTest	382693	11881	0	0	1	0	0	1
1052	chr16	27583063	27584628	1566	16	97.875	120.802	9.18492	-0.229019	0.395923	0.624943	0.0285807	hypo	0	0	599	6445	ENST00000568258.1	protein_coding	ENSG00000047578.8	KIAA0556	NoChange	NoChange	599	3409	ENST00000568258.1	ENSG00000047578.8	KIAA0556	NoChange	NoChange	21502	20295	0.894636	0.105364	0	0	0	1
4309	chr7	7544946	7545117	172	3	57.3333	23.6495	8.03729	-0.228996	0.266564	0.49556	0.0254265	hypo	0	0	14586	147775	ENST00000444268.1	nonsense_mediated_decay	ENSG00000215018.5	COL28A1	NoChange	NoChange	30366	78030	ENST00000399429.3	ENSG00000215018.5	COL28A1	NoChange	NoChange	61255	9204	0	1	0	0	0	1
4312	chr1	203099060	203099343	284	5	56.8	23.5483	5.03359	-0.228932	0.322882	0.551815	0.0332185	hypo	0	0	297	95060	ENST00000464019.1	processed_transcript	ENSG00000163485.11	ADORA1	Up	NoChange	1625	51634	ENST00000367235.1	ENSG00000163485.11	ADORA1	Up	NoChange	1563	2069	1	0	0	0	1	0
1277	chr4	47789590	47790462	873	9	97	108.093	18.9291	-0.228927	0.486426	0.715353	0.0204265	hypo	0	0	1814	76764	ENST00000508498.1	protein_coding	ENSG00000145244.7	CORIN	NoTest	NoTest	1814	41591	ENST00000508498.1	ENSG00000145244.7	CORIN	NoTest	NoTest	48142	5775	0.213058	0.786942	0	0	0	1
427	chr15	63812810	63814639	1830	25	73.2	187.579	9.15891	-0.22891	0.400311	0.629221	0.0217379	hypo	0	0	5164	70364	ENST00000559771.1	protein_coding	ENSG00000140455.12	USP3	NoChange	NoChange	5164	38304	ENST00000559771.1	ENSG00000140455.12	USP3	NoChange	NoChange	15171	19240	0	1	0	0	0	1
2431	chr16	10347380	10347946	567	13	43.6154	64.7787	5.30489	-0.228859	0.342857	0.571717	0.0384186	hypo	0	0	31449	190811	ENST00000580401.1	misc_RNA	ENSG00000266439.1	RN7SL493P	NoTest	NoTest	70768	67368	ENST00000396573.2	ENSG00000183454.9	GRIN2A	NoTest	NoTest	1114	20132	0	0	1	0	1	0
4785	chr11	130328035	130328101	67	4	16.75	16.0951	4.03447	-0.228784	0.181814	0.410598	0.0319723	hypo	0	0	9165	100333	ENST00000299164.2	protein_coding	ENSG00000166106.2	ADAMTS15	NoChange	NoChange	9165	54626	ENST00000299164.2	ENSG00000166106.2	ADAMTS15	NoChange	NoChange	7836	16218	0	1	0	0	0	1
1055	chr1	23976835	23978213	1379	16	86.1875	120.686	8.5149	-0.228628	0.285755	0.514383	0.0240104	hypo	0	0	18570	157537	ENST00000451300.2	unprocessed_pseudogene	ENSG00000229239.2	RP11-223J15.2	NoTest	NoTest	23010	73867	ENST00000374555.3	ENSG00000197880.4	MDS2	NoTest	NoTest	30539	647	0	0	1	0	0	1
678	chr1	240577048	240577890	843	14	60.2143	154.903	13.6691	-0.228524	0.582368	0.810891	0.0200568	hypo	0	0	12624	162241	ENST00000455599.1	antisense	ENSG00000233519.1	RP11-177F11.1	NoTest	NoTest	42891	46995	ENST00000543681.1	ENSG00000155816.15	FMN2	NoTest	NoTest	7368	2390	0	1	0	0	0	1
4483	chr1	118677568	118677806	239	3	79.6667	20.8282	7.17075	-0.228521	0.365888	0.594409	0.0209388	hypo	0	0	47782	86443	ENST00000463628.1	processed_transcript	ENSG00000155761.9	SPAG17	Up	Up	50039	46987	ENST00000336338.5	ENSG00000155761.9	SPAG17	Up	Up	50010	1487	0	1	0	0	0	1
1480	chr19	4521763	4522622	860	17	50.5882	97.9907	7.07608	-0.228374	0.331629	0.560003	0.0295176	hypo	0	0	3238	147233	ENST00000589728.1	retained_intron	ENSG00000214456.4	PLIN5	Down	NoChange	4046	56468	ENST00000301286.3	ENSG00000167676.3	PLIN4	Up	NoChange	1070	23855	0	0.0930233	0.906977	0	1	0
2701	chr7	76827444	76827766	323	7	46.1429	58.005	9.10901	-0.228252	0.284447	0.512699	0.0260643	hypo	0	0	1376	53350	ENST00000248598.5	protein_coding	ENSG00000127951.5	FGL2	NoChange	Down	1376	29061	ENST00000248598.5	ENSG00000127951.5	FGL2	NoChange	Down	76049	9717	1	0	0	0	0	1
281	chr15	70610742	70613533	2792	32	87.25	217.036	7.96637	-0.228162	0.407792	0.635954	0.0268354	hypo	0	0	381	185202	ENST00000558226.1	lincRNA	ENSG00000259503.1	RP11-543G18.1	NoTest	NoTest	220226	38158	ENST00000558939.1	ENSG00000140332.11	TLE3	NoChange	NoChange	217535	19320	0.579871	0	0.420129	0	0	1
2347	chr9	122288864	122289281	418	9	46.4444	67.4063	7.52806	-0.228116	0.5501	0.778216	0.0246777	hypo	0	0	31210	186700	ENST00000565320.1	protein_coding	ENSG00000260970.1	RP11-295D22.1	NoTest	NoTest	31210	80954	ENST00000565320.1	ENSG00000260970.1	RP11-295D22.1	NoTest	NoTest	156649	12116	0	0	1	0	0	1
3359	chr13	107071802	107072100	299	5	59.8	41.9161	11.1698	-0.227991	0.565845	0.793836	0.0240778	hypo	0	0	6020	113990	ENST00000446059.1	processed_pseudogene	ENSG00000174418.7	RPL35P9	NoTest	NoTest	115361	27564	ENST00000245323.4	ENSG00000125266.6	EFNB2	NoChange	NoChange	73308	17864	0	0	1	0	0	1
751	chr4	18111691	18112989	1299	17	76.4118	146.198	9.41491	-0.227953	0.378514	0.606467	0.0210615	hypo	0	0	88191	118303	ENST00000326877.4	protein_coding	ENSG00000178177.10	LCORL	NoChange	NoChange	88191	64464	ENST00000326877.4	ENSG00000178177.10	LCORL	NoChange	NoChange	87417	5682	0	0	1	0	0	1
1520	chr8	32100737	32101842	1106	15	73.7333	96.309	8.28903	-0.227642	0.605582	0.833223	0.022762	hypo	0	0	12169	138328	ENST00000363376.1	rRNA	ENSG00000200246.1	RNA5SP263	NoTest	NoTest	303885	47683	ENST00000523079.1	ENSG00000157168.14	NRG1	NoTest	NoTest	303565	10739	0	1	0	0	0	1
1822	chr8	103788637	103789395	759	11	69	84.2106	8.87782	-0.227633	0.49731	0.724943	0.0250758	hypo	0	0	28349	179157	ENST00000522715.1	lincRNA	ENSG00000253669.3	KB-1732A1.1	Up	Up	80934	46721	ENST00000521536.2	ENSG00000155096.9	AZIN1	NoChange	NoChange	29225	11083	0	0	1	0	0	1
2444	chr20	50628455	50628893	439	6	73.1667	64.2906	10.9652	-0.227629	0.479485	0.707114	0.020949	hypo	0	0	71082	188451	ENST00000582949.1	misc_RNA	ENSG00000263659.1	RN7SL603P	NoTest	NoTest	86111	2192	ENST00000456175.1	ENSG00000020256.15	ZFP64	NoChange	NoChange	72372	26335	0	0	1	0	0	1
4104	chr22	36596527	36596945	419	5	83.8	27.5689	7.6068	-0.227591	0.54394	0.771531	0.0369577	hypo	0	0	977	22840	ENST00000493203.2	nonsense_mediated_decay	ENSG00000100336.13	APOL4	NoChange	NoChange	3843	12298	ENST00000397275.2	ENSG00000100336.13	APOL4	NoChange	NoChange	121505	27317	1	0	0	0	0	1
150	chr20	40752354	40753538	1185	22	53.8636	264.008	12.9674	-0.227543	0.36796	0.595503	0.0221795	hypo	0	0	108235	157260	ENST00000412348.1	lincRNA	ENSG00000228959.1	RP5-1121H13.3	NoTest	NoTest	505220	26975	ENST00000373233.3	ENSG00000124177.10	CHD6	NoChange	NoChange	124328	26209	0	1	0	0	0	1
263	chr6	1802524	1803801	1278	21	60.8571	222.11	12.1382	-0.227539	0.434455	0.661994	0.0213341	hypo	0	0	75812	38675	ENST00000533279.1	processed_transcript	ENSG00000112699.6	GMDS	NoChange	NoChange	191842	4029	ENST00000380874.2	ENSG00000054598.5	FOXC1	NoChange	NoChange	177055	7598	0	1	0	0	0	1
631	chr9	137198542	137199339	798	15	53.2	159.454	14.5345	-0.227525	0.506593	0.734118	0.0219191	hypo	0	0	9604	127843	ENST00000484822.1	processed_transcript	ENSG00000186350.8	RXRA	NoChange	NoChange	19086	69814	ENST00000481739.1	ENSG00000186350.8	RXRA	NoChange	NoChange	17723	12417	0	0	1	0	0	1
1291	chr11	46514113	46514844	732	17	43.0588	107.384	6.46194	-0.227464	0.420165	0.647629	0.0275439	hypo	0	0	598	36078	ENST00000529553.1	retained_intron	ENSG00000110497.10	AMBRA1	NoChange	NoChange	74567	19482	ENST00000526545.1	ENSG00000110497.10	AMBRA1	NoChange	NoChange	99425	15370	1	0	0	0	0	1
2098	chr13	111534263	111534826	564	13	43.3846	74.8613	6.12408	-0.227464	0.420901	0.648364	0.027471	hypo	0	0	10602	18267	ENST00000485844.1	processed_transcript	ENSG00000088448.10	ANKRD10	NoChange	NoChange	10652	9764	ENST00000603993.1	ENSG00000088448.10	ANKRD10	NoChange	NoChange	31660	17897	0	1	0	0	0	1
1799	chr22	18616285	18616885	601	10	60.1	84.9656	9.23369	-0.227438	0.355632	0.58307	0.0241993	hypo	0	0	6810	124149	ENST00000608634.1	protein_coding	ENSG00000183785.10	TUBA8	NoTest	NoTest	6810	67693	ENST00000608634.1	ENSG00000183785.10	TUBA8	NoTest	NoTest	15851	27041	0	1	0	0	0	1
1300	chr3	9192947	9193622	676	12	56.3333	106.78	9.25108	-0.227374	0.591286	0.818661	0.0248487	hypo	0	0	40554	156988	ENST00000436032.2	antisense	ENSG00000228723.2	SRGAP3-AS2	NoTest	NoTest	97274	72068	ENST00000360413.3	ENSG00000196220.11	SRGAP3	NoChange	Down	14757	4175	0	1	0	0	0	1
674	chr1	59062133	59063248	1116	16	69.75	155.344	11.6701	-0.227285	0.299219	0.526504	0.0204083	hypo	0	0	18966	124736	ENST00000371225.2	protein_coding	ENSG00000184292.5	TACSTD2	NoTest	NoTest	18966	68029	ENST00000371225.2	ENSG00000184292.5	TACSTD2	NoTest	NoTest	18837	1172	0	0	1	0	0	1
34	chr2	240866894	240868376	1483	42	35.3095	408.242	15.7859	-0.227227	0.47814	0.705367	0.022607	hypo	0	0	14134	189003	ENST00000583954.1	miRNA	ENSG00000264279.1	MIR4786	NoTest	NoTest	82694	30402	ENST00000448880.1	ENSG00000130414.7	NDUFA10	NoChange	NoChange	0	4051	0	1	0	0.0660823	0.933918	0
283	chr6	45726258	45728050	1793	24	74.7083	216.731	11.6253	-0.227012	0.46524	0.692251	0.0230126	hypo	0	0	112416	178110	ENST00000516929.1	snRNA	ENSG00000252738.1	RNU6-515P	NoTest	NoTest	255514	21012	ENST00000544153.1	ENSG00000112782.11	CLIC5	Down	Down	94443	8184	0	0	1	0	0	1
2427	chr20	7551322	7551909	588	6	98	64.9556	12.2713	-0.226963	0.557999	0.784963	0.0209561	hypo	0	0	62588	169573	ENST00000490793.2	misc_RNA	ENSG00000240584.2	RN7SL547P	NoTest	NoTest	369211	13436	ENST00000378789.3	ENSG00000101323.4	HAO1	NoTest	NoTest	447880	25952	0	0	1	0	0	1
745	chr6	132810955	132812039	1085	18	60.2778	147.289	9.68859	-0.226835	0.508237	0.735072	0.0231352	hypo	0	0	22161	15513	ENST00000367941.2	protein_coding	ENSG00000079950.9	STX7	Up	NoChange	22161	8237	ENST00000367941.2	ENSG00000079950.9	STX7	Up	NoChange	21759	8514	0	1	0	0	0	1
478	chr10	128147249	128148280	1032	22	46.9091	180.02	9.71387	-0.226816	0.428461	0.655277	0.0244655	hypo	0	0	3664	85383	ENST00000480379.1	protein_coding	ENSG00000154493.13	C10orf90	Up	NoTest	3664	46389	ENST00000480379.1	ENSG00000154493.13	C10orf90	Up	NoTest	45031	14690	0	1	0	0	0	1
665	chr9	13959051	13960883	1833	22	83.3182	156.15	9.56615	-0.226632	0.517472	0.744104	0.0259121	hypo	0	0	25290	157572	ENST00000449745.1	processed_pseudogene	ENSG00000229268.1	PES1P2	NoTest	NoTest	219907	43033	ENST00000380924.1	ENSG00000147862.10	NFIB	NoChange	NoChange	352069	11510	0	0	1	0	0	1
3133	chr4	13920021	13920283	263	6	43.8333	47.5582	8.15466	-0.226444	0.441432	0.667876	0.0267541	hypo	0	0	58506	152306	ENST00000509955.1	processed_pseudogene	ENSG00000224569.3	RP11-341G5.2	NoTest	NoTest	290673	3003	ENST00000040738.5	ENSG00000038219.8	BOD1L1	Up	NoChange	290365	5665	0	1	0	0	0	1
2807	chr11	86688659	86689645	987	12	82.25	54.8774	4.88946	-0.226443	0.210195	0.436638	0.0363853	hypo	0	0	21525	173210	ENST00000531827.1	lincRNA	ENSG00000246523.3	RP11-736K20.6	NoChange	NoChange	22225	62456	ENST00000531380.1	ENSG00000174804.3	FZD4	NoChange	NoChange	21369	15945	0	1	0	0	0	1
2211	chr2	105406883	105407442	560	15	37.3333	71.2087	5.55173	-0.226363	0.227127	0.45349	0.0334163	hypo	0	0	19142	145757	ENST00000440127.1	processed_pseudogene	ENSG00000213301.2	HMGB3P11	NoTest	NoTest	64526	75171	ENST00000361360.2	ENSG00000198914.2	POU3F3	NoTest	NoTest	51685	3194	0	0	1	0	0	1
102	chr2	224963274	224964728	1455	42	34.6429	301.22	7.92329	-0.226335	0.281609	0.507944	0.0291247	hypo	0	0	59237	63559	ENST00000258405.4	protein_coding	ENSG00000135919.8	SERPINE2	NoTest	NoTest	59237	34580	ENST00000258405.4	ENSG00000135919.8	SERPINE2	NoTest	NoTest	58538	3897	0	0	1	0	0	1
2666	chr5	178713809	178714258	450	13	34.6154	58.8043	4.71777	-0.226323	0.440996	0.66732	0.0292782	hypo	0	0	58172	17708	ENST00000251582.7	protein_coding	ENSG00000087116.9	ADAMTS2	Up	Up	58172	9464	ENST00000251582.7	ENSG00000087116.9	ADAMTS2	Up	Up	29149	7501	0	1	0	0	0	1
2126	chr8	50163170	50164376	1207	10	120.7	73.8627	7.60587	-0.226157	0.560169	0.786326	0.023134	hypo	0	0	78392	138052	ENST00000362770.1	misc_RNA	ENSG00000199640.1	RN7SKP294	NoTest	NoTest	178256	57227	ENST00000303202.8	ENSG00000168333.9	C8orf22	NoTest	NoTest	272295	10834	0	0	1	0	0	1
877	chr14	58314387	58315606	1220	13	93.8462	134.546	12.1731	-0.226131	0.430335	0.656467	0.0204628	hypo	0	0	10008	178202	ENST00000517028.1	misc_RNA	ENSG00000252837.1	RN7SKP99	NoTest	NoTest	17173	45058	ENST00000556826.1	ENSG00000151812.10	SLC35F4	NoTest	NoTest	16070	18340	0	1	0	0	0	1
1448	chr10	30072903	30073625	723	12	60.25	99.6081	8.77629	-0.226051	0.481041	0.707091	0.0253346	hypo	0	0	47192	134204	ENST00000465422.1	processed_transcript	ENSG00000197321.10	SVIL	NoChange	NoChange	48169	73284	ENST00000375400.3	ENSG00000197321.10	SVIL	NoChange	NoChange	46825	13966	0	0	1	0	0	1
166	chr10	108584879	108586450	1572	29	54.2069	257.543	10.1329	-0.22598	0.456027	0.682008	0.0212971	hypo	0	0	125762	33265	ENST00000369698.1	protein_coding	ENSG00000108018.11	SORCS1	NoTest	NoTest	125762	17976	ENST00000369698.1	ENSG00000108018.11	SORCS1	NoTest	NoTest	337330	14554	0	1	0	0	0	1
1056	chr2	225277475	225278374	900	12	75	120.621	12.3363	-0.225928	0.448914	0.674842	0.0228493	hypo	0	0	10672	49562	ENST00000243806.2	protein_coding	ENSG00000124019.9	FAM124B	NoTest	NoTest	10672	26885	ENST00000243806.2	ENSG00000124019.9	FAM124B	NoTest	NoTest	28526	3898	0	0	1	0	0	1
86	chr16	79283038	79285465	2428	30	80.9333	310.378	14.4368	-0.22576	0.547233	0.772993	0.0209412	hypo	0	0	12885	150428	ENST00000410312.1	rRNA	ENSG00000222244.1	RNA5SP431	NoTest	NoTest	267298	81427	ENST00000594986.1	ENSG00000268977.1	PIH1	NoTest	NoTest	338026	20821	0	0	1	0	0	1
548	chr19	15608673	15609813	1141	19	60.0526	168.919	11.8068	-0.225739	0.477669	0.703409	0.0240367	hypo	1	1	0	91837	ENST00000601792.1	protein_coding	ENSG00000161031.8	PGLYRP2	NoTest	NoTest	0	49877	ENST00000601792.1	ENSG00000161031.8	PGLYRP2	NoTest	NoTest	9410	24411	1	0	0	0	0	1
1210	chr20	13629363	13630748	1386	16	86.625	111.939	7.95912	-0.225703	0.412426	0.63813	0.0290664	hypo	0	0	9775	18672	ENST00000337743.4	protein_coding	ENSG00000089123.11	TASP1	NoChange	NoChange	9775	9972	ENST00000337743.4	ENSG00000089123.11	TASP1	NoChange	NoChange	9592	25969	0	0	1	0	0	1
4398	chr20	4002523	4002857	335	3	111.667	22.1339	9.49872	-0.225622	0.455684	0.681305	0.0223053	hypo	0	0	1694	154557	ENST00000544072.1	processed_pseudogene	ENSG00000226608.2	FTLP3	NoTest	NoTest	6293	13368	ENST00000358395.6	ENSG00000101236.12	RNF24	NoChange	NoChange	6117	25928	0.913433	0	0.0865672	0	0	1
1859	chr13	107070820	107071465	646	10	64.6	82.8551	12.7614	-0.225429	0.47181	0.69724	0.0240778	hypo	0	0	6655	113990	ENST00000446059.1	processed_pseudogene	ENSG00000174418.7	RPL35P9	NoTest	NoTest	115996	27564	ENST00000245323.4	ENSG00000125266.6	EFNB2	NoChange	NoChange	73943	17864	0	0	1	0	0	1
119	chr17	9838746	9841169	2424	38	63.7895	279.651	8.74015	-0.225185	0.351438	0.576623	0.0217963	hypo	0	0	8434	1763	ENST00000578456.1	retained_intron	ENSG00000007237.14	GAS7	NoChange	Down	21609	898	ENST00000580865.1	ENSG00000007237.14	GAS7	NoChange	Down	30406	21465	0	1	0	0	0	1
1020	chr20	36974445	36975522	1078	17	63.4118	122.42	8.43054	-0.225116	0.306663	0.531779	0.027654	hypo	1	1	0	55151	ENST00000217407.2	protein_coding	ENSG00000129988.5	LBP	Up	Up	0	30074	ENST00000217407.2	ENSG00000129988.5	LBP	Up	Up	85002	26183	1	0	0	0	0	1
1985	chr2	223957951	223958749	799	11	72.6364	78.1082	7.20892	-0.225058	0.365304	0.590363	0.0274435	hypo	0	0	41032	83153	ENST00000488477.2	processed_transcript	ENSG00000152049.5	KCNE4	NoTest	NoTest	41088	45165	ENST00000604125.1	ENSG00000152049.5	KCNE4	NoTest	NoTest	39913	3893	0	1	0	0	0	1
806	chr4	184704653	184705539	887	21	42.2381	140.43	8.19424	-0.22504	0.487572	0.712612	0.0319279	hypo	0	0	69044	112703	ENST00000511250.1	processed_transcript	ENSG00000173320.5	STOX2	NoChange	NoChange	99650	57434	ENST00000512476.1	ENSG00000168538.11	TRAPPC11	NoChange	NoChange	12724	6282	0	0	1	0	0	1
247	chr3	6120388	6122268	1881	22	85.5	226.66	12.6234	-0.225029	0.327946	0.552975	0.0228673	hypo	0	0	67902	153960	ENST00000435651.1	lincRNA	ENSG00000226022.1	AC026167.1	NoTest	NoTest	689487	72129	ENST00000448328.2	ENSG00000196277.11	GRM7	NoTest	NoTest	780555	4168	0	1	0	0	0	1
4220	chr6	112806767	112807046	280	4	70	25.331	6.85268	-0.224944	0.463156	0.6881	0.0302784	hypo	0	0	3928	160904	ENST00000446322.1	lincRNA	ENSG00000232299.1	RP1-105O18.1	NoTest	NoTest	138234	80219	ENST00000441065.2	ENSG00000251258.1	RFPL4B	NoTest	NoTest	118036	8448	0	0	1	0	0	1
322	chr18	24059119	24060057	939	33	28.4545	206.527	6.91089	-0.224892	0.4679	0.692791	0.0303294	hypo	0	0	2263	61329	ENST00000577255.1	retained_intron	ENSG00000134504.8	KCTD1	NoChange	Down	66905	33380	ENST00000578973.1	ENSG00000134504.8	KCTD1	NoChange	Down	66723	22944	0	1	0	0	0	1
845	chr5	54897856	54898686	831	17	48.8824	136.371	12.5469	-0.224385	0.271023	0.495408	0.0220925	hypo	0	0	43009	116908	ENST00000515754.1	processed_transcript	ENSG00000177058.7	SLC38A9	NoChange	NoChange	66977	5515	ENST00000307259.8	ENSG00000067113.12	PPAP2A	NoChange	NoChange	66735	6682	0	0	1	0	0	1
121	chr18	53525448	53527270	1823	31	58.8065	279.161	11.5702	-0.224298	0.491504	0.715802	0.0210371	hypo	0	0	32998	191861	ENST00000589440.1	lincRNA	ENSG00000267327.1	CTD-2008L17.1	NoTest	NoTest	193429	72619	ENST00000568169.1	ENSG00000196628.9	TCF4	NoChange	NoChange	77605	23063	0	0	1	0	0	1
3320	chr5	86688647	86689149	503	6	83.8333	42.6238	7.85874	-0.22418	0.442734	0.666914	0.0218289	hypo	0	0	8441	61298	ENST00000511207.1	retained_intron	ENSG00000134480.9	CCNH	NoChange	NoChange	17961	33362	ENST00000508855.1	ENSG00000134480.9	CCNH	NoChange	NoChange	19147	6834	0	1	0	0	0	1
4293	chr10	90981854	90982123	270	4	67.5	24.1071	6.18502	-0.224167	0.565362	0.789528	0.0284056	hypo	0	0	14782	67240	ENST00000371852.2	protein_coding	ENSG00000138135.5	CH25H	NoChange	NoChange	14782	36573	ENST00000371852.2	ENSG00000138135.5	CH25H	NoChange	NoChange	13953	14321	0	1	0	0	0	1
519	chr5	16033844	16035083	1240	15	82.6667	173.941	12.5879	-0.224115	0.369084	0.593199	0.0222053	hypo	0	0	378	150460	ENST00000410380.1	rRNA	ENSG00000222312.1	RNA5SP178	NoTest	NoTest	142854	67536	ENST00000507111.1	ENSG00000183654.8	MARCH11	NoTest	NoTest	96527	6564	1	0	0	0	0	1
975	chr18	56114472	56115537	1066	13	82	125.454	10.0896	-0.224014	0.332473	0.556487	0.02201	hypo	0	0	964	191936	ENST00000590797.1	lincRNA	ENSG00000267391.1	RP11-1151B14.3	NoTest	NoTest	123919	3700	ENST00000587881.1	ENSG00000049759.12	NEDD4L	NoChange	NoChange	190403	23078	0.970919	0.0290807	0	0	0	1
926	chr3	89835928	89837017	1090	13	83.8462	130.826	13.073	-0.223927	0.438952	0.662878	0.025277	hypo	0	0	196680	169371	ENST00000481192.1	processed_pseudogene	ENSG00000240309.1	RP11-91A15.1	NoTest	NoTest	679101	3343	ENST00000494014.1	ENSG00000044524.6	EPHA3	NoChange	Down	671820	4706	0	0	1	0	0	1
4564	chr8	12653296	12653628	333	4	83.25	19.4908	5.06829	-0.223855	0.362904	0.586759	0.0420292	hypo	0	0	1543	181386	ENST00000530150.1	lincRNA	ENSG00000255494.1	LINC00681	NoTest	NoTest	40296	46350	ENST00000398246.3	ENSG00000154359.8	LONRF1	NoChange	NoChange	39733	10605	1	0	0	0	0	1
2296	chr7	112445699	112446520	822	9	91.3333	68.6478	8.40911	-0.223767	0.624213	0.84798	0.0234085	hypo	0	0	15051	78189	ENST00000312814.6	protein_coding	ENSG00000146802.8	TMEM168	NoChange	NoChange	15051	42377	ENST00000312814.6	ENSG00000146802.8	TMEM168	NoChange	NoChange	15132	9963	0	0	1	0	0	1
2695	chr5	143180503	143181390	888	10	88.8	58.0947	6.49793	-0.223698	0.592245	0.815942	0.0234444	hypo	0	0	10335	88943	ENST00000289448.2	protein_coding	ENSG00000158497.2	HMHB1	NoTest	NoTest	10335	48401	ENST00000289448.2	ENSG00000158497.2	HMHB1	NoTest	NoTest	368549	7218	0	1	0	0	0	1
3038	chr10	129606231	129606787	557	7	79.5714	49.5941	7.183	-0.223533	0.544621	0.768154	0.021727	hypo	0	0	59357	194331	ENST00000603541.1	processed_pseudogene	ENSG00000270778.1	RP11-31A20.1	NoTest	NoTest	70731	70105	ENST00000388920.4	ENSG00000186766.7	FOXI2	NoTest	NoTest	68864	14695	0	0	1	0	0	1
961	chr18	20611438	20612016	579	15	38.6	126.768	9.36034	-0.223491	0.273425	0.496916	0.0231557	hypo	0	0	6878	150796	ENST00000411091.1	misc_RNA	ENSG00000223023.1	Y_RNA	NoChange	NoChange	14678	13704	ENST00000581687.1	ENSG00000101773.12	RBBP8	NoChange	NoChange	97580	22926	0	0	1	0	0	1
2600	chr4	101342000	101342586	587	7	83.8571	60.6177	9.06194	-0.223483	0.424045	0.647528	0.0233189	hypo	0	0	53647	96639	ENST00000506300.1	protein_coding	ENSG00000164035.5	EMCN	NoChange	Down	53647	52467	ENST00000506300.1	ENSG00000164035.5	EMCN	NoChange	Down	230502	5976	0	1	0	0	0	1
837	chr6	90896308	90897699	1392	17	81.8824	136.786	9.28919	-0.223461	0.461847	0.685308	0.0260944	hypo	0	0	30264	38141	ENST00000493201.1	processed_transcript	ENSG00000112182.10	BACH2	NoTest	NoTest	108761	20583	ENST00000257749.4	ENSG00000112182.10	BACH2	NoTest	NoTest	107096	8331	0	1	0	0	0	1
940	chr5	32189993	32190762	770	23	33.4783	129.874	6.78958	-0.223411	0.412212	0.635622	0.0367696	hypo	0	0	15415	195245	ENST00000606994.1	lincRNA	ENSG00000272086.1	CTD-2186M15.3	NoChange	NoTest	15536	21245	ENST00000265070.6	ENSG00000113384.9	GOLPH3	Up	Up	15155	6589	0	0	1	0	0	1
507	chr16	85592750	85593931	1182	24	49.25	175.904	9.83711	-0.223389	0.432564	0.655952	0.0232209	hypo	0	0	23245	193915	ENST00000602862.1	lincRNA	ENSG00000270124.1	RP11-118F19.1	NoTest	NoTest	51083	31073	ENST00000405402.2	ENSG00000131149.13	GSE1	NoChange	NoChange	2131	19670	0	0	1	0	0	1
232	chr11	70402939	70404307	1369	26	52.6538	230.203	11.5773	-0.223335	0.486168	0.709503	0.0261166	hypo	0	0	53974	92890	ENST00000424924.1	protein_coding	ENSG00000162105.12	SHANK2	NoTest	NoTest	53974	50412	ENST00000424924.1	ENSG00000162105.12	SHANK2	NoTest	NoTest	69525	15807	0	1	0	0	0	1
1201	chr1	245768548	245769370	823	20	41.15	112.255	6.03329	-0.223107	0.282335	0.505443	0.0360447	hypo	0	0	9076	167720	ENST00000418402.1	antisense	ENSG00000238224.1	RP11-522M21.2	NoTest	NoTest	94243	51002	ENST00000366518.4	ENSG00000162849.11	KIF26B	NoTest	NoTest	14911	2427	0	1	0	0	0	1
917	chr10	121090350	121091218	869	22	39.5	131.283	6.29256	-0.223069	0.445147	0.668216	0.0296559	hypo	0	0	4475	165535	ENST00000457948.3	antisense	ENSG00000236426.3	RP11-79M19.2	NoTest	NoTest	46730	75089	ENST00000369108.3	ENSG00000198873.10	GRK5	NoChange	Down	122726	14625	0	1	0	0	0	1
3334	chr12	77641355	77641818	464	5	92.8	42.3067	10.4232	-0.222778	0.443308	0.666086	0.0232746	hypo	0	0	18881	183096	ENST00000552060.1	lincRNA	ENSG00000257677.1	RP1-81P11.1	NoTest	NoTest	181994	54399	ENST00000322886.7	ENSG00000165891.11	E2F7	NoTest	NoTest	76635	16886	0	0	1	0	0	1
149	chr6	148869073	148870416	1344	30	44.8	264.98	9.48147	-0.222692	0.311547	0.534239	0.0236152	hypo	0	0	18373	148847	ENST00000407465.1	processed_pseudogene	ENSG00000217824.1	SNRPEP6	NoTest	NoTest	198047	20468	ENST00000367463.4	ENSG00000111962.7	UST	NoChange	Down	10600	8591	0	1	0	0	0	1
3239	chr21	28961342	28962250	909	10	90.9	44.8938	4.9022	-0.222686	0.353905	0.576591	0.0338372	hypo	0	0	48761	162798	ENST00000426418.1	lincRNA	ENSG00000234052.1	AP001607.1	NoTest	NoTest	622509	46529	ENST00000284987.5	ENSG00000154736.5	ADAMTS5	NoChange	NoChange	445035	26690	0	0	1	0	0	1
1462	chr8	94038410	94039594	1185	11	107.727	98.8596	9.72598	-0.22268	0.37334	0.59602	0.0249038	hypo	0	0	8508	142061	ENST00000520686.1	protein_coding	ENSG00000205133.7	TRIQK	NoChange	NoChange	8508	76584	ENST00000520686.1	ENSG00000205133.7	TRIQK	NoChange	NoChange	59940	11017	0	0	1	0	0	1
3468	chr10	15779831	15779886	56	5	11.2	39.7318	7.94822	-0.222623	0.256271	0.478895	0.0253184	hypo	0	0	17706	14633	ENST00000378076.3	protein_coding	ENSG00000077943.7	ITGA8	NoChange	NoChange	17706	7751	ENST00000378076.3	ENSG00000077943.7	ITGA8	NoChange	NoChange	17729	13890	0	0	1	0	0	1
3382	chr4	18110990	18111344	355	5	71	41.3726	8.81653	-0.222616	0.407202	0.629818	0.0212207	hypo	0	0	87490	118303	ENST00000326877.4	protein_coding	ENSG00000178177.10	LCORL	NoChange	NoChange	87490	64464	ENST00000326877.4	ENSG00000178177.10	LCORL	NoChange	NoChange	86716	5682	0	0	1	0	0	1
4239	chr7	117614525	117614853	329	3	109.667	25.1084	8.41071	-0.222591	0.370027	0.592619	0.0240522	hypo	0	0	29245	163706	ENST00000427030.1	lincRNA	ENSG00000234826.1	AC003084.2	NoTest	NoTest	100331	7532	ENST00000412853.1	ENSG00000077063.6	CTTNBP2	NoChange	NoChange	100659	9975	0	0	1	0	0	1
587	chr2	158693910	158695297	1388	22	63.0909	164.955	8.72893	-0.222489	0.343856	0.566345	0.0263279	hypo	1	1	0	41161	ENST00000412025.1	protein_coding	ENSG00000115170.9	ACVR1	NoChange	NoChange	0	22249	ENST00000412025.1	ENSG00000115170.9	ACVR1	NoChange	NoChange	208214	3513	1	0	0	0	0	1
332	chr17	71038796	71040972	2177	23	94.6522	203.714	11.2912	-0.222162	0.347827	0.569989	0.0250787	hypo	0	0	23454	190864	ENST00000578331.1	processed_pseudogene	ENSG00000266501.1	RP11-766H1.1	NoTest	NoTest	44930	32479	ENST00000583146.1	ENSG00000133195.7	SLC39A11	Up	Up	119950	22342	0	1	0	0	0	1
1545	chr7	68799370	68800352	983	11	89.3636	95.0083	11.4035	-0.222108	0.521132	0.74324	0.025873	hypo	0	0	750	157336	ENST00000414449.1	unprocessed_pseudogene	ENSG00000229031.1	RP11-666G4.1	NoTest	NoTest	263552	48311	ENST00000406775.2	ENSG00000158321.11	AUTS2	NoChange	NoChange	262022	9617	1	0	0	0	0	1
1562	chr1	14585122	14585887	766	19	40.3158	94.2482	5.8814	-0.222084	0.231626	0.45371	0.0363269	hypo	0	0	35508	160035	ENST00000449215.1	lincRNA	ENSG00000231606.1	RP11-344F13.1	NoTest	NoTest	339312	71778	ENST00000376030.2	ENSG00000189337.11	KAZN	NoChange	NoChange	338723	465	0	0	1	0	0	1
693	chr6	32026147	32027056	910	21	43.3333	152.861	8.25948	-0.222054	0.372771	0.594825	0.0230637	hypo	0	0	11762	105372	ENST00000490077.1	retained_intron	ENSG00000168477.13	TNXB	Down	Down	12241	57349	ENST00000451343.1	ENSG00000168477.13	TNXB	Down	Down	19759	7946	0	1	0	0	0	1
1365	chr7	152276211	152276869	659	16	41.1875	104.129	7.11394	-0.22188	0.525204	0.747083	0.0310299	hypo	0	0	11156	159536	ENST00000427666.1	unprocessed_pseudogene	ENSG00000231139.1	AC104843.4	NoTest	NoTest	96380	72547	ENST00000359321.1	ENSG00000196584.2	XRCC2	NoTest	NoChange	96111	10236	0	0	1	0	0	1
1468	chr16	88453454	88453784	331	21	15.7619	98.6644	5.13907	-0.221858	0.42418	0.646038	0.0356837	hypo	0	0	40094	153490	ENST00000565624.1	protein_coding	ENSG00000225614.2	ZNF469	NoTest	NoTest	40094	78601	ENST00000565624.1	ENSG00000225614.2	ZNF469	NoTest	NoTest	0	20984	0	0	1	0.70997	0.29003	0
2454	chr8	93521820	93522533	714	10	71.4	64.0707	6.8735	-0.221846	0.336198	0.558044	0.0311496	hypo	1	0	0	178795	ENST00000521955.1	lincRNA	ENSG00000253371.1	RP11-587H10.1	NoTest	NoTest	373331	77260	ENST00000391681.1	ENSG00000212999.1	AC117834.1	NoTest	NoTest	365179	11016	1	0	0	0	0	1
95	chr5	53814690	53815626	937	60	15.6167	306.938	6.31245	-0.221709	0.456919	0.678628	0.0332125	hypo	0	0	1096	119052	ENST00000326277.3	protein_coding	ENSG00000178996.8	SNX18	NoChange	NoChange	1096	64882	ENST00000326277.3	ENSG00000178996.8	SNX18	NoChange	NoChange	0	6670	0.963714	0.036286	0	0.658485	0.341515	0
164	chr17	10073227	10075422	2196	32	68.625	257.732	11.1874	-0.221605	0.264949	0.486554	0.0235568	hypo	0	0	24395	188932	ENST00000581040.1	protein_coding	ENSG00000264194.1	AC000003.2	NoTest	NoTest	24395	81067	ENST00000581040.1	ENSG00000264194.1	AC000003.2	NoTest	NoTest	25612	21466	0	1	0	0	0	1
589	chr4	21537717	21538475	759	13	58.3846	164.742	13.0337	-0.221539	0.454457	0.675995	0.0206527	hypo	0	0	7803	126978	ENST00000509207.1	protein_coding	ENSG00000185774.10	KCNIP4	NoTest	NoTest	7803	69298	ENST00000509207.1	ENSG00000185774.10	KCNIP4	NoTest	NoTest	411610	5685	0	1	0	0	0	1
1974	chr5	169587799	169588452	654	8	81.75	78.4872	10.1089	-0.221434	0.551342	0.772776	0.0214016	hypo	0	0	18854	178593	ENST00000518924.1	processed_pseudogene	ENSG00000253219.1	KRT18P41	NoTest	NoTest	54881	57142	ENST00000449804.2	ENSG00000168269.7	FOXI1	NoTest	NoTest	54264	7337	0	0	1	0	0	1
1292	chr5	9714376	9715616	1241	10	124.1	107.343	11.589	-0.221384	0.269868	0.491252	0.0205925	hypo	0	0	1885	107634	ENST00000514078.1	protein_coding	ENSG00000169777.5	TAS2R1	NoTest	NoTest	1885	58570	ENST00000514078.1	ENSG00000169777.5	TAS2R1	NoTest	NoTest	167660	6541	0.0918614	0.908139	0	0	0	1
403	chr4	3440025	3440664	640	29	22.069	191.313	7.53568	-0.221371	0.32304	0.544412	0.0249167	hypo	0	0	2949	35336	ENST00000382774.3	protein_coding	ENSG00000109758.4	HGFAC	NoTest	NoTest	2949	19064	ENST00000382774.3	ENSG00000109758.4	HGFAC	NoTest	NoTest	8986	5519	0	1	0	0	0	1
205	chr10	79473115	79474846	1732	25	69.28	239.227	11.2743	-0.22137	0.410428	0.631797	0.0211882	hypo	0	0	15677	145988	ENST00000394628.2	processed_pseudogene	ENSG00000213514.2	RP11-428P16.2	NoTest	NoTest	74761	47174	ENST00000286627.5	ENSG00000156113.16	KCNMA1	NoTest	Down	1689	14260	0	0	1	0	0.179561	0.820439
2625	chr18	7617728	7618216	489	8	61.125	59.9793	8.25431	-0.221366	0.330063	0.551429	0.0280295	hypo	0	0	49910	112899	ENST00000400060.4	protein_coding	ENSG00000173482.12	PTPRM	Up	NoChange	49910	61588	ENST00000400060.4	ENSG00000173482.12	PTPRM	Up	NoChange	48897	22831	0	1	0	0	0	1
960	chr6	33950510	33951406	897	17	52.7647	126.787	8.39684	-0.221287	0.428785	0.650072	0.0225864	hypo	0	0	16421	149899	ENST00000408770.1	miRNA	ENSG00000221697.1	MIR1275	NoTest	NoTest	116458	27201	ENST00000609443.1	ENSG00000124493.9	GRM4	NoTest	NoTest	6482	8000	0	0	1	0	0	1
51	chr16	54870860	54873571	2712	41	66.1463	368.099	10.8473	-0.221224	0.44864	0.669864	0.0248533	hypo	0	0	8573	186903	ENST00000561591.1	lincRNA	ENSG00000261171.1	RP11-1136G4.1	NoTest	NoTest	91202	63635	ENST00000394636.4	ENSG00000176842.10	IRX5	Up	Up	88851	20570	0	0	1	0	0	1
1516	chr15	37663485	37664961	1477	15	98.4667	96.5761	7.08612	-0.221038	0.387126	0.608164	0.0281452	hypo	0	0	117404	194031	ENST00000604029.1	processed_pseudogene	ENSG00000270304.1	RP11-597G23.1	NoTest	NoTest	269980	33016	ENST00000340545.5	ENSG00000134138.15	MEIS2	NoChange	Down	117923	19024	0	1	0	0	0	1
2511	chr1	204759082	204759907	826	8	103.25	62.6604	8.37172	-0.220996	0.471472	0.692468	0.0202011	hypo	0	0	37871	95222	ENST00000404977.2	processed_transcript	ENSG00000163531.11	NFASC	Down	Down	37874	51723	ENST00000338515.6	ENSG00000163531.11	NFASC	Down	Down	37703	2087	0	0	1	0	0	1
1035	chr17	1690196	1691410	1215	28	43.3929	121.792	4.55942	-0.220973	0.345267	0.566239	0.0306189	hypo	0	0	3038	128160	ENST00000476292.1	retained_intron	ENSG00000186532.7	SMYD4	NoChange	NoChange	12688	69980	ENST00000491788.1	ENSG00000186532.7	SMYD4	NoChange	NoChange	32518	21248	0	1	0	0	0	1
479	chr15	60105658	60107724	2067	22	93.9545	179.843	9.33069	-0.220967	0.446506	0.667473	0.0204747	hypo	0	0	45106	163681	ENST00000484430.1	processed_pseudogene	ENSG00000234797.4	RPS3AP6	NoChange	NoTest	123924	38137	ENST00000267859.3	ENSG00000140299.7	BNIP2	NoChange	NoChange	123862	19214	0	0	1	0	0	1
4418	chr6	112352375	112352462	88	3	29.3333	21.8157	7.39735	-0.220875	0.305405	0.52628	0.0216801	hypo	0	0	22812	38752	ENST00000368666.2	protein_coding	ENSG00000112761.14	WISP3	NoTest	NoTest	22812	20979	ENST00000368666.2	ENSG00000112761.14	WISP3	NoTest	NoTest	55944	8445	0	0	1	0	0	1
2399	chr2	177447841	177448613	773	9	85.8889	65.6423	7.38674	-0.220804	0.356366	0.57717	0.0241915	hypo	0	0	28363	195596	ENST00000608775.1	lincRNA	ENSG00000272551.1	RP11-324L17.1	NoTest	NoTest	313610	29429	ENST00000452865.1	ENSG00000128654.9	MTX2	NoChange	NoChange	53627	3650	0	0	1	0	0	1
2806	chr10	71526707	71527109	403	6	67.1667	54.9135	10.0955	-0.220736	0.39241	0.613146	0.0201644	hypo	0	0	11608	158832	ENST00000438138.1	processed_pseudogene	ENSG00000230469.1	RPL5P26	NoTest	NoTest	34534	73424	ENST00000356340.3	ENSG00000197467.9	COL13A1	NoTest	NoTest	34193	14188	0	0	1	0	0	1
543	chr7	75601481	75602297	817	29	28.1724	169.22	6.68467	-0.22061	0.301729	0.522339	0.0314844	hypo	0	0	4317	53340	ENST00000439297.1	protein_coding	ENSG00000127948.9	POR	NoChange	NoChange	4317	29057	ENST00000439297.1	ENSG00000127948.9	POR	NoChange	NoChange	21060	9691	0	1	0	0	0	1
1171	chr10	90672924	90673872	949	15	63.2667	114.057	7.97752	-0.220585	0.41247	0.633055	0.0253988	hypo	0	0	810	67239	ENST00000371922.1	protein_coding	ENSG00000138134.7	STAMBPL1	NoChange	NoChange	810	36572	ENST00000371922.1	ENSG00000138134.7	STAMBPL1	NoChange	NoChange	32300	14319	1	0	0	0	0	1
644	chr2	206766786	206768067	1282	24	53.4167	157.919	8.29039	-0.220488	0.342321	0.562809	0.0264517	hypo	0	0	1431	139105	ENST00000365005.1	misc_RNA	ENSG00000201875.1	RN7SKP178	NoTest	NoTest	159900	22136	ENST00000424117.1	ENSG00000114933.11	INO80D	NoChange	NoChange	22565	3757	0.443058	0	0.556942	0	0	1
1091	chr10	6341869	6343053	1185	20	59.25	118.35	6.64371	-0.220439	0.434267	0.654706	0.0292398	hypo	0	0	5221	154714	ENST00000440192.1	processed_pseudogene	ENSG00000226705.1	SDCBPP1	NoTest	NoTest	49224	77240	ENST00000391437.1	ENSG00000212743.1	DKFZP667F0711	NoChange	Down	78997	13838	0	1	0	0	0	1
884	chr5	9713196	9713896	701	13	53.9231	133.467	11.3736	-0.22035	0.325957	0.546307	0.0208231	hypo	0	0	705	107634	ENST00000514078.1	protein_coding	ENSG00000169777.5	TAS2R1	NoTest	NoTest	705	58570	ENST00000514078.1	ENSG00000169777.5	TAS2R1	NoTest	NoTest	166480	6541	1	0	0	0	0	1
320	chr10	122975869	122977666	1798	24	74.9167	207.473	9.07626	-0.219879	0.270896	0.490775	0.0278027	hypo	0	0	37654	155298	ENST00000429809.1	lincRNA	ENSG00000227143.1	RP11-159H3.2	NoTest	NoTest	297026	5388	ENST00000429361.1	ENSG00000066468.16	FGFR2	NoChange	NoChange	236477	14637	0	0	1	0	0	1
382	chr9	35487695	35488807	1113	26	42.8077	194.162	9.55816	-0.219869	0.451976	0.671845	0.0239967	hypo	0	0	1316	137400	ENST00000361226.3	protein_coding	ENSG00000198853.7	RUSC2	NoChange	NoChange	1316	75064	ENST00000361226.3	ENSG00000198853.7	RUSC2	NoChange	NoChange	897	11629	0.614555	0	0.385445	0	0.991015	0.00898473
1770	chr8	23264409	23265509	1101	14	78.6429	85.9266	7.17728	-0.219822	0.444123	0.663945	0.0245848	hypo	0	0	2655	60494	ENST00000389131.3	protein_coding	ENSG00000134013.11	LOXL2	Up	Up	2655	32928	ENST00000389131.3	ENSG00000134013.11	LOXL2	Up	Up	2541	10675	0	1	0	0	0	1
637	chr19	10835212	10836165	954	21	45.4286	158.653	9.23774	-0.219813	0.380785	0.600597	0.0264256	hypo	0	0	5974	15439	ENST00000586939.1	protein_coding	ENSG00000079805.12	DNM2	NoChange	NoChange	5974	8189	ENST00000586939.1	ENSG00000079805.12	DNM2	NoChange	NoChange	5871	24173	0	1	0	0	0	1
2935	chr5	103766544	103766999	456	6	76	51.9025	9.55556	-0.219582	0.536918	0.7565	0.0244442	hypo	0	0	170016	169010	ENST00000470639.2	misc_RNA	ENSG00000239808.2	RN7SL255P	NoTest	NoTest	868049	21049	ENST00000230792.2	ENSG00000112874.5	NUDT12	NoChange	NoChange	1170993	6890	0	1	0	0	0	1
892	chr6	17491287	17493353	2067	27	76.5556	133.078	5.13596	-0.219511	0.364384	0.583895	0.0375193	hypo	0	0	38529	125138	ENST00000333817.7	processed_pseudogene	ENSG00000184612.8	RPL7P26	NoTest	NoTest	97343	20597	ENST00000465994.1	ENSG00000112186.7	CAP2	Up	Up	107029	7720	0	1	0	0	0	1
1873	chr5	117278598	117279638	1041	10	104.1	82.3052	9.14948	-0.219497	0.504822	0.724319	0.0216857	hypo	0	0	17894	175133	ENST00000509669.1	lincRNA	ENSG00000249797.1	CTD-3179P9.1	NoTest	NoTest	1044276	58366	ENST00000304058.4	ENSG00000169570.5	DTWD2	NoChange	NoChange	1029658	6931	0	1	0	0	0	1
4342	chr12	127035031	127035101	71	4	17.75	22.9557	5.94824	-0.219473	0.502997	0.72247	0.0223979	hypo	0	0	26236	182087	ENST00000542110.1	processed_pseudogene	ENSG00000256310.1	NDUFA5P6	NoTest	NoTest	927988	37565	ENST00000535886.1	ENSG00000139364.6	TMEM132B	NoChange	NoChange	175677	17289	0	0	1	0	0	1
3222	chr6	48595820	48596564	745	7	106.429	45.3079	6.53036	-0.219427	0.542128	0.761556	0.0225682	hypo	0	0	220995	149503	ENST00000408248.1	miRNA	ENSG00000221175.1	AL391538.1	NoTest	NoTest	559394	79926	ENST00000339488.4	ENSG00000244694.3	PTCHD4	NoTest	NoChange	559409	8193	0	0	1	0	0	1
4434	chr5	75918526	75918738	213	3	71	21.5259	8.03082	-0.219241	0.341897	0.561138	0.0277035	hypo	0	0	499	97289	ENST00000504899.1	protein_coding	ENSG00000164220.6	F2RL2	NoTest	NoTest	499	52821	ENST00000504899.1	ENSG00000164220.6	F2RL2	NoTest	NoTest	92382	6784	1	0	0	0	0	1
187	chr2	239277908	239279684	1777	30	59.2333	245.43	10.9755	-0.219089	0.407142	0.626231	0.0251875	hypo	0	0	22083	140099	ENST00000462122.1	retained_intron	ENSG00000204104.7	TRAF3IP1	Up	NoChange	48722	75562	ENST00000391994.2	ENSG00000204104.7	TRAF3IP1	Up	NoChange	48471	4022	0	1	0	0	0	1
3405	chr1	58869347	58869488	142	5	28.4	40.9928	8.75499	-0.219076	0.491558	0.710633	0.0227289	hypo	0	0	102382	93471	ENST00000460671.1	processed_transcript	ENSG00000162600.7	OMA1	NoChange	NoChange	135001	50737	ENST00000421528.2	ENSG00000162600.7	OMA1	NoChange	NoChange	142838	1171	0	1	0	0	0	1
3645	chr15	81468354	81468791	438	8	54.75	36.2891	5.22526	-0.219033	0.328126	0.547159	0.027312	hypo	0	0	6149	111216	ENST00000560241.1	nonsense_mediated_decay	ENSG00000172349.12	IL16	NoChange	Down	6408	60632	ENST00000559388.1	ENSG00000172349.12	IL16	NoChange	Down	41651	19452	0	1	0	0	0	1
2986	chr17	9954599	9954925	327	11	29.7273	50.7701	4.78636	-0.219027	0.555632	0.77466	0.0255381	hypo	0	0	8206	1769	ENST00000578599.1	protein_coding	ENSG00000007237.14	GAS7	NoChange	Down	8206	904	ENST00000578599.1	ENSG00000007237.14	GAS7	NoChange	Down	146109	21466	0	1	0	0	0	1
329	chr20	49892372	49893367	996	28	35.5714	204.643	11.398	-0.218961	0.222783	0.441744	0.0214002	hypo	0	0	98329	188388	ENST00000580154.1	miRNA	ENSG00000263592.1	AL035457.1	NoTest	NoTest	252705	2524	ENST00000371571.4	ENSG00000026559.9	KCNG1	NoTest	NoTest	215428	26329	0	0	1	0	0	1
2848	chr1	78214126	78214477	352	8	44	53.8856	7.19984	-0.218938	0.418766	0.637704	0.0226259	hypo	0	0	2978	14342	ENST00000357428.1	protein_coding	ENSG00000077254.10	USP33	Up	NoChange	2978	7580	ENST00000357428.1	ENSG00000077254.10	USP33	Up	NoChange	10366	1254	0	1	0	0	0	1
4028	chr15	81703291	81703576	286	3	95.3333	29.0777	10.5173	-0.218908	0.243228	0.462136	0.0214132	hypo	0	0	344	185024	ENST00000559698.1	lincRNA	ENSG00000259372.1	CTD-2240J17.1	NoTest	NoTest	36736	71485	ENST00000359440.5	ENSG00000188869.8	TMC3	NoTest	NoTest	86327	19453	1	0	0	0	0	1
2737	chr17	13333131	13333444	314	6	52.3333	57.2484	9.96715	-0.21888	0.304778	0.523658	0.0245629	hypo	0	0	70200	190537	ENST00000578401.1	miRNA	ENSG00000266115.1	AC005375.1	NoTest	NoTest	125915	46122	ENST00000578576.1	ENSG00000153976.2	HS3ST3A1	NoTest	NoTest	66314	21479	0	0	1	0	0	1
246	chr6	161469743	161470795	1053	24	43.875	226.886	12.7841	-0.218867	0.611546	0.830413	0.0227541	hypo	0	0	14352	17129	ENST00000446500.1	processed_transcript	ENSG00000085511.15	MAP3K4	NoChange	NoChange	26516	9152	ENST00000448119.2	ENSG00000085511.15	MAP3K4	NoChange	NoChange	56178	8683	0	1	0	0	0	1
4081	chr1	186595660	186595713	54	3	18	28.1243	9.62078	-0.218815	0.158825	0.37764	0.0218341	hypo	0	0	45336	161918	ENST00000450032.2	processed_pseudogene	ENSG00000233196.2	GS1-304P7.1	NoTest	NoTest	53845	6875	ENST00000367468.5	ENSG00000073756.7	PTGS2	NoChange	NoChange	53597	2005	0	0	1	0	0	1
274	chr6	136557144	136559107	1964	22	89.2727	219.948	13.7557	-0.218784	0.639203	0.857986	0.0208412	hypo	0	0	1576	77923	ENST00000532958.1	protein_coding	ENSG00000146410.7	MTFR2	NoTest	NoTest	1576	42233	ENST00000532958.1	ENSG00000146410.7	MTFR2	NoTest	NoTest	12013	8532	0.215886	0.784114	0	0	0	1
2372	chr12	68793718	68794534	817	8	102.125	66.3871	8.66295	-0.218649	0.337678	0.556327	0.0243996	hypo	0	0	3045	176722	ENST00000539404.1	lincRNA	ENSG00000251301.2	RP11-81H14.2	NoTest	NoTest	67556	20098	ENST00000430606.2	ENSG00000111554.10	MDM1	NoChange	NoChange	67242	16851	0	1	0	0	0	1
1262	chr5	7000112	7001020	909	12	75.75	109.147	9.72023	-0.218634	0.498065	0.716699	0.0213798	hypo	0	0	46319	145084	ENST00000390956.1	rRNA	ENSG00000212258.1	RNA5SP176	NoTest	NoTest	285366	21059	ENST00000515721.1	ENSG00000112941.8	PAPD7	NoChange	NoChange	176834	6534	0	1	0	0	0	1
908	chr5	38807384	38808153	770	20	38.5	131.941	8.14179	-0.218581	0.368697	0.587278	0.0297028	hypo	0	0	23701	176014	ENST00000514586.1	antisense	ENSG00000250629.1	RP11-122C5.3	NoTest	NoTest	37806	41778	ENST00000502536.1	ENSG00000145623.8	OSMR	NoChange	NoChange	37349	6617	0	1	0	0	0	1
234	chr14	100882755	100884512	1758	25	70.32	229.961	12.9328	-0.218452	0.608794	0.827246	0.0197769	hypo	0	0	9512	183998	ENST00000556411.1	sense_intronic	ENSG00000258620.1	RP11-362L22.1	NoTest	NoTest	34417	63458	ENST00000542471.2	ENSG00000176473.9	WDR25	NoChange	NoChange	39823	18661	0	1	0	0	0	1
760	chr17	10058622	10060134	1513	19	79.6316	145.076	10.2565	-0.218403	0.459856	0.678259	0.0237628	hypo	0	0	9790	188932	ENST00000581040.1	protein_coding	ENSG00000264194.1	AC000003.2	NoTest	NoTest	9790	81067	ENST00000581040.1	ENSG00000264194.1	AC000003.2	NoTest	NoTest	40900	21466	0	1	0	0	0	1
145	chr2	37808939	37810765	1827	30	60.9	267.03	10.1328	-0.218334	0.427278	0.645612	0.0203467	hypo	0	0	16513	165295	ENST00000419425.1	antisense	ENSG00000236213.1	AC006369.2	NoTest	NoTest	64035	51352	ENST00000422687.1	ENSG00000163171.6	CDC42EP3	Up	Up	87377	2756	0	0	1	0	0	1
4275	chr8	71158616	71158921	306	3	102	24.4823	8.38658	-0.218023	0.327988	0.546011	0.0253683	hypo	0	0	1005	70211	ENST00000519724.1	protein_coding	ENSG00000140396.8	NCOA2	NoChange	NoChange	1005	38241	ENST00000519724.1	ENSG00000140396.8	NCOA2	NoChange	NoChange	155224	10931	1	0	0	0	0	1
537	chr12	110694456	110695709	1254	20	62.7	170.422	10.431	-0.217792	0.38083	0.598622	0.0221424	hypo	0	0	22851	114005	ENST00000552636.1	protein_coding	ENSG00000174437.12	ATP2A2	Up	NoChange	22851	62220	ENST00000552636.1	ENSG00000174437.12	ATP2A2	Up	NoChange	22683	17039	0	0	1	0	0	1
2746	chr3	44471646	44472266	621	8	77.625	57.0219	7.29757	-0.217714	0.465711	0.683425	0.0267285	hypo	0	0	6146	153804	ENST00000416124.1	lincRNA	ENSG00000225873.1	LINC00694	NoTest	NoTest	46895	68798	ENST00000425708.2	ENSG00000185219.11	ZNF445	NoChange	NoChange	46572	4405	0	0	1	0	0	1
2336	chr1	170187274	170187979	706	9	78.4444	67.7552	7.82758	-0.21755	0.525524	0.743074	0.0261281	hypo	0	0	6675	167526	ENST00000454451.1	processed_pseudogene	ENSG00000238051.1	ISCUP1	NoTest	NoTest	72131	75376	ENST00000439373.2	ENSG00000203740.3	METTL11B	NoTest	NoTest	143276	1920	0	1	0	0	0	1
2981	chr20	43322710	43323229	520	7	74.2857	50.8087	7.62581	-0.217282	0.288169	0.505451	0.0223158	hypo	0	0	1495	172634	ENST00000419931.1	antisense	ENSG00000244558.1	RP11-445H22.4	NoTest	NoTest	20255	4831	ENST00000372868.2	ENSG00000064205.6	WISP2	Up	Up	41982	26227	0.971154	0.0288462	0	0	0	1
1681	chr11	63622044	63622901	858	14	61.2857	89.5385	7.95292	-0.217234	0.533766	0.750999	0.02757	hypo	0	0	4608	12373	ENST00000543220.1	protein_coding	ENSG00000072518.16	MARK2	NoChange	NoChange	4608	6594	ENST00000543220.1	ENSG00000072518.16	MARK2	NoChange	NoChange	14569	15529	0	1	0	0	0	1
1229	chr16	62495926	62497503	1578	11	143.455	111.044	11.5066	-0.217147	0.594774	0.81192	0.0210501	hypo	0	0	57770	167973	ENST00000459578.1	snoRNA	ENSG00000238507.1	snoU13	NoTest	NoChange	424986	44259	ENST00000584506.1	ENSG00000150394.9	CDH8	NoTest	NoTest	425291	20641	0	0	1	0	0	1
1595	chr18	60356825	60358115	1291	12	107.583	93.1822	8.5322	-0.217125	0.403072	0.620198	0.0253986	hypo	0	0	24556	16114	ENST00000400316.4	protein_coding	ENSG00000081913.9	PHLPP1	NoChange	NoChange	24556	8590	ENST00000400316.4	ENSG00000081913.9	PHLPP1	NoChange	NoChange	24189	23102	0	0	1	0	0	1
3020	chr16	76869833	76870140	308	5	61.6	49.9468	10.5828	-0.21709	0.519228	0.736318	0.0238725	hypo	0	0	32692	190799	ENST00000585233.1	miRNA	ENSG00000266426.1	MIR4719	NoTest	NoTest	282518	80995	ENST00000563764.1	ENSG00000261833.1	RP11-58C22.1	NoTest	NoTest	200680	20812	0	1	0	0	0	1
4600	chr11	3070561	3070828	268	4	67	18.638	4.82595	-0.217072	0.282504	0.499577	0.0357887	hypo	0	0	809	138976	ENST00000364746.1	snRNA	ENSG00000201616.1	RNU1-91P	NoTest	NoTest	7803	19510	ENST00000401769.3	ENSG00000110619.12	CARS	NoChange	Up	7314	15086	1	0	0	0	0	1
219	chr9	124383950	124384923	974	28	34.7857	234.217	9.55844	-0.21705	0.355219	0.57227	0.0248588	hypo	0	0	23402	64978	ENST00000489314.1	processed_transcript	ENSG00000136848.12	DAB2IP	Up	Up	28949	35342	ENST00000408936.3	ENSG00000136848.12	DAB2IP	Up	Up	21567	12132	0	1	0	0	0	1
1297	chr14	52499716	52500609	894	12	74.5	107.012	9.50102	-0.216946	0.361448	0.578394	0.0199716	hypo	0	0	5060	17912	ENST00000556572.1	protein_coding	ENSG00000087303.12	NID2	NoChange	NoChange	5060	9565	ENST00000556572.1	ENSG00000087303.12	NID2	NoChange	NoChange	33972	18299	0	1	0	0	0	1
2004	chr6	85970836	85971387	552	8	69	77.5561	9.75147	-0.216933	0.487215	0.704147	0.0218627	hypo	0	0	3789	148697	ENST00000403365.1	processed_pseudogene	ENSG00000216902.3	RP1-161C16.1	NoTest	NoTest	188421	34014	ENST00000369646.3	ENSG00000135318.7	NT5E	Down	Down	188038	8304	0	0	1	0	0	1
490	chr14	64580103	64582014	1912	30	63.7333	178.331	7.07699	-0.21693	0.446564	0.663494	0.0265268	hypo	0	0	4133	7597	ENST00000553455.1	protein_coding	ENSG00000054654.11	SYNE2	NoChange	NoChange	4133	4044	ENST00000553455.1	ENSG00000054654.11	SYNE2	NoChange	NoChange	178845	18389	0	1	0	0	0	1
4460	chr10	119235770	119236018	249	3	83	21.1022	7.53904	-0.216868	0.340918	0.557787	0.0246687	hypo	0	0	665	158112	ENST00000412075.2	antisense	ENSG00000229847.4	EMX2OS	NoTest	NoTest	65936	59001	ENST00000553456.3	ENSG00000170370.10	EMX2	NoTest	NoTest	57899	14611	1	0	0	0	0	1
57	chr19	13095453	13097151	1699	48	35.3958	353.961	9.18652	-0.216765	0.395395	0.61216	0.0272563	hypo	0	0	9270	2218	ENST00000397661.2	protein_coding	ENSG00000008441.12	NFIX	Up	NoChange	9270	1152	ENST00000397661.2	ENSG00000008441.12	NFIX	Up	NoChange	9666	23299	0	0	1	0	0	1
2224	chr6	20169688	20170832	1145	10	114.5	70.8418	7.90403	-0.216743	0.374478	0.591221	0.0269875	hypo	0	0	41485	155984	ENST00000449143.2	antisense	ENSG00000227803.2	RP11-239H6.2	NoTest	NoTest	41797	60521	ENST00000324607.7	ENSG00000172197.9	MBOAT1	NoChange	NoChange	41436	7732	0	1	0	0	0	1
1029	chr5	146626182	146627679	1498	15	99.8667	122.01	9.33139	-0.216681	0.504176	0.720857	0.0243662	hypo	0	0	11493	106874	ENST00000398523.3	protein_coding	ENSG00000169302.10	STK32A	Up	Up	11493	58148	ENST00000398523.3	ENSG00000169302.10	STK32A	Up	Up	11621	7232	0	1	0	0	0	1
2145	chr19	46804801	46805073	273	13	21	73.1307	6.02851	-0.216657	0.276246	0.492904	0.0287338	hypo	0	0	1782	50058	ENST00000300862.3	protein_coding	ENSG00000124440.11	HIF3A	Down	Down	1782	27164	ENST00000300862.3	ENSG00000124440.11	HIF3A	Down	Down	1925	25239	0.798535	0.201465	0	0	0.274725	0.725275
3347	chr18	28497591	28497964	374	5	74.8	42.1323	8.83185	-0.216329	0.513067	0.729396	0.0246833	hypo	0	0	62918	190148	ENST00000583580.1	lincRNA	ENSG00000265670.1	RP11-25I11.1	NoTest	NoTest	88919	33545	ENST00000584980.1	ENSG00000134762.12	DSC3	Down	Down	123525	22949	0	0	1	0	0	1
1072	chr9	137331241	137331645	405	25	16.2	119.158	5.13422	-0.216316	0.354074	0.57039	0.0340947	hypo	0	0	32812	127846	ENST00000540193.1	protein_coding	ENSG00000186350.8	RXRA	NoChange	NoChange	32812	69815	ENST00000540193.1	ENSG00000186350.8	RXRA	NoChange	NoChange	0	12423	0	1	0	0.812346	0.187654	0
2551	chr2	16155764	16156326	563	9	62.5556	61.7087	8.4713	-0.216298	0.463038	0.679336	0.0253725	hypo	0	0	34222	165372	ENST00000426539.1	lincRNA	ENSG00000236289.2	AC130710.1	NoTest	NoTest	75077	33221	ENST00000281043.3	ENSG00000134323.10	MYCN	NoTest	NoTest	1344	2607	0	1	0	0	1	0
2567	chr15	71148298	71149270	973	11	88.4545	61.2806	6.79218	-0.216297	0.358236	0.574534	0.0281891	hypo	0	0	1782	185157	ENST00000558927.2	processed_pseudogene	ENSG00000259470.2	KRT8P9	NoTest	NoTest	1799	54733	ENST00000299213.8	ENSG00000166173.9	LARP6	NoChange	NoChange	1477	19323	0.429599	0.570401	0	0	0.537513	0.462487
2797	chr5	53304181	53304660	480	6	80	55.2654	10.2213	-0.216254	0.208497	0.424751	0.0220775	hypo	0	0	39477	169977	ENST00000479462.2	misc_RNA	ENSG00000241230.2	RN7SL801P	NoTest	NoTest	301742	68874	ENST00000504924.1	ENSG00000185305.6	ARL15	NoChange	NoChange	301272	6669	0	1	0	0	0	1
545	chr6	3340058	3341460	1403	25	56.12	169.139	7.37578	-0.216232	0.314777	0.53101	0.0277118	hypo	0	0	15640	65627	ENST00000467144.1	processed_transcript	ENSG00000137266.10	SLC22A23	NoChange	NoChange	80763	65719	ENST00000454610.2	ENSG00000180822.7	PSMG4	NoChange	NoChange	80319	7622	0	1	0	0	0	1
1801	chr1	21658080	21659349	1270	14	90.7143	84.9288	6.89415	-0.216227	0.343774	0.560002	0.0227671	hypo	0	0	12280	43816	ENST00000463334.2	processed_transcript	ENSG00000117298.10	ECE1	NoChange	NoChange	12647	23658	ENST00000415912.2	ENSG00000117298.10	ECE1	NoChange	NoChange	12011	598	0	1	0	0	0	1
2382	chr2	74408760	74409189	430	7	61.4286	66.1034	9.85933	-0.216198	0.432075	0.648273	0.0220963	hypo	0	0	2734	40952	ENST00000488006.1	processed_transcript	ENSG00000114978.13	MOB1A	NoChange	NoChange	2764	22149	ENST00000396049.4	ENSG00000114978.13	MOB1A	NoChange	NoChange	2595	2996	0	0	1	0	0	1
3248	chr3	80287016	80287268	253	5	50.6	44.652	9.13969	-0.216193	0.504708	0.720901	0.021143	hypo	0	0	21604	168940	ENST00000474219.1	processed_pseudogene	ENSG00000239699.1	HNRNPA3P8	NoTest	NoTest	470050	58608	ENST00000464233.1	ENSG00000169855.15	ROBO1	NoChange	NoChange	471115	4694	0	0	1	0	0	1
1173	chr2	85442284	85443273	990	22	45	113.965	5.79206	-0.216191	0.265592	0.481784	0.0239282	hypo	0	0	1537	83362	ENST00000442813.1	protein_coding	ENSG00000152284.4	TCF7L1	NoChange	NoChange	1537	45277	ENST00000442813.1	ENSG00000152284.4	TCF7L1	NoChange	NoChange	79690	3042	0.466667	0.533333	0	0	0	1
451	chr8	23244277	23246080	1804	28	64.4286	183.397	7.26981	-0.2161	0.454772	0.670872	0.0240409	hypo	0	0	15508	60506	ENST00000524168.1	protein_coding	ENSG00000134013.11	LOXL2	Up	Up	15508	32934	ENST00000524168.1	ENSG00000134013.11	LOXL2	Up	Up	14362	10675	0	1	0	0	0	1
104	chr3	71956343	71958578	2236	34	65.7647	297.475	10.1939	-0.215953	0.302326	0.518279	0.0229866	hypo	0	0	80014	168587	ENST00000487601.2	misc_RNA	ENSG00000239250.2	RN7SL271P	NoTest	NoTest	121985	51557	ENST00000353065.3	ENSG00000163421.4	PROK2	NoTest	NoTest	121689	4670	0	0	1	0	0	1
2595	chr20	17628048	17628671	624	13	48	60.7644	4.97416	-0.21594	0.344268	0.560208	0.0249552	hypo	0	0	10905	51513	ENST00000495501.2	nonsense_mediated_decay	ENSG00000125844.11	RRBP1	NoChange	NoChange	12480	27985	ENST00000246043.4	ENSG00000125844.11	RRBP1	NoChange	NoChange	32564	25983	0	1	0	0	0	1
2206	chr10	63084148	63085453	1306	11	118.727	71.2677	7.87027	-0.215936	0.56221	0.778146	0.0285648	hypo	0	0	88804	133427	ENST00000507507.1	processed_transcript	ENSG00000196932.7	TMEM26	NoTest	NoTest	105636	72893	ENST00000277749.5	ENSG00000196932.7	TMEM26	NoTest	NoTest	127042	14148	0	0	1	0	0	1
4079	chr3	138042975	138043140	166	4	41.5	28.2011	7.13024	-0.215906	0.3056	0.521506	0.0242823	hypo	0	0	630	121095	ENST00000492993.1	nonsense_mediated_decay	ENSG00000181322.9	NME9	NoTest	NoTest	633	65989	ENST00000317876.4	ENSG00000181322.9	NME9	NoTest	NoTest	5053	4961	1	0	0	0	0	1
579	chr6	149805815	149806744	930	24	38.75	165.869	7.66456	-0.215882	0.3458	0.561682	0.0271189	hypo	1	1	0	118336	ENST00000542614.1	protein_coding	ENSG00000178199.9	ZC3H12D	NoTest	NoTest	0	64489	ENST00000542614.1	ENSG00000178199.9	ZC3H12D	NoTest	NoTest	27625	8596	1	0	0	0	0	1
1057	chr15	100774070	100774905	836	20	41.8	120.495	7.30752	-0.215869	0.266334	0.482203	0.0346344	hypo	0	0	26804	70441	ENST00000559976.1	processed_transcript	ENSG00000140470.9	ADAMTS17	NoTest	NoChange	106435	38349	ENST00000561355.2	ENSG00000140470.9	ADAMTS17	NoTest	NoChange	57320	19636	0	1	0	0	0	1
360	chr16	74030542	74032225	1684	20	84.2	197.839	10.3297	-0.215834	0.322345	0.538178	0.0213597	hypo	0	0	55118	152963	ENST00000484897.2	processed_pseudogene	ENSG00000225178.4	RPSAP56	NoTest	NoTest	298447	14475	ENST00000219313.4	ENSG00000103035.6	PSMD7	Up	Up	298308	20785	0	0	1	0	0	1
781	chr10	32046315	32047269	955	20	47.75	142.432	8.42954	-0.2158	0.454982	0.670781	0.0218516	hypo	0	0	1250	150517	ENST00000410480.1	misc_RNA	ENSG00000222412.1	Y_RNA	NoChange	NoChange	95838	53898	ENST00000454919.1	ENSG00000165322.13	ARHGAP12	NoChange	NoChange	1447	13975	0.784293	0	0.215707	0	0.579058	0.420942
1653	chr11	70732084	70732517	434	18	24.1111	90.6175	5.95173	-0.215571	0.241573	0.457144	0.0407669	hypo	0	0	10154	92894	ENST00000294018.4	protein_coding	ENSG00000162105.12	SHANK2	NoTest	NoTest	10154	50416	ENST00000294018.4	ENSG00000162105.12	SHANK2	NoTest	NoTest	59028	15812	0	1	0	0	0	1
27	chr7	51074016	51077329	3314	53	62.5283	450.465	12.2903	-0.215557	0.615477	0.831034	0.0247152	hypo	0	0	7830	156389	ENST00000582616.1	antisense	ENSG00000228204.2	RP4-724E13.2	NoTest	NoTest	181310	17072	ENST00000431948.1	ENSG00000106078.13	COBL	NoChange	NoChange	212377	9472	0	1	0	0	0	1
204	chr16	56558299	56560285	1987	34	58.4412	239.444	8.51166	-0.215545	0.583246	0.79879	0.0268639	hypo	0	0	4103	50624	ENST00000245157.5	protein_coding	ENSG00000125124.7	BBS2	NoChange	NoChange	4103	27501	ENST00000245157.5	ENSG00000125124.7	BBS2	NoChange	NoChange	4223	20588	0	0	1	0	0	1
3406	chr11	762600	762973	374	8	46.75	40.9748	5.70128	-0.215529	0.235328	0.450857	0.0289383	hypo	0	0	1008	117063	ENST00000530666.1	retained_intron	ENSG00000177156.6	TALDO1	NoChange	NoChange	8453	63900	ENST00000465313.2	ENSG00000177225.12	PDDC1	NoChange	NoChange	13830	14948	1	0	0	0	0	1
1537	chr10	17045224	17046279	1056	14	75.4286	95.2715	8.3861	-0.215493	0.156914	0.372406	0.0230281	hypo	0	0	19029	32908	ENST00000438254.1	protein_coding	ENSG00000107611.10	CUBN	NoChange	NoChange	19029	17768	ENST00000438254.1	ENSG00000107611.10	CUBN	NoChange	NoChange	185248	13894	0	1	0	0	0	1
3861	chr5	77844876	77845045	170	5	34	32.0514	6.55154	-0.215303	0.334832	0.550135	0.0262611	hypo	1	1	0	77146	ENST00000515007.2	protein_coding	ENSG00000145685.9	LHFPL2	NoChange	NoChange	0	41807	ENST00000515007.2	ENSG00000145685.9	LHFPL2	NoChange	NoChange	38562	6807	1	0	0	0	0	1
2391	chr5	67702349	67702874	526	10	52.6	65.8709	7.26963	-0.215269	0.385744	0.601013	0.0242053	hypo	0	0	27433	174257	ENST00000507733.1	lincRNA	ENSG00000248884.1	CTC-537E7.3	NoTest	NoTest	113952	41799	ENST00000523872.1	ENSG00000145675.10	PIK3R1	NoChange	NoChange	117897	6724	0	0	1	0	0	1
30	chr6	134158795	134159849	1055	40	26.375	434.729	15.2594	-0.215221	0.280373	0.495594	0.0227523	hypo	0	0	472	151205	ENST00000412745.1	lincRNA	ENSG00000223586.1	RP4-662A9.2	NoTest	NoTest	50426	24283	ENST00000367882.4	ENSG00000118526.6	TCF21	Down	Down	0	8520	1	0	0	0.211374	0.788626	0
4313	chr8	102802319	102802874	556	5	111.2	23.4828	4.80563	-0.21519	0.259754	0.474944	0.0281143	hypo	0	0	287	28546	ENST00000524101.1	processed_transcript	ENSG00000104490.13	NCALD	NoChange	NoChange	300	15409	ENST00000523645.1	ENSG00000104490.13	NCALD	NoChange	NoChange	295888	11075	1	0	0	0	0	1
249	chr1	9630234	9631993	1760	29	60.6897	226.267	9.58323	-0.215136	0.49312	0.708256	0.0231594	hypo	0	0	4491	159582	ENST00000435277.1	processed_pseudogene	ENSG00000231181.1	RP13-15M17.1	NoChange	NoChange	16938	71448	ENST00000377376.4	ENSG00000188807.8	TMEM201	NoChange	NoChange	16593	390	0	1	0	0	0	1
718	chr4	7790900	7791506	607	21	28.9048	150.516	9.50839	-0.215112	0.468135	0.683247	0.0274703	hypo	0	0	4032	132648	ENST00000508415.1	processed_transcript	ENSG00000196526.6	AFAP1	NoChange	NoChange	54892	68580	ENST00000505529.1	ENSG00000184985.12	SORCS2	NoTest	NoTest	10685	5607	0	1	0	0	0	1
392	chr22	40046778	40047953	1176	26	45.2308	193.184	8.4009	-0.215023	0.270502	0.485525	0.0289584	hypo	0	0	7975	22889	ENST00000471970.1	processed_transcript	ENSG00000100346.13	CACNA1I	NoTest	NoTest	80019	12321	ENST00000407673.1	ENSG00000100346.13	CACNA1I	NoTest	NoTest	816	27415	0	1	0	0	1	0
1433	chr6	158453566	158453927	362	11	32.9091	100.452	10.6559	-0.214856	0.506989	0.721846	0.0234948	hypo	0	0	594	14794	ENST00000485863.1	nonsense_mediated_decay	ENSG00000078269.9	SYNJ2	NoChange	NoTest	15068	7829	ENST00000449320.1	ENSG00000078269.9	SYNJ2	NoChange	NoTest	50121	8651	1	0	0	0	0	1
2711	chr7	28749116	28749575	460	10	46	57.7904	6.55477	-0.2148	0.38948	0.60428	0.0279146	hypo	0	0	14341	78076	ENST00000468813.1	processed_transcript	ENSG00000146592.12	CREB5	NoChange	Down	23517	42314	ENST00000396298.2	ENSG00000146592.12	CREB5	NoChange	Down	143878	9334	0	1	0	0	0	1
244	chr7	74049454	74050852	1399	31	45.129	227.49	9.88074	-0.214751	0.29218	0.506931	0.0249398	hypo	0	0	21141	14591	ENST00000485000.1	processed_transcript	ENSG00000077809.8	GTF2I	NoChange	NoChange	21158	7730	ENST00000324896.4	ENSG00000077809.8	GTF2I	NoChange	NoChange	20099	9669	0	0	1	0	0	1
1754	chr18	55460168	55460666	499	10	49.9	86.4874	10.4795	-0.214653	0.534506	0.749159	0.0208735	hypo	0	0	9660	16123	ENST00000536015.1	protein_coding	ENSG00000081923.6	ATP8B1	Up	NoChange	9660	8594	ENST00000536015.1	ENSG00000081923.6	ATP8B1	Up	NoChange	8390	23075	0	1	0	0	0	1
3541	chr3	127532987	127533468	482	7	68.8571	38.2627	5.84584	-0.214638	0.349481	0.564118	0.0269298	hypo	0	0	7517	13167	ENST00000494830.1	protein_coding	ENSG00000074416.9	MGLL	Up	Up	7517	7009	ENST00000494830.1	ENSG00000074416.9	MGLL	Up	Up	7802	4869	0	1	0	0	0	1
1314	chr1	237070532	237071575	1044	13	80.3077	106.099	8.73706	-0.214562	0.392279	0.60684	0.0211145	hypo	0	0	12890	43534	ENST00000470570.1	processed_transcript	ENSG00000116984.8	MTR	NoChange	NoChange	71615	23526	ENST00000366576.3	ENSG00000116984.8	MTR	NoChange	NoChange	111329	2383	0	0	1	0	0	1
445	chr10	2550522	2552119	1598	18	88.7778	184.187	12.3557	-0.214527	0.484982	0.699509	0.0226978	hypo	0	0	6526	164235	ENST00000437289.1	lincRNA	ENSG00000235281.1	RP11-526P5.2	NoTest	NoTest	556405	5487	ENST00000607886.1	ENSG00000067057.12	PFKP	NoChange	NoChange	6400	13805	0	1	0	0	0	1
1368	chr7	109744385	109745715	1331	17	78.2941	103.97	7.37814	-0.214453	0.47443	0.688883	0.0251477	hypo	0	0	104703	160784	ENST00000432928.1	processed_pseudogene	ENSG00000232199.1	RPL3P8	NoTest	NoTest	985346	61275	ENST00000308478.5	ENSG00000173114.8	LRRN3	Up	Up	1456364	9958	0	0	1	0	0	1
1624	chr11	128168208	128169681	1474	14	105.286	91.7561	7.50854	-0.214311	0.38891	0.603221	0.027144	hypo	0	0	86875	195617	ENST00000609260.1	lincRNA	ENSG00000272575.1	RP11-702B10.1	NoTest	NoTest	205607	33720	ENST00000608978.1	ENSG00000134954.10	ETS1	NoChange	NoChange	151980	16190	0	0	1	0	0	1
539	chr8	1923516	1924646	1131	21	53.8571	170.028	9.30047	-0.214138	0.45739	0.671528	0.0249155	hypo	0	0	531	194474	ENST00000605539.1	lincRNA	ENSG00000270988.1	RP11-439C15.5	NoTest	NoTest	1471	63498	ENST00000320248.3	ENSG00000176595.3	KBTBD11	NoChange	NoChange	643	10511	1	0	0	0	1	0
1945	chr5	42981651	42982286	636	13	48.9231	79.6877	6.3857	-0.214041	0.214866	0.428907	0.0331044	hypo	0	0	8924	176086	ENST00000503606.1	processed_pseudogene	ENSG00000250711.1	CTD-2201E18.1	NoTest	NoTest	60985	64209	ENST00000314890.3	ENSG00000177721.3	ANXA2R	NoChange	Down	9747	6635	0	0	1	0	0	1
3110	chr5	157972164	157973213	1050	8	131.25	48.0624	6.91891	-0.213902	0.447157	0.661058	0.0270781	hypo	0	0	59855	179702	ENST00000519609.1	lincRNA	ENSG00000254135.1	RP11-32D16.1	NoTest	NoTest	553487	52958	ENST00000380654.4	ENSG00000164330.12	EBF1	NoChange	NoChange	505165	7303	0	0	1	0	0	1
4486	chr7	30550488	30550640	153	3	51	20.8022	7.04951	-0.213756	0.393591	0.607348	0.0277759	hypo	0	0	6027	1489	ENST00000275428.4	protein_coding	ENSG00000006625.13	GGCT	NoChange	NoChange	6027	757	ENST00000275428.4	ENSG00000006625.13	GGCT	NoChange	NoChange	5482	9350	0	1	0	0	0	1
2576	chr5	53817073	53817963	891	9	99	61.1496	7.71191	-0.213637	0.431538	0.645175	0.0246263	hypo	0	0	3479	119052	ENST00000326277.3	protein_coding	ENSG00000178996.8	SNX18	NoChange	NoChange	3479	64882	ENST00000326277.3	ENSG00000178996.8	SNX18	NoChange	NoChange	1766	6670	0	1	0	0	0.262626	0.737374
190	chr15	102003952	102005329	1378	29	47.5172	244.839	10.6913	-0.213608	0.558962	0.77257	0.0259714	hypo	0	0	20083	70486	ENST00000398185.2	protein_coding	ENSG00000140479.12	PCSK6	NoChange	Down	20083	38364	ENST00000398185.2	ENSG00000140479.12	PCSK6	NoChange	Down	23531	19655	0	1	0	0	0	1
72	chr20	60429966	60431708	1743	39	44.6923	329.028	10.105	-0.213477	0.509964	0.72344	0.0248364	hypo	0	0	97009	149688	ENST00000408490.1	miRNA	ENSG00000221417.1	MIR1257	NoTest	NoTest	135161	65032	ENST00000317652.1	ENSG00000179253.3	RP11-429E11.3	NoTest	NoTest	17067	26414	0	1	0	0	0	1
4157	chr15	94544884	94544934	51	3	17	26.5586	8.88672	-0.213392	0.368298	0.58169	0.0210008	hypo	0	0	31952	184370	ENST00000555663.1	processed_pseudogene	ENSG00000258895.1	CTD-2643K12.1	NoTest	NoTest	229832	38457	ENST00000543482.1	ENSG00000140563.10	MCTP2	NoTest	Down	229681	19594	0	1	0	0	0	1
1802	chr9	127829222	127830393	1172	14	83.7143	84.925	6.56738	-0.213374	0.359303	0.572677	0.0303931	hypo	0	0	63252	113094	ENST00000487795.1	processed_transcript	ENSG00000173611.13	SCAI	NoChange	NoChange	75381	61691	ENST00000336505.6	ENSG00000173611.13	SCAI	NoChange	NoChange	75282	12179	0	1	0	0	0	1
2510	chr2	220340458	220340767	310	8	38.75	62.6657	8.19568	-0.213249	0.251799	0.465048	0.0236328	hypo	0	0	4073	12248	ENST00000485069.1	retained_intron	ENSG00000072195.10	SPEG	Down	Down	14350	6527	ENST00000396689.2	ENSG00000072195.10	SPEG	Down	Down	8188	3863	0	1	0	0	0	1
4667	chr6	107964024	107964365	342	3	114	17.6067	7.33838	-0.213214	0.529306	0.742521	0.024462	hypo	0	0	7829	38339	ENST00000494935.1	processed_transcript	ENSG00000112320.7	SOBP	Up	Up	89233	42200	ENST00000369025.2	ENSG00000146285.9	SCML4	NoTest	NoTest	7330	8402	0	1	0	0	0	1
1450	chr3	23915667	23917043	1377	12	114.75	99.5422	9.92025	-0.213209	0.410645	0.623854	0.0216428	hypo	0	0	3945	159825	ENST00000434170.1	processed_pseudogene	ENSG00000231395.1	AC124914.3	NoTest	NoTest	40992	62409	ENST00000307839.5	ENSG00000174748.14	RPL15	NoChange	NoChange	40898	4291	0	1	0	0	0	1
1908	chr10	129945505	129946376	872	9	96.8889	81.2152	10.5574	-0.213208	0.423072	0.636279	0.0251888	hypo	0	0	20855	80137	ENST00000368654.3	protein_coding	ENSG00000148773.8	MKI67	NoTest	NoTest	20855	43479	ENST00000368654.3	ENSG00000148773.8	MKI67	NoTest	NoTest	1352	14698	0	0	1	0	0.743119	0.256881
1299	chr4	37624906	37626146	1241	19	65.3158	106.795	7.08695	-0.213138	0.549348	0.762486	0.0287446	hypo	0	0	34408	174317	ENST00000503034.1	antisense	ENSG00000248936.1	RP11-36B15.1	NoTest	NoTest	39050	46300	ENST00000284437.6	ENSG00000154274.10	C4orf19	Up	Up	61255	5716	0	1	0	0	0	1
167	chr17	80501635	80503098	1464	37	39.5676	256.297	9.81357	-0.213002	0.296577	0.509578	0.0276578	hypo	0	0	14117	72447	ENST00000531030.1	protein_coding	ENSG00000141568.15	FOXK2	NoChange	NoChange	14117	39306	ENST00000531030.1	ENSG00000141568.15	FOXK2	NoChange	NoChange	23081	21170	0	1	0	0	0	1
887	chr5	78099012	78100165	1154	17	67.8824	133.348	9.72365	-0.212889	0.293157	0.506046	0.0254078	hypo	0	0	19694	39193	ENST00000521011.1	processed_transcript	ENSG00000113273.11	ARSB	NoChange	NoChange	154363	41808	ENST00000380345.2	ENSG00000145685.9	LHFPL2	NoChange	NoChange	153791	6808	0	1	0	0	0	1
3417	chr8	79045342	79045905	564	6	94	40.792	6.98366	-0.212758	0.392445	0.605203	0.0286453	hypo	0	0	14430	179536	ENST00000521879.1	lincRNA	ENSG00000254001.1	RP11-91P17.1	NoTest	NoTest	382468	59542	ENST00000396418.2	ENSG00000171033.8	PKIA	NoChange	NoChange	382528	10958	0	0	1	0	0	1
422	chr9	127032972	127034450	1479	31	47.7097	188.412	6.96124	-0.212672	0.302191	0.514863	0.023126	hypo	0	0	7816	155402	ENST00000437461.1	sense_intronic	ENSG00000227200.1	RP11-121A14.3	NoTest	NoTest	9219	24618	ENST00000373596.1	ENSG00000119408.12	NEK6	Up	NoChange	12230	12166	0	1	0	0	0	1
2196	chr2	111704328	111704759	432	9	48	71.6927	8.46089	-0.212592	0.452618	0.66521	0.0259495	hypo	0	0	16441	84147	ENST00000443586.1	nonsense_mediated_decay	ENSG00000153093.14	ACOXL	NoTest	NoTest	40015	45740	ENST00000441974.1	ENSG00000153093.14	ACOXL	NoTest	NoTest	170447	3248	0	1	0	0	0	1
210	chr16	80039241	80040762	1522	32	47.5625	237.198	8.0911	-0.212561	0.417108	0.629669	0.0282068	hypo	0	0	33796	185977	ENST00000565531.1	lincRNA	ENSG00000260237.1	RP11-148M9.1	NoTest	NoTest	404629	64645	ENST00000326043.4	ENSG00000178573.6	MAF	Down	Down	234546	20823	0	0	1	0	0	1
268	chr8	37123275	37125410	2136	32	66.75	221.407	8.42409	-0.212438	0.394527	0.606966	0.0338052	hypo	0	0	64091	178472	ENST00000518765.1	lincRNA	ENSG00000253123.2	RP11-527N22.1	NoTest	NoTest	336851	78083	ENST00000518904.1	ENSG00000215262.3	KCNU1	NoTest	NoTest	426534	10748	0	0	1	0	0	1
1011	chr4	7262636	7263635	1000	19	52.6316	123.308	7.88571	-0.21241	0.471852	0.684262	0.0280684	hypo	0	0	48541	189313	ENST00000578126.1	miRNA	ENSG00000264658.1	MIR4798	NoTest	NoTest	68370	68578	ENST00000507866.2	ENSG00000184985.12	SORCS2	NoTest	NoTest	67168	5600	0	1	0	0	0	1
1585	chr17	15287458	15288699	1242	15	82.8	93.5368	7.95224	-0.212358	0.308449	0.520807	0.0227005	hypo	0	0	23001	169066	ENST00000496286.2	misc_RNA	ENSG00000239888.2	RN7SL792P	NoTest	NoTest	42499	27627	ENST00000395930.1	ENSG00000125409.8	TEKT3	NoChange	NoTest	42331	21491	0	1	0	0	0	1
2971	chr16	71886224	71886699	476	7	68	51.0575	9.34675	-0.212193	0.421331	0.633524	0.0240971	hypo	0	0	6251	152214	ENST00000565676.1	retained_intron	ENSG00000224470.3	ATXN1L	Up	NoChange	6324	66360	ENST00000568581.1	ENSG00000182149.16	IST1	NoChange	NoChange	5927	20772	0	1	0	0	0	1
3870	chr10	35588070	35588351	282	4	70.5	31.8889	8.01389	-0.21213	0.258695	0.470825	0.0264721	hypo	0	0	21574	194728	ENST00000603160.1	antisense	ENSG00000271335.1	RP11-324I22.4	NoTest	NoTest	37450	18007	ENST00000265375.9	ENSG00000108100.13	CCNY	NoChange	NoChange	36698	13988	0	1	0	0	0	1
1621	chr10	92111737	92113176	1440	14	102.857	91.9128	6.71495	-0.211999	0.587974	0.799973	0.0207609	hypo	0	0	100750	152540	ENST00000422206.1	lincRNA	ENSG00000224750.2	RP11-94M14.2	NoTest	NoTest	504278	43429	ENST00000277874.6	ENSG00000148680.11	HTR7	NoTest	NoTest	503644	14328	0	0	1	0	0	1
1107	chr16	78270828	78272386	1559	17	91.7059	117.42	9.3649	-0.211963	0.443567	0.65553	0.0282595	hypo	0	0	2728	186699	ENST00000567099.1	antisense	ENSG00000260969.1	RP11-190D6.2	NoTest	NoTest	137236	69680	ENST00000408984.3	ENSG00000186153.12	WWOX	NoChange	NoChange	136761	20820	0	1	0	0	0	1
3649	chr4	144324486	144325082	597	8	74.625	36.223	4.54863	-0.211882	0.454373	0.666255	0.0290439	hypo	0	0	11579	35081	ENST00000511836.1	nonsense_mediated_decay	ENSG00000109458.4	GAB1	NoChange	NoChange	11822	18923	ENST00000509992.1	ENSG00000109458.4	GAB1	NoChange	NoChange	65398	6137	0	1	0	0	0	1
564	chr6	90687269	90688868	1600	18	88.8889	167.584	11.8661	-0.211844	0.292831	0.504675	0.0216662	hypo	0	0	22356	150351	ENST00000410146.1	misc_RNA	ENSG00000222078.1	RN7SKP110	NoTest	NoTest	83080	34037	ENST00000369352.1	ENSG00000135355.3	GJA10	NoTest	NoTest	89615	8330	0	1	0	0	0	1
1064	chr2	10122464	10123697	1234	22	56.0909	119.961	5.83698	-0.211781	0.429046	0.640827	0.0293768	hypo	0	0	11736	61027	ENST00000480736.1	protein_coding	ENSG00000134317.13	GRHL1	Up	Up	11736	33214	ENST00000480736.1	ENSG00000134317.13	GRHL1	Up	Up	30007	2573	0	1	0	0	0	1
3787	chr6	155441873	155442083	211	4	52.75	33.4283	9.6882	-0.211743	0.485565	0.697308	0.0223992	hypo	0	0	966	77963	ENST00000535583.1	protein_coding	ENSG00000146426.13	TIAM2	NoChange	NoChange	966	42261	ENST00000535583.1	ENSG00000146426.13	TIAM2	NoChange	NoChange	97892	8637	1	0	0	0	0	1
3234	chr7	91064236	91064467	232	6	38.6667	44.999	7.76254	-0.211729	0.554479	0.766208	0.0273232	hypo	0	0	113817	153777	ENST00000426223.1	processed_pseudogene	ENSG00000225843.1	NIPA2P1	NoTest	NoTest	170452	47744	ENST00000287934.2	ENSG00000157240.2	FZD1	NoChange	NoChange	167552	9757	0	1	0	0	0	1
481	chr2	71927444	71928637	1194	31	38.5161	179.355	6.54529	-0.211701	0.341354	0.553055	0.0287294	hypo	0	0	89534	63126	ENST00000468173.1	processed_transcript	ENSG00000135636.9	DYSF	NoChange	Down	233611	34353	ENST00000394120.2	ENSG00000135636.9	DYSF	NoChange	Down	84213	2967	0	0	1	0	0	1
4077	chr3	136643633	136643714	82	3	27.3333	28.2347	9.77868	-0.211697	0.435707	0.647403	0.0229857	hypo	0	0	3166	88656	ENST00000496489.1	protein_coding	ENSG00000158092.2	NCK1	NoChange	NoChange	3166	48226	ENST00000496489.1	ENSG00000158092.2	NCK1	NoChange	NoChange	61911	4949	0	1	0	0	0	1
2052	chr1	222012981	222013386	406	9	45.1111	76.1294	9.16812	-0.211666	0.370382	0.582048	0.0225926	hypo	0	0	621	156096	ENST00000431729.1	lincRNA	ENSG00000227925.1	RP11-191N8.2	NoTest	NoTest	97462	40491	ENST00000366899.3	ENSG00000143507.13	DUSP10	NoChange	NoChange	96176	2214	1	0	0	0	0	1
3795	chr2	42108154	42108640	487	5	97.4	33.2667	7.46157	-0.211606	0.364729	0.576335	0.0275606	hypo	0	0	3457	147449	ENST00000442214.1	lincRNA	ENSG00000214691.6	AC104654.1	NoTest	NoTest	72302	76564	ENST00000378711.2	ENSG00000205086.5	C2orf91	NoTest	NoTest	39559	2774	0	1	0	0	0	1
639	chr16	4151383	4152330	948	25	37.92	158.516	7.40208	-0.211589	0.326254	0.537843	0.0263383	hypo	0	0	11595	92885	ENST00000571467.1	nonsense_mediated_decay	ENSG00000162104.5	ADCY9	NoChange	NoChange	11696	50409	ENST00000572288.1	ENSG00000162104.5	ADCY9	NoChange	NoChange	12478	20070	0	1	0	0	0	1
265	chr4	129779902	129781358	1457	30	48.5667	221.473	8.80187	-0.211582	0.428868	0.64045	0.0257431	hypo	0	0	27313	14534	ENST00000508997.1	protein_coding	ENSG00000077684.11	PHF17	NoChange	NoChange	27313	7701	ENST00000508997.1	ENSG00000077684.11	PHF17	NoChange	NoChange	45916	6080	0	1	0	0	0	1
2171	chr17	62354984	62355828	845	9	93.8889	72.4757	8.79413	-0.211474	0.512271	0.723745	0.0221691	hypo	0	0	14322	64471	ENST00000584379.1	protein_coding	ENSG00000136478.3	TEX2	Up	NoChange	14322	35048	ENST00000584379.1	ENSG00000136478.3	TEX2	Up	NoChange	14184	22292	0	0	1	0	0	1
749	chr18	20657612	20658947	1336	22	60.7273	146.523	7.66139	-0.211451	0.334573	0.546023	0.0266045	hypo	0	0	53052	150796	ENST00000411091.1	misc_RNA	ENSG00000223023.1	Y_RNA	NoChange	NoChange	55580	33381	ENST00000400473.2	ENSG00000134508.8	CABLES1	NoChange	NoChange	56021	22927	0	0	1	0	0	1
1354	chr3	195612733	195613693	961	22	43.6818	104.468	5.27993	-0.211449	0.380078	0.591527	0.0351228	hypo	1	0	0	8609	ENST00000481865.1	retained_intron	ENSG00000061938.12	TNK2	NoChange	NoChange	1761	4563	ENST00000438207.1	ENSG00000061938.12	TNK2	NoChange	NoChange	0	5269	1	0	0	0.109261	0.890739	0
634	chr4	7652694	7653696	1003	22	45.5909	158.979	8.6358	-0.211412	0.273756	0.485168	0.0276938	hypo	0	0	82310	125647	ENST00000505529.1	protein_coding	ENSG00000184985.12	SORCS2	NoTest	NoTest	82310	68580	ENST00000505529.1	ENSG00000184985.12	SORCS2	NoTest	NoTest	4733	5604	0	1	0	0	0	1
153	chr4	4753307	4755085	1779	38	46.8158	261.763	8.6327	-0.211401	0.479635	0.691036	0.0279017	hypo	0	0	91078	196226	ENST00000609099.1	lincRNA	ENSG00000273396.1	RP11-326I19.3	NoTest	NoTest	106307	51293	ENST00000382723.4	ENSG00000163132.6	MSX1	NoChange	NoChange	99528	5553	0	0	1	0	0	1
2516	chr5	93016918	93017433	516	6	86	62.54	11.0056	-0.211376	0.52843	0.739807	0.0208738	hypo	0	0	1939	174687	ENST00000502784.2	processed_pseudogene	ENSG00000249353.2	NPM1P27	NoTest	NoTest	59909	80000	ENST00000510627.4	ENSG00000248483.4	POU5F2	NoTest	NoChange	59577	6862	0.118217	0.881783	0	0	0	1
915	chr3	22400530	22402545	2016	23	87.6522	131.359	6.03179	-0.211352	0.425128	0.63648	0.0236051	hypo	0	0	11577	82939	ENST00000494118.1	processed_transcript	ENSG00000151789.5	ZNF385D	NoChange	NoChange	607602	45052	ENST00000281523.2	ENSG00000151789.5	ZNF385D	NoChange	NoChange	10947	4287	0	1	0	0	0	1
4548	chr13	36642977	36643439	463	4	115.75	19.9556	5.12174	-0.211351	0.217654	0.429005	0.028043	hypo	0	0	62003	59475	ENST00000255448.4	protein_coding	ENSG00000133083.10	DCLK1	NoChange	NoChange	62003	32374	ENST00000255448.4	ENSG00000133083.10	DCLK1	NoChange	NoChange	61601	17643	0	1	0	0	0	1
945	chr9	138771569	138772047	479	12	39.9167	129.262	13.3144	-0.211282	0.492926	0.704208	0.0215926	hypo	0	0	1516	55923	ENST00000468150.1	processed_transcript	ENSG00000130559.14	CAMSAP1	Up	NoChange	2695	30532	ENST00000312405.6	ENSG00000130559.14	CAMSAP1	Up	NoChange	26415	12467	1	0	0	0	0	1
160	chr10	126359561	126361245	1685	46	36.6304	259.508	7.44454	-0.211276	0.449095	0.660372	0.0278073	hypo	0	0	30948	162052	ENST00000448422.2	antisense	ENSG00000233334.2	RP11-464O2.2	NoTest	NoTest	70293	71764	ENST00000392754.3	ENSG00000189319.9	FAM53B	NoChange	NoChange	55347	14673	0	1	0	0	0	1
3475	chr6	14824650	14825188	539	9	59.8889	39.5975	4.5293	-0.211217	0.339257	0.550474	0.0346798	hypo	0	0	177883	143696	ENST00000384233.1	snRNA	ENSG00000206960.1	RNU6-793P	NoTest	NoTest	421338	1052	ENST00000341776.2	ENSG00000008083.9	JARID2	NoChange	NoChange	419689	7709	0	0	1	0	0	1
3899	chr3	188572013	188572244	232	4	58	31.2378	8.04819	-0.211141	0.499546	0.710687	0.0227823	hypo	0	0	92758	129845	ENST00000433971.1	protein_coding	ENSG00000188001.5	TPRG1	Up	Up	92758	70898	ENST00000433971.1	ENSG00000188001.5	TPRG1	Up	Up	93031	5217	0	1	0	0	0	1
3636	chr2	38634397	38634939	543	5	108.6	36.4301	7.6068	-0.211116	0.224494	0.43561	0.0262832	hypo	0	0	10129	159792	ENST00000438085.1	lincRNA	ENSG00000231367.1	AC016995.3	NoChange	NoChange	29969	24901	ENST00000406122.1	ENSG00000119787.9	ATL2	NoChange	NoChange	29886	2759	0	1	0	0	0	1
493	chr11	2837453	2838957	1505	30	50.1667	177.793	6.43499	-0.211066	0.345874	0.55694	0.0327346	hypo	0	0	38647	7469	ENST00000526095.1	processed_transcript	ENSG00000053918.11	KCNQ1	Down	NoTest	68021	30023	ENST00000380725.1	ENSG00000129757.8	CDKN1C	NoChange	NoChange	8568	15074	0	1	0	0	0	1
1172	chr1	120299535	120300359	825	12	68.75	114.046	9.91538	-0.211024	0.457536	0.668561	0.0209125	hypo	0	0	1677	60811	ENST00000472375.1	processed_transcript	ENSG00000134240.7	HMGCS2	NoTest	NoTest	11157	33111	ENST00000369406.3	ENSG00000134240.7	HMGCS2	NoTest	NoTest	44035	1500	0.391515	0.608485	0	0	0	1
2232	chr3	50621019	50621616	598	10	59.8	70.673	7.87612	-0.211011	0.360021	0.571032	0.0239262	hypo	0	0	6463	40636	ENST00000443894.1	protein_coding	ENSG00000114735.5	HEMK1	NoChange	Down	6463	21984	ENST00000443894.1	ENSG00000114735.5	HEMK1	NoChange	Down	14046	4540	0	1	0	0	0	1
4747	chr7	68829722	68829875	154	3	51.3333	16.6365	6.10796	-0.210973	0.486707	0.69768	0.0331109	hypo	0	0	31102	157336	ENST00000414449.1	unprocessed_pseudogene	ENSG00000229031.1	RP11-666G4.1	NoTest	NoTest	234029	48311	ENST00000406775.2	ENSG00000158321.11	AUTS2	NoChange	NoChange	232499	9617	0	1	0	0	0	1
1472	chr16	61721168	61722768	1601	15	106.733	98.3063	7.20052	-0.210864	0.538295	0.749158	0.0273859	hypo	0	0	4885	186316	ENST00000562568.1	sense_intronic	ENSG00000260600.1	RP11-109D24.1	NoTest	NoTest	332737	44254	ENST00000577730.1	ENSG00000150394.9	CDH8	NoTest	NoTest	346353	20641	0	1	0	0	0	1
487	chr21	31642630	31644350	1721	19	90.5789	178.741	9.75584	-0.210848	0.467729	0.678577	0.0222875	hypo	0	0	6430	153100	ENST00000430538.1	processed_pseudogene	ENSG00000225267.1	RPL8P2	NoTest	NoTest	10925	71378	ENST00000340345.4	ENSG00000188694.4	KRTAP24-1	NoTest	NoTest	330523	26698	0	0	1	0	0	1
1647	chr16	56707836	56708661	826	20	41.3	90.8025	5.32654	-0.210787	0.417745	0.628532	0.0425607	hypo	0	0	4083	142369	ENST00000569155.1	protein_coding	ENSG00000205358.3	MT1H	NoTest	NoTest	4083	76758	ENST00000569155.1	ENSG00000205358.3	MT1H	NoTest	NoTest	1016	20600	0	0	1	0	1	0
152	chr2	239920353	239921950	1598	33	48.4242	262.765	9.97539	-0.21076	0.351226	0.561986	0.025094	hypo	0	0	9188	186228	ENST00000567151.1	lincRNA	ENSG00000260506.1	RP11-648F7.1	NoTest	NoTest	66726	5698	ENST00000430200.1	ENSG00000068024.12	HDAC4	NoChange	NoChange	8848	4029	0	0	1	0	0	1
4294	chr2	161726813	161726970	158	3	52.6667	24.0994	8.05899	-0.210447	0.248965	0.459412	0.025638	hypo	0	0	7087	172483	ENST00000486202.2	misc_RNA	ENSG00000244372.2	RN7SL423P	NoTest	NoTest	266448	35126	ENST00000259075.2	ENSG00000136560.9	TANK	NoChange	NoChange	289913	3526	0	0	1	0	0	1
394	chr1	9337973	9339573	1601	31	51.6452	192.915	7.84416	-0.210404	0.365444	0.575849	0.0279593	hypo	1	0	0	178206	ENST00000517032.1	miRNA	ENSG00000252841.1	Z98044.1	NoTest	NoTest	13365	60047	ENST00000328089.6	ENSG00000171621.9	SPSB1	NoChange	NoChange	12956	384	1	0	0	0	0	1
2950	chr5	157973791	157974113	323	9	35.8889	51.5865	6.11506	-0.210404	0.5129	0.723303	0.0270887	hypo	0	0	61482	179702	ENST00000519609.1	lincRNA	ENSG00000254135.1	RP11-32D16.1	NoTest	NoTest	552587	52958	ENST00000380654.4	ENSG00000164330.12	EBF1	NoChange	NoChange	504265	7303	0	0	1	0	0	1
3324	chr15	62402224	62402581	358	5	71.6	42.5461	9.01408	-0.210394	0.298097	0.508491	0.0209045	hypo	0	0	26719	185153	ENST00000560843.1	processed_pseudogene	ENSG00000259466.1	NPM1P47	NoTest	NoTest	43047	74612	ENST00000355522.5	ENSG00000198535.5	C2CD4A	NoTest	NoTest	41228	19226	0	0	1	0	0	1
3502	chr9	112538025	112538389	365	5	73	38.9169	7.89537	-0.210373	0.380739	0.591112	0.0240298	hypo	0	0	3701	161595	ENST00000449258.1	antisense	ENSG00000232939.1	RP11-406O23.2	NoTest	NoTest	4199	48010	ENST00000374530.3	ENSG00000157654.13	PALM2-AKAP2	NoTest	NoTest	3742	12050	0	1	0	0	0	1
2283	chr22	23806226	23807189	964	14	68.8571	68.9594	5.51346	-0.210266	0.458032	0.668298	0.025916	hypo	0	0	3689	155937	ENST00000426024.1	transcribed_processed_pseudogene	ENSG00000227755.1	AP000344.4	NoTest	NoTest	115236	29230	ENST00000249053.3	ENSG00000128322.6	IGLL1	NoTest	NoTest	3291	27173	0	1	0	0	0	1
369	chr10	126704576	126706058	1483	40	37.075	196.353	5.81345	-0.210264	0.2565	0.466764	0.0302178	hypo	0	0	9993	114676	ENST00000334808.6	protein_coding	ENSG00000175029.12	CTBP2	NoChange	NoChange	9993	62600	ENST00000334808.6	ENSG00000175029.12	CTBP2	NoChange	NoChange	5955	14679	0	1	0	0	0	1
1604	chr6	168090076	168090622	547	12	45.5833	92.8561	8.91869	-0.210145	0.456597	0.666742	0.024575	hypo	0	0	5608	139634	ENST00000400831.2	lincRNA	ENSG00000203688.4	RP11-351J23.1	NoTest	NoTest	105587	81460	ENST00000597278.1	ENSG00000269155.1	AL009178.1	NoTest	NoTest	10862	8726	0	0	1	0	0	1
1929	chr17	73455619	73456199	581	10	58.1	80.6066	8.5267	-0.210105	0.459463	0.669568	0.0226932	hypo	1	1	0	117757	ENST00000581519.1	protein_coding	ENSG00000177728.10	KIAA0195	NoChange	Down	0	64216	ENST00000581519.1	ENSG00000177728.10	KIAA0195	NoChange	Down	2720	22395	1	0	0	0	0	1
2543	chr16	6704428	6705369	942	11	85.6364	61.8382	6.49517	-0.209876	0.492996	0.702872	0.0276206	hypo	0	0	66417	185711	ENST00000567192.1	processed_pseudogene	ENSG00000259963.1	RP11-185J20.2	NoTest	NoTest	118440	7860	ENST00000547338.1	ENSG00000078328.15	RBFOX1	NoTest	NoTest	170444	20117	0	1	0	0	0	1
1413	chr18	29575492	29576578	1087	18	60.3889	101.513	6.96063	-0.209869	0.656069	0.865939	0.0324065	hypo	0	0	21756	25319	ENST00000217740.3	protein_coding	ENSG00000101695.4	RNF125	NoChange	NoChange	21756	13667	ENST00000217740.3	ENSG00000101695.4	RNF125	NoChange	NoChange	21988	22955	0	0	1	0	0	1
4323	chr6	111949292	111949754	463	5	92.6	23.2526	5.31373	-0.209717	0.479669	0.689386	0.0324802	hypo	0	0	17875	168398	ENST00000459131.1	snoRNA	ENSG00000239015.1	snoU13	NoTest	NoChange	21810	4216	ENST00000340026.6	ENSG00000056972.14	TRAF3IP2	NoChange	NoChange	143782	8443	0	0	1	0	0	1
688	chr20	59874502	59875450	949	21	45.1905	153.322	8.85477	-0.209693	0.392826	0.602519	0.0246474	hypo	0	0	47019	119327	ENST00000360469.5	protein_coding	ENSG00000179242.11	CDH4	NoTest	NoTest	47019	65030	ENST00000360469.5	ENSG00000179242.11	CDH4	NoTest	NoTest	9432	26409	0	1	0	0	0	1
1182	chr1	154425406	154426369	964	16	60.25	113.344	8.25724	-0.209667	0.387419	0.597086	0.0232821	hypo	0	0	215	91331	ENST00000502679.1	retained_intron	ENSG00000160712.8	IL6R	NoChange	NoChange	18276	49650	ENST00000515190.1	ENSG00000160712.8	IL6R	NoChange	NoChange	46960	1725	1	0	0	0	0	1
531	chr17	75827150	75828197	1048	28	37.4286	171.701	7.79945	-0.209642	0.370925	0.580567	0.0253179	hypo	0	0	50461	140441	ENST00000374983.2	protein_coding	ENSG00000204283.2	FLJ45079	NoTest	NoTest	50461	75744	ENST00000374983.2	ENSG00000204283.2	FLJ45079	NoTest	NoTest	37596	22465	0	0	1	0	0	1
2561	chr16	67712117	67712418	302	12	25.1667	61.5449	5.17674	-0.209495	0.47746	0.686955	0.0316012	hypo	0	0	729	71520	ENST00000602522.1	retained_intron	ENSG00000141098.8	GFOD2	NoChange	NoChange	11323	49064	ENST00000602365.1	ENSG00000159761.10	C16orf86	NoChange	NoChange	10762	20699	1	0	0	0	0	1
900	chr3	46653653	46654804	1152	19	60.6316	132.456	7.63251	-0.209391	0.471889	0.68128	0.0235669	hypo	1	0	0	169947	ENST00000444264.1	processed_transcript	ENSG00000241186.3	TDGF1	NoTest	NoTest	32063	52195	ENST00000296144.3	ENSG00000163827.8	LRRC2	NoChange	NoChange	34983	4431	1	0	0	0	0	1
230	chr17	81091676	81093469	1794	29	61.8621	231.708	9.93574	-0.209306	0.352298	0.561604	0.0272347	hypo	1	0	0	188023	ENST00000572343.1	lincRNA	ENSG00000262898.1	AC139099.4	NoTest	NoTest	39681	63642	ENST00000574053.1	ENSG00000176845.8	METRNL	Up	NoChange	6784	22784	1	0	0	0	0	1
491	chr1	27120328	27122008	1681	26	64.6538	178.262	9.31559	-0.209297	0.557031	0.766328	0.0220201	hypo	0	0	4908	8443	ENST00000455364.1	protein_coding	ENSG00000060642.6	PIGV	NoChange	NoChange	4908	4473	ENST00000455364.1	ENSG00000060642.6	PIGV	NoChange	NoChange	5635	707	0	1	0	0	0	1
412	chr1	43266859	43268314	1456	25	58.24	189.745	9.55574	-0.209287	0.493644	0.70293	0.0217657	hypo	0	0	7522	96581	ENST00000605272.1	protein_coding	ENSG00000164008.9	C1orf50	NoChange	NoChange	7522	52437	ENST00000605272.1	ENSG00000164008.9	C1orf50	NoChange	NoChange	14260	987	0	0	1	0	0	1
1478	chr12	107994341	107995263	923	9	102.556	98.0753	13.8543	-0.209198	0.442119	0.651316	0.0214349	hypo	0	0	16234	183012	ENST00000548473.1	antisense	ENSG00000257579.1	RP11-128P10.1	NoTest	NoTest	19913	44628	ENST00000357167.4	ENSG00000151136.10	BTBD11	NoTest	NoTest	19035	17006	0	1	0	0	0	1
1841	chr1	239875915	239876643	729	12	60.75	83.4795	7.16429	-0.209013	0.554952	0.763966	0.0206942	hypo	0	0	5092	162070	ENST00000428176.1	antisense	ENSG00000233355.2	CHRM3-AS2	NoTest	NoTest	6199	32321	ENST00000448020.1	ENSG00000133019.7	CHRM3	NoTest	NoTest	284194	2387	0	1	0	0	0	1
142	chr13	50913908	50915439	1532	29	52.8276	267.892	12.1855	-0.208796	0.571426	0.780222	0.020264	hypo	0	0	10137	115978	ENST00000489542.2	processed_transcript	ENSG00000176124.7	DLEU1	NoChange	NoChange	257600	63285	ENST00000378180.4	ENSG00000176124.7	DLEU1	NoChange	NoChange	205888	17727	0	1	0	0	0	1
3822	chr2	237641450	237641620	171	5	34.2	32.7542	6.57489	-0.208759	0.37554	0.584299	0.0269269	hypo	0	0	404	160926	ENST00000455068.1	lincRNA	ENSG00000232328.1	AC011286.1	NoTest	NoTest	163165	41125	ENST00000272928.3	ENSG00000144476.5	ACKR3	NoChange	NoChange	164186	3997	1	0	0	0	0	1
957	chr7	5535286	5535748	463	27	17.1481	127.69	5.31025	-0.2087	0.358231	0.566931	0.0373724	hypo	1	0	0	144426	ENST00000385238.1	miRNA	ENSG00000207973.1	MIR589	NoTest	NoTest	5801	46692	ENST00000458142.1	ENSG00000155034.14	FBXL18	NoChange	NoChange	519	9145	1	0	0	0	1	0
1780	chr18	74839885	74840469	585	11	53.1818	85.6125	8.58737	-0.208688	0.397801	0.606489	0.0226503	hypo	1	1	0	135508	ENST00000581878.1	protein_coding	ENSG00000197971.10	MBP	NoChange	NoChange	0	74004	ENST00000581878.1	ENSG00000197971.10	MBP	NoChange	NoChange	2891	23155	1	0	0	0	0	1
2328	chr8	80729359	80730537	1179	14	84.2143	67.8861	5.18831	-0.208661	0.356225	0.564886	0.0314556	hypo	0	0	16928	168287	ENST00000458851.1	snRNA	ENSG00000238884.1	RNU7-85P	NoTest	NoTest	49260	53266	ENST00000354724.3	ENSG00000164683.12	HEY1	Down	Down	32900	10964	0	1	0	0	0	1
846	chr17	70512387	70513671	1285	23	55.8696	136.344	6.60528	-0.208654	0.36934	0.577994	0.0302975	hypo	0	0	45880	155157	ENST00000580175.1	lincRNA	ENSG00000227036.2	LINC00511	NoTest	NoTest	332173	32475	ENST00000581581.1	ENSG00000133195.7	SLC39A11	Up	Up	22812	22340	0	1	0	0	0	1
4523	chr8	102740678	102740830	153	5	30.6	20.3931	4.11942	-0.208642	0.424197	0.632839	0.0327611	hypo	0	0	8801	28522	ENST00000519508.2	protein_coding	ENSG00000104490.13	NCALD	NoChange	NoChange	8801	15390	ENST00000519508.2	ENSG00000104490.13	NCALD	NoChange	NoChange	234247	11075	0	1	0	0	0	1
327	chr2	36933690	36935523	1834	27	67.9259	204.985	9.51284	-0.208514	0.474226	0.682739	0.0237992	hypo	0	0	9669	142132	ENST00000401530.1	protein_coding	ENSG00000205221.8	VIT	NoChange	NoChange	9669	76629	ENST00000401530.1	ENSG00000205221.8	VIT	NoChange	NoChange	100175	2748	0	1	0	0	0	1
716	chr4	154373112	154373836	725	26	27.8846	150.699	7.0734	-0.2085	0.43317	0.64167	0.0307217	hypo	0	0	13661	47256	ENST00000440693.1	protein_coding	ENSG00000121210.11	KIAA0922	NoChange	NoChange	13661	25610	ENST00000440693.1	ENSG00000121210.11	KIAA0922	NoChange	NoChange	12998	6180	0	0	1	0	0	1
4002	chr3	37534361	37534755	395	5	79	29.3303	5.90498	-0.208493	0.226352	0.434845	0.0293295	hypo	0	0	40750	76189	ENST00000264741.5	protein_coding	ENSG00000144668.7	ITGA9	NoChange	Down	40750	41281	ENST00000264741.5	ENSG00000144668.7	ITGA9	NoChange	Down	39822	4343	0	1	0	0	0	1
100	chr10	33963676	33966137	2462	30	82.0667	301.998	13.0264	-0.208479	0.520433	0.728912	0.0201644	hypo	0	0	7545	139565	ENST00000366376.2	lincRNA	ENSG00000203565.2	RP13-259N13.2	NoTest	NoTest	338485	11448	ENST00000265371.4	ENSG00000099250.13	NRP1	NoChange	NoChange	337478	13983	0	0	1	0	0	1
3954	chr4	70592750	70592914	165	4	41.25	30.0777	7.59832	-0.208406	0.420386	0.628792	0.0233954	hypo	0	0	33401	113060	ENST00000510821.1	protein_coding	ENSG00000173597.4	SULT1B1	NoTest	NoChange	33401	61672	ENST00000510821.1	ENSG00000173597.4	SULT1B1	NoTest	NoChange	960940	5846	0	1	0	0	0	1
1427	chr7	46193631	46195303	1673	14	119.5	100.796	10.3199	-0.208297	0.444554	0.652851	0.0298103	hypo	0	0	9095	152286	ENST00000446539.1	processed_pseudogene	ENSG00000224547.1	AC023669.2	NoTest	NoTest	232157	42335	ENST00000448817.1	ENSG00000146674.10	IGFBP3	Down	Down	232283	9451	0	0	1	0	0	1
198	chr4	38086207	38087865	1659	28	59.25	242.281	10.0961	-0.208236	0.279626	0.487863	0.0244702	hypo	0	0	16803	9868	ENST00000511238.1	retained_intron	ENSG00000065882.11	TBC1D1	NoChange	NoChange	38714	5256	ENST00000421339.2	ENSG00000065882.11	TBC1D1	NoChange	NoChange	69765	5720	0	1	0	0	0	1
1923	chr6	111947864	111948964	1101	17	64.7647	80.7534	5.4376	-0.208158	0.313406	0.521564	0.0325098	hypo	0	0	18665	168398	ENST00000459131.1	snoRNA	ENSG00000239015.1	snoU13	NoTest	NoChange	20382	4216	ENST00000340026.6	ENSG00000056972.14	TRAF3IP2	NoChange	NoChange	142354	8443	0	0	1	0	0	1
4083	chr1	183189196	183189318	123	3	41	28.0771	9.71788	-0.208102	0.345967	0.554069	0.0218177	hypo	0	0	19317	8048	ENST00000461729.1	processed_transcript	ENSG00000058085.10	LAMC2	Down	Down	33772	4280	ENST00000264144.4	ENSG00000058085.10	LAMC2	Down	Down	195825	1989	0	1	0	0	0	1
4912	chr2	240240581	240240651	71	3	23.6667	12.8673	4.36242	-0.208102	0.301279	0.509381	0.0377467	hypo	0	0	9673	10700	ENST00000446876.1	protein_coding	ENSG00000068024.12	HDAC4	NoChange	NoChange	9673	5702	ENST00000446876.1	ENSG00000068024.12	HDAC4	NoChange	NoChange	43583	4043	0	1	0	0	0	1
3055	chr14	52858894	52859671	778	7	111.143	49.2457	7.16769	-0.207878	0.568407	0.776286	0.0236684	hypo	0	0	77720	17899	ENST00000555312.1	nonsense_mediated_decay	ENSG00000087301.4	TXNDC16	NoChange	NoChange	77780	27612	ENST00000245457.5	ENSG00000125384.6	PTGER2	NoChange	NoChange	76924	18301	0	0	1	0	0	1
25	chr2	239718988	239721106	2119	47	45.0851	468.947	15.7123	-0.207845	0.59553	0.803375	0.0216723	hypo	0	0	20630	155076	ENST00000441444.1	lincRNA	ENSG00000226992.1	AC144525.1	NoTest	NoTest	35566	79026	ENST00000448943.2	ENSG00000233608.2	TWIST2	Up	Up	33990	4027	0	0	1	0	0	1
1447	chr4	6406782	6407645	864	20	43.2	99.7149	5.73197	-0.207798	0.487606	0.695404	0.0297654	hypo	0	0	15199	13072	ENST00000515571.1	protein_coding	ENSG00000074211.9	PPP2R2C	NoTest	NoTest	15199	6959	ENST00000515571.1	ENSG00000074211.9	PPP2R2C	NoTest	NoTest	26236	5579	0	1	0	0	0	1
254	chr2	112375073	112377273	2201	31	71	223.876	7.93682	-0.207691	0.346338	0.55403	0.0247476	hypo	0	0	9654	153648	ENST00000426124.1	lincRNA	ENSG00000225744.1	AC017002.4	NoTest	NoTest	237150	45750	ENST00000427997.1	ENSG00000153107.7	ANAPC1	NoChange	NoChange	264064	3252	0	0	1	0	0	1
4381	chr10	114461103	114461348	246	4	61.5	22.3985	5.83131	-0.207459	0.618239	0.825698	0.027972	hypo	0	0	23524	162059	ENST00000443652.1	antisense	ENSG00000233340.1	RP11-25C19.3	NoTest	NoTest	248660	43462	ENST00000534894.1	ENSG00000148737.11	TCF7L2	NoChange	NoChange	250767	14574	0	1	0	0	0	1
62	chr1	5681966	5684866	2901	38	76.3421	341.612	10.6679	-0.207449	0.464909	0.672357	0.0218321	hypo	0	0	43488	166146	ENST00000413887.1	lincRNA	ENSG00000236948.1	RP11-154H17.1	NoTest	NoTest	366659	5943	ENST00000378111.1	ENSG00000069424.10	KCNAB2	Down	Down	87190	303	0	1	0	0	0	1
1193	chr2	3012903	3014281	1379	21	65.6667	112.677	6.46755	-0.207444	0.370542	0.577986	0.0222169	hypo	0	0	6820	188370	ENST00000584133.1	miRNA	ENSG00000263570.1	AC074264.1	NoTest	NoTest	367279	2754	ENST00000443925.2	ENSG00000032389.8	TSSC1	NoChange	NoChange	49091	2514	0	1	0	0	0	1
3689	chr13	105853850	105854360	511	5	102.2	35.3967	7.33539	-0.207386	0.59795	0.805336	0.023505	hypo	0	0	263855	122117	ENST00000559369.1	nonsense_mediated_decay	ENSG00000182346.13	DAOA	NoTest	NoTest	264231	66543	ENST00000375936.3	ENSG00000182346.13	DAOA	NoTest	NoTest	1291048	17864	0	0	1	0	0	1
3026	chr7	26725012	26725521	510	8	63.75	49.8552	6.29596	-0.20738	0.366584	0.573964	0.0263325	hypo	0	0	47521	150268	ENST00000409974.3	protein_coding	ENSG00000222004.3	C7orf71	NoTest	NoTest	47521	78451	ENST00000409974.3	ENSG00000222004.3	C7orf71	NoTest	NoTest	178348	9289	0	1	0	0	0	1
3790	chr13	22839078	22839422	345	5	69	33.3812	6.7179	-0.20725	0.622963	0.830213	0.0217141	hypo	0	0	151600	154067	ENST00000441336.1	processed_pseudogene	ENSG00000226118.1	MTND3P1	NoTest	NoTest	593555	14191	ENST00000382353.5	ENSG00000102678.6	FGF9	NoChange	Down	431158	17534	0	0	1	0	0	1
2594	chr3	30478853	30479601	749	9	83.2222	60.7652	8.33866	-0.207249	0.435963	0.643211	0.0264495	hypo	0	0	86635	155465	ENST00000450746.1	lincRNA	ENSG00000227260.1	AC116035.1	NoTest	NoTest	168392	51675	ENST00000295754.5	ENSG00000163513.13	TGFBR2	Up	Up	168386	4312	0	0	1	0	0	1
1458	chr8	22050138	22050695	558	15	37.2	98.9448	8.11835	-0.207241	0.53673	0.743971	0.0243517	hypo	0	0	534	105411	ENST00000523749.1	processed_transcript	ENSG00000168487.13	BMP1	NoChange	NoChange	27337	57368	ENST00000397814.3	ENSG00000168487.13	BMP1	NoChange	NoChange	15365	10650	1	0	0	0	0	1
1555	chr8	143178986	143179706	721	21	34.3333	94.5198	4.71962	-0.207174	0.508521	0.715695	0.0353098	hypo	0	0	7797	187472	ENST00000562989.1	lincRNA	ENSG00000261710.1	RP11-953B20.1	NoTest	NoTest	256417	59551	ENST00000520166.1	ENSG00000171045.10	TSNARE1	NoChange	NoChange	22948	11225	0	0	1	0	0	1
3351	chr3	63748583	63748905	323	6	53.8333	42.06	7.13373	-0.207125	0.251576	0.458701	0.0242939	hypo	0	0	19869	152225	ENST00000436687.1	processed_transcript	ENSG00000224479.1	AC136289.1	NoTest	NoTest	56132	51909	ENST00000295896.8	ENSG00000163632.8	C3orf49	NoTest	NoTest	100141	4641	0	1	0	0	0	1
384	chr13	107361268	107363096	1829	23	79.5217	193.996	10.6739	-0.207098	0.383555	0.590653	0.0215928	hypo	0	0	45482	155787	ENST00000452440.1	processed_pseudogene	ENSG00000227590.1	ATP5G1P5	NoTest	NoTest	140755	33676	ENST00000400198.3	ENSG00000134884.9	ARGLU1	NoChange	NoChange	140603	17866	0	0	1	0	0	1
363	chr19	35924592	35925902	1311	32	40.9688	197.039	7.05976	-0.207026	0.438133	0.64516	0.0275669	hypo	1	0	0	161303	ENST00000428426.2	lincRNA	ENSG00000232680.2	AC002511.3	NoTest	NoTest	13300	28326	ENST00000599180.2	ENSG00000126262.4	FFAR2	NoChange	Down	81404	24766	1	0	0	0	0	1
879	chr1	6158147	6158839	693	27	25.6667	134.446	6.29866	-0.20696	0.266804	0.473764	0.0302022	hypo	0	0	1830	11166	ENST00000481789.1	retained_intron	ENSG00000069424.10	KCNAB2	Down	Down	7992	23148	ENST00000475121.1	ENSG00000116254.13	CHD5	NoTest	NoTest	26161	310	0.243867	0.756133	0	0	0	1
89	chr20	731863	734533	2671	38	70.2895	308.207	10.3903	-0.206937	0.537603	0.74454	0.0203961	hypo	0	0	11935	24841	ENST00000473664.1	processed_transcript	ENSG00000101276.10	SLC52A3	NoTest	NoTest	14597	13394	ENST00000217254.7	ENSG00000101276.10	SLC52A3	NoTest	NoTest	7100	25853	0	0	1	0	0	1
4563	chr4	25377202	25377370	169	3	56.3333	19.5292	6.77114	-0.206845	0.366569	0.573414	0.0252253	hypo	0	0	1464	7453	ENST00000315368.3	protein_coding	ENSG00000053900.6	ANAPC4	NoChange	NoChange	1464	3969	ENST00000315368.3	ENSG00000053900.6	ANAPC4	NoChange	NoChange	1423	5697	1	0	0	0	1	0
3062	chr2	111922319	111922910	592	10	59.2	49.096	5.15141	-0.206823	0.475756	0.682579	0.038386	hypo	0	0	30629	158865	ENST00000451230.1	lincRNA	ENSG00000230499.1	AC108463.1	NoTest	NoTest	40989	45749	ENST00000438054.1	ENSG00000153094.17	BCL2L11	NoChange	NoChange	41353	3248	0	1	0	0	0	1
2801	chr1	184604874	184605680	807	10	80.7	55.1479	6.01507	-0.206775	0.529258	0.736034	0.0234478	hypo	0	0	41387	178157	ENST00000516981.1	snoRNA	ENSG00000252790.1	SNORD112	NoTest	NoTest	118020	23194	ENST00000367512.3	ENSG00000116406.14	EDEM3	Up	NoChange	27543	1997	0	0	1	0	0	1
4518	chr7	127856064	127856501	438	4	109.5	20.4187	5.19912	-0.206763	0.430665	0.637427	0.0265556	hypo	0	0	8139	144254	ENST00000384972.1	miRNA	ENSG00000207705.1	MIR129-1	NoTest	NoTest	24835	62386	ENST00000308868.4	ENSG00000174697.4	LEP	Up	Up	14223	10011	0	0	1	0	0	1
2423	chr5	169368653	169369060	408	10	40.8	65.0136	6.63545	-0.206745	0.534609	0.741354	0.0264164	hypo	0	0	38391	141593	ENST00000523970.1	processed_transcript	ENSG00000204767.3	FAM196B	NoTest	NoTest	38683	76358	ENST00000377365.3	ENSG00000204767.3	FAM196B	NoTest	NoTest	164020	7337	0	1	0	0	0	1
3962	chr10	51575388	51575956	569	7	81.2857	29.8421	4.37086	-0.206736	0.343243	0.549979	0.0372149	hypo	0	0	328	67373	ENST00000443446.1	protein_coding	ENSG00000138293.15	NCOA4	NoChange	NoChange	328	36654	ENST00000443446.1	ENSG00000138293.15	NCOA4	NoChange	NoChange	2767	14117	1	0	0	0	0	1
184	chr16	50294660	50296537	1878	37	50.7568	249.087	8.24707	-0.206724	0.485192	0.691915	0.0251085	hypo	0	0	3889	47298	ENST00000394697.2	protein_coding	ENSG00000121281.8	ADCY7	NoChange	NoChange	3889	25635	ENST00000394697.2	ENSG00000121281.8	ADCY7	NoChange	NoChange	14054	20544	0	1	0	0	0	1
2092	chr4	166281821	166282561	741	10	74.1	75.0051	7.8138	-0.206718	0.507397	0.714114	0.0217637	hypo	1	1	0	35100	ENST00000513982.1	protein_coding	ENSG00000109472.9	CPE	NoChange	NoChange	0	18933	ENST00000513982.1	ENSG00000109472.9	CPE	NoChange	NoChange	17414	6222	1	0	0	0	0	1
1571	chr19	667595	668263	669	18	37.1667	94.0549	5.70422	-0.206591	0.358099	0.564689	0.0295881	hypo	0	0	4112	192303	ENST00000591866.1	lincRNA	ENSG00000267666.1	AC004156.3	NoTest	NoTest	4317	6125	ENST00000292363.5	ENSG00000070423.13	RNF126	NoChange	NoChange	51	23370	0	0.701046	0.298954	0	1	0
2330	chr12	25867055	25868238	1184	11	107.636	67.8487	6.31129	-0.206577	0.547031	0.753608	0.0211181	hypo	0	0	64264	150759	ENST00000411018.1	misc_RNA	ENSG00000222950.1	RN7SKP262	NoTest	NoTest	65541	45632	ENST00000542224.1	ENSG00000152936.6	IFLTD1	NoTest	NoTest	327630	16448	0	0	1	0	0	1
807	chr11	64095896	64097101	1206	29	41.5862	140.414	5.64369	-0.206509	0.437172	0.64368	0.0357517	hypo	1	0	0	166113	ENST00000447028.1	antisense	ENSG00000236935.1	AP003774.1	NoTest	NoTest	10241	28358	ENST00000352435.4	ENSG00000126432.9	PRDX5	NoChange	NoChange	9838	15563	1	0	0	0	0	1
1477	chr9	94170231	94170817	587	12	48.9167	98.0944	9.64482	-0.206473	0.524547	0.731019	0.0231347	hypo	0	0	15326	98748	ENST00000297689.3	protein_coding	ENSG00000165030.3	NFIL3	NoChange	Up	15326	53653	ENST00000297689.3	ENSG00000165030.3	NFIL3	NoChange	Up	12590	11887	0	0	1	0	0	1
1725	chr5	15913978	15914473	496	20	24.8	87.5437	4.4785	-0.206445	0.373366	0.579812	0.042098	hypo	0	0	20817	148544	ENST00000401258.1	miRNA	ENSG00000216077.1	MIR887	NoTest	NoTest	263464	67536	ENST00000507111.1	ENSG00000183654.8	MARCH11	NoTest	NoTest	13615	6563	0	1	0	0	0	1
178	chr7	3338013	3339711	1699	39	43.5641	251.644	8.08512	-0.206419	0.477528	0.683947	0.0301008	hypo	0	0	1368	78027	ENST00000404826.2	protein_coding	ENSG00000146555.14	SDK1	NoChange	NoChange	1368	42298	ENST00000404826.2	ENSG00000146555.14	SDK1	NoChange	NoChange	643	9081	0.371984	0.628016	0	0	0.798705	0.201295
340	chr10	126732206	126733719	1514	33	45.8788	202.125	7.35872	-0.206386	0.375833	0.582218	0.0304569	hypo	0	0	10766	189243	ENST00000581038.1	miRNA	ENSG00000264572.1	MIR4296	NoTest	NoTest	15746	62599	ENST00000309035.6	ENSG00000175029.12	CTBP2	NoChange	NoChange	16276	14680	0	1	0	0	0	1
2014	chr8	17272013	17273090	1078	9	119.778	77.0476	9.51452	-0.206367	0.228705	0.435072	0.0246358	hypo	0	0	975	443	ENST00000521177.1	retained_intron	ENSG00000003987.9	MTMR7	NoTest	NoTest	1176	253	ENST00000180173.5	ENSG00000003987.9	MTMR7	NoTest	NoTest	892	10616	0.949907	0	0.0500928	0	1	0
499	chr17	11710880	11712228	1349	20	67.45	177.189	10.9633	-0.20633	0.417507	0.623836	0.0249839	hypo	0	0	44280	1722	ENST00000578834.1	processed_transcript	ENSG00000007174.13	DNAH9	NoChange	Down	45142	883	ENST00000579703.1	ENSG00000007174.13	DNAH9	NoChange	Down	188214	21473	0	1	0	0	0	1
2026	chr17	71596074	71596597	524	14	37.4286	76.5977	6.24914	-0.206153	0.25274	0.458893	0.0300312	hypo	0	0	40567	189395	ENST00000579100.1	antisense	ENSG00000264750.1	RP11-277J6.2	NoTest	NoTest	43629	5928	ENST00000388726.3	ENSG00000069188.12	SDK2	NoTest	NoTest	42431	22348	0	1	0	0	0	1
379	chr6	168455172	168456044	873	24	36.375	194.765	10.2375	-0.206072	0.301685	0.507758	0.0225506	hypo	0	0	10612	84384	ENST00000432403.1	processed_transcript	ENSG00000153303.12	FRMD1	Up	NoChange	12043	45878	ENST00000537786.1	ENSG00000153303.12	FRMD1	Up	NoChange	5822	8739	0	0	1	0	0	1
911	chr1	14573074	14574486	1413	20	70.65	131.798	8.01331	-0.206041	0.522882	0.728924	0.0229447	hypo	0	0	23460	160035	ENST00000449215.1	lincRNA	ENSG00000231606.1	RP11-344F13.1	NoTest	NoTest	350713	71778	ENST00000376030.2	ENSG00000189337.11	KAZN	NoChange	NoChange	350124	465	0	0	1	0	0	1
3536	chr2	64861413	64861896	484	8	60.5	38.3032	5.35775	-0.20602	0.388383	0.594403	0.0322239	hypo	0	0	9849	154773	ENST00000439964.1	lincRNA	ENSG00000226756.1	AC007365.3	NoTest	NoTest	19150	65263	ENST00000313349.3	ENSG00000179833.4	SERTAD2	Up	NoChange	18423	2901	0	1	0	0	0	1
2861	chr6	3808809	3809610	802	9	89.1111	53.6829	6.39949	-0.205938	0.316332	0.522269	0.0287917	hypo	0	0	22556	167653	ENST00000602854.1	sense_overlapping	ENSG00000238158.2	RP11-420L9.4	NoTest	NoTest	40009	42024	ENST00000380274.1	ENSG00000145945.5	FAM50B	NoChange	NoChange	39661	7625	0	0	1	0	0	1
425	chr19	41164933	41166155	1223	22	55.5909	187.928	10.3235	-0.205932	0.550671	0.756602	0.0218998	hypo	0	0	22604	29891	ENST00000593367.1	retained_intron	ENSG00000105245.5	NUMBL	NoChange	NoChange	22673	16133	ENST00000600967.1	ENSG00000105245.5	NUMBL	NoChange	NoChange	2645	25024	0	0	1	0	0	1
1454	chr3	586686	588070	1385	15	92.3333	99.2836	6.96603	-0.205927	0.601536	0.807463	0.0203287	hypo	0	0	8749	152754	ENST00000442809.1	lincRNA	ENSG00000224957.1	AC090044.1	NoTest	NoTest	155557	33010	ENST00000445697.1	ENSG00000134121.5	CHL1	NoChange	Down	235792	4152	0	1	0	0	0	1
2718	chr20	9260959	9261724	766	8	95.75	57.6997	7.41338	-0.205818	0.446572	0.65239	0.0211341	hypo	0	0	26722	24929	ENST00000414679.2	protein_coding	ENSG00000101333.12	PLCB4	NoChange	Down	26722	13450	ENST00000414679.2	ENSG00000101333.12	PLCB4	NoChange	Down	210940	25954	0	1	0	0	0	1
354	chr13	99147882	99149756	1875	32	58.5938	199.363	7.61792	-0.205795	0.245374	0.451169	0.025722	hypo	0	0	21764	26127	ENST00000444574.1	protein_coding	ENSG00000102572.10	STK24	NoChange	NoChange	21764	14159	ENST00000444574.1	ENSG00000102572.10	STK24	NoChange	NoChange	20537	17832	0	1	0	0	0	1
1144	chr6	44170319	44171355	1037	15	69.1333	115.548	8.20976	-0.205734	0.365148	0.570882	0.0231052	hypo	0	0	13320	187767	ENST00000573382.2	lincRNA	ENSG00000262179.2	RP1-302G2.5	Up	NoChange	15886	20969	ENST00000393844.1	ENSG00000112759.12	SLC29A1	NoChange	NoChange	15831	8168	0	0	1	0	0	1
923	chr18	64899340	64900336	997	17	58.6471	130.929	10.8238	-0.205718	0.544294	0.750012	0.0270682	hypo	0	0	63182	190076	ENST00000583172.1	miRNA	ENSG00000265580.1	AC091042.1	NoTest	NoTest	283880	59851	ENST00000310045.7	ENSG00000171451.13	DSEL	Up	NoChange	282901	23111	0	0	1	0	0	1
1147	chr5	140361476	140363828	2353	16	147.062	115.319	9.77681	-0.205702	0.55323	0.758932	0.0209039	hypo	0	0	15655	171602	ENST00000289269.5	protein_coding	ENSG00000243232.3	PCDHAC2	NoTest	NoTest	15655	79713	ENST00000289269.5	ENSG00000243232.3	PCDHAC2	NoTest	NoTest	14544	7138	0	1	0	0	0	1
656	chr19	8749262	8750791	1530	25	61.2	156.832	7.38844	-0.205671	0.425236	0.630907	0.0288246	hypo	0	0	9140	192865	ENST00000593792.1	lincRNA	ENSG00000268480.1	CTD-2586B10.1	NoTest	NoTest	58380	66180	ENST00000324436.3	ENSG00000181786.3	ACTL9	NoTest	NoTest	57022	24095	0	0	1	0	0	1
1599	chr3	11780491	11781684	1194	12	99.5	93.076	8.58154	-0.205613	0.362775	0.568388	0.0229778	hypo	0	0	14037	172217	ENST00000414047.1	processed_transcript	ENSG00000244030.1	AC090939.1	NoTest	NoTest	18270	41191	ENST00000273038.3	ENSG00000144560.9	VGLL4	NoChange	NoChange	18412	4217	0	0	1	0	0	1
4650	chr5	58570039	58570214	176	4	44	17.8049	4.75918	-0.205559	0.139345	0.344904	0.0265027	hypo	0	0	1730	39383	ENST00000503258.1	protein_coding	ENSG00000113448.12	PDE4D	Down	Down	1730	21284	ENST00000503258.1	ENSG00000113448.12	PDE4D	Down	Down	234157	6695	1	0	0	0	0	1
516	chr12	124981522	124982370	849	30	28.3	174.23	6.3434	-0.205545	0.357854	0.563399	0.0270655	hypo	0	0	1723	132545	ENST00000405201.1	protein_coding	ENSG00000196498.9	NCOR2	NoChange	NoChange	1723	72409	ENST00000405201.1	ENSG00000196498.9	NCOR2	NoChange	NoChange	19636	17261	0.325088	0.674912	0	0	0	1
2273	chr2	95558194	95559000	807	13	62.0769	69.2934	6.30125	-0.20554	0.275986	0.481526	0.0365616	hypo	1	0	0	185598	ENST00000400783.4	transcribed_unprocessed_pseudogene	ENSG00000259848.4	AC097374.2	NoTest	NoTest	20940	51216	ENST00000427593.2	ENSG00000163060.6	TEKT4	NoTest	NoTest	17478	3108	1	0	0	0	0	1
3229	chr17	40901115	40901477	363	9	40.3333	45.1159	5.69157	-0.205469	0.154367	0.359836	0.0231641	hypo	0	0	4043	34315	ENST00000435174.1	protein_coding	ENSG00000108799.8	EZH1	NoChange	NoChange	4043	18502	ENST00000435174.1	ENSG00000108799.8	EZH1	NoChange	NoChange	3880	21918	0	0	1	0	0	1
2134	chr1	170103370	170104210	841	9	93.4444	73.5935	10.2261	-0.205422	0.394003	0.599425	0.0277038	hypo	0	0	10931	139718	ENST00000439373.2	protein_coding	ENSG00000203740.3	METTL11B	NoTest	NoTest	10931	75376	ENST00000439373.2	ENSG00000203740.3	METTL11B	NoTest	NoTest	59372	1920	0	0	1	0	0	1
3433	chr9	85658599	85659235	637	9	70.7778	40.5163	4.73937	-0.205396	0.399675	0.605072	0.0288763	hypo	0	0	18807	98849	ENST00000376447.3	protein_coding	ENSG00000165105.9	RASEF	NoTest	NoChange	18807	53716	ENST00000376447.3	ENSG00000165105.9	RASEF	NoTest	NoChange	17780	11839	0	1	0	0	0	1
699	chr6	151246296	151247806	1511	25	60.44	152.35	6.98709	-0.205345	0.34247	0.547815	0.0257918	hypo	0	0	8297	149032	ENST00000404372.1	processed_pseudogene	ENSG00000218996.1	RP1-99E18.2	NoTest	NoTest	19489	25112	ENST00000421497.1	ENSG00000120254.11	MTHFD1L	NoChange	NoChange	58183	8618	0	1	0	0	0	1
986	chr12	53044103	53045002	900	17	52.9412	124.62	8.24135	-0.2051	0.407329	0.612429	0.0220013	hypo	1	0	0	111992	ENST00000547106.1	retained_intron	ENSG00000172867.3	KRT2	NoTest	NoTest	945	61055	ENST00000309680.3	ENSG00000172867.3	KRT2	NoTest	NoTest	48790	16654	1	0	0	0	0	1
3432	chr16	69218024	69218250	227	9	25.2222	40.5468	4.71033	-0.204939	0.433422	0.638361	0.0268337	hypo	0	0	2781	105947	ENST00000336278.4	protein_coding	ENSG00000168807.12	SNTB2	Up	Up	2781	57677	ENST00000336278.4	ENSG00000168807.12	SNTB2	Up	Up	2630	20735	0	1	0	0	0	1
840	chr5	96190999	96192541	1543	22	70.1364	136.614	6.84043	-0.204822	0.291383	0.496205	0.0236986	hypo	0	0	16773	173312	ENST00000504056.1	protein_coding	ENSG00000247121.2	CTD-2260A17.2	NoChange	NoChange	16773	79964	ENST00000504056.1	ENSG00000247121.2	CTD-2260A17.2	NoChange	NoChange	47113	6875	0	1	0	0	0	1
708	chr12	117471700	117472374	675	20	33.75	151.371	9.59224	-0.204797	0.21404	0.418838	0.0222317	hypo	0	0	12261	18486	ENST00000549210.1	protein_coding	ENSG00000088992.13	TESC	NoTest	NoTest	12261	9880	ENST00000549210.1	ENSG00000088992.13	TESC	NoTest	NoTest	4436	17122	0	0	1	0	0	1
769	chr8	41195821	41197099	1279	23	55.6087	144.074	7.03336	-0.204755	0.476219	0.680974	0.0281312	hypo	0	0	28804	28290	ENST00000220772.3	protein_coding	ENSG00000104332.7	SFRP1	Up	NoChange	28804	15270	ENST00000220772.3	ENSG00000104332.7	SFRP1	Up	NoChange	28680	10775	0	0	1	0	0	1
1046	chr10	4471194	4472388	1195	14	85.3571	121.271	9.06043	-0.204711	0.577155	0.781866	0.0211764	hypo	0	0	2822	158416	ENST00000420082.1	lincRNA	ENSG00000230096.1	RP11-34C15.2	NoTest	NoTest	356432	54083	ENST00000533295.1	ENSG00000165568.13	AKR1E2	NoChange	NoChange	395737	13821	0	0	1	0	0	1
621	chr16	8136477	8137593	1117	18	62.0556	160.575	9.31067	-0.204701	0.469351	0.674052	0.0249601	hypo	0	0	187043	150368	ENST00000410177.1	miRNA	ENSG00000222109.1	AC093515.1	NoTest	NoTest	432608	7866	ENST00000567470.1	ENSG00000078328.15	RBFOX1	NoTest	NoTest	432386	20120	0	0	1	0	0	1
1889	chr1	84228993	84230295	1303	12	108.583	81.7867	7.60979	-0.204637	0.387214	0.591852	0.0233142	hypo	0	0	25667	166308	ENST00000439186.1	lincRNA	ENSG00000237076.1	RP5-836J3.1	NoTest	NoTest	234519	36346	ENST00000260505.8	ENSG00000137941.12	TTLL7	NoChange	NoChange	95972	1263	0	1	0	0	0	1
629	chr9	82277578	82279153	1576	29	54.3448	159.57	6.39075	-0.20456	0.367216	0.571777	0.0323987	hypo	1	0	0	32471	ENST00000463431.1	processed_transcript	ENSG00000106829.14	TLE4	Down	Down	10069	17523	ENST00000490347.1	ENSG00000106829.14	TLE4	Down	Down	89017	11837	1	0	0	0	0	1
16	chr8	142868734	142870489	1756	55	31.9273	503.288	11.656	-0.204463	0.364041	0.568504	0.0250826	hypo	0	0	156370	149473	ENST00000408196.1	miRNA	ENSG00000221123.1	AC104417.1	NoTest	NoTest	343995	78666	ENST00000427937.1	ENSG00000226490.1	AC138647.1	NoTest	NoTest	26576	11222	0	0	1	0	0	1
546	chr4	10669068	10670896	1829	22	83.1364	169.096	8.57556	-0.204433	0.553776	0.758209	0.0238783	hypo	0	0	10882	35243	ENST00000507719.1	protein_coding	ENSG00000109684.10	CLNK	NoTest	NoTest	10882	19007	ENST00000507719.1	ENSG00000109684.10	CLNK	NoTest	NoTest	205378	5652	0	1	0	0	0	1
395	chr3	123517647	123519579	1933	31	62.3548	192.678	6.66487	-0.204406	0.374716	0.579122	0.0296785	hypo	1	0	0	9699	ENST00000506361.1	retained_intron	ENSG00000065534.14	MYLK	Up	Up	4958	5162	ENST00000475616.1	ENSG00000065534.14	MYLK	Up	Up	83009	4816	1	0	0	0	0	1
3542	chr7	117614042	117614220	179	5	35.8	38.2451	7.89049	-0.204338	0.375439	0.579777	0.0240522	hypo	0	0	29878	163706	ENST00000427030.1	lincRNA	ENSG00000234826.1	AC003084.2	NoTest	NoTest	99848	7532	ENST00000412853.1	ENSG00000077063.6	CTTNBP2	NoChange	NoChange	100176	9975	0	0	1	0	0	1
2933	chr13	29558020	29558318	299	6	49.8333	51.9328	9.45366	-0.204272	0.504104	0.708376	0.0205401	hypo	0	0	40429	59316	ENST00000431530.3	protein_coding	ENSG00000132938.14	MTUS2	NoTest	NoTest	40429	32289	ENST00000431530.3	ENSG00000132938.14	MTUS2	NoTest	NoTest	163121	17609	0	0	1	0	0	1
827	chr6	156969142	156970242	1101	18	61.1667	137.528	8.64266	-0.204188	0.31047	0.514658	0.0227159	hypo	0	0	12941	149273	ENST00000402808.1	processed_pseudogene	ENSG00000220347.1	RP11-230C9.1	NoTest	NoTest	128820	3674	ENST00000350026.5	ENSG00000049618.17	ARID1B	NoChange	NoChange	16695	8640	0	0	1	0	0	1
2327	chr4	141825121	141826262	1142	12	95.1667	67.8946	6.08639	-0.204148	0.453953	0.658101	0.0248407	hypo	0	0	62761	108095	ENST00000515057.1	processed_transcript	ENSG00000170153.6	RNF150	NoChange	NoChange	91927	58820	ENST00000506101.1	ENSG00000170153.6	RNF150	NoChange	NoChange	146950	6130	0	1	0	0	0	1
4980	chr7	5673455	5673597	143	3	47.6667	12.0939	4.04064	-0.204139	0.17356	0.377699	0.0424752	hypo	0	0	16048	2980	ENST00000469375.1	processed_transcript	ENSG00000011275.14	RNF216	NoChange	NoChange	39137	7281	ENST00000405801.2	ENSG00000075618.13	FSCN1	NoChange	Down	25470	9157	0	1	0	0	0	1
4152	chr6	20169132	20169357	226	4	56.5	26.6417	7.01488	-0.204126	0.2866	0.490726	0.0269785	hypo	0	0	42960	155984	ENST00000449143.2	antisense	ENSG00000227803.2	RP11-239H6.2	NoTest	NoTest	43272	60521	ENST00000324607.7	ENSG00000172197.9	MBOAT1	NoChange	NoChange	42911	7732	0	1	0	0	0	1
616	chr10	70301491	70302998	1508	23	65.5652	160.922	7.70259	-0.204113	0.339933	0.544046	0.0273013	hypo	0	0	1591	147636	ENST00000422205.1	processed_pseudogene	ENSG00000214881.4	TMEM14D	NoTest	NoTest	14259	26360	ENST00000609923.1	ENSG00000122912.10	SLC25A16	Up	NoChange	14094	14171	0.27122	0	0.72878	0	0	1
3699	chr16	55639432	55639966	535	5	107	35.2997	7.50021	-0.204092	0.533548	0.73764	0.0268499	hypo	0	0	26501	17804	ENST00000562299.1	retained_intron	ENSG00000087253.7	LPCAT2	NoChange	Down	38847	80601	ENST00000457326.2	ENSG00000256812.1	CAPNS2	NoTest	NoTest	49632	20580	0	0	1	0	0	1
3673	chr15	38362009	38362445	437	6	72.8333	35.6978	6.23726	-0.204064	0.41562	0.619683	0.0241295	hypo	0	0	1657	166092	ENST00000559232.1	lincRNA	ENSG00000236914.3	RP11-1008C21.2	NoChange	NoTest	134550	54608	ENST00000319669.4	ENSG00000166069.9	TMCO5A	NoTest	NoTest	2550	19025	0.784897	0.215103	0	0	0	1
691	chr15	48377513	48378926	1414	23	61.4783	153.059	7.99924	-0.203977	0.448241	0.652217	0.0212309	hypo	0	0	34242	130345	ENST00000341459.3	protein_coding	ENSG00000188467.6	SLC24A5	NoTest	NoTest	34242	71166	ENST00000341459.3	ENSG00000188467.6	SLC24A5	NoTest	NoTest	91081	19142	0	0	1	0	0	1
3151	chr3	3025850	3026391	542	7	77.4286	47.2255	7.05721	-0.203929	0.469786	0.673715	0.021882	hypo	0	0	867	153147	ENST00000440115.1	processed_pseudogene	ENSG00000225310.1	DNAJC19P4	NoTest	NoTest	83454	41246	ENST00000473845.1	ENSG00000144619.10	CNTN4	NoTest	Down	141933	4154	1	0	0	0	0	1
1316	chr2	84500303	84501273	971	16	60.6875	106.08	6.72854	-0.20384	0.579826	0.783666	0.0233565	hypo	0	0	16532	122718	ENST00000538499.1	transcribed_processed_pseudogene	ENSG00000182814.6	FUNDC2P2	NoTest	NoTest	185330	51770	ENST00000393868.2	ENSG00000163541.7	SUCLG1	NoChange	NoChange	16441	3035	0	0	1	0	0	1
723	chr5	162811059	162812686	1628	18	90.4444	149.921	9.30052	-0.203781	0.386243	0.590025	0.0220866	hypo	0	0	30844	175465	ENST00000506922.1	unprocessed_pseudogene	ENSG00000250114.1	CTB-95B16.1	NoTest	NoTest	51888	21218	ENST00000512163.1	ENSG00000113328.14	CCNG1	NoChange	NoChange	51698	7324	0	1	0	0	0	1
4897	chr9	85659587	85659762	176	3	58.6667	13.0849	4.52398	-0.203689	0.428978	0.632667	0.0294533	hypo	0	0	18280	98849	ENST00000376447.3	protein_coding	ENSG00000165105.9	RASEF	NoTest	NoChange	18280	53716	ENST00000376447.3	ENSG00000165105.9	RASEF	NoTest	NoChange	17253	11839	0	1	0	0	0	1
116	chr14	85904190	85906624	2435	35	69.5714	283.69	10.4696	-0.203683	0.609131	0.812815	0.023057	hypo	0	0	43897	184646	ENST00000557155.1	lincRNA	ENSG00000259107.1	LINC00911	NoTest	NoTest	88318	80821	ENST00000553678.1	ENSG00000258945.1	RP11-497E19.2	NoTest	NoTest	89870	18543	0	1	0	0	0	1
1132	chr15	99981501	99982156	656	14	46.8571	116.006	9.46234	-0.20359	0.339884	0.543474	0.0200849	hypo	0	0	10267	184965	ENST00000560103.1	lincRNA	ENSG00000259341.1	RP11-20G13.1	NoTest	NoTest	35213	5737	ENST00000453228.2	ENSG00000068305.13	MEF2A	NoChange	NoChange	123212	19630	0	0	1	0	0	1
3310	chr6	16438863	16439367	505	6	84.1667	42.8675	8.25625	-0.20354	0.443079	0.64662	0.0241705	hypo	0	0	10108	190125	ENST00000408068.2	miRNA	ENSG00000265642.1	AL034375.1	NoTest	NoTest	200051	35617	ENST00000259727.4	ENSG00000137198.5	GMPR	NoChange	NoTest	110299	7716	0	1	0	0	0	1
2492	chr18	46142693	46143392	700	12	58.3333	62.9767	6.3254	-0.203478	0.50427	0.707748	0.0355327	hypo	0	0	4422	60543	ENST00000589585.1	processed_transcript	ENSG00000134030.9	CTIF	Up	Up	76226	32958	ENST00000588345.1	ENSG00000134030.9	CTIF	Up	Up	74866	23028	0	1	0	0	0	1
935	chr1	178911684	178912646	963	17	56.6471	130.182	9.5228	-0.203427	0.4911	0.694528	0.0236318	hypo	0	0	48710	42778	ENST00000478871.1	retained_intron	ENSG00000116191.13	RALGPS2	NoChange	Down	56469	23100	ENST00000367632.2	ENSG00000116191.13	RALGPS2	NoChange	Down	82158	1952	0	0	1	0	0	1
1177	chr1	242113348	242114370	1023	17	60.1765	113.632	9.9992	-0.203299	0.566442	0.769741	0.0301985	hypo	0	0	6668	132053	ENST00000419583.1	processed_pseudogene	ENSG00000196289.5	BECN1P1	NoTest	NoTest	48004	73759	ENST00000357246.3	ENSG00000197769.5	MAP1LC3C	NoChange	NoChange	101603	2397	0	0	1	0	0	1
3002	chr5	113465810	113467290	1481	10	148.1	50.3741	5.42031	-0.203284	0.590903	0.794187	0.0252917	hypo	0	0	74106	177077	ENST00000512927.1	lincRNA	ENSG00000251628.1	RP11-371M22.1	NoTest	NoTest	229351	8342	ENST00000512097.3	ENSG00000080709.10	KCNN2	NoTest	NoTest	73804	6913	0	0	1	0	0	1
1756	chr8	65363616	65364575	960	13	73.8462	86.4138	7.12374	-0.203274	0.584883	0.788157	0.0269938	hypo	0	0	71909	144343	ENST00000385081.1	miRNA	ENSG00000207816.1	MIR124-2	NoTest	NoTest	128238	65720	ENST00000321870.1	ENSG00000180828.1	BHLHE22	NoTest	NoTest	72669	10899	0	0	1	0	0	1
1231	chr7	1237714	1238550	837	21	39.8571	111.01	6.57087	-0.203234	0.349561	0.552795	0.0345083	hypo	0	0	33992	98360	ENST00000316333.8	protein_coding	ENSG00000164853.8	UNCX	NoTest	NoTest	33992	53443	ENST00000316333.8	ENSG00000164853.8	UNCX	NoTest	NoTest	12276	8965	0	0	1	0	0	1
2049	chr1	190818289	190819216	928	10	92.8	76.1881	7.94725	-0.203225	0.385116	0.588341	0.0239925	hypo	0	0	51634	167604	ENST00000445040.1	processed_pseudogene	ENSG00000238108.1	RP11-463J7.3	NoTest	NoTest	371529	50831	ENST00000367462.3	ENSG00000162670.8	BRINP3	NoTest	NoTest	1958416	2006	0	0	1	0	0	1
3177	chr16	63229150	63229542	393	6	65.5	46.6167	7.99209	-0.203223	0.56676	0.769983	0.0274841	hypo	0	0	14174	186945	ENST00000566646.1	processed_pseudogene	ENSG00000261199.1	UBE2FP2	NoTest	NoTest	1158210	44259	ENST00000584506.1	ENSG00000150394.9	CDH8	NoTest	NoTest	1158515	20641	0	0	1	0	0	1
1957	chr16	81664541	81665028	488	11	44.3636	79.4263	8.66847	-0.203218	0.341826	0.545044	0.0235145	hypo	0	0	13934	84681	ENST00000398040.4	protein_coding	ENSG00000153815.12	CMIP	NoChange	NoChange	13934	46037	ENST00000398040.4	ENSG00000153815.12	CMIP	NoChange	NoChange	46836	20834	0	1	0	0	0	1
2259	chr13	105601656	105603204	1549	15	103.267	69.8932	4.81402	-0.203191	0.485017	0.688208	0.0325249	hypo	0	0	134977	153756	ENST00000455851.1	processed_pseudogene	ENSG00000225823.1	RPL7P45	NoTest	NoTest	515387	66543	ENST00000375936.3	ENSG00000182346.13	DAOA	NoTest	NoTest	1542204	17864	0	0	1	0	0	1
1851	chr7	89057898	89058821	924	10	92.4	83.1401	8.74287	-0.203188	0.502854	0.706042	0.0215813	hypo	0	0	14466	156031	ENST00000448260.2	lincRNA	ENSG00000227863.2	AC002383.2	NoTest	NoTest	632862	53229	ENST00000297203.2	ENSG00000164645.2	C7orf62	NoTest	NoTest	668614	9749	0	0	1	0	0	1
920	chr13	110060747	110062027	1281	19	67.4211	131.232	7.88209	-0.20314	0.322625	0.525765	0.0243975	hypo	0	0	7703	158049	ENST00000439008.1	lincRNA	ENSG00000229792.1	LINC00399	NoTest	NoTest	376887	69500	ENST00000375856.3	ENSG00000185950.7	IRS2	NoChange	NoChange	267047	17874	0	0	1	0	0	1
3060	chr17	9334833	9335106	274	7	39.1429	49.1699	9.76185	-0.203094	0.583257	0.786351	0.0269421	hypo	0	0	6099	108311	ENST00000570583.1	processed_transcript	ENSG00000170310.10	STX8	NoChange	NoChange	144047	58936	ENST00000574431.1	ENSG00000170310.10	STX8	NoChange	NoChange	143901	21462	0	1	0	0	0	1
2653	chr3	123834108	123834563	456	9	50.6667	59.1302	7.20272	-0.20304	0.5262	0.72924	0.025123	hypo	0	0	17212	190765	ENST00000584713.1	miRNA	ENSG00000266383.1	MIR5002	NoTest	NoTest	20549	49227	ENST00000360013.3	ENSG00000160145.11	KALRN	NoChange	NoChange	80908	4819	0	1	0	0	0	1
3871	chr9	103636886	103637246	361	5	72.2	31.8783	6.76655	-0.202971	0.60398	0.806951	0.0228494	hypo	0	0	37355	158492	ENST00000457882.1	processed_pseudogene	ENSG00000230161.1	RP11-62L10.1	NoTest	NoTest	153744	43123	ENST00000374874.3	ENSG00000148123.10	LPPR1	NoTest	NoTest	153366	12013	0	0	1	0	0	1
2257	chr1	246149927	246150569	643	13	49.4615	69.9816	5.52887	-0.202966	0.32769	0.530656	0.0287531	hypo	0	0	1270	126370	ENST00000488153.1	processed_transcript	ENSG00000185420.14	SMYD3	NoChange	NoChange	206459	68958	ENST00000391836.2	ENSG00000185420.14	SMYD3	NoChange	NoChange	10367	2431	1	0	0	0	0	1
134	chr7	101577806	101579291	1486	36	41.2778	273.557	9.30201	-0.202921	0.29814	0.501061	0.0300107	hypo	0	0	2182	183302	ENST00000558836.1	processed_transcript	ENSG00000257923.5	CUX1	NoChange	NoChange	116885	80690	ENST00000546411.2	ENSG00000257923.5	CUX1	NoChange	NoChange	18180	9895	0	1	0	0	0	1
126	chr1	245761709	245763401	1693	35	48.3714	276.202	10.8743	-0.202917	0.298779	0.501696	0.0240575	hypo	0	0	15045	167720	ENST00000418402.1	antisense	ENSG00000238224.1	RP11-522M21.2	NoTest	NoTest	87404	51002	ENST00000366518.4	ENSG00000162849.11	KIF26B	NoTest	NoTest	8072	2427	0	1	0	0	0	1
2494	chr9	124057332	124058326	995	14	71.0714	62.9191	4.77795	-0.202839	0.239447	0.442285	0.024935	hypo	0	0	3744	79546	ENST00000373818.4	protein_coding	ENSG00000148180.12	GSN	NoChange	NoChange	3744	43155	ENST00000373818.4	ENSG00000148180.12	GSN	NoChange	NoChange	3479	12128	0	1	0	0	0	1
4025	chr10	50016352	50016887	536	6	89.3333	29.0995	5.54881	-0.202807	0.528419	0.731226	0.0276823	hypo	0	0	5568	54074	ENST00000374161.3	protein_coding	ENSG00000128815.13	WDFY4	NoChange	Down	5568	29502	ENST00000374161.3	ENSG00000128815.13	WDFY4	NoChange	Down	151750	14099	0	1	0	0	0	1
1673	chr14	52498461	52499293	833	11	75.7273	89.8722	8.83057	-0.20279	0.244751	0.447541	0.0199716	hypo	0	0	6376	17912	ENST00000556572.1	protein_coding	ENSG00000087303.12	NID2	NoChange	NoChange	6376	9565	ENST00000556572.1	ENSG00000087303.12	NID2	NoChange	NoChange	35288	18299	0	1	0	0	0	1
1620	chr2	174900378	174901375	998	17	58.7059	91.9471	6.00758	-0.202725	0.367566	0.570292	0.0341226	hypo	0	0	6360	164356	ENST00000461543.1	processed_pseudogene	ENSG00000235414.3	AC016737.1	NoTest	NoTest	69947	61051	ENST00000310015.6	ENSG00000172845.9	SP3	NoChange	NoChange	9563	3597	0	0	1	0	0	1
2689	chr10	89382550	89383066	517	7	73.8571	58.201	8.37634	-0.202657	0.581356	0.784013	0.0231335	hypo	0	0	14807	153845	ENST00000438082.1	lincRNA	ENSG00000225913.2	RP11-57C13.6	NoTest	NoTest	36303	74807	ENST00000361175.4	ENSG00000198682.8	PAPSS2	NoChange	NoChange	36280	14315	0	1	0	0	0	1
619	chr16	21086173	21087389	1217	19	64.0526	160.645	10.4944	-0.2026	0.459728	0.662328	0.0222238	hypo	0	0	11851	88922	ENST00000572640.1	retained_intron	ENSG00000158486.9	DNAH3	NoTest	NoTest	82308	1649	ENST00000233047.4	ENSG00000011638.6	TMEM159	NoChange	NoChange	82421	20242	0	1	0	0	0	1
3749	chr8	27929458	27929772	315	8	39.375	34.1816	4.45963	-0.202568	0.190403	0.39297	0.0390205	hypo	0	0	11594	131338	ENST00000418860.1	protein_coding	ENSG00000189233.7	NUGGC	NoTest	NoTest	11594	71728	ENST00000418860.1	ENSG00000189233.7	NUGGC	NoTest	NoTest	20698	10716	0	1	0	0	0	1
758	chr18	20702305	20703289	985	18	54.7222	145.347	10.2814	-0.202533	0.488803	0.691335	0.0215068	hypo	0	0	11238	61335	ENST00000400473.2	protein_coding	ENSG00000134508.8	CABLES1	NoChange	NoChange	11238	33381	ENST00000400473.2	ENSG00000134508.8	CABLES1	NoChange	NoChange	11679	22927	0	0	1	0	0	1
4227	chr1	35836009	35836189	181	4	45.25	25.2553	6.91001	-0.202479	0.387899	0.590379	0.0268403	hypo	0	0	4330	155599	ENST00000432683.1	antisense	ENSG00000227409.1	ZMYM4-AS1	NoTest	NoTest	8702	42276	ENST00000457946.1	ENSG00000146463.7	ZMYM4	NoChange	NoChange	101153	866	0	1	0	0	0	1
120	chr6	16200176	16201753	1578	36	43.8333	279.57	9.20255	-0.202439	0.297132	0.499571	0.0235698	hypo	0	0	3491	177273	ENST00000516022.1	snRNA	ENSG00000251831.1	RNU6-1114P	NoTest	NoTest	37057	35617	ENST00000259727.4	ENSG00000137198.5	GMPR	NoChange	NoTest	36836	7714	0	0	1	0	0	1
2213	chr11	18404298	18405021	724	10	72.4	71.1639	8.72855	-0.202324	0.283602	0.485926	0.0252711	hypo	0	0	4312	189269	ENST00000584572.1	miRNA	ENSG00000264603.1	MIR3159	NoTest	NoTest	10913	33243	ENST00000422447.3	ENSG00000134333.9	LDHA	Up	NoChange	10901	15221	0	0	1	0	0	1
324	chr12	1777977	1779605	1629	33	49.3636	206.133	6.96792	-0.202313	0.386331	0.588644	0.0245928	hypo	0	0	8430	190475	ENST00000577921.1	miRNA	ENSG00000266043.1	MIR3649	NoTest	NoTest	20587	832	ENST00000357103.4	ENSG00000006831.9	ADIPOR2	NoChange	NoChange	5463	16279	0	0	1	0	0	1
1524	chr6	3888055	3889036	982	19	51.6842	95.9816	5.55698	-0.202311	0.285226	0.487537	0.0262236	hypo	0	0	4323	161758	ENST00000450255.1	lincRNA	ENSG00000233068.1	RP1-140K8.1	NoTest	NoTest	38432	42025	ENST00000380272.3	ENSG00000145945.5	FAM50B	NoChange	NoChange	37006	7625	0	0	1	0	0	1
998	chr19	8433135	8433806	672	24	28	123.83	5.79063	-0.202299	0.467298	0.669597	0.0301411	hypo	0	0	3852	103958	ENST00000594875.1	protein_coding	ENSG00000167772.7	ANGPTL4	Up	Up	3852	56631	ENST00000594875.1	ENSG00000167772.7	ANGPTL4	Up	Up	3642	24069	0	1	0	0	0	1
270	chr3	52865382	52866622	1241	27	45.963	221.351	9.00535	-0.202284	0.307381	0.509666	0.0228088	hypo	1	0	0	7861	ENST00000473904.1	retained_intron	ENSG00000055955.11	ITIH4	NoTest	NoTest	626	4166	ENST00000266041.4	ENSG00000055955.11	ITIH4	NoTest	NoTest	60253	4576	1	0	0	0	0	1
2865	chr7	40583770	40584439	670	8	83.75	53.5803	6.76567	-0.202253	0.357972	0.560224	0.0286839	hypo	0	0	2087	139511	ENST00000415237.1	antisense	ENSG00000203446.2	AC004988.1	NoTest	NoTest	409150	63047	ENST00000540834.1	ENSG00000175600.11	C7orf10	NoChange	NoChange	408751	9401	0	1	0	0	0	1
310	chr4	4736273	4738402	2130	32	66.5625	209.802	7.39317	-0.202241	0.332783	0.535025	0.0232782	hypo	0	0	85121	173425	ENST00000608184.1	antisense	ENSG00000247708.3	STX18-AS1	NoTest	NoChange	122990	51293	ENST00000382723.4	ENSG00000163132.6	MSX1	NoChange	NoChange	116211	5553	0	0	1	0	0	1
2037	chr10	5563389	5564024	636	11	57.8182	76.3758	7.48712	-0.20212	0.49791	0.700031	0.0294391	hypo	0	0	1115	142484	ENST00000543008.1	antisense	ENSG00000205488.4	CALML3-AS1	NoTest	NoTest	2899	64568	ENST00000315238.1	ENSG00000178363.3	CALML3	NoTest	NoTest	3098	13826	1	0	0	0	0	1
3273	chr6	54467169	54467663	495	5	99	43.8049	9.66428	-0.202115	0.581901	0.784017	0.0223743	hypo	0	0	284	148604	ENST00000403509.1	processed_pseudogene	ENSG00000216347.1	RP3-334F4.2	NoTest	NoTest	243905	57045	ENST00000306858.7	ENSG00000168143.8	FAM83B	NoTest	NoTest	243490	8221	1	0	0	0	0	1
345	chr5	142608803	142610613	1811	27	67.0741	200.853	8.90707	-0.20209	0.479564	0.681655	0.0223515	hypo	0	0	22037	77385	ENST00000425417.1	protein_coding	ENSG00000145819.11	ARHGAP26	NoChange	NoChange	22037	41919	ENST00000425417.1	ENSG00000145819.11	ARHGAP26	NoChange	NoChange	171458	7217	0	0	1	0	0	1
3387	chr1	161944478	161945044	567	6	94.5	41.303	7.35479	-0.202054	0.347591	0.549645	0.0259889	hypo	0	0	8686	93768	ENST00000525589.1	nonsense_mediated_decay	ENSG00000162745.6	OLFML2B	NoChange	Down	9977	50917	ENST00000367938.1	ENSG00000162745.6	OLFML2B	NoChange	Down	8572	1869	0	0	1	0	0	1
436	chr5	73196323	73197473	1151	27	42.6296	186.562	7.78281	-0.202039	0.313347	0.515386	0.0250734	hypo	0	0	6751	147706	ENST00000503341.1	retained_intron	ENSG00000214944.5	ARHGEF28	NoChange	NoChange	14594	78005	ENST00000512883.1	ENSG00000214944.5	ARHGEF28	NoChange	NoChange	273795	6766	0	1	0	0	0	1
2830	chr5	139556899	139557290	392	10	39.2	54.4545	6.34142	-0.202031	0.201875	0.403906	0.0304305	hypo	0	0	2125	46405	ENST00000504227.1	processed_transcript	ENSG00000120306.5	CYSTM1	NoChange	Up	2671	25135	ENST00000261811.4	ENSG00000120306.5	CYSTM1	NoChange	Up	1441	7097	0	1	0	0	1	0
2297	chr4	176787346	176788572	1227	11	111.545	68.6418	6.40997	-0.202024	0.657085	0.859109	0.0232553	hypo	0	0	5308	81747	ENST00000512610.1	protein_coding	ENSG00000150625.12	GPM6A	NoTest	NoTest	5308	44357	ENST00000512610.1	ENSG00000150625.12	GPM6A	NoTest	NoTest	133901	6258	0	1	0	0	0	1
3235	chr14	92977693	92978069	377	6	62.8333	44.9353	8.4091	-0.202017	0.398792	0.60081	0.0247751	hypo	0	0	2048	23605	ENST00000216487.7	protein_coding	ENSG00000100599.11	RIN3	Down	Down	2048	12688	ENST00000216487.7	ENSG00000100599.11	RIN3	Down	Down	1657	18592	0	0	1	0	0.909814	0.0901857
4939	chr4	144323737	144324112	376	3	125.333	12.6133	4.3794	-0.202015	0.512817	0.714833	0.0290475	hypo	0	0	11073	35080	ENST00000509992.1	protein_coding	ENSG00000109458.4	GAB1	NoChange	NoChange	11073	18923	ENST00000509992.1	ENSG00000109458.4	GAB1	NoChange	NoChange	64649	6137	0	1	0	0	0	1
3362	chr6	153043908	153044718	811	9	90.1111	41.8395	4.7831	-0.201934	0.456417	0.65835	0.0279368	hypo	0	0	17037	149006	ENST00000402302.2	processed_pseudogene	ENSG00000218792.2	HSPD1P16	NoTest	NoTest	24811	25132	ENST00000532295.1	ENSG00000120279.6	MYCT1	NoChange	Down	85435	8629	0	1	0	0	0	1
3134	chr1	218546189	218546515	327	11	29.7273	47.55	4.4088	-0.201921	0.49226	0.694181	0.0259941	hypo	0	0	25808	20487	ENST00000488793.1	processed_transcript	ENSG00000092969.7	TGFB2	Down	Down	26611	10982	ENST00000366929.4	ENSG00000092969.7	TGFB2	Down	Down	25682	2194	0	1	0	0	0	1
3733	chr18	51767312	51767667	356	8	44.5	34.4565	4.59198	-0.201911	0.458485	0.660396	0.0311367	hypo	0	0	16153	60558	ENST00000256429.3	protein_coding	ENSG00000134046.7	MBD2	NoChange	Up	16153	32966	ENST00000256429.3	ENSG00000134046.7	MBD2	NoChange	Up	16120	23057	0	0	1	0	0	1
289	chr2	176469752	176471870	2119	25	84.76	214.336	9.85989	-0.201858	0.482822	0.68468	0.0242043	hypo	0	0	235744	151661	ENST00000446218.1	processed_pseudogene	ENSG00000223976.1	EXTL2P1	NoTest	NoTest	395120	41015	ENST00000392540.2	ENSG00000144320.9	KIAA1715	NoChange	NoChange	394823	3611	0	0	1	0	0	1
3294	chr8	11318246	11318536	291	9	32.3333	43.2005	5.06767	-0.201855	0.365569	0.567424	0.0297864	hypo	0	0	5707	85287	ENST00000528111.1	processed_transcript	ENSG00000154319.10	FAM167A	NoTest	NoTest	5739	46326	ENST00000284486.4	ENSG00000154319.10	FAM167A	NoTest	NoTest	5243	10579	0	1	0	0	0	1
1626	chr11	102575051	102576508	1458	15	97.2	91.5362	6.42908	-0.201828	0.522385	0.724213	0.0351626	hypo	0	0	28	66141	ENST00000260229.4	protein_coding	ENSG00000137675.4	MMP27	NoTest	NoTest	28	35993	ENST00000260229.4	ENSG00000137675.4	MMP27	NoTest	NoTest	251288	16005	1	0	0	0	0	1
894	chr3	192660717	192661849	1133	16	70.8125	133.015	8.59769	-0.201779	0.362952	0.564731	0.0216278	hypo	0	0	24766	120478	ENST00000392452.2	protein_coding	ENSG00000180611.6	MB21D2	NoChange	NoChange	24766	65649	ENST00000392452.2	ENSG00000180611.6	MB21D2	NoChange	NoChange	24749	5227	0	0	1	0	0	1
3242	chr7	41983850	41984032	183	7	26.1429	44.8118	7.88043	-0.201778	0.603444	0.805222	0.0294744	hypo	0	0	33488	32111	ENST00000464291.1	retained_intron	ENSG00000106571.8	GLI3	NoChange	Down	241143	26229	ENST00000242208.4	ENSG00000122641.9	INHBA	NoTest	NoTest	21035	9403	0	0	1	0	0	1
2046	chr22	33925214	33926017	804	11	73.0909	76.2017	7.5369	-0.20175	0.469877	0.671627	0.0235284	hypo	0	0	34987	59877	ENST00000476315.1	processed_transcript	ENSG00000133424.16	LARGE	NoChange	NoChange	42221	32597	ENST00000452586.2	ENSG00000133424.16	LARGE	NoChange	NoChange	120337	27306	0	1	0	0	0	1
553	chr17	14909809	14911292	1484	22	67.4545	168.45	8.25652	-0.201716	0.461434	0.663151	0.0243531	hypo	0	0	6829	160642	ENST00000446671.1	lincRNA	ENSG00000232058.1	AC005772.2	NoTest	NoTest	254540	18720	ENST00000426385.3	ENSG00000109099.9	PMP22	Up	Up	252638	21489	0	0	1	0	0	1
2342	chr6	119470112	119470678	567	9	63	67.5313	8.45538	-0.201671	0.378007	0.579677	0.0218052	hypo	1	1	0	37886	ENST00000368475.4	protein_coding	ENSG00000111879.14	FAM184A	NoChange	NoChange	0	20418	ENST00000368475.4	ENSG00000111879.14	FAM184A	NoChange	NoChange	69888	8474	1	0	0	0	0	1
1777	chr7	28355278	28356212	935	19	49.2105	85.7271	5.26194	-0.201667	0.249366	0.451033	0.0347919	hypo	0	0	16337	78063	ENST00000396299.2	protein_coding	ENSG00000146592.12	CREB5	NoChange	Down	16337	42308	ENST00000396299.2	ENSG00000146592.12	CREB5	NoChange	Down	92504	9333	0	1	0	0	0	1
1723	chr17	8998035	8998818	784	12	65.3333	87.6336	9.82169	-0.201656	0.600245	0.801901	0.0268122	hypo	0	0	67433	9528	ENST00000436734.1	protein_coding	ENSG00000065320.4	NTN1	NoTest	NoTest	67433	5079	ENST00000436734.1	ENSG00000065320.4	NTN1	NoTest	NoTest	20178	21459	0	1	0	0	0	1
2375	chr11	130596603	130597239	637	11	57.9091	66.3127	8.07006	-0.201622	0.330598	0.53222	0.02352	hypo	0	0	53751	115615	ENST00000317019.2	protein_coding	ENSG00000175728.2	C11orf44	NoTest	NoTest	53751	63086	ENST00000317019.2	ENSG00000175728.2	C11orf44	NoTest	NoTest	179504	16220	0	0	1	0	0	1
947	chr9	13992693	13994132	1440	17	84.7059	129.087	8.3342	-0.201564	0.491562	0.693125	0.0249485	hypo	0	0	6518	157572	ENST00000449745.1	processed_pseudogene	ENSG00000229268.1	PES1P2	NoTest	NoTest	186658	43033	ENST00000380924.1	ENSG00000147862.10	NFIB	NoChange	NoChange	318820	11510	0	0	1	0	0	1
1000	chr3	46648841	46649949	1109	17	65.2353	123.675	8.96314	-0.201549	0.483261	0.684811	0.0207895	hypo	0	0	3975	169947	ENST00000444264.1	processed_transcript	ENSG00000241186.3	TDGF1	NoTest	NoTest	27251	52195	ENST00000296144.3	ENSG00000163827.8	LRRC2	NoChange	NoChange	30171	4431	0	1	0	0	0	1
777	chr11	16836349	16837370	1022	29	35.2414	142.626	5.76457	-0.201458	0.267019	0.468477	0.0332799	hypo	0	0	1486	101625	ENST00000525049.1	retained_intron	ENSG00000166689.10	PLEKHA7	Down	Down	2318	55368	ENST00000525581.1	ENSG00000166689.10	PLEKHA7	Down	Down	75962	15196	0.902153	0.0978474	0	0	0	1
290	chr1	10253522	10255056	1535	26	59.0385	214.266	10.5441	-0.201396	0.522673	0.724069	0.0214767	hypo	0	0	14447	56620	ENST00000465408.1	processed_transcript	ENSG00000130939.14	UBE4B	NoChange	NoChange	15806	4024	ENST00000377093.4	ENSG00000054523.12	KIF1B	Up	NoChange	14959	405	0	0	1	0	0	1
4484	chr5	54277693	54277963	271	5	54.2	20.8209	4.29843	-0.201391	0.358771	0.560162	0.0258405	hypo	0	0	3457	97385	ENST00000381403.4	protein_coding	ENSG00000164283.8	ESM1	NoTest	NoTest	3457	52871	ENST00000381403.4	ENSG00000164283.8	ESM1	NoTest	NoTest	97521	6671	0	1	0	0	0	1
2813	chr9	118223429	118224235	807	7	115.286	54.7841	9.03858	-0.201299	0.339068	0.540366	0.0245677	hypo	0	0	169301	112385	ENST00000484171.1	processed_transcript	ENSG00000173077.10	DEC1	NoTest	NoTest	319331	61255	ENST00000374016.1	ENSG00000173077.10	DEC1	NoTest	NoTest	692127	12111	0	0	1	0	0	1
1736	chr9	36543963	36544530	568	12	47.3333	87.105	8.71104	-0.201233	0.445389	0.646623	0.0263423	hypo	0	0	28328	99115	ENST00000298048.2	protein_coding	ENSG00000165304.3	MELK	NoTest	NoTest	28328	53879	ENST00000298048.2	ENSG00000165304.3	MELK	NoTest	NoTest	28173	11654	0	0	1	0	0	1
1831	chr2	236497317	236497912	596	14	42.5714	83.848	6.89098	-0.201231	0.457328	0.65856	0.02664	hypo	0	0	16741	149905	ENST00000408777.1	miRNA	ENSG00000221704.1	AC012305.1	NoTest	NoTest	64348	48160	ENST00000402604.2	ENSG00000157985.13	AGAP1	NoChange	NoChange	8466	3980	0	1	0	0	0	1
4964	chr3	14883714	14884019	306	3	102	12.2393	4.14907	-0.201183	0.346433	0.547616	0.0254538	hypo	0	0	20774	85658	ENST00000457774.1	protein_coding	ENSG00000154783.6	FGD5	NoChange	Down	20774	46559	ENST00000457774.1	ENSG00000154783.6	FGD5	NoChange	Down	30619	4261	0	1	0	0	0	1
1081	chr7	72419833	72421037	1205	24	50.2083	118.882	5.58229	-0.201176	0.389167	0.590343	0.0327484	hypo	0	0	4207	31655	ENST00000602348.1	processed_transcript	ENSG00000106133.13	NSUN5P2	NoChange	NoChange	16446	46845	ENST00000395244.1	ENSG00000155428.8	TRIM74	NoTest	NoTest	3766	9629	0	1	0	0	0	1
552	chr22	46786360	46786976	617	28	22.0357	168.505	6.95639	-0.201059	0.326682	0.527741	0.0293274	hypo	0	0	12838	13492	ENST00000468025.1	processed_transcript	ENSG00000075275.12	CELSR1	NoTest	NoTest	54540	12441	ENST00000424260.2	ENSG00000100416.8	TRMU	NoChange	NoChange	978	27561	0	1	0	0	1	0
687	chr5	31989749	31991083	1335	19	70.2632	153.634	10.4358	-0.20105	0.496035	0.697085	0.0218547	hypo	0	0	53483	190656	ENST00000582091.1	miRNA	ENSG00000266243.1	MIR4279	NoTest	NoTest	183372	21245	ENST00000265070.6	ENSG00000113384.9	GOLPH3	Up	Up	134322	6588	0	1	0	0	0	1
2882	chr6	19325603	19325978	376	8	47	53.2855	6.81968	-0.201033	0.523874	0.724907	0.0295824	hypo	0	0	4350	160099	ENST00000443504.1	lincRNA	ENSG00000231662.1	RP11-686D16.1	NoTest	NoTest	511638	60524	ENST00000378700.3	ENSG00000172201.6	ID4	Up	NoChange	365932	7728	0	0	1	0	0	1
2370	chr4	8222937	8223566	630	8	78.75	66.3968	8.92891	-0.201011	0.414937	0.615948	0.0221288	hypo	0	0	2756	50578	ENST00000514274.1	processed_transcript	ENSG00000125089.12	SH3TC1	NoChange	Down	5006	27477	ENST00000508641.1	ENSG00000125089.12	SH3TC1	NoChange	Down	47648	5613	0	1	0	0	0	1
697	chr16	9953040	9955049	2010	23	87.3913	152.544	7.58009	-0.200808	0.575977	0.776785	0.0229446	hypo	0	0	89954	123576	ENST00000463531.1	processed_transcript	ENSG00000183454.9	GRIN2A	NoTest	NoTest	109602	67370	ENST00000535259.1	ENSG00000183454.9	GRIN2A	NoTest	NoTest	318894	20131	0	1	0	0	0	1
194	chr7	70985681	70987807	2127	25	85.08	243.52	12.8122	-0.200693	0.501392	0.702085	0.023787	hypo	0	0	162924	138193	ENST00000363070.1	misc_RNA	ENSG00000199940.1	RN7SKP75	NoTest	NoTest	220363	68853	ENST00000447516.1	ENSG00000185274.7	WBSCR17	NoTest	NoTest	387298	9622	0	1	0	0	0	1
4198	chr8	102803237	102803427	191	6	31.8333	25.6708	4.46983	-0.200688	0.337756	0.538444	0.0281143	hypo	0	0	31	28523	ENST00000522951.1	protein_coding	ENSG00000104490.13	NCALD	NoChange	NoChange	31	15391	ENST00000522951.1	ENSG00000104490.13	NCALD	NoChange	NoChange	296806	11075	1	0	0	0	0	1
3318	chr2	108145596	108146341	746	5	149.2	42.6381	11.0831	-0.20066	0.576164	0.776824	0.0203611	hypo	1	0	0	152304	ENST00000443205.1	lincRNA	ENSG00000224568.1	AC096669.3	NoTest	NoTest	297046	72840	ENST00000354986.4	ENSG00000196862.8	RGPD4	NoTest	NoTest	14360	3220	1	0	0	0	0	1
3	chr10	134340081	134342917	2837	76	37.3289	707.792	12.2084	-0.200618	0.439109	0.639727	0.0202175	hypo	0	0	4127	157380	ENST00000445190.1	antisense	ENSG00000229081.1	RP11-432J24.6	NoTest	NoTest	8406	5764	ENST00000368594.3	ENSG00000068383.14	INPP5A	NoChange	NoChange	7385	14760	0	0	1	0	0	1
346	chr6	152431894	152433154	1261	25	50.44	200.614	9.23218	-0.20059	0.2745	0.47509	0.0204805	hypo	0	0	35743	56714	ENST00000478916.1	retained_intron	ENSG00000131018.18	SYNE1	NoChange	NoChange	56331	30948	ENST00000354674.4	ENSG00000131018.18	SYNE1	NoChange	NoChange	190125	8628	0	1	0	0	0	1
3575	chr8	123538374	123538837	464	8	58	37.6945	5.38271	-0.200545	0.504803	0.705348	0.0296768	hypo	0	0	36319	181180	ENST00000530350.2	lincRNA	ENSG00000255325.2	RP11-96B2.1	NoTest	NoTest	254795	64733	ENST00000314393.4	ENSG00000178764.6	ZHX2	NoChange	NoChange	253532	11135	0	0	1	0	0	1
1864	chr5	141818696	141819631	936	13	72	82.689	7.407	-0.200524	0.29026	0.490784	0.0276672	hypo	0	0	34912	159592	ENST00000425963.1	antisense	ENSG00000231185.2	AC005592.2	NoTest	NoChange	114090	70674	ENST00000434127.2	ENSG00000187678.8	SPRY4	NoChange	NoChange	81715	7215	0	1	0	0	0	1
136	chr5	32620461	32622438	1978	34	58.1765	273.063	9.48145	-0.200514	0.478085	0.678599	0.02268	hypo	0	0	25431	39330	ENST00000502453.1	retained_intron	ENSG00000113387.7	SUB1	Up	Up	34754	21251	ENST00000510442.1	ENSG00000113387.7	SUB1	Up	Up	34095	6592	0	0	1	0	0	1
989	chr17	821093	821761	669	22	30.4091	124.452	6.10637	-0.200471	0.248655	0.449127	0.0335009	hypo	0	0	8220	187700	ENST00000576252.1	protein_coding	ENSG00000262003.1	RP11-676J12.7	NoTest	NoTest	8220	81003	ENST00000576252.1	ENSG00000262003.1	RP11-676J12.7	NoTest	NoTest	28446	21201	0	1	0	0	0	1
1330	chr9	120066142	120067312	1171	16	73.1875	105.578	6.81358	-0.200404	0.542196	0.742601	0.0214848	hypo	0	0	26877	150518	ENST00000410481.1	misc_RNA	ENSG00000222413.1	RN7SKP125	NoTest	NoTest	89309	43184	ENST00000373986.3	ENSG00000148219.12	ASTN2	NoChange	NoChange	89131	12113	0	1	0	0	0	1
2016	chr4	14185370	14186241	872	9	96.8889	76.9362	8.79965	-0.200306	0.446568	0.646874	0.0211869	hypo	0	0	19290	175337	ENST00000514863.1	lincRNA	ENSG00000249988.1	RP11-669M16.1	NoTest	NoTest	556022	3003	ENST00000040738.5	ENSG00000038219.8	BOD1L1	Up	NoChange	555714	5665	0	1	0	0	0	1
432	chr12	109593609	109595975	2367	30	78.9	187.139	7.59659	-0.2003	0.426023	0.626323	0.0237798	hypo	0	0	1121	14042	ENST00000544726.1	protein_coding	ENSG00000076555.11	ACACB	NoChange	NoChange	1121	7448	ENST00000544726.1	ENSG00000076555.11	ACACB	NoChange	NoChange	975	17023	0.370934	0.629066	0	0	0.433038	0.566962
218	chr11	2211163	2212018	856	39	21.9487	234.269	7.06126	-0.200293	0.367272	0.567564	0.0290003	hypo	0	0	16869	189823	ENST00000584128.1	miRNA	ENSG00000265258.1	MIR4686	NoTest	NoTest	18055	65439	ENST00000352909.3	ENSG00000180176.10	TH	NoTest	NoTest	22917	15056	0	0	1	0	0	1
1589	chr3	37535242	37536056	815	17	47.9412	93.2953	6.28536	-0.200271	0.342893	0.543164	0.0296789	hypo	0	0	41631	76189	ENST00000264741.5	protein_coding	ENSG00000144668.7	ITGA9	NoChange	Down	41631	41281	ENST00000264741.5	ENSG00000144668.7	ITGA9	NoChange	Down	40703	4343	0	1	0	0	0	1
3352	chr2	197849319	197849945	627	8	78.375	42.0042	5.78142	-0.200161	0.523102	0.723262	0.0288714	hypo	0	0	8416	9625	ENST00000486006.1	processed_transcript	ENSG00000065413.12	ANKRD44	NoChange	NoChange	15280	5123	ENST00000448801.1	ENSG00000065413.12	ANKRD44	NoChange	NoChange	57311	3709	0	1	0	0	0	1
1108	chr21	33029840	33030891	1052	18	58.4444	117.38	8.08033	-0.20016	0.520955	0.721114	0.0257759	hypo	0	0	921	163305	ENST00000449339.1	lincRNA	ENSG00000234509.1	AP000253.1	NoTest	NoTest	1043	39604	ENST00000270142.6	ENSG00000142168.10	SOD1	NoChange	NoChange	843	26702	1	0	0	0	1	0
3467	chr6	24130820	24131539	720	8	90	39.7325	5.21434	-0.20009	0.509725	0.709815	0.0267886	hypo	0	0	2448	84006	ENST00000468195.2	processed_transcript	ENSG00000152954.7	NRSN1	NoTest	NoTest	3005	45666	ENST00000378475.1	ENSG00000152954.7	NRSN1	NoTest	NoTest	4307	7742	0	1	0	0	0	1
1963	chr16	64351803	64352521	719	9	79.8889	79.0479	8.94268	-0.200045	0.591792	0.791837	0.0217391	hypo	0	0	25291	186754	ENST00000561657.1	lincRNA	ENSG00000261028.1	AC012322.1	NoTest	NoTest	741059	38667	ENST00000562712.1	ENSG00000140937.9	CDH11	Down	Down	632160	20642	0	1	0	0	0	1
563	chr7	105494196	105494853	658	21	31.3333	167.596	9.59663	-0.200038	0.532638	0.732676	0.023854	hypo	0	0	22069	78186	ENST00000478915.1	protein_coding	ENSG00000146776.10	ATXN7L1	NoChange	NoChange	22069	42376	ENST00000478915.1	ENSG00000146776.10	ATXN7L1	NoChange	NoChange	21991	9940	0	1	0	0	0	1
1242	chr8	20079430	20081181	1752	17	103.059	110.54	7.65759	-0.200021	0.324335	0.524357	0.0238981	hypo	0	0	3736	78769	ENST00000521442.1	nonsense_mediated_decay	ENSG00000147416.6	ATP6V1B2	NoChange	NoChange	24479	42742	ENST00000519667.1	ENSG00000147416.6	ATP6V1B2	NoChange	NoChange	24402	10631	0	1	0	0	0	1
1353	chr16	78958862	78959838	977	12	81.4167	104.479	9.32678	-0.200001	0.608924	0.808925	0.0207074	hypo	0	0	27799	186530	ENST00000568885.1	sense_intronic	ENSG00000260816.1	RP11-319G9.3	NoTest	NoChange	55900	81427	ENST00000594986.1	ENSG00000268977.1	PIH1	NoTest	NoTest	663653	20821	0	1	0	0	0	1
3277	chr11	116299333	116299595	263	7	37.5714	43.7173	6.39012	-0.199948	0.338061	0.538008	0.0301509	hypo	0	0	71751	165549	ENST00000452629.1	lincRNA	ENSG00000236437.1	AP001891.1	NoTest	NoTest	344107	35985	ENST00000375445.3	ENSG00000137656.7	BUD13	NoChange	NoChange	71587	16062	0	0	1	0	0	1
1250	chr20	59893030	59893900	871	17	51.2353	109.943	7.62815	-0.199919	0.457499	0.657418	0.0272018	hypo	0	0	65547	119327	ENST00000360469.5	protein_coding	ENSG00000179242.11	CDH4	NoTest	NoTest	65547	65030	ENST00000360469.5	ENSG00000179242.11	CDH4	NoTest	NoTest	27960	26409	0	1	0	0	0	1
1094	chr1	185395513	185396099	587	12	48.9167	118.188	10.0011	-0.199892	0.355756	0.555648	0.0208417	hypo	0	0	7276	177803	ENST00000516598.1	snRNA	ENSG00000252407.1	RNU7-183P	NoTest	NoTest	109051	23293	ENST00000367498.3	ENSG00000116679.11	IVNS1ABP	NoChange	NoChange	108777	2002	0	0	1	0	0	1
891	chr20	37701942	37703993	2052	18	114	133.135	9.31096	-0.199889	0.586203	0.786092	0.0243134	hypo	0	0	42938	25108	ENST00000482619.1	retained_intron	ENSG00000101452.10	DHX35	NoChange	NoChange	51425	13550	ENST00000449559.1	ENSG00000101452.10	DHX35	NoChange	NoChange	22840	26197	0	0	1	0	0	1
978	chr7	16103080	16104207	1128	20	56.4	125.142	6.40995	-0.199874	0.358924	0.558798	0.0316942	hypo	0	0	25053	159367	ENST00000438406.2	pseudogene	ENSG00000230981.2	AC006035.1	NoTest	NoTest	356739	78015	ENST00000399310.3	ENSG00000214960.5	ISPD	NoTest	NoChange	356571	9222	0	0	1	0	0	1
4969	chr13	110989867	110990028	162	3	54	12.2101	4.14896	-0.199853	0.364953	0.564806	0.0302101	hypo	0	0	30252	61838	ENST00000480771.1	processed_transcript	ENSG00000134871.13	COL4A2	Up	NoChange	30252	33664	ENST00000360467.5	ENSG00000134871.13	COL4A2	Up	NoChange	23643	17881	0	1	0	0	0	1
4178	chr8	101526665	101527073	409	5	81.8	26.0577	6.52735	-0.19981	0.518755	0.718565	0.035883	hypo	0	0	18479	127518	ENST00000519316.1	protein_coding	ENSG00000186106.7	ANKRD46	NoChange	NoChange	18479	69640	ENST00000519316.1	ENSG00000186106.7	ANKRD46	NoChange	NoChange	44442	11067	0	1	0	0	0	1
2218	chr17	39012968	39013470	503	10	50.3	70.9576	7.47159	-0.199762	0.388176	0.587938	0.0269735	hypo	0	0	5915	189898	ENST00000579136.1	antisense	ENSG00000265359.1	RP5-1110E20.1	NoTest	NoTest	9991	70473	ENST00000251643.4	ENSG00000187242.4	KRT12	NoTest	NoTest	5917	21866	0	1	0	0	0	1
948	chr13	107869104	107870179	1076	21	51.2381	128.985	7.63643	-0.19968	0.555098	0.754778	0.0248758	hypo	0	0	95722	149606	ENST00000408389.1	miRNA	ENSG00000221316.1	AL445204.1	NoTest	NoTest	648591	33676	ENST00000400198.3	ENSG00000134884.9	ARGLU1	NoChange	NoChange	298432	17867	0	1	0	0	0	1
2091	chr8	10209653	10210267	615	14	43.9286	75.0323	6.82335	-0.19967	0.308043	0.507714	0.0350115	hypo	0	0	14465	175179	ENST00000513168.1	processed_pseudogene	ENSG00000249848.1	RP11-212F11.1	NoTest	NoTest	50607	63128	ENST00000521686.1	ENSG00000175806.10	MSRA	NoChange	NoChange	17032	10563	0	1	0	0	0	1
797	chr9	107397062	107397399	338	13	26	140.885	20.9421	-0.199648	0.690383	0.89003	0.0232288	hypo	0	0	5026	196240	ENST00000609811.1	unprocessed_pseudogene	ENSG00000273423.1	OR13I1P	NoTest	NoTest	16576	35332	ENST00000259362.1	ENSG00000136839.1	OR13C9	NoTest	NoTest	112507	12023	0	0	1	0	0	1
551	chr10	6807874	6808894	1021	16	63.8125	168.706	10.9515	-0.199487	0.34164	0.541127	0.0202918	hypo	0	0	12665	167765	ENST00000436383.1	lincRNA	ENSG00000238266.1	LINC00707	NoTest	NoTest	185610	5211	ENST00000263125.5	ENSG00000065675.10	PRKCQ	NoTest	NoTest	185231	13839	0	0	1	0	0	1
443	chr17	76949633	76950476	844	27	31.2593	184.817	7.75025	-0.199481	0.317361	0.516842	0.027694	hypo	0	0	20401	34228	ENST00000592255.1	retained_intron	ENSG00000108679.8	LGALS3BP	NoChange	NoChange	22928	18450	ENST00000589527.1	ENSG00000108679.8	LGALS3BP	NoChange	NoChange	27671	22493	0	0	1	0	0	1
1265	chr4	86953160	86954462	1303	15	86.8667	108.922	8.35662	-0.199442	0.298524	0.497966	0.026164	hypo	0	0	18132	187255	ENST00000564854.1	sense_overlapping	ENSG00000261496.1	RP13-514E23.1	NoChange	Down	74015	18872	ENST00000515400.1	ENSG00000109339.14	MAPK10	Down	Down	560721	5938	0	1	0	0	0	1
462	chr22	37297345	37299489	2145	27	79.4444	181.457	8.11725	-0.199437	0.579594	0.779031	0.0232788	hypo	0	0	10180	22994	ENST00000403662.3	protein_coding	ENSG00000100368.9	CSF2RB	NoChange	Down	10180	12386	ENST00000403662.3	ENSG00000100368.9	CSF2RB	NoChange	Down	44635	27328	0	0	1	0	0	1
224	chr5	4942034	4942618	585	33	17.7273	233.476	8.97786	-0.199397	0.315753	0.51515	0.0250642	hypo	0	0	27919	176958	ENST00000511721.1	lincRNA	ENSG00000251506.1	CTD-2247C11.2	NoTest	NoTest	197824	41756	ENST00000511368.1	ENSG00000145536.11	ADAMTS16	Down	Down	75403	6521	0	0	1	0	0	1
830	chr7	83229	83994	766	21	36.4762	137.291	7.64465	-0.199389	0.461032	0.660421	0.0295254	hypo	0	0	6190	171116	ENST00000478759.1	lincRNA	ENSG00000242611.1	AC093627.8	NoTest	NoTest	108974	64199	ENST00000313766.5	ENSG00000177706.8	FAM20C	Up	NoChange	636	8836	0	0	1	0	1	0
2519	chr6	35017600	35018363	764	12	63.6667	62.4881	5.81559	-0.199324	0.367296	0.56662	0.0286052	hypo	0	0	7661	9416	ENST00000470698.1	processed_transcript	ENSG00000064999.12	ANKS1A	Down	Down	70458	27328	ENST00000502480.1	ENSG00000124678.13	TCP11	NoTest	NoTest	90438	8022	0	1	0	0	0	1
1703	chr2	7084539	7085707	1169	17	68.7647	88.5669	5.69754	-0.19932	0.481749	0.681069	0.0242149	hypo	0	0	11323	82826	ENST00000480970.1	processed_transcript	ENSG00000151692.10	RNF144A	NoChange	NoChange	11364	44980	ENST00000416587.1	ENSG00000151692.10	RNF144A	NoChange	NoChange	26105	2549	0	1	0	0	0	1
709	chr14	96567211	96568443	1233	23	53.6087	151.359	7.90611	-0.199141	0.379671	0.578812	0.0272123	hypo	0	0	10614	155179	ENST00000421193.3	protein_coding	ENSG00000227051.4	C14orf132	NoChange	NoChange	10614	78698	ENST00000421193.3	ENSG00000227051.4	C14orf132	NoChange	NoChange	60808	18621	0	0	1	0	0	1
1584	chr1	226791334	226791932	599	16	37.4375	93.5759	7.54718	-0.199127	0.29623	0.495357	0.0287692	hypo	0	0	3043	139633	ENST00000467495.1	retained_intron	ENSG00000203685.5	C1orf95	NoTest	NoTest	54832	75328	ENST00000366788.3	ENSG00000203685.5	C1orf95	NoTest	NoTest	37650	2261	0	1	0	0	0	1
3333	chr17	17483722	17484157	436	10	43.6	42.318	4.34019	-0.199124	0.271538	0.470662	0.0247873	hypo	0	0	1587	59391	ENST00000395783.1	protein_coding	ENSG00000133027.13	PEMT	Up	Up	1587	32329	ENST00000395783.1	ENSG00000133027.13	PEMT	Up	Up	10441	21528	1	0	0	0	0	1
2135	chr3	81247542	81248245	704	8	88	73.5265	9.42901	-0.199063	0.371184	0.570247	0.0216788	hypo	0	0	9819	170756	ENST00000474149.1	lincRNA	ENSG00000242145.1	RP11-520D19.1	NoTest	NoTest	544534	21871	ENST00000489715.1	ENSG00000114480.8	GBE1	NoChange	Up	427753	4695	0	0	1	0	0	1
3521	chr9	127355351	127355583	233	5	46.6	38.5521	7.7367	-0.199045	0.404231	0.603276	0.0235824	hypo	0	0	2503	79570	ENST00000475178.1	protein_coding	ENSG00000148200.12	NR6A1	NoTest	NoTest	2503	43170	ENST00000475178.1	ENSG00000148200.12	NR6A1	NoTest	NoTest	87691	12172	0	1	0	0	0	1
503	chr3	72204275	72205835	1561	25	62.44	177.098	7.8799	-0.199016	0.408177	0.607192	0.0238372	hypo	0	0	2230	171478	ENST00000485404.1	lincRNA	ENSG00000243083.1	LINC00870	NoTest	NoTest	290233	51839	ENST00000477973.2	ENSG00000163602.9	RYBP	NoChange	NoChange	290018	4671	0	1	0	0	0	1
2412	chr10	49688345	49689063	719	14	51.3571	65.3097	5.16488	-0.199011	0.463584	0.662595	0.024019	hypo	0	0	1095	54064	ENST00000515523.1	processed_transcript	ENSG00000128805.10	ARHGAP22	NoTest	NoChange	12628	29496	ENST00000417247.2	ENSG00000128805.10	ARHGAP22	NoTest	NoChange	474	14096	1	0	0	0	1	0
2220	chr7	130842465	130843322	858	15	57.2	70.9093	4.87501	-0.199004	0.448856	0.647861	0.0313693	hypo	0	0	47529	160163	ENST00000451786.1	antisense	ENSG00000231721.2	MKLN1-AS1	NoChange	NoChange	47565	29354	ENST00000416992.2	ENSG00000128585.13	MKLN1	NoChange	NoChange	47432	10062	0	1	0	0	0	1
2390	chr13	47252499	47253303	805	10	80.5	65.9562	7.93542	-0.199003	0.415025	0.614028	0.0267525	hypo	0	0	667	63946	ENST00000463929.1	protein_coding	ENSG00000136141.10	LRCH1	NoChange	NoChange	667	34779	ENST00000463929.1	ENSG00000136141.10	LRCH1	NoChange	NoChange	117460	17704	1	0	0	0	0	1
2709	chr7	41085897	41086556	660	11	60	57.8176	5.60097	-0.198914	0.288926	0.487839	0.0339153	hypo	0	0	54645	151691	ENST00000440213.1	lincRNA	ENSG00000224017.1	AC005022.1	NoTest	NoTest	653650	26230	ENST00000442711.1	ENSG00000122641.9	INHBA	NoTest	NoTest	658622	9402	0	0	1	0	0	1
959	chr5	17359555	17360201	647	14	46.2143	127.155	9.58829	-0.198838	0.494061	0.692899	0.0201702	hypo	0	0	4821	150961	ENST00000401830.3	processed_transcript	ENSG00000223361.5	FTH1P10	NoTest	NoTest	141885	63621	ENST00000322611.3	ENSG00000176788.7	BASP1	NoChange	NoChange	4816	6575	0	0	1	0	0	1
186	chr14	101984675	101985809	1135	33	34.3939	245.648	8.24108	-0.198782	0.228189	0.426971	0.0247222	hypo	0	0	36203	183836	ENST00000553575.1	lincRNA	ENSG00000258498.2	DIO3OS	Down	Down	210964	80764	ENST00000556973.1	ENSG00000258512.1	RP11-796G6.2	NoTest	NoTest	6913	18681	0	0	1	0	0	1
701	chr1	16291603	16293119	1517	23	65.9565	152.31	7.79201	-0.198734	0.23137	0.430105	0.0261405	hypo	0	0	3007	163400	ENST00000416882.2	processed_pseudogene	ENSG00000234607.2	RP11-5P18.1	NoTest	NoTest	9454	23431	ENST00000537142.1	ENSG00000116809.7	ZBTB17	NoChange	NoChange	8783	492	0	1	0	0	0	1
3194	chr7	42495932	42496948	1017	11	92.4545	46.0608	4.31239	-0.198727	0.455949	0.654676	0.0347997	hypo	0	0	218462	32114	ENST00000428534.1	retained_intron	ENSG00000106571.8	GLI3	NoChange	Down	219273	17357	ENST00000437480.1	ENSG00000106571.8	GLI3	NoChange	Down	36128	9406	0	0	1	0	0	1
3146	chr13	105852290	105852909	620	7	88.5714	47.3	7.15886	-0.198714	0.62368	0.822394	0.0234461	hypo	0	0	265306	122117	ENST00000559369.1	nonsense_mediated_decay	ENSG00000182346.13	DAOA	NoTest	NoTest	265682	66543	ENST00000375936.3	ENSG00000182346.13	DAOA	NoTest	NoTest	1292499	17864	0	0	1	0	0	1
4668	chr6	48595372	48595518	147	3	49	17.5843	5.96927	-0.198703	0.557988	0.756692	0.0222957	hypo	0	0	222041	149503	ENST00000408248.1	miRNA	ENSG00000221175.1	AL391538.1	NoTest	NoTest	558946	79926	ENST00000339488.4	ENSG00000244694.3	PTCHD4	NoTest	NoChange	558961	8193	0	0	1	0	0	1
3461	chr5	165943516	165944305	790	6	131.667	39.9407	7.04305	-0.198677	0.50188	0.700557	0.0226138	hypo	0	0	134205	157417	ENST00000518938.1	processed_pseudogene	ENSG00000229119.3	CTB-63M22.1	NoTest	NoTest	767498	42017	ENST00000518659.1	ENSG00000145934.11	TENM2	NoTest	NoTest	461179	7327	0	0	1	0	0	1
2859	chr20	57722003	57722510	508	8	63.5	53.7571	7.6878	-0.198593	0.171857	0.370451	0.0285148	hypo	0	0	33723	161579	ENST00000445106.1	processed_pseudogene	ENSG00000232925.2	MRPS16P2	NoTest	NoTest	43564	27003	ENST00000371030.2	ENSG00000124203.5	ZNF831	NoTest	NoTest	43886	26397	0	0	1	0	0	1
513	chr6	106298794	106299906	1113	22	50.5909	174.723	10.7689	-0.198549	0.306009	0.504558	0.0230764	hypo	0	0	52341	138305	ENST00000363328.1	misc_RNA	ENSG00000200198.1	RN7SKP211	NoTest	NoTest	234288	4249	ENST00000369091.2	ENSG00000057657.10	PRDM1	NoChange	Down	129205	8387	0	0	1	0	0	1
1022	chr10	115751996	115753020	1025	19	53.9474	122.272	8.10079	-0.198539	0.305825	0.504364	0.0248443	hypo	0	0	50785	6248	ENST00000369295.2	protein_coding	ENSG00000043591.4	ADRB1	Down	NoChange	50785	3305	ENST00000369295.2	ENSG00000043591.4	ADRB1	Down	NoChange	50338	14578	0	0	1	0	0	1
35	chr22	49350630	49352147	1518	52	29.1923	397.141	9.59586	-0.198497	0.454317	0.652815	0.0308032	hypo	0	0	61900	142678	ENST00000380981.2	lincRNA	ENSG00000205632.2	WI2-81516E3.1	NoTest	NoTest	261570	78273	ENST00000406880.1	ENSG00000219438.4	FAM19A5	NoTest	NoTest	24248	27603	0	0	1	0	0	1
3826	chr10	63818451	63819249	799	7	114.143	32.6783	4.72982	-0.198494	0.259395	0.457889	0.0219611	hypo	0	0	9480	81576	ENST00000309334.5	protein_coding	ENSG00000150347.10	ARID5B	Up	NoChange	9480	44251	ENST00000309334.5	ENSG00000150347.10	ARID5B	Up	NoChange	155151	14150	0	1	0	0	0	1
1654	chr21	29811401	29812886	1486	14	106.143	90.6034	7.0335	-0.19829	0.434701	0.632992	0.0210446	hypo	0	0	98753	155002	ENST00000412526.1	lincRNA	ENSG00000226935.2	LINC00161	NoTest	NoTest	444806	47230	ENST00000303775.5	ENSG00000156239.7	N6AMT1	NoChange	NoChange	444539	26691	0	0.820996	0.179004	0	0	1
1181	chr13	99433216	99433813	598	16	37.375	113.372	10.5698	-0.198272	0.629898	0.82817	0.0306694	hypo	0	0	28307	18247	ENST00000376503.5	protein_coding	ENSG00000088386.11	SLC15A1	NoTest	NoTest	28307	9750	ENST00000376503.5	ENSG00000088386.11	SLC15A1	NoTest	NoTest	28112	17834	0	0	1	0	0	1
4883	chr7	79976361	79976523	163	3	54.3333	13.3941	4.60109	-0.198137	0.464675	0.662812	0.0324424	hypo	0	0	22367	62312	ENST00000435819.1	protein_coding	ENSG00000135218.13	CD36	NoChange	NoChange	22367	33915	ENST00000435819.1	ENSG00000135218.13	CD36	NoChange	NoChange	211471	9729	0	1	0	0	0	1
1474	chr8	98235152	98236016	865	17	50.8824	98.2987	6.1222	-0.19813	0.344735	0.542865	0.034016	hypo	0	0	18415	186359	ENST00000569849.1	lincRNA	ENSG00000260640.1	KB-1000E4.2	NoTest	NoTest	54159	65639	ENST00000322128.3	ENSG00000180543.3	TSPYL5	NoChange	NoChange	53588	11043	0	0	1	0	0	1
406	chr1	246947663	246948982	1320	29	45.5172	190.891	7.42271	-0.198078	0.274973	0.473051	0.0266295	hypo	0	0	1188	151124	ENST00000508436.1	processed_transcript	ENSG00000223519.3	RP11-439E19.8	NoTest	NoTest	60313	40619	ENST00000366510.3	ENSG00000143653.9	SCCPDH	Up	Up	3232	2437	0.614394	0.385606	0	0	0	1
780	chr17	59460949	59461827	879	28	31.3929	142.451	5.64326	-0.198044	0.342605	0.540649	0.0262729	hypo	0	0	186	191273	ENST00000585495.1	sense_intronic	ENSG00000266934.1	RP11-332H18.3	NoTest	NoTest	15429	25582	ENST00000240328.3	ENSG00000121068.9	TBX2	NoChange	NoChange	11233	22251	1	0	0	0	0	1
2241	chr7	76086968	76087588	621	11	56.4545	70.4706	7.20543	-0.198039	0.439814	0.637853	0.0266595	hypo	0	0	3404	19626	ENST00000425780.1	protein_coding	ENSG00000091073.15	DTX2	NoChange	NoChange	3404	10499	ENST00000425780.1	ENSG00000091073.15	DTX2	NoChange	NoChange	3297	9710	0	0	1	0	0	1
4173	chr1	61623058	61623461	404	4	101	26.1333	7.30218	-0.198035	0.140014	0.338049	0.0215986	hypo	0	0	32652	194306	ENST00000603233.1	sense_intronic	ENSG00000270742.1	RP4-802A10.1	NoTest	NoChange	68973	50733	ENST00000496712.1	ENSG00000162599.11	NFIA	NoChange	NoChange	73493	1187	0	1	0	0	0	1
2871	chr10	63816666	63817404	739	11	67.1818	53.4922	4.90643	-0.197987	0.237842	0.435828	0.0219611	hypo	0	0	7695	81576	ENST00000309334.5	protein_coding	ENSG00000150347.10	ARID5B	Up	NoChange	7695	44251	ENST00000309334.5	ENSG00000150347.10	ARID5B	Up	NoChange	153366	14150	0	1	0	0	0	1
2749	chr6	81478247	81478606	360	7	51.4286	56.9428	8.30921	-0.197961	0.409774	0.607736	0.0223129	hypo	0	0	211340	148605	ENST00000403828.1	processed_pseudogene	ENSG00000216352.1	RP11-486E2.1	NoTest	NoTest	661863	8820	ENST00000545529.1	ENSG00000083123.10	BCKDHB	NoChange	NoChange	661560	8288	0	0	1	0	0	1
1084	chr7	151432965	151433414	450	25	18	118.738	5.22941	-0.197949	0.272151	0.4701	0.0284144	hypo	1	1	0	32196	ENST00000487375.1	processed_transcript	ENSG00000106617.9	PRKAG2	NoChange	NoChange	0	17392	ENST00000492843.1	ENSG00000106617.9	PRKAG2	NoChange	NoChange	10807	10228	1	0	0	0	0	1
924	chr18	11246310	11247151	842	18	46.7778	130.922	8.1415	-0.197901	0.249387	0.447288	0.0235979	hypo	0	0	79117	188467	ENST00000580702.1	unprocessed_pseudogene	ENSG00000263682.1	RP11-93H10.1	NoTest	NoTest	97722	46597	ENST00000302079.6	ENSG00000154864.7	PIEZO2	NoChange	Down	96373	22856	0	0	1	0	0	1
982	chr14	93136682	93137735	1054	15	70.2667	124.86	9.60599	-0.197875	0.479273	0.677149	0.0214512	hypo	0	0	10951	23615	ENST00000553959.1	processed_transcript	ENSG00000100599.11	RIN3	Down	Down	17835	12690	ENST00000556418.1	ENSG00000100599.11	RIN3	Down	Down	15543	18594	0	1	0	0	0	1
2115	chr18	3212768	3213629	862	9	95.7778	74.2085	9.90647	-0.197875	0.191392	0.389267	0.0222766	hypo	0	0	6217	25233	ENST00000261606.7	protein_coding	ENSG00000101605.8	MYOM1	NoChange	NoChange	6217	13628	ENST00000261606.7	ENSG00000101605.8	MYOM1	NoChange	NoChange	33664	22807	0	1	0	0	0	1
4190	chr7	31069415	31069746	332	5	66.4	25.8261	5.35232	-0.19787	0.470918	0.668788	0.0374778	hypo	0	0	22329	14899	ENST00000304166.4	protein_coding	ENSG00000078549.10	ADCYAP1R1	Down	Down	22329	7889	ENST00000304166.4	ENSG00000078549.10	ADCYAP1R1	Down	Down	21971	9354	0	0	1	0	0	1
2637	chr7	14019479	14020766	1288	13	99.0769	59.6181	4.83546	-0.197817	0.297947	0.495764	0.0281672	hypo	0	0	4347	1400	ENST00000472931.2	retained_intron	ENSG00000006468.9	ETV1	Down	Down	5299	718	ENST00000443608.1	ENSG00000006468.9	ETV1	Down	Down	8612	9220	0	1	0	0	0	1
3135	chr1	187817109	187817717	609	6	101.5	47.5385	8.19211	-0.197707	0.228568	0.426275	0.0204075	hypo	0	0	133242	151519	ENST00000451797.1	processed_pseudogene	ENSG00000223847.1	RP5-925F19.1	NoTest	NoTest	1018986	23333	ENST00000442353.2	ENSG00000116711.8	PLA2G4A	NoChange	NoChange	1167027	2005	0	0	1	0	0	1
2955	chr8	71159851	71160192	342	7	48.8571	51.5497	7.75297	-0.197688	0.414857	0.612545	0.0253683	hypo	0	0	2240	70211	ENST00000519724.1	protein_coding	ENSG00000140396.8	NCOA2	NoChange	NoChange	2240	38241	ENST00000519724.1	ENSG00000140396.8	NCOA2	NoChange	NoChange	153953	10931	0	1	0	0	0	1
4090	chr1	184805854	184806460	607	4	151.75	27.8455	7.06183	-0.197662	0.17452	0.372182	0.024859	hypo	0	0	15230	177635	ENST00000516413.1	snRNA	ENSG00000252222.1	RNU7-13P	NoTest	NoTest	30734	34508	ENST00000417056.1	ENSG00000135842.12	FAM129A	NoChange	NoChange	81415	1998	0	1	0	0	0	1
663	chr4	13920641	13922685	2045	23	88.913	156.352	8.47584	-0.197643	0.419629	0.617272	0.0267958	hypo	0	0	56104	152306	ENST00000509955.1	processed_pseudogene	ENSG00000224569.3	RP11-341G5.2	NoTest	NoTest	291293	3003	ENST00000040738.5	ENSG00000038219.8	BOD1L1	Up	NoChange	290985	5665	0	1	0	0	0	1
2433	chr8	90916600	90917168	569	9	63.2222	64.7106	7.68884	-0.19764	0.363493	0.561133	0.0255856	hypo	0	0	1610	98289	ENST00000520659.1	protein_coding	ENSG00000164823.5	OSGIN2	Up	Up	1610	53400	ENST00000520659.1	ENSG00000164823.5	OSGIN2	Up	Up	1259	11008	0.683656	0.316344	0	0	1	0
722	chr1	205435699	205437003	1305	20	65.25	150.069	8.07549	-0.197627	0.409936	0.607563	0.0203911	hypo	0	0	10616	127364	ENST00000495594.1	processed_transcript	ENSG00000186007.5	LEMD1	NoTest	NoTest	16639	69544	ENST00000367154.1	ENSG00000186007.5	LEMD1	NoTest	NoTest	9142	2097	0	1	0	0	0	1
2849	chr8	75179851	75180739	889	9	98.7778	53.8443	8.19399	-0.197552	0.546612	0.744164	0.0252432	hypo	0	0	22827	28360	ENST00000518195.1	processed_transcript	ENSG00000104369.4	JPH1	NoTest	NoTest	52823	15302	ENST00000342232.4	ENSG00000104369.4	JPH1	NoTest	NoTest	46602	10951	0	1	0	0	0	1
591	chr19	15554120	15555581	1462	23	63.5652	164.5	8.81501	-0.197477	0.540729	0.738206	0.0234455	hypo	0	0	4381	3092	ENST00000595214.2	retained_intron	ENSG00000011451.13	WIZ	NoChange	NoChange	4837	1603	ENST00000596159.1	ENSG00000011451.13	WIZ	NoChange	NoChange	3060	24406	0	1	0	0	0	1
1066	chr1	176917628	176918766	1139	21	54.2381	119.789	6.17372	-0.197433	0.504964	0.702396	0.0238042	hypo	0	0	79814	139421	ENST00000365739.2	miRNA	ENSG00000202609.2	MIR488	NoTest	NoTest	215052	45205	ENST00000424564.2	ENSG00000152092.11	ASTN1	NoTest	NoTest	214626	1944	0	1	0	0	0	1
3615	chr18	46556536	46556826	291	6	48.5	36.779	6.40803	-0.197361	0.473211	0.670572	0.0273103	hypo	0	0	6462	188992	ENST00000584252.1	antisense	ENSG00000264269.1	RP11-15F12.1	NoTest	NoTest	67036	39349	ENST00000577734.1	ENSG00000141627.9	DYM	NoChange	NoChange	53559	23033	0	1	0	0	0	1
2002	chr7	30327368	30328668	1301	13	100.077	77.5991	7.50739	-0.197347	0.539012	0.736359	0.0273273	hypo	0	0	741	144312	ENST00000385037.1	miRNA	ENSG00000207771.1	MIR550A1	NoTest	NoTest	3444	65475	ENST00000323037.4	ENSG00000180233.9	ZNRF2	NoChange	NoChange	1726	9348	0.967717	0.0322829	0	0	0.210607	0.789393
285	chr20	51040573	51042671	2099	31	67.7097	216.489	7.71715	-0.197338	0.393249	0.590587	0.0236132	hypo	0	0	29486	153715	ENST00000414598.1	lincRNA	ENSG00000225785.1	RP4-583K8.1	NoTest	NoTest	232047	2197	ENST00000216923.4	ENSG00000020256.15	ZFP64	NoChange	NoChange	231747	26338	0	1	0	0	0	1
1729	chr15	64277213	64278235	1023	19	53.8421	87.4083	4.82379	-0.197312	0.35646	0.553773	0.0280899	hypo	0	0	43983	5455	ENST00000559897.1	processed_transcript	ENSG00000035664.7	DAPK2	NoChange	NoChange	54230	2911	ENST00000261891.3	ENSG00000035664.7	DAPK2	NoChange	NoChange	59917	19243	0	1	0	0	0	1
1755	chr11	27502385	27503089	705	14	50.3571	86.4675	7.57904	-0.197291	0.515765	0.713056	0.0278091	hypo	0	0	2307	171047	ENST00000496450.1	processed_pseudogene	ENSG00000242527.1	RP11-159H22.1	NoTest	NoTest	8062	76619	ENST00000389858.4	ENSG00000205213.9	LGR4	NoChange	NoChange	8027	15256	0	1	0	0	0	1
4420	chr3	188571258	188571487	230	3	76.6667	21.7917	7.55051	-0.197269	0.531852	0.729121	0.0227823	hypo	0	0	93515	129845	ENST00000433971.1	protein_coding	ENSG00000188001.5	TPRG1	Up	Up	93515	70898	ENST00000433971.1	ENSG00000188001.5	TPRG1	Up	Up	93788	5217	0	1	0	0	0	1
675	chr5	157194612	157195840	1229	26	47.2692	155	7.19129	-0.197227	0.558885	0.756112	0.0289761	hypo	0	0	19896	179101	ENST00000518369.1	unprocessed_pseudogene	ENSG00000253630.1	CTC-370J7.1	NoTest	NoTest	22891	21193	ENST00000522381.1	ENSG00000113282.9	CLINT1	NoChange	NoChange	23290	7301	0	0	1	0	0	1
3602	chr20	15948042	15948271	230	5	46	37.0675	7.55419	-0.197206	0.568909	0.766115	0.0223095	hypo	0	0	18161	111109	ENST00000407045.3	protein_coding	ENSG00000172264.12	MACROD2	Up	Up	18161	60574	ENST00000407045.3	ENSG00000172264.12	MACROD2	Up	Up	605565	25973	0	1	0	0	0	1
1151	chr4	41145481	41147934	2454	22	111.545	115.231	5.82909	-0.197165	0.252831	0.449996	0.0234001	hypo	0	0	29521	143891	ENST00000384469.1	snRNA	ENSG00000207198.1	RNU6-1195P	NoTest	NoTest	68540	52031	ENST00000513140.1	ENSG00000163697.12	APBB2	Up	NoChange	67937	5744	0	1	0	0	0	1
855	chr17	47692938	47694351	1414	18	78.5556	135.806	9.77918	-0.197056	0.182057	0.379112	0.0235333	hypo	0	0	2314	47177	ENST00000509869.1	nonsense_mediated_decay	ENSG00000121067.13	SPOP	NoChange	NoChange	29632	25579	ENST00000510476.1	ENSG00000121067.13	SPOP	NoChange	NoChange	38568	22134	0	1	0	0	0	1
1482	chr10	87675378	87676540	1163	15	77.5333	97.8896	6.96232	-0.197038	0.442776	0.639813	0.0266264	hypo	0	0	124061	122675	ENST00000536331.1	protein_coding	ENSG00000182771.13	GRID1	NoChange	NoTest	124061	66850	ENST00000536331.1	ENSG00000182771.13	GRID1	NoChange	NoTest	346100	14295	0	1	0	0	0	1
1395	chr10	13919355	13920062	708	15	47.2	102.105	7.21269	-0.19703	0.388628	0.585658	0.0208364	hypo	0	0	6557	147973	ENST00000475013.1	processed_pseudogene	ENSG00000215227.4	RP11-308K19.2	NoTest	NoTest	18442	44836	ENST00000358621.4	ENSG00000151474.15	FRMD4A	NoChange	NoChange	13420	13878	0	1	0	0	0	1
2748	chr5	166723193	166723697	505	7	72.1429	57.0101	10.0446	-0.196982	0.517254	0.714236	0.0228592	hypo	0	0	1914	179966	ENST00000521697.1	antisense	ENSG00000254365.1	CTB-180C19.1	NoTest	NoTest	11349	42018	ENST00000545108.1	ENSG00000145934.11	TENM2	NoTest	NoTest	317275	7327	0.168317	0.831683	0	0	0	1
4529	chr2	10158728	10159028	301	3	100.333	20.2561	7.34797	-0.19696	0.464496	0.661456	0.0256448	hypo	0	0	2676	186201	ENST00000566840.1	lincRNA	ENSG00000260476.1	RP11-254F7.1	NoTest	NoTest	23293	33214	ENST00000480736.1	ENSG00000134317.13	GRHL1	Up	Up	23607	2574	0	0	1	0	0	1
1587	chr3	127480116	127480986	871	20	43.55	93.3626	4.84644	-0.196936	0.287901	0.484837	0.0344589	hypo	0	0	21864	13165	ENST00000493611.1	protein_coding	ENSG00000074416.9	MGLL	Up	Up	21864	7008	ENST00000493611.1	ENSG00000074416.9	MGLL	Up	Up	60284	4869	0	1	0	0	0	1
1082	chr12	108682808	108684443	1636	17	96.2353	118.812	7.90811	-0.196922	0.271973	0.468895	0.0277219	hypo	0	0	6795	182772	ENST00000548873.1	processed_pseudogene	ENSG00000257281.1	RP11-1K3.1	NoTest	NoTest	27250	62341	ENST00000549466.1	ENSG00000174600.9	CMKLR1	Down	Down	158955	17012	0	1	0	0	0	1
1744	chr1	94513390	94514561	1172	15	78.1333	86.8211	6.02215	-0.196903	0.351474	0.548377	0.0281713	hypo	0	0	12433	136941	ENST00000472033.1	processed_transcript	ENSG00000198691.7	ABCA4	NoTest	NoTest	29161	74821	ENST00000536513.1	ENSG00000198691.7	ABCA4	NoTest	NoTest	137922	1341	0	1	0	0	0	1
3555	chr5	82044200	82044645	446	5	89.2	38.1042	8.59073	-0.196863	0.434868	0.631731	0.0212494	hypo	0	0	16577	174447	ENST00000509506.1	lincRNA	ENSG00000249100.1	CTD-2218K11.2	NoTest	NoTest	328669	62385	ENST00000502346.1	ENSG00000174695.5	TMEM167A	Up	Up	328457	6827	0	0	1	0	0	1
4380	chr2	161726157	161726468	312	3	104	22.4052	7.76171	-0.196799	0.196718	0.393517	0.0256034	hypo	0	0	7589	172483	ENST00000486202.2	misc_RNA	ENSG00000244372.2	RN7SL423P	NoTest	NoTest	266950	35126	ENST00000259075.2	ENSG00000136560.9	TANK	NoChange	NoChange	290415	3526	0	0	1	0	0	1
1013	chr2	22551840	22552825	986	13	75.8462	123.182	10.186	-0.196767	0.434665	0.631432	0.0216181	hypo	0	0	9049	143637	ENST00000384155.1	rRNA	ENSG00000206882.1	RNA5SP87	NoTest	NoTest	1055262	24881	ENST00000486442.1	ENSG00000119771.10	KLHL29	NoChange	NoChange	1054904	2635	0	1	0	0	0	1
931	chr10	6237506	6238859	1354	26	52.0769	130.69	5.52957	-0.19672	0.404933	0.601653	0.0244348	hypo	0	0	5796	146650	ENST00000427630.1	antisense	ENSG00000213994.3	RP11-414H17.5	NoTest	NoTest	5969	59166	ENST00000317350.4	ENSG00000170525.14	PFKFB3	NoChange	NoChange	4116	13837	0	1	0	0	0	1
1753	chr2	37584567	37585511	945	11	85.9091	86.5526	10.4965	-0.196707	0.568128	0.764835	0.0232163	hypo	0	0	343	42325	ENST00000480050.1	retained_intron	ENSG00000115828.11	QPCT	NoChange	NoChange	9912	22859	ENST00000444022.1	ENSG00000115828.11	QPCT	NoChange	NoChange	12169	2755	1	0	0	0	0	1
1586	chr10	126687968	126688607	640	19	33.6842	93.3628	5.25533	-0.196699	0.284347	0.481045	0.0302508	hypo	0	0	2961	114680	ENST00000395705.2	processed_transcript	ENSG00000175029.12	CTBP2	NoChange	NoChange	5974	62600	ENST00000334808.6	ENSG00000175029.12	CTBP2	NoChange	NoChange	1075	14678	0	1	0	0	1	0
1239	chr17	16924447	16925213	767	18	42.6111	110.722	6.82904	-0.196686	0.343859	0.540545	0.0265031	hypo	0	0	6142	186069	ENST00000562897.1	lincRNA	ENSG00000260328.1	RP11-416I2.1	NoTest	NoTest	20645	32335	ENST00000577514.1	ENSG00000133030.15	MPRIP	NoChange	NoChange	20171	21515	0	0	1	0	0	1
1031	chr3	71152586	71153582	997	16	62.3125	121.954	8.03956	-0.19657	0.301302	0.497873	0.0243631	hypo	0	0	26161	40845	ENST00000497355.1	protein_coding	ENSG00000114861.14	FOXP1	NoChange	NoChange	26161	22086	ENST00000497355.1	ENSG00000114861.14	FOXP1	NoChange	NoChange	37764	4666	0	1	0	0	0	1
156	chr2	241925356	241927836	2481	41	60.5122	261.405	7.00944	-0.196558	0.364854	0.561412	0.0270967	hypo	1	0	0	151673	ENST00000425110.1	antisense	ENSG00000223991.1	AC104809.2	NoTest	NoTest	10418	50965	ENST00000401884.1	ENSG00000162804.9	SNED1	NoChange	NoChange	2212	4092	0.859734	0.140266	0	0	0	1
1212	chr20	22269841	22271026	1186	18	65.8889	111.851	6.6631	-0.196548	0.45355	0.650097	0.021926	hypo	0	0	6530	153155	ENST00000420928.1	lincRNA	ENSG00000225321.1	RP5-828K20.2	NoTest	NoTest	294074	27928	ENST00000419308.2	ENSG00000125798.10	FOXA2	NoTest	NoTest	277941	26018	0	0	1	0	0	1
508	chr1	61414453	61416698	2246	19	118.211	175.827	10.5901	-0.196494	0.517632	0.714126	0.0220677	hypo	0	0	1822	167369	ENST00000418662.1	antisense	ENSG00000237928.1	RP4-668G5.1	NoTest	NoTest	83521	50724	ENST00000371191.1	ENSG00000162599.11	NFIA	NoChange	NoChange	91944	1183	0.079252	0.920748	0	0	0	1
2463	chr14	91887972	91888469	498	11	45.2727	63.8732	6.16792	-0.196404	0.439262	0.635666	0.0303298	hypo	0	0	2178	183761	ENST00000557756.1	processed_pseudogene	ENSG00000258446.1	RP11-895M11.2	NoTest	NoTest	3783	1942	ENST00000553403.1	ENSG00000015133.14	CCDC88C	NoChange	NoChange	2604	18582	0	0	1	0	0	1
4603	chr1	83873017	83873122	106	4	26.5	18.5853	4.64841	-0.196309	0.399879	0.596187	0.0272205	hypo	0	0	38613	159784	ENST00000446227.1	lincRNA	ENSG00000231364.1	RP11-413G15.1	NoTest	NoTest	591692	36346	ENST00000260505.8	ENSG00000137941.12	TTLL7	NoChange	NoChange	453145	1263	0	0	1	0	0	1
309	chr3	136644242	136645497	1256	25	50.24	209.994	13.0166	-0.196201	0.567569	0.76377	0.0239033	hypo	0	0	1383	88656	ENST00000496489.1	protein_coding	ENSG00000158092.2	NCK1	NoChange	NoChange	1383	48226	ENST00000496489.1	ENSG00000158092.2	NCK1	NoChange	NoChange	62520	4949	0.491242	0.508758	0	0	0	1
293	chr20	61077984	61079246	1263	33	38.2727	213.851	7.81071	-0.196138	0.456172	0.65231	0.0230669	hypo	0	0	11905	186262	ENST00000569373.1	lincRNA	ENSG00000260542.1	RP13-379O24.2	NoTest	NoTest	26957	30629	ENST00000252997.2	ENSG00000130700.6	GATA5	NoTest	NoTest	26086	26463	0	0	1	0	0	1
3122	chr8	73608222	73608846	625	8	78.125	47.8419	6.07753	-0.196096	0.357398	0.553493	0.0320275	hypo	0	0	35433	179226	ENST00000519427.1	sense_intronic	ENSG00000253726.1	RP11-313C15.1	NoTest	NoTest	158595	66787	ENST00000523207.1	ENSG00000182674.5	KCNB2	NoTest	NoTest	158496	10941	0	1	0	0	0	1
2762	chr8	125855013	125855896	884	10	88.4	56.5171	6.0829	-0.196038	0.345461	0.541499	0.0363103	hypo	0	0	5082	175144	ENST00000525292.1	lincRNA	ENSG00000249816.2	LINC00964	NoTest	NoTest	114282	59405	ENST00000354184.4	ENSG00000170873.14	MTSS1	NoChange	NoChange	113746	11150	0	1	0	0	0	1
3263	chr1	61401751	61402008	258	5	51.6	44.1052	9.05875	-0.196024	0.458381	0.654405	0.0221144	hypo	0	0	16512	167369	ENST00000418662.1	antisense	ENSG00000237928.1	RP4-668G5.1	NoTest	NoTest	70819	50724	ENST00000371191.1	ENSG00000162599.11	NFIA	NoChange	NoChange	106634	1183	0	1	0	0	0	1
3301	chrX	40870273	40870830	558	7	79.7143	43.0602	6.87131	-0.195991	0.415157	0.611148	0.030772	hypo	0	0	65421	167373	ENST00000422221.1	processed_pseudogene	ENSG00000237931.1	RP11-469E19.1	NoTest	NoTest	74057	27186	ENST00000378308.2	ENSG00000124486.8	USP9X	Up	NoChange	72843	12931	0	0	1	0	0	1
2970	chr8	8451421	8451840	420	7	60	51.085	8.25557	-0.195978	0.410004	0.605983	0.0237524	hypo	0	0	11255	188412	ENST00000582930.1	misc_RNA	ENSG00000263616.1	RN7SL178P	NoTest	NoTest	107607	80307	ENST00000519106.1	ENSG00000253958.1	CLDN23	NoTest	NoTest	107291	10551	0	0	1	0	0	1
3304	chr3	138041980	138042330	351	7	50.1429	42.9829	6.34108	-0.195954	0.299256	0.49521	0.0242823	hypo	0	0	1440	121095	ENST00000492993.1	nonsense_mediated_decay	ENSG00000181322.9	NME9	NoTest	NoTest	1443	65989	ENST00000317876.4	ENSG00000181322.9	NME9	NoTest	NoTest	5863	4961	1	0	0	0	0	1
173	chr13	113694833	113696101	1269	32	39.6562	253.539	9.51406	-0.19591	0.33447	0.53038	0.0217153	hypo	0	0	170	51955	ENST00000480321.1	processed_transcript	ENSG00000126217.16	MCF2L	NoChange	Down	2874	28262	ENST00000397021.1	ENSG00000126217.16	MCF2L	NoChange	Down	5732	17979	1	0	0	0	0	1
831	chr16	1159664	1160226	563	24	23.4583	137.206	6.78584	-0.195899	0.354181	0.55008	0.0234355	hypo	0	0	1400	186254	ENST00000561511.1	lincRNA	ENSG00000260532.1	LA16c-381G6.1	NoTest	NoTest	13419	68178	ENST00000328449.5	ENSG00000184471.6	C1QTNF8	NoTest	NoTest	4344	19819	1	0	0	0	0	1
2114	chr5	39331389	39332018	630	10	63	74.3855	7.94004	-0.195895	0.292181	0.488076	0.022182	hypo	0	0	32578	39590	ENST00000467285.1	retained_intron	ENSG00000113600.6	C9	NoTest	NoTest	32643	21395	ENST00000263408.4	ENSG00000113600.6	C9	NoTest	NoTest	92874	6619	0	1	0	0	0	1
995	chr12	40500163	40500969	807	15	53.8	124.14	12.1995	-0.195889	0.395594	0.591484	0.0216144	hypo	0	0	271	82285	ENST00000380858.1	protein_coding	ENSG00000151229.8	SLC2A13	NoChange	NoChange	271	44669	ENST00000380858.1	ENSG00000151229.8	SLC2A13	NoChange	NoChange	145	16507	1	0	0	0	1	0
1441	chr6	169763397	169764175	779	13	59.9231	99.9388	8.95522	-0.195727	0.409847	0.605575	0.0248394	hypo	0	0	24304	154132	ENST00000433388.1	lincRNA	ENSG00000226194.1	RP1-137D17.1	NoTest	NoTest	109257	69812	ENST00000366787.3	ENSG00000186340.10	THBS2	Down	Down	88140	8780	0	0	1	0	0	1
673	chr1	9444301	9445257	957	29	33	155.457	6.03236	-0.195712	0.333572	0.529284	0.0310409	hypo	0	0	28534	110162	ENST00000377399.2	protein_coding	ENSG00000171621.9	SPSB1	NoChange	NoChange	28534	60050	ENST00000377399.2	ENSG00000171621.9	SPSB1	NoChange	NoChange	16566	386	0	0	1	0	0	1
2198	chr3	13560657	13561259	603	15	40.2	71.562	5.25318	-0.195709	0.461487	0.657196	0.0230473	hypo	0	0	12564	95190	ENST00000535798.1	protein_coding	ENSG00000163520.9	FBLN2	Up	Up	12564	51704	ENST00000535798.1	ENSG00000163520.9	FBLN2	Up	Up	29155	4243	0	0	1	0	0	1
474	chr2	101359133	101361050	1918	32	59.9375	180.524	7.10731	-0.195625	0.422622	0.618247	0.0283945	hypo	0	0	19788	156757	ENST00000443030.1	lincRNA	ENSG00000228488.1	AC092168.4	NoTest	NoTest	75563	59128	ENST00000335681.5	ENSG00000170485.12	NPAS2	NoChange	NoChange	73929	3179	0	0	1	0	0	1
1935	chr10	123912011	123912805	795	19	41.8421	80.3107	4.54591	-0.195573	0.426225	0.621798	0.0363245	hypo	0	0	10135	67275	ENST00000360561.3	protein_coding	ENSG00000138162.13	TACC2	NoChange	NoChange	10135	36595	ENST00000360561.3	ENSG00000138162.13	TACC2	NoChange	NoChange	10045	14643	0	1	0	0	0	1
757	chr1	206896678	206897798	1121	19	59	145.378	9.04325	-0.195492	0.336208	0.5317	0.0213785	hypo	0	0	4480	93973	ENST00000493447.1	processed_transcript	ENSG00000162889.6	MAPKAPK2	NoChange	NoChange	38295	51031	ENST00000367103.3	ENSG00000162889.6	MAPKAPK2	NoChange	NoChange	37026	2115	0	1	0	0	0	1
1832	chr6	111968277	111969039	763	12	63.5833	83.8463	7.37795	-0.195448	0.446036	0.641484	0.0240183	hypo	0	0	646	168398	ENST00000459131.1	snoRNA	ENSG00000239015.1	snoU13	NoTest	NoChange	40795	4216	ENST00000340026.6	ENSG00000056972.14	TRAF3IP2	NoChange	NoChange	162767	8443	1	0	0	0	0	1
93	chr16	81519892	81520859	968	35	27.6571	307.135	10.0578	-0.195358	0.356513	0.551871	0.0220582	hypo	0	0	8094	84678	ENST00000539778.2	protein_coding	ENSG00000153815.12	CMIP	NoChange	NoChange	8094	46036	ENST00000539778.2	ENSG00000153815.12	CMIP	NoChange	NoChange	40541	20833	0	1	0	0	0	1
437	chr7	47559348	47560558	1211	29	41.7586	186.37	7.80018	-0.195338	0.346018	0.541356	0.0294942	hypo	0	0	18316	64075	ENST00000450444.1	protein_coding	ENSG00000136205.12	TNS3	Up	Up	18316	34863	ENST00000450444.1	ENSG00000136205.12	TNS3	Up	Up	15961	9454	0	1	0	0	0	1
3647	chr8	125109099	125110029	931	7	133	36.2382	5.5346	-0.195251	0.436143	0.631394	0.0254634	hypo	0	0	36065	179382	ENST00000601180.1	antisense	ENSG00000253868.2	FER1L6-AS2	NoTest	NoTest	140873	77971	ENST00000399018.1	ENSG00000214814.2	FER1L6	NoTest	NoTest	203543	11146	0	1	0	0	0	1
1914	chr7	112206243	112206947	705	12	58.75	81.0302	7.59246	-0.195204	0.475972	0.671176	0.0259621	hypo	0	0	45699	122917	ENST00000343743.4	processed_pseudogene	ENSG00000182965.6	NPM1P14	NoTest	NoTest	85196	65828	ENST00000429049.1	ENSG00000181016.5	LSMEM1	Up	Up	114830	9962	0	0	1	0	0	1
3846	chr10	63817721	63818106	386	7	55.1429	32.3363	4.63864	-0.195196	0.195158	0.390354	0.0219611	hypo	0	0	8750	81576	ENST00000309334.5	protein_coding	ENSG00000150347.10	ARID5B	Up	NoChange	8750	44251	ENST00000309334.5	ENSG00000150347.10	ARID5B	Up	NoChange	154421	14150	0	1	0	0	0	1
779	chr5	158499311	158500868	1558	21	74.1905	142.579	7.63884	-0.195173	0.49846	0.693633	0.0217179	hypo	1	0	0	97539	ENST00000519890.1	retained_intron	ENSG00000164330.12	EBF1	NoChange	NoChange	25832	52958	ENST00000380654.4	ENSG00000164330.12	EBF1	NoChange	NoChange	20680	7303	1	0	0	0	0	1
748	chr15	56062012	56063492	1481	20	74.05	146.74	8.90551	-0.195137	0.445062	0.640199	0.0250548	hypo	0	0	8711	149534	ENST00000408291.1	miRNA	ENSG00000221218.1	AC009997.1	NoTest	NoTest	26723	55114	ENST00000561292.1	ENSG00000166450.8	PRTG	NoChange	NoChange	26299	19189	0	0	1	0	0	1
1215	chr8	25375719	25376580	862	20	43.1	111.708	5.67856	-0.195127	0.23328	0.428406	0.0309013	hypo	0	0	38510	125239	ENST00000521098.2	processed_transcript	ENSG00000184661.9	CDCA2	NoTest	NoTest	59003	68323	ENST00000380665.3	ENSG00000184661.9	CDCA2	NoTest	NoTest	58690	10690	0	0	1	0	0	1
476	chr20	11124819	11126712	1894	20	94.7	180.158	10.9586	-0.195097	0.567204	0.762301	0.021452	hypo	0	0	116007	51603	ENST00000537362.1	protein_coding	ENSG00000125899.6	C20orf187	NoTest	NoTest	116007	28050	ENST00000537362.1	ENSG00000125899.6	C20orf187	NoTest	NoTest	469207	25964	0	0	1	0	0	1
2264	chr5	5812988	5813926	939	11	85.3636	69.7533	6.76137	-0.195067	0.509018	0.704085	0.0206323	hypo	0	0	208469	186760	ENST00000564741.1	lincRNA	ENSG00000261037.1	CTC-471C19.1	NoTest	NoTest	390180	52730	ENST00000296564.7	ENSG00000164151.7	KIAA0947	NoChange	NoChange	73136	6526	0	0	1	0	0	1
2029	chr4	108966204	108967616	1413	16	88.3125	76.505	5.32356	-0.195046	0.37569	0.570736	0.0292116	hypo	0	0	12047	68391	ENST00000514776.1	retained_intron	ENSG00000138796.11	HADH	NoChange	Down	40412	37239	ENST00000454409.2	ENSG00000138796.11	HADH	NoChange	Down	54833	5999	0	0	1	0	0	1
1012	chr15	94547264	94548293	1030	16	64.375	123.288	9.47824	-0.195037	0.485551	0.680588	0.0221233	hypo	0	0	28593	184370	ENST00000555663.1	processed_pseudogene	ENSG00000258895.1	CTD-2643K12.1	NoTest	NoTest	226473	38457	ENST00000543482.1	ENSG00000140563.10	MCTP2	NoTest	Down	226322	19594	0	1	0	0	0	1
1149	chr1	180224681	180225513	833	19	43.8421	115.261	7.67987	-0.195016	0.525602	0.720619	0.0282844	hypo	0	0	7260	47468	ENST00000561113.1	nonsense_mediated_decay	ENSG00000121454.4	LHX4	NoTest	NoTest	25259	25720	ENST00000263726.2	ENSG00000121454.4	LHX4	NoTest	NoTest	19705	1965	0	1	0	0	0	1
4303	chr14	70160135	70160160	26	3	8.66667	23.8431	7.95945	-0.195015	0.411339	0.606354	0.0201301	hypo	0	0	33456	23743	ENST00000553521.1	protein_coding	ENSG00000100650.11	SRSF5	NoChange	NoChange	33456	12762	ENST00000553521.1	ENSG00000100650.11	SRSF5	NoChange	NoChange	33307	18435	0	1	0	0	0	1
680	chr20	34379718	34380847	1130	17	66.4706	154.429	11.5661	-0.194896	0.501054	0.69595	0.0209549	hypo	0	0	19769	4556	ENST00000339089.6	protein_coding	ENSG00000025293.11	PHF20	NoChange	NoChange	19769	2439	ENST00000339089.6	ENSG00000025293.11	PHF20	NoChange	NoChange	19467	26147	0	1	0	0	0	1
1635	chr3	148322192	148322501	310	9	34.4444	91.2089	10.3216	-0.194889	0.378382	0.573271	0.019979	hypo	0	0	91489	170609	ENST00000460914.1	processed_pseudogene	ENSG00000241993.1	RPL38P1	NoTest	NoTest	93069	41433	ENST00000497524.1	ENSG00000144891.13	AGTR1	NoChange	NoChange	92941	5026	0	0	1	0	0	1
600	chr11	133989860	133991312	1453	23	63.1739	163.118	8.41695	-0.194872	0.230298	0.42517	0.0258297	hypo	0	0	2911	180101	ENST00000534330.1	processed_pseudogene	ENSG00000254481.1	PTP4A2P2	NoTest	NoTest	47054	44874	ENST00000527944.1	ENSG00000151503.8	NCAPD3	NoChange	NoChange	3397	16238	0	1	0	0	0	1
3776	chr3	99508062	99508572	511	4	127.75	33.5989	8.42453	-0.194845	0.296096	0.49094	0.0207247	hypo	0	0	16329	196214	ENST00000608028.1	lincRNA	ENSG00000273374.1	RP11-383I23.2	NoTest	NoTest	28105	67982	ENST00000421999.2	ENSG00000184220.6	CMSS1	NoChange	NoChange	28041	4721	0	1	0	0	0	1
3700	chr2	166477679	166478040	362	5	72.4	35.2915	7.23589	-0.194793	0.670755	0.865548	0.0259848	hypo	0	0	47059	118642	ENST00000409420.1	protein_coding	ENSG00000178662.11	CSRNP3	NoTest	Down	47059	64676	ENST00000409420.1	ENSG00000178662.11	CSRNP3	NoTest	Down	171869	3541	0	1	0	0	0	1
3565	chr5	107096528	107096786	259	5	51.8	37.8848	7.58596	-0.194698	0.564966	0.759664	0.0200815	hypo	0	0	25760	168950	ENST00000476421.2	misc_RNA	ENSG00000239708.2	RN7SL782P	NoTest	NoTest	89931	68070	ENST00000333274.6	ENSG00000184349.8	EFNA5	NoChange	NoChange	88336	6891	0	0	1	0	0	1
3186	chr2	38659703	38660138	436	6	72.6667	46.4092	8.1595	-0.194673	0.451535	0.646207	0.0232816	hypo	0	0	1266	163894	ENST00000457385.1	lincRNA	ENSG00000235009.1	AC093822.1	NoTest	NoTest	55275	24901	ENST00000406122.1	ENSG00000119787.9	ATL2	NoChange	NoChange	55192	2759	1	0	0	0	0	1
2219	chr12	50411667	50412231	565	10	56.5	70.9263	7.58598	-0.194648	0.263664	0.458312	0.0221922	hypo	0	0	799	92513	ENST00000551876.1	protein_coding	ENSG00000161800.8	RACGAP1	NoChange	NoChange	799	50205	ENST00000551876.1	ENSG00000161800.8	RACGAP1	NoChange	NoChange	6704	16604	1	0	0	0	0	1
1636	chr9	129890971	129892707	1737	21	82.7143	91.1687	4.59118	-0.194614	0.379716	0.574329	0.0259502	hypo	0	0	5808	65006	ENST00000373425.3	protein_coding	ENSG00000136859.5	ANGPTL2	Up	Up	5808	35356	ENST00000373425.3	ENSG00000136859.5	ANGPTL2	Up	Up	93857	12208	0	1	0	0	0	1
609	chr5	989708	990834	1127	23	49	162.678	8.54856	-0.194555	0.246567	0.441122	0.0245705	hypo	1	0	0	147985	ENST00000543306.1	antisense	ENSG00000215246.4	RP11-43F13.3	NoTest	NoTest	10227	80134	ENST00000511936.1	ENSG00000250173.1	RP11-661C8.3	NoTest	NoTest	13103	6412	1	0	0	0	0	1
685	chr22	50326998	50327839	842	31	27.1613	153.801	5.64626	-0.194354	0.388824	0.583178	0.0348589	hypo	0	0	10139	124586	ENST00000487969.1	retained_intron	ENSG00000184164.10	CRELD2	NoChange	NoChange	14616	67939	ENST00000403427.3	ENSG00000184164.10	CRELD2	NoChange	NoChange	854	27641	0	0	1	0	1	0
1932	chr21	33379165	33380353	1189	12	99.0833	80.4604	7.31817	-0.19432	0.570996	0.765315	0.024951	hypo	0	0	13741	166414	ENST00000437109.1	antisense	ENSG00000237138.1	HUNK-AS1	NoTest	NoTest	32149	39598	ENST00000439107.1	ENSG00000142149.4	HUNK	NoTest	NoTest	132555	26704	0	1	0	0	0	1
207	chr18	77934227	77935651	1425	35	40.7143	238.388	8.48884	-0.194286	0.43273	0.627016	0.0255124	hypo	0	0	5911	191729	ENST00000588950.1	antisense	ENSG00000267251.1	AC139100.3	NoTest	NoTest	25112	64470	ENST00000463384.1	ENSG00000178184.11	PARD6G	NoChange	NoTest	15637	23291	0	1	0	0	0	1
1205	chr5	133880962	133882452	1491	20	74.55	112.137	6.01614	-0.194252	0.462944	0.657197	0.0284615	hypo	0	0	835	6213	ENST00000453515.1	processed_transcript	ENSG00000043143.16	PHF15	NoChange	Down	18634	3292	ENST00000431355.1	ENSG00000043143.16	PHF15	NoChange	Down	17533	7014	0.780684	0.219316	0	0	0	1
1010	chr16	29322063	29322888	826	17	48.5882	123.312	8.18097	-0.194148	0.285371	0.479519	0.0212888	hypo	0	0	782	186141	ENST00000569730.1	transcribed_unprocessed_pseudogene	ENSG00000260413.1	RP11-231C14.6	NoTest	NoTest	92461	80325	ENST00000524087.1	ENSG00000254206.1	NPIPB11	NoChange	NoTest	25341	20331	1	0	0	0	0	1
1382	chr20	6792500	6793501	1002	14	71.5714	102.834	11.367	-0.194135	0.483168	0.677303	0.0220058	hypo	0	0	44188	51515	ENST00000378827.4	protein_coding	ENSG00000125845.6	BMP2	Up	Up	44188	27991	ENST00000378827.4	ENSG00000125845.6	BMP2	Up	Up	41542	25951	0	0	1	0	0	1
2708	chr2	38633500	38633953	454	10	45.4	57.843	6.48564	-0.194039	0.248872	0.442911	0.0300211	hypo	0	0	11115	159792	ENST00000438085.1	lincRNA	ENSG00000231367.1	AC016995.3	NoChange	NoChange	29072	24901	ENST00000406122.1	ENSG00000119787.9	ATL2	NoChange	NoChange	28989	2759	0	0.204846	0.795154	0	0	1
2160	chr9	35652926	35653818	893	14	63.7857	72.6961	6.09584	-0.194028	0.55314	0.747168	0.0242184	hypo	0	0	1988	65334	ENST00000259608.3	protein_coding	ENSG00000137078.4	SIT1	NoTest	NoTest	1988	35528	ENST00000259608.3	ENSG00000137078.4	SIT1	NoTest	NoTest	3934	11633	0.012318	0	0.987682	0	0	1
2498	chr4	107416944	107417147	204	6	34	62.8598	10.5113	-0.19398	0.260719	0.454698	0.021466	hypo	0	0	62162	174922	ENST00000504132.1	lincRNA	ENSG00000249613.1	RP13-612N21.1	NoTest	NoTest	174291	41639	ENST00000273980.5	ENSG00000145348.12	TBCK	NoChange	NoChange	539408	5995	0	0	1	0	0	1
353	chr2	135434240	135435722	1483	27	54.9259	199.502	9.1025	-0.193967	0.346921	0.540889	0.0221001	hypo	0	0	40847	83236	ENST00000281924.6	protein_coding	ENSG00000152128.13	TMEM163	NoTest	NoTest	40847	45213	ENST00000281924.6	ENSG00000152128.13	TMEM163	NoTest	NoTest	39976	3462	0	1	0	0	0	1
1150	chr16	67439511	67440448	938	20	46.9	115.26	6.35201	-0.193921	0.283625	0.477546	0.0250535	hypo	0	0	1054	90165	ENST00000562122.1	processed_transcript	ENSG00000159714.6	ZDHHC1	NoChange	NoChange	4616	49046	ENST00000565726.1	ENSG00000159714.6	ZDHHC1	NoChange	NoChange	5956	20687	1	0	0	0	0	1
4921	chr8	81855164	81855232	69	3	23	12.8005	4.337	-0.193732	0.525095	0.718827	0.0282875	hypo	0	0	32782	14070	ENST00000523463.1	processed_transcript	ENSG00000076641.4	PAG1	NoChange	Down	68147	53270	ENST00000327835.3	ENSG00000164684.9	ZNF704	NoChange	NoChange	48836	10974	0	0	1	0	0	1
3979	chr8	121541197	121541471	275	4	68.75	29.586	7.41387	-0.19373	0.398357	0.592087	0.0253217	hypo	0	0	9463	110981	ENST00000519841.1	processed_transcript	ENSG00000172167.3	MTBP	NoChange	NoChange	83530	60506	ENST00000305949.1	ENSG00000172167.3	MTBP	NoChange	NoChange	83539	11132	0	1	0	0	0	1
1434	chr12	3713249	3714792	1544	22	70.1818	100.38	5.53098	-0.193715	0.354485	0.5482	0.0289953	hypo	0	0	48596	55227	ENST00000535292.1	protein_coding	ENSG00000130038.5	EFCAB4B	NoTest	NoTest	48596	30126	ENST00000535292.1	ENSG00000130038.5	EFCAB4B	NoTest	NoTest	110240	16299	0	0	1	0	0	1
3558	chr6	112352886	112353344	459	7	65.5714	38.0504	6.92057	-0.193631	0.448509	0.642139	0.0233666	hypo	0	0	21930	38752	ENST00000368666.2	protein_coding	ENSG00000112761.14	WISP3	NoTest	NoTest	21930	20979	ENST00000368666.2	ENSG00000112761.14	WISP3	NoTest	NoTest	55062	8445	0	0	1	0	0	1
2914	chr8	37381308	37381897	590	10	59	52.3793	5.54557	-0.193621	0.420774	0.614395	0.0338577	hypo	0	0	6768	178852	ENST00000521989.2	sense_intronic	ENSG00000253414.2	RP11-150O12.6	NoTest	NoTest	171371	67683	ENST00000331569.4	ENSG00000183779.5	ZNF703	NoChange	NoChange	170047	10748	0	1	0	0	0	1
2650	chr2	202035981	202036345	365	7	52.1429	59.2146	8.62522	-0.193586	0.508988	0.702573	0.0231634	hypo	0	0	4292	163208	ENST00000434645.1	lincRNA	ENSG00000234431.2	AC007283.5	NoTest	NoTest	11258	204	ENST00000286186.6	ENSG00000003400.10	CASP10	NoChange	Down	52271	3736	0	1	0	0	0	1
1167	chr18	22315911	22317703	1793	19	94.3684	114.552	7.14813	-0.193545	0.441494	0.635039	0.0204426	hypo	0	0	10002	190928	ENST00000583794.1	lincRNA	ENSG00000266573.1	RP11-449D8.5	NoTest	NoTest	275217	33366	ENST00000426880.2	ENSG00000134489.6	HRH4	NoTest	NoTest	308903	22939	0	1	0	0	0	1
4330	chr4	176788958	176789225	268	4	67	23.1626	6.003	-0.193496	0.682432	0.875928	0.0232553	hypo	0	0	4655	81747	ENST00000512610.1	protein_coding	ENSG00000150625.12	GPM6A	NoTest	NoTest	4655	44357	ENST00000512610.1	ENSG00000150625.12	GPM6A	NoTest	NoTest	133248	6258	0	1	0	0	0	1
1237	chr6	12967947	12968889	943	15	62.8667	110.754	7.85853	-0.193479	0.50067	0.694149	0.0230889	hypo	0	0	9732	38088	ENST00000379345.2	protein_coding	ENSG00000112137.12	PHACTR1	NoTest	Down	9732	20552	ENST00000379345.2	ENSG00000112137.12	PHACTR1	NoTest	Down	46084	7696	0	1	0	0	0	1
4349	chr1	233378790	233379041	252	4	63	22.7857	6.01778	-0.193456	0.388347	0.581804	0.0251435	hypo	0	0	9391	63320	ENST00000324142.4	retained_intron	ENSG00000135749.14	PCNXL2	NoChange	Down	15774	34455	ENST00000518351.1	ENSG00000135749.14	PCNXL2	NoChange	Down	52108	2352	0	1	0	0	0	1
1358	chr10	132964045	132965097	1053	18	58.5	104.352	7.19752	-0.193451	0.566299	0.759749	0.0303113	hypo	0	0	70563	158418	ENST00000436942.1	antisense	ENSG00000230098.1	RP11-462G8.3	NoTest	NoTest	144886	63603	ENST00000368642.4	ENSG00000176769.9	TCERG1L	NoTest	NoTest	70356	14725	0	1	0	0	0	1
2122	chr15	101985789	101986364	576	16	36	73.9983	5.01265	-0.19341	0.326252	0.519663	0.0326685	hypo	0	0	1920	70486	ENST00000398185.2	protein_coding	ENSG00000140479.12	PCSK6	NoChange	Down	1920	38364	ENST00000398185.2	ENSG00000140479.12	PCSK6	NoChange	Down	42496	19655	0.137153	0.862847	0	0	0	1
775	chr8	16688891	16690941	2051	20	102.55	143.196	8.16395	-0.193378	0.338218	0.531597	0.0237082	hypo	0	0	30063	188840	ENST00000583485.1	misc_RNA	ENSG00000264092.1	RN7SL474P	NoTest	NoTest	168407	7896	ENST00000519941.1	ENSG00000078579.8	FGF20	NoTest	NoTest	168103	10612	0	1	0	0	0	1
2061	chr18	56689403	56690551	1149	14	82.0714	75.8613	6.0103	-0.193359	0.563215	0.756574	0.0290516	hypo	0	0	938	152089	ENST00000587790.1	processed_transcript	ENSG00000224367.2	OACYLP	NoTest	NoTest	101647	7068	ENST00000586997.1	ENSG00000074657.9	ZNF532	NoChange	NoChange	116057	23082	0.923412	0.0765883	0	0	0	1
2101	chr13	76004428	76004973	546	10	54.6	74.8097	8.01638	-0.193348	0.389568	0.582916	0.0233945	hypo	0	0	51276	63926	ENST00000377636.3	protein_coding	ENSG00000136111.8	TBC1D4	NoChange	NoChange	51276	34765	ENST00000377636.3	ENSG00000136111.8	TBC1D4	NoChange	NoChange	50104	17777	0	1	0	0	0	1
276	chr1	35177168	35179461	2294	27	84.963	218.1	9.73979	-0.193302	0.418284	0.611586	0.0212433	hypo	0	0	41186	131355	ENST00000338513.1	protein_coding	ENSG00000189280.3	GJB5	NoTest	NoTest	41186	71738	ENST00000338513.1	ENSG00000189280.3	GJB5	NoTest	NoTest	47567	851	0	0.489974	0.510026	0	0	1
2572	chr17	63058471	63059331	861	10	86.1	61.2046	6.43705	-0.193301	0.340887	0.534188	0.024994	hypo	0	0	5513	46240	ENST00000439174.2	protein_coding	ENSG00000120063.5	GNA13	NoChange	NoChange	5513	25021	ENST00000439174.2	ENSG00000120063.5	GNA13	NoChange	NoChange	5115	22302	0	0	1	0	0	1
60	chr20	48609683	48611346	1664	38	43.7895	344.982	10.8212	-0.193294	0.339115	0.532409	0.020445	hypo	0	0	10146	49790	ENST00000244050.2	protein_coding	ENSG00000124216.3	SNAI1	NoChange	NoTest	10146	27030	ENST00000244050.2	ENSG00000124216.3	SNAI1	NoChange	NoTest	10025	26312	0	0	1	0	0	1
4343	chr3	89265662	89266045	384	3	128	22.9292	7.90411	-0.193239	0.398898	0.592136	0.022068	hypo	0	0	108835	6313	ENST00000494014.1	protein_coding	ENSG00000044524.6	EPHA3	NoChange	Down	108835	3343	ENST00000494014.1	ENSG00000044524.6	EPHA3	NoChange	Down	101554	4706	0	1	0	0	0	1
504	chr20	2604700	2606519	1820	21	86.6667	176.744	10.2529	-0.193212	0.293185	0.486397	0.020846	hypo	0	0	21887	80923	ENST00000496948.1	processed_transcript	ENSG00000149488.11	TMC2	NoChange	NoTest	26271	13488	ENST00000329276.5	ENSG00000101361.10	NOP56	NoChange	NoChange	26159	25885	0	1	0	0	0	1
1158	chr5	5014452	5015620	1169	18	64.9444	114.997	7.39164	-0.193186	0.523843	0.717029	0.0281978	hypo	0	0	18759	175842	ENST00000509057.1	lincRNA	ENSG00000250481.1	CTD-2247C11.1	NoTest	NoTest	124822	41756	ENST00000511368.1	ENSG00000145536.11	ADAMTS16	Down	Down	123821	6522	0	1	0	0	0	1
2819	chr7	134379845	134380646	802	12	66.8333	54.6393	4.6989	-0.193149	0.491386	0.684535	0.0328974	hypo	0	0	10948	152102	ENST00000422042.1	lincRNA	ENSG00000224375.1	AC009276.4	NoTest	NoTest	34671	60617	ENST00000443095.1	ENSG00000172331.7	BPGM	NoChange	NoChange	235781	10071	0	0	1	0	0	1
1549	chr3	117605153	117607033	1881	18	104.5	94.8088	5.55278	-0.193117	0.482741	0.675858	0.0198512	hypo	0	0	95632	171307	ENST00000482766.1	lincRNA	ENSG00000242816.1	RP11-768G7.3	NoTest	NoTest	109061	69088	ENST00000539563.1	ENSG00000185565.7	LSAMP	Down	Down	109067	4775	0	1	0	0	0	1
3403	chr17	59377488	59377966	479	7	68.4286	41.0804	6.65666	-0.193096	0.50898	0.702076	0.0249651	hypo	0	0	54866	71848	ENST00000588569.1	processed_transcript	ENSG00000141376.16	BCAS3	NoChange	NoChange	99290	25582	ENST00000240328.3	ENSG00000121068.9	TBX2	NoChange	NoChange	95094	22251	0	1	0	0	0	1
4818	chr16	6703808	6703971	164	3	54.6667	14.7312	5.14519	-0.193092	0.55904	0.752131	0.0278107	hypo	0	0	67815	185711	ENST00000567192.1	processed_pseudogene	ENSG00000259963.1	RP11-185J20.2	NoTest	NoTest	119838	7860	ENST00000547338.1	ENSG00000078328.15	RBFOX1	NoTest	NoTest	169824	20117	0	1	0	0	0	1
4742	chr9	33197118	33197409	292	3	97.3333	16.6532	5.67473	-0.193087	0.304055	0.497142	0.0243698	hypo	0	0	20953	48474	ENST00000379725.1	protein_coding	ENSG00000122711.4	SPINK4	NoTest	NoTest	20953	26281	ENST00000379725.1	ENSG00000122711.4	SPINK4	NoTest	NoTest	29183	11586	0	0	1	0	0	1
2852	chr6	3341899	3342428	530	9	58.8889	53.8267	6.66077	-0.193022	0.387134	0.580156	0.0277118	hypo	0	0	17481	65627	ENST00000467144.1	processed_transcript	ENSG00000137266.10	SLC22A23	NoChange	NoChange	82604	65719	ENST00000454610.2	ENSG00000180822.7	PSMG4	NoChange	NoChange	82160	7622	0	1	0	0	0	1
2104	chr17	35656298	35657046	749	10	74.9	74.7311	7.90719	-0.193012	0.269929	0.462941	0.0230552	hypo	1	1	0	58058	ENST00000335166.5	protein_coding	ENSG00000132142.15	ACACA	NoChange	NoChange	0	31639	ENST00000335166.5	ENSG00000132142.15	ACACA	NoChange	NoChange	58750	21781	1	0	0	0	0	1
1405	chr1	50668645	50669157	513	11	46.6364	101.783	10.5429	-0.193008	0.497286	0.690294	0.020413	hypo	0	0	19641	162128	ENST00000440897.1	antisense	ENSG00000233407.1	RP11-567C20.3	NoTest	NoTest	93266	50567	ENST00000371819.1	ENSG00000162374.12	ELAVL4	NoTest	NoTest	129510	1097	0	1	0	0	0	1
2354	chr2	44625167	44625843	677	9	75.2222	67.2231	8.43242	-0.193004	0.470135	0.663139	0.0242676	hypo	0	0	25279	75252	ENST00000428993.1	nonsense_mediated_decay	ENSG00000143919.10	CAMKMT	NoChange	NoChange	25285	40805	ENST00000428929.1	ENSG00000143919.10	CAMKMT	NoChange	NoChange	35808	2795	0	1	0	0	0	1
2900	chr2	201222520	201222791	272	6	45.3333	52.6524	8.93241	-0.192946	0.533576	0.726523	0.0247765	hypo	0	0	6607	131738	ENST00000409151.1	protein_coding	ENSG00000196141.8	SPATS2L	Up	NoChange	6607	71963	ENST00000409151.1	ENSG00000196141.8	SPATS2L	Up	NoChange	50027	3727	0	1	0	0	0	1
208	chr1	117388821	117391686	2866	41	69.9024	237.83	6.7359	-0.192924	0.438499	0.631424	0.0266609	hypo	0	0	56085	149695	ENST00000408498.1	miRNA	ENSG00000221425.1	AL157904.1	NoTest	NoTest	60992	33124	ENST00000393203.2	ENSG00000134247.9	PTGFRN	Down	Down	60517	1480	0	0	1	0	0	1
133	chr1	177225016	177226982	1967	41	47.9756	273.587	7.28426	-0.192923	0.356519	0.549442	0.0207043	hypo	1	0	0	137216	ENST00000478325.1	processed_transcript	ENSG00000198797.6	BRINP2	NoTest	NoTest	84382	74965	ENST00000361539.4	ENSG00000198797.6	BRINP2	NoTest	NoTest	73850	1946	1	0	0	0	0	1
1899	chr2	218658786	218659837	1052	17	61.8824	81.5322	5.26243	-0.19291	0.4836	0.67651	0.0248992	hypo	0	0	6141	182086	ENST00000546295.1	pseudogene	ENSG00000256309.1	AC009469.1	NoTest	NoTest	37507	78914	ENST00000423123.1	ENSG00000231672.2	DIRC3	Up	NoChange	37287	3805	0	0	1	0	0	1
2401	chr12	69229188	69229704	517	11	47	65.5639	6.23514	-0.192905	0.409714	0.602618	0.0264758	hypo	0	0	6021	182324	ENST00000537570.1	processed_pseudogene	ENSG00000256664.1	RP11-611O2.3	NoTest	NoTest	26180	34407	ENST00000348801.2	ENSG00000135679.17	MDM2	NoChange	NoChange	26524	16855	0	1	0	0	0	1
233	chr18	59399090	59401565	2476	28	88.4286	230.027	9.0798	-0.192875	0.401937	0.594812	0.0204467	hypo	0	0	13843	186162	ENST00000567801.1	lincRNA	ENSG00000260440.1	RP11-1096D5.1	NoTest	NoTest	159426	63534	ENST00000312828.3	ENSG00000176641.6	RNF152	NoChange	NoChange	158929	23095	0	1	0	0	0	1
352	chr17	38071214	38072929	1716	30	57.2	199.794	10.0114	-0.192865	0.567254	0.760119	0.0229756	hypo	0	0	470	12870	ENST00000464556.1	retained_intron	ENSG00000073605.14	GSDMB	NoChange	NoChange	639	6836	ENST00000360317.3	ENSG00000073605.14	GSDMB	NoChange	NoChange	10297	21843	0.891608	0.108392	0	0	0	1
1002	chr6	166188444	166189501	1058	19	55.6842	123.578	6.86722	-0.192817	0.141548	0.334365	0.0249416	hypo	1	0	0	151604	ENST00000431017.1	lincRNA	ENSG00000223942.1	RP11-252P19.2	NoTest	NoTest	112855	20821	ENST00000366882.1	ENSG00000112541.9	PDE10A	NoChange	NoChange	28832	8696	1	0	0	0	0	1
4244	chr11	127553361	127553610	250	4	62.5	25.0114	6.31127	-0.192712	0.646632	0.839344	0.0235924	hypo	0	0	25897	180242	ENST00000529936.1	processed_pseudogene	ENSG00000254591.1	RP11-822P1.1	NoTest	NoTest	682654	43961	ENST00000525704.2	ENSG00000149571.6	KIRREL3	NoTest	NoTest	679551	16189	0	0	1	0	0	1
4807	chr6	17226467	17226881	415	3	138.333	15.0803	5.10589	-0.19262	0.519058	0.711677	0.0280685	hypo	0	0	54695	38144	ENST00000379052.5	protein_coding	ENSG00000112183.10	RBM24	NoChange	NoChange	54695	20588	ENST00000379052.5	ENSG00000112183.10	RBM24	NoChange	NoChange	53858	7719	0	0	1	0	0	1
2245	chr1	236202913	236203722	810	14	57.8571	70.2695	5.35164	-0.192561	0.405457	0.598019	0.0279551	hypo	0	0	20254	178189	ENST00000517013.1	misc_RNA	ENSG00000252822.1	Y_RNA	NoChange	NoChange	24686	23503	ENST00000366595.3	ENSG00000116962.10	NID1	NoChange	NoChange	23960	2374	0	1	0	0	0	1
1280	chr16	17086221	17087485	1265	19	66.5789	107.842	6.18647	-0.192526	0.364133	0.556659	0.026809	hypo	0	0	38895	187521	ENST00000564217.1	processed_pseudogene	ENSG00000261748.1	RP11-419L9.1	NoTest	NoTest	477252	14848	ENST00000261381.6	ENSG00000103489.7	XYLT1	Up	NoChange	617765	20207	0	0	1	0	0	1
461	chr1	183187300	183188650	1351	21	64.3333	181.601	9.2583	-0.192488	0.17752	0.370008	0.0218177	hypo	0	0	19985	8048	ENST00000461729.1	processed_transcript	ENSG00000058085.10	LAMC2	Down	Down	31876	4280	ENST00000264144.4	ENSG00000058085.10	LAMC2	Down	Down	193929	1989	0	1	0	0	0	1
4493	chr10	25246661	25247288	628	5	125.6	20.6926	4.26858	-0.192483	0.334893	0.527376	0.0265149	hypo	0	0	4490	196024	ENST00000610158.1	lincRNA	ENSG00000273107.1	RP11-165A20.3	NoTest	NoTest	5127	11461	ENST00000320152.6	ENSG00000099256.14	PRTFDC1	NoChange	NoChange	4760	13936	0	0	1	0	0	1
4482	chr8	127175286	127175564	279	5	55.8	20.8433	4.35447	-0.19248	0.559046	0.751526	0.0277348	hypo	0	0	11693	174111	ENST00000514977.1	processed_pseudogene	ENSG00000248720.1	RFPL4AP5	NoTest	NoTest	395073	57540	ENST00000304916.3	ENSG00000168672.3	FAM84B	NoChange	Down	393112	11155	0	0	1	0	0	1
371	chr19	31232866	31234248	1383	32	43.2188	196.253	6.69824	-0.192382	0.313308	0.50569	0.0263142	hypo	0	0	73311	192436	ENST00000593140.1	lincRNA	ENSG00000267760.1	CTC-565M22.1	NoTest	NoTest	192612	74737	ENST00000592773.2	ENSG00000198597.4	ZNF536	NoTest	NoTest	21981	24689	0	0	1	0	0	1
983	chr9	20307396	20308973	1578	24	65.75	124.825	5.78097	-0.192352	0.479297	0.671649	0.021726	hypo	0	0	12393	149935	ENST00000408817.1	miRNA	ENSG00000221744.1	AL512635.1	NoTest	NoTest	73493	60253	ENST00000380321.1	ENSG00000171843.11	MLLT3	NoChange	NoChange	311755	11540	0	0	1	0	0	1
1198	chr3	8592091	8593260	1170	15	78	112.399	9.07683	-0.192336	0.510003	0.702339	0.0211337	hypo	0	0	13221	11904	ENST00000426878.1	protein_coding	ENSG00000071282.7	LMCD1	Up	Up	13221	6362	ENST00000426878.1	ENSG00000071282.7	LMCD1	Up	Up	48511	4170	0	1	0	0	0	1
3577	chr5	34278210	34279043	834	7	119.143	37.6467	5.73475	-0.192332	0.543254	0.735586	0.0299426	hypo	0	0	33308	147928	ENST00000508395.1	processed_transcript	ENSG00000215158.5	RP11-1023L17.1	NoChange	NoChange	234272	8642	ENST00000382065.3	ENSG00000082196.16	C1QTNF3	NoChange	NoChange	270104	6598	0	0	1	0	0	1
2305	chr1	59784068	59784901	834	8	104.25	68.4387	8.78974	-0.192316	0.539067	0.731383	0.0209932	hypo	0	0	8308	111347	ENST00000371212.1	protein_coding	ENSG00000172456.12	FGGY	NoChange	NoChange	8308	60709	ENST00000371212.1	ENSG00000172456.12	FGGY	NoChange	NoChange	21273	1179	0	1	0	0	0	1
1063	chr19	57472305	57473735	1431	16	89.4375	120.042	9.14052	-0.192312	0.483983	0.676296	0.0272429	hypo	0	0	38918	193600	ENST00000593294.1	processed_pseudogene	ENSG00000269786.1	CTC-258N23.3	NoTest	NoTest	120207	81550	ENST00000221722.5	ENSG00000269699.1	ZIM2	NoTest	NoTest	95882	25747	0	0	1	0	0	1
3219	chr3	43043415	43043878	464	9	51.5556	45.4352	5.9545	-0.192259	0.264127	0.456386	0.0302186	hypo	0	0	22374	76183	ENST00000430121.2	protein_coding	ENSG00000144649.4	FAM198A	NoChange	NoChange	22374	41275	ENST00000430121.2	ENSG00000144649.4	FAM198A	NoChange	NoChange	22060	4393	0	1	0	0	0	1
1877	chr7	47325013	47325653	641	13	49.3077	82.15	7.33766	-0.192255	0.626727	0.818982	0.0266444	hypo	0	0	5096	64070	ENST00000428457.1	protein_coding	ENSG00000136205.12	TNS3	Up	Up	5096	34858	ENST00000428457.1	ENSG00000136205.12	TNS3	Up	Up	30726	9453	0	1	0	0	0	1
1303	chr14	93498587	93499539	953	19	50.1579	106.683	6.09746	-0.192248	0.371695	0.563942	0.0285818	hypo	0	0	3685	23656	ENST00000556954.1	processed_transcript	ENSG00000100605.12	ITPK1	Up	Up	33163	12714	ENST00000556185.1	ENSG00000100605.12	ITPK1	Up	Up	81544	18597	0	1	0	0	0	1
1958	chr1	2201639	2202015	377	17	22.1765	79.3459	5.09558	-0.192241	0.258257	0.450499	0.028429	hypo	0	0	22203	88509	ENST00000478223.2	processed_transcript	ENSG00000157933.9	SKI	NoChange	NoChange	41504	48148	ENST00000378536.4	ENSG00000157933.9	SKI	NoChange	NoChange	10005	175	0	1	0	0	0	1
3474	chr6	16541544	16541973	430	9	47.7778	39.6007	4.59233	-0.192155	0.466	0.658156	0.0312528	hypo	0	0	112789	190125	ENST00000408068.2	miRNA	ENSG00000265642.1	AL034375.1	NoTest	NoTest	219713	27401	ENST00000244769.4	ENSG00000124788.13	ATXN1	NoChange	NoChange	212980	7716	0	1	0	0	0	1
3082	chr6	137586834	137587552	719	9	79.8889	48.6867	6.17856	-0.192135	0.368351	0.560486	0.0288537	hypo	0	0	46247	4799	ENST00000367739.4	protein_coding	ENSG00000027697.8	IFNGR1	Up	Up	46247	2569	ENST00000367739.4	ENSG00000027697.8	IFNGR1	Up	Up	46155	8540	0	0	1	0	0	1
4534	chr2	30402470	30402838	369	3	123	20.1986	7.25929	-0.192108	0.300113	0.49222	0.023335	hypo	0	0	7461	143880	ENST00000384458.1	snoRNA	ENSG00000207187.1	SNORA64	NoTest	NoTest	32087	24915	ENST00000402708.1	ENSG00000119801.8	YPEL5	Up	Up	31548	2728	0	0	1	0	0	1
333	chr17	21097282	21098912	1631	29	56.2414	203.641	7.8955	-0.192036	0.280069	0.472105	0.0232502	hypo	0	0	9583	34623	ENST00000581463.1	protein_coding	ENSG00000109016.13	DHRS7B	NoChange	NoChange	9583	18655	ENST00000581463.1	ENSG00000109016.13	DHRS7B	NoChange	NoChange	17938	21605	0	0	1	0	0	1
1068	chr17	45261917	45263047	1131	20	56.55	119.594	7.02193	-0.192032	0.637725	0.829756	0.0276994	hypo	0	0	2945	675	ENST00000573550.1	nonsense_mediated_decay	ENSG00000004897.7	CDC27	NoChange	Up	3494	371	ENST00000531206.1	ENSG00000004897.7	CDC27	NoChange	Up	3204	22040	0	1	0	0	0	1
3415	chr4	166281116	166281458	343	6	57.1667	40.8199	7.17738	-0.192023	0.525822	0.717845	0.0217637	hypo	0	0	887	35100	ENST00000513982.1	protein_coding	ENSG00000109472.9	CPE	NoChange	NoChange	887	18933	ENST00000513982.1	ENSG00000109472.9	CPE	NoChange	NoChange	18517	6222	1	0	0	0	0	1
397	chr14	69728648	69730741	2094	27	77.5556	192.438	8.95275	-0.192002	0.42437	0.616371	0.0221025	hypo	0	0	1363	183873	ENST00000556316.1	lincRNA	ENSG00000258520.1	RP11-363J20.2	NoTest	NoTest	1639	12736	ENST00000553669.1	ENSG00000100626.12	GALNT16	NoChange	NoChange	254	18428	0.303725	0.696275	0	0	0.833811	0.166189
3330	chr17	48365688	48366525	838	7	119.714	42.383	7.35157	-0.19199	0.58402	0.77601	0.0240807	hypo	0	0	471	176592	ENST00000508851.1	antisense	ENSG00000251179.1	RP11-893F2.9	NoTest	NoTest	13899	55807	ENST00000507382.1	ENSG00000167105.3	TMEM92	NoTest	NoTest	14855	22155	1	0	0	0	0	1
1042	chr9	122098224	122099485	1262	16	78.875	121.484	9.39734	-0.19196	0.366046	0.558006	0.0240188	hypo	0	0	32217	14992	ENST00000373964.2	protein_coding	ENSG00000078725.8	BRINP1	NoTest	NoTest	32217	7939	ENST00000373964.2	ENSG00000078725.8	BRINP1	NoTest	NoTest	31601	12116	0	1	0	0	0	1
988	chr4	185194505	185195272	768	16	48	124.489	9.27935	-0.191877	0.521615	0.713492	0.020927	hypo	0	0	4816	172601	ENST00000488836.2	misc_RNA	ENSG00000244512.2	RN7SL28P	NoTest	NoTest	52121	52903	ENST00000512353.1	ENSG00000164303.6	ENPP6	NoTest	NoTest	104515	6285	0	0	1	0	0	1
4122	chr9	99245091	99245445	355	5	71	27.1777	5.69923	-0.19187	0.506524	0.698394	0.0258333	hypo	1	0	0	56643	ENST00000466976.1	processed_transcript	ENSG00000130956.9	HABP4	Up	Up	32603	30905	ENST00000375249.4	ENSG00000130956.9	HABP4	Up	Up	13349	11958	1	0	0	0	0	1
1686	chr1	24028166	24028919	754	14	53.8571	89.2444	6.5089	-0.19184	0.517538	0.709378	0.0232534	hypo	0	0	4504	139578	ENST00000366398.2	processed_pseudogene	ENSG00000203589.2	RP5-886K2.1	NoTest	NoTest	9066	39884	ENST00000443624.1	ENSG00000142676.8	RPL11	NoChange	NoChange	9598	648	0	0	1	0	0	1
3126	chr3	55980764	55981447	684	6	114	47.7183	10.6994	-0.191763	0.547589	0.739353	0.0214043	hypo	0	0	94141	188763	ENST00000582157.1	miRNA	ENSG00000264013.1	MIR3938	NoTest	NoTest	226090	70671	ENST00000492584.2	ENSG00000187672.8	ERC2	NoTest	NoTest	457927	4602	0	1	0	0	0	1
3506	chr8	141656755	141657313	559	8	69.875	38.8625	5.43655	-0.191712	0.435013	0.626725	0.0417495	hypo	0	0	11036	49478	ENST00000220592.5	protein_coding	ENSG00000123908.7	AGO2	NoChange	NoChange	11036	26843	ENST00000220592.5	ENSG00000123908.7	AGO2	NoChange	NoChange	10240	11194	0	0	1	0	0	1
2249	chr17	38452797	38454210	1414	14	101	70.2005	5.40824	-0.191701	0.432854	0.624556	0.0241603	hypo	0	0	5077	20685	ENST00000582402.1	retained_intron	ENSG00000094804.5	CDC6	NoTest	NoTest	7352	11098	ENST00000473555.1	ENSG00000094804.5	CDC6	NoTest	NoTest	8644	21854	0	1	0	0	0	1
1661	chr3	9926025	9926847	823	14	58.7857	90.2772	7.51895	-0.191696	0.422901	0.614597	0.0228425	hypo	0	0	4086	129087	ENST00000487454.1	retained_intron	ENSG00000187288.6	CIDEC	Up	NoChange	4089	70506	ENST00000423850.1	ENSG00000187288.6	CIDEC	Up	NoChange	5332	4190	0	0	1	0	0	1
1606	chr14	74189523	74190399	877	18	48.7222	92.5217	5.7291	-0.191664	0.354855	0.546518	0.0247119	hypo	0	0	1195	86679	ENST00000478847.1	retained_intron	ENSG00000156030.8	ELMSAN1	NoChange	NoChange	8394	63678	ENST00000316836.3	ENSG00000176903.3	PNMA1	NoChange	NoChange	3528	18467	1	0	0	0	0	1
1178	chr17	81151064	81151970	907	24	37.7917	113.573	4.8792	-0.191597	0.274458	0.466055	0.032586	hypo	0	0	7794	188047	ENST00000572850.1	lincRNA	ENSG00000262952.1	AC139099.6	NoTest	NoTest	99069	63642	ENST00000574053.1	ENSG00000176845.8	METRNL	Up	NoChange	11162	22785	0	0	1	0	0	1
1680	chr6	138915466	138916452	987	14	70.5	89.6332	7.10475	-0.191539	0.498629	0.690168	0.0258844	hypo	0	0	21788	62983	ENST00000427025.2	protein_coding	ENSG00000135540.7	NHSL1	Down	Down	21788	34285	ENST00000427025.2	ENSG00000135540.7	NHSL1	Down	Down	97111	8551	0	1	0	0	0	1
1430	chr2	30401164	30402117	954	15	63.6	100.656	7.44662	-0.191507	0.318134	0.509641	0.023335	hypo	0	0	8182	143880	ENST00000384458.1	snoRNA	ENSG00000207187.1	SNORA64	NoTest	NoTest	30781	24915	ENST00000402708.1	ENSG00000119801.8	YPEL5	Up	Up	30242	2728	0	0	1	0	0	1
3413	chr4	70592080	70592385	306	6	51	40.8819	7.0583	-0.191464	0.451736	0.6432	0.0235396	hypo	0	0	33930	113060	ENST00000510821.1	protein_coding	ENSG00000173597.4	SULT1B1	NoTest	NoChange	33930	61672	ENST00000510821.1	ENSG00000173597.4	SULT1B1	NoTest	NoChange	961469	5846	0	1	0	0	0	1
4646	chr22	34560564	34560671	108	3	36	17.8781	6.0266	-0.191452	0.562377	0.753829	0.0246105	hypo	0	0	44579	152150	ENST00000450365.1	lincRNA	ENSG00000224404.1	LL22NC03-13G6.2	NoTest	NoTest	241734	32601	ENST00000413114.1	ENSG00000133424.16	LARGE	NoChange	NoChange	241926	27307	0	1	0	0	0	1
542	chr19	12873682	12874564	883	27	32.7037	169.229	7.55459	-0.191446	0.56158	0.753027	0.0281913	hypo	1	0	0	20777	ENST00000589915.1	retained_intron	ENSG00000095066.7	HOOK2	NoChange	NoChange	7008	3099	ENST00000552539.1	ENSG00000039987.2	BEST2	NoTest	NoTest	2325	24272	1	0	0	0	0	1
1157	chr2	9288475	9289162	688	16	43	115.053	8.48338	-0.191423	0.543247	0.73467	0.0216091	hypo	0	0	5179	169800	ENST00000474561.1	lincRNA	ENSG00000240980.1	RP11-734K21.4	NoTest	NoTest	57731	44983	ENST00000281419.3	ENSG00000151693.5	ASAP2	NoChange	NoChange	57221	2564	0	0	1	0	0	1
4599	chr7	76087967	76088250	284	3	94.6667	18.6487	6.77002	-0.191386	0.464988	0.656375	0.0264769	hypo	0	0	2742	19626	ENST00000425780.1	protein_coding	ENSG00000091073.15	DTX2	NoChange	NoChange	2742	10499	ENST00000425780.1	ENSG00000091073.15	DTX2	NoChange	NoChange	2635	9710	0	0	1	0	0	1
4318	chr2	100279893	100280294	402	4	100.5	23.3725	6.48673	-0.19137	0.516003	0.707372	0.0202542	hypo	0	0	85060	75571	ENST00000445815.1	protein_coding	ENSG00000144218.14	AFF3	Up	Up	85060	40960	ENST00000445815.1	ENSG00000144218.14	AFF3	Up	Up	69401	3174	0	1	0	0	0	1
4023	chr7	18905712	18906100	389	5	77.8	29.1285	6.02711	-0.191326	0.421058	0.612383	0.0222268	hypo	0	0	14688	6574	ENST00000496026.1	processed_transcript	ENSG00000048052.17	HDAC9	NoChange	NoChange	251194	26263	ENST00000242261.5	ENSG00000122691.8	TWIST1	Up	Up	239772	9233	0	1	0	0	0	1
1377	chr6	75535452	75536471	1020	14	72.8571	103.11	10.1504	-0.1913	0.337105	0.528404	0.0288023	hypo	0	0	23728	149194	ENST00000406203.1	processed_pseudogene	ENSG00000219736.1	RP11-560O20.1	NoTest	NoTest	292302	20339	ENST00000493109.2	ENSG00000111799.16	COL12A1	Up	NoChange	258409	8272	0	0	1	0	0	1
823	chr15	74912795	74913472	678	17	39.8824	138.057	10.2704	-0.191298	0.284652	0.475951	0.0206458	hypo	0	0	231	119404	ENST00000569406.1	retained_intron	ENSG00000179335.14	CLK3	NoChange	NoChange	1344	65078	ENST00000564096.1	ENSG00000179335.14	CLK3	NoChange	NoChange	4256	19363	1	0	0	0	0	1
605	chr2	234316113	234317907	1795	26	69.0385	162.818	7.37151	-0.191298	0.360317	0.551615	0.0251235	hypo	1	0	0	14219	ENST00000472732.1	processed_transcript	ENSG00000077044.5	DGKD	NoChange	NoChange	19312	7525	ENST00000409813.3	ENSG00000077044.5	DGKD	NoChange	NoChange	51879	3966	1	0	0	0	0	1
255	chr2	217470424	217471921	1498	33	45.3939	223.666	7.98006	-0.191285	0.453949	0.645234	0.0250622	hypo	1	0	0	152138	ENST00000449783.1	antisense	ENSG00000224391.1	AC073321.3	NoTest	NoTest	25629	22518	ENST00000434997.1	ENSG00000115457.5	IGFBP2	NoChange	Down	25890	3801	1	0	0	0	0	1
583	chr7	68141935	68143133	1199	23	52.1304	165.672	9.04173	-0.191233	0.418696	0.609929	0.0274325	hypo	0	0	36149	156649	ENST00000433493.1	processed_pseudogene	ENSG00000228429.1	RP5-859M6.1	NoTest	NoTest	920771	48311	ENST00000406775.2	ENSG00000158321.11	AUTS2	NoChange	NoChange	919241	9617	0	0	1	0	0	1
1409	chr18	65317768	65319007	1240	14	88.5714	101.664	7.48575	-0.191232	0.268994	0.460226	0.0265417	hypo	0	0	24307	188390	ENST00000578039.1	lincRNA	ENSG00000263594.1	RP11-28O3.2	NoTest	NoTest	133550	59851	ENST00000310045.7	ENSG00000171451.13	DSEL	Up	NoChange	133753	23111	0	1	0	0	0	1
4641	chr1	83872405	83872704	300	4	75	17.9017	4.54387	-0.191215	0.416281	0.607495	0.0272205	hypo	0	0	39031	159784	ENST00000446227.1	lincRNA	ENSG00000231364.1	RP11-413G15.1	NoTest	NoTest	592110	36346	ENST00000260505.8	ENSG00000137941.12	TTLL7	NoChange	NoChange	453563	1263	0	0	1	0	0	1
704	chr13	47063292	47064726	1435	23	62.3913	152.152	8.15735	-0.191205	0.545861	0.737065	0.0242528	hypo	0	0	270	142040	ENST00000535895.1	processed_pseudogene	ENSG00000205105.5	COX17P1	NoTest	NoTest	50966	14116	ENST00000409879.2	ENSG00000102445.14	KIAA0226L	NoTest	NoTest	50851	17702	1	0	0	0	0	1
4018	chr18	65319363	65319646	284	4	71	29.2013	7.37769	-0.191203	0.314181	0.505384	0.0263085	hypo	0	0	23668	188390	ENST00000578039.1	lincRNA	ENSG00000263594.1	RP11-28O3.2	NoTest	NoTest	135145	59851	ENST00000310045.7	ENSG00000171451.13	DSEL	Up	NoChange	135348	23111	0	1	0	0	0	1
2071	chr2	233326918	233327957	1040	14	74.2857	75.6731	5.92806	-0.191197	0.440054	0.631251	0.0321876	hypo	0	0	6082	94682	ENST00000457560.1	nonsense_mediated_decay	ENSG00000163295.4	ALPI	NoTest	NoTest	6084	51422	ENST00000295463.3	ENSG00000163295.4	ALPI	NoTest	NoTest	2981	3952	0	0	1	0	0	1
2317	chr4	160169598	160170355	758	9	84.2222	68.0709	8.73508	-0.191193	0.234353	0.425545	0.0234301	hypo	0	0	17677	35326	ENST00000511336.1	protein_coding	ENSG00000109756.4	RAPGEF2	NoChange	NoChange	17677	19056	ENST00000511336.1	ENSG00000109756.4	RAPGEF2	NoChange	NoChange	144160	6210	0	1	0	0	0	1
1043	chr6	155230765	155231767	1003	15	66.8667	121.406	8.58121	-0.19119	0.338955	0.530145	0.0211691	hypo	0	0	4473	168354	ENST00000459445.1	snoRNA	ENSG00000238963.1	U8	NoTest	NoTest	76933	42253	ENST00000461783.3	ENSG00000146426.13	TIAM2	NoChange	NoChange	84532	8636	0	1	0	0	0	1
3053	chr2	219711738	219711901	164	10	16.4	49.3047	5.40482	-0.191155	0.500898	0.692053	0.0300666	hypo	0	0	5415	161222	ENST00000456160.1	processed_pseudogene	ENSG00000232625.1	AC009974.11	NoTest	NoTest	12642	22655	ENST00000233948.3	ENSG00000115596.3	WNT6	NoTest	NoTest	11801	3823	0	0	1	0	0	1
1722	chr7	30131573	30132710	1138	17	66.9412	87.8256	5.70635	-0.191146	0.421246	0.612392	0.0313515	hypo	0	0	16841	159950	ENST00000433088.1	antisense	ENSG00000231519.1	AC007285.7	NoTest	NoTest	41715	65535	ENST00000324453.8	ENSG00000180354.11	C7orf41	Up	Up	41520	9347	0	1	0	0	0	1
2409	chr9	113023259	113023643	385	8	48.125	65.3808	8.31601	-0.191118	0.548199	0.739317	0.0218027	hypo	0	0	4338	64885	ENST00000374517.5	protein_coding	ENSG00000136810.8	TXN	NoChange	Up	4338	35284	ENST00000374517.5	ENSG00000136810.8	TXN	NoChange	Up	3961	12052	0	0	1	0	0	1
1705	chr7	36067677	36068381	705	18	39.1667	88.5553	5.09656	-0.191115	0.362428	0.553543	0.027715	hypo	0	0	839	161583	ENST00000446024.1	lincRNA	ENSG00000232930.1	AC083864.3	NoTest	NoTest	50312	76947	ENST00000381493.2	ENSG00000205745.2	PP13004	NoTest	NoTest	45100	9382	1	0	0	0	0	1
3416	chr18	37839238	37839722	485	6	80.8333	40.802	6.91596	-0.191018	0.373737	0.564755	0.0229454	hypo	0	0	114769	192298	ENST00000586289.1	processed_pseudogene	ENSG00000267664.1	RPL17P45	NoTest	NoTest	1695448	7803	ENST00000262039.4	ENSG00000078142.7	PIK3C3	NoChange	NoChange	417408	22990	0	0	1	0	0	1
1470	chr10	10960681	10961970	1290	18	71.6667	98.5075	6.14711	-0.19095	0.468499	0.659449	0.0299255	hypo	0	0	16655	157540	ENST00000441855.1	retained_intron	ENSG00000229240.3	LINC00710	NoTest	NoTest	85288	3567	ENST00000379261.4	ENSG00000048740.13	CELF2	Up	NoChange	97472	13853	0	0	1	0	0	1
176	chr16	84753206	84754530	1325	29	45.6897	252.094	14.0328	-0.19092	0.63432	0.82524	0.0206934	hypo	0	0	12213	27022	ENST00000566512.1	retained_intron	ENSG00000103194.11	USP10	NoChange	NoChange	19559	14608	ENST00000570053.1	ENSG00000103194.11	USP10	NoChange	NoChange	19177	20861	0	1	0	0	0	1
1284	chr6	149195071	149196281	1211	17	71.2353	107.687	7.38928	-0.19087	0.468251	0.659122	0.0255076	hypo	0	0	78761	37956	ENST00000473631.1	processed_transcript	ENSG00000111962.7	UST	NoChange	Down	126606	20468	ENST00000367463.4	ENSG00000111962.7	UST	NoChange	Down	2078	8593	0	1	0	0	0	1
3544	chr4	162566472	162567059	588	7	84	38.2404	5.52905	-0.190837	0.513525	0.704362	0.0345462	hypo	0	0	18996	106010	ENST00000511170.1	processed_transcript	ENSG00000168843.9	FSTL5	NoTest	NoTest	465488	57711	ENST00000536695.1	ENSG00000168843.9	FSTL5	NoTest	NoTest	1520402	6211	0	1	0	0	0	1
4165	chr1	193527803	193527991	189	4	47.25	26.3916	6.87214	-0.190813	0.538674	0.729487	0.0203125	hypo	0	0	120032	154591	ENST00000448412.2	lincRNA	ENSG00000226640.2	RP11-21J7.1	NoTest	NoTest	372018	50788	ENST00000367434.4	ENSG00000162630.5	B3GALT2	NoTest	NoTest	436578	2009	0	0	1	0	0	1
753	chr5	167028077	167029517	1441	17	84.7647	145.829	10.4284	-0.190806	0.518138	0.708944	0.0211945	hypo	0	0	27097	77560	ENST00000520393.1	processed_transcript	ENSG00000145934.11	TENM2	NoTest	NoTest	152423	42019	ENST00000519204.1	ENSG00000145934.11	TENM2	NoTest	NoTest	256022	7328	0	1	0	0	0	1
355	chr1	166458705	166460286	1582	26	60.8462	199.21	8.21635	-0.190804	0.440289	0.631093	0.020847	hypo	1	0	0	162889	ENST00000426519.1	lincRNA	ENSG00000234142.1	RP11-276E17.2	NoTest	NoTest	322498	71480	ENST00000338353.3	ENSG00000188859.5	FAM78B	NoChange	NoChange	322256	1892	1	0	0	0	0	1
859	chr19	1945807	1946264	458	22	20.8182	135.692	7.14208	-0.190739	0.367781	0.55852	0.0284037	hypo	0	0	3342	59729	ENST00000591752.1	protein_coding	ENSG00000133275.11	CSNK1G2	NoChange	NoChange	3342	32523	ENST00000591752.1	ENSG00000133275.11	CSNK1G2	NoChange	NoChange	1457	23596	0	1	0	0	1	0
1602	chr16	81213776	81214712	937	18	52.0556	92.9665	6.12271	-0.190558	0.26159	0.452149	0.0278987	hypo	0	0	216	101228	ENST00000533478.1	polymorphic_pseudogene	ENSG00000166473.12	PKD1L2	NoChange	NoChange	219	55147	ENST00000527937.1	ENSG00000166473.12	PKD1L2	NoChange	NoChange	83557	20829	1	0	0	0	0	1
766	chr3	30722267	30723894	1628	26	62.6154	144.254	6.08623	-0.190526	0.221748	0.412274	0.021743	hypo	0	0	15258	187235	ENST00000561507.1	sense_overlapping	ENSG00000261468.1	RP11-1024P17.1	NoTest	NoChange	74173	51676	ENST00000359013.4	ENSG00000163513.13	TGFBR2	Up	Up	73385	4312	0	1	0	0	0	1
331	chr1	229828885	229830370	1486	23	64.6087	204.042	9.73483	-0.190521	0.247652	0.438172	0.0200818	hypo	0	0	3233	145468	ENST00000434580.1	processed_pseudogene	ENSG00000213028.3	RP11-108F13.2	NoTest	NoTest	42290	34461	ENST00000434387.1	ENSG00000135763.5	URB2	Up	NoChange	66585	2330	0	0	1	0	0	1
1745	chr9	13787256	13787842	587	11	53.3636	86.8037	8.12053	-0.19051	0.416944	0.607453	0.0238767	hypo	0	0	140127	142682	ENST00000381010.3	lincRNA	ENSG00000205636.3	LINC00583	NoTest	NoTest	392948	43033	ENST00000380924.1	ENSG00000147862.10	NFIB	NoChange	NoChange	463905	11509	0	0	1	0	0	1
575	chr14	101586235	101587286	1052	24	43.8333	166.208	8.11722	-0.19047	0.223686	0.414156	0.027418	hypo	1	0	0	184511	ENST00000557121.1	lincRNA	ENSG00000259004.1	RP11-8L8.2	NoTest	NoTest	226969	81493	ENST00000599197.1	ENSG00000269375.1	AL117190.3	NoTest	NoTest	53850	18677	1	0	0	0	0	1
1637	chr10	3622552	3623210	659	12	54.9167	91.0929	9.38686	-0.190469	0.557751	0.74822	0.0230255	hypo	0	0	43328	166073	ENST00000426811.1	lincRNA	ENSG00000236892.1	RP11-482E14.2	NoTest	NoTest	204174	5513	ENST00000469435.1	ENSG00000067082.10	KLF6	NoChange	NoChange	23621	13818	0	0	1	0	0	1
2284	chr4	39428729	39429523	795	15	53	68.9208	5.08902	-0.190454	0.494927	0.685381	0.0262093	hypo	0	0	13761	168215	ENST00000459360.1	misc_RNA	ENSG00000238797.1	Y_RNA	NoChange	NoChange	20255	33726	ENST00000257408.4	ENSG00000134962.6	KLB	Up	Up	18661	5728	0	1	0	0	0	1
3609	chr2	128462941	128463505	565	7	80.7143	36.8937	5.55706	-0.190415	0.602361	0.792776	0.024784	hypo	0	0	4343	112733	ENST00000310981.4	protein_coding	ENSG00000173349.4	SFT2D3	NoChange	NoChange	4343	61472	ENST00000310981.4	ENSG00000173349.4	SFT2D3	NoChange	NoChange	3003	3370	0	1	0	0	0	1
1809	chr17	70679374	70679942	569	10	56.9	84.6563	9.95895	-0.190411	0.460308	0.650719	0.0216733	hypo	0	0	19082	138579	ENST00000363913.1	misc_RNA	ENSG00000200783.1	RN7SKP180	NoTest	NoTest	165902	32475	ENST00000581581.1	ENSG00000133195.7	SLC39A11	Up	Up	90293	22341	0	1	0	0	0	1
3732	chr20	51658727	51659362	636	6	106	34.4585	6.01236	-0.190386	0.333276	0.523662	0.0279248	hypo	0	0	19793	178009	ENST00000516820.1	miRNA	ENSG00000252629.1	AL050316.1	NoTest	NoTest	69780	66602	ENST00000371497.5	ENSG00000182463.11	TSHZ2	Down	Down	68706	26339	0	1	0	0	0	1
2503	chr9	113942054	113942887	834	9	92.6667	62.755	8.21085	-0.19034	0.513029	0.703369	0.0275024	hypo	0	0	82360	145169	ENST00000391107.1	misc_RNA	ENSG00000212409.1	RNY4P18	NoTest	NoTest	141072	74165	ENST00000538760.1	ENSG00000198121.9	LPAR1	NoChange	Down	140678	12054	0	1	0	0	0	1
556	chr1	240883516	240884852	1337	20	66.85	168.308	10.8216	-0.190326	0.319095	0.509421	0.0220822	hypo	0	0	21895	137876	ENST00000362371.1	misc_RNA	ENSG00000199241.1	Y_RNA	NoChange	NoChange	108066	65738	ENST00000318160.4	ENSG00000180875.4	GREM2	NoTest	NoTest	101802	2392	0	0	1	0	0	1
2429	chr1	193528710	193529756	1047	10	104.7	64.8368	7.63827	-0.190325	0.551353	0.741678	0.0203372	hypo	0	0	118267	154591	ENST00000448412.2	lincRNA	ENSG00000226640.2	RP11-21J7.1	NoTest	NoTest	372925	50788	ENST00000367434.4	ENSG00000162630.5	B3GALT2	NoTest	NoTest	437485	2009	0	0	1	0	0	1
4160	chr2	68506844	68507070	227	4	56.75	26.4737	6.68406	-0.190281	0.53676	0.727041	0.0222626	hypo	0	0	6607	149709	ENST00000408516.1	miRNA	ENSG00000221443.1	AC017083.3	NoTest	NoTest	23474	78305	ENST00000409752.1	ENSG00000221823.6	PPP3R1	NoChange	NoChange	26803	2923	0	0	1	0	0	1
3201	chr15	47765267	47766148	882	10	88.2	45.9608	4.91133	-0.190248	0.314897	0.505145	0.0252658	hypo	0	0	51217	185485	ENST00000558258.1	sense_intronic	ENSG00000259740.1	RP11-142J21.2	NoTest	NoTest	60679	36308	ENST00000537942.1	ENSG00000137872.11	SEMA6D	NoChange	Down	243270	19141	0	1	0	0	0	1
679	chr18	73009298	73010585	1288	18	71.5556	154.448	10.2581	-0.190229	0.417664	0.607893	0.020997	hypo	0	0	14478	119998	ENST00000584217.1	retained_intron	ENSG00000179981.9	TSHZ1	NoChange	NoChange	52766	65380	ENST00000560661.1	ENSG00000179981.9	TSHZ1	NoChange	NoChange	9209	23132	0	0	1	0	0	1
2034	chr3	176852383	176853041	659	12	54.9167	76.3884	8.39196	-0.190161	0.568634	0.758795	0.0263568	hypo	0	0	8474	138628	ENST00000364012.1	snRNA	ENSG00000200882.1	RNU6-681P	NoTest	NoTest	61169	64098	ENST00000437738.1	ENSG00000177565.11	TBL1XR1	NoChange	NoChange	62470	5125	0	1	0	0	0	1
364	chr2	235587584	235589151	1568	28	56	196.81	8.09817	-0.190161	0.366625	0.556786	0.0260604	hypo	0	0	181886	129910	ENST00000390645.2	protein_coding	ENSG00000188042.5	ARL4C	Down	NoTest	181886	70931	ENST00000390645.2	ENSG00000188042.5	ARL4C	Down	NoTest	181042	3974	0	0	1	0	0	1
4061	chr1	39468758	39469066	309	4	77.25	28.5779	7.61767	-0.190092	0.520759	0.710851	0.0230075	hypo	0	0	11589	114204	ENST00000531822.1	protein_coding	ENSG00000174574.11	AKIRIN1	Up	Up	11589	62323	ENST00000531822.1	ENSG00000174574.11	AKIRIN1	Up	Up	11486	923	0	1	0	0	0	1
1086	chr7	70202989	70204762	1774	20	88.7	118.722	7.14679	-0.190003	0.363414	0.553417	0.0278809	hypo	0	0	8863	88810	ENST00000416482.1	protein_coding	ENSG00000158321.11	AUTS2	NoChange	NoChange	8863	48314	ENST00000416482.1	ENSG00000158321.11	AUTS2	NoChange	NoChange	42301	9620	0	1	0	0	0	1
3427	chr18	59398594	59398787	194	5	38.8	40.5961	8.27468	-0.189975	0.429546	0.619522	0.0201449	hypo	0	0	16621	186162	ENST00000567801.1	lincRNA	ENSG00000260440.1	RP11-1096D5.1	NoTest	NoTest	162204	63534	ENST00000312828.3	ENSG00000176641.6	RNF152	NoChange	NoChange	161707	23095	0	1	0	0	0	1
1428	chr1	8567024	8567767	744	17	43.7647	100.69	6.951	-0.189942	0.539744	0.729686	0.0259922	hypo	0	0	4210	149447	ENST00000408156.1	snoRNA	ENSG00000221083.1	SNORA77	NoTest	NoTest	18230	39811	ENST00000377464.1	ENSG00000142599.13	RERE	NoChange	NoChange	82684	372	0	1	0	0	0	1
196	chr15	63178646	63180154	1509	29	52.0345	242.614	10.3702	-0.189935	0.37855	0.568486	0.0218652	hypo	0	0	2412	185021	ENST00000557994.1	antisense	ENSG00000259370.1	RP11-1069G10.1	NoTest	NoTest	127856	60304	ENST00000472902.1	ENSG00000171914.10	TLN2	Up	NoChange	65083	19231	0	0	1	0	0	1
4828	chr2	68618946	68619344	399	3	133	14.52	4.90644	-0.189858	0.443038	0.632896	0.0258512	hypo	0	0	3871	42472	ENST00000474788.1	retained_intron	ENSG00000115956.9	PLEK	Down	Down	26640	22933	ENST00000234313.7	ENSG00000115956.9	PLEK	Down	Down	71834	2924	0	1	0	0	0	1
446	chr3	2608011	2609754	1744	22	79.2727	184.102	9.57709	-0.189834	0.425952	0.615786	0.0215144	hypo	0	0	3270	76112	ENST00000427331.1	protein_coding	ENSG00000144619.10	CNTN4	NoTest	Down	3270	41242	ENST00000427331.1	ENSG00000144619.10	CNTN4	NoTest	Down	466226	4153	0	1	0	0	0	1
1431	chr8	98236859	98238259	1401	20	70.05	100.604	5.67927	-0.189824	0.323223	0.513047	0.0349332	hypo	0	0	16172	186359	ENST00000569849.1	lincRNA	ENSG00000260640.1	KB-1000E4.2	NoTest	NoTest	51916	65639	ENST00000322128.3	ENSG00000180543.3	TSPYL5	NoChange	NoChange	51345	11043	0	0	1	0	0	1
2261	chr9	99248331	99249066	736	14	52.5714	69.8457	6.24031	-0.189822	0.404405	0.594226	0.0266003	hypo	0	0	3023	56643	ENST00000466976.1	processed_transcript	ENSG00000130956.9	HABP4	Up	Up	35843	30905	ENST00000375249.4	ENSG00000130956.9	HABP4	Up	Up	9728	11958	0	1	0	0	0	1
841	chr12	125538198	125538816	619	17	36.4118	136.572	9.52472	-0.18979	0.368169	0.55796	0.0212077	hypo	0	0	2310	181912	ENST00000541494.1	processed_pseudogene	ENSG00000256093.1	RP11-158L12.2	NoTest	NoTest	11108	8558	ENST00000316519.6	ENSG00000081760.12	AACS	NoChange	NoChange	3670	17278	0	0	1	0	0	1
377	chr10	131056478	131058011	1534	23	66.6957	195.1	9.30232	-0.189778	0.178929	0.368707	0.0221851	hypo	0	0	18503	153276	ENST00000414581.1	lincRNA	ENSG00000225424.1	RP11-168C9.1	NoTest	NoTest	207436	59061	ENST00000306010.7	ENSG00000170430.9	MGMT	NoChange	NoChange	206937	14705	0	0	1	0	0	1
2024	chr10	10982989	10983905	917	9	101.889	76.6425	8.91136	-0.189778	0.385164	0.574941	0.0204268	hypo	0	0	4362	157540	ENST00000441855.1	retained_intron	ENSG00000229240.3	LINC00710	NoTest	NoTest	63353	3567	ENST00000379261.4	ENSG00000048740.13	CELF2	Up	NoChange	75537	13853	0	1	0	0	0	1
585	chr10	134801107	134801895	789	25	31.56	165.116	8.54895	-0.189777	0.308616	0.498393	0.0218839	hypo	0	0	22068	169642	ENST00000461291.2	lincRNA	ENSG00000240707.2	RP13-137A17.6	NoTest	NoTest	44779	60223	ENST00000368585.3	ENSG00000171811.8	TTC40	NoTest	NoTest	2326	14803	0	0	1	0	0	1
3593	chr8	105423275	105424060	786	7	112.286	37.2313	5.731	-0.18974	0.463847	0.653586	0.0278571	hypo	1	0	0	79133	ENST00000521372.1	processed_transcript	ENSG00000147647.8	DPYS	NoTest	NoTest	18190	42935	ENST00000533874.1	ENSG00000147647.8	DPYS	NoTest	NoTest	43288	11094	1	0	0	0	0	1
2038	chr6	39369994	39370738	745	10	74.5	76.3224	8.25803	-0.189711	0.398535	0.588246	0.0233768	hypo	0	0	28350	97964	ENST00000229913.5	protein_coding	ENSG00000164627.13	KIF6	NoChange	NoChange	28350	53215	ENST00000229913.5	ENSG00000164627.13	KIF6	NoChange	NoChange	87778	8081	0	1	0	0	0	1
2227	chr18	47254946	47256238	1293	16	80.8125	70.8159	4.65086	-0.189675	0.386494	0.576169	0.0322399	hypo	0	0	12194	192322	ENST00000591105.1	lincRNA	ENSG00000267674.1	RP11-813F20.2	NoTest	NoTest	81662	56031	ENST00000585948.1	ENSG00000167315.13	ACAA2	NoChange	NoChange	83173	23039	0	0	1	0	0	1
3646	chr7	10511501	10511993	493	5	98.6	36.2451	7.4326	-0.189659	0.431484	0.621143	0.0243789	hypo	0	0	4214	163121	ENST00000453188.1	processed_pseudogene	ENSG00000234356.1	AC009945.4	NoTest	NoTest	467889	71584	ENST00000339600.5	ENSG00000189043.5	NDUFA4	NoChange	NoChange	307312	9212	0	0	1	0	0	1
2867	chr4	95280873	95281696	824	8	103	53.5314	7.12779	-0.189617	0.496832	0.68645	0.0214086	hypo	0	0	9287	169859	ENST00000478069.1	processed_pseudogene	ENSG00000241103.1	RP11-398J16.1	NoTest	NoTest	16845	51264	ENST00000295256.5	ENSG00000163106.6	HPGDS	Down	NoTest	91105	5961	0	0	1	0	0	1
2138	chr11	35234431	35234807	377	11	34.2727	73.3819	7.47342	-0.189575	0.534474	0.724049	0.0240908	hypo	0	0	333	176613	ENST00000510619.2	sense_intronic	ENSG00000251194.2	RP1-68D18.2	NoTest	NoTest	6083	2523	ENST00000525469.1	ENSG00000026508.12	CD44	NoChange	NoChange	73430	15310	1	0	0	0	0	1
2424	chr9	27150402	27150949	548	8	68.5	64.9799	8.87222	-0.189498	0.438008	0.627506	0.0228876	hypo	0	0	40950	46303	ENST00000519080.1	protein_coding	ENSG00000120156.16	TEK	NoChange	NoChange	40950	25065	ENST00000519080.1	ENSG00000120156.16	TEK	NoChange	NoChange	193631	11565	0	1	0	0	0	1
578	chr10	15780236	15781609	1374	23	59.7391	165.901	7.88711	-0.189443	0.322891	0.512334	0.0236076	hypo	0	0	18111	14633	ENST00000378076.3	protein_coding	ENSG00000077943.7	ITGA8	NoChange	NoChange	18111	7751	ENST00000378076.3	ENSG00000077943.7	ITGA8	NoChange	NoChange	18134	13890	0	0	1	0	0	1
2363	chr10	86283362	86283956	595	9	66.1111	66.7392	7.80514	-0.18939	0.347504	0.536894	0.0211242	hypo	0	0	36242	118515	ENST00000389400.4	processed_pseudogene	ENSG00000178429.9	RPS3AP5	NoTest	NoTest	98666	17852	ENST00000543283.1	ENSG00000107771.11	CCSER2	Up	NoChange	16443	14294	0	0	1	0	0	1
3890	chr1	224692880	224693354	475	7	67.8571	31.4127	4.57577	-0.189375	0.483068	0.672443	0.0286769	hypo	0	0	8035	75071	ENST00000496372.1	processed_transcript	ENSG00000143786.3	CNIH3	NoChange	NoChange	68144	51079	ENST00000445239.1	ENSG00000162923.10	WDR26	NoChange	NoChange	70061	2237	0	1	0	0	0	1
2089	chr1	184806780	184807629	850	11	77.2727	75.04	7.02833	-0.189318	0.220578	0.409897	0.024859	hypo	0	0	16156	177635	ENST00000516413.1	snRNA	ENSG00000252222.1	RNU7-13P	NoTest	NoTest	31660	34508	ENST00000417056.1	ENSG00000135842.12	FAM129A	NoChange	NoChange	82341	1998	0	1	0	0	0	1
1514	chr1	25531474	25532651	1178	13	90.6154	96.6862	9.3837	-0.189297	0.468861	0.658158	0.0206358	hypo	0	0	1978	160526	ENST00000455902.1	antisense	ENSG00000231953.1	RP4-706G24.1	NoTest	NoTest	26325	23849	ENST00000354361.3	ENSG00000117614.5	SYF2	NoChange	NoChange	25912	669	0.0186757	0	0.981324	0	0	1
342	chr6	1130332	1131580	1249	24	52.0417	201.114	10.2417	-0.189226	0.544614	0.73384	0.0230466	hypo	0	0	50167	116342	ENST00000314040.1	protein_coding	ENSG00000176515.1	AL033381.1	NoTest	NoTest	50167	63469	ENST00000314040.1	ENSG00000176515.1	AL033381.1	NoTest	NoTest	179488	7583	0	0	1	0	0	1
2139	chr11	47459430	47459872	443	14	31.6429	73.3663	5.76851	-0.189222	0.358661	0.547882	0.032461	hypo	0	0	1744	177732	ENST00000516518.1	snRNA	ENSG00000252327.1	RNU6-1302P	NoTest	NoTest	10732	54459	ENST00000524487.1	ENSG00000165917.5	RAPSN	NoTest	NoTest	11172	15388	0.577878	0.422122	0	0	0	1
950	chr11	128491244	128492702	1459	23	63.4348	128.791	6.23532	-0.189158	0.379962	0.569119	0.0275551	hypo	1	0	0	181356	ENST00000531784.2	lincRNA	ENSG00000255465.3	RP11-264E20.1	NoTest	NoTest	33790	33716	ENST00000392668.4	ENSG00000134954.10	ETS1	NoChange	NoChange	67401	16193	1	0	0	0	0	1
3463	chr7	127854932	127855561	630	9	70	39.8801	4.6297	-0.189155	0.510754	0.699909	0.0264158	hypo	0	0	7007	144254	ENST00000384972.1	miRNA	ENSG00000207705.1	MIR129-1	NoTest	NoTest	25775	62386	ENST00000308868.4	ENSG00000174697.4	LEP	Up	Up	13091	10011	0	0	1	0	0	1
2661	chr15	101272582	101273025	444	7	63.4286	58.9004	8.53646	-0.189142	0.388993	0.578135	0.0209389	hypo	0	0	16127	185288	ENST00000559755.1	lincRNA	ENSG00000259579.1	RP11-66B24.5	NoTest	NoTest	129767	67390	ENST00000343276.4	ENSG00000183475.8	ASB7	NoChange	NoChange	116707	19643	0	1	0	0	0	1
1315	chr2	85583364	85584152	789	18	43.8333	106.087	6.34257	-0.189071	0.469913	0.658984	0.0250369	hypo	0	0	50	41709	ENST00000414593.1	nonsense_mediated_decay	ENSG00000115459.13	ELMOD3	NoChange	NoChange	323	22530	ENST00000418268.1	ENSG00000115459.13	ELMOD3	NoChange	NoChange	1400	3044	1	0	0	0	0.760456	0.239544
1639	chr1	236512819	236513525	707	14	50.5	91.0173	7.25236	-0.189051	0.544466	0.733518	0.0240693	hypo	0	0	1256	127648	ENST00000439430.1	protein_coding	ENSG00000186197.8	EDARADD	NoTest	NoTest	1256	69705	ENST00000439430.1	ENSG00000186197.8	EDARADD	NoTest	NoTest	1041	2378	1	0	0	0	1	0
2574	chr22	38280572	38281261	690	9	76.6667	61.194	7.6209	-0.188981	0.331675	0.520656	0.023887	hypo	0	0	1449	22282	ENST00000460638.1	retained_intron	ENSG00000100129.13	EIF3L	NoChange	NoChange	6503	11992	ENST00000450376.1	ENSG00000100129.13	EIF3L	NoChange	NoChange	20693	27359	0.798551	0.201449	0	0	0	1
3379	chr2	96870878	96871349	472	5	94.4	41.4516	10.3984	-0.188923	0.182901	0.371823	0.0225705	hypo	0	0	2569	16785	ENST00000488084.1	retained_intron	ENSG00000084090.9	STARD7	NoChange	NoChange	3206	8954	ENST00000337288.5	ENSG00000084090.9	STARD7	NoChange	NoChange	2502	3131	0	1	0	0	0	1
1747	chr7	5896846	5897339	494	17	29.0588	86.7618	5.43917	-0.188858	0.561275	0.750133	0.0305914	hypo	0	0	9892	164944	ENST00000422825.1	processed_transcript	ENSG00000235944.3	ZNF815P	NoChange	NoChange	22118	26177	ENST00000416608.1	ENSG00000122543.6	OCM	NoTest	NoTest	9362	9160	0	0	1	0	0	1
1326	chr9	129796763	129798607	1845	16	115.312	105.694	7.31603	-0.188833	0.434115	0.622949	0.0237966	hypo	0	0	13727	64951	ENST00000477700.1	processed_transcript	ENSG00000136828.14	RALGPS1	NoChange	NoChange	72258	35327	ENST00000373434.1	ENSG00000136828.14	RALGPS1	NoChange	NoChange	118753	12207	0	1	0	0	0	1
2225	chr21	28779258	28780066	809	9	89.8889	70.8344	8.56944	-0.188816	0.233756	0.422572	0.0206298	hypo	0	0	13275	148723	ENST00000447844.1	processed_pseudogene	ENSG00000217026.3	RPL10P1	NoTest	NoTest	440425	46529	ENST00000284987.5	ENSG00000154736.5	ADAMTS5	NoChange	NoChange	262951	26690	0	1	0	0	0	1
2393	chr16	78851354	78852028	675	10	67.5	65.8054	7.08554	-0.188783	0.181114	0.369898	0.0266942	hypo	0	0	7149	171485	ENST00000488662.1	processed_pseudogene	ENSG00000243101.1	RPS3P7	NoTest	NoTest	163710	81427	ENST00000594986.1	ENSG00000268977.1	PIH1	NoTest	NoTest	717287	20820	0	1	0	0	0	1
2097	chr17	75407462	75407982	521	12	43.4167	74.8948	6.67376	-0.188734	0.605312	0.794046	0.0302619	hypo	0	0	6302	125207	ENST00000585930.1	protein_coding	ENSG00000184640.13	SEPT9	NoChange	NoChange	6302	68299	ENST00000585930.1	ENSG00000184640.13	SEPT9	NoChange	NoChange	8934	22462	0	1	0	0	0	1
4567	chr1	68111397	68111512	116	3	38.6667	19.394	6.62354	-0.188638	0.388023	0.576661	0.023179	hypo	0	0	11299	171004	ENST00000473024.2	misc_RNA	ENSG00000242482.2	RN7SL392P	NoTest	NoTest	39231	23334	ENST00000370986.4	ENSG00000116717.7	GADD45A	NoChange	Up	39401	1222	0	0	1	0	0	1
335	chr12	114652571	114654590	2020	30	67.3333	203.575	7.17441	-0.188628	0.446898	0.635527	0.0239658	hypo	0	0	24984	182926	ENST00000551761.1	lincRNA	ENSG00000257476.1	RP11-139B1.1	NoTest	NoTest	187112	10045	ENST00000526441.1	ENSG00000089225.15	TBX5	NoTest	NoTest	179321	17092	0	0	1	0	0	1
530	chr13	30316966	30317773	808	22	36.7273	171.928	8.43251	-0.188602	0.279343	0.467945	0.0214427	hypo	0	0	107047	47906	ENST00000380680.4	protein_coding	ENSG00000122042.9	UBL3	Up	Up	107047	25958	ENST00000380680.4	ENSG00000122042.9	UBL3	Up	Up	106148	17615	0	0	1	0	0	1
2662	chr9	122096944	122097706	763	8	95.375	58.8866	8.61734	-0.188588	0.27897	0.467558	0.0244274	hypo	0	0	33996	14992	ENST00000373964.2	protein_coding	ENSG00000078725.8	BRINP1	NoTest	NoTest	33996	7939	ENST00000373964.2	ENSG00000078725.8	BRINP1	NoTest	NoTest	33380	12116	0	1	0	0	0	1
1962	chr8	62585224	62586743	1520	16	95	79.1485	5.24206	-0.188497	0.492143	0.68064	0.0259846	hypo	0	0	6814	136264	ENST00000523927.1	processed_transcript	ENSG00000198363.11	ASPH	Up	Up	15583	74424	ENST00000445642.3	ENSG00000198363.11	ASPH	Up	Up	39813	10891	0	1	0	0	0	1
787	chr2	85284949	85285888	940	23	40.8696	141.958	7.09089	-0.188494	0.506261	0.694755	0.0233449	hypo	0	0	8581	186555	ENST00000567718.1	lincRNA	ENSG00000260840.1	RP11-60H5.1	NoTest	NoTest	74644	45276	ENST00000282111.3	ENSG00000152284.4	TCF7L1	NoChange	NoChange	74068	3042	0	1	0	0	0	1
4675	chr9	46209550	46209877	328	4	82	17.4928	4.38547	-0.188432	0.286681	0.475113	0.0443081	hypo	0	0	39576	155673	ENST00000432611.1	processed_pseudogene	ENSG00000227490.1	RP11-157L3.6	NoTest	NoTest	177153	79236	ENST00000377525.1	ENSG00000237198.2	FAM27E1	NoTest	NoTest	59823	11736	0	0	1	0	0	1
1751	chr16	78803621	78804182	562	13	43.2308	86.6766	7.53523	-0.188405	0.512287	0.700692	0.0219642	hypo	0	0	54995	171485	ENST00000488662.1	processed_pseudogene	ENSG00000243101.1	RPS3P7	NoTest	NoTest	211556	81427	ENST00000594986.1	ENSG00000268977.1	PIH1	NoTest	NoTest	669554	20820	0	1	0	0	0	1
1575	chr2	206568291	206569640	1350	19	71.0526	93.9071	5.26983	-0.188396	0.427621	0.616017	0.0406449	hypo	0	0	17348	44615	ENST00000477199.1	retained_intron	ENSG00000118257.12	NRP2	NoChange	NoChange	20275	24106	ENST00000272849.3	ENSG00000118257.12	NRP2	NoChange	NoChange	16974	3756	0	1	0	0	0	1
469	chr10	43366036	43367809	1774	29	61.1724	180.844	6.95082	-0.188333	0.312878	0.501212	0.0266133	hypo	1	0	0	163825	ENST00000421320.1	lincRNA	ENSG00000234944.1	RP11-124O11.1	NoTest	NoTest	87786	54237	ENST00000374518.5	ENSG00000165733.7	BMS1	NoChange	NoChange	3685	14017	1	0	0	0	0	1
2921	chr20	17142452	17143001	550	6	91.6667	52.1808	9.29687	-0.188303	0.494847	0.68315	0.0220225	hypo	0	0	25153	177388	ENST00000516146.1	snRNA	ENSG00000251955.1	RNU6-27P	NoTest	NoTest	63750	28005	ENST00000377899.1	ENSG00000125851.5	PCSK2	NoTest	NoTest	63527	25976	0	0	1	0	0	1
4682	chr9	14344571	14344782	212	4	53	17.3093	4.45071	-0.188209	0.261931	0.45014	0.0323445	hypo	0	0	2536	153328	ENST00000440947.1	antisense	ENSG00000225472.1	RP11-120J1.1	NoTest	NoTest	22233	43036	ENST00000606230.1	ENSG00000147862.10	NFIB	NoChange	NoChange	1483	11512	0	1	0	0	1	0
486	chr1	246022325	246024126	1802	23	78.3478	178.844	9.66484	-0.188144	0.453162	0.641306	0.0201663	hypo	0	0	375	126365	ENST00000483072.1	processed_transcript	ENSG00000185420.14	SMYD3	NoChange	NoChange	332902	68958	ENST00000391836.2	ENSG00000185420.14	SMYD3	NoChange	NoChange	113649	2431	0.901221	0.0987791	0	0	0	1
2146	chr14	61725654	61726200	547	9	60.7778	73.1239	9.22764	-0.188139	0.44354	0.631679	0.0214616	hypo	0	0	3549	177780	ENST00000516571.1	snoRNA	ENSG00000252380.1	SNORD112	NoTest	NoTest	21470	2557	ENST00000555542.1	ENSG00000027075.9	PRKCH	Down	Down	20604	18373	0	1	0	0	0	1
1098	chr14	93530576	93531326	751	17	44.1765	117.909	9.11898	-0.188084	0.567409	0.755493	0.0227153	hypo	0	0	1376	23659	ENST00000556185.1	protein_coding	ENSG00000100605.12	ITPK1	Up	Up	1376	12714	ENST00000556185.1	ENSG00000100605.12	ITPK1	Up	Up	49757	18597	0.830892	0.169108	0	0	0	1
1008	chr10	3366176	3367112	937	17	55.1176	123.367	8.76372	-0.188083	0.455709	0.643792	0.0245503	hypo	0	0	57980	155527	ENST00000436340.1	lincRNA	ENSG00000227338.1	RP11-195B3.1	NoTest	NoTest	151172	17954	ENST00000380989.2	ENSG00000107959.11	PITRM1	NoChange	NoChange	5227	13815	0	0	1	0	0	1
3488	chr7	11209624	11210208	585	5	117	39.2807	8.13035	-0.188007	0.470911	0.658918	0.0234737	hypo	0	0	11150	158667	ENST00000599917.1	antisense	ENSG00000230333.2	AC004538.3	Up	Up	196124	17271	ENST00000403050.3	ENSG00000106443.10	PHF14	NoChange	NoChange	195735	9214	0	0	1	0	0	1
1494	chr5	32254945	32256418	1474	12	122.833	97.4427	9.52463	-0.188003	0.464391	0.652394	0.0219543	hypo	1	0	0	81861	ENST00000504049.1	retained_intron	ENSG00000150712.6	MTMR12	Up	NoChange	56625	44430	ENST00000280285.5	ENSG00000150712.6	MTMR12	Up	NoChange	55920	6590	1	0	0	0	0	1
358	chr18	46239437	46240488	1052	30	35.0667	198.906	7.49585	-0.187995	0.324886	0.512881	0.0219512	hypo	0	0	20553	60544	ENST00000587769.1	processed_transcript	ENSG00000134030.9	CTIF	Up	Up	172970	32958	ENST00000588345.1	ENSG00000134030.9	CTIF	Up	Up	47418	23029	0	1	0	0	0	1
2725	chr19	11291591	11292181	591	12	49.25	57.4618	5.19096	-0.187994	0.348143	0.536138	0.0332497	hypo	0	0	4967	134090	ENST00000588787.1	protein_coding	ENSG00000197256.6	KANK2	NoChange	NoChange	4967	73241	ENST00000588787.1	ENSG00000197256.6	KANK2	NoChange	NoChange	2342	24189	0	1	0	0	0	1
485	chr10	4893280	4894976	1697	23	73.7826	178.918	10.1353	-0.18798	0.376126	0.564106	0.0222047	hypo	0	0	11303	99463	ENST00000487985.1	protein_coding	ENSG00000165568.13	AKR1E2	NoChange	NoChange	11303	54088	ENST00000487985.1	ENSG00000165568.13	AKR1E2	NoChange	NoChange	24330	13821	0	0	1	0	0	1
3098	chr14	70342445	70342975	531	8	66.375	48.2753	7.21227	-0.187978	0.465715	0.653693	0.0244918	hypo	0	0	3157	137032	ENST00000361956.3	protein_coding	ENSG00000198732.6	SMOC1	NoChange	NoChange	3157	74868	ENST00000361956.3	ENSG00000198732.6	SMOC1	NoChange	NoChange	2968	18438	0	1	0	0	0	1
260	chr15	100847413	100848669	1257	24	52.375	222.923	12.537	-0.187957	0.322259	0.510215	0.0198457	hypo	0	0	30664	70440	ENST00000378898.4	retained_intron	ENSG00000140470.9	ADAMTS17	NoTest	NoChange	32671	38349	ENST00000561355.2	ENSG00000140470.9	ADAMTS17	NoTest	NoChange	14793	19636	0	1	0	0	0	1
561	chr17	64712268	64713338	1071	24	44.625	167.923	7.75113	-0.187903	0.486944	0.674847	0.0216462	hypo	0	0	39777	157626	ENST00000457168.2	sense_intronic	ENSG00000229330.2	AC006947.1	NoTest	NoTest	117896	7260	ENST00000533854.1	ENSG00000075429.4	CACNG5	NoTest	NoTest	117855	22312	0	1	0	0	0	1
2524	chr19	5186118	5186609	492	9	54.6667	62.3994	8.2786	-0.187799	0.535858	0.723658	0.0244055	hypo	0	0	7987	192139	ENST00000592429.1	antisense	ENSG00000267550.1	CTC-482H14.5	NoTest	NoTest	99564	16380	ENST00000588012.1	ENSG00000105426.10	PTPRS	NoChange	NoChange	23955	23913	0	1	0	0	0	1
3150	chr17	15301460	15301979	520	9	57.7778	47.2478	5.59792	-0.187741	0.256855	0.444596	0.0222015	hypo	0	0	9721	169066	ENST00000496286.2	misc_RNA	ENSG00000239888.2	RN7SL792P	NoTest	NoTest	56501	27627	ENST00000395930.1	ENSG00000125409.8	TEKT3	NoChange	NoTest	56333	21491	0	1	0	0	0	1
3249	chr3	89266472	89266720	249	6	41.5	44.5808	7.69739	-0.187719	0.476307	0.664026	0.022068	hypo	0	0	109645	6313	ENST00000494014.1	protein_coding	ENSG00000044524.6	EPHA3	NoChange	Down	109645	3343	ENST00000494014.1	ENSG00000044524.6	EPHA3	NoChange	Down	102364	4706	0	1	0	0	0	1
1004	chr8	125613362	125614294	933	22	42.4091	123.507	6.44792	-0.187678	0.336561	0.52424	0.0285076	hypo	0	0	17425	109083	ENST00000519671.1	processed_transcript	ENSG00000170873.14	MTSS1	NoChange	NoChange	32279	59409	ENST00000431961.2	ENSG00000170873.14	MTSS1	NoChange	NoChange	61840	11149	0	1	0	0	0	1
4475	chr7	6296695	6296849	155	5	31	20.9156	4.19778	-0.187665	0.435942	0.623607	0.0344793	hypo	0	0	15425	2091	ENST00000350796.3	protein_coding	ENSG00000008256.11	CYTH3	NoChange	NoChange	15425	1083	ENST00000350796.3	ENSG00000008256.11	CYTH3	NoChange	NoChange	14473	9174	0	1	0	0	0	1
524	chr17	13331156	13332828	1673	21	79.6667	173.315	11.055	-0.187648	0.49717	0.684818	0.0245629	hypo	0	0	70816	190537	ENST00000578401.1	miRNA	ENSG00000266115.1	AC005375.1	NoTest	NoTest	126531	46122	ENST00000578576.1	ENSG00000153976.2	HS3ST3A1	NoTest	NoTest	66930	21479	0	0	1	0	0	1
2302	chr15	64342113	64343348	1236	14	88.2857	68.5268	5.41751	-0.187576	0.410358	0.597935	0.0248299	hypo	0	0	3477	5454	ENST00000558482.1	processed_transcript	ENSG00000035664.7	DAPK2	NoChange	NoChange	3591	2912	ENST00000457488.1	ENSG00000035664.7	DAPK2	NoChange	NoChange	3226	19243	0	1	0	0	0	1
2357	chr6	109034940	109035973	1034	12	86.1667	67.1075	6.31178	-0.187567	0.322107	0.509675	0.0305921	hypo	0	0	36883	139782	ENST00000416104.1	lincRNA	ENSG00000203801.4	LINC00222	NoTest	NoTest	57390	24329	ENST00000540898.1	ENSG00000118689.10	FOXO3	NoChange	NoChange	49928	8418	0	0	1	0	0	1
4612	chr1	203319116	203319223	108	3	36	18.441	6.62379	-0.187541	0.181924	0.369465	0.0217305	hypo	0	0	990	47978	ENST00000461936.1	processed_transcript	ENSG00000122176.10	FMOD	Up	Up	1393	25998	ENST00000354955.4	ENSG00000122176.10	FMOD	Up	Up	22186	2072	1	0	0	0	0	1
1512	chr12	31381962	31382835	874	15	58.2667	96.8496	7.31209	-0.187541	0.42449	0.61203	0.0275344	hypo	0	0	14538	194323	ENST00000605507.1	processed_pseudogene	ENSG00000270766.1	RP11-627K11.5	NoTest	NoTest	94260	37354	ENST00000454658.2	ENSG00000139146.9	FAM60A	NoChange	Down	22349	16477	0	0	1	0	0	1
979	chr1	168697056	168698479	1424	18	79.1111	125.051	8.76911	-0.187512	0.254337	0.441849	0.0260835	hypo	0	0	22	73955	ENST00000367817.3	protein_coding	ENSG00000143196.4	DPT	NoChange	NoChange	22	40118	ENST00000367817.3	ENSG00000143196.4	DPT	NoChange	NoChange	376287	1915	1	0	0	0	0	1
1645	chr10	50964241	50965629	1389	17	81.7059	90.8387	6.04127	-0.187467	0.510211	0.697678	0.0239193	hypo	0	0	992	134403	ENST00000471460.1	processed_transcript	ENSG00000197444.5	OGDHL	NoTest	NoTest	4739	73396	ENST00000374103.4	ENSG00000197444.5	OGDHL	NoTest	NoTest	4029	14110	0.725702	0.274298	0	0	0	1
949	chr7	137675855	137677332	1478	29	50.9655	128.814	4.90961	-0.187454	0.240645	0.4281	0.0289776	hypo	0	0	9460	121788	ENST00000452463.1	protein_coding	ENSG00000182158.10	CREB3L2	Up	Up	9460	66388	ENST00000452463.1	ENSG00000182158.10	CREB3L2	Up	Up	8959	10083	0	1	0	0	0	1
3638	chr9	127355908	127356192	285	5	57	36.3862	7.45478	-0.187441	0.350848	0.538289	0.0234149	hypo	0	0	1894	79570	ENST00000475178.1	protein_coding	ENSG00000148200.12	NR6A1	NoTest	NoTest	1894	43170	ENST00000475178.1	ENSG00000148200.12	NR6A1	NoTest	NoTest	88248	12172	0.37193	0.62807	0	0	0	1
895	chr22	30140601	30141486	886	20	44.3	132.767	7.74408	-0.187399	0.553483	0.740882	0.0236409	hypo	0	0	13260	138663	ENST00000364106.1	misc_RNA	ENSG00000200976.1	Y_RNA	NoChange	NoChange	21463	12253	ENST00000344318.3	ENSG00000100319.11	ZMAT5	NoChange	NoChange	14935	27255	0	1	0	0	0	1
1566	chr3	195890813	195891704	892	18	49.5556	94.1727	5.68918	-0.187339	0.252317	0.439656	0.0292711	hypo	0	0	21305	152403	ENST00000457079.1	lincRNA	ENSG00000224652.1	LINC00885	NoTest	NoTest	46561	52385	ENST00000296326.3	ENSG00000163958.9	ZDHHC19	NoTest	NoTest	42508	5276	0	0	1	0	0	1
2603	chr3	62082669	62083169	501	12	41.75	60.554	5.10399	-0.187296	0.595699	0.782995	0.0286378	hypo	0	0	21014	177602	ENST00000516375.1	snRNA	ENSG00000252184.1	RNU2-10P	NoTest	NoTest	221478	21800	ENST00000462069.1	ENSG00000114405.6	C3orf14	NoTest	NoTest	221345	4631	0	1	0	0	0	1
2096	chr5	30581274	30581996	723	9	80.3333	74.8995	8.65326	-0.187243	0.404169	0.591412	0.0208461	hypo	0	0	215482	175468	ENST00000502347.1	processed_pseudogene	ENSG00000250118.1	RP11-136H13.2	NoTest	NoTest	611860	21240	ENST00000514738.1	ENSG00000113361.8	CDH6	NoChange	NoChange	611956	6585	0	0	1	0	0	1
2887	chr20	36973574	36974090	517	9	57.4444	53.0536	7.63181	-0.18724	0.437302	0.624542	0.0273029	hypo	0	0	668	55151	ENST00000217407.2	protein_coding	ENSG00000129988.5	LBP	Up	Up	668	30074	ENST00000217407.2	ENSG00000129988.5	LBP	Up	Up	84131	26183	1	0	0	0	0	1
778	chr6	1702233	1703363	1131	22	51.4091	142.609	7.14866	-0.187221	0.230549	0.41777	0.0280595	hypo	0	0	23347	38675	ENST00000533279.1	processed_transcript	ENSG00000112699.6	GMDS	NoChange	NoChange	91551	4029	ENST00000380874.2	ENSG00000054598.5	FOXC1	NoChange	NoChange	76764	7598	0	1	0	0	0	1
4306	chr8	134576470	134576933	464	5	92.8	23.7588	5.12017	-0.187217	0.501336	0.688553	0.0360017	hypo	0	0	5688	2242	ENST00000519435.1	processed_transcript	ENSG00000008513.10	ST3GAL1	NoChange	NoChange	7158	1166	ENST00000522652.1	ENSG00000008513.10	ST3GAL1	NoChange	NoChange	5036	11172	0	1	0	0	0	1
20	chr14	96556479	96558928	2450	56	43.75	480.636	11.4015	-0.187206	0.381024	0.568229	0.0209029	hypo	1	1	0	155179	ENST00000421193.3	protein_coding	ENSG00000227051.4	C14orf132	NoChange	NoChange	0	78698	ENST00000421193.3	ENSG00000227051.4	C14orf132	NoChange	NoChange	50076	18621	0.864082	0.135918	0	0	0	1
994	chr2	174731248	174732715	1468	23	63.8261	124.179	5.87214	-0.187118	0.344405	0.531523	0.0223624	hypo	0	0	4477	163189	ENST00000444235.1	processed_pseudogene	ENSG00000234415.1	RPL5P7	NoTest	NoTest	96231	61053	ENST00000418194.2	ENSG00000172845.9	SP3	NoChange	NoChange	95615	3595	0	0	1	0	0	1
544	chr20	17850027	17851216	1190	33	36.0606	169.213	5.38675	-0.187078	0.375593	0.562671	0.0290175	hypo	0	0	17587	162345	ENST00000425405.1	lincRNA	ENSG00000233625.1	RP5-905G11.3	NoTest	NoTest	97884	9883	ENST00000431277.1	ENSG00000089006.12	SNX5	NoChange	NoChange	97539	25985	0	0	1	0	0	1
193	chr16	10216221	10218064	1844	30	61.4667	244.053	10.7592	-0.187017	0.387066	0.574083	0.0223273	hypo	0	0	10981	187409	ENST00000567885.1	processed_pseudogene	ENSG00000261647.1	IMPDH1P11	NoTest	NoTest	56203	67373	ENST00000396575.2	ENSG00000183454.9	GRIN2A	NoTest	NoTest	55879	20131	0	1	0	0	0	1
1697	chr15	27173111	27173764	654	14	46.7143	88.9305	7.97785	-0.187011	0.552464	0.739475	0.0257259	hypo	0	0	10921	100587	ENST00000541819.2	protein_coding	ENSG00000166206.9	GABRB3	NoChange	NoChange	10921	54777	ENST00000541819.2	ENSG00000166206.9	GABRB3	NoChange	NoChange	33457	18929	0	1	0	0	0	1
4526	chr6	6735285	6735555	271	5	54.2	20.3171	4.119	-0.187001	0.503921	0.690922	0.033879	hypo	0	0	23968	152272	ENST00000435429.2	lincRNA	ENSG00000224532.2	RP3-470L22.1	NoTest	NoTest	146382	21018	ENST00000230568.4	ENSG00000112799.4	LY86	NoChange	NoTest	188054	7647	0	0	1	0	0	1
607	chr16	71850269	71851366	1098	23	47.7391	162.705	7.80953	-0.186978	0.262509	0.449487	0.0227357	hypo	0	0	7164	101696	ENST00000299980.4	protein_coding	ENSG00000166747.8	AP1G1	NoChange	NoChange	7164	55405	ENST00000299980.4	ENSG00000166747.8	AP1G1	NoChange	NoChange	7167	20771	0	0	1	0	0	1
1498	chr2	46767334	46768450	1117	13	85.9231	97.3309	8.67995	-0.186969	0.487325	0.674293	0.0230018	hypo	0	0	271	175922	ENST00000524188.1	processed_transcript	ENSG00000250565.2	ATP6V1E2	NoChange	NoChange	1245	80166	ENST00000522587.1	ENSG00000250565.2	ATP6V1E2	NoChange	NoChange	1021	2818	1	0	0	0	0.876455	0.123545
3524	chr6	6928423	6928715	293	8	36.625	38.4847	5.858	-0.186965	0.349046	0.536011	0.0238422	hypo	0	0	9474	150946	ENST00000422310.2	lincRNA	ENSG00000223342.2	RP3-429O6.1	NoTest	NoTest	179114	27377	ENST00000379933.3	ENSG00000124782.15	RREB1	NoChange	NoChange	122781	7648	0	0	1	0	0	1
2100	chr1	6579385	6579846	462	13	35.5385	74.8139	7.44703	-0.186934	0.244462	0.431396	0.0223633	hypo	0	0	222	110217	ENST00000377748.1	protein_coding	ENSG00000171680.16	PLEKHG5	Up	Up	222	60088	ENST00000377748.1	ENSG00000171680.16	PLEKHG5	Up	Up	21512	340	1	0	0	0	0	1
710	chr12	113677593	113679258	1666	30	55.5333	151.319	6.55858	-0.186913	0.406075	0.592988	0.0268457	hypo	0	0	2807	128461	ENST00000392569.4	protein_coding	ENSG00000186815.8	TPCN1	NoChange	Down	2807	70158	ENST00000392569.4	ENSG00000186815.8	TPCN1	NoChange	Down	17935	17081	0	1	0	0	0	1
1122	chr16	18211823	18213439	1617	23	70.3043	116.53	5.31212	-0.186835	0.222699	0.409534	0.0331094	hypo	0	0	32012	185682	ENST00000567304.1	lincRNA	ENSG00000259929.1	CTA-481E9.4	NoTest	NoTest	204652	77993	ENST00000545050.1	ENSG00000214940.4	NPIPA8	NoTest	NoTest	217726	20208	0	1	0	0	0	1
341	chr16	17612181	17614921	2741	26	105.423	201.561	9.20203	-0.186829	0.372307	0.559137	0.0239437	hypo	0	0	19920	186679	ENST00000568026.1	lincRNA	ENSG00000260945.1	RP11-916L7.1	NoTest	NoTest	47442	14848	ENST00000261381.6	ENSG00000103489.7	XYLT1	Up	NoChange	816244	20208	0	0	1	0	0	1
1543	chr12	117066961	117067903	943	15	62.8667	95.0129	6.59345	-0.186712	0.286319	0.473031	0.0260719	hypo	0	0	29885	183550	ENST00000550742.1	lincRNA	ENSG00000258249.1	RP11-497G19.3	NoTest	NoTest	53304	59892	ENST00000556529.1	ENSG00000171471.5	MAP1LC3B2	NoTest	NoTest	107720	17115	0	0	1	0	0	1
4271	chr14	68406851	68407084	234	5	46.8	24.5273	5.02557	-0.18662	0.428795	0.615415	0.0265221	hypo	0	0	31828	121875	ENST00000468382.1	processed_transcript	ENSG00000182185.14	RAD51B	NoChange	Down	116589	66426	ENST00000390683.3	ENSG00000182185.14	RAD51B	NoChange	Down	264968	18418	0	1	0	0	0	1
1219	chr7	89056229	89057552	1324	15	88.2667	111.616	8.5924	-0.186602	0.530183	0.716785	0.0215813	hypo	0	0	15735	156031	ENST00000448260.2	lincRNA	ENSG00000227863.2	AC002383.2	NoTest	NoTest	631193	53229	ENST00000297203.2	ENSG00000164645.2	C7orf62	NoTest	NoTest	666945	9749	0	0	1	0	0	1
4311	chr9	38389387	38389596	210	4	52.5	23.5493	5.95053	-0.186595	0.280786	0.467381	0.028799	hypo	0	0	3064	65407	ENST00000377698.3	protein_coding	ENSG00000137124.6	ALDH1B1	NoChange	NoChange	3064	35562	ENST00000377698.3	ENSG00000137124.6	ALDH1B1	NoChange	NoChange	2913	11679	0	0	1	0	0	1
1685	chr6	156968126	156968766	641	13	49.3077	89.2638	8.58172	-0.186473	0.408147	0.59462	0.0227159	hypo	0	0	14417	149273	ENST00000402808.1	processed_pseudogene	ENSG00000220347.1	RP11-230C9.1	NoTest	NoTest	130296	3674	ENST00000350026.5	ENSG00000049618.17	ARID1B	NoChange	NoChange	15679	8640	0	0	1	0	0	1
2422	chr9	91146743	91147186	444	11	40.3636	65.067	6.70978	-0.186437	0.23587	0.422306	0.0271162	hypo	0	0	2829	55232	ENST00000375854.3	protein_coding	ENSG00000130045.11	NXNL2	NoTest	NoTest	2829	30129	ENST00000375854.3	ENSG00000130045.11	NXNL2	NoTest	NoTest	2759	11870	0	0	1	0	0	1
1578	chr1	207080157	207080872	716	15	47.7333	93.846	7.04462	-0.186341	0.575158	0.761499	0.0221463	hypo	0	0	91	155022	ENST00000446057.1	processed_pseudogene	ENSG00000226945.1	RP11-564A8.4	NoTest	NoTest	8978	51038	ENST00000480741.1	ENSG00000162892.11	IL24	NoTest	NoTest	1821	2116	1	0	0	0	0.25	0.75
201	chr4	8911330	8912133	804	29	27.7241	241.214	11.5446	-0.186332	0.420052	0.606383	0.0219759	hypo	0	0	37786	148317	ENST00000400677.3	protein_coding	ENSG00000215612.5	HMX1	NoTest	NoTest	37786	78149	ENST00000400677.3	ENSG00000215612.5	HMX1	NoTest	NoTest	726	5637	0	0	1	0	1	0
1858	chr1	212397708	212398363	656	13	50.4615	82.8914	7.39966	-0.186294	0.540072	0.726366	0.0231759	hypo	0	0	1516	154180	ENST00000412221.1	lincRNA	ENSG00000226251.1	RP11-15I11.3	NoTest	NoTest	60515	5277	ENST00000261461.2	ENSG00000066027.7	PPP2R5A	NoChange	NoChange	59604	2155	0.737805	0	0.262195	0	0	1
1141	chr3	156794350	156795731	1382	23	60.087	115.796	5.36942	-0.186243	0.402935	0.589178	0.0272111	hypo	0	0	3898	170243	ENST00000469196.1	lincRNA	ENSG00000241544.1	RP11-6F2.5	NoTest	NoTest	82270	51964	ENST00000295926.3	ENSG00000163660.7	CCNL1	NoChange	NoChange	10957	5062	0	0	1	0	0	1
2150	chr3	127058703	127059115	413	12	34.4167	72.9871	7.38154	-0.186225	0.318921	0.505146	0.0292988	hypo	0	0	50397	172349	ENST00000488425.1	lincRNA	ENSG00000244215.1	RP11-88I21.2	NoTest	NoTest	146728	77834	ENST00000398112.1	ENSG00000214324.1	C3orf56	NoTest	NoTest	1406	4861	0	1	0	0	1	0
4453	chr21	16294943	16295406	464	4	116	21.2219	5.85903	-0.186214	0.492987	0.679201	0.0291768	hypo	0	0	4087	164230	ENST00000430391.1	antisense	ENSG00000235277.1	AF127577.8	NoTest	NoTest	79282	65626	ENST00000411932.1	ENSG00000180530.5	NRIP1	Up	Up	141090	26672	0	1	0	0	0	1
1748	chr9	80041883	80043025	1143	13	87.9231	86.748	8.35164	-0.186192	0.385223	0.571415	0.0229178	hypo	0	0	3578	86696	ENST00000464095.1	processed_transcript	ENSG00000156049.6	GNA14	NoChange	NoChange	20998	73983	ENST00000467124.1	ENSG00000197969.7	VPS13A	Up	NoChange	219421	11832	0	1	0	0	0	1
669	chr13	110868175	110870389	2215	32	69.2188	155.785	5.60129	-0.186148	0.251542	0.43769	0.0227912	hypo	0	0	52269	129177	ENST00000474391.1	processed_transcript	ENSG00000187498.10	COL4A1	Up	NoChange	87769	33663	ENST00000400163.2	ENSG00000134871.13	COL4A2	Up	NoChange	47935	17878	0	1	0	0	0	1
1759	chr12	118490082	118490755	674	15	44.9333	86.1997	6.15066	-0.186144	0.310789	0.496933	0.0292959	hypo	1	1	0	116668	ENST00000535496.1	protein_coding	ENSG00000176871.4	WSB2	NoChange	NoChange	0	63649	ENST00000535496.1	ENSG00000176871.4	WSB2	NoChange	NoChange	8348	17131	1	0	0	0	0	1
1287	chr17	48366839	48368263	1425	18	79.1667	107.615	7.5765	-0.186133	0.32933	0.515462	0.0236564	hypo	0	0	1622	176592	ENST00000508851.1	antisense	ENSG00000251179.1	RP11-893F2.9	NoTest	NoTest	15050	55807	ENST00000507382.1	ENSG00000167105.3	TMEM92	NoTest	NoTest	16006	22155	0.264561	0	0.735439	0	0	1
2481	chr14	61745791	61746313	523	9	58.1111	63.2869	8.72521	-0.186107	0.526686	0.712793	0.0289635	hypo	0	0	1357	4774	ENST00000555542.1	protein_coding	ENSG00000027075.9	PRKCH	Down	Down	1357	2557	ENST00000555542.1	ENSG00000027075.9	PRKCH	Down	Down	491	18373	1	0	0	0	1	0
850	chr18	46182566	46184466	1901	19	100.053	136.171	7.90469	-0.186099	0.406804	0.592903	0.0233734	hypo	0	0	12504	190683	ENST00000584576.1	miRNA	ENSG00000266276.1	MIR4743	NoTest	NoTest	116099	32958	ENST00000588345.1	ENSG00000134030.9	CTIF	Up	Up	103440	23029	0	1	0	0	0	1
4775	chr11	113943116	113943165	50	4	12.5	16.2568	4.0983	-0.186091	0.288701	0.474792	0.033915	hypo	0	0	7981	35472	ENST00000539918.1	nonsense_mediated_decay	ENSG00000109906.9	ZBTB16	NoChange	Down	11886	19150	ENST00000392996.2	ENSG00000109906.9	ZBTB16	NoChange	Down	10455	16053	0	1	0	0	0	1
866	chr20	1794042	1795363	1322	20	66.1	135.423	7.83235	-0.186069	0.550006	0.736075	0.0242151	hypo	0	0	2888	159232	ENST00000447206.1	lincRNA	ENSG00000230839.1	RP5-968J1.1	NoTest	NoTest	79790	74090	ENST00000400068.3	ENSG00000198053.7	SIRPA	NoChange	NoChange	9489	25872	0	1	0	0	0	1
1233	chr15	31749573	31750341	769	15	51.2667	110.928	10.2996	-0.186068	0.484922	0.67099	0.0206029	hypo	0	0	3230	185429	ENST00000559109.2	processed_pseudogene	ENSG00000259696.2	RP11-126F18.2	NoTest	NoTest	91215	58672	ENST00000558844.1	ENSG00000169926.5	KLF13	NoChange	NoChange	3821	18987	0	0	1	0	0	1
1955	chr6	3823642	3824473	832	15	55.4667	79.5161	6.15762	-0.18595	0.578836	0.764786	0.024598	hypo	0	0	7693	167653	ENST00000602854.1	sense_overlapping	ENSG00000238158.2	RP11-420L9.4	NoTest	NoTest	25146	42024	ENST00000380274.1	ENSG00000145945.5	FAM50B	NoChange	NoChange	24798	7625	0	0	1	0	0	1
819	chr2	7134709	7135862	1154	24	48.0833	138.608	7.46933	-0.185879	0.549936	0.735815	0.0226598	hypo	0	0	1017	82828	ENST00000471060.1	retained_intron	ENSG00000151692.10	RNF144A	NoChange	NoChange	1208	44982	ENST00000432850.1	ENSG00000151692.10	RNF144A	NoChange	NoChange	36434	2550	0.85182	0.14818	0	0	0	1
1671	chr9	116877734	116878830	1097	16	68.5625	89.9193	6.07573	-0.185873	0.435966	0.621838	0.0253824	hypo	0	0	16226	65097	ENST00000468460.1	nonsense_mediated_decay	ENSG00000136883.8	KIF12	NoTest	NoTest	16396	35396	ENST00000374118.3	ENSG00000136883.8	KIF12	NoTest	NoTest	16142	12102	0	0	1	0	0	1
1990	chr8	125123800	125124705	906	14	64.7143	77.8993	5.95294	-0.185851	0.477228	0.663078	0.0255203	hypo	0	0	29423	176108	ENST00000507871.1	processed_pseudogene	ENSG00000250727.1	RP11-959I15.1	NoTest	NoTest	155574	77971	ENST00000399018.1	ENSG00000214814.2	FER1L6	NoTest	NoTest	188867	11146	0	1	0	0	0	1
1692	chr5	122559714	122560586	873	14	62.3571	89.1555	6.96295	-0.185843	0.536683	0.722526	0.0230217	hypo	0	0	11186	146164	ENST00000513479.1	processed_pseudogene	ENSG00000213655.4	CTD-2347I17.1	NoTest	NoTest	134897	4532	ENST00000407847.4	ENSG00000061455.10	PRDM6	NoChange	NoChange	124162	6951	0	0	1	0	0	1
620	chr4	87769473	87770782	1310	18	72.7778	160.592	11.0671	-0.185834	0.372902	0.558736	0.0200592	hypo	1	1	0	76791	ENST00000505535.1	processed_transcript	ENSG00000145283.7	SLC10A6	NoTest	NoTest	0	41601	ENST00000273905.6	ENSG00000145283.7	SLC10A6	NoTest	NoTest	42390	5939	1	0	0	0	0	1
870	chr10	4425347	4427049	1703	15	113.533	135.304	11.6347	-0.18576	0.461613	0.647373	0.0214189	hypo	1	0	0	152106	ENST00000454152.1	lincRNA	ENSG00000224382.1	LINC00703	NoTest	NoTest	401771	54083	ENST00000533295.1	ENSG00000165568.13	AKR1E2	NoChange	NoChange	441076	13821	1	0	0	0	0	1
784	chr17	154407	154973	567	29	19.5517	142.271	5.258	-0.185747	0.381462	0.567209	0.0309203	hypo	0	0	1498	120856	ENST00000570954.1	processed_transcript	ENSG00000181031.11	RPH3AL	NoChange	NoChange	22348	65870	ENST00000574953.1	ENSG00000181031.11	RPH3AL	NoChange	NoChange	1968	21181	0.885362	0.114638	0	0	0.0758377	0.924162
2129	chr11	116298411	116299029	619	13	47.6154	73.7798	5.97674	-0.185707	0.270796	0.456503	0.0301509	hypo	0	0	72317	165549	ENST00000452629.1	lincRNA	ENSG00000236437.1	AP001891.1	NoTest	NoTest	344673	35985	ENST00000375445.3	ENSG00000137656.7	BUD13	NoChange	NoChange	72153	16062	0	0	1	0	0	1
1105	chr8	61693566	61694853	1288	17	75.7647	117.439	8.84693	-0.185687	0.672889	0.858575	0.0228944	hypo	0	0	27311	180041	ENST00000534670.1	antisense	ENSG00000254432.1	RP11-33I11.2	NoTest	NoTest	39573	59774	ENST00000525508.1	ENSG00000171316.7	CHD7	NoChange	NoChange	66491	10887	0	1	0	0	0	1
1890	chr21	20698402	20699170	769	9	85.4444	81.7803	9.60972	-0.185662	0.536041	0.721703	0.0217085	hypo	0	0	18294	145291	ENST00000391307.1	snRNA	ENSG00000212609.1	RNU1-139P	NoTest	NoTest	840204	46485	ENST00000422787.1	ENSG00000154646.4	TMPRSS15	NoTest	NoTest	1080527	26678	0	0	1	0	0	1
4221	chr7	30133111	30133458	348	5	69.6	25.3206	5.408	-0.18566	0.496013	0.681673	0.0313515	hypo	0	0	18379	159950	ENST00000433088.1	antisense	ENSG00000231519.1	AC007285.7	NoTest	NoTest	40967	65535	ENST00000324453.8	ENSG00000180354.11	C7orf41	Up	Up	40772	9347	0	1	0	0	0	1
473	chr3	122714241	122715661	1421	25	56.84	180.615	8.92764	-0.185622	0.480266	0.665889	0.0240385	hypo	0	0	2120	16400	ENST00000393583.2	protein_coding	ENSG00000082684.10	SEMA5B	NoTest	NoTest	2120	8743	ENST00000393583.2	ENSG00000082684.10	SEMA5B	NoTest	NoTest	29522	4810	0	1	0	0	0	1
2063	chr12	50194346	50195549	1204	16	75.25	75.8148	5.39645	-0.185621	0.430604	0.616225	0.0281251	hypo	0	0	3560	103343	ENST00000433948.1	protein_coding	ENSG00000167566.12	NCKAP5L	Up	Up	3560	56297	ENST00000433948.1	ENSG00000167566.12	NCKAP5L	Up	Up	5384	16597	0	1	0	0	0	1
4804	chr7	80223848	80223996	149	3	49.6667	15.1532	5.44367	-0.185556	0.611991	0.797547	0.0281209	hypo	0	0	7469	62313	ENST00000480599.2	retained_intron	ENSG00000135218.13	CD36	NoChange	NoChange	7469	33916	ENST00000309881.7	ENSG00000135218.13	CD36	NoChange	NoChange	324310	9730	0	1	0	0	0	1
3412	chr1	60868572	60869093	522	9	58	40.8932	4.94155	-0.185547	0.441752	0.627299	0.0265723	hypo	0	0	237069	154440	ENST00000439156.2	lincRNA	ENSG00000226476.2	RP11-776H12.1	NoTest	NoTest	329129	50722	ENST00000371201.3	ENSG00000162598.9	C1orf87	NoTest	NoTest	329031	1182	0	0	1	0	0	1
1389	chr2	71803586	71804280	695	22	31.5909	102.384	4.81577	-0.185543	0.341976	0.527519	0.0275634	hypo	1	0	0	63121	ENST00000479049.2	processed_transcript	ENSG00000135636.9	DYSF	NoChange	Down	109753	34353	ENST00000394120.2	ENSG00000135636.9	DYSF	NoChange	Down	15688	2966	1	0	0	0	0	1
2976	chr8	105424413	105424773	361	10	36.1	50.903	5.46182	-0.185503	0.380333	0.565836	0.0281864	hypo	0	0	369	79133	ENST00000521372.1	processed_transcript	ENSG00000147647.8	DPYS	NoTest	NoTest	19328	42935	ENST00000533874.1	ENSG00000147647.8	DPYS	NoTest	NoTest	44426	11094	1	0	0	0	0	1
1356	chr16	85675271	85676034	764	17	44.9412	104.454	7.16797	-0.185495	0.387262	0.572757	0.0226418	hypo	0	0	12003	56998	ENST00000412692.1	protein_coding	ENSG00000131149.13	GSE1	NoChange	NoChange	12003	31077	ENST00000412692.1	ENSG00000131149.13	GSE1	NoChange	NoChange	78	20889	0	1	0	0	1	0
1869	chr20	61279611	61280058	448	16	28	82.5265	5.67677	-0.185425	0.356788	0.542213	0.0274729	hypo	0	0	4954	102376	ENST00000370520.3	protein_coding	ENSG00000167046.4	RP11-93B14.6	NoTest	NoTest	4954	55750	ENST00000370520.3	ENSG00000167046.4	RP11-93B14.6	NoTest	NoTest	4693	26471	0	1	0	0	0	1
772	chr2	121639461	121640550	1090	26	41.9231	143.46	5.83007	-0.185413	0.367718	0.553131	0.0274077	hypo	0	0	14482	194973	ENST00000603720.1	lincRNA	ENSG00000271709.1	RP11-297J22.1	NoTest	NoTest	84539	6936	ENST00000360874.6	ENSG00000074047.16	GLI2	NoTest	NoTest	14251	3334	0	1	0	0	0	1
3057	chr8	121541998	121542864	867	7	123.857	49.2372	7.36974	-0.185398	0.421445	0.606843	0.0253217	hypo	0	0	8070	110981	ENST00000519841.1	processed_transcript	ENSG00000172167.3	MTBP	NoChange	NoChange	84331	60506	ENST00000305949.1	ENSG00000172167.3	MTBP	NoChange	NoChange	84340	11132	0	1	0	0	0	1
4556	chr11	47092992	47093192	201	3	67	19.6881	6.79189	-0.185256	0.376157	0.561413	0.0261041	hypo	0	0	18979	80493	ENST00000526827.1	protein_coding	ENSG00000149179.9	C11orf49	NoChange	NoChange	18979	43663	ENST00000526827.1	ENSG00000149179.9	C11orf49	NoChange	NoChange	104835	15378	0	1	0	0	0	1
3489	chr11	47093549	47094034	486	6	81	39.2764	6.93601	-0.185237	0.368032	0.553269	0.026205	hypo	0	0	19536	80493	ENST00000526827.1	protein_coding	ENSG00000149179.9	C11orf49	NoChange	NoChange	19536	43663	ENST00000526827.1	ENSG00000149179.9	C11orf49	NoChange	NoChange	103993	15378	0	1	0	0	0	1
2153	chr12	106517443	106517929	487	11	44.2727	72.9476	7.226	-0.18521	0.439573	0.624783	0.0202879	hypo	0	0	15881	13195	ENST00000261402.2	protein_coding	ENSG00000074590.9	NUAK1	Up	NoChange	15881	7029	ENST00000261402.2	ENSG00000074590.9	NUAK1	Up	NoChange	14177	16992	0	1	0	0	0	1
2267	chr15	91096337	91097124	788	11	71.6364	69.5895	6.77167	-0.185146	0.355226	0.540372	0.0271512	hypo	0	0	13487	70715	ENST00000560927.1	retained_intron	ENSG00000140577.11	CRTC3	NoChange	NoChange	23036	38470	ENST00000268184.6	ENSG00000140577.11	CRTC3	NoChange	NoChange	22360	19561	0	1	0	0	0	1
3178	chr6	144224266	144224880	615	7	87.8571	46.5834	7.36322	-0.185123	0.325835	0.510958	0.0206679	hypo	0	0	16334	44800	ENST00000454207.1	protein_coding	ENSG00000118491.7	ZC2HC1B	NoTest	NoTest	16334	24208	ENST00000454207.1	ENSG00000118491.7	ZC2HC1B	NoTest	NoTest	59494	8570	0	1	0	0	0	1
2311	chr13	33631027	33631938	912	12	76	68.271	6.27616	-0.18511	0.438413	0.623522	0.0276263	hypo	0	0	15537	149885	ENST00000408750.2	miRNA	ENSG00000221677.2	AL161898.1	NoTest	NoTest	40455	32424	ENST00000380099.3	ENSG00000133116.6	KL	NoChange	NoChange	39598	17635	0	1	0	0	0	1
3798	chr22	18269988	18270327	340	8	42.5	33.2067	4.40392	-0.185096	0.264986	0.450082	0.0366261	hypo	0	0	4105	171545	ENST00000252134.7	retained_intron	ENSG00000243156.3	MICAL3	Up	NoChange	12556	1979	ENST00000551952.1	ENSG00000015475.14	BID	NoChange	NoChange	1737	27033	0	0	1	0	0.773529	0.226471
2467	chr2	15937797	15938586	790	15	52.6667	63.6224	4.30771	-0.185051	0.496252	0.681302	0.0345234	hypo	0	0	12414	166685	ENST00000448379.1	lincRNA	ENSG00000237326.1	AC113608.1	NoTest	NoTest	97271	78891	ENST00000436967.1	ENSG00000231031.2	AC008271.1	NoTest	NoTest	141215	2606	0	0	1	0	0	1
711	chr20	17267654	17269718	2065	21	98.3333	151.25	11.0048	-0.184993	0.511985	0.696979	0.0224024	hypo	0	0	58877	51538	ENST00000470007.1	processed_transcript	ENSG00000125851.5	PCSK2	NoTest	NoTest	59952	28007	ENST00000536609.1	ENSG00000125851.5	PCSK2	NoTest	NoTest	26407	25979	0	1	0	0	0	1
882	chr1	8429747	8430854	1108	30	36.9333	133.951	4.85557	-0.184982	0.52551	0.710492	0.0251874	hypo	0	0	4848	73375	ENST00000464367.1	non_stop_decay	ENSG00000142599.13	RERE	NoChange	NoChange	6842	39815	ENST00000505225.1	ENSG00000142599.13	RERE	NoChange	NoChange	10889	371	0	1	0	0	0	1
4834	chr3	117607375	117607777	403	3	134.333	14.3454	5.05719	-0.184966	0.566851	0.751817	0.0197872	hypo	0	0	97854	171307	ENST00000482766.1	lincRNA	ENSG00000242816.1	RP11-768G7.3	NoTest	NoTest	108317	69088	ENST00000539563.1	ENSG00000185565.7	LSAMP	Down	Down	108323	4775	0	1	0	0	0	1
2030	chr15	62671416	62672006	591	9	65.6667	76.469	8.73936	-0.184887	0.277844	0.462731	0.019802	hypo	0	0	10718	110623	ENST00000561322.1	processed_transcript	ENSG00000171914.10	TLN2	Up	NoChange	181557	60301	ENST00000561311.1	ENSG00000171914.10	TLN2	Up	NoChange	10496	19229	0	0	1	0	0	1
37	chr10	43455961	43459246	3286	54	60.8519	389.853	8.22235	-0.18488	0.352396	0.537276	0.0237064	hypo	0	0	17708	157895	ENST00000431395.1	lincRNA	ENSG00000229630.1	RP11-124O11.2	NoTest	NoTest	113228	54233	ENST00000355710.3	ENSG00000165731.13	RET	NoChange	NoChange	26500	14019	0	0	1	0	0	1
547	chr4	3661701	3662789	1089	30	36.3	168.973	6.66392	-0.184827	0.434335	0.619162	0.0239288	hypo	0	0	16792	176016	ENST00000508619.1	lincRNA	ENSG00000250632.1	RP3-513G18.2	NoTest	NoTest	83104	78199	ENST00000514422.1	ENSG00000216560.4	LINC00955	NoTest	NoTest	8368	5535	0	0	1	0	0	1
2757	chr10	13379818	13380227	410	8	51.25	56.6383	8.88665	-0.184827	0.569089	0.753916	0.0223858	hypo	0	0	2562	17458	ENST00000425947.1	protein_coding	ENSG00000086475.10	SEPHS1	NoChange	NoChange	2562	9324	ENST00000425947.1	ENSG00000086475.10	SEPHS1	NoChange	NoChange	35319	13871	0	1	0	0	0	1
933	chr7	30307847	30310218	2372	22	107.818	130.314	7.23789	-0.184783	0.500234	0.685017	0.0250144	hypo	0	0	13704	120208	ENST00000323037.4	protein_coding	ENSG00000180233.9	ZNRF2	NoChange	NoChange	13704	65475	ENST00000323037.4	ENSG00000180233.9	ZNRF2	NoChange	NoChange	13699	9348	0	0	1	0	0	1
4256	chr8	48545165	48545663	499	5	99.8	24.7629	5.07292	-0.184773	0.335938	0.520711	0.0325548	hypo	0	0	20986	98258	ENST00000519141.1	processed_transcript	ENSG00000164808.12	SPIDR	NoChange	NoChange	26562	53384	ENST00000517693.1	ENSG00000164808.12	SPIDR	NoChange	NoChange	104103	10817	0	1	0	0	0	1
3830	chr12	65305886	65306140	255	5	51	32.6245	6.54999	-0.184763	0.420199	0.604962	0.0199254	hypo	0	0	26662	149807	ENST00000408637.1	snRNA	ENSG00000221564.1	RNU6ATAC42P	NoTest	NoTest	87435	20080	ENST00000539120.1	ENSG00000111490.8	TBC1D30	NoTest	NoTest	86742	16838	0	1	0	0	0	1
4437	chr9	36030087	36030586	500	3	166.667	21.4877	7.70892	-0.184758	0.517426	0.702185	0.0230727	hypo	0	0	5843	48471	ENST00000377966.3	protein_coding	ENSG00000122707.7	RECK	NoChange	NoChange	5843	26280	ENST00000377966.3	ENSG00000122707.7	RECK	NoChange	NoChange	6212	11647	0	0	1	0	0	1
1843	chr6	112350704	112351990	1287	14	91.9286	83.3448	6.89691	-0.184755	0.330926	0.515681	0.0207186	hypo	0	0	23284	38752	ENST00000368666.2	protein_coding	ENSG00000112761.14	WISP3	NoTest	NoTest	23284	20979	ENST00000368666.2	ENSG00000112761.14	WISP3	NoTest	NoTest	56416	8445	0	0	1	0	0	1
2156	chr18	61111894	61113126	1233	13	94.8462	72.8587	6.33014	-0.184747	0.431958	0.616705	0.0264895	hypo	0	0	22177	45576	ENST00000591475.1	retained_intron	ENSG00000119541.5	VPS4B	NoChange	NoChange	22197	24686	ENST00000238497.5	ENSG00000119541.5	VPS4B	NoChange	NoChange	21536	23106	0	0	1	0	0	1
1623	chr1	33641571	33642518	948	15	63.2	91.8559	6.65016	-0.184741	0.596024	0.780765	0.0254585	hypo	1	1	0	43022	ENST00000543586.1	protein_coding	ENSG00000116525.9	TRIM62	NoChange	NoTest	0	23224	ENST00000543586.1	ENSG00000116525.9	TRIM62	NoChange	NoTest	4095	838	1	0	0	0	0	1
592	chr12	92691443	92693144	1702	20	85.1	163.788	9.21486	-0.184719	0.394498	0.579218	0.0202013	hypo	0	0	122162	182651	ENST00000589406.1	retained_intron	ENSG00000257127.2	CLLU1	NoTest	NoTest	124590	80636	ENST00000378485.1	ENSG00000257127.2	CLLU1	NoTest	NoTest	151109	16908	0	0	1	0	0	1
1829	chr10	77830253	77830880	628	10	62.8	83.9188	10.2465	-0.184583	0.561091	0.745674	0.0221578	hypo	0	0	56188	149543	ENST00000408305.1	miRNA	ENSG00000221232.1	AC012047.1	NoTest	NoTest	247211	43411	ENST00000496424.2	ENSG00000148655.10	C10orf11	NoChange	NoChange	41203	14258	0	1	0	0	0	1
1218	chr3	177138016	177139670	1655	15	110.333	111.635	9.58724	-0.184528	0.423315	0.607843	0.0218485	hypo	0	0	20038	156409	ENST00000442937.1	lincRNA	ENSG00000228221.1	LINC00578	NoTest	NoTest	222754	64105	ENST00000422442.1	ENSG00000177565.11	TBL1XR1	NoChange	NoChange	222161	5125	0	0	1	0	0	1
1795	chr5	157980463	157981448	986	14	70.4286	85.1188	6.415	-0.184481	0.309155	0.493636	0.0216746	hypo	0	0	68154	179702	ENST00000519609.1	lincRNA	ENSG00000254135.1	RP11-32D16.1	NoTest	NoTest	545252	52958	ENST00000380654.4	ENSG00000164330.12	EBF1	NoChange	NoChange	496930	7303	0	0	1	0	0	1
4900	chr7	36340752	36340823	72	3	24	13.0493	4.45437	-0.184417	0.515123	0.69954	0.029929	hypo	0	0	3998	48314	ENST00000444777.1	protein_coding	ENSG00000122547.6	EEPD1	NoChange	NoChange	3998	26188	ENST00000444777.1	ENSG00000122547.6	EEPD1	NoChange	NoChange	65547	9384	0	1	0	0	0	1
229	chr11	83404480	83406730	2251	30	75.0333	231.727	10.1059	-0.184389	0.568614	0.753002	0.0288797	hypo	0	0	11011	81811	ENST00000404783.3	protein_coding	ENSG00000150672.12	DLG2	NoChange	NoChange	11011	44404	ENST00000404783.3	ENSG00000150672.12	DLG2	NoChange	NoChange	406943	15929	0	1	0	0	0	1
2772	chr2	19320737	19320968	232	7	33.1429	56.0232	8.21737	-0.184371	0.551118	0.735489	0.0214157	hypo	0	0	94010	165284	ENST00000424895.1	lincRNA	ENSG00000236204.1	AC092594.1	NoChange	NoChange	235708	40778	ENST00000536433.1	ENSG00000143867.5	OSR1	Down	Down	226514	2616	0	1	0	0	0	1
990	chr13	30983255	30984737	1483	25	59.32	124.294	5.67667	-0.184328	0.429469	0.613796	0.0272894	hypo	0	0	11636	152827	ENST00000420694.1	lincRNA	ENSG00000225039.1	LINC01058	NoTest	NoTest	53646	71811	ENST00000399489.1	ENSG00000189403.10	HMGB1	NoChange	NoChange	427	17618	0	0	1	0	1	0
458	chr12	108525236	108526897	1662	23	72.2609	182.176	9.90268	-0.184312	0.439565	0.623878	0.0253268	hypo	1	1	0	13368	ENST00000551734.1	processed_transcript	ENSG00000075035.5	WSCD2	NoTest	NoTest	0	7121	ENST00000332082.4	ENSG00000075035.5	WSCD2	NoTest	NoTest	1383	17012	1	0	0	0	0.371239	0.628761
2646	chr20	57264402	57265063	662	13	50.9231	59.3612	4.7449	-0.184265	0.528112	0.712377	0.0278708	hypo	0	0	210	148182	ENST00000525817.1	protein_coding	ENSG00000215440.7	NPEPL1	NoChange	NoChange	210	78127	ENST00000525817.1	ENSG00000215440.7	NPEPL1	NoChange	NoChange	2464	26383	1	0	0	0	0	1
271	chr16	8453550	8455229	1680	26	64.6154	220.77	10.394	-0.184253	0.41983	0.604083	0.0236547	hypo	0	0	33683	185569	ENST00000566236.1	lincRNA	ENSG00000259819.1	RP11-568A19.1	NoTest	NoTest	166996	78957	ENST00000568335.1	ENSG00000232258.2	TMEM114	NoTest	NoTest	164470	20121	0	0	1	0	0	1
1146	chr4	8046418	8046906	489	22	22.2273	115.321	6.11985	-0.184188	0.47779	0.661978	0.0253999	hypo	0	0	3254	96558	ENST00000515079.1	processed_transcript	ENSG00000163995.14	ABLIM2	NoChange	NoChange	26647	52420	ENST00000510277.1	ENSG00000163995.14	ABLIM2	NoChange	NoChange	40263	5609	0	1	0	0	0	1
2278	chr16	85942120	85942962	843	13	64.8462	69.1946	5.66613	-0.18417	0.411271	0.59544	0.0273871	hypo	1	1	0	71212	ENST00000566369.1	protein_coding	ENSG00000140968.6	IRF8	Up	Up	0	38714	ENST00000566369.1	ENSG00000140968.6	IRF8	Up	Up	9177	20899	1	0	0	0	0	1
3091	chr1	28921043	28921512	470	9	52.2222	48.3936	5.51565	-0.184157	0.466883	0.65104	0.025478	hypo	0	0	2015	129918	ENST00000465518.1	processed_transcript	ENSG00000188060.6	RAB42	NoChange	NoTest	2330	70936	ENST00000373826.3	ENSG00000188060.6	RAB42	NoChange	NoTest	1588	758	0	1	0	0	0.876596	0.123404
588	chr10	4492870	4494684	1815	24	75.625	164.781	7.93767	-0.184121	0.510447	0.694567	0.0259195	hypo	0	0	24498	158416	ENST00000420082.1	lincRNA	ENSG00000230096.1	RP11-34C15.2	NoTest	NoTest	334136	54083	ENST00000533295.1	ENSG00000165568.13	AKR1E2	NoChange	NoChange	373441	13821	0	0	1	0	0	1
2392	chr7	30857154	30857676	523	12	43.5833	65.8132	6.08829	-0.184106	0.533331	0.717437	0.0290817	hypo	0	0	14127	157568	ENST00000440376.1	antisense	ENSG00000229263.1	AC004691.5	NoTest	NoTest	35333	79423	ENST00000434909.2	ENSG00000240583.6	AQP1	Down	Down	45603	9353	0	1	0	0	0	1
727	chr10	77542258	77543364	1107	20	55.35	149.251	8.25879	-0.18407	0.586429	0.7705	0.0210972	hypo	1	1	0	80013	ENST00000372499.1	protein_coding	ENSG00000148655.10	C10orf11	NoChange	NoChange	0	43410	ENST00000372499.1	ENSG00000148655.10	C10orf11	NoChange	NoChange	328719	14258	1	0	0	0	0	1
2546	chr12	113411150	113411929	780	9	86.6667	61.7921	7.09104	-0.184039	0.488008	0.672046	0.0248398	hypo	0	0	4012	37069	ENST00000549918.1	retained_intron	ENSG00000111331.8	OAS3	Down	Down	4270	19980	ENST00000342315.4	ENSG00000111335.8	OAS2	NoChange	Down	34656	17071	0	1	0	0	0	1
822	chr1	3161739	3162709	971	28	34.6786	138.326	5.2767	-0.184005	0.384224	0.56823	0.0302962	hypo	0	0	1042	73416	ENST00000463591.1	protein_coding	ENSG00000142611.12	PRDM16	NoChange	Down	1042	39837	ENST00000463591.1	ENSG00000142611.12	PRDM16	NoChange	Down	1260	251	0.985582	0.0144181	0	0	0.762101	0.237899
[truncated: 4,463 more rows]
