# Supplementary material for: Methylome and transcriptome maps of human visceral and subcutaneous adipocytes reveal key epigenetic differences at developmental genes
Source: Sci Rep. 2019 Jul 2;9:9511. doi: 10.1038/s41598-019-45777-w (PMC6606599; doi:10.1038/s41598-019-45777-w)
Supplement: Supplementary file 29 — Supplementary_Table S28 [file 41598_2019_45777_MOESM29_ESM.xlsx]

## Sheet: TF Sites High vs Low DMRs
Table S28. Ratio of TF ChIP sites in High DMRs vs Low DMRs
(A) Combined SA and VA DMRs, Row 13
(B) DMRs hypermethylated in SA, Row 170
(C) DMRs hypermethylated in VA, Row 324
(A) Combined SA and VA DMRs TF sitesHigh vs Low DMRs
TF	TF.n	Hits_Low DMRs	Hits.percent_Low DMRs	pval Low DMRs	adj.pval_Low DMRs		Hits_High DMRs	Hits.percent_High DMRs	pval_High DMRs	adj.pval_High DMRs		Hits.percent_ratio High/Low
BDP1	791	28	0.0423883	6.61492e-06	7.19206e-06		0	0	1	1		0
ESRRA	1174	80	0.121109	4.79526e-31	5.88509e-31		0	0	1	1		0
POLR3G	230	9	0.0136248	0.00453206	0.00483022		0	0	1	1		0
SREBP1	2546	55	0.0832627	0.000719337	0.000776884		0	0	1	1		0
ZZZ3	852	32	0.0484437	4.37884e-07	4.85871e-07		0	0	1	1		0
ELK4	5860	177	0.267954	1.32352e-21	1.55369e-21		1	0.100806	0.891013	0.949633		0.376207
ZKSCAN1	4066	175	0.264927	1.16461e-38	1.48557e-38		1	0.100806	0.785067	0.847872		0.380507
RPC155	2806	172	0.260385	3.69625e-58	5.03187e-58		1	0.100806	0.653802	0.723549		0.387144
NFATC1	10183	508	0.769044	1.37374e-132	2.29428e-132		4	0.403226	0.53638	0.622875		0.524321
BRCA1	9245	372	0.563159	1.50773e-72	2.20047e-72		3	0.302419	0.678273	0.742434		0.537006
TFAP2A	16808	1171	1.77274	0	0		10	1.00806	0.109332	0.165531		0.568648
HNF4A	22374	1366	2.06794	0	0		12	1.20968	0.146302	0.209743		0.584967
TFAP2C	22481	1528	2.31319	0	0		14	1.41129	0.0503127	0.0876415		0.610106
HDAC8	1607	103	0.155928	3.45341e-37	4.33684e-37		1	0.100806	0.455208	0.54831		0.646492
BCLAF1	8943	299	0.452646	4.69457e-43	6.08417e-43		3	0.302419	0.656554	0.723549		0.668114
MTA3	11136	595	0.900751	1.39976e-168	2.60645e-168		6	0.604839	0.247645	0.321516		0.671483
IKZF1	7726	488	0.738767	8.11463e-167	1.46063e-166		5	0.504032	0.170943	0.236691		0.682261
SMARCC2	2543	193	0.292176	5.11974e-80	7.75138e-80		2	0.201613	0.249751	0.321516		0.690038
NR2C2	4601	187	0.283093	6.14736e-38	7.78025e-38		2	0.201613	0.518717	0.613373		0.712179
MXI1	36263	1924	2.91268	0	0		21	2.11694	0.038713	0.0697888		0.7268
RFX5	24892	1089	1.6486	3.52595e-237	8.04513e-237		12	1.20968	0.236917	0.314595		0.73376
POU2F2	26413	893	1.35188	7.14594e-128	1.15764e-127		10	1.00806	0.539909	0.622875		0.745674
HNF4G	20339	1245	1.88476	0	0		14	1.41129	0.0251764	0.0479832		0.748789
ELK1	8455	175	0.264927	7.55418e-08	8.43984e-08		2	0.201613	0.82852	0.888875		0.761014
CEBPD	11399	602	0.911348	3.41776e-168	6.29179e-168		7	0.705645	0.144449	0.209743		0.774287
SMARCC1	7650	684	1.03549	0	0		8	0.806452	0.00956884	0.0215299		0.778815
NR3C1	35176	2131	3.22605	0	0		25	2.52016	0.00245597	0.0064172		0.781191
JUN	58594	2983	4.51587	0	0		35	3.52823	0.00634923	0.0149069		0.781296
RXRA	19229	1182	1.78939	0	0		14	1.41129	0.01661	0.034061		0.788699
FOXM1	21667	906	1.37156	7.30333e-185	1.51685e-184		11	1.10887	0.202053	0.270517		0.808472
STAT3	67977	3682	5.57406	0	0		45	4.53629	0.000286439	0.00107914		0.813822
WRNIP1	13542	654	0.990069	2.45217e-163	4.36541e-163		8	0.806452	0.145143	0.209743		0.814541
SMC3	56772	2347	3.55305	0	0		29	2.92339	0.0667332	0.107471		0.822783
RELA	36928	1529	2.3147	2.48024e-307	6.48063e-307		19	1.91532	0.112978	0.169467		0.827459
GTF3C2	3812	241	0.364842	2.22597e-83	3.43435e-83		3	0.302419	0.176123	0.240594		0.828905
FOS	131528	5967	9.03324	0	0		75	7.56048	0.000342434	0.00126078		0.836962
RCOR1	49688	2674	4.04808	0	0		34	3.42742	0.000877311	0.00273316		0.846678
SP4	5352	157	0.237677	3.06919e-18	3.5263e-18		2	0.201613	0.600177	0.67992		0.848264
GATA1	20310	1245	1.88476	0	0		16	1.6129	0.0054716	0.0132298		0.855759
PRDM1	4574	233	0.352731	2.13808e-63	2.96043e-63		3	0.302419	0.250068	0.321516		0.857365
EBF1	48897	2314	3.50309	0	0		30	3.02419	0.00774591	0.0176738		0.863294
MYC	96959	5788	8.76226	0	0		77	7.7621	1.72712e-09	1.16581e-08		0.885855
HSF1	1434	74	0.112026	1.1499e-21	1.35974e-21		1	0.100806	0.418386	0.513474		0.899847
FOSL2	43464	2493	3.77407	0	0		34	3.42742	8.27333e-05	0.000343662		0.908149
MEF2A	21875	877	1.32766	6.75415e-168	1.22941e-167		12	1.20968	0.130918	0.194575		0.911134
CEBPB	146873	7401	11.2041	0	0		102	10.2823	4.38115e-09	2.72979e-08		0.91772
CREB1	15809	435	0.658532	6.6742e-41	8.58112e-41		6	0.604839	0.550301	0.627808		0.918465
GTF2F1	14768	714	1.0809	1.8769e-178	3.70803e-178		10	1.00806	0.0573999	0.0963949		0.932615
SMARCB1	8485	499	0.75542	5.2113e-158	8.98118e-158		7	0.705645	0.0446302	0.0785879		0.93411
IRF4	17722	703	1.06425	1.2543e-132	2.11662e-132		10	1.00806	0.139168	0.204956		0.947208
MAFK	84087	3018	4.56885	0	0		43	4.33468	0.0307131	0.0578549		0.948746
UBTF	13613	487	0.737253	5.89457e-78	8.84186e-78		7	0.705645	0.258555	0.329811		0.957127
MBD4	5549	417	0.631283	3.32808e-169	6.26916e-169		6	0.604839	0.0201394	0.0393083		0.958111
ELF1	44120	1875	2.8385	0	0		27	2.72177	0.0114331	0.0250066		0.958877
FOXA1	89906	4234	6.40971	0	0		61	6.14919	1.2644e-05	5.85235e-05		0.959356
SETDB1	22192	483	0.731198	1.06487e-22	1.26845e-22		7	0.705645	0.732314	0.796207		0.965054
MYBL2	16138	1102	1.66828	0	0		16	1.6129	0.00057189	0.00189074		0.966805
PML	23278	1025	1.55171	2.50486e-225	5.55872e-225		15	1.5121	0.0344593	0.0641657		0.974469
MAZ	43914	2112	3.19729	0	0		31	3.125	0.000895602	0.0027375		0.977391
TAL1	26211	1293	1.95743	0	0		19	1.91532	0.00624155	0.0148696		0.978488
NFE2	3169	136	0.205886	2.52053e-30	3.0472e-30		2	0.201613	0.336381	0.422432		0.979246
NFIC	38851	2148	3.25179	0	0		32	3.22581	5.22748e-05	0.000228879		0.992011
USF2	23709	1273	1.92715	0	0		19	1.91532	0.0021862	0.00590274		0.993861
JUND	97411	4685	7.09247	0	0		70	7.05645	4.00786e-07	2.16425e-06		0.994922
PBX3	9927	394	0.596464	3.93151e-75	5.84316e-75		6	0.604839	0.176733	0.240594		1.01404
FOXA2	40866	2100	3.17912	0	0		32	3.22581	0.00012977	0.000525567		1.01469
MAFF	47076	1690	2.55844	1.61308e-269	3.90029e-269		26	2.62097	0.0382575	0.0697888		1.02444
ZBTB7A	25063	973	1.47299	5.94603e-177	1.14673e-176		15	1.5121	0.0577179	0.0963949		1.02655
ATF2	26026	1281	1.93926	0	0		20	2.01613	0.00272231	0.00700023		1.03964
CBX3	20197	759	1.14903	3.81093e-131	6.23606e-131		12	1.20968	0.0862016	0.134623		1.05279
CCNT2	18076	569	0.86139	2.12257e-71	3.07014e-71		9	0.907258	0.248267	0.321516		1.05325
TCF12	43585	2388	3.61511	0	0		38	3.83065	3.07703e-06	1.51054e-05		1.05962
ESR1	25776	1508	2.28291	0	0		24	2.41935	7.30416e-05	0.000311388		1.05977
JUNB	12142	690	1.04457	9.67829e-210	2.09051e-209		11	1.10887	0.00746532	0.0172769		1.06156
CHD2	33645	1562	2.36466	0	0		25	2.52016	0.00137412	0.00404741		1.06576
STAT1	19147	1124	1.70159	0	0		18	1.81452	0.000495712	0.00170862		1.06637
ARID3A	24307	1295	1.96046	0	0		21	2.11694	0.000525746	0.00177439		1.07982
POU5F1	3997	182	0.275524	2.50197e-43	3.2687e-43		3	0.302419	0.19352	0.261252		1.09762
PPARG1	41218	5095	7.71315	0	0		84	8.46774	7.56957e-35	2.45254e-33		1.09783
BCL11A	20286	903	1.36702	1.18876e-201	2.53394e-201		15	1.5121	0.0119069	0.0253805		1.10612
TCF7L2	45100	3010	4.55674	0	0		50	5.04032	4.12856e-11	3.18489e-10		1.10612
TAF7	11580	240	0.363328	3.23384e-10	3.66351e-10		4	0.403226	0.636649	0.711291		1.10981
MAX	85949	5283	7.99776	0	0		89	8.97177	4.50661e-17	6.08392e-16		1.12179
ATF3	23095	1121	1.69704	3.90305e-281	9.7276e-281		19	1.91532	0.00163974	0.00457997		1.12862
BATF	32419	1239	1.87568	1.5504e-219	3.39411e-219		21	2.11694	0.0136293	0.0286747		1.12862
NFYA	7335	176	0.266441	1.73898e-12	1.98391e-12		3	0.302419	0.523856	0.614962		1.13503
RUNX3	66222	2398	3.63025	0	0		41	4.13306	0.00179524	0.00492929		1.13851
BCL3	22617	1222	1.84995	0	0		21	2.11694	0.00020794	0.000821617		1.14432
TBL1XR1	22156	1045	1.58199	2.06302e-252	4.84361e-252		18	1.81452	0.00244219	0.0064172		1.14698
TRIM28	11915	520	0.787211	1.60619e-113	2.551e-113		9	0.907258	0.0399017	0.0710339		1.1525
SRF	16014	518	0.784183	8.8911e-69	1.26347e-68		9	0.907258	0.157234	0.219585		1.15695
ZEB1	4807	115	0.174095	1.17987e-08	1.32736e-08		2	0.201613	0.542132	0.622875		1.15806
POLR2A	134990	9991	15.125	0	0		174	17.5403	4.37772e-45	1.77297e-43		1.15969
TEAD4	58029	3082	4.66574	0	0		54	5.44355	3.20947e-09	2.07974e-08		1.16671
NR2F2	16296	913	1.38216	9.4357e-273	2.31604e-272		16	1.6129	0.000633219	0.00205163		1.16694
ZNF217	9204	627	0.949195	6.09976e-231	1.37245e-230		11	1.10887	0.000939776	0.00281933		1.16822
STAT5A	16120	854	1.29284	5.60659e-239	1.29752e-238		15	1.5121	0.00154791	0.00439933		1.16959
IRF1	20215	622	0.941625	2.54777e-74	3.75218e-74		11	1.10887	0.148863	0.211542		1.17761
TBP	45699	2482	3.75742	0	0		44	4.43548	3.60167e-08	2.01197e-07		1.18046
BHLHE40	38801	2252	3.40923	0	0		40	4.03226	2.56619e-08	1.48473e-07		1.18275
PAX5	33070	1174	1.77728	1.81017e-183	3.712e-183		21	2.11694	0.0165651	0.034061		1.19111
SAP30	8399	167	0.252816	1.51895e-06	1.67395e-06		3	0.302419	0.614823	0.691676		1.1962
EP300	138836	8100	12.2623	0	0		146	14.7177	2.11347e-28	5.70637e-27		1.20024
GATA3	55528	3105	4.70056	0	0		56	5.64516	9.39372e-11	6.9172e-10		1.20096
SPI1	67572	2430	3.6787	0	0		44	4.43548	0.000465603	0.00163973		1.20572
HDAC2	31954	1762	2.66743	0	0		32	3.22581	1.14231e-06	5.96951e-06		1.20933
SIX5	7911	213	0.322454	6.83815e-20	7.96965e-20		4	0.403226	0.350167	0.43303		1.25049
USF1	58534	3100	4.69299	0	0		59	5.94758	2.98566e-11	2.41838e-10		1.26733
ZNF143	44997	1358	2.05583	2.89361e-154	4.93437e-154		26	2.62097	0.0241353	0.0465466		1.27489
STAT2	3936	208	0.314884	2.46729e-59	3.38729e-59		4	0.403226	0.0638254	0.104442		1.28055
GATA2	73974	5003	7.57388	0	0		97	9.77823	1.62599e-25	3.76301e-24		1.29105
MEF2C	9210	355	0.537423	7.80801e-65	1.09043e-64		7	0.705645	0.0633172	0.104442		1.31302
HDAC1	10390	347	0.525312	1.41836e-49	1.89896e-49		7	0.705645	0.102541	0.156713		1.34329
TAF1	40355	2032	3.07618	0	0		41	4.13306	2.54473e-08	1.48473e-07		1.34357
TCF3	15917	594	0.899237	8.86633e-102	1.39451e-101		12	1.20968	0.0200147	0.0393083		1.34523
ZBTB33	12769	643	0.973416	2.19174e-169	4.1772e-169		13	1.31048	0.0014336	0.0041472		1.34627
SP1	49005	2507	3.79526	0	0		51	5.14113	2.2869e-10	1.61078e-09		1.35462
FOSL1	11937	633	0.958278	1.1989e-177	2.34002e-177		13	1.31048	0.000790432	0.00251078		1.36754
ATF1	14850	631	0.95525	3.16163e-132	5.22636e-132		13	1.31048	0.00507331	0.0126442		1.37188
SIRT6	2291	144	0.217997	2.86701e-50	3.87046e-50		3	0.302419	0.0571747	0.0963949		1.38726
CTCF	162209	7373	11.1617	0	0		154	15.5242	1.89979e-25	3.84707e-24		1.39084
E2F4	18683	569	0.86139	1.1182e-66	1.5752e-66		12	1.20968	0.0553026	0.0953088		1.40433
KAP1	26393	1798	2.72193	0	0		38	3.83065	7.10452e-12	6.39407e-11		1.40733
ZNF274	1858	93	0.14079	7.55218e-26	9.06262e-26		2	0.201613	0.156398	0.219585		1.43202
NANOG	5473	268	0.405716	3.58484e-69	5.13933e-69		6	0.604839	0.018979	0.037958		1.49079
NFYB	17509	579	0.876529	5.05861e-80	7.73109e-80		13	1.31048	0.0177921	0.036029		1.49508
RAD21	119039	5418	8.20213	0	0		122	12.2984	8.4094e-23	1.51369e-21		1.49941
REST	58014	3238	4.9019	0	0		73	7.35887	1.82115e-18	2.68206e-17		1.50123
SIN3A	23062	930	1.4079	1.3449e-179	2.72343e-179		21	2.11694	0.000268292	0.00103484		1.50362
YY1	64138	2992	4.52949	0	0		68	6.85484	9.23323e-14	9.34865e-13		1.51338
GABPA	26985	1226	1.856	1.67293e-281	4.23459e-281		28	2.82258	2.72436e-06	1.3792e-05		1.52079
SIN3AK20	37414	2117	3.20486	0	0		49	4.93952	2.03017e-13	1.93463e-12		1.54126
BACH1	13283	518	0.784183	1.50791e-95	2.34886e-95		12	1.20968	0.0054644	0.0132298		1.5426
ZNF263	27758	1640	2.48274	0	0		38	3.83065	2.97876e-11	2.41838e-10		1.54291
PPARGC1A	1291	83	0.125651	2.11634e-30	2.5778e-30		2	0.201613	0.0864243	0.134623		1.60455
ETS1	13737	408	0.617658	8.53917e-46	1.12467e-45		10	1.00806	0.0387716	0.0697888		1.63208
SMARCA4	3431	284	0.429938	3.4904e-126	5.59846e-126		7	0.705645	0.000389363	0.00140171		1.64127
E2F1	17997	802	1.21412	1.72152e-179	3.44304e-179		20	2.01613	2.73156e-05	0.00012292		1.66057
CTCFL	11533	320	0.484437	3.61978e-31	4.47637e-31		8	0.806452	0.0747711	0.118754		1.66472
E2F6	25551	1024	1.5502	8.84829e-196	1.86159e-195		26	2.62097	8.52274e-06	4.06084e-05		1.69073
FAM48A	4087	76	0.115054	0.00466636	0.00494085		2	0.201613	0.456925	0.54831		1.75233
KDM5B	12943	396	0.599491	2.165e-47	2.87483e-47		11	1.10887	0.0115771	0.0250066		1.84969
FOXP2	27652	1613	2.44187	0	0		45	4.53629	1.19656e-15	1.38459e-14		1.85771
PHF8	17247	381	0.576783	3.06881e-19	3.55105e-19		11	1.10887	0.0670033	0.107471		1.92251
EGR1	44985	1843	2.79006	0	0		56	5.64516	2.95462e-14	3.19099e-13		2.02331
HMGN3	13061	367	0.555589	1.50731e-36	1.87834e-36		12	1.20968	0.0048063	0.012166		2.17729
GTF2B	2844	59	0.0893182	0.00121444	0.00130291		2	0.201613	0.291582	0.369033		2.25724
RBBP5	19205	1023	1.54869	5.07131e-288	1.30405e-287		38	3.83065	5.09975e-16	6.35507e-15		2.47348
CHD1	16981	923	1.3973	3.26902e-266	7.78795e-266		43	4.33468	7.96129e-22	1.28973e-20		3.10218
BRF2	1367	42	0.0635824	1.60341e-06	1.75508e-06		2	0.201613	0.0951474	0.146799		3.17089
NRF1	7864	131	0.198317	0.0116117	0.0122149		8	0.806452	0.011142	0.0247261		4.06649
EZH2	14818	2022	3.06104	0	0		204	20.5645	1.60143e-244	2.59431e-242		6.71815
CTBP2	6537	440	0.666101	1.29699e-160	2.25928e-160		71	7.15726	4.9175e-77	2.65545e-75		10.745
SUZ12	5772	414	0.626741	7.70077e-161	1.35601e-160		134	13.5081	3.20533e-189	2.59631e-187		21.5529
(B) SA DMRs TF sites: High vs Low DMRs
TF	TF.n	Hits_Low DMRs	Hits.percent_Low DMRs	pval Low DMRs	adj.pval_Low DMRs		Hits_High DMRs	Hits.percent_High DMRs	pval_High DMRs	adj.pval_High DMRs		Hits.percent_ratio High/Low
ELK1	8455	70	0.523286	1.99824e-12	2.43395e-12		0	0	1	1		0
ELK4	5860	63	0.470958	3.48667e-16	4.55516e-16		0	0	1	1		0
ESRRA	1174	10	0.0747552	0.00482334	0.0052092		0	0	1	1		0
HSF1	1434	18	0.134559	1.31692e-06	1.51305e-06		0	0	1	1		0
NFYA	7335	43	0.321447	0.000137727	0.00015282		0	0	1	1		0
POLR3G	230	5	0.0373776	0.000894172	0.000972187		0	0	1	1		0
PPARGC1A	1291	16	0.119608	5.81475e-06	6.58734e-06		0	0	1	1		0
RPC155	2806	35	0.261643	2.26437e-11	2.71724e-11		0	0	1	1		0
SMARCC2	2543	36	0.269119	3.43995e-13	4.25398e-13		0	0	1	1		0
SP4	5352	59	0.441056	1.00534e-15	1.29258e-15		0	0	1	1		0
THAP1	3469	19	0.142035	0.0167978	0.0180214		0	0	1	1		0
ZKSCAN1	4066	47	0.351349	1.45558e-13	1.81388e-13		0	0	1	1		0
ZZZ3	852	12	0.0897062	2.42709e-05	2.73048e-05		0	0	1	1		0
ZNF217	9204	174	1.30074	2.61481e-75	5.50129e-75		1	0.465116	0.628489	0.750593		0.357578
NFATC1	10183	145	1.08395	1.98625e-48	3.3518e-48		1	0.465116	0.665717	0.781494		0.429094
BRCA1	9245	127	0.949391	4.52204e-41	6.78306e-41		1	0.465116	0.630128	0.750593		0.48991
HNF4G	20339	235	1.75675	3.32378e-61	5.91705e-61		2	0.930233	0.642753	0.760044		0.52952
BCLAF1	8943	111	0.829782	2.36964e-32	3.42751e-32		1	0.465116	0.617885	0.746996		0.560528
RFX5	24892	328	2.45197	4.74301e-99	1.25962e-98		3	1.39535	0.50044	0.63337		0.569073
RELA	36928	419	3.13224	8.47227e-106	2.36639e-105		4	1.86047	0.561127	0.699251		0.593972
JUN	58594	806	6.02527	7.27931e-256	7.3703e-255		8	3.72093	0.295101	0.433046		0.617554
STAT3	67977	801	5.98789	8.08193e-213	5.03566e-212		8	3.72093	0.446027	0.568948		0.621409
TFAP2A	16808	285	2.13052	3.5102e-111	1.03391e-110		3	1.39535	0.270216	0.409111		0.654933
FOXM1	21667	279	2.08567	2.80845e-82	6.40801e-82		3	1.39535	0.411177	0.54155		0.669017
HNF4A	22374	261	1.95111	1.27749e-68	2.40644e-68		3	1.39535	0.431239	0.55445		0.715156
SMC3	56772	515	3.84989	7.41283e-95	1.90616e-94		6	2.7907	0.571673	0.703137		0.724877
BCL3	22617	339	2.5342	2.85541e-117	8.89571e-117		4	1.86047	0.226336	0.355985		0.734143
GATA1	20310	406	3.03506	1.73305e-182	8.50772e-182		5	2.32558	0.0693352	0.132145		0.766239
SMARCA4	3431	80	0.598041	7.93448e-42	1.22418e-41		1	0.465116	0.308283	0.441963		0.777733
EBF1	48897	476	3.55835	1.4098e-97	3.68367e-97		6	2.7907	0.428003	0.55445		0.784268
MTA3	11136	151	1.1288	7.51292e-48	1.25474e-47		2	0.930233	0.335839	0.465298		0.824087
SRF	16014	150	1.12133	5.41528e-30	7.62847e-30		2	0.930233	0.513456	0.644805		0.829581
TFAP2C	22481	375	2.80332	8.30928e-144	3.05933e-143		5	2.32558	0.0963395	0.173411		0.829581
NR3C1	35176	516	3.85737	1.7526e-174	7.88672e-174		7	3.25581	0.0867737	0.161579		0.844051
WRNIP1	13542	147	1.0989	5.52499e-36	8.06351e-36		2	0.930233	0.427001	0.55445		0.846512
SIX5	7911	73	0.545713	3.96321e-15	5.01594e-15		1	0.465116	0.572926	0.703137		0.85231
SETDB1	22192	146	1.09143	1.1736e-15	1.49703e-15		2	0.930233	0.689289	0.803344		0.85231
MXI1	36263	505	3.77514	1.03888e-161	4.54863e-161		7	3.25581	0.0978185	0.174139		0.862436
FOS	131528	1332	9.95739	1.64316e-294	2.21826e-293		19	8.83721	0.116338	0.200498		0.887503
CEBPB	146873	1329	9.93496	1.72357e-248	1.55122e-247		19	8.83721	0.231329	0.36034		0.889506
MYC	96959	1360	10.1667	0	0		20	9.30233	0.00422213	0.0162854		0.914979
GTF2F1	14768	204	1.52501	2.31709e-65	4.21762e-65		3	1.39535	0.212374	0.34064		0.914979
POU2F2	26413	268	2.00344	9.90985e-59	1.745e-58		4	1.86047	0.315575	0.448449		0.928636
PRDM1	4574	67	0.50086	6.11468e-24	8.25482e-24		1	0.465116	0.388295	0.522242		0.928636
PPARG1	41218	201	1.50258	4.0316e-09	4.73274e-09		3	1.39535	0.820634	0.942856		0.928636
IRF4	17722	200	1.4951	8.12027e-51	1.38472e-50		3	1.39535	0.296717	0.433046		0.933279
PBX3	9927	133	0.994244	8.28717e-42	1.26653e-41		2	0.930233	0.288361	0.428812		0.935618
EP300	138836	1840	13.755	0	0		28	13.0233	0.0010143	0.00497931		0.946805
RCOR1	49688	779	5.82343	1.18385e-282	1.47526e-281		12	5.5814	0.00796291	0.0274466		0.958438
ESR1	25776	446	3.33408	7.44283e-177	3.44497e-176		7	3.25581	0.0222514	0.0598918		0.976525
STAT1	19147	317	2.36974	7.76494e-121	2.51584e-120		5	2.32558	0.0568534	0.119614		0.981366
E2F4	18683	188	1.4054	3.50828e-41	5.3116e-41		3	1.39535	0.324738	0.457457		0.99285
RXRA	19229	247	1.84645	8.5626e-73	1.73393e-72		4	1.86047	0.153718	0.256725		1.00759
TAF7	11580	61	0.456007	0.000129624	0.000144821		1	0.465116	0.7125	0.824464		1.01998
GATA2	73974	1210	9.04538	0	0		20	9.30233	0.000162941	0.00114767		1.02841
USF2	23709	302	2.25761	7.15265e-88	1.70401e-87		5	2.32558	0.113662	0.197993		1.03011
IKZF1	7726	120	0.897062	5.5126e-44	8.75531e-44		2	0.930233	0.201623	0.326629		1.03698
FOSL2	43464	637	4.7619	1.71463e-215	1.11108e-214		11	5.11628	0.00784215	0.0274466		1.07442
NFIC	38851	570	4.26105	7.21408e-193	4.02994e-192		10	4.65116	0.00987119	0.031093		1.09155
GATA3	55528	680	5.08335	8.23063e-189	4.44454e-188		12	5.5814	0.0176808	0.051148		1.09798
RUNX3	66222	675	5.04597	5.76506e-148	2.22367e-147		12	5.5814	0.0552248	0.117716		1.10611
PML	23278	337	2.51925	1.57382e-112	4.81054e-112		6	2.7907	0.0409309	0.0960987		1.10775
IRF1	20215	280	2.09314	1.93048e-89	4.66773e-89		5	2.32558	0.068263	0.132145		1.11105
MAX	85949	1282	9.58361	0	0		23	10.6977	6.05076e-05	0.000445556		1.11625
JUNB	12142	220	1.64461	2.13055e-91	5.22952e-91		4	1.86047	0.0428871	0.097855		1.13125
SIRT6	2291	55	0.411153	6.68799e-30	9.34012e-30		1	0.465116	0.218111	0.346411		1.13125
STAT5A	16120	275	2.05577	6.38547e-108	1.84722e-107		5	2.32558	0.0309556	0.0759818		1.13125
HDAC1	10390	109	0.814831	5.81538e-26	8.05207e-26		2	0.930233	0.306621	0.441963		1.14163
FOXA1	89906	1030	7.69978	8.57216e-266	9.25793e-265		19	8.83721	0.00407521	0.0161021		1.14772
TAF1	40355	593	4.43298	4.97048e-201	2.87578e-200		11	5.11628	0.00460851	0.0172138		1.15414
TAL1	26211	375	2.80332	1.33168e-123	4.49443e-123		7	3.25581	0.024082	0.0609577		1.16141
GTF3C2	3812	53	0.396202	2.46887e-18	3.25168e-18		1	0.465116	0.336048	0.465298		1.17394
ZBTB7A	25063	318	2.37721	4.68883e-92	1.1686e-91		6	2.7907	0.0547606	0.117716		1.17394
JUND	97411	1219	9.11266	0	0		23	10.6977	0.000367431	0.00205254		1.17394
TCF7L2	45100	881	6.58593	0	0		17	7.90698	9.45083e-06	8.50575e-05		1.20059
FOSL1	11937	206	1.53996	4.82424e-82	1.08545e-81		4	1.86047	0.040731	0.0960987		1.20813
SMARCC1	7650	153	1.14375	1.34658e-69	2.59698e-69		3	1.39535	0.050154	0.111301		1.21997
MAFF	47076	456	3.40884	8.12406e-93	2.0564e-92		9	4.18605	0.0692117	0.132145		1.228
MEF2A	21875	253	1.89131	7.29657e-66	1.34323e-65		5	2.32558	0.0883263	0.162601		1.22962
MAFK	84087	801	5.98789	1.41054e-159	6.01333e-159		16	7.44186	0.0200566	0.0560202		1.24282
FOXA2	40866	498	3.72281	3.34008e-137	1.15126e-136		10	4.65116	0.0136321	0.0408963		1.24937
MAZ	43914	696	5.20296	7.96421e-255	7.58943e-254		14	6.51163	0.000326012	0.00200622		1.25152
BHLHE40	38801	645	4.82171	6.2914e-247	5.09604e-246		13	6.04651	0.00033437	0.00200622		1.25402
USF1	58534	684	5.11325	1.83041e-179	8.72136e-179		14	6.51163	0.00467536	0.0172138		1.27348
ATF2	26026	338	2.52672	2.12795e-100	5.74546e-100		7	3.25581	0.0232912	0.0598918		1.28855
ARID3A	24307	336	2.51177	7.06636e-107	2.00833e-106		7	3.25581	0.016785	0.0494395		1.29622
ZEB1	4807	48	0.358825	1.27153e-11	1.53722e-11		1	0.465116	0.403439	0.535714		1.29622
TRIM28	11915	191	1.42782	3.73755e-71	7.38394e-71		4	1.86047	0.0405034	0.0960987		1.30301
ATF3	23095	334	2.49682	2.04828e-111	6.14484e-111		7	3.25581	0.0130528	0.0398973		1.30398
POLR2A	134990	2241	16.7526	0	0		47	21.8605	6.72693e-13	1.5568e-11		1.3049
CBX3	20197	237	1.7717	6.84173e-63	1.23151e-62		5	2.32558	0.0680609	0.132145		1.31263
CEBPD	11399	94	0.702699	4.99375e-16	6.4719e-16		2	0.930233	0.346058	0.475097		1.3238
PAX5	33070	329	2.45945	7.6356e-70	1.49032e-69		7	3.25581	0.0675206	0.132145		1.3238
SPI1	67572	702	5.24781	4.49314e-158	1.81972e-157		15	6.97674	0.00673939	0.0242618		1.32946
CCNT2	18076	233	1.7418	5.09867e-69	9.71746e-69		5	2.32558	0.0466063	0.104864		1.33516
MBD4	5549	93	0.695223	5.59442e-37	8.23906e-37		2	0.930233	0.120251	0.205059		1.33803
REST	58014	789	5.89818	2.59362e-247	2.21141e-246		17	7.90698	0.00020368	0.00137484		1.34058
CHD2	33645	457	3.41631	1.92734e-142	6.93843e-142		10	4.65116	0.00376188	0.0152356		1.36146
ELF1	44120	593	4.43298	7.09876e-183	3.70967e-182		13	6.04651	0.00108363	0.00516318		1.36398
ATF1	14850	228	1.70442	3.47425e-81	7.50439e-81		5	2.32558	0.0228486	0.0598918		1.36444
NR2F2	16296	273	2.04082	2.28196e-105	6.26571e-105		6	2.7907	0.00879367	0.0284915		1.36744
CREB1	15809	136	1.01667	4.85962e-24	6.61562e-24		3	1.39535	0.241595	0.372747		1.37247
TCF3	15917	180	1.34559	5.17499e-46	8.46816e-46		4	1.86047	0.0936531	0.17047		1.38264
SAP30	8399	45	0.336398	0.000642974	0.000703796		1	0.465116	0.594807	0.724502		1.38264
BCL11A	20286	269	2.01091	5.15212e-82	1.1279e-81		6	2.7907	0.0231751	0.0598918		1.38778
TEAD4	58029	932	6.96718	0	0		21	9.76744	1.53955e-06	1.78147e-05		1.40192
NR2C2	4601	44	0.328923	3.26187e-10	3.8571e-10		1	0.465116	0.39007	0.522242		1.41406
STAT2	3936	86	0.642895	1.02949e-42	1.60363e-42		2	0.930233	0.0675027	0.132145		1.44694
TBL1XR1	22156	337	2.51925	2.61317e-118	8.30065e-118		8	3.72093	0.00295915	0.0126153		1.477
UBTF	13613	165	1.23346	5.4075e-46	8.76015e-46		4	1.86047	0.0602068	0.125045		1.50833
BATF	32419	321	2.39964	1.02337e-67	1.90559e-67		8	3.72093	0.0248723	0.0619893		1.55062
NFE2	3169	40	0.299021	6.26192e-13	7.68508e-13		1	0.465116	0.288521	0.428812		1.55547
MYBL2	16138	239	1.78665	4.94493e-82	1.09737e-81		6	2.7907	0.00840896	0.0282499		1.56197
ETS1	13737	156	1.16618	2.64556e-40	3.93194e-40		4	1.86047	0.0618137	0.126757		1.59535
KAP1	26393	503	3.76019	2.99068e-217	2.01871e-216		13	6.04651	7.08927e-06	7.17789e-05		1.60804
SIN3AK20	37414	498	3.72281	8.09179e-152	3.19724e-151		13	6.04651	0.000237	0.00153576		1.62418
POU5F1	3997	38	0.28407	5.78476e-09	6.74195e-09		1	0.465116	0.349128	0.475283		1.63733
E2F1	17997	255	1.90626	1.51451e-83	3.50502e-83		7	3.25581	0.00357412	0.0148463		1.70796
RAD21	119039	1157	8.64917	8.21279e-240	6.33558e-239		32	14.8837	1.75219e-06	1.89236e-05		1.72083
HDAC2	31954	470	3.51349	2.46918e-159	1.02566e-158		13	6.04651	5.06907e-05	0.000391042		1.72094
YY1	64138	862	6.4439	3.83953e-267	4.44288e-266		24	11.1628	1.44655e-07	2.04071e-06		1.7323
TCF12	43585	646	4.82918	4.26443e-221	3.00364e-220		18	8.37209	1.46457e-06	1.78147e-05		1.73365
ZBTB33	12769	208	1.55491	1.56289e-78	3.33142e-78		6	2.7907	0.00276766	0.0124164		1.79477
TBP	45699	669	5.00112	3.60898e-226	2.65752e-225		20	9.30233	1.51163e-07	2.04071e-06		1.86005
ZNF274	1858	33	0.246692	7.1488e-15	8.97757e-15		1	0.465116	0.180875	0.295977		1.88541
FOXP2	27652	419	3.13224	2.1634e-146	8.1505e-146		13	6.04651	1.15532e-05	9.85061e-05		1.93041
NFYB	17509	160	1.19608	9.83455e-31	1.40991e-30		5	2.32558	0.0416649	0.0964245		1.94433
GABPA	26985	408	3.05001	3.03199e-142	1.06779e-141		13	6.04651	8.95079e-06	8.50575e-05		1.98246
CTCF	162209	1529	11.4301	1.21434e-306	1.78839e-305		49	22.7907	3.13645e-11	6.35132e-10		1.99393
E2F6	25551	311	2.32489	8.36266e-86	1.96341e-85		10	4.65116	0.000503576	0.00271931		2.0006
ZNF143	44997	340	2.54168	6.7608e-46	1.0844e-45		11	5.11628	0.00998048	0.031093		2.01295
SP1	49005	663	4.95627	3.79816e-206	2.27889e-205		22	10.2326	2.24519e-08	3.63721e-07		2.06457
KDM5B	12943	119	0.889587	1.70548e-23	2.28337e-23		4	1.86047	0.0519173	0.113657		2.09138
ZNF263	27758	470	3.51349	1.03101e-182	5.2195e-182		18	8.37209	1.91375e-09	3.44475e-08		2.38284
MEF2C	9210	100	0.747552	5.04178e-25	6.92176e-25		4	1.86047	0.018007	0.0511778		2.48874
BACH1	13283	164	1.22598	1.03011e-46	1.70283e-46		7	3.25581	0.00064882	0.00328465		2.65567
NANOG	5473	70	0.523286	1.02027e-21	1.35478e-21		3	1.39535	0.021697	0.0595747		2.66651
SMARCB1	8485	140	1.04657	5.02808e-54	8.66542e-54		6	2.7907	0.000347009	0.0020077		2.66651
PHF8	17247	157	1.17366	5.15673e-30	7.32799e-30		7	3.25581	0.00283586	0.0124164		2.77408
SIN3A	23062	246	1.83898	8.3631e-58	1.4568e-57		11	5.11628	4.81854e-05	0.000390302		2.78213
HMGN3	13061	156	1.16618	7.87367e-43	1.23838e-42		7	3.25581	0.000588164	0.00307363		2.79186
EGR1	44985	831	6.21216	0	0		38	17.6744	1.12442e-22	3.64313e-21		2.84513
GTF2B	2844	21	0.156986	0.000413585	0.000455788		1	0.465116	0.263226	0.402289		2.96279
HDAC8	1607	19	0.142035	1.61754e-06	1.84536e-06		1	0.465116	0.158488	0.26199		3.27466
CTCFL	11533	76	0.568139	6.07043e-09	7.02436e-09		5	2.32558	0.00854471	0.0282499		4.09333
NRF1	7864	62	0.463482	2.28768e-10	2.72503e-10		5	2.32558	0.00172228	0.00797169		5.01763
RBBP5	19205	319	2.38469	5.78112e-122	1.91131e-121		26	12.093	1.29107e-20	3.48589e-19		5.07111
CHD1	16981	230	1.71937	5.73861e-72	1.14772e-71		28	13.0233	2.19335e-24	8.88308e-23		7.57444
EZH2	14818	561	4.19377	0	0		106	49.3023	1.14934e-163	1.86194e-161		11.7561
CTBP2	6537	148	1.10638	2.87352e-74	5.89253e-74		44	20.4651	2.82024e-64	1.52293e-62		18.4974
SUZ12	5772	141	1.05405	6.27871e-75	1.30404e-74		82	38.1395	1.23488e-148	1.00025e-146		36.1839
(C) VA DMRs TF sites: High vs Low DMRs
TF	TF.n	Hits_Low DMRs	Hits.percent_Low DMRs	pval Low DMRs	adj.pval_Low DMRs		Hits_High DMRs	Hits.percent_High DMRs	pval_High DMRs	adj.pval_High DMRs		Hits.percent_ratio High/Low
BDP1	791	23	0.0436607	1.64486e-05	1.85046e-05		0	0	1	1		0
ESRRA	1174	70	0.13288	1.80245e-30	2.45375e-30		0	0	1	1		0
FAM48A	4087	68	0.129084	0.000200279	0.00022376		0	0	1	1		0
HDAC8	1607	84	0.159456	3.63101e-32	4.98494e-32		0	0	1	1		0
SREBP1	2546	42	0.0797282	0.00333965	0.00363103		0	0	1	1		0
ZZZ3	852	20	0.0379658	0.000867446	0.000949502		0	0	1	1		0
SMARCB1	8485	359	0.681486	4.22824e-105	7.7838e-105		1	0.1287	0.900336	0.978889		0.188852
NR2C2	4601	143	0.271455	5.86819e-29	7.92206e-29		1	0.1287	0.713368	0.806908		0.474111
RPC155	2806	137	0.260066	5.27465e-48	7.83938e-48		1	0.1287	0.533186	0.664432		0.494875
TFAP2C	22481	1153	2.18873	0	0		9	1.1583	0.162402	0.28597		0.529212
ZKSCAN1	4066	128	0.242981	1.36144e-26	1.79312e-26		1	0.1287	0.668509	0.7905		0.529671
TFAP2A	16808	886	1.68188	0	0		7	0.900901	0.176196	0.300461		0.53565
HNF4A	22374	1105	2.09761	0	0		9	1.1583	0.15932	0.283624		0.5522
IKZF1	7726	368	0.698571	1.14452e-122	2.37707e-122		3	0.3861	0.349403	0.479519		0.552701
BRCA1	9245	245	0.465081	2.78907e-37	3.92895e-37		2	0.2574	0.714968	0.806908		0.553453
NFATC1	10183	363	0.689079	5.90958e-86	9.97241e-86		3	0.3861	0.522017	0.655557		0.560314
ELK4	5860	114	0.216405	8.55063e-10	1.0111e-09		1	0.1287	0.796447	0.877717		0.594719
MTA3	11136	444	0.842841	8.58917e-121	1.71783e-120		4	0.514801	0.357598	0.481343		0.610792
UBTF	13613	322	0.611249	5.93191e-39	8.42956e-39		3	0.3861	0.714205	0.806908		0.631658
SMARCC1	7650	531	1.00799	6.09736e-250	1.93681e-249		5	0.643501	0.0594626	0.139608		0.638399
POU2F2	26413	625	1.18643	4.69341e-74	7.68013e-74		6	0.772201	0.721318	0.806908		0.65086
CEBPD	11399	508	0.964331	5.3198e-157	1.28628e-156		5	0.643501	0.200241	0.331011		0.667303
MXI1	36263	1419	2.69367	0	0		14	1.8018	0.122667	0.233789		0.668901
CREB1	15809	299	0.567589	2.89552e-21	3.63623e-21		3	0.3861	0.802154	0.878033		0.680247
NFE2	3169	96	0.182236	2.75201e-19	3.42943e-19		1	0.1287	0.577021	0.708162		0.706229
BCLAF1	8943	188	0.356878	3.14958e-18	3.8949e-18		2	0.2574	0.697802	0.806908		0.721255
GTF3C2	3812	188	0.356878	7.3522e-66	1.1677e-65		2	0.2574	0.276868	0.423139		0.721255
RXRA	19229	935	1.7749	1.75188894493989e-316	6.16969583883035e-316		10	1.287	0.0398473	0.10324		0.725112
ELF1	44120	1282	2.43361	1.68142e-221	4.61678e-221		14	1.8018	0.314546	0.446986		0.740383
NR3C1	35176	1615	3.06574	0	0		18	2.3166	0.00890157	0.0288411		0.755643
MEF2A	21875	624	1.18453	6.00395e-105	1.09285e-104		7	0.900901	0.383265	0.500718		0.760554
TCF12	43585	1742	3.30682	0	0		20	2.574	0.0178044	0.0506021		0.778392
MYBL2	16138	863	1.63822	3.46340017734714e-321	1.24702169010331e-320		10	1.287	0.0141709	0.0417398		0.785608
RCOR1	49688	1895	3.59726	0	0		22	2.8314	0.019224	0.0536945		0.7871
MEF2C	9210	255	0.484064	8.79261e-42	1.29491e-41		3	0.3861	0.456137	0.581844		0.797623
RFX5	24892	761	1.4446	6.92306e-143	1.57963e-142		9	1.1583	0.238729	0.375782		0.801815
WRNIP1	13542	507	0.962433	2.6239e-127	5.66761e-127		6	0.772201	0.16579	0.288795		0.802342
HNF4G	20339	1010	1.91727	0	0		12	1.5444	0.0109627	0.034153		0.80552
CCNT2	18076	336	0.637825	1.56409e-22	1.97955e-22		4	0.514801	0.722233	0.806908		0.807118
MAZ	43914	1416	2.68798	3.37761e-288	1.13994e-287		17	2.1879	0.0950538	0.19492		0.813958
PRDM1	4574	166	0.315116	3.1073e-41	4.49448e-41		2	0.2574	0.352239	0.479519		0.816843
FOS	131528	4635	8.79857	0	0		56	7.20721	0.000749858	0.00368112		0.819134
MAFK	84087	2217	4.20851	0	0		27	3.4749	0.212859	0.344832		0.825685
CTCFL	11533	244	0.463183	1.71661e-23	2.18969e-23		3	0.3861	0.605652	0.735508		0.833581
MBD4	5549	324	0.615046	5.59078e-132	1.22393e-131		4	0.514801	0.0661389	0.148813		0.837012
FOSL2	43464	1856	3.52323	0	0		23	2.9601	0.00227895	0.00904376		0.840168
JUN	58594	2177	4.13258	0	0		27	3.4749	0.00635434	0.0223783		0.840856
SMC3	56772	1832	3.47767	0	0		23	2.9601	0.040149	0.10324		0.851175
SMARCC2	2543	157	0.298031	3.65838e-68	5.86789e-68		2	0.2574	0.15227	0.277166		0.863668
FOXM1	21667	627	1.19023	5.37767e-108	1.013e-107		8	1.0296	0.238923	0.375782		0.865045
STAT3	67977	2881	5.46897	0	0		37	4.7619	7.3817e-05	0.000519928		0.870713
MYC	96959	4428	8.40563	0	0		57	7.33591	7.82346e-08	7.04111e-07		0.872738
EBF1	48897	1838	3.48906	0	0		24	3.0888	0.00468236	0.0176405		0.885283
TAL1	26211	918	1.74263	4.23082e-210	1.14232e-209		12	1.5444	0.0576782	0.13741		0.886248
PML	23278	688	1.30602	1.56838e-122	3.21618e-122		9	1.1583	0.186236	0.31273		0.886892
FOXA1	89906	3204	6.08212	0	0		42	5.40541	0.000605686	0.00306628		0.888737
GATA1	20310	839	1.59267	5.52904e-237	1.65871e-236		11	1.4157	0.0250819	0.068869		0.888888
TBP	45699	1813	3.4416	0	0		24	3.0888	0.00204053	0.00864077		0.897491
CBX3	20197	522	0.990907	6.03873e-74	9.78275e-74		7	0.900901	0.310527	0.44518		0.909168
RELA	36928	1110	2.1071	1.30501e-202	3.46578e-202		15	1.9305	0.083101	0.174233		0.916188
JUND	97411	3466	6.57947	0	0		47	6.04891	0.00014414	0.000833953		0.91936
CHD2	33645	1105	2.09761	6.80372e-231	1.93369e-230		15	1.9305	0.0447708	0.113326		0.920334
CEBPB	146873	6072	11.5264	0	0		83	10.6821	4.4547e-10	5.15473e-09		0.926751
GTF2F1	14768	510	0.968128	5.18554e-115	1.00007e-114		7	0.900901	0.110835	0.213753		0.93056
FOXA2	40866	1602	3.04106	0	0		22	2.8314	0.00228885	0.00904376		0.931058
ZBTB7A	25063	655	1.24338	2.50816e-94	4.36906e-94		9	1.1583	0.24458	0.379309		0.931575
MAFF	47076	1234	2.34249	6.77299e-178	1.74163e-177		17	2.1879	0.146772	0.273299		0.934007
ATF2	26026	943	1.79009	6.32382e-226	1.76631e-225		13	1.6731	0.0280229	0.0744215		0.934648
POU5F1	3997	144	0.273354	1.13027e-35	1.57849e-35		2	0.2574	0.295317	0.431003		0.941638
IRF4	17722	503	0.95484	3.46461e-84	5.72721e-84		7	0.900901	0.20984	0.343375		0.94351
NFIC	38851	1578	2.9955	0	0		22	2.8314	0.00123924	0.00573592		0.945218
BACH1	13283	354	0.671995	1.31083e-53	2.02242e-53		5	0.643501	0.29415	0.431003		0.957598
TBL1XR1	22156	708	1.34399	2.57364e-142	5.79068e-142		10	1.287	0.08389	0.174233		0.957598
BATF	32419	918	1.74263	6.14066e-152	1.44172e-151		13	1.6731	0.108638	0.21204		0.960102
BCL11A	20286	634	1.20352	2.26003e-123	4.81743e-123		9	1.1583	0.105214	0.210427		0.962431
USF2	23709	971	1.84324	2.03659e-271	6.73321e-271		14	1.8018	0.00628872	0.0223783		0.977519
ARID3A	24307	959	1.82046	3.40629e-256	1.10364e-255		14	1.8018	0.00771787	0.0260478		0.989751
SIN3A	23062	684	1.29843	1.62758e-122	3.29585e-122		10	1.287	0.101889	0.206325		0.991198
HDAC2	31954	1292	2.45259	0	0		19	2.4453	0.00150887	0.00678993		0.997029
ZNF143	44997	1018	1.93246	1.19914e-108	2.28543e-108		15	1.9305	0.245849	0.379309		0.998987
SETDB1	22192	337	0.639724	4.21448e-11	5.02018e-11		5	0.643501	0.718869	0.806908		1.0059
JUNB	12142	470	0.892196	3.27638e-123	6.89317e-123		7	0.900901	0.0501982	0.123214		1.00976
ZEB1	4807	67	0.127185	0.0131995	0.0142555		1	0.1287	0.728976	0.808864		1.01191
NANOG	5473	198	0.375861	1.23896e-48	1.85845e-48		3	0.3861	0.187252	0.31273		1.02724
TRIM28	11915	329	0.624537	3.87119e-53	5.91634e-53		5	0.643501	0.22496	0.360827		1.03036
ATF3	23095	787	1.49395	1.68105e-173	4.25515e-173		12	1.5444	0.0262362	0.0708379		1.03377
PBX3	9927	261	0.495454	4.82316e-39	6.91462e-39		4	0.514801	0.284343	0.426515		1.03905
TEAD4	58029	2150	4.08132	0	0		33	4.2471	8.04619e-05	0.000543118		1.04062
TCF7L2	45100	2129	4.04146	0	0		33	4.2471	5.10009e-07	4.13108e-06		1.05088
NR2F2	16296	640	1.21491	2.78224e-170	6.82914e-170		10	1.287	0.0150548	0.0435514		1.05934
SP1	49005	1844	3.50045	0	0		29	3.7323	0.000110531	0.000663189		1.06624
ESR1	25776	1062	2.01598	5.38145e-299	1.85488e-298		17	2.1879	0.00089033	0.00424216		1.08528
ZBTB33	12769	435	0.825756	1.68118e-96	2.96033e-96		7	0.900901	0.0621413	0.143813		1.091
STAT1	19147	807	1.53192	2.07606e-233	6.11494e-233		13	1.6731	0.0026821	0.0103453		1.09216
POLR2A	134990	7750	14.7117	0	0		127	16.3449	7.36943e-34	2.98462e-32		1.11101
SAP30	8399	122	0.231591	0.00029223	0.000324256		2	0.2574	0.664727	0.7905		1.11144
STAT2	3936	122	0.231591	7.2528e-25	9.32502e-25		2	0.2574	0.28924	0.429879		1.11144
MAX	85949	4001	7.59506	0	0		66	8.49421	1.14184e-13	1.68162e-12		1.11839
PPARG1	41218	4894	9.29023	0	0		81	10.4247	8.79671e-43	4.75022e-41		1.12212
PAX5	33070	845	1.60405	2.8988e-116	5.7269e-116		14	1.8018	0.0713008	0.153533		1.12328
ZNF274	1858	60	0.113897	8.03072e-14	9.63686e-14		1	0.1287	0.396108	0.513356		1.12997
TAF7	11580	179	0.339794	4.20318e-07	4.76164e-07		3	0.3861	0.608383	0.735508		1.13628
SPI1	67572	1728	3.28024	4.1683e-238	1.27408e-237		29	3.7323	0.0119141	0.0364166		1.13781
BHLHE40	38801	1607	3.05055	0	0		27	3.4749	1.30972e-05	9.64428e-05		1.13911
RUNX3	66222	1723	3.27075	2.3509e-245	7.32397e-245		29	3.7323	0.00927936	0.0294756		1.14111
RBBP5	19205	704	1.3364	1.78077e-171	4.43822e-171		12	1.5444	0.0072128	0.0248611		1.15565
ZNF263	27758	1170	2.221	0	0		20	2.574	0.000105831	0.00065941		1.15894
STAT5A	16120	579	1.09911	1.6524e-137	3.66698e-137		10	1.287	0.0140727	0.0417398		1.17095
IRF1	20215	342	0.649215	5.28065e-17	6.4808e-17		6	0.772201	0.468798	0.593322		1.18944
EGR1	44985	1012	1.92107	1.20818e-106	2.24971e-106		18	2.3166	0.0695866	0.153533		1.20589
PHF8	17247	224	0.425217	0.000849006	0.00093564		4	0.514801	0.687935	0.806908		1.21068
HSF1	1434	56	0.106304	2.23321e-16	2.69986e-16		1	0.1287	0.322425	0.450283		1.21068
CTCF	162209	5844	11.0936	0	0		105	13.5135	3.35405e-16	6.03729e-15		1.21814
GATA3	55528	2425	4.60335	0	0		44	5.66281	6.29355e-10	6.79704e-09		1.23015
GABPA	26985	818	1.5528	1.79284e-151	4.14915e-151		15	1.9305	0.00808604	0.0267334		1.24324
USF1	58534	2416	4.58627	0	0		45	5.79151	1.00721e-09	1.0198e-08		1.26279
EP300	138836	6260	11.8833	0	0		118	15.1866	1.37321e-27	4.44921e-26		1.27798
SRF	16014	368	0.698571	1.18045e-41	1.72282e-41		7	0.900901	0.149034	0.274358		1.28963
ELK1	8455	105	0.19932	0.0450129	0.048292		2	0.2574	0.668262	0.7905		1.29139
NFYB	17509	419	0.795383	2.26191e-51	3.42457e-51		8	1.0296	0.107985	0.21204		1.29447
BCL3	22617	883	1.67619	7.18414e-233	2.07827e-232		17	2.1879	0.000209671	0.00117127		1.30528
KAP1	26393	1295	2.45829	0	0		25	3.2175	1.32428e-07	1.12912e-06		1.30884
TCF3	15917	414	0.785892	1.07628e-59	1.67652e-59		8	1.0296	0.0718307	0.153533		1.31011
ATF1	14850	403	0.765011	8.98983e-63	1.41393e-62		8	1.0296	0.0523989	0.126696		1.34586
GATA2	73974	3793	7.20021	0	0		77	9.90991	3.94418e-23	1.06493e-21		1.37634
SP4	5352	98	0.186032	1.91055e-07	2.1951e-07		2	0.2574	0.426198	0.547969		1.38363
YY1	64138	2130	4.04336	0	0		44	5.66281	4.07025e-08	3.87871e-07		1.40052
TAF1	40355	1439	2.73164	0	0		30	3.861	1.21754e-06	9.39246e-06		1.41344
HDAC1	10390	238	0.451793	2.21392e-27	2.96409e-27		5	0.643501	0.154948	0.278907		1.42433
FOSL1	11937	427	0.81057	2.85495e-101	5.08243e-101		9	1.1583	0.00603474	0.0222188		1.429
RAD21	119039	4261	8.08861	0	0		90	11.583	6.63882e-18	1.34436e-16		1.43201
SIX5	7911	140	0.265761	4.69985e-09	5.43839e-09		3	0.3861	0.362963	0.481967		1.45281
CHD1	16981	693	1.31551	4.43023e-193	1.15758e-192		15	1.9305	8.87667e-05	0.000575208		1.46749
ZNF217	9204	453	0.859925	7.7737e-156	1.85197e-155		10	1.287	0.00026544	0.00143338		1.49664
SIN3AK20	37414	1619	3.07333	0	0		36	4.6332	1.59656e-10	1.98957e-09		1.50755
E2F6	25551	713	1.35348	2.54456e-115	4.96649e-115		16	2.0592	0.00208019	0.00864077		1.52141
SIRT6	2291	89	0.168948	6.97629e-25	9.04128e-25		2	0.2574	0.129001	0.243001		1.52355
NFYA	7335	133	0.252473	2.73647e-09	3.18927e-09		3	0.3861	0.320665	0.450283		1.52928
REST	58014	2449	4.64891	0	0		56	7.20721	1.03676e-15	1.67956e-14		1.5503
E2F4	18683	381	0.723248	1.34396e-32	1.86087e-32		9	1.1583	0.0720278	0.153533		1.60153
HMGN3	13061	211	0.400539	1.6186e-09	1.9001e-09		5	0.643501	0.282643	0.426515		1.60659
E2F1	17997	547	1.03836	3.73753e-102	6.72755e-102		13	1.6731	0.00158189	0.00692609		1.61129
ETS1	13737	252	0.478369	1.10071e-16	1.34071e-16		6	0.772201	0.173355	0.29876		1.61424
KDM5B	12943	277	0.525826	3.7363e-27	4.96131e-27		7	0.900901	0.0657377	0.148813		1.71331
FOXP2	27652	1194	2.26656	0	0		32	4.1184	1.85694e-11	2.50687e-10		1.81703
BRF2	1367	37	0.0702367	3.21227e-07	3.66471e-07		1	0.1287	0.309987	0.44518		1.83238
SMARCA4	3431	204	0.387251	3.78758e-85	6.32566e-85		6	0.772201	0.000403046	0.00210624		1.99406
PPARGC1A	1291	67	0.127185	7.81008e-26	1.02035e-25		2	0.2574	0.0486835	0.121334		2.02382
EZH2	14818	1461	2.7734	0	0		98	12.6126	6.71604e-100	1.088e-97		4.54771
CTBP2	6537	292	0.554301	3.33012e-91	5.73915e-91		27	3.4749	5.58138e-23	1.29169e-21		6.26899
SUZ12	5772	273	0.518233	8.62346e-91	1.47053e-90		52	6.69241	5.60447e-60	4.53962e-58		12.9139
